# Supplementary material for: Geometric and energetic data from ab initio calculations of haloethene, haloimine, halomethylenephosphine, haloiminophosphine, halodiazene, halodiphosphene and halocyclopropane
Source: Data Brief. 2019 Nov 2;27:104738. doi: 10.1016/j.dib.2019.104738 (PMC6861602; doi:10.1016/j.dib.2019.104738)
Supplement: Multimedia component 5 [file mmc5.zip › CP/B3LYP/IICPBrE.out]

Q-Chem Developer Version!
                  Welcome to Q-Chem
     A Quantum Leap Into The Future Of Chemistry


 Q-Chem 5.1, Q-Chem, Inc., Pleasanton, CA (2018)

 Yihan Shao,  Zhengting Gan,  E. Epifanovsky,  A. T. B. Gilbert,  M. Wormit,  
 J. Kussmann,  A. W. Lange,  A. Behn,  Jia Deng,  Xintian Feng,  D. Ghosh,  
 M. Goldey,  P. R. Horn,  L. D. Jacobson,  I. Kaliman,  T. Kus,  A. Landau,  
 Jie Liu,  E. I. Proynov,  R. M. Richard,  R. P. Steele,  E. J. Sundstrom,  
 H. L. Woodcock III,  P. M. Zimmerman,  D. Zuev,  B. Albrecht,  E. Alguire,  
 S. A. Baeppler,  D. Barton,  Z. Benda,  Y. A. Bernard,  E. J. Berquist,  
 K. B. Bravaya,  H. Burton,  D. Casanova,  Chun-Min Chang,  Yunqing Chen,  
 A. Chien,  K. D. Closser,  M. P. Coons,  S. Coriani,  S. Dasgupta,  
 A. L. Dempwolff,  M. Diedenhofen,  Hainam Do,  R. G. Edgar,  Po-Tung Fang,  
 S. Faraji,  S. Fatehi,  Qingguo Feng,  K. D. Fenk,  J. Fosso-Tande,  
 Qinghui Ge,  A. Ghysels,  G. Gidofalvi,  J. Gomes,  J. Gonthier,  A. Gunina,  
 D. Hait,  M. W. D. Hanson-Heine,  P. H. P. Harbach,  A. W. Hauser,  
 J. E. Herr,  E. G. Hohenstein,  Z. C. Holden,  Kerwin Hui,  B. C. Huynh,  
 T.-C. Jagau,  Hyunjun Ji,  B. Kaduk,  K. Khistyaev,  Jaehoon Kim,  
 P. Klunzinger,  K. Koh,  D. Kosenkov,  L. Koulias,  T. Kowalczyk,  
 C. M. Krauter,  A. Kunitsa,  Ka Un Lao,  A. Laurent,  K. V. Lawler,  
 Joonho Lee,  D. Lefrancois,  S. Lehtola,  D. S. Levine,  Yi-Pei Li,  
 You-Sheng Lin,  Fenglai Liu,  E. Livshits,  A. Luenser,  P. Manohar,  
 E. Mansoor,  S. F. Manzer,  Shan-Ping Mao,  Yuezhi Mao,  N. Mardirossian,  
 A. V. Marenich,  T. Markovich,  L. A. Martinez-Martinez,  S. A. Maurer,  
 N. J. Mayhall,  S. C. McKenzie,  J.-M. Mewes,  A. F. Morrison,  
 J. W. Mullinax,  K. Nanda,  T. S. Nguyen-Beck,  R. Olivares-Amaya,  
 J. A. Parkhill,  T. M. Perrine,  F. Plasser,  P. Pokhilko,  S. Prager,  
 A. Prociuk,  E. Ramos,  D. R. Rehn,  F. Rob,  M. Schneider,  N. Sergueev,  
 S. M. Sharada,  S. Sharma,  D. W. Small,  T. Stauch,  T. Stein,  
 Yu-Chuan Su,  A. J. W. Thom,  A. Tkatchenko,  T. Tsuchimochi,  N. M. Tubman,  
 L. Vogt,  M. L. Vidal,  O. Vydrov,  M. A. Watson,  J. Wenzel,  
 M. de Wergifosse,  T. A. Wesolowski,  A. White,  J. Witte,  A. Yamada,  
 Jun Yang,  K. Yao,  S. Yeganeh,  S. R. Yost,  Zhi-Qiang You,  A. Zech,  
 Igor Ying Zhang,  Xing Zhang,  Yan Zhao,  Ying Zhu,  B. R. Brooks,  
 G. K. L. Chan,  C. J. Cramer,  M. S. Gordon,  W. J. Hehre,  A. Klamt,  
 M. W. Schmidt,  C. D. Sherrill,  D. G. Truhlar,  A. Aspuru-Guzik,  R. Baer,  
 A. T. Bell,  N. A. Besley,  Jeng-Da Chai,  A. E. DePrince, III,  
 R. A. DiStasio Jr.,  A. Dreuw,  B. D. Dunietz,  T. R. Furlani,  
 Chao-Ping Hsu,  Yousung Jung,  Jing Kong,  D. S. Lambrecht,  WanZhen Liang,  
 C. Ochsenfeld,  V. A. Rassolov,  L. V. Slipchenko,  J. E. Subotnik,  
 T. Van Voorhis,  J. M. Herbert,  A. I. Krylov,  P. M. W. Gill,  M. Head-Gordon

 Contributors to earlier versions of Q-Chem not listed above: 
 R. D. Adamson,  B. Austin,  J. Baker,  G. J. O. Beran,  K. Brandhorst,  
 S. T. Brown,  E. F. C. Byrd,  A. K. Chakraborty,  C.-L. Cheng,  
 Siu Hung Chien,  D. M. Chipman,  D. L. Crittenden,  H. Dachsel,  
 R. J. Doerksen,  A. D. Dutoi,  L. Fusti-Molnar,  W. A. Goddard III,  
 A. Golubeva-Zadorozhnaya,  S. R. Gwaltney,  G. Hawkins,  A. Heyden,  
 S. Hirata,  G. Kedziora,  F. J. Keil,  C. Kelley,  Jihan Kim,  R. A. King,  
 R. Z. Khaliullin,  P. P. Korambath,  W. Kurlancheek,  A. M. Lee,  M. S. Lee,  
 S. V. Levchenko,  Ching Yeh Lin,  D. Liotard,  R. C. Lochan,  I. Lotan,  
 P. E. Maslen,  N. Nair,  D. P. O'Neill,  D. Neuhauser,  E. Neuscamman,  
 C. M. Oana,  R. Olson,  B. Peters,  R. Peverati,  P. A. Pieniazek,  
 Y. M. Rhee,  J. Ritchie,  M. A. Rohrdanz,  E. Rosta,  N. J. Russ,  
 H. F. Schaefer III,  N. E. Schultz,  N. Shenvi,  A. C. Simmonett,  A. Sodt,  
 D. Stuck,  K. S. Thanthiriwatte,  V. Vanovschi,  Tao Wang,  A. Warshel,  
 C. F. Williams,  Q. Wu,  X. Xu,  W. Zhang

 Please cite Q-Chem as follows:
 Y. Shao et al., Mol. Phys. 113, 184-215 (2015)
 DOI: 10.1080/00268976.2014.952696

 Q-Chem 5.1.2 for Intel X86 EM64T Linux

 Parts of Q-Chem use Armadillo 8.300.2 (Tropical Shenanigans).
 http://arma.sourceforge.net/

 Q-Chem begins on Mon Nov 26 12:38:55 2018  

Host: 
0

     Scratch files written to /scratch/taweetham/qchem45553//
Input Ideriv = 2
Curr. Ideriv = -1
Max.  Ideriv = 2

Checking the input file for inconsistencies... 	...done.

--------------------------------------------------------------
User input:
--------------------------------------------------------------
$molecule
0 1
C 
P 1 1.5 
Br 2 PBr 1 120. 
I 1 PI 2 120.  3 180.0
I 1 PI 2 120.  3 0.0

PH=1.44
PF=1.54
PCl=2.03
PBr=2.5
PI=2.6
$end

$rem
   job_type	optimization
   basis	6-311++g**
   method	b3lyp
$end

--------------------------------------------------------------
 ----------------------------------------------------------------
             Standard Nuclear Orientation (Angstroms)
    I     Atom           X                Y                Z
 ----------------------------------------------------------------
    1      C       0.3272996725    -0.3542639604    -0.0000000000
    2      P      -0.4930403249    -1.6100674039     0.0000000000
    3      Br     -2.9892531298    -1.4725114776     0.0000000000
    4      I       2.9233609896    -0.4973221237    -0.0000000000
    5      I      -0.8468389824     1.9655201716    -0.0000000000
 ----------------------------------------------------------------
 Molecular Point Group                 Cs    NOp =  2
 Largest Abelian Subgroup              Cs    NOp =  2
 Nuclear Repulsion Energy =  1274.4548983370 hartrees
 There are       81 alpha and       81 beta electrons
 Requested basis set is 6-311++G(d,p)
 There are 86 shells and 224 basis functions

 Total QAlloc Memory Limit   2000 MB
 Mega-Array Size       188 MB
 MEM_STATIC part       192 MB
 A cutoff of  1.0D-11 yielded   2429 shell pairs
 There are     17780 function pairs (     20212 Cartesian)

 -------------------------------------------------------
 OpenMP Integral Computing Module                       
 Release: version 1.0, May 2013, Q-Chem Inc. Pittsburgh 
 -------------------------------------------------------
 Integral Job Info:
 Integral job number is                      11
 Integral operator is                         1
 short-range coefficients                     0
 long-range coefficients              100000000
 Omega coefficients                           0
 if combine SR and LR in K                    0
 Integral screening is                        0
 Integral computing path is                   2
 max size of driver memory is            800000
 size of driver memory is                593474
 size of scratch memory is             29623520
 max col of scratch BK array               1296
 max len of scratch array in speh3          155
 max len of scratch index in speh4           18
 max int batch size is                      520
 min int batch size is                       52
 fixed nKL is                                45
 max L of basis functions is                  2
 order of int derivative is                   0
 number of shells is                         86
 number of basis is                         239
 number of cartesian basis is               239
 number of contracted shell pairs          2429
 number of primitive shell pairs           5024
 maxK2 (contraction) of shell pair           36
 max number of K2 of shell pair               1
 max number of CS2 of shell pair            414
 max number of PS2 of shell pair            414
 mem total for path MDJ                  547580
 -------------------------------------------------------
 Smallest overlap matrix eigenvalue = 7.35E-04

 Scale SEOQF with 1.000000e-01/1.000000e-01/1.000000e-01

 Standard Electronic Orientation quadrupole field applied
 Nucleus-field energy     =     0.0000000527 hartrees
 Guess from superposition of atomic densities
 Warning:  Energy on first SCF cycle will be non-variational
 SAD guess density has 162.000000 electrons

 -----------------------------------------------------------------------
  General SCF calculation program by
  Eric Jon Sundstrom, Paul Horn, Yuezhi Mao, Dmitri Zuev, Alec White,
  David Stuck, Shaama M.S., Shane Yost, Joonho Lee, David Small,
  Daniel Levine, Susi Lehtola, Hugh Burton, Evgeny Epifanovsky
 -----------------------------------------------------------------------
 Exchange:     0.2000 Hartree-Fock + 0.0800 Slater + 0.7200 B88
 Correlation:  0.1900 VWN1RPA + 0.8100 LYP
 Using SG-1 standard quadrature grid
 using 4 threads for integral computing
 -------------------------------------------------------
 OpenMP Integral computing Module                
 Release: version 2.0, May 2017, Q-Chem Inc. Pleasanton 
 -------------------------------------------------------
 -------------------------------------------------------
 OpenMP BLAS3 based DFT computing Module                
 Release: version 1.0, May 2013, Q-Chem Inc. Pittsburgh 
 -------------------------------------------------------
 A restricted SCF calculation will be
 performed using DIIS
 SCF converges when DIIS error is below 1.0e-08
 ---------------------------------------
  Cycle       Energy         DIIS error
 ---------------------------------------
    1  -16792.6961762693      2.78e-02  
    2  -16792.5226185726      2.64e-03  
    3  -16792.3895985289      4.76e-03  
    4  -16792.5419680593      1.68e-03  
    5  -16792.5587840488      6.23e-04  
    6  -16792.5617084948      2.32e-04  
    7  -16792.5620806149      2.38e-05  
    8  -16792.5620828414      1.28e-05  
    9  -16792.5620842448      4.55e-06  
   10  -16792.5620844097      7.28e-07  
   11  -16792.5620844150      5.54e-07  
   12  -16792.5620844176      1.91e-07  
   13  -16792.5620844178      2.49e-08  
   14  -16792.5620844182      8.22e-09  Convergence criterion met
 ---------------------------------------
 SCF time:   CPU 59.90s  wall 22.00s 
 SCF   energy in the final basis set =   -16792.5620844182
 Total energy in the final basis set =   -16792.5620844182

 --------------------------------------------------------------
             Orbital Energies (a.u.) and Symmetries
 --------------------------------------------------------------

 Alpha MOs, Restricted
 -- Occupied --                  
*******-1165.89 -482.84 -176.35 -176.32 -165.75 -165.75 -165.75
  1 A'    2 A'    3 A'    4 A'    5 A'    6 A'    7 A'    1 A"                 
-165.73 -165.72 -165.72  -77.12  -62.49  -56.31  -56.31  -56.31
  8 A'    9 A'    2 A"   10 A'   11 A'   12 A'    3 A"   13 A'                 
-35.842 -35.817 -31.337 -31.329 -31.329 -31.312 -31.304 -31.304
 14 A'   15 A'   16 A'   17 A'    4 A"   18 A'   19 A'    5 A"                 
-22.987 -22.985 -22.985 -22.979 -22.979 -22.962 -22.960 -22.960
 20 A'   21 A'    6 A"   22 A'    7 A"   23 A'   24 A'    8 A"                 
-22.955 -22.955 -10.298  -8.701  -6.618  -6.531  -6.519  -6.519
 25 A'    9 A"   26 A'   27 A'   28 A'   29 A'   10 A"   30 A'                 
 -6.390  -6.366  -4.805  -4.786  -4.786  -4.780  -4.779  -4.777
 31 A'   32 A'   33 A'   34 A'   11 A"   35 A'   36 A'   12 A"                 
 -4.776  -4.762  -4.762  -2.642  -2.639  -2.639  -2.629  -2.629
 37 A'   38 A'   13 A"   39 A'   14 A"   40 A'   15 A"   41 A'                 
 -2.070  -2.064  -2.064  -2.048  -2.048  -2.044  -2.039  -2.039
 42 A'   43 A'   16 A"   44 A'   17 A"   45 A'   46 A'   18 A"                 
 -2.024  -2.024  -0.808  -0.765  -0.667  -0.646  -0.496  -0.404
 19 A"   47 A'   48 A'   49 A'   50 A'   51 A'   52 A'   53 A'                 
 -0.389  -0.364  -0.317  -0.309  -0.302  -0.295  -0.295  -0.280
 54 A'   20 A"   55 A'   21 A"   56 A'   22 A"   57 A'   23 A"                 
 -0.278
 58 A'                                                                         
 -- Virtual --                   
 -0.194  -0.171  -0.089  -0.044   0.004   0.027   0.042   0.043
 59 A'   60 A'   24 A"   61 A'   62 A'   63 A'   64 A'   25 A"                 
  0.061   0.066   0.076   0.082   0.095   0.100   0.117   0.136
 65 A'   66 A'   26 A"   67 A'   68 A'   27 A"   69 A'   70 A'                 
  0.153   0.177   0.187   0.206   0.207   0.223   0.226   0.265
 71 A'   72 A'   73 A'   28 A"   74 A'   29 A"   75 A'   76 A'                 
  0.277   0.302   0.351   0.360   0.368   0.377   0.384   0.397
 30 A"   77 A'   78 A'   31 A"   79 A'   32 A"   80 A'   81 A'                 
  0.397   0.404   0.408   0.429   0.438   0.443   0.467   0.493
 33 A"   82 A'   34 A"   35 A"   83 A'   84 A'   85 A'   86 A'                 
  0.516   0.517   0.554   0.565   0.572   0.586   0.593   0.604
 87 A'   36 A"   88 A'   37 A"   89 A'   38 A"   90 A'   91 A'                 
  0.631   0.658   0.668   0.685   0.721   0.849   0.888   0.960
 92 A'   93 A'   39 A"   40 A"   94 A'   95 A'   96 A'   97 A'                 
  1.139   1.198   1.232   1.261   1.291   1.312   1.323   1.332
 98 A'   99 A'   41 A"  100 A'   42 A"  101 A'  102 A'   43 A"                 
  1.498   1.535   1.591   1.591   1.637   1.646   1.995   2.007
 44 A"  103 A'  104 A'   45 A"  105 A'  106 A'   46 A"  107 A'                 
  2.019   2.067   2.682   2.753   3.119   3.926   3.928   3.933
108 A'  109 A'   47 A"  110 A'  111 A'   48 A"   49 A"  112 A'                 
  3.951   3.953   3.961   3.969   3.995   4.000   4.003   4.011
 50 A"  113 A'  114 A'   51 A"   52 A"   53 A"  115 A'  116 A'                 
  4.031   4.054   4.091   4.149   4.287   4.344   5.948   5.970
117 A'  118 A'  119 A'  120 A'  121 A'  122 A'   54 A"  123 A'                 
  5.982   5.982   6.004   6.019   6.584   6.947   7.551   7.564
 55 A"  124 A'  125 A'  126 A'  127 A'  128 A'   56 A"  129 A'                 
  7.589  13.766  13.870  14.065  23.433  27.729  27.790  28.292
130 A'   57 A"  131 A'  132 A'  133 A'  134 A'  135 A'   58 A"                 
 28.309  28.317  28.323  28.336  28.345  28.497  28.499  28.501
136 A'  137 A'   59 A"  138 A'  139 A'   60 A"   61 A"  140 A'                 
 28.511  28.523  28.528  28.528  28.544  28.576  28.601  47.877
141 A'   62 A"   63 A"  142 A'  143 A'  144 A'  145 A'  146 A'                 
127.838 127.851 127.864 127.867 127.879 127.892 151.543 151.596
 64 A"  147 A'  148 A'   65 A"  149 A'  150 A'  151 A'  152 A'                 
163.117 289.747 289.758 289.7991020.6591901.7011901.756
153 A'   66 A"  154 A'  155 A'  156 A'  157 A'  158 A'                         

 Beta MOs, Restricted
 -- Occupied --                  
*******-1165.89 -482.84 -176.35 -176.32 -165.75 -165.75 -165.75
  1 A'    2 A'    3 A'    4 A'    5 A'    6 A'    7 A'    1 A"                 
-165.73 -165.72 -165.72  -77.12  -62.49  -56.31  -56.31  -56.31
  8 A'    9 A'    2 A"   10 A'   11 A'   12 A'    3 A"   13 A'                 
-35.842 -35.817 -31.337 -31.329 -31.329 -31.312 -31.304 -31.304
 14 A'   15 A'   16 A'   17 A'    4 A"   18 A'   19 A'    5 A"                 
-22.987 -22.985 -22.985 -22.979 -22.979 -22.962 -22.960 -22.960
 20 A'   21 A'    6 A"   22 A'    7 A"   23 A'   24 A'    8 A"                 
-22.955 -22.955 -10.298  -8.701  -6.618  -6.531  -6.519  -6.519
 25 A'    9 A"   26 A'   27 A'   28 A'   29 A'   10 A"   30 A'                 
 -6.390  -6.366  -4.805  -4.786  -4.786  -4.780  -4.779  -4.777
 31 A'   32 A'   33 A'   34 A'   11 A"   35 A'   36 A'   12 A"                 
 -4.776  -4.762  -4.762  -2.642  -2.639  -2.639  -2.629  -2.629
 37 A'   38 A'   13 A"   39 A'   14 A"   40 A'   15 A"   41 A'                 
 -2.070  -2.064  -2.064  -2.048  -2.048  -2.044  -2.039  -2.039
 42 A'   43 A'   16 A"   44 A'   17 A"   45 A'   46 A'   18 A"                 
 -2.024  -2.024  -0.808  -0.765  -0.667  -0.646  -0.496  -0.404
 19 A"   47 A'   48 A'   49 A'   50 A'   51 A'   52 A'   53 A'                 
 -0.389  -0.364  -0.317  -0.309  -0.302  -0.295  -0.295  -0.280
 54 A'   20 A"   55 A'   21 A"   56 A'   22 A"   57 A'   23 A"                 
 -0.278
 58 A'                                                                         
 -- Virtual --                   
 -0.194  -0.171  -0.089  -0.044   0.004   0.027   0.042   0.043
 59 A'   60 A'   24 A"   61 A'   62 A'   63 A'   64 A'   25 A"                 
  0.061   0.066   0.076   0.082   0.095   0.100   0.117   0.136
 65 A'   66 A'   26 A"   67 A'   68 A'   27 A"   69 A'   70 A'                 
  0.153   0.177   0.187   0.206   0.207   0.223   0.226   0.265
 71 A'   72 A'   73 A'   28 A"   74 A'   29 A"   75 A'   76 A'                 
  0.277   0.302   0.351   0.360   0.368   0.377   0.384   0.397
 30 A"   77 A'   78 A'   31 A"   79 A'   32 A"   80 A'   81 A'                 
  0.397   0.404   0.408   0.429   0.438   0.443   0.467   0.493
 33 A"   82 A'   34 A"   35 A"   83 A'   84 A'   85 A'   86 A'                 
  0.516   0.517   0.554   0.565   0.572   0.586   0.593   0.604
 87 A'   36 A"   88 A'   37 A"   89 A'   38 A"   90 A'   91 A'                 
  0.631   0.658   0.668   0.685   0.721   0.849   0.888   0.960
 92 A'   93 A'   39 A"   40 A"   94 A'   95 A'   96 A'   97 A'                 
  1.139   1.198   1.232   1.261   1.291   1.312   1.323   1.332
 98 A'   99 A'   41 A"  100 A'   42 A"  101 A'  102 A'   43 A"                 
  1.498   1.535   1.591   1.591   1.637   1.646   1.995   2.007
 44 A"  103 A'  104 A'   45 A"  105 A'  106 A'   46 A"  107 A'                 
  2.019   2.067   2.682   2.753   3.119   3.926   3.928   3.933
108 A'  109 A'   47 A"  110 A'  111 A'   48 A"   49 A"  112 A'                 
  3.951   3.953   3.961   3.969   3.995   4.000   4.003   4.011
 50 A"  113 A'  114 A'   51 A"   52 A"   53 A"  115 A'  116 A'                 
  4.031   4.054   4.091   4.149   4.287   4.344   5.948   5.970
117 A'  118 A'  119 A'  120 A'  121 A'  122 A'   54 A"  123 A'                 
  5.982   5.982   6.004   6.019   6.584   6.947   7.551   7.564
 55 A"  124 A'  125 A'  126 A'  127 A'  128 A'   56 A"  129 A'                 
  7.589  13.766  13.870  14.065  23.433  27.729  27.790  28.292
130 A'   57 A"  131 A'  132 A'  133 A'  134 A'  135 A'   58 A"                 
 28.309  28.317  28.323  28.336  28.345  28.497  28.499  28.501
136 A'  137 A'   59 A"  138 A'  139 A'   60 A"   61 A"  140 A'                 
 28.511  28.523  28.528  28.528  28.544  28.576  28.601  47.877
141 A'   62 A"   63 A"  142 A'  143 A'  144 A'  145 A'  146 A'                 
127.838 127.851 127.864 127.867 127.879 127.892 151.543 151.596
 64 A"  147 A'  148 A'   65 A"  149 A'  150 A'  151 A'  152 A'                 
163.117 289.747 289.758 289.7991020.6591901.7011901.756
153 A'   66 A"  154 A'  155 A'  156 A'  157 A'  158 A'                         
 --------------------------------------------------------------

          Ground-State Mulliken Net Atomic Charges

     Atom                 Charge (a.u.)
  ----------------------------------------
      1 C                    -0.105594
      2 P                     0.074277
      3 Br                   -0.151711
      4 I                     0.129238
      5 I                     0.053791
  ----------------------------------------
  Sum of atomic charges =     0.000000

 -----------------------------------------------------------------
                    Cartesian Multipole Moments
 -----------------------------------------------------------------
    Charge (ESU x 10^10)
                 0.0000
    Dipole Moment (Debye)
         X       2.0619      Y      -0.3031      Z      -0.0000
       Tot       2.0840
    Quadrupole Moments (Debye-Ang)
        XX     -89.9255     XY      -4.1415     YY     -92.7729
        XZ       0.0000     YZ      -0.0000     ZZ     -95.9878
    Octopole Moments (Debye-Ang^2)
       XXX      48.0062    XXY      12.1218    XYY      -3.9665
       YYY      38.7687    XXZ      -0.0000    XYZ       0.0000
       YYZ      -0.0000    XZZ       1.2002    YZZ       6.5469
       ZZZ      -0.0000
    Hexadecapole Moments (Debye-Ang^3)
      XXXX   -2475.4538   XXXY     -43.9440   XXYY    -666.0874
      XYYY     -48.7125   YYYY   -1238.7521   XXXZ      -0.0000
      XXYZ      -0.0000   XYYZ       0.0000   YYYZ      -0.0000
      XXZZ    -487.4233   XYZZ      -3.0787   YYZZ    -238.3841
      XZZZ       0.0000   YZZZ      -0.0000   ZZZZ    -134.6874
 -----------------------------------------------------------------
 Calculating analytic gradient of the SCF energy
 Gradient of SCF Energy
            1           2           3           4           5
    1  -0.0906564   0.0922560  -0.0268599   0.0511837  -0.0259234
    2  -0.1751965   0.1481407  -0.0049242  -0.0026561   0.0346362
    3  -0.0000000  -0.0000000   0.0000000  -0.0000000   0.0000000
 Max gradient component =       1.752E-01
 RMS gradient           =       7.053E-02
 Gradient time:  CPU 13.86 s  wall 5.16 s
 Geometry Optimization Parameters
   NAtoms,    NIC,     NZ,  NCons,   NDum,   NFix, NCnnct, MaxDiis
        5      20       5       0       0       0       0       0


** GEOMETRY OPTIMIZATION IN DELOCALIZED INTERNAL COORDINATES **
   Searching for a Minimum

   Optimization Cycle:   1

                       Coordinates (Angstroms)
     ATOM                X               Y               Z
      1  C         0.3272996725   -0.3542639604    0.0000000000
      2  P        -0.4930403249   -1.6100674039    0.0000000000
      3  Br       -2.9892531298   -1.4725114776    0.0000000000
      4  I         2.9233609896   -0.4973221237    0.0000000000
      5  I        -0.8468389824    1.9655201716    0.0000000000
   Point Group: cs    Number of degrees of freedom:     7


   Energy is -16792.562084418


 Attempting to Generate Delocalized Internal Coordinates

  7 Hessian modes will be used to form the next step
  Hessian Eigenvalues:
     0.044459    0.044459    0.092515    0.250000    0.250000    0.250000
     0.766766

 Minimum Search - Taking Simple RFO Step
 Searching for Lamda that Minimizes Along All modes
 Value Taken    Lamda =  -0.07553109
 Calculated Step too Large.  Step scaled by  0.483700
 Step Taken.  Stepsize is  0.300000

                             Maximum     Tolerance    Cnvgd?
         Gradient           0.147507      0.000300      NO
         Displacement       0.197366      0.001200      NO
         Energy change     *********      0.000001      NO


 New Cartesian Coordinates Obtained by Inverse Iteration

 Displacement from previous Coordinates is:  0.296521
 ----------------------------------------------------------------
             Standard Nuclear Orientation (Angstroms)
    I     Atom           X                Y                Z
 ----------------------------------------------------------------
    1      C       0.3243528981    -0.3313053290     0.0000000000
    2      P      -0.4924174422    -1.6454827661     0.0000000000
    3      Br     -2.9446552883    -1.4562856426     0.0000000000
    4      I       2.8117681112    -0.4585025854     0.0000000000
    5      I      -0.7775200537     1.9229315290     0.0000000000
 ----------------------------------------------------------------
 Molecular Point Group                 Cs    NOp =  2
 Largest Abelian Subgroup              Cs    NOp =  2
 Nuclear Repulsion Energy =  1305.4896491651 hartrees
 There are       81 alpha and       81 beta electrons
 Applying Cartesian multipole field
    Component          Value
    ---------          -----
     (2,0,0)        1.00000E-11
     (0,2,0)        2.00000E-11
     (0,0,2)       -3.00000E-11
 Nucleus-field energy     =     0.0000000501 hartrees
 Requested basis set is 6-311++G(d,p)
 There are 86 shells and 224 basis functions
 A cutoff of  1.0D-11 yielded   2457 shell pairs
 There are     18041 function pairs (     20500 Cartesian)
 Smallest overlap matrix eigenvalue = 7.33E-04
 Guess MOs from SCF MO coefficient file

 -----------------------------------------------------------------------
  General SCF calculation program by
  Eric Jon Sundstrom, Paul Horn, Yuezhi Mao, Dmitri Zuev, Alec White,
  David Stuck, Shaama M.S., Shane Yost, Joonho Lee, David Small,
  Daniel Levine, Susi Lehtola, Hugh Burton, Evgeny Epifanovsky
 -----------------------------------------------------------------------
 Exchange:     0.2000 Hartree-Fock + 0.0800 Slater + 0.7200 B88
 Correlation:  0.1900 VWN1RPA + 0.8100 LYP
 Using SG-1 standard quadrature grid
 using 4 threads for integral computing
 -------------------------------------------------------
 OpenMP Integral computing Module                
 Release: version 2.0, May 2017, Q-Chem Inc. Pleasanton 
 -------------------------------------------------------
 -------------------------------------------------------
 OpenMP BLAS3 based DFT computing Module                
 Release: version 1.0, May 2013, Q-Chem Inc. Pittsburgh 
 -------------------------------------------------------
 A restricted SCF calculation will be
 performed using DIIS
 SCF converges when DIIS error is below 1.0e-08
 ---------------------------------------
  Cycle       Energy         DIIS error
 ---------------------------------------
    1  -16792.5926782629      5.04e-04  
    2  -16792.5951693279      1.64e-04  
    3  -16792.5951844729      1.59e-04  
    4  -16792.5953743361      5.32e-05  
    5  -16792.5953953790      8.93e-06  
    6  -16792.5953958619      5.01e-06  
    7  -16792.5953960172      1.60e-06  
    8  -16792.5953960353      5.40e-07  
    9  -16792.5953960358      4.16e-07  
   10  -16792.5953960371      1.29e-07  
   11  -16792.5953960371      2.80e-08  
   12  -16792.5953960372      1.30e-08  
   13  -16792.5953960371      1.57e-09  Convergence criterion met
 ---------------------------------------
 SCF time:   CPU 56.79s  wall 21.00s 
 SCF   energy in the final basis set =   -16792.5953960371
 Total energy in the final basis set =   -16792.5953960371

 --------------------------------------------------------------
             Orbital Energies (a.u.) and Symmetries
 --------------------------------------------------------------

 Alpha MOs, Restricted
 -- Occupied --                  
*******-1165.89 -482.84 -176.34 -176.32 -165.75 -165.75 -165.75
  1 A'    2 A'    3 A'    4 A'    5 A'    6 A'    7 A'    1 A"                 
-165.73 -165.72 -165.72  -77.12  -62.49  -56.31  -56.31  -56.31
  8 A'    2 A"    9 A'   10 A'   11 A'   12 A'    3 A"   13 A'                 
-35.840 -35.818 -31.334 -31.326 -31.326 -31.313 -31.305 -31.305
 14 A'   15 A'   16 A'   17 A'    4 A"   18 A'    5 A"   19 A'                 
-22.984 -22.983 -22.982 -22.977 -22.977 -22.963 -22.961 -22.961
 20 A'   21 A'    6 A"   22 A'    7 A"   23 A'   24 A'    8 A"                 
-22.956 -22.956 -10.302  -8.701  -6.620  -6.532  -6.520  -6.519
 25 A'    9 A"   26 A'   27 A'   28 A'   29 A'   10 A"   30 A'                 
 -6.388  -6.367  -4.802  -4.784  -4.783  -4.782  -4.780  -4.779
 31 A'   32 A'   33 A'   34 A'   11 A"   35 A'   36 A'   12 A"                 
 -4.777  -4.763  -4.763  -2.642  -2.639  -2.639  -2.630  -2.630
 37 A'   38 A'   13 A"   39 A'   14 A"   40 A'   41 A'   15 A"                 
 -2.067  -2.062  -2.061  -2.046  -2.046  -2.045  -2.040  -2.040
 42 A'   43 A'   16 A"   17 A"   44 A'   45 A'   46 A'   18 A"                 
 -2.026  -2.026  -0.805  -0.763  -0.666  -0.650  -0.502  -0.409
 19 A"   47 A'   48 A'   49 A'   50 A'   51 A'   52 A'   53 A'                 
 -0.394  -0.362  -0.321  -0.310  -0.301  -0.297  -0.292  -0.279
 54 A'   20 A"   55 A'   21 A"   56 A'   57 A'   22 A"   58 A'                 
 -0.278
 23 A"                                                                         
 -- Virtual --                   
 -0.176  -0.159  -0.095  -0.042   0.004   0.027   0.042   0.043
 59 A'   60 A'   24 A"   61 A'   62 A'   63 A'   64 A'   25 A"                 
  0.061   0.065   0.076   0.083   0.094   0.100   0.117   0.133
 65 A'   66 A'   26 A"   67 A'   68 A'   27 A"   69 A'   70 A'                 
  0.149   0.178   0.186   0.203   0.208   0.223   0.224   0.267
 71 A'   72 A'   73 A'   74 A'   28 A"   75 A'   29 A"   76 A'                 
  0.278   0.299   0.349   0.359   0.375   0.379   0.390   0.396
 30 A"   77 A'   78 A'   31 A"   79 A'   32 A"   80 A'   33 A"                 
  0.399   0.404   0.407   0.429   0.432   0.454   0.473   0.504
 81 A'   82 A'   34 A"   35 A"   83 A'   84 A'   85 A'   86 A'                 
  0.510   0.521   0.557   0.564   0.573   0.583   0.600   0.608
 36 A"   87 A'   88 A'   37 A"   89 A'   38 A"   90 A'   91 A'                 
  0.643   0.657   0.676   0.695   0.729   0.853   0.901   0.981
 92 A'   93 A'   39 A"   40 A"   94 A'   95 A'   96 A'   97 A'                 
  1.083   1.216   1.223   1.260   1.296   1.325   1.330   1.344
 98 A'   99 A'   41 A"  100 A'   42 A"  101 A'  102 A'   43 A"                 
  1.489   1.563   1.571   1.611   1.641   1.654   1.977   1.995
 44 A"  103 A'   45 A"  104 A'  105 A'  106 A'  107 A'   46 A"                 
  2.012   2.074   2.675   2.735   3.072   3.930   3.932   3.937
108 A'  109 A'   47 A"  110 A'  111 A'   48 A"   49 A"  112 A'                 
  3.950   3.960   3.966   3.975   3.995   4.002   4.004   4.019
 50 A"  113 A'  114 A'   51 A"   52 A"   53 A"  115 A'  116 A'                 
  4.040   4.091   4.116   4.161   4.295   4.354   5.952   5.974
117 A'  118 A'  119 A'  120 A'  121 A'  122 A'   54 A"  123 A'                 
  5.985   5.987   6.012   6.028   6.584   6.929   7.551   7.565
 55 A"  124 A'  125 A'  126 A'  127 A'  128 A'   56 A"  129 A'                 
  7.595  13.765  13.873  14.022  23.388  27.740  27.799  28.296
130 A'   57 A"  131 A'  132 A'  133 A'  134 A'  135 A'   58 A"                 
 28.313  28.322  28.325  28.340  28.348  28.501  28.502  28.504
136 A'  137 A'   59 A"  138 A'  139 A'   60 A"   61 A"  140 A'                 
 28.518  28.522  28.527  28.530  28.552  28.595  28.614  47.877
141 A'   62 A"  142 A'   63 A"  143 A'  144 A'  145 A'  146 A'                 
127.842 127.856 127.868 127.869 127.883 127.897 151.552 151.604
 64 A"  147 A'   65 A"  148 A'  149 A'  150 A'  151 A'  152 A'                 
163.085 289.747 289.759 289.8041020.6601901.7111901.765
153 A'   66 A"  154 A'  155 A'  156 A'  157 A'  158 A'                         

 Beta MOs, Restricted
 -- Occupied --                  
*******-1165.89 -482.84 -176.34 -176.32 -165.75 -165.75 -165.75
  1 A'    2 A'    3 A'    4 A'    5 A'    6 A'    7 A'    1 A"                 
-165.73 -165.72 -165.72  -77.12  -62.49  -56.31  -56.31  -56.31
  8 A'    2 A"    9 A'   10 A'   11 A'   12 A'    3 A"   13 A'                 
-35.840 -35.818 -31.334 -31.326 -31.326 -31.313 -31.305 -31.305
 14 A'   15 A'   16 A'   17 A'    4 A"   18 A'    5 A"   19 A'                 
-22.984 -22.983 -22.982 -22.977 -22.977 -22.963 -22.961 -22.961
 20 A'   21 A'    6 A"   22 A'    7 A"   23 A'   24 A'    8 A"                 
-22.956 -22.956 -10.302  -8.701  -6.620  -6.532  -6.520  -6.519
 25 A'    9 A"   26 A'   27 A'   28 A'   29 A'   10 A"   30 A'                 
 -6.388  -6.367  -4.802  -4.784  -4.783  -4.782  -4.780  -4.779
 31 A'   32 A'   33 A'   34 A'   11 A"   35 A'   36 A'   12 A"                 
 -4.777  -4.763  -4.763  -2.642  -2.639  -2.639  -2.630  -2.630
 37 A'   38 A'   13 A"   39 A'   14 A"   40 A'   41 A'   15 A"                 
 -2.067  -2.062  -2.061  -2.046  -2.046  -2.045  -2.040  -2.040
 42 A'   43 A'   16 A"   17 A"   44 A'   45 A'   46 A'   18 A"                 
 -2.026  -2.026  -0.805  -0.763  -0.666  -0.650  -0.502  -0.409
 19 A"   47 A'   48 A'   49 A'   50 A'   51 A'   52 A'   53 A'                 
 -0.394  -0.362  -0.321  -0.310  -0.301  -0.297  -0.292  -0.279
 54 A'   20 A"   55 A'   21 A"   56 A'   57 A'   22 A"   58 A'                 
 -0.278
 23 A"                                                                         
 -- Virtual --                   
 -0.176  -0.159  -0.095  -0.042   0.004   0.027   0.042   0.043
 59 A'   60 A'   24 A"   61 A'   62 A'   63 A'   64 A'   25 A"                 
  0.061   0.065   0.076   0.083   0.094   0.100   0.117   0.133
 65 A'   66 A'   26 A"   67 A'   68 A'   27 A"   69 A'   70 A'                 
  0.149   0.178   0.186   0.203   0.208   0.223   0.224   0.267
 71 A'   72 A'   73 A'   74 A'   28 A"   75 A'   29 A"   76 A'                 
  0.278   0.299   0.349   0.359   0.375   0.379   0.390   0.396
 30 A"   77 A'   78 A'   31 A"   79 A'   32 A"   80 A'   33 A"                 
  0.399   0.404   0.407   0.429   0.432   0.454   0.473   0.504
 81 A'   82 A'   34 A"   35 A"   83 A'   84 A'   85 A'   86 A'                 
  0.510   0.521   0.557   0.564   0.573   0.583   0.600   0.608
 36 A"   87 A'   88 A'   37 A"   89 A'   38 A"   90 A'   91 A'                 
  0.643   0.657   0.676   0.695   0.729   0.853   0.901   0.981
 92 A'   93 A'   39 A"   40 A"   94 A'   95 A'   96 A'   97 A'                 
  1.083   1.216   1.223   1.260   1.296   1.325   1.330   1.344
 98 A'   99 A'   41 A"  100 A'   42 A"  101 A'  102 A'   43 A"                 
  1.489   1.563   1.571   1.611   1.641   1.654   1.977   1.995
 44 A"  103 A'   45 A"  104 A'  105 A'  106 A'  107 A'   46 A"                 
  2.012   2.074   2.675   2.735   3.072   3.930   3.932   3.937
108 A'  109 A'   47 A"  110 A'  111 A'   48 A"   49 A"  112 A'                 
  3.950   3.960   3.966   3.975   3.995   4.002   4.004   4.019
 50 A"  113 A'  114 A'   51 A"   52 A"   53 A"  115 A'  116 A'                 
  4.040   4.091   4.116   4.161   4.295   4.354   5.952   5.974
117 A'  118 A'  119 A'  120 A'  121 A'  122 A'   54 A"  123 A'                 
  5.985   5.987   6.012   6.028   6.584   6.929   7.551   7.565
 55 A"  124 A'  125 A'  126 A'  127 A'  128 A'   56 A"  129 A'                 
  7.595  13.765  13.873  14.022  23.388  27.740  27.799  28.296
130 A'   57 A"  131 A'  132 A'  133 A'  134 A'  135 A'   58 A"                 
 28.313  28.322  28.325  28.340  28.348  28.501  28.502  28.504
136 A'  137 A'   59 A"  138 A'  139 A'   60 A"   61 A"  140 A'                 
 28.518  28.522  28.527  28.530  28.552  28.595  28.614  47.877
141 A'   62 A"  142 A'   63 A"  143 A'  144 A'  145 A'  146 A'                 
127.842 127.856 127.868 127.869 127.883 127.897 151.552 151.604
 64 A"  147 A'   65 A"  148 A'  149 A'  150 A'  151 A'  152 A'                 
163.085 289.747 289.759 289.8041020.6601901.7111901.765
153 A'   66 A"  154 A'  155 A'  156 A'  157 A'  158 A'                         
 --------------------------------------------------------------

          Ground-State Mulliken Net Atomic Charges

     Atom                 Charge (a.u.)
  ----------------------------------------
      1 C                    -0.127829
      2 P                     0.071658
      3 Br                   -0.153447
      4 I                     0.134146
      5 I                     0.075473
  ----------------------------------------
  Sum of atomic charges =     0.000000

 -----------------------------------------------------------------
                    Cartesian Multipole Moments
 -----------------------------------------------------------------
    Charge (ESU x 10^10)
                 0.0000
    Dipole Moment (Debye)
         X       1.8812      Y      -0.1742      Z      -0.0000
       Tot       1.8893
    Quadrupole Moments (Debye-Ang)
        XX     -90.4722     XY      -3.8541     YY     -92.5277
        XZ       0.0000     YZ      -0.0000     ZZ     -95.9679
    Octopole Moments (Debye-Ang^2)
       XXX      44.2044    XXY      12.5141    XYY      -3.6959
       YYY      39.8633    XXZ       0.0000    XYZ       0.0000
       YYZ      -0.0000    XZZ       1.4396    YZZ       6.9284
       ZZZ       0.0000
    Hexadecapole Moments (Debye-Ang^3)
      XXXX   -2341.4188   XXXY     -61.1475   XXYY    -635.7307
      XYYY     -69.2411   YYYY   -1204.5388   XXXZ       0.0000
      XXYZ      -0.0000   XYYZ      -0.0000   YYYZ      -0.0000
      XXZZ    -460.1398   XYZZ     -10.7969   YYZZ    -232.6974
      XZZZ      -0.0000   YZZZ      -0.0000   ZZZZ    -134.6218
 -----------------------------------------------------------------
 Calculating analytic gradient of the SCF energy
 Gradient of SCF Energy
            1           2           3           4           5
    1  -0.0592173   0.0602284  -0.0267128   0.0488472  -0.0231454
    2  -0.1263341   0.0989135  -0.0043347  -0.0026763   0.0344316
    3   0.0000000  -0.0000000   0.0000000  -0.0000000  -0.0000000
 Max gradient component =       1.263E-01
 RMS gradient           =       5.015E-02
 Gradient time:  CPU 14.61 s  wall 5.61 s
 Geometry Optimization Parameters
   NAtoms,    NIC,     NZ,  NCons,   NDum,   NFix, NCnnct, MaxDiis
        5      20       5       0       0       0       0       0

 Cartesian Hessian Update
 Hessian Updated using BFGS Update


** GEOMETRY OPTIMIZATION IN DELOCALIZED INTERNAL COORDINATES **
   Searching for a Minimum

   Optimization Cycle:   2

                       Coordinates (Angstroms)
     ATOM                X               Y               Z
      1  C         0.3243528981   -0.3313053290    0.0000000000
      2  P        -0.4924174422   -1.6454827661    0.0000000000
      3  Br       -2.9446552883   -1.4562856426    0.0000000000
      4  I         2.8117681112   -0.4585025854    0.0000000000
      5  I        -0.7775200537    1.9229315290    0.0000000000
   Point Group: cs    Number of degrees of freedom:     7


   Energy is -16792.595396037

 Hessian Updated using BFGS Update

  6 Hessian modes will be used to form the next step
  Hessian Eigenvalues:
     0.025343    0.044478    0.086945    0.223551    0.253004    0.894422

 Minimum Search - Taking Simple RFO Step
 Searching for Lamda that Minimizes Along All modes
 Value Taken    Lamda =  -0.07665868
 Calculated Step too Large.  Step scaled by  0.375208
 Step Taken.  Stepsize is  0.300000

                             Maximum     Tolerance    Cnvgd?
         Gradient           0.105990      0.000300      NO
         Displacement       0.187594      0.001200      NO
         Energy change     -0.033312      0.000001      NO


 New Cartesian Coordinates Obtained by Inverse Iteration

 Displacement from previous Coordinates is:  0.330465
 ----------------------------------------------------------------
             Standard Nuclear Orientation (Angstroms)
    I     Atom           X                Y                Z
 ----------------------------------------------------------------
    1      C       0.3147617149    -0.3198307860     0.0000000000
    2      P      -0.4812294555    -1.6852892429     0.0000000000
    3      Br     -2.8754340005    -1.4025034939     0.0000000000
    4      I       2.6961283676    -0.4199526883     0.0000000000
    5      I      -0.7326984016     1.8589314171     0.0000000000
 ----------------------------------------------------------------
 Molecular Point Group                 Cs    NOp =  2
 Largest Abelian Subgroup              Cs    NOp =  2
 Nuclear Repulsion Energy =  1346.0810408791 hartrees
 There are       81 alpha and       81 beta electrons
 Applying Cartesian multipole field
    Component          Value
    ---------          -----
     (2,0,0)        1.00000E-11
     (0,2,0)        2.00000E-11
     (0,0,2)       -3.00000E-11
 Nucleus-field energy     =     0.0000000470 hartrees
 Requested basis set is 6-311++G(d,p)
 There are 86 shells and 224 basis functions
 A cutoff of  1.0D-11 yielded   2500 shell pairs
 There are     18358 function pairs (     20839 Cartesian)
 Smallest overlap matrix eigenvalue = 7.17E-04
 Guess MOs from SCF MO coefficient file

 -----------------------------------------------------------------------
  General SCF calculation program by
  Eric Jon Sundstrom, Paul Horn, Yuezhi Mao, Dmitri Zuev, Alec White,
  David Stuck, Shaama M.S., Shane Yost, Joonho Lee, David Small,
  Daniel Levine, Susi Lehtola, Hugh Burton, Evgeny Epifanovsky
 -----------------------------------------------------------------------
 Exchange:     0.2000 Hartree-Fock + 0.0800 Slater + 0.7200 B88
 Correlation:  0.1900 VWN1RPA + 0.8100 LYP
 Using SG-1 standard quadrature grid
 using 4 threads for integral computing
 -------------------------------------------------------
 OpenMP Integral computing Module                
 Release: version 2.0, May 2017, Q-Chem Inc. Pleasanton 
 -------------------------------------------------------
 -------------------------------------------------------
 OpenMP BLAS3 based DFT computing Module                
 Release: version 1.0, May 2013, Q-Chem Inc. Pittsburgh 
 -------------------------------------------------------
 A restricted SCF calculation will be
 performed using DIIS
 SCF converges when DIIS error is below 1.0e-08
 ---------------------------------------
  Cycle       Energy         DIIS error
 ---------------------------------------
    1  -16792.6196882405      5.14e-04  
    2  -16792.6221253072      2.49e-04  
    3  -16792.6211122979      4.51e-04  
    4  -16792.6225825713      7.91e-05  
    5  -16792.6226228810      3.00e-05  
    6  -16792.6226293291      6.30e-06  
    7  -16792.6226295956      3.24e-06  
    8  -16792.6226296528      8.23e-07  
    9  -16792.6226296569      2.11e-07  
   10  -16792.6226296572      7.38e-08  
   11  -16792.6226296572      1.90e-08  
   12  -16792.6226296573      7.43e-09  Convergence criterion met
 ---------------------------------------
 SCF time:   CPU 54.03s  wall 20.00s 
 SCF   energy in the final basis set =   -16792.6226296573
 Total energy in the final basis set =   -16792.6226296573

 --------------------------------------------------------------
             Orbital Energies (a.u.) and Symmetries
 --------------------------------------------------------------

 Alpha MOs, Restricted
 -- Occupied --                  
*******-1165.89 -482.84 -176.34 -176.32 -165.74 -165.74 -165.74
  1 A'    2 A'    3 A'    4 A'    5 A'    6 A'    7 A'    1 A"                 
-165.73 -165.72 -165.72  -77.12  -62.49  -56.31  -56.31  -56.31
  8 A'    2 A"    9 A'   10 A'   11 A'   12 A'    3 A"   13 A'                 
-35.836 -35.819 -31.331 -31.323 -31.323 -31.313 -31.306 -31.306
 14 A'   15 A'   16 A'   17 A'    4 A"   18 A'    5 A"   19 A'                 
-22.981 -22.979 -22.979 -22.974 -22.974 -22.963 -22.962 -22.962
 20 A'   21 A'    6 A"   22 A'    7 A"   23 A'    8 A"   24 A'                 
-22.956 -22.956 -10.301  -8.701  -6.619  -6.532  -6.521  -6.520
 25 A'    9 A"   26 A'   27 A'   28 A'   29 A'   10 A"   30 A'                 
 -6.385  -6.367  -4.799  -4.781  -4.781  -4.781  -4.781  -4.778
 31 A'   32 A'   33 A'   34 A'   35 A'   36 A'   11 A"   12 A"                 
 -4.776  -4.764  -4.764  -2.643  -2.640  -2.639  -2.630  -2.630
 37 A'   13 A"   38 A'   39 A'   14 A"   40 A'   41 A'   15 A"                 
 -2.063  -2.059  -2.058  -2.046  -2.043  -2.043  -2.041  -2.041
 42 A'   43 A'   16 A"   44 A'   17 A"   45 A'   18 A"   46 A'                 
 -2.026  -2.026  -0.806  -0.763  -0.666  -0.653  -0.506  -0.414
 19 A"   47 A'   48 A'   49 A'   50 A'   51 A'   52 A'   53 A'                 
 -0.398  -0.363  -0.325  -0.312  -0.302  -0.298  -0.290  -0.277
 54 A'   20 A"   55 A'   21 A"   56 A'   57 A'   22 A"   58 A'                 
 -0.275
 23 A"                                                                         
 -- Virtual --                   
 -0.155  -0.145  -0.098  -0.038   0.004   0.027   0.043   0.044
 59 A'   60 A'   24 A"   61 A'   62 A'   63 A'   64 A'   25 A"                 
  0.061   0.063   0.076   0.083   0.094   0.099   0.117   0.129
 65 A'   66 A'   26 A"   67 A'   68 A'   27 A"   69 A'   70 A'                 
  0.147   0.179   0.187   0.202   0.209   0.223   0.225   0.266
 71 A'   72 A'   73 A'   74 A'   28 A"   75 A'   29 A"   76 A'                 
  0.280   0.298   0.344   0.358   0.381   0.383   0.393   0.395
 30 A"   77 A'   78 A'   31 A"   32 A"   79 A'   80 A'   33 A"                 
  0.400   0.408   0.411   0.426   0.428   0.461   0.481   0.503
 81 A'   34 A"   82 A'   83 A'   35 A"   84 A'   85 A'   36 A"                 
  0.512   0.518   0.561   0.574   0.579   0.579   0.604   0.625
 86 A'   87 A'   37 A"   88 A'   89 A'   38 A"   90 A'   91 A'                 
  0.648   0.670   0.689   0.710   0.743   0.852   0.910   1.004
 92 A'   93 A'   39 A"   40 A"   94 A'   95 A'   96 A'   97 A'                 
  1.048   1.218   1.244   1.273   1.302   1.338   1.341   1.358
 98 A'   41 A"   99 A'  100 A'   42 A"  101 A'  102 A'   43 A"                 
  1.480   1.562   1.587   1.630   1.644   1.670   1.949   1.994
 44 A"   45 A"  103 A'  104 A'  105 A'  106 A'  107 A'   46 A"                 
  2.016   2.082   2.670   2.722   3.040   3.933   3.940   3.941
108 A'  109 A'   47 A"  110 A'  111 A'   48 A"   49 A"  112 A'                 
  3.949   3.960   3.981   3.983   3.995   4.004   4.006   4.028
 50 A"  113 A'  114 A'   51 A"   52 A"   53 A"  115 A'  116 A'                 
  4.053   4.135   4.148   4.177   4.301   4.365   5.956   5.981
117 A'  118 A'  119 A'  120 A'  121 A'  122 A'   54 A"  123 A'                 
  5.989   5.991   6.019   6.034   6.585   6.916   7.550   7.568
 55 A"  124 A'  125 A'  126 A'  127 A'  128 A'   56 A"  129 A'                 
  7.603  13.767  13.882  13.997  23.366  27.752  27.811  28.300
130 A'   57 A"  131 A'  132 A'  133 A'  134 A'  135 A'   58 A"                 
 28.319  28.327  28.328  28.344  28.350  28.504  28.507  28.508
136 A'  137 A'   59 A"  138 A'  139 A'   60 A"   61 A"  140 A'                 
 28.521  28.527  28.528  28.534  28.561  28.617  28.630  47.878
 62 A"  141 A'  142 A'   63 A"  143 A'  144 A'  145 A'  146 A'                 
127.846 127.861 127.871 127.874 127.889 127.902 151.563 151.614
 64 A"  147 A'   65 A"  148 A'  149 A'  150 A'  151 A'  152 A'                 
163.065 289.747 289.762 289.8121020.6611901.7221901.775
153 A'   66 A"  154 A'  155 A'  156 A'  157 A'  158 A'                         

 Beta MOs, Restricted
 -- Occupied --                  
*******-1165.89 -482.84 -176.34 -176.32 -165.74 -165.74 -165.74
  1 A'    2 A'    3 A'    4 A'    5 A'    6 A'    7 A'    1 A"                 
-165.73 -165.72 -165.72  -77.12  -62.49  -56.31  -56.31  -56.31
  8 A'    2 A"    9 A'   10 A'   11 A'   12 A'    3 A"   13 A'                 
-35.836 -35.819 -31.331 -31.323 -31.323 -31.313 -31.306 -31.306
 14 A'   15 A'   16 A'   17 A'    4 A"   18 A'    5 A"   19 A'                 
-22.981 -22.979 -22.979 -22.974 -22.974 -22.963 -22.962 -22.962
 20 A'   21 A'    6 A"   22 A'    7 A"   23 A'    8 A"   24 A'                 
-22.956 -22.956 -10.301  -8.701  -6.619  -6.532  -6.521  -6.520
 25 A'    9 A"   26 A'   27 A'   28 A'   29 A'   10 A"   30 A'                 
 -6.385  -6.367  -4.799  -4.781  -4.781  -4.781  -4.781  -4.778
 31 A'   32 A'   33 A'   34 A'   35 A'   36 A'   11 A"   12 A"                 
 -4.776  -4.764  -4.764  -2.643  -2.640  -2.639  -2.630  -2.630
 37 A'   13 A"   38 A'   39 A'   14 A"   40 A'   41 A'   15 A"                 
 -2.063  -2.059  -2.058  -2.046  -2.043  -2.043  -2.041  -2.041
 42 A'   43 A'   16 A"   44 A'   17 A"   45 A'   18 A"   46 A'                 
 -2.026  -2.026  -0.806  -0.763  -0.666  -0.653  -0.506  -0.414
 19 A"   47 A'   48 A'   49 A'   50 A'   51 A'   52 A'   53 A'                 
 -0.398  -0.363  -0.325  -0.312  -0.302  -0.298  -0.290  -0.277
 54 A'   20 A"   55 A'   21 A"   56 A'   57 A'   22 A"   58 A'                 
 -0.275
 23 A"                                                                         
 -- Virtual --                   
 -0.155  -0.145  -0.098  -0.038   0.004   0.027   0.043   0.044
 59 A'   60 A'   24 A"   61 A'   62 A'   63 A'   64 A'   25 A"                 
  0.061   0.063   0.076   0.083   0.094   0.099   0.117   0.129
 65 A'   66 A'   26 A"   67 A'   68 A'   27 A"   69 A'   70 A'                 
  0.147   0.179   0.187   0.202   0.209   0.223   0.225   0.266
 71 A'   72 A'   73 A'   74 A'   28 A"   75 A'   29 A"   76 A'                 
  0.280   0.298   0.344   0.358   0.381   0.383   0.393   0.395
 30 A"   77 A'   78 A'   31 A"   32 A"   79 A'   80 A'   33 A"                 
  0.400   0.408   0.411   0.426   0.428   0.461   0.481   0.503
 81 A'   34 A"   82 A'   83 A'   35 A"   84 A'   85 A'   36 A"                 
  0.512   0.518   0.561   0.574   0.579   0.579   0.604   0.625
 86 A'   87 A'   37 A"   88 A'   89 A'   38 A"   90 A'   91 A'                 
  0.648   0.670   0.689   0.710   0.743   0.852   0.910   1.004
 92 A'   93 A'   39 A"   40 A"   94 A'   95 A'   96 A'   97 A'                 
  1.048   1.218   1.244   1.273   1.302   1.338   1.341   1.358
 98 A'   41 A"   99 A'  100 A'   42 A"  101 A'  102 A'   43 A"                 
  1.480   1.562   1.587   1.630   1.644   1.670   1.949   1.994
 44 A"   45 A"  103 A'  104 A'  105 A'  106 A'  107 A'   46 A"                 
  2.016   2.082   2.670   2.722   3.040   3.933   3.940   3.941
108 A'  109 A'   47 A"  110 A'  111 A'   48 A"   49 A"  112 A'                 
  3.949   3.960   3.981   3.983   3.995   4.004   4.006   4.028
 50 A"  113 A'  114 A'   51 A"   52 A"   53 A"  115 A'  116 A'                 
  4.053   4.135   4.148   4.177   4.301   4.365   5.956   5.981
117 A'  118 A'  119 A'  120 A'  121 A'  122 A'   54 A"  123 A'                 
  5.989   5.991   6.019   6.034   6.585   6.916   7.550   7.568
 55 A"  124 A'  125 A'  126 A'  127 A'  128 A'   56 A"  129 A'                 
  7.603  13.767  13.882  13.997  23.366  27.752  27.811  28.300
130 A'   57 A"  131 A'  132 A'  133 A'  134 A'  135 A'   58 A"                 
 28.319  28.327  28.328  28.344  28.350  28.504  28.507  28.508
136 A'  137 A'   59 A"  138 A'  139 A'   60 A"   61 A"  140 A'                 
 28.521  28.527  28.528  28.534  28.561  28.617  28.630  47.878
 62 A"  141 A'  142 A'   63 A"  143 A'  144 A'  145 A'  146 A'                 
127.846 127.861 127.871 127.874 127.889 127.902 151.563 151.614
 64 A"  147 A'   65 A"  148 A'  149 A'  150 A'  151 A'  152 A'                 
163.065 289.747 289.762 289.8121020.6611901.7221901.775
153 A'   66 A"  154 A'  155 A'  156 A'  157 A'  158 A'                         
 --------------------------------------------------------------

          Ground-State Mulliken Net Atomic Charges

     Atom                 Charge (a.u.)
  ----------------------------------------
      1 C                    -0.157465
      2 P                     0.071538
      3 Br                   -0.152061
      4 I                     0.139391
      5 I                     0.098598
  ----------------------------------------
  Sum of atomic charges =     0.000000

 -----------------------------------------------------------------
                    Cartesian Multipole Moments
 -----------------------------------------------------------------
    Charge (ESU x 10^10)
                 0.0000
    Dipole Moment (Debye)
         X       1.6577      Y      -0.0781      Z      -0.0000
       Tot       1.6596
    Quadrupole Moments (Debye-Ang)
        XX     -90.8597     XY      -3.5503     YY     -92.2567
        XZ       0.0000     YZ      -0.0000     ZZ     -95.8409
    Octopole Moments (Debye-Ang^2)
       XXX      40.5008    XXY      13.1806    XYY      -3.1323
       YYY      40.1792    XXZ       0.0000    XYZ       0.0000
       YYZ      -0.0000    XZZ       1.9256    YZZ       7.2786
       ZZZ       0.0000
    Hexadecapole Moments (Debye-Ang^3)
      XXXX   -2198.2047   XXXY     -67.9456   XXYY    -600.2495
      XYYY     -76.5828   YYYY   -1149.2801   XXXZ       0.0000
      XXYZ      -0.0000   XYYZ      -0.0000   YYYZ       0.0000
      XXZZ    -431.3296   XYZZ     -14.2916   YYZZ    -223.0019
      XZZZ       0.0000   YZZZ       0.0000   ZZZZ    -134.2426
 -----------------------------------------------------------------
 Calculating analytic gradient of the SCF energy
 Gradient of SCF Energy
            1           2           3           4           5
    1  -0.0415690   0.0428176  -0.0239017   0.0462542  -0.0236010
    2  -0.0991492   0.0684981  -0.0017809  -0.0025015   0.0349334
    3   0.0000000  -0.0000000   0.0000000   0.0000000  -0.0000000
 Max gradient component =       9.915E-02
 RMS gradient           =       3.880E-02
 Gradient time:  CPU 15.62 s  wall 5.15 s
 Geometry Optimization Parameters
   NAtoms,    NIC,     NZ,  NCons,   NDum,   NFix, NCnnct, MaxDiis
        5      20       5       0       0       0       0       0

 Cartesian Hessian Update
 Hessian Updated using BFGS Update


** GEOMETRY OPTIMIZATION IN DELOCALIZED INTERNAL COORDINATES **
   Searching for a Minimum

   Optimization Cycle:   3

                       Coordinates (Angstroms)
     ATOM                X               Y               Z
      1  C         0.3147617149   -0.3198307860    0.0000000000
      2  P        -0.4812294555   -1.6852892429    0.0000000000
      3  Br       -2.8754340005   -1.4025034939    0.0000000000
      4  I         2.6961283676   -0.4199526883    0.0000000000
      5  I        -0.7326984016    1.8589314171    0.0000000000
   Point Group: cs    Number of degrees of freedom:     7


   Energy is -16792.622629657

 Hessian Updated using BFGS Update

  7 Hessian modes will be used to form the next step
  Hessian Eigenvalues:
     0.018986    0.045523    0.088176    0.219610    0.250057    0.269648
     0.922309

 Minimum Search - Taking Simple RFO Step
 Searching for Lamda that Minimizes Along All modes
 Value Taken    Lamda =  -0.07052848
 Calculated Step too Large.  Step scaled by  0.351836
 Step Taken.  Stepsize is  0.300000

                             Maximum     Tolerance    Cnvgd?
         Gradient           0.082385      0.000300      NO
         Displacement       0.184546      0.001200      NO
         Energy change     -0.027234      0.000001      NO


 New Cartesian Coordinates Obtained by Inverse Iteration

 Displacement from previous Coordinates is:  0.316473
 ----------------------------------------------------------------
             Standard Nuclear Orientation (Angstroms)
    I     Atom           X                Y                Z
 ----------------------------------------------------------------
    1      C       0.2990996359    -0.3007588115     0.0000000000
    2      P      -0.4741019309    -1.7101959164     0.0000000000
    3      Br     -2.8172485691    -1.3788376411     0.0000000000
    4      I       2.5782273089    -0.3835763238     0.0000000000
    5      I      -0.6644482199     1.8047238988     0.0000000000
 ----------------------------------------------------------------
 Molecular Point Group                 Cs    NOp =  2
 Largest Abelian Subgroup              Cs    NOp =  2
 Nuclear Repulsion Energy =  1387.4184481861 hartrees
 There are       81 alpha and       81 beta electrons
 Applying Cartesian multipole field
    Component          Value
    ---------          -----
     (2,0,0)        1.00000E-11
     (0,2,0)        2.00000E-11
     (0,0,2)       -3.00000E-11
 Nucleus-field energy     =     0.0000000443 hartrees
 Requested basis set is 6-311++G(d,p)
 There are 86 shells and 224 basis functions
 A cutoff of  1.0D-11 yielded   2530 shell pairs
 There are     18489 function pairs (     20974 Cartesian)
 Smallest overlap matrix eigenvalue = 7.01E-04
 Guess MOs from SCF MO coefficient file

 -----------------------------------------------------------------------
  General SCF calculation program by
  Eric Jon Sundstrom, Paul Horn, Yuezhi Mao, Dmitri Zuev, Alec White,
  David Stuck, Shaama M.S., Shane Yost, Joonho Lee, David Small,
  Daniel Levine, Susi Lehtola, Hugh Burton, Evgeny Epifanovsky
 -----------------------------------------------------------------------
 Exchange:     0.2000 Hartree-Fock + 0.0800 Slater + 0.7200 B88
 Correlation:  0.1900 VWN1RPA + 0.8100 LYP
 Using SG-1 standard quadrature grid
 using 4 threads for integral computing
 -------------------------------------------------------
 OpenMP Integral computing Module                
 Release: version 2.0, May 2017, Q-Chem Inc. Pleasanton 
 -------------------------------------------------------
 -------------------------------------------------------
 OpenMP BLAS3 based DFT computing Module                
 Release: version 1.0, May 2013, Q-Chem Inc. Pittsburgh 
 -------------------------------------------------------
 A restricted SCF calculation will be
 performed using DIIS
 SCF converges when DIIS error is below 1.0e-08
 ---------------------------------------
  Cycle       Energy         DIIS error
 ---------------------------------------
    1  -16792.6420391583      5.42e-04  
    2  -16792.6438648684      3.93e-04  
    3  -16792.6429772767      5.31e-04  
    4  -16792.6449553002      7.11e-05  
    5  -16792.6449891498      2.66e-05  
    6  -16792.6449940305      6.49e-06  
    7  -16792.6449943106      3.12e-06  
    8  -16792.6449943607      6.49e-07  
    9  -16792.6449943631      1.95e-07  
   10  -16792.6449943634      6.09e-08  
   11  -16792.6449943637      1.29e-08  
   12  -16792.6449943634      5.27e-09  Convergence criterion met
 ---------------------------------------
 SCF time:   CPU 55.21s  wall 20.00s 
 SCF   energy in the final basis set =   -16792.6449943634
 Total energy in the final basis set =   -16792.6449943634

 --------------------------------------------------------------
             Orbital Energies (a.u.) and Symmetries
 --------------------------------------------------------------

 Alpha MOs, Restricted
 -- Occupied --                  
*******-1165.89 -482.84 -176.34 -176.32 -165.74 -165.74 -165.74
  1 A'    2 A'    3 A'    4 A'    5 A'    6 A'    7 A'    1 A"                 
-165.73 -165.73 -165.73  -77.12  -62.49  -56.31  -56.31  -56.31
  8 A'    2 A"    9 A'   10 A'   11 A'   12 A'    3 A"   13 A'                 
-35.833 -35.820 -31.327 -31.320 -31.320 -31.314 -31.307 -31.307
 14 A'   15 A'   16 A'   17 A'    4 A"   18 A'    5 A"   19 A'                 
-22.977 -22.976 -22.976 -22.971 -22.971 -22.964 -22.963 -22.963
 20 A'   21 A'    6 A"   22 A'    7 A"   23 A'    8 A"   24 A'                 
-22.958 -22.958 -10.298  -8.702  -6.616  -6.532  -6.521  -6.520
 25 A'    9 A"   26 A'   27 A'   28 A'   29 A'   10 A"   30 A'                 
 -6.382  -6.369  -4.796  -4.782  -4.779  -4.779  -4.778  -4.775
 31 A'   32 A'   33 A'   34 A'   35 A'   36 A'   11 A"   12 A"                 
 -4.774  -4.766  -4.765  -2.643  -2.640  -2.640  -2.631  -2.631
 37 A'   13 A"   38 A'   39 A'   14 A"   40 A'   41 A'   15 A"                 
 -2.060  -2.056  -2.055  -2.047  -2.042  -2.042  -2.041  -2.041
 42 A'   43 A'   16 A"   44 A'   17 A"   45 A'   18 A"   46 A'                 
 -2.028  -2.028  -0.809  -0.765  -0.666  -0.659  -0.510  -0.421
 19 A"   47 A'   48 A'   49 A'   50 A'   51 A'   52 A'   53 A'                 
 -0.403  -0.366  -0.329  -0.315  -0.303  -0.298  -0.290  -0.277
 54 A'   20 A"   55 A'   21 A"   56 A'   57 A'   22 A"   58 A'                 
 -0.270
 23 A"                                                                         
 -- Virtual --                   
 -0.133  -0.128  -0.100  -0.032   0.004   0.027   0.043   0.044
 59 A'   60 A'   24 A"   61 A'   62 A'   63 A'   64 A'   25 A"                 
  0.061   0.063   0.077   0.084   0.094   0.098   0.117   0.127
 65 A'   66 A'   26 A"   67 A'   68 A'   27 A"   69 A'   70 A'                 
  0.146   0.177   0.190   0.205   0.210   0.222   0.225   0.266
 71 A'   72 A'   73 A'   74 A'   28 A"   75 A'   29 A"   76 A'                 
  0.282   0.298   0.340   0.357   0.382   0.382   0.393   0.399
 30 A"   77 A'   78 A'   31 A"   32 A"   79 A'   33 A"   80 A'                 
  0.405   0.411   0.420   0.429   0.430   0.464   0.477   0.496
 81 A'   34 A"   82 A'   35 A"   83 A'   84 A'   85 A'   36 A"                 
  0.511   0.535   0.556   0.576   0.578   0.603   0.610   0.640
 86 A'   87 A'   37 A"   38 A"   88 A'   89 A'   90 A'   91 A'                 
  0.655   0.682   0.706   0.724   0.764   0.846   0.917   1.014
 92 A'   93 A'   39 A"   40 A"   94 A'   95 A'   96 A'   97 A'                 
  1.030   1.217   1.276   1.296   1.306   1.346   1.360   1.372
 98 A'   41 A"   99 A'  100 A'   42 A"  101 A'  102 A'   43 A"                 
  1.473   1.557   1.609   1.641   1.647   1.686   1.922   1.993
 44 A"   45 A"  103 A'  104 A'  105 A'  106 A'  107 A'   46 A"                 
  2.018   2.088   2.665   2.716   3.015   3.936   3.945   3.948
108 A'  109 A'   47 A"  110 A'  111 A'   48 A"  112 A'   49 A"                 
  3.950   3.958   3.991   3.996   3.997   4.008   4.009   4.035
 50 A"  113 A'   51 A"   52 A"  114 A'   53 A"  115 A'  116 A'                 
  4.065   4.172   4.181   4.199   4.308   4.378   5.959   5.990
117 A'  118 A'  119 A'  120 A'  121 A'  122 A'   54 A"  123 A'                 
  5.993   5.997   6.024   6.035   6.587   6.909   7.550   7.569
 55 A"  124 A'  125 A'  126 A'  127 A'  128 A'   56 A"  129 A'                 
  7.611  13.770  13.889  13.983  23.352  27.764  27.826  28.304
130 A'   57 A"  131 A'  132 A'  133 A'  134 A'  135 A'   58 A"                 
 28.329  28.331  28.333  28.346  28.350  28.507  28.512  28.513
136 A'   59 A"  137 A'  138 A'  139 A'   60 A"  140 A'   61 A"                 
 28.520  28.527  28.537  28.538  28.570  28.636  28.648  47.879
 62 A"  141 A'  142 A'   63 A"  143 A'  144 A'  145 A'  146 A'                 
127.850 127.869 127.873 127.879 127.893 127.904 151.574 151.625
 64 A"  147 A'   65 A"  148 A'  149 A'  150 A'  151 A'  152 A'                 
163.053 289.748 289.764 289.8201020.6631901.7341901.787
153 A'   66 A"  154 A'  155 A'  156 A'  157 A'  158 A'                         

 Beta MOs, Restricted
 -- Occupied --                  
*******-1165.89 -482.84 -176.34 -176.32 -165.74 -165.74 -165.74
  1 A'    2 A'    3 A'    4 A'    5 A'    6 A'    7 A'    1 A"                 
-165.73 -165.73 -165.73  -77.12  -62.49  -56.31  -56.31  -56.31
  8 A'    2 A"    9 A'   10 A'   11 A'   12 A'    3 A"   13 A'                 
-35.833 -35.820 -31.327 -31.320 -31.320 -31.314 -31.307 -31.307
 14 A'   15 A'   16 A'   17 A'    4 A"   18 A'    5 A"   19 A'                 
-22.977 -22.976 -22.976 -22.971 -22.971 -22.964 -22.963 -22.963
 20 A'   21 A'    6 A"   22 A'    7 A"   23 A'    8 A"   24 A'                 
-22.958 -22.958 -10.298  -8.702  -6.616  -6.532  -6.521  -6.520
 25 A'    9 A"   26 A'   27 A'   28 A'   29 A'   10 A"   30 A'                 
 -6.382  -6.369  -4.796  -4.782  -4.779  -4.779  -4.778  -4.775
 31 A'   32 A'   33 A'   34 A'   35 A'   36 A'   11 A"   12 A"                 
 -4.774  -4.766  -4.765  -2.643  -2.640  -2.640  -2.631  -2.631
 37 A'   13 A"   38 A'   39 A'   14 A"   40 A'   41 A'   15 A"                 
 -2.060  -2.056  -2.055  -2.047  -2.042  -2.042  -2.041  -2.041
 42 A'   43 A'   16 A"   44 A'   17 A"   45 A'   18 A"   46 A'                 
 -2.028  -2.028  -0.809  -0.765  -0.666  -0.659  -0.510  -0.421
 19 A"   47 A'   48 A'   49 A'   50 A'   51 A'   52 A'   53 A'                 
 -0.403  -0.366  -0.329  -0.315  -0.303  -0.298  -0.290  -0.277
 54 A'   20 A"   55 A'   21 A"   56 A'   57 A'   22 A"   58 A'                 
 -0.270
 23 A"                                                                         
 -- Virtual --                   
 -0.133  -0.128  -0.100  -0.032   0.004   0.027   0.043   0.044
 59 A'   60 A'   24 A"   61 A'   62 A'   63 A'   64 A'   25 A"                 
  0.061   0.063   0.077   0.084   0.094   0.098   0.117   0.127
 65 A'   66 A'   26 A"   67 A'   68 A'   27 A"   69 A'   70 A'                 
  0.146   0.177   0.190   0.205   0.210   0.222   0.225   0.266
 71 A'   72 A'   73 A'   74 A'   28 A"   75 A'   29 A"   76 A'                 
  0.282   0.298   0.340   0.357   0.382   0.382   0.393   0.399
 30 A"   77 A'   78 A'   31 A"   32 A"   79 A'   33 A"   80 A'                 
  0.405   0.411   0.420   0.429   0.430   0.464   0.477   0.496
 81 A'   34 A"   82 A'   35 A"   83 A'   84 A'   85 A'   36 A"                 
  0.511   0.535   0.556   0.576   0.578   0.603   0.610   0.640
 86 A'   87 A'   37 A"   38 A"   88 A'   89 A'   90 A'   91 A'                 
  0.655   0.682   0.706   0.724   0.764   0.846   0.917   1.014
 92 A'   93 A'   39 A"   40 A"   94 A'   95 A'   96 A'   97 A'                 
  1.030   1.217   1.276   1.296   1.306   1.346   1.360   1.372
 98 A'   41 A"   99 A'  100 A'   42 A"  101 A'  102 A'   43 A"                 
  1.473   1.557   1.609   1.641   1.647   1.686   1.922   1.993
 44 A"   45 A"  103 A'  104 A'  105 A'  106 A'  107 A'   46 A"                 
  2.018   2.088   2.665   2.716   3.015   3.936   3.945   3.948
108 A'  109 A'   47 A"  110 A'  111 A'   48 A"  112 A'   49 A"                 
  3.950   3.958   3.991   3.996   3.997   4.008   4.009   4.035
 50 A"  113 A'   51 A"   52 A"  114 A'   53 A"  115 A'  116 A'                 
  4.065   4.172   4.181   4.199   4.308   4.378   5.959   5.990
117 A'  118 A'  119 A'  120 A'  121 A'  122 A'   54 A"  123 A'                 
  5.993   5.997   6.024   6.035   6.587   6.909   7.550   7.569
 55 A"  124 A'  125 A'  126 A'  127 A'  128 A'   56 A"  129 A'                 
  7.611  13.770  13.889  13.983  23.352  27.764  27.826  28.304
130 A'   57 A"  131 A'  132 A'  133 A'  134 A'  135 A'   58 A"                 
 28.329  28.331  28.333  28.346  28.350  28.507  28.512  28.513
136 A'   59 A"  137 A'  138 A'  139 A'   60 A"  140 A'   61 A"                 
 28.520  28.527  28.537  28.538  28.570  28.636  28.648  47.879
 62 A"  141 A'  142 A'   63 A"  143 A'  144 A'  145 A'  146 A'                 
127.850 127.869 127.873 127.879 127.893 127.904 151.574 151.625
 64 A"  147 A'   65 A"  148 A'  149 A'  150 A'  151 A'  152 A'                 
163.053 289.748 289.764 289.8201020.6631901.7341901.787
153 A'   66 A"  154 A'  155 A'  156 A'  157 A'  158 A'                         
 --------------------------------------------------------------

          Ground-State Mulliken Net Atomic Charges

     Atom                 Charge (a.u.)
  ----------------------------------------
      1 C                    -0.194319
      2 P                     0.073791
      3 Br                   -0.152523
      4 I                     0.147512
      5 I                     0.125539
  ----------------------------------------
  Sum of atomic charges =     0.000000

 -----------------------------------------------------------------
                    Cartesian Multipole Moments
 -----------------------------------------------------------------
    Charge (ESU x 10^10)
                 0.0000
    Dipole Moment (Debye)
         X       1.4835      Y       0.0816      Z       0.0000
       Tot       1.4857
    Quadrupole Moments (Debye-Ang)
        XX     -91.3806     XY      -3.2247     YY     -92.0393
        XZ       0.0000     YZ      -0.0000     ZZ     -95.6417
    Octopole Moments (Debye-Ang^2)
       XXX      36.8051    XXY      13.5782    XYY      -2.5837
       YYY      41.3934    XXZ      -0.0000    XYZ      -0.0000
       YYZ       0.0000    XZZ       2.1538    YZZ       7.8072
       ZZZ       0.0000
    Hexadecapole Moments (Debye-Ang^3)
      XXXX   -2061.5034   XXXY     -81.5917   XXYY    -568.4286
      XYYY     -90.9104   YYYY   -1107.8770   XXXZ      -0.0000
      XXYZ       0.0000   XYYZ      -0.0000   YYYZ       0.0000
      XXZZ    -403.6234   XYZZ     -20.3423   YYZZ    -215.7406
      XZZZ      -0.0000   YZZZ       0.0000   ZZZZ    -133.6408
 -----------------------------------------------------------------
 Calculating analytic gradient of the SCF energy
 Gradient of SCF Energy
            1           2           3           4           5
    1  -0.0260081   0.0302237  -0.0188576   0.0335486  -0.0189065
    2  -0.0758453   0.0471900  -0.0005896  -0.0007584   0.0300032
    3  -0.0000000  -0.0000000   0.0000000   0.0000000  -0.0000000
 Max gradient component =       7.585E-02
 RMS gradient           =       2.865E-02
 Gradient time:  CPU 15.91 s  wall 5.97 s
 Geometry Optimization Parameters
   NAtoms,    NIC,     NZ,  NCons,   NDum,   NFix, NCnnct, MaxDiis
        5      20       5       0       0       0       0       0

 Cartesian Hessian Update
 Hessian Updated using BFGS Update


** GEOMETRY OPTIMIZATION IN DELOCALIZED INTERNAL COORDINATES **
   Searching for a Minimum

   Optimization Cycle:   4

                       Coordinates (Angstroms)
     ATOM                X               Y               Z
      1  C         0.2990996359   -0.3007588115    0.0000000000
      2  P        -0.4741019309   -1.7101959164    0.0000000000
      3  Br       -2.8172485691   -1.3788376411    0.0000000000
      4  I         2.5782273089   -0.3835763238    0.0000000000
      5  I        -0.6644482199    1.8047238988    0.0000000000
   Point Group: cs    Number of degrees of freedom:     7


   Energy is -16792.644994363

 Hessian Updated using BFGS Update

  7 Hessian modes will be used to form the next step
  Hessian Eigenvalues:
     0.039810    0.062829    0.086965    0.209372    0.251462    0.270286
     0.832190

 Minimum Search - Taking Simple RFO Step
 Searching for Lamda that Minimizes Along All modes
 Value Taken    Lamda =  -0.03932735
 Calculated Step too Large.  Step scaled by  0.476764
 Step Taken.  Stepsize is  0.300000

                             Maximum     Tolerance    Cnvgd?
         Gradient           0.061766      0.000300      NO
         Displacement       0.207474      0.001200      NO
         Energy change     -0.022365      0.000001      NO


 New Cartesian Coordinates Obtained by Inverse Iteration

 Displacement from previous Coordinates is:  0.296156
 ----------------------------------------------------------------
             Standard Nuclear Orientation (Angstroms)
    I     Atom           X                Y                Z
 ----------------------------------------------------------------
    1      C       0.2759187424    -0.2701799635     0.0000000000
    2      P      -0.4716637252    -1.7241768527     0.0000000000
    3      Br     -2.7616304206    -1.3640716086     0.0000000000
    4      I       2.4755173278    -0.3549135217     0.0000000000
    5      I      -0.5966136994     1.7446971524     0.0000000000
 ----------------------------------------------------------------
 Molecular Point Group                 Cs    NOp =  2
 Largest Abelian Subgroup              Cs    NOp =  2
 Nuclear Repulsion Energy =  1429.7749787079 hartrees
 There are       81 alpha and       81 beta electrons
 Applying Cartesian multipole field
    Component          Value
    ---------          -----
     (2,0,0)        1.00000E-11
     (0,2,0)        2.00000E-11
     (0,0,2)       -3.00000E-11
 Nucleus-field energy     =     0.0000000418 hartrees
 Requested basis set is 6-311++G(d,p)
 There are 86 shells and 224 basis functions
 A cutoff of  1.0D-11 yielded   2552 shell pairs
 There are     18627 function pairs (     21131 Cartesian)
 Smallest overlap matrix eigenvalue = 6.85E-04
 Guess MOs from SCF MO coefficient file

 -----------------------------------------------------------------------
  General SCF calculation program by
  Eric Jon Sundstrom, Paul Horn, Yuezhi Mao, Dmitri Zuev, Alec White,
  David Stuck, Shaama M.S., Shane Yost, Joonho Lee, David Small,
  Daniel Levine, Susi Lehtola, Hugh Burton, Evgeny Epifanovsky
 -----------------------------------------------------------------------
 Exchange:     0.2000 Hartree-Fock + 0.0800 Slater + 0.7200 B88
 Correlation:  0.1900 VWN1RPA + 0.8100 LYP
 Using SG-1 standard quadrature grid
 using 4 threads for integral computing
 -------------------------------------------------------
 OpenMP Integral computing Module                
 Release: version 2.0, May 2017, Q-Chem Inc. Pleasanton 
 -------------------------------------------------------
 -------------------------------------------------------
 OpenMP BLAS3 based DFT computing Module                
 Release: version 1.0, May 2013, Q-Chem Inc. Pittsburgh 
 -------------------------------------------------------
 A restricted SCF calculation will be
 performed using DIIS
 SCF converges when DIIS error is below 1.0e-08
 ---------------------------------------
  Cycle       Energy         DIIS error
 ---------------------------------------
    1  -16792.6554470286      6.03e-04  
    2  -16792.6573110229      4.68e-04  
    3  -16792.6567024844      5.54e-04  
    4  -16792.6587964785      8.35e-05  
    5  -16792.6588453603      2.86e-05  
    6  -16792.6588509100      7.57e-06  
    7  -16792.6588512882      3.05e-06  
    8  -16792.6588513300      5.53e-07  
    9  -16792.6588513318      2.24e-07  
   10  -16792.6588513320      4.95e-08  
   11  -16792.6588513320      9.39e-09  Convergence criterion met
 ---------------------------------------
 SCF time:   CPU 51.80s  wall 20.00s 
 SCF   energy in the final basis set =   -16792.6588513320
 Total energy in the final basis set =   -16792.6588513320

 --------------------------------------------------------------
             Orbital Energies (a.u.) and Symmetries
 --------------------------------------------------------------

 Alpha MOs, Restricted
 -- Occupied --                  
*******-1165.89 -482.84 -176.33 -176.33 -165.74 -165.73 -165.73
  1 A'    2 A'    3 A'    4 A'    5 A'    6 A'    7 A'    1 A"                 
-165.73 -165.73 -165.73  -77.12  -62.49  -56.31  -56.31  -56.31
  8 A'    2 A"    9 A'   10 A'   11 A'   12 A'    3 A"   13 A'                 
-35.829 -35.822 -31.323 -31.316 -31.316 -31.316 -31.309 -31.309
 14 A'   15 A'   16 A'   17 A'    4 A"   18 A'    5 A"   19 A'                 
-22.973 -22.972 -22.972 -22.967 -22.967 -22.966 -22.965 -22.964
 20 A'   21 A'    6 A"   22 A'    7 A"   23 A'    8 A"   24 A'                 
-22.960 -22.960 -10.293  -8.702  -6.613  -6.532  -6.521  -6.521
  9 A"   25 A'   26 A'   27 A'   28 A'   29 A'   10 A"   30 A'                 
 -6.378  -6.371  -4.792  -4.784  -4.775  -4.775  -4.775  -4.772
 31 A'   32 A'   33 A'   34 A'   35 A'   36 A'   11 A"   12 A"                 
 -4.770  -4.769  -4.768  -2.643  -2.640  -2.640  -2.631  -2.631
 37 A'   13 A"   38 A'   39 A'   14 A"   40 A'   41 A'   15 A"                 
 -2.057  -2.052  -2.052  -2.050  -2.045  -2.044  -2.038  -2.038
 42 A'   43 A'   16 A"   44 A'   17 A"   45 A'   18 A"   46 A'                 
 -2.031  -2.031  -0.814  -0.770  -0.669  -0.660  -0.512  -0.428
 19 A"   47 A'   48 A'   49 A'   50 A'   51 A'   52 A'   53 A'                 
 -0.407  -0.370  -0.333  -0.318  -0.304  -0.299  -0.290  -0.275
 54 A'   20 A"   55 A'   21 A"   56 A'   57 A'   22 A"   58 A'                 
 -0.263
 23 A"                                                                         
 -- Virtual --                   
 -0.112  -0.108  -0.101  -0.025   0.003   0.027   0.044   0.045
 59 A'   60 A'   24 A"   61 A'   62 A'   63 A'   64 A'   25 A"                 
  0.059   0.062   0.077   0.083   0.095   0.097   0.116   0.125
 65 A'   66 A'   26 A"   67 A'   68 A'   27 A"   69 A'   70 A'                 
  0.147   0.175   0.195   0.211   0.212   0.224   0.226   0.266
 71 A'   72 A'   73 A'   28 A"   74 A'   75 A'   29 A"   76 A'                 
  0.284   0.298   0.337   0.356   0.377   0.377   0.395   0.397
 30 A"   77 A'   78 A'   31 A"   79 A'   32 A"   33 A"   80 A'                 
  0.410   0.417   0.430   0.431   0.442   0.465   0.470   0.488
 81 A'   34 A"   35 A"   82 A'   83 A'   84 A'   85 A'   36 A"                 
  0.515   0.549   0.556   0.574   0.582   0.615   0.627   0.654
 86 A'   37 A"   87 A'   38 A"   88 A'   89 A'   90 A'   91 A'                 
  0.667   0.696   0.724   0.740   0.787   0.837   0.924   0.993
 92 A'   93 A'   39 A"   40 A"   94 A'   95 A'   96 A'   97 A'                 
  1.045   1.222   1.302   1.310   1.318   1.345   1.383   1.388
 98 A'   41 A"   99 A'   42 A"  100 A'  101 A'   43 A"  102 A'                 
  1.466   1.556   1.624   1.645   1.656   1.702   1.895   1.993
 44 A"   45 A"  103 A'  104 A'  105 A'  106 A'  107 A'   46 A"                 
  2.020   2.094   2.660   2.719   2.993   3.938   3.946   3.949
108 A'  109 A'   47 A"  110 A'  111 A'   48 A"   49 A"  112 A'                 
  3.955   3.960   3.993   4.002   4.005   4.014   4.024   4.043
113 A'   50 A"   51 A"   52 A"  114 A'   53 A"  115 A'  116 A'                 
  4.072   4.189   4.203   4.224   4.332   4.395   5.963   5.993
117 A'  118 A'  119 A'  120 A'  121 A'  122 A'   54 A"  123 A'                 
  5.997   6.009   6.016   6.048   6.591   6.903   7.550   7.571
 55 A"  124 A'  125 A'  126 A'  127 A'  128 A'   56 A"  129 A'                 
  7.620  13.775  13.897  13.975  23.341  27.782  27.841  28.307
130 A'   57 A"  131 A'  132 A'  133 A'  134 A'  135 A'   58 A"                 
 28.334  28.336  28.341  28.345  28.356  28.511  28.517  28.517
 59 A"  136 A'  137 A'  138 A'  139 A'   60 A"  140 A'   61 A"                 
 28.519  28.525  28.544  28.548  28.577  28.650  28.664  47.882
 62 A"  141 A'   63 A"  142 A'  143 A'  144 A'  145 A'  146 A'                 
127.854 127.875 127.877 127.884 127.893 127.909 151.590 151.638
 64 A"   65 A"  147 A'  148 A'  149 A'  150 A'  151 A'  152 A'                 
163.043 289.748 289.766 289.8281020.6671901.7501901.801
153 A'   66 A"  154 A'  155 A'  156 A'  157 A'  158 A'                         

 Beta MOs, Restricted
 -- Occupied --                  
*******-1165.89 -482.84 -176.33 -176.33 -165.74 -165.73 -165.73
  1 A'    2 A'    3 A'    4 A'    5 A'    6 A'    7 A'    1 A"                 
-165.73 -165.73 -165.73  -77.12  -62.49  -56.31  -56.31  -56.31
  8 A'    2 A"    9 A'   10 A'   11 A'   12 A'    3 A"   13 A'                 
-35.829 -35.822 -31.323 -31.316 -31.316 -31.316 -31.309 -31.309
 14 A'   15 A'   16 A'   17 A'    4 A"   18 A'    5 A"   19 A'                 
-22.973 -22.972 -22.972 -22.967 -22.967 -22.966 -22.965 -22.964
 20 A'   21 A'    6 A"   22 A'    7 A"   23 A'    8 A"   24 A'                 
-22.960 -22.960 -10.293  -8.702  -6.613  -6.532  -6.521  -6.521
  9 A"   25 A'   26 A'   27 A'   28 A'   29 A'   10 A"   30 A'                 
 -6.378  -6.371  -4.792  -4.784  -4.775  -4.775  -4.775  -4.772
 31 A'   32 A'   33 A'   34 A'   35 A'   36 A'   11 A"   12 A"                 
 -4.770  -4.769  -4.768  -2.643  -2.640  -2.640  -2.631  -2.631
 37 A'   13 A"   38 A'   39 A'   14 A"   40 A'   41 A'   15 A"                 
 -2.057  -2.052  -2.052  -2.050  -2.045  -2.044  -2.038  -2.038
 42 A'   43 A'   16 A"   44 A'   17 A"   45 A'   18 A"   46 A'                 
 -2.031  -2.031  -0.814  -0.770  -0.669  -0.660  -0.512  -0.428
 19 A"   47 A'   48 A'   49 A'   50 A'   51 A'   52 A'   53 A'                 
 -0.407  -0.370  -0.333  -0.318  -0.304  -0.299  -0.290  -0.275
 54 A'   20 A"   55 A'   21 A"   56 A'   57 A'   22 A"   58 A'                 
 -0.263
 23 A"                                                                         
 -- Virtual --                   
 -0.112  -0.108  -0.101  -0.025   0.003   0.027   0.044   0.045
 59 A'   60 A'   24 A"   61 A'   62 A'   63 A'   64 A'   25 A"                 
  0.059   0.062   0.077   0.083   0.095   0.097   0.116   0.125
 65 A'   66 A'   26 A"   67 A'   68 A'   27 A"   69 A'   70 A'                 
  0.147   0.175   0.195   0.211   0.212   0.224   0.226   0.266
 71 A'   72 A'   73 A'   28 A"   74 A'   75 A'   29 A"   76 A'                 
  0.284   0.298   0.337   0.356   0.377   0.377   0.395   0.397
 30 A"   77 A'   78 A'   31 A"   79 A'   32 A"   33 A"   80 A'                 
  0.410   0.417   0.430   0.431   0.442   0.465   0.470   0.488
 81 A'   34 A"   35 A"   82 A'   83 A'   84 A'   85 A'   36 A"                 
  0.515   0.549   0.556   0.574   0.582   0.615   0.627   0.654
 86 A'   37 A"   87 A'   38 A"   88 A'   89 A'   90 A'   91 A'                 
  0.667   0.696   0.724   0.740   0.787   0.837   0.924   0.993
 92 A'   93 A'   39 A"   40 A"   94 A'   95 A'   96 A'   97 A'                 
  1.045   1.222   1.302   1.310   1.318   1.345   1.383   1.388
 98 A'   41 A"   99 A'   42 A"  100 A'  101 A'   43 A"  102 A'                 
  1.466   1.556   1.624   1.645   1.656   1.702   1.895   1.993
 44 A"   45 A"  103 A'  104 A'  105 A'  106 A'  107 A'   46 A"                 
  2.020   2.094   2.660   2.719   2.993   3.938   3.946   3.949
108 A'  109 A'   47 A"  110 A'  111 A'   48 A"   49 A"  112 A'                 
  3.955   3.960   3.993   4.002   4.005   4.014   4.024   4.043
113 A'   50 A"   51 A"   52 A"  114 A'   53 A"  115 A'  116 A'                 
  4.072   4.189   4.203   4.224   4.332   4.395   5.963   5.993
117 A'  118 A'  119 A'  120 A'  121 A'  122 A'   54 A"  123 A'                 
  5.997   6.009   6.016   6.048   6.591   6.903   7.550   7.571
 55 A"  124 A'  125 A'  126 A'  127 A'  128 A'   56 A"  129 A'                 
  7.620  13.775  13.897  13.975  23.341  27.782  27.841  28.307
130 A'   57 A"  131 A'  132 A'  133 A'  134 A'  135 A'   58 A"                 
 28.334  28.336  28.341  28.345  28.356  28.511  28.517  28.517
 59 A"  136 A'  137 A'  138 A'  139 A'   60 A"  140 A'   61 A"                 
 28.519  28.525  28.544  28.548  28.577  28.650  28.664  47.882
 62 A"  141 A'   63 A"  142 A'  143 A'  144 A'  145 A'  146 A'                 
127.854 127.875 127.877 127.884 127.893 127.909 151.590 151.638
 64 A"   65 A"  147 A'  148 A'  149 A'  150 A'  151 A'  152 A'                 
163.043 289.748 289.766 289.8281020.6671901.7501901.801
153 A'   66 A"  154 A'  155 A'  156 A'  157 A'  158 A'                         
 --------------------------------------------------------------

          Ground-State Mulliken Net Atomic Charges

     Atom                 Charge (a.u.)
  ----------------------------------------
      1 C                    -0.237508
      2 P                     0.078048
      3 Br                   -0.152373
      4 I                     0.150670
      5 I                     0.161163
  ----------------------------------------
  Sum of atomic charges =    -0.000000

 -----------------------------------------------------------------
                    Cartesian Multipole Moments
 -----------------------------------------------------------------
    Charge (ESU x 10^10)
                -0.0000
    Dipole Moment (Debye)
         X       1.2533      Y       0.3078      Z      -0.0000
       Tot       1.2905
    Quadrupole Moments (Debye-Ang)
        XX     -91.9265     XY      -2.8913     YY     -91.8729
        XZ      -0.0000     YZ      -0.0000     ZZ     -95.3868
    Octopole Moments (Debye-Ang^2)
       XXX      32.4397    XXY      14.0623    XYY      -2.3601
       YYY      43.8013    XXZ      -0.0000    XYZ       0.0000
       YYZ      -0.0000    XZZ       2.0073    YZZ       8.8198
       ZZZ      -0.0000
    Hexadecapole Moments (Debye-Ang^3)
      XXXX   -1944.3231   XXXY     -94.7441   XXYY    -539.5815
      XYYY    -103.3819   YYYY   -1066.2465   XXXZ      -0.0000
      XXYZ       0.0000   XYYZ      -0.0000   YYYZ      -0.0000
      XXZZ    -379.7403   XYZZ     -25.9061   YYZZ    -208.2393
      XZZZ      -0.0000   YZZZ      -0.0000   ZZZZ    -132.8585
 -----------------------------------------------------------------
 Calculating analytic gradient of the SCF energy
 Gradient of SCF Energy
            1           2           3           4           5
    1  -0.0151106   0.0175018  -0.0108340   0.0145356  -0.0060929
    2  -0.0432842   0.0291959  -0.0001781   0.0005129   0.0137535
    3  -0.0000000   0.0000000   0.0000000   0.0000000   0.0000000
 Max gradient component =       4.328E-02
 RMS gradient           =       1.595E-02
 Gradient time:  CPU 16.31 s  wall 5.93 s
 Geometry Optimization Parameters
   NAtoms,    NIC,     NZ,  NCons,   NDum,   NFix, NCnnct, MaxDiis
        5      20       5       0       0       0       0       0

 Cartesian Hessian Update
 Hessian Updated using BFGS Update


** GEOMETRY OPTIMIZATION IN DELOCALIZED INTERNAL COORDINATES **
   Searching for a Minimum

   Optimization Cycle:   5

                       Coordinates (Angstroms)
     ATOM                X               Y               Z
      1  C         0.2759187424   -0.2701799635    0.0000000000
      2  P        -0.4716637252   -1.7241768527    0.0000000000
      3  Br       -2.7616304206   -1.3640716086    0.0000000000
      4  I         2.4755173278   -0.3549135217    0.0000000000
      5  I        -0.5966136994    1.7446971524    0.0000000000
   Point Group: cs    Number of degrees of freedom:     7


   Energy is -16792.658851332

 Hessian Updated using BFGS Update

  7 Hessian modes will be used to form the next step
  Hessian Eigenvalues:
     0.047142    0.083809    0.104870    0.207165    0.253821    0.274297
     0.794324

 Minimum Search - Taking Simple RFO Step
 Searching for Lamda that Minimizes Along All modes
 Value Taken    Lamda =  -0.00825420
 Step Taken.  Stepsize is  0.257032

                             Maximum     Tolerance    Cnvgd?
         Gradient           0.034770      0.000300      NO
         Displacement       0.201126      0.001200      NO
         Energy change     -0.013857      0.000001      NO


 New Cartesian Coordinates Obtained by Inverse Iteration

 Displacement from previous Coordinates is:  0.273076
 ----------------------------------------------------------------
             Standard Nuclear Orientation (Angstroms)
    I     Atom           X                Y                Z
 ----------------------------------------------------------------
    1      C       0.2533553429    -0.2433570644     0.0000000000
    2      P      -0.4655876083    -1.7490574232     0.0000000000
    3      Br     -2.6789749001    -1.3156602087     0.0000000000
    4      I       2.3956735700    -0.3485317127     0.0000000000
    5      I      -0.5829381794     1.6879616150     0.0000000000
 ----------------------------------------------------------------
 Molecular Point Group                 Cs    NOp =  2
 Largest Abelian Subgroup              Cs    NOp =  2
 Nuclear Repulsion Energy =  1470.1027184705 hartrees
 There are       81 alpha and       81 beta electrons
 Applying Cartesian multipole field
    Component          Value
    ---------          -----
     (2,0,0)        1.00000E-11
     (0,2,0)        2.00000E-11
     (0,0,2)       -3.00000E-11
 Nucleus-field energy     =     0.0000000395 hartrees
 Requested basis set is 6-311++G(d,p)
 There are 86 shells and 224 basis functions
 A cutoff of  1.0D-11 yielded   2583 shell pairs
 There are     18862 function pairs (     21413 Cartesian)
 Smallest overlap matrix eigenvalue = 6.72E-04
 Guess MOs from SCF MO coefficient file

 -----------------------------------------------------------------------
  General SCF calculation program by
  Eric Jon Sundstrom, Paul Horn, Yuezhi Mao, Dmitri Zuev, Alec White,
  David Stuck, Shaama M.S., Shane Yost, Joonho Lee, David Small,
  Daniel Levine, Susi Lehtola, Hugh Burton, Evgeny Epifanovsky
 -----------------------------------------------------------------------
 Exchange:     0.2000 Hartree-Fock + 0.0800 Slater + 0.7200 B88
 Correlation:  0.1900 VWN1RPA + 0.8100 LYP
 Using SG-1 standard quadrature grid
 using 4 threads for integral computing
 -------------------------------------------------------
 OpenMP Integral computing Module                
 Release: version 2.0, May 2017, Q-Chem Inc. Pleasanton 
 -------------------------------------------------------
 -------------------------------------------------------
 OpenMP BLAS3 based DFT computing Module                
 Release: version 1.0, May 2013, Q-Chem Inc. Pittsburgh 
 -------------------------------------------------------
 A restricted SCF calculation will be
 performed using DIIS
 SCF converges when DIIS error is below 1.0e-08
 ---------------------------------------
  Cycle       Energy         DIIS error
 ---------------------------------------
    1  -16792.6599288616      5.79e-04  
    2  -16792.6624305800      3.09e-04  
    3  -16792.6616811049      4.54e-04  
    4  -16792.6630548999      9.18e-05  
    5  -16792.6631138800      3.06e-05  
    6  -16792.6631207355      6.89e-06  
    7  -16792.6631210160      2.60e-06  
    8  -16792.6631210405      4.88e-07  
    9  -16792.6631210420      2.01e-07  
   10  -16792.6631210420      3.96e-08  
   11  -16792.6631210421      9.82e-09  Convergence criterion met
 ---------------------------------------
 SCF time:   CPU 53.36s  wall 20.00s 
 SCF   energy in the final basis set =   -16792.6631210421
 Total energy in the final basis set =   -16792.6631210421

 --------------------------------------------------------------
             Orbital Energies (a.u.) and Symmetries
 --------------------------------------------------------------

 Alpha MOs, Restricted
 -- Occupied --                  
*******-1165.89 -482.84 -176.33 -176.33 -165.73 -165.73 -165.73
  1 A'    2 A'    3 A'    4 A'    5 A'    6 A'    7 A'    8 A'                 
-165.73 -165.73 -165.73  -77.11  -62.49  -56.31  -56.31  -56.31
  1 A"    2 A"    9 A'   10 A'   11 A'   12 A'    3 A"   13 A'                 
-35.825 -35.824 -31.318 -31.317 -31.312 -31.312 -31.311 -31.310
 14 A'   15 A'   16 A'   17 A'   18 A'    4 A"    5 A"   19 A'                 
-22.969 -22.968 -22.967 -22.967 -22.966 -22.966 -22.963 -22.963
 20 A'   21 A'   22 A'    6 A"    7 A"   23 A'   24 A'    8 A"                 
-22.962 -22.962 -10.288  -8.703  -6.609  -6.533  -6.523  -6.522
  9 A"   25 A'   26 A'   27 A'   28 A'   29 A'   10 A"   30 A'                 
 -6.374  -6.373  -4.787  -4.786  -4.772  -4.772  -4.771  -4.771
 31 A'   32 A'   33 A'   34 A'   35 A'   36 A'   11 A"   12 A"                 
 -4.770  -4.768  -4.766  -2.645  -2.642  -2.641  -2.633  -2.633
 37 A'   13 A"   38 A'   39 A'   14 A"   40 A'   41 A'   15 A"                 
 -2.053  -2.052  -2.048  -2.048  -2.047  -2.046  -2.034  -2.034
 42 A'   43 A'   44 A'   16 A"   17 A"   45 A'   18 A"   46 A'                 
 -2.033  -2.033  -0.822  -0.775  -0.676  -0.655  -0.514  -0.433
 19 A"   47 A'   48 A'   49 A'   50 A'   51 A'   52 A'   53 A'                 
 -0.410  -0.374  -0.338  -0.322  -0.305  -0.298  -0.290  -0.273
 54 A'   20 A"   55 A'   21 A"   56 A'   57 A'   22 A"   58 A'                 
 -0.256
 23 A"                                                                         
 -- Virtual --                   
 -0.103  -0.096  -0.087  -0.019   0.003   0.027   0.045   0.045
 24 A"   59 A'   60 A'   61 A'   62 A'   63 A'   25 A"   64 A'                 
  0.056   0.062   0.077   0.082   0.095   0.096   0.115   0.121
 65 A'   66 A'   26 A"   67 A'   27 A"   68 A'   69 A'   70 A'                 
  0.147   0.174   0.201   0.212   0.217   0.229   0.229   0.267
 71 A'   72 A'   73 A'   28 A"   74 A'   29 A"   75 A'   76 A'                 
  0.286   0.299   0.335   0.355   0.370   0.374   0.396   0.398
 30 A"   77 A'   78 A'   31 A"   79 A'   32 A"   80 A'   33 A"                 
  0.409   0.424   0.430   0.432   0.451   0.469   0.471   0.477
 81 A'   34 A"   82 A'   35 A"   83 A'   84 A'   85 A'   36 A"                 
  0.520   0.538   0.573   0.574   0.590   0.624   0.635   0.668
 86 A'   37 A"   87 A'   38 A"   88 A'   89 A'   90 A'   91 A'                 
  0.683   0.721   0.739   0.760   0.805   0.832   0.933   0.968
 92 A'   93 A'   39 A"   40 A"   94 A'   95 A'   96 A'   97 A'                 
  1.067   1.229   1.313   1.318   1.331   1.345   1.391   1.407
 98 A'   41 A"   42 A"   99 A'  100 A'  101 A'   43 A"  102 A'                 
  1.456   1.558   1.628   1.647   1.674   1.717   1.867   1.992
 44 A"   45 A"  103 A'  104 A'  105 A'  106 A'  107 A'   46 A"                 
  2.024   2.101   2.655   2.731   2.970   3.939   3.946   3.950
108 A'  109 A'   47 A"  110 A'  111 A'   48 A"   49 A"  112 A'                 
  3.955   3.968   3.992   4.007   4.008   4.020   4.039   4.056
113 A'   50 A"   51 A"  114 A'   52 A"   53 A"  115 A'  116 A'                 
  4.077   4.201   4.222   4.230   4.365   4.414   5.966   5.999
117 A'  118 A'  119 A'  120 A'  121 A'  122 A'   54 A"  123 A'                 
  6.000   6.011   6.017   6.071   6.597   6.893   7.549   7.573
 55 A"  124 A'  125 A'  126 A'  127 A'  128 A'   56 A"  129 A'                 
  7.629  13.780  13.904  13.962  23.330  27.801  27.855  28.311
130 A'   57 A"  131 A'  132 A'  133 A'  134 A'  135 A'   58 A"                 
 28.337  28.339  28.345  28.349  28.370  28.514  28.517  28.522
 59 A"  136 A'  137 A'  138 A'  139 A'   60 A"   61 A"  140 A'                 
 28.524  28.525  28.549  28.558  28.582  28.659  28.674  47.887
 62 A"  141 A'   63 A"  142 A'  143 A'  144 A'  145 A'  146 A'                 
127.857 127.878 127.884 127.887 127.893 127.919 151.607 151.651
 64 A"   65 A"  147 A'  148 A'  149 A'  150 A'  151 A'  152 A'                 
163.029 289.748 289.771 289.8391020.6731901.7671901.814
153 A'   66 A"  154 A'  155 A'  156 A'  157 A'  158 A'                         

 Beta MOs, Restricted
 -- Occupied --                  
*******-1165.89 -482.84 -176.33 -176.33 -165.73 -165.73 -165.73
  1 A'    2 A'    3 A'    4 A'    5 A'    6 A'    7 A'    8 A'                 
-165.73 -165.73 -165.73  -77.11  -62.49  -56.31  -56.31  -56.31
  1 A"    2 A"    9 A'   10 A'   11 A'   12 A'    3 A"   13 A'                 
-35.825 -35.824 -31.318 -31.317 -31.312 -31.312 -31.311 -31.310
 14 A'   15 A'   16 A'   17 A'   18 A'    4 A"    5 A"   19 A'                 
-22.969 -22.968 -22.967 -22.967 -22.966 -22.966 -22.963 -22.963
 20 A'   21 A'   22 A'    6 A"    7 A"   23 A'   24 A'    8 A"                 
-22.962 -22.962 -10.288  -8.703  -6.609  -6.533  -6.523  -6.522
  9 A"   25 A'   26 A'   27 A'   28 A'   29 A'   10 A"   30 A'                 
 -6.374  -6.373  -4.787  -4.786  -4.772  -4.772  -4.771  -4.771
 31 A'   32 A'   33 A'   34 A'   35 A'   36 A'   11 A"   12 A"                 
 -4.770  -4.768  -4.766  -2.645  -2.642  -2.641  -2.633  -2.633
 37 A'   13 A"   38 A'   39 A'   14 A"   40 A'   41 A'   15 A"                 
 -2.053  -2.052  -2.048  -2.048  -2.047  -2.046  -2.034  -2.034
 42 A'   43 A'   44 A'   16 A"   17 A"   45 A'   18 A"   46 A'                 
 -2.033  -2.033  -0.822  -0.775  -0.676  -0.655  -0.514  -0.433
 19 A"   47 A'   48 A'   49 A'   50 A'   51 A'   52 A'   53 A'                 
 -0.410  -0.374  -0.338  -0.322  -0.305  -0.298  -0.290  -0.273
 54 A'   20 A"   55 A'   21 A"   56 A'   57 A'   22 A"   58 A'                 
 -0.256
 23 A"                                                                         
 -- Virtual --                   
 -0.103  -0.096  -0.087  -0.019   0.003   0.027   0.045   0.045
 24 A"   59 A'   60 A'   61 A'   62 A'   63 A'   25 A"   64 A'                 
  0.056   0.062   0.077   0.082   0.095   0.096   0.115   0.121
 65 A'   66 A'   26 A"   67 A'   27 A"   68 A'   69 A'   70 A'                 
  0.147   0.174   0.201   0.212   0.217   0.229   0.229   0.267
 71 A'   72 A'   73 A'   28 A"   74 A'   29 A"   75 A'   76 A'                 
  0.286   0.299   0.335   0.355   0.370   0.374   0.396   0.398
 30 A"   77 A'   78 A'   31 A"   79 A'   32 A"   80 A'   33 A"                 
  0.409   0.424   0.430   0.432   0.451   0.469   0.471   0.477
 81 A'   34 A"   82 A'   35 A"   83 A'   84 A'   85 A'   36 A"                 
  0.520   0.538   0.573   0.574   0.590   0.624   0.635   0.668
 86 A'   37 A"   87 A'   38 A"   88 A'   89 A'   90 A'   91 A'                 
  0.683   0.721   0.739   0.760   0.805   0.832   0.933   0.968
 92 A'   93 A'   39 A"   40 A"   94 A'   95 A'   96 A'   97 A'                 
  1.067   1.229   1.313   1.318   1.331   1.345   1.391   1.407
 98 A'   41 A"   42 A"   99 A'  100 A'  101 A'   43 A"  102 A'                 
  1.456   1.558   1.628   1.647   1.674   1.717   1.867   1.992
 44 A"   45 A"  103 A'  104 A'  105 A'  106 A'  107 A'   46 A"                 
  2.024   2.101   2.655   2.731   2.970   3.939   3.946   3.950
108 A'  109 A'   47 A"  110 A'  111 A'   48 A"   49 A"  112 A'                 
  3.955   3.968   3.992   4.007   4.008   4.020   4.039   4.056
113 A'   50 A"   51 A"  114 A'   52 A"   53 A"  115 A'  116 A'                 
  4.077   4.201   4.222   4.230   4.365   4.414   5.966   5.999
117 A'  118 A'  119 A'  120 A'  121 A'  122 A'   54 A"  123 A'                 
  6.000   6.011   6.017   6.071   6.597   6.893   7.549   7.573
 55 A"  124 A'  125 A'  126 A'  127 A'  128 A'   56 A"  129 A'                 
  7.629  13.780  13.904  13.962  23.330  27.801  27.855  28.311
130 A'   57 A"  131 A'  132 A'  133 A'  134 A'  135 A'   58 A"                 
 28.337  28.339  28.345  28.349  28.370  28.514  28.517  28.522
 59 A"  136 A'  137 A'  138 A'  139 A'   60 A"   61 A"  140 A'                 
 28.524  28.525  28.549  28.558  28.582  28.659  28.674  47.887
 62 A"  141 A'   63 A"  142 A'  143 A'  144 A'  145 A'  146 A'                 
127.857 127.878 127.884 127.887 127.893 127.919 151.607 151.651
 64 A"   65 A"  147 A'  148 A'  149 A'  150 A'  151 A'  152 A'                 
163.029 289.748 289.771 289.8391020.6731901.7671901.814
153 A'   66 A"  154 A'  155 A'  156 A'  157 A'  158 A'                         
 --------------------------------------------------------------

          Ground-State Mulliken Net Atomic Charges

     Atom                 Charge (a.u.)
  ----------------------------------------
      1 C                    -0.278422
      2 P                     0.082939
      3 Br                   -0.144939
      4 I                     0.148328
      5 I                     0.192094
  ----------------------------------------
  Sum of atomic charges =    -0.000000

 -----------------------------------------------------------------
                    Cartesian Multipole Moments
 -----------------------------------------------------------------
    Charge (ESU x 10^10)
                -0.0000
    Dipole Moment (Debye)
         X       0.9245      Y       0.4224      Z      -0.0000
       Tot       1.0164
    Quadrupole Moments (Debye-Ang)
        XX     -92.1507     XY      -2.6976     YY     -91.6646
        XZ       0.0000     YZ       0.0000     ZZ     -95.1553
    Octopole Moments (Debye-Ang^2)
       XXX      28.9241    XXY      14.5094    XYY      -2.2928
       YYY      45.1169    XXZ      -0.0000    XYZ       0.0000
       YYZ      -0.0000    XZZ       2.0701    YZZ       9.8398
       ZZZ      -0.0000
    Hexadecapole Moments (Debye-Ang^3)
      XXXX   -1840.7900   XXXY     -90.5823   XXYY    -512.0016
      XYYY     -94.9655   YYYY   -1024.4188   XXXZ       0.0000
      XXYZ       0.0000   XYYZ       0.0000   YYYZ       0.0000
      XXZZ    -358.8922   XYZZ     -24.1569   YYZZ    -200.6473
      XZZZ       0.0000   YZZZ       0.0000   ZZZZ    -132.1605
 -----------------------------------------------------------------
 Calculating analytic gradient of the SCF energy
 Gradient of SCF Energy
            1           2           3           4           5
    1  -0.0035398   0.0027156   0.0033615  -0.0014044  -0.0011329
    2  -0.0107545   0.0082725   0.0018055  -0.0002165   0.0008930
    3   0.0000000  -0.0000000   0.0000000   0.0000000   0.0000000
 Max gradient component =       1.075E-02
 RMS gradient           =       3.853E-03
 Gradient time:  CPU 17.24 s  wall 5.70 s
 Geometry Optimization Parameters
   NAtoms,    NIC,     NZ,  NCons,   NDum,   NFix, NCnnct, MaxDiis
        5      20       5       0       0       0       0       0

 Cartesian Hessian Update
 Hessian Updated using BFGS Update


** GEOMETRY OPTIMIZATION IN DELOCALIZED INTERNAL COORDINATES **
   Searching for a Minimum

   Optimization Cycle:   6

                       Coordinates (Angstroms)
     ATOM                X               Y               Z
      1  C         0.2533553429   -0.2433570644    0.0000000000
      2  P        -0.4655876083   -1.7490574232    0.0000000000
      3  Br       -2.6789749001   -1.3156602087    0.0000000000
      4  I         2.3956735700   -0.3485317127    0.0000000000
      5  I        -0.5829381794    1.6879616150    0.0000000000
   Point Group: cs    Number of degrees of freedom:     7


   Energy is -16792.663121042

 Hessian Updated using BFGS Update

  7 Hessian modes will be used to form the next step
  Hessian Eigenvalues:
     0.045876    0.083857    0.113628    0.206629    0.255283    0.299219
     0.740413

 Minimum Search - Taking Simple RFO Step
 Searching for Lamda that Minimizes Along All modes
 Value Taken    Lamda =  -0.00062065
 Step Taken.  Stepsize is  0.061551

                             Maximum     Tolerance    Cnvgd?
         Gradient           0.010389      0.000300      NO
         Displacement       0.033497      0.001200      NO
         Energy change     -0.004270      0.000001      NO


 New Cartesian Coordinates Obtained by Inverse Iteration

 Displacement from previous Coordinates is:  0.121681
 ----------------------------------------------------------------
             Standard Nuclear Orientation (Angstroms)
    I     Atom           X                Y                Z
 ----------------------------------------------------------------
    1      C       0.2508435242    -0.2231885892     0.0000000000
    2      P      -0.4727352063    -1.7369425071     0.0000000000
    3      Br     -2.7061372136    -1.3564165521     0.0000000000
    4      I       2.4004622845    -0.3493650233     0.0000000000
    5      I      -0.5509051637     1.6972678776     0.0000000000
 ----------------------------------------------------------------
 Molecular Point Group                 Cs    NOp =  2
 Largest Abelian Subgroup              Cs    NOp =  2
 Nuclear Repulsion Energy =  1464.5340895764 hartrees
 There are       81 alpha and       81 beta electrons
 Applying Cartesian multipole field
    Component          Value
    ---------          -----
     (2,0,0)        1.00000E-11
     (0,2,0)        2.00000E-11
     (0,0,2)       -3.00000E-11
 Nucleus-field energy     =     0.0000000400 hartrees
 Requested basis set is 6-311++G(d,p)
 There are 86 shells and 224 basis functions
 A cutoff of  1.0D-11 yielded   2577 shell pairs
 There are     18809 function pairs (     21349 Cartesian)
 Smallest overlap matrix eigenvalue = 6.79E-04
 Guess MOs from SCF MO coefficient file

 -----------------------------------------------------------------------
  General SCF calculation program by
  Eric Jon Sundstrom, Paul Horn, Yuezhi Mao, Dmitri Zuev, Alec White,
  David Stuck, Shaama M.S., Shane Yost, Joonho Lee, David Small,
  Daniel Levine, Susi Lehtola, Hugh Burton, Evgeny Epifanovsky
 -----------------------------------------------------------------------
 Exchange:     0.2000 Hartree-Fock + 0.0800 Slater + 0.7200 B88
 Correlation:  0.1900 VWN1RPA + 0.8100 LYP
 Using SG-1 standard quadrature grid
 using 4 threads for integral computing
 -------------------------------------------------------
 OpenMP Integral computing Module                
 Release: version 2.0, May 2017, Q-Chem Inc. Pleasanton 
 -------------------------------------------------------
 -------------------------------------------------------
 OpenMP BLAS3 based DFT computing Module                
 Release: version 1.0, May 2013, Q-Chem Inc. Pittsburgh 
 -------------------------------------------------------
 A restricted SCF calculation will be
 performed using DIIS
 SCF converges when DIIS error is below 1.0e-08
 ---------------------------------------
  Cycle       Energy         DIIS error
 ---------------------------------------
    1  -16792.6630069117      1.83e-04  
    2  -16792.6633770812      5.66e-05  
    3  -16792.6633264798      1.04e-04  
    4  -16792.6633981323      2.29e-05  
    5  -16792.6634019348      5.52e-06  
    6  -16792.6634020882      1.26e-06  
    7  -16792.6634020947      3.11e-07  
    8  -16792.6634020951      1.73e-07  
    9  -16792.6634020953      2.68e-08  
   10  -16792.6634020952      1.63e-08  
   11  -16792.6634020951      3.24e-09  Convergence criterion met
 ---------------------------------------
 SCF time:   CPU 53.19s  wall 20.00s 
 SCF   energy in the final basis set =   -16792.6634020951
 Total energy in the final basis set =   -16792.6634020951

 --------------------------------------------------------------
             Orbital Energies (a.u.) and Symmetries
 --------------------------------------------------------------

 Alpha MOs, Restricted
 -- Occupied --                  
*******-1165.90 -482.84 -176.33 -176.33 -165.73 -165.73 -165.73
  1 A'    2 A'    3 A'    4 A'    5 A'    6 A'    7 A'    1 A"                 
-165.73 -165.73 -165.73  -77.12  -62.49  -56.31  -56.31  -56.31
  8 A'    9 A'    2 A"   10 A'   11 A'   12 A'    3 A"   13 A'                 
-35.825 -35.825 -31.319 -31.318 -31.313 -31.312 -31.312 -31.312
 14 A'   15 A'   16 A'   17 A'    4 A"   18 A'   19 A'    5 A"                 
-22.969 -22.969 -22.968 -22.967 -22.967 -22.967 -22.963 -22.963
 20 A'   21 A'    6 A"   22 A'   23 A'    7 A"    8 A"   24 A'                 
-22.963 -22.963 -10.289  -8.703  -6.609  -6.533  -6.523  -6.522
 25 A'    9 A"   26 A'   27 A'   28 A'   29 A'   10 A"   30 A'                 
 -6.375  -6.374  -4.788  -4.787  -4.773  -4.772  -4.771  -4.771
 31 A'   32 A'   33 A'   34 A'   11 A"   35 A'   36 A'   37 A'                 
 -4.771  -4.768  -4.766  -2.644  -2.641  -2.641  -2.633  -2.632
 12 A"   13 A"   38 A'   39 A'   14 A"   40 A'   41 A'   15 A"                 
 -2.054  -2.052  -2.049  -2.048  -2.048  -2.047  -2.035  -2.035
 42 A'   43 A'   16 A"   44 A'   45 A'   17 A"   18 A"   46 A'                 
 -2.034  -2.034  -0.820  -0.776  -0.677  -0.654  -0.514  -0.433
 19 A"   47 A'   48 A'   49 A'   50 A'   51 A'   52 A'   53 A'                 
 -0.409  -0.374  -0.337  -0.322  -0.304  -0.299  -0.291  -0.274
 54 A'   20 A"   55 A'   21 A"   56 A'   57 A'   22 A"   58 A'                 
 -0.255
 23 A"                                                                         
 -- Virtual --                   
 -0.104  -0.096  -0.087  -0.018   0.003   0.028   0.045   0.045
 24 A"   59 A'   60 A'   61 A'   62 A'   63 A'   64 A'   25 A"                 
  0.057   0.062   0.077   0.083   0.095   0.095   0.114   0.121
 65 A'   66 A'   26 A"   67 A'   68 A'   27 A"   69 A'   70 A'                 
  0.146   0.174   0.203   0.212   0.217   0.228   0.229   0.268
 71 A'   72 A'   73 A'   28 A"   74 A'   75 A'   29 A"   76 A'                 
  0.286   0.299   0.335   0.355   0.371   0.373   0.395   0.399
 30 A"   77 A'   78 A'   31 A"   79 A'   32 A"   80 A'   33 A"                 
  0.410   0.425   0.431   0.433   0.452   0.465   0.472   0.479
 81 A'   34 A"   35 A"   82 A'   83 A'   84 A'   85 A'   36 A"                 
  0.520   0.539   0.572   0.572   0.586   0.623   0.635   0.670
 86 A'   37 A"   87 A'   38 A"   88 A'   89 A'   90 A'   91 A'                 
  0.681   0.713   0.741   0.757   0.806   0.831   0.930   0.960
 92 A'   93 A'   39 A"   40 A"   94 A'   95 A'   96 A'   97 A'                 
  1.063   1.229   1.312   1.316   1.331   1.343   1.389   1.408
 98 A'   41 A"   42 A"   99 A'  100 A'  101 A'   43 A"  102 A'                 
  1.453   1.557   1.626   1.647   1.674   1.717   1.862   1.992
 44 A"   45 A"  103 A'  104 A'  105 A'  106 A'  107 A'   46 A"                 
  2.022   2.099   2.653   2.728   2.963   3.938   3.946   3.949
108 A'  109 A'   47 A"  110 A'  111 A'   48 A"   49 A"  112 A'                 
  3.956   3.968   3.992   4.006   4.007   4.021   4.040   4.051
113 A'   50 A"   51 A"  114 A'   52 A"   53 A"  115 A'  116 A'                 
  4.075   4.199   4.219   4.229   4.366   4.414   5.965   5.998
117 A'  118 A'  119 A'  120 A'  121 A'  122 A'   54 A"  123 A'                 
  5.999   6.008   6.017   6.075   6.596   6.888   7.549   7.572
 55 A"  124 A'  125 A'  126 A'  127 A'  128 A'   56 A"  129 A'                 
  7.628  13.780  13.901  13.959  23.327  27.802  27.855  28.310
130 A'   57 A"  131 A'  132 A'  133 A'  134 A'  135 A'   58 A"                 
 28.336  28.338  28.345  28.348  28.372  28.514  28.516  28.522
 59 A"  136 A'  137 A'  138 A'  139 A'   60 A"   61 A"  140 A'                 
 28.523  28.524  28.549  28.559  28.581  28.657  28.674  47.886
141 A'   62 A"   63 A"  142 A'  143 A'  144 A'  145 A'  146 A'                 
127.857 127.877 127.884 127.885 127.892 127.920 151.607 151.651
 64 A"   65 A"  147 A'  148 A'  149 A'  150 A'  151 A'  152 A'                 
163.022 289.748 289.769 289.8371020.6721901.7681901.814
153 A'   66 A"  154 A'  155 A'  156 A'  157 A'  158 A'                         

 Beta MOs, Restricted
 -- Occupied --                  
*******-1165.90 -482.84 -176.33 -176.33 -165.73 -165.73 -165.73
  1 A'    2 A'    3 A'    4 A'    5 A'    6 A'    7 A'    1 A"                 
-165.73 -165.73 -165.73  -77.12  -62.49  -56.31  -56.31  -56.31
  8 A'    9 A'    2 A"   10 A'   11 A'   12 A'    3 A"   13 A'                 
-35.825 -35.825 -31.319 -31.318 -31.313 -31.312 -31.312 -31.312
 14 A'   15 A'   16 A'   17 A'    4 A"   18 A'   19 A'    5 A"                 
-22.969 -22.969 -22.968 -22.967 -22.967 -22.967 -22.963 -22.963
 20 A'   21 A'    6 A"   22 A'   23 A'    7 A"    8 A"   24 A'                 
-22.963 -22.963 -10.289  -8.703  -6.609  -6.533  -6.523  -6.522
 25 A'    9 A"   26 A'   27 A'   28 A'   29 A'   10 A"   30 A'                 
 -6.375  -6.374  -4.788  -4.787  -4.773  -4.772  -4.771  -4.771
 31 A'   32 A'   33 A'   34 A'   11 A"   35 A'   36 A'   37 A'                 
 -4.771  -4.768  -4.766  -2.644  -2.641  -2.641  -2.633  -2.632
 12 A"   13 A"   38 A'   39 A'   14 A"   40 A'   41 A'   15 A"                 
 -2.054  -2.052  -2.049  -2.048  -2.048  -2.047  -2.035  -2.035
 42 A'   43 A'   16 A"   44 A'   45 A'   17 A"   18 A"   46 A'                 
 -2.034  -2.034  -0.820  -0.776  -0.677  -0.654  -0.514  -0.433
 19 A"   47 A'   48 A'   49 A'   50 A'   51 A'   52 A'   53 A'                 
 -0.409  -0.374  -0.337  -0.322  -0.304  -0.299  -0.291  -0.274
 54 A'   20 A"   55 A'   21 A"   56 A'   57 A'   22 A"   58 A'                 
 -0.255
 23 A"                                                                         
 -- Virtual --                   
 -0.104  -0.096  -0.087  -0.018   0.003   0.028   0.045   0.045
 24 A"   59 A'   60 A'   61 A'   62 A'   63 A'   64 A'   25 A"                 
  0.057   0.062   0.077   0.083   0.095   0.095   0.114   0.121
 65 A'   66 A'   26 A"   67 A'   68 A'   27 A"   69 A'   70 A'                 
  0.146   0.174   0.203   0.212   0.217   0.228   0.229   0.268
 71 A'   72 A'   73 A'   28 A"   74 A'   75 A'   29 A"   76 A'                 
  0.286   0.299   0.335   0.355   0.371   0.373   0.395   0.399
 30 A"   77 A'   78 A'   31 A"   79 A'   32 A"   80 A'   33 A"                 
  0.410   0.425   0.431   0.433   0.452   0.465   0.472   0.479
 81 A'   34 A"   35 A"   82 A'   83 A'   84 A'   85 A'   36 A"                 
  0.520   0.539   0.572   0.572   0.586   0.623   0.635   0.670
 86 A'   37 A"   87 A'   38 A"   88 A'   89 A'   90 A'   91 A'                 
  0.681   0.713   0.741   0.757   0.806   0.831   0.930   0.960
 92 A'   93 A'   39 A"   40 A"   94 A'   95 A'   96 A'   97 A'                 
  1.063   1.229   1.312   1.316   1.331   1.343   1.389   1.408
 98 A'   41 A"   42 A"   99 A'  100 A'  101 A'   43 A"  102 A'                 
  1.453   1.557   1.626   1.647   1.674   1.717   1.862   1.992
 44 A"   45 A"  103 A'  104 A'  105 A'  106 A'  107 A'   46 A"                 
  2.022   2.099   2.653   2.728   2.963   3.938   3.946   3.949
108 A'  109 A'   47 A"  110 A'  111 A'   48 A"   49 A"  112 A'                 
  3.956   3.968   3.992   4.006   4.007   4.021   4.040   4.051
113 A'   50 A"   51 A"  114 A'   52 A"   53 A"  115 A'  116 A'                 
  4.075   4.199   4.219   4.229   4.366   4.414   5.965   5.998
117 A'  118 A'  119 A'  120 A'  121 A'  122 A'   54 A"  123 A'                 
  5.999   6.008   6.017   6.075   6.596   6.888   7.549   7.572
 55 A"  124 A'  125 A'  126 A'  127 A'  128 A'   56 A"  129 A'                 
  7.628  13.780  13.901  13.959  23.327  27.802  27.855  28.310
130 A'   57 A"  131 A'  132 A'  133 A'  134 A'  135 A'   58 A"                 
 28.336  28.338  28.345  28.348  28.372  28.514  28.516  28.522
 59 A"  136 A'  137 A'  138 A'  139 A'   60 A"   61 A"  140 A'                 
 28.523  28.524  28.549  28.559  28.581  28.657  28.674  47.886
141 A'   62 A"   63 A"  142 A'  143 A'  144 A'  145 A'  146 A'                 
127.857 127.877 127.884 127.885 127.892 127.920 151.607 151.651
 64 A"   65 A"  147 A'  148 A'  149 A'  150 A'  151 A'  152 A'                 
163.022 289.748 289.769 289.8371020.6721901.7681901.814
153 A'   66 A"  154 A'  155 A'  156 A'  157 A'  158 A'                         
 --------------------------------------------------------------

          Ground-State Mulliken Net Atomic Charges

     Atom                 Charge (a.u.)
  ----------------------------------------
      1 C                    -0.281749
      2 P                     0.082716
      3 Br                   -0.149008
      4 I                     0.144695
      5 I                     0.203346
  ----------------------------------------
  Sum of atomic charges =    -0.000000

 -----------------------------------------------------------------
                    Cartesian Multipole Moments
 -----------------------------------------------------------------
    Charge (ESU x 10^10)
                -0.0000
    Dipole Moment (Debye)
         X       0.9521      Y       0.5388      Z      -0.0000
       Tot       1.0940
    Quadrupole Moments (Debye-Ang)
        XX     -92.3671     XY      -2.6678     YY     -91.6696
        XZ      -0.0000     YZ      -0.0000     ZZ     -95.1691
    Octopole Moments (Debye-Ang^2)
       XXX      27.9592    XXY      14.4388    XYY      -2.4974
       YYY      46.8996    XXZ      -0.0000    XYZ       0.0000
       YYZ      -0.0000    XZZ       1.6338    YZZ      10.3036
       ZZZ      -0.0000
    Hexadecapole Moments (Debye-Ang^3)
      XXXX   -1855.6560   XXXY    -101.5771   XXYY    -517.1068
      XYYY    -107.2710   YYYY   -1037.5806   XXXZ      -0.0000
      XXYZ      -0.0000   XYYZ      -0.0000   YYYZ      -0.0000
      XXZZ    -361.5652   XYZZ     -28.3971   YYZZ    -203.0242
      XZZZ      -0.0000   YZZZ       0.0000   ZZZZ    -132.1941
 -----------------------------------------------------------------
 Calculating analytic gradient of the SCF energy
 Gradient of SCF Energy
            1           2           3           4           5
    1  -0.0016220   0.0005476   0.0002728  -0.0007245   0.0015262
    2  -0.0018609   0.0044337  -0.0001630   0.0004993  -0.0029091
    3  -0.0000000  -0.0000000   0.0000000   0.0000000   0.0000000
 Max gradient component =       4.434E-03
 RMS gradient           =       1.586E-03
 Gradient time:  CPU 17.09 s  wall 6.07 s
 Geometry Optimization Parameters
   NAtoms,    NIC,     NZ,  NCons,   NDum,   NFix, NCnnct, MaxDiis
        5      20       5       0       0       0       0       0

 Cartesian Hessian Update
 Hessian Updated using BFGS Update


** GEOMETRY OPTIMIZATION IN DELOCALIZED INTERNAL COORDINATES **
   Searching for a Minimum

   Optimization Cycle:   7

                       Coordinates (Angstroms)
     ATOM                X               Y               Z
      1  C         0.2508435242   -0.2231885892    0.0000000000
      2  P        -0.4727352063   -1.7369425071    0.0000000000
      3  Br       -2.7061372136   -1.3564165521    0.0000000000
      4  I         2.4004622845   -0.3493650233    0.0000000000
      5  I        -0.5509051637    1.6972678776    0.0000000000
   Point Group: cs    Number of degrees of freedom:     7


   Energy is -16792.663402095

 Hessian Updated using BFGS Update

  7 Hessian modes will be used to form the next step
  Hessian Eigenvalues:
     0.054359    0.093331    0.117627    0.188904    0.245044    0.335160
     0.611843

 Minimum Search - Taking Simple RFO Step
 Searching for Lamda that Minimizes Along All modes
 Value Taken    Lamda =  -0.00014335
 Step Taken.  Stepsize is  0.033671

                             Maximum     Tolerance    Cnvgd?
         Gradient           0.005194      0.000300      NO
         Displacement       0.024525      0.001200      NO
         Energy change     -0.000281      0.000001      NO


 New Cartesian Coordinates Obtained by Inverse Iteration

 Displacement from previous Coordinates is:  0.046930
 ----------------------------------------------------------------
             Standard Nuclear Orientation (Angstroms)
    I     Atom           X                Y                Z
 ----------------------------------------------------------------
    1      C       0.2505602378    -0.2212340281     0.0000000000
    2      P      -0.4705698360    -1.7404606253     0.0000000000
    3      Br     -2.7064892811    -1.3668576190     0.0000000000
    4      I       2.3979104256    -0.3576284305     0.0000000000
    5      I      -0.5498833212     1.7175359089     0.0000000000
 ----------------------------------------------------------------
 Molecular Point Group                 Cs    NOp =  2
 Largest Abelian Subgroup              Cs    NOp =  2
 Nuclear Repulsion Energy =  1459.9062188094 hartrees
 There are       81 alpha and       81 beta electrons
 Applying Cartesian multipole field
    Component          Value
    ---------          -----
     (2,0,0)        1.00000E-11
     (0,2,0)        2.00000E-11
     (0,0,2)       -3.00000E-11
 Nucleus-field energy     =     0.0000000403 hartrees
 Requested basis set is 6-311++G(d,p)
 There are 86 shells and 224 basis functions
 A cutoff of  1.0D-11 yielded   2577 shell pairs
 There are     18811 function pairs (     21351 Cartesian)
 Smallest overlap matrix eigenvalue = 6.85E-04
 Guess MOs from SCF MO coefficient file

 -----------------------------------------------------------------------
  General SCF calculation program by
  Eric Jon Sundstrom, Paul Horn, Yuezhi Mao, Dmitri Zuev, Alec White,
  David Stuck, Shaama M.S., Shane Yost, Joonho Lee, David Small,
  Daniel Levine, Susi Lehtola, Hugh Burton, Evgeny Epifanovsky
 -----------------------------------------------------------------------
 Exchange:     0.2000 Hartree-Fock + 0.0800 Slater + 0.7200 B88
 Correlation:  0.1900 VWN1RPA + 0.8100 LYP
 Using SG-1 standard quadrature grid
 using 4 threads for integral computing
 -------------------------------------------------------
 OpenMP Integral computing Module                
 Release: version 2.0, May 2017, Q-Chem Inc. Pleasanton 
 -------------------------------------------------------
 -------------------------------------------------------
 OpenMP BLAS3 based DFT computing Module                
 Release: version 1.0, May 2013, Q-Chem Inc. Pittsburgh 
 -------------------------------------------------------
 A restricted SCF calculation will be
 performed using DIIS
 SCF converges when DIIS error is below 1.0e-08
 ---------------------------------------
  Cycle       Energy         DIIS error
 ---------------------------------------
    1  -16792.6633594958      9.31e-05  
    2  -16792.6633684300      9.93e-05  
    3  -16792.6633940129      7.63e-05  
    4  -16792.6634330665      1.45e-05  
    5  -16792.6634345345      3.35e-06  
    6  -16792.6634345888      1.12e-06  
    7  -16792.6634345973      5.18e-07  
    8  -16792.6634345991      1.18e-07  
    9  -16792.6634345992      3.14e-08  
   10  -16792.6634345990      9.89e-09  Convergence criterion met
 ---------------------------------------
 SCF time:   CPU 48.12s  wall 18.00s 
 SCF   energy in the final basis set =   -16792.6634345990
 Total energy in the final basis set =   -16792.6634345990

 --------------------------------------------------------------
             Orbital Energies (a.u.) and Symmetries
 --------------------------------------------------------------

 Alpha MOs, Restricted
 -- Occupied --                  
*******-1165.90 -482.84 -176.33 -176.33 -165.73 -165.73 -165.73
  1 A'    2 A'    3 A'    4 A'    5 A'    6 A'    7 A'    1 A"                 
-165.73 -165.73 -165.73  -77.12  -62.49  -56.31  -56.31  -56.31
  8 A'    9 A'    2 A"   10 A'   11 A'   12 A'    3 A"   13 A'                 
-35.825 -35.825 -31.319 -31.318 -31.312 -31.312 -31.312 -31.312
 14 A'   15 A'   16 A'   17 A'    4 A"   18 A'   19 A'    5 A"                 
-22.969 -22.969 -22.968 -22.967 -22.967 -22.967 -22.963 -22.963
 20 A'   21 A'    6 A"   22 A'   23 A'    7 A"    8 A"   24 A'                 
-22.963 -22.963 -10.290  -8.703  -6.610  -6.533  -6.523  -6.522
 25 A'    9 A"   26 A'   27 A'   28 A'   29 A'   10 A"   30 A'                 
 -6.374  -6.374  -4.787  -4.787  -4.773  -4.772  -4.772  -4.771
 31 A'   32 A'   33 A'   34 A'   35 A'   11 A"   36 A'   12 A"                 
 -4.771  -4.769  -4.767  -2.644  -2.641  -2.641  -2.632  -2.632
 37 A'   13 A"   38 A'   39 A'   14 A"   40 A'   41 A'   15 A"                 
 -2.053  -2.053  -2.048  -2.048  -2.048  -2.048  -2.035  -2.035
 42 A'   43 A'   16 A"   44 A'   17 A"   45 A'   18 A"   46 A'                 
 -2.034  -2.034  -0.819  -0.775  -0.677  -0.654  -0.515  -0.433
 19 A"   47 A'   48 A'   49 A'   50 A'   51 A'   52 A'   53 A'                 
 -0.408  -0.373  -0.337  -0.322  -0.304  -0.299  -0.291  -0.275
 54 A'   20 A"   55 A'   21 A"   56 A'   57 A'   22 A"   58 A'                 
 -0.255
 23 A"                                                                         
 -- Virtual --                   
 -0.104  -0.097  -0.087  -0.020   0.003   0.027   0.044   0.045
 24 A"   59 A'   60 A'   61 A'   62 A'   63 A'   64 A'   25 A"                 
  0.057   0.062   0.077   0.083   0.095   0.095   0.114   0.121
 65 A'   66 A'   26 A"   67 A'   68 A'   27 A"   69 A'   70 A'                 
  0.146   0.174   0.202   0.212   0.217   0.228   0.229   0.268
 71 A'   72 A'   73 A'   28 A"   74 A'   75 A'   29 A"   76 A'                 
  0.286   0.299   0.336   0.355   0.371   0.373   0.395   0.398
 30 A"   77 A'   78 A'   31 A"   79 A'   32 A"   80 A'   33 A"                 
  0.410   0.424   0.431   0.433   0.450   0.464   0.470   0.480
 81 A'   34 A"   35 A"   82 A'   83 A'   84 A'   85 A'   36 A"                 
  0.519   0.539   0.569   0.572   0.585   0.621   0.636   0.668
 86 A'   37 A"   87 A'   38 A"   88 A'   89 A'   90 A'   91 A'                 
  0.680   0.711   0.739   0.757   0.805   0.832   0.928   0.958
 92 A'   93 A'   39 A"   40 A"   94 A'   95 A'   96 A'   97 A'                 
  1.062   1.228   1.311   1.316   1.330   1.343   1.389   1.405
 98 A'   41 A"   42 A"   99 A'  100 A'  101 A'   43 A"  102 A'                 
  1.451   1.557   1.625   1.645   1.672   1.715   1.861   1.992
 44 A"   45 A"  103 A'  104 A'  105 A'  106 A'  107 A'   46 A"                 
  2.022   2.099   2.653   2.726   2.958   3.939   3.946   3.949
108 A'  109 A'   47 A"  110 A'  111 A'   48 A"   49 A"  112 A'                 
  3.956   3.967   3.992   4.006   4.007   4.020   4.038   4.050
113 A'   50 A"   51 A"  114 A'   52 A"   53 A"  115 A'  116 A'                 
  4.073   4.198   4.218   4.229   4.362   4.412   5.965   5.998
117 A'  118 A'  119 A'  120 A'  121 A'  122 A'   54 A"  123 A'                 
  5.999   6.008   6.017   6.071   6.595   6.886   7.549   7.571
 55 A"  124 A'  125 A'  126 A'  127 A'  128 A'   56 A"  129 A'                 
  7.627  13.779  13.898  13.956  23.325  27.799  27.853  28.310
130 A'   57 A"  131 A'  132 A'  133 A'  134 A'  135 A'   58 A"                 
 28.336  28.338  28.344  28.348  28.370  28.514  28.516  28.522
 59 A"  136 A'  137 A'  138 A'  139 A'   60 A"   61 A"  140 A'                 
 28.522  28.523  28.548  28.557  28.580  28.657  28.673  47.886
141 A'   62 A"   63 A"  142 A'  143 A'  144 A'  145 A'  146 A'                 
127.857 127.877 127.884 127.885 127.892 127.919 151.605 151.649
 64 A"   65 A"  147 A'  148 A'  149 A'  150 A'  151 A'  152 A'                 
163.019 289.748 289.768 289.8371020.6721901.7661901.812
153 A'   66 A"  154 A'  155 A'  156 A'  157 A'  158 A'                         

 Beta MOs, Restricted
 -- Occupied --                  
*******-1165.90 -482.84 -176.33 -176.33 -165.73 -165.73 -165.73
  1 A'    2 A'    3 A'    4 A'    5 A'    6 A'    7 A'    1 A"                 
-165.73 -165.73 -165.73  -77.12  -62.49  -56.31  -56.31  -56.31
  8 A'    9 A'    2 A"   10 A'   11 A'   12 A'    3 A"   13 A'                 
-35.825 -35.825 -31.319 -31.318 -31.312 -31.312 -31.312 -31.312
 14 A'   15 A'   16 A'   17 A'    4 A"   18 A'   19 A'    5 A"                 
-22.969 -22.969 -22.968 -22.967 -22.967 -22.967 -22.963 -22.963
 20 A'   21 A'    6 A"   22 A'   23 A'    7 A"    8 A"   24 A'                 
-22.963 -22.963 -10.290  -8.703  -6.610  -6.533  -6.523  -6.522
 25 A'    9 A"   26 A'   27 A'   28 A'   29 A'   10 A"   30 A'                 
 -6.374  -6.374  -4.787  -4.787  -4.773  -4.772  -4.772  -4.771
 31 A'   32 A'   33 A'   34 A'   35 A'   11 A"   36 A'   12 A"                 
 -4.771  -4.769  -4.767  -2.644  -2.641  -2.641  -2.632  -2.632
 37 A'   13 A"   38 A'   39 A'   14 A"   40 A'   41 A'   15 A"                 
 -2.053  -2.053  -2.048  -2.048  -2.048  -2.048  -2.035  -2.035
 42 A'   43 A'   16 A"   44 A'   17 A"   45 A'   18 A"   46 A'                 
 -2.034  -2.034  -0.819  -0.775  -0.677  -0.654  -0.515  -0.433
 19 A"   47 A'   48 A'   49 A'   50 A'   51 A'   52 A'   53 A'                 
 -0.408  -0.373  -0.337  -0.322  -0.304  -0.299  -0.291  -0.275
 54 A'   20 A"   55 A'   21 A"   56 A'   57 A'   22 A"   58 A'                 
 -0.255
 23 A"                                                                         
 -- Virtual --                   
 -0.104  -0.097  -0.087  -0.020   0.003   0.027   0.044   0.045
 24 A"   59 A'   60 A'   61 A'   62 A'   63 A'   64 A'   25 A"                 
  0.057   0.062   0.077   0.083   0.095   0.095   0.114   0.121
 65 A'   66 A'   26 A"   67 A'   68 A'   27 A"   69 A'   70 A'                 
  0.146   0.174   0.202   0.212   0.217   0.228   0.229   0.268
 71 A'   72 A'   73 A'   28 A"   74 A'   75 A'   29 A"   76 A'                 
  0.286   0.299   0.336   0.355   0.371   0.373   0.395   0.398
 30 A"   77 A'   78 A'   31 A"   79 A'   32 A"   80 A'   33 A"                 
  0.410   0.424   0.431   0.433   0.450   0.464   0.470   0.480
 81 A'   34 A"   35 A"   82 A'   83 A'   84 A'   85 A'   36 A"                 
  0.519   0.539   0.569   0.572   0.585   0.621   0.636   0.668
 86 A'   37 A"   87 A'   38 A"   88 A'   89 A'   90 A'   91 A'                 
  0.680   0.711   0.739   0.757   0.805   0.832   0.928   0.958
 92 A'   93 A'   39 A"   40 A"   94 A'   95 A'   96 A'   97 A'                 
  1.062   1.228   1.311   1.316   1.330   1.343   1.389   1.405
 98 A'   41 A"   42 A"   99 A'  100 A'  101 A'   43 A"  102 A'                 
  1.451   1.557   1.625   1.645   1.672   1.715   1.861   1.992
 44 A"   45 A"  103 A'  104 A'  105 A'  106 A'  107 A'   46 A"                 
  2.022   2.099   2.653   2.726   2.958   3.939   3.946   3.949
108 A'  109 A'   47 A"  110 A'  111 A'   48 A"   49 A"  112 A'                 
  3.956   3.967   3.992   4.006   4.007   4.020   4.038   4.050
113 A'   50 A"   51 A"  114 A'   52 A"   53 A"  115 A'  116 A'                 
  4.073   4.198   4.218   4.229   4.362   4.412   5.965   5.998
117 A'  118 A'  119 A'  120 A'  121 A'  122 A'   54 A"  123 A'                 
  5.999   6.008   6.017   6.071   6.595   6.886   7.549   7.571
 55 A"  124 A'  125 A'  126 A'  127 A'  128 A'   56 A"  129 A'                 
  7.627  13.779  13.898  13.956  23.325  27.799  27.853  28.310
130 A'   57 A"  131 A'  132 A'  133 A'  134 A'  135 A'   58 A"                 
 28.336  28.338  28.344  28.348  28.370  28.514  28.516  28.522
 59 A"  136 A'  137 A'  138 A'  139 A'   60 A"   61 A"  140 A'                 
 28.522  28.523  28.548  28.557  28.580  28.657  28.673  47.886
141 A'   62 A"   63 A"  142 A'  143 A'  144 A'  145 A'  146 A'                 
127.857 127.877 127.884 127.885 127.892 127.919 151.605 151.649
 64 A"   65 A"  147 A'  148 A'  149 A'  150 A'  151 A'  152 A'                 
163.019 289.748 289.768 289.8371020.6721901.7661901.812
153 A'   66 A"  154 A'  155 A'  156 A'  157 A'  158 A'                         
 --------------------------------------------------------------

          Ground-State Mulliken Net Atomic Charges

     Atom                 Charge (a.u.)
  ----------------------------------------
      1 C                    -0.277420
      2 P                     0.083125
      3 Br                   -0.149160
      4 I                     0.145275
      5 I                     0.198181
  ----------------------------------------
  Sum of atomic charges =    -0.000000

 -----------------------------------------------------------------
                    Cartesian Multipole Moments
 -----------------------------------------------------------------
    Charge (ESU x 10^10)
                -0.0000
    Dipole Moment (Debye)
         X       0.9735      Y       0.5104      Z      -0.0000
       Tot       1.0992
    Quadrupole Moments (Debye-Ang)
        XX     -92.3909     XY      -2.6995     YY     -91.5644
        XZ       0.0000     YZ       0.0000     ZZ     -95.2089
    Octopole Moments (Debye-Ang^2)
       XXX      28.1233    XXY      14.1230    XYY      -2.4516
       YYY      46.6587    XXZ       0.0000    XYZ      -0.0000
       YYZ      -0.0000    XZZ       1.7001    YZZ      10.1470
       ZZZ       0.0000
    Hexadecapole Moments (Debye-Ang^3)
      XXXX   -1853.6496   XXXY    -101.1717   XXYY    -519.4407
      XYYY    -106.7674   YYYY   -1052.2951   XXXZ       0.0000
      XXYZ       0.0000   XYYZ       0.0000   YYYZ       0.0000
      XXZZ    -361.2070   XYZZ     -28.1136   YYZZ    -205.8742
      XZZZ       0.0000   YZZZ       0.0000   ZZZZ    -132.3094
 -----------------------------------------------------------------
 Calculating analytic gradient of the SCF energy
 Gradient of SCF Energy
            1           2           3           4           5
    1   0.0003125   0.0005311  -0.0001105  -0.0009687   0.0002355
    2  -0.0029218   0.0012067  -0.0002745  -0.0000599   0.0020494
    3   0.0000000   0.0000000  -0.0000000  -0.0000000   0.0000000
 Max gradient component =       2.922E-03
 RMS gradient           =       1.022E-03
 Gradient time:  CPU 16.77 s  wall 6.30 s
 Geometry Optimization Parameters
   NAtoms,    NIC,     NZ,  NCons,   NDum,   NFix, NCnnct, MaxDiis
        5      20       5       0       0       0       0       0

 Cartesian Hessian Update
 Hessian Updated using BFGS Update


** GEOMETRY OPTIMIZATION IN DELOCALIZED INTERNAL COORDINATES **
   Searching for a Minimum

   Optimization Cycle:   8

                       Coordinates (Angstroms)
     ATOM                X               Y               Z
      1  C         0.2505602378   -0.2212340281    0.0000000000
      2  P        -0.4705698360   -1.7404606253    0.0000000000
      3  Br       -2.7064892811   -1.3668576190    0.0000000000
      4  I         2.3979104256   -0.3576284305    0.0000000000
      5  I        -0.5498833212    1.7175359089    0.0000000000
   Point Group: cs    Number of degrees of freedom:     7


   Energy is -16792.663434599

 Hessian Updated using BFGS Update

  7 Hessian modes will be used to form the next step
  Hessian Eigenvalues:
     0.068206    0.099420    0.127896    0.224298    0.242079    0.332358
     0.547975

 Minimum Search - Taking Simple RFO Step
 Searching for Lamda that Minimizes Along All modes
 Value Taken    Lamda =  -0.00006662
 Step Taken.  Stepsize is  0.021135

                             Maximum     Tolerance    Cnvgd?
         Gradient           0.003081      0.000300      NO
         Displacement       0.014424      0.001200      NO
         Energy change     -0.000033      0.000001      NO


 New Cartesian Coordinates Obtained by Inverse Iteration

 Displacement from previous Coordinates is:  0.035619
 ----------------------------------------------------------------
             Standard Nuclear Orientation (Angstroms)
    I     Atom           X                Y                Z
 ----------------------------------------------------------------
    1      C       0.2495170596    -0.2215424903     0.0000000000
    2      P      -0.4705822930    -1.7429639646     0.0000000000
    3      Br     -2.7041710769    -1.3556810743     0.0000000000
    4      I       2.4046588814    -0.3557762142     0.0000000000
    5      I      -0.5578943461     1.7073189494     0.0000000000
 ----------------------------------------------------------------
 Molecular Point Group                 Cs    NOp =  2
 Largest Abelian Subgroup              Cs    NOp =  2
 Nuclear Repulsion Energy =  1460.8199218570 hartrees
 There are       81 alpha and       81 beta electrons
 Applying Cartesian multipole field
    Component          Value
    ---------          -----
     (2,0,0)        1.00000E-11
     (0,2,0)        2.00000E-11
     (0,0,2)       -3.00000E-11
 Nucleus-field energy     =     0.0000000402 hartrees
 Requested basis set is 6-311++G(d,p)
 There are 86 shells and 224 basis functions
 A cutoff of  1.0D-11 yielded   2576 shell pairs
 There are     18806 function pairs (     21346 Cartesian)
 Smallest overlap matrix eigenvalue = 6.84E-04
 Guess MOs from SCF MO coefficient file

 -----------------------------------------------------------------------
  General SCF calculation program by
  Eric Jon Sundstrom, Paul Horn, Yuezhi Mao, Dmitri Zuev, Alec White,
  David Stuck, Shaama M.S., Shane Yost, Joonho Lee, David Small,
  Daniel Levine, Susi Lehtola, Hugh Burton, Evgeny Epifanovsky
 -----------------------------------------------------------------------
 Exchange:     0.2000 Hartree-Fock + 0.0800 Slater + 0.7200 B88
 Correlation:  0.1900 VWN1RPA + 0.8100 LYP
 Using SG-1 standard quadrature grid
 using 4 threads for integral computing
 -------------------------------------------------------
 OpenMP Integral computing Module                
 Release: version 2.0, May 2017, Q-Chem Inc. Pleasanton 
 -------------------------------------------------------
 -------------------------------------------------------
 OpenMP BLAS3 based DFT computing Module                
 Release: version 1.0, May 2013, Q-Chem Inc. Pittsburgh 
 -------------------------------------------------------
 A restricted SCF calculation will be
 performed using DIIS
 SCF converges when DIIS error is below 1.0e-08
 ---------------------------------------
  Cycle       Energy         DIIS error
 ---------------------------------------
    1  -16792.6634263766      5.90e-05  
    2  -16792.6634601394      2.64e-05  
    3  -16792.6634520477      4.34e-05  
    4  -16792.6634646336      9.87e-06  
    5  -16792.6634652919      1.80e-06  
    6  -16792.6634653032      6.98e-07  
    7  -16792.6634653064      3.07e-07  
    8  -16792.6634653069      6.33e-08  
    9  -16792.6634653073      9.54e-09  Convergence criterion met
 ---------------------------------------
 SCF time:   CPU 43.42s  wall 17.00s 
 SCF   energy in the final basis set =   -16792.6634653073
 Total energy in the final basis set =   -16792.6634653073

 --------------------------------------------------------------
             Orbital Energies (a.u.) and Symmetries
 --------------------------------------------------------------

 Alpha MOs, Restricted
 -- Occupied --                  
*******-1165.90 -482.84 -176.33 -176.33 -165.73 -165.73 -165.73
  1 A'    2 A'    3 A'    4 A'    5 A'    6 A'    7 A'    1 A"                 
-165.73 -165.73 -165.73  -77.12  -62.49  -56.31  -56.31  -56.31
  8 A'    9 A'    2 A"   10 A'   11 A'   12 A'    3 A"   13 A'                 
-35.825 -35.825 -31.319 -31.318 -31.313 -31.312 -31.312 -31.312
 14 A'   15 A'   16 A'   17 A'    4 A"   18 A'   19 A'    5 A"                 
-22.969 -22.969 -22.968 -22.968 -22.967 -22.967 -22.963 -22.963
 20 A'   21 A'    6 A"   22 A'   23 A'    7 A"    8 A"   24 A'                 
-22.962 -22.962 -10.290  -8.703  -6.610  -6.533  -6.522  -6.522
 25 A'    9 A"   26 A'   27 A'   28 A'   29 A'   10 A"   30 A'                 
 -6.375  -6.374  -4.788  -4.787  -4.773  -4.773  -4.771  -4.771
 31 A'   32 A'   33 A'   34 A'   35 A'   11 A"   36 A'   37 A'                 
 -4.771  -4.769  -4.767  -2.644  -2.641  -2.641  -2.632  -2.632
 12 A"   13 A"   38 A'   39 A'   14 A"   40 A'   41 A'   15 A"                 
 -2.054  -2.052  -2.049  -2.048  -2.048  -2.047  -2.035  -2.035
 42 A'   43 A'   16 A"   44 A'   45 A'   17 A"   18 A"   46 A'                 
 -2.034  -2.034  -0.819  -0.775  -0.677  -0.653  -0.515  -0.433
 19 A"   47 A'   48 A'   49 A'   50 A'   51 A'   52 A'   53 A'                 
 -0.408  -0.373  -0.337  -0.322  -0.304  -0.299  -0.291  -0.275
 54 A'   20 A"   55 A'   21 A"   56 A'   57 A'   22 A"   58 A'                 
 -0.255
 23 A"                                                                         
 -- Virtual --                   
 -0.104  -0.098  -0.087  -0.020   0.003   0.027   0.044   0.045
 24 A"   59 A'   60 A'   61 A'   62 A'   63 A'   64 A'   25 A"                 
  0.056   0.062   0.077   0.083   0.095   0.095   0.114   0.121
 65 A'   66 A'   26 A"   67 A'   68 A'   27 A"   69 A'   70 A'                 
  0.147   0.174   0.202   0.212   0.217   0.228   0.229   0.268
 71 A'   72 A'   73 A'   28 A"   74 A'   75 A'   29 A"   76 A'                 
  0.286   0.299   0.335   0.355   0.371   0.374   0.395   0.398
 30 A"   77 A'   78 A'   31 A"   79 A'   32 A"   80 A'   33 A"                 
  0.410   0.424   0.431   0.432   0.450   0.465   0.470   0.480
 81 A'   34 A"   35 A"   82 A'   83 A'   84 A'   85 A'   36 A"                 
  0.519   0.539   0.570   0.572   0.585   0.621   0.635   0.668
 86 A'   37 A"   87 A'   38 A"   88 A'   89 A'   90 A'   91 A'                 
  0.679   0.713   0.739   0.757   0.806   0.832   0.929   0.956
 92 A'   93 A'   39 A"   40 A"   94 A'   95 A'   96 A'   97 A'                 
  1.062   1.228   1.311   1.315   1.329   1.344   1.389   1.405
 98 A'   41 A"   42 A"   99 A'  100 A'  101 A'   43 A"  102 A'                 
  1.450   1.557   1.624   1.646   1.673   1.715   1.860   1.992
 44 A"   45 A"  103 A'  104 A'  105 A'  106 A'  107 A'   46 A"                 
  2.022   2.099   2.653   2.727   2.957   3.939   3.946   3.949
108 A'  109 A'   47 A"  110 A'  111 A'   48 A"   49 A"  112 A'                 
  3.956   3.967   3.992   4.006   4.007   4.020   4.037   4.051
113 A'   50 A"   51 A"  114 A'   52 A"   53 A"  115 A'  116 A'                 
  4.074   4.199   4.218   4.228   4.362   4.412   5.965   5.998
117 A'  118 A'  119 A'  120 A'  121 A'  122 A'   54 A"  123 A'                 
  5.999   6.009   6.017   6.071   6.595   6.884   7.549   7.572
 55 A"  124 A'  125 A'  126 A'  127 A'  128 A'   56 A"  129 A'                 
  7.627  13.779  13.899  13.955  23.324  27.799  27.853  28.310
130 A'   57 A"  131 A'  132 A'  133 A'  134 A'  135 A'   58 A"                 
 28.336  28.338  28.345  28.348  28.369  28.514  28.516  28.522
 59 A"  136 A'  137 A'  138 A'  139 A'   60 A"   61 A"  140 A'                 
 28.523  28.523  28.548  28.557  28.581  28.657  28.673  47.886
141 A'   62 A"   63 A"  142 A'  143 A'  144 A'  145 A'  146 A'                 
127.857 127.877 127.884 127.884 127.893 127.919 151.605 151.649
 64 A"   65 A"  147 A'  148 A'  149 A'  150 A'  151 A'  152 A'                 
163.017 289.748 289.769 289.8371020.6721901.7661901.812
153 A'   66 A"  154 A'  155 A'  156 A'  157 A'  158 A'                         

 Beta MOs, Restricted
 -- Occupied --                  
*******-1165.90 -482.84 -176.33 -176.33 -165.73 -165.73 -165.73
  1 A'    2 A'    3 A'    4 A'    5 A'    6 A'    7 A'    1 A"                 
-165.73 -165.73 -165.73  -77.12  -62.49  -56.31  -56.31  -56.31
  8 A'    9 A'    2 A"   10 A'   11 A'   12 A'    3 A"   13 A'                 
-35.825 -35.825 -31.319 -31.318 -31.313 -31.312 -31.312 -31.312
 14 A'   15 A'   16 A'   17 A'    4 A"   18 A'   19 A'    5 A"                 
-22.969 -22.969 -22.968 -22.968 -22.967 -22.967 -22.963 -22.963
 20 A'   21 A'    6 A"   22 A'   23 A'    7 A"    8 A"   24 A'                 
-22.962 -22.962 -10.290  -8.703  -6.610  -6.533  -6.522  -6.522
 25 A'    9 A"   26 A'   27 A'   28 A'   29 A'   10 A"   30 A'                 
 -6.375  -6.374  -4.788  -4.787  -4.773  -4.773  -4.771  -4.771
 31 A'   32 A'   33 A'   34 A'   35 A'   11 A"   36 A'   37 A'                 
 -4.771  -4.769  -4.767  -2.644  -2.641  -2.641  -2.632  -2.632
 12 A"   13 A"   38 A'   39 A'   14 A"   40 A'   41 A'   15 A"                 
 -2.054  -2.052  -2.049  -2.048  -2.048  -2.047  -2.035  -2.035
 42 A'   43 A'   16 A"   44 A'   45 A'   17 A"   18 A"   46 A'                 
 -2.034  -2.034  -0.819  -0.775  -0.677  -0.653  -0.515  -0.433
 19 A"   47 A'   48 A'   49 A'   50 A'   51 A'   52 A'   53 A'                 
 -0.408  -0.373  -0.337  -0.322  -0.304  -0.299  -0.291  -0.275
 54 A'   20 A"   55 A'   21 A"   56 A'   57 A'   22 A"   58 A'                 
 -0.255
 23 A"                                                                         
 -- Virtual --                   
 -0.104  -0.098  -0.087  -0.020   0.003   0.027   0.044   0.045
 24 A"   59 A'   60 A'   61 A'   62 A'   63 A'   64 A'   25 A"                 
  0.056   0.062   0.077   0.083   0.095   0.095   0.114   0.121
 65 A'   66 A'   26 A"   67 A'   68 A'   27 A"   69 A'   70 A'                 
  0.147   0.174   0.202   0.212   0.217   0.228   0.229   0.268
 71 A'   72 A'   73 A'   28 A"   74 A'   75 A'   29 A"   76 A'                 
  0.286   0.299   0.335   0.355   0.371   0.374   0.395   0.398
 30 A"   77 A'   78 A'   31 A"   79 A'   32 A"   80 A'   33 A"                 
  0.410   0.424   0.431   0.432   0.450   0.465   0.470   0.480
 81 A'   34 A"   35 A"   82 A'   83 A'   84 A'   85 A'   36 A"                 
  0.519   0.539   0.570   0.572   0.585   0.621   0.635   0.668
 86 A'   37 A"   87 A'   38 A"   88 A'   89 A'   90 A'   91 A'                 
  0.679   0.713   0.739   0.757   0.806   0.832   0.929   0.956
 92 A'   93 A'   39 A"   40 A"   94 A'   95 A'   96 A'   97 A'                 
  1.062   1.228   1.311   1.315   1.329   1.344   1.389   1.405
 98 A'   41 A"   42 A"   99 A'  100 A'  101 A'   43 A"  102 A'                 
  1.450   1.557   1.624   1.646   1.673   1.715   1.860   1.992
 44 A"   45 A"  103 A'  104 A'  105 A'  106 A'  107 A'   46 A"                 
  2.022   2.099   2.653   2.727   2.957   3.939   3.946   3.949
108 A'  109 A'   47 A"  110 A'  111 A'   48 A"   49 A"  112 A'                 
  3.956   3.967   3.992   4.006   4.007   4.020   4.037   4.051
113 A'   50 A"   51 A"  114 A'   52 A"   53 A"  115 A'  116 A'                 
  4.074   4.199   4.218   4.228   4.362   4.412   5.965   5.998
117 A'  118 A'  119 A'  120 A'  121 A'  122 A'   54 A"  123 A'                 
  5.999   6.009   6.017   6.071   6.595   6.884   7.549   7.572
 55 A"  124 A'  125 A'  126 A'  127 A'  128 A'   56 A"  129 A'                 
  7.627  13.779  13.899  13.955  23.324  27.799  27.853  28.310
130 A'   57 A"  131 A'  132 A'  133 A'  134 A'  135 A'   58 A"                 
 28.336  28.338  28.345  28.348  28.369  28.514  28.516  28.522
 59 A"  136 A'  137 A'  138 A'  139 A'   60 A"   61 A"  140 A'                 
 28.523  28.523  28.548  28.557  28.581  28.657  28.673  47.886
141 A'   62 A"   63 A"  142 A'  143 A'  144 A'  145 A'  146 A'                 
127.857 127.877 127.884 127.884 127.893 127.919 151.605 151.649
 64 A"   65 A"  147 A'  148 A'  149 A'  150 A'  151 A'  152 A'                 
163.017 289.748 289.769 289.8371020.6721901.7661901.812
153 A'   66 A"  154 A'  155 A'  156 A'  157 A'  158 A'                         
 --------------------------------------------------------------

          Ground-State Mulliken Net Atomic Charges

     Atom                 Charge (a.u.)
  ----------------------------------------
      1 C                    -0.278151
      2 P                     0.083388
      3 Br                   -0.149253
      4 I                     0.142406
      5 I                     0.201611
  ----------------------------------------
  Sum of atomic charges =    -0.000000

 -----------------------------------------------------------------
                    Cartesian Multipole Moments
 -----------------------------------------------------------------
    Charge (ESU x 10^10)
                -0.0000
    Dipole Moment (Debye)
         X       0.9462      Y       0.5195      Z       0.0000
       Tot       1.0795
    Quadrupole Moments (Debye-Ang)
        XX     -92.4061     XY      -2.7336     YY     -91.5583
        XZ      -0.0000     YZ       0.0000     ZZ     -95.2149
    Octopole Moments (Debye-Ang^2)
       XXX      28.0641    XXY      14.3970    XYY      -2.5399
       YYY      46.6569    XXZ       0.0000    XYZ       0.0000
       YYZ      -0.0000    XZZ       1.6548    YZZ      10.2559
       ZZZ       0.0000
    Hexadecapole Moments (Debye-Ang^3)
      XXXX   -1859.3125   XXXY     -99.4548   XXYY    -518.9032
      XYYY    -104.4677   YYYY   -1044.0266   XXXZ       0.0000
      XXYZ      -0.0000   XYYZ      -0.0000   YYYZ       0.0000
      XXZZ    -362.2304   XYZZ     -27.3499   YYZZ    -204.3620
      XZZZ       0.0000   YZZZ       0.0000   ZZZZ    -132.3314
 -----------------------------------------------------------------
 Calculating analytic gradient of the SCF energy
 Gradient of SCF Energy
            1           2           3           4           5
    1  -0.0009188   0.0000877   0.0000640   0.0006161   0.0001510
    2  -0.0006881   0.0002453   0.0002411  -0.0001089   0.0003107
    3  -0.0000000  -0.0000000   0.0000000   0.0000000   0.0000000
 Max gradient component =       9.188E-04
 RMS gradient           =       3.614E-04
 Gradient time:  CPU 16.70 s  wall 6.11 s
 Geometry Optimization Parameters
   NAtoms,    NIC,     NZ,  NCons,   NDum,   NFix, NCnnct, MaxDiis
        5      20       5       0       0       0       0       0

 Cartesian Hessian Update
 Hessian Updated using BFGS Update


** GEOMETRY OPTIMIZATION IN DELOCALIZED INTERNAL COORDINATES **
   Searching for a Minimum

   Optimization Cycle:   9

                       Coordinates (Angstroms)
     ATOM                X               Y               Z
      1  C         0.2495170596   -0.2215424903    0.0000000000
      2  P        -0.4705822930   -1.7429639646    0.0000000000
      3  Br       -2.7041710769   -1.3556810743    0.0000000000
      4  I         2.4046588814   -0.3557762142    0.0000000000
      5  I        -0.5578943461    1.7073189494    0.0000000000
   Point Group: cs    Number of degrees of freedom:     7


   Energy is -16792.663465307

 Hessian Updated using BFGS Update

  7 Hessian modes will be used to form the next step
  Hessian Eigenvalues:
     0.081998    0.101531    0.117659    0.220291    0.236684    0.337465
     0.539832

 Minimum Search - Taking Simple RFO Step
 Searching for Lamda that Minimizes Along All modes
 Value Taken    Lamda =  -0.00000614
 Step Taken.  Stepsize is  0.007400

                             Maximum     Tolerance    Cnvgd?
         Gradient           0.000511      0.000300      NO
         Displacement       0.005082      0.001200      NO
         Energy change     -0.000031      0.000001      NO


 New Cartesian Coordinates Obtained by Inverse Iteration

 Displacement from previous Coordinates is:  0.006063
 ----------------------------------------------------------------
             Standard Nuclear Orientation (Angstroms)
    I     Atom           X                Y                Z
 ----------------------------------------------------------------
    1      C       0.2509658399    -0.2205489482     0.0000000000
    2      P      -0.4698191266    -1.7419846440     0.0000000000
    3      Br     -2.7046145313    -1.3561980489     0.0000000000
    4      I       2.4026423258    -0.3564196661     0.0000000000
    5      I      -0.5576462827     1.7065065132     0.0000000000
 ----------------------------------------------------------------
 Molecular Point Group                 Cs    NOp =  2
 Largest Abelian Subgroup              Cs    NOp =  2
 Nuclear Repulsion Energy =  1461.3707173395 hartrees
 There are       81 alpha and       81 beta electrons
 Applying Cartesian multipole field
    Component          Value
    ---------          -----
     (2,0,0)        1.00000E-11
     (0,2,0)        2.00000E-11
     (0,0,2)       -3.00000E-11
 Nucleus-field energy     =     0.0000000402 hartrees
 Requested basis set is 6-311++G(d,p)
 There are 86 shells and 224 basis functions
 A cutoff of  1.0D-11 yielded   2576 shell pairs
 There are     18806 function pairs (     21346 Cartesian)
 Smallest overlap matrix eigenvalue = 6.84E-04
 Guess MOs from SCF MO coefficient file

 -----------------------------------------------------------------------
  General SCF calculation program by
  Eric Jon Sundstrom, Paul Horn, Yuezhi Mao, Dmitri Zuev, Alec White,
  David Stuck, Shaama M.S., Shane Yost, Joonho Lee, David Small,
  Daniel Levine, Susi Lehtola, Hugh Burton, Evgeny Epifanovsky
 -----------------------------------------------------------------------
 Exchange:     0.2000 Hartree-Fock + 0.0800 Slater + 0.7200 B88
 Correlation:  0.1900 VWN1RPA + 0.8100 LYP
 Using SG-1 standard quadrature grid
 using 4 threads for integral computing
 -------------------------------------------------------
 OpenMP Integral computing Module                
 Release: version 2.0, May 2017, Q-Chem Inc. Pleasanton 
 -------------------------------------------------------
 -------------------------------------------------------
 OpenMP BLAS3 based DFT computing Module                
 Release: version 1.0, May 2013, Q-Chem Inc. Pittsburgh 
 -------------------------------------------------------
 A restricted SCF calculation will be
 performed using DIIS
 SCF converges when DIIS error is below 1.0e-08
 ---------------------------------------
  Cycle       Energy         DIIS error
 ---------------------------------------
    1  -16792.6634654292      1.72e-05  
    2  -16792.6634659135      1.82e-05  
    3  -16792.6634667417      1.43e-05  
    4  -16792.6634681041      2.41e-06  
    5  -16792.6634681544      6.46e-07  
    6  -16792.6634681567      1.92e-07  
    7  -16792.6634681567      1.08e-07  
    8  -16792.6634681569      1.43e-08  
    9  -16792.6634681568      4.04e-09  Convergence criterion met
 ---------------------------------------
 SCF time:   CPU 43.43s  wall 16.00s 
 SCF   energy in the final basis set =   -16792.6634681568
 Total energy in the final basis set =   -16792.6634681568

 --------------------------------------------------------------
             Orbital Energies (a.u.) and Symmetries
 --------------------------------------------------------------

 Alpha MOs, Restricted
 -- Occupied --                  
*******-1165.90 -482.84 -176.33 -176.33 -165.73 -165.73 -165.73
  1 A'    2 A'    3 A'    4 A'    5 A'    6 A'    7 A'    1 A"                 
-165.73 -165.73 -165.73  -77.12  -62.49  -56.31  -56.31  -56.31
  8 A'    9 A'    2 A"   10 A'   11 A'   12 A'    3 A"   13 A'                 
-35.825 -35.825 -31.319 -31.318 -31.313 -31.312 -31.312 -31.312
 14 A'   15 A'   16 A'   17 A'    4 A"   18 A'   19 A'    5 A"                 
-22.969 -22.969 -22.968 -22.968 -22.967 -22.967 -22.963 -22.963
 20 A'   21 A'    6 A"   22 A'   23 A'    7 A"    8 A"   24 A'                 
-22.963 -22.963 -10.290  -8.703  -6.610  -6.533  -6.522  -6.522
 25 A'    9 A"   26 A'   27 A'   28 A'   29 A'   10 A"   30 A'                 
 -6.375  -6.374  -4.788  -4.787  -4.773  -4.773  -4.771  -4.771
 31 A'   32 A'   33 A'   34 A'   11 A"   35 A'   36 A'   37 A'                 
 -4.771  -4.769  -4.767  -2.644  -2.641  -2.641  -2.632  -2.632
 12 A"   13 A"   38 A'   39 A'   14 A"   40 A'   41 A'   15 A"                 
 -2.054  -2.052  -2.049  -2.048  -2.048  -2.047  -2.035  -2.035
 42 A'   43 A'   16 A"   44 A'   45 A'   17 A"   18 A"   46 A'                 
 -2.034  -2.034  -0.818  -0.775  -0.677  -0.653  -0.515  -0.433
 19 A"   47 A'   48 A'   49 A'   50 A'   51 A'   52 A'   53 A'                 
 -0.408  -0.373  -0.337  -0.322  -0.304  -0.299  -0.291  -0.275
 54 A'   20 A"   55 A'   21 A"   56 A'   57 A'   22 A"   58 A'                 
 -0.255
 23 A"                                                                         
 -- Virtual --                   
 -0.104  -0.097  -0.087  -0.019   0.003   0.027   0.044   0.045
 24 A"   59 A'   60 A'   61 A'   62 A'   63 A'   64 A'   25 A"                 
  0.056   0.062   0.077   0.083   0.095   0.095   0.114   0.121
 65 A'   66 A'   26 A"   67 A'   68 A'   27 A"   69 A'   70 A'                 
  0.147   0.174   0.202   0.212   0.217   0.228   0.229   0.268
 71 A'   72 A'   73 A'   28 A"   74 A'   75 A'   29 A"   76 A'                 
  0.286   0.299   0.335   0.355   0.371   0.373   0.396   0.398
 30 A"   77 A'   78 A'   31 A"   79 A'   32 A"   80 A'   33 A"                 
  0.410   0.424   0.431   0.432   0.450   0.465   0.471   0.480
 81 A'   34 A"   35 A"   82 A'   83 A'   84 A'   85 A'   36 A"                 
  0.519   0.539   0.570   0.572   0.586   0.621   0.635   0.669
 86 A'   37 A"   87 A'   38 A"   88 A'   89 A'   90 A'   91 A'                 
  0.680   0.713   0.739   0.757   0.806   0.832   0.929   0.956
 92 A'   93 A'   39 A"   40 A"   94 A'   95 A'   96 A'   97 A'                 
  1.062   1.229   1.311   1.316   1.330   1.344   1.389   1.406
 98 A'   41 A"   42 A"   99 A'  100 A'  101 A'   43 A"  102 A'                 
  1.450   1.557   1.624   1.647   1.673   1.715   1.860   1.993
 44 A"   45 A"  103 A'  104 A'  105 A'  106 A'  107 A'   46 A"                 
  2.022   2.099   2.653   2.727   2.957   3.939   3.946   3.949
108 A'  109 A'   47 A"  110 A'  111 A'   48 A"   49 A"  112 A'                 
  3.956   3.967   3.992   4.006   4.007   4.020   4.037   4.051
113 A'   50 A"   51 A"  114 A'   52 A"   53 A"  115 A'  116 A'                 
  4.074   4.199   4.218   4.228   4.363   4.413   5.965   5.998
117 A'  118 A'  119 A'  120 A'  121 A'  122 A'   54 A"  123 A'                 
  5.999   6.009   6.017   6.072   6.596   6.884   7.549   7.572
 55 A"  124 A'  125 A'  126 A'  127 A'  128 A'   56 A"  129 A'                 
  7.627  13.779  13.899  13.955  23.324  27.800  27.854  28.310
130 A'   57 A"  131 A'  132 A'  133 A'  134 A'  135 A'   58 A"                 
 28.336  28.338  28.345  28.348  28.370  28.514  28.516  28.522
 59 A"  136 A'  137 A'  138 A'  139 A'   60 A"   61 A"  140 A'                 
 28.523  28.523  28.548  28.557  28.581  28.657  28.673  47.886
141 A'   62 A"   63 A"  142 A'  143 A'  144 A'  145 A'  146 A'                 
127.857 127.877 127.884 127.884 127.893 127.919 151.605 151.650
 64 A"   65 A"  147 A'  148 A'  149 A'  150 A'  151 A'  152 A'                 
163.017 289.749 289.769 289.8371020.6721901.7661901.813
153 A'   66 A"  154 A'  155 A'  156 A'  157 A'  158 A'                         

 Beta MOs, Restricted
 -- Occupied --                  
*******-1165.90 -482.84 -176.33 -176.33 -165.73 -165.73 -165.73
  1 A'    2 A'    3 A'    4 A'    5 A'    6 A'    7 A'    1 A"                 
-165.73 -165.73 -165.73  -77.12  -62.49  -56.31  -56.31  -56.31
  8 A'    9 A'    2 A"   10 A'   11 A'   12 A'    3 A"   13 A'                 
-35.825 -35.825 -31.319 -31.318 -31.313 -31.312 -31.312 -31.312
 14 A'   15 A'   16 A'   17 A'    4 A"   18 A'   19 A'    5 A"                 
-22.969 -22.969 -22.968 -22.968 -22.967 -22.967 -22.963 -22.963
 20 A'   21 A'    6 A"   22 A'   23 A'    7 A"    8 A"   24 A'                 
-22.963 -22.963 -10.290  -8.703  -6.610  -6.533  -6.522  -6.522
 25 A'    9 A"   26 A'   27 A'   28 A'   29 A'   10 A"   30 A'                 
 -6.375  -6.374  -4.788  -4.787  -4.773  -4.773  -4.771  -4.771
 31 A'   32 A'   33 A'   34 A'   11 A"   35 A'   36 A'   37 A'                 
 -4.771  -4.769  -4.767  -2.644  -2.641  -2.641  -2.632  -2.632
 12 A"   13 A"   38 A'   39 A'   14 A"   40 A'   41 A'   15 A"                 
 -2.054  -2.052  -2.049  -2.048  -2.048  -2.047  -2.035  -2.035
 42 A'   43 A'   16 A"   44 A'   45 A'   17 A"   18 A"   46 A'                 
 -2.034  -2.034  -0.818  -0.775  -0.677  -0.653  -0.515  -0.433
 19 A"   47 A'   48 A'   49 A'   50 A'   51 A'   52 A'   53 A'                 
 -0.408  -0.373  -0.337  -0.322  -0.304  -0.299  -0.291  -0.275
 54 A'   20 A"   55 A'   21 A"   56 A'   57 A'   22 A"   58 A'                 
 -0.255
 23 A"                                                                         
 -- Virtual --                   
 -0.104  -0.097  -0.087  -0.019   0.003   0.027   0.044   0.045
 24 A"   59 A'   60 A'   61 A'   62 A'   63 A'   64 A'   25 A"                 
  0.056   0.062   0.077   0.083   0.095   0.095   0.114   0.121
 65 A'   66 A'   26 A"   67 A'   68 A'   27 A"   69 A'   70 A'                 
  0.147   0.174   0.202   0.212   0.217   0.228   0.229   0.268
 71 A'   72 A'   73 A'   28 A"   74 A'   75 A'   29 A"   76 A'                 
  0.286   0.299   0.335   0.355   0.371   0.373   0.396   0.398
 30 A"   77 A'   78 A'   31 A"   79 A'   32 A"   80 A'   33 A"                 
  0.410   0.424   0.431   0.432   0.450   0.465   0.471   0.480
 81 A'   34 A"   35 A"   82 A'   83 A'   84 A'   85 A'   36 A"                 
  0.519   0.539   0.570   0.572   0.586   0.621   0.635   0.669
 86 A'   37 A"   87 A'   38 A"   88 A'   89 A'   90 A'   91 A'                 
  0.680   0.713   0.739   0.757   0.806   0.832   0.929   0.956
 92 A'   93 A'   39 A"   40 A"   94 A'   95 A'   96 A'   97 A'                 
  1.062   1.229   1.311   1.316   1.330   1.344   1.389   1.406
 98 A'   41 A"   42 A"   99 A'  100 A'  101 A'   43 A"  102 A'                 
  1.450   1.557   1.624   1.647   1.673   1.715   1.860   1.993
 44 A"   45 A"  103 A'  104 A'  105 A'  106 A'  107 A'   46 A"                 
  2.022   2.099   2.653   2.727   2.957   3.939   3.946   3.949
108 A'  109 A'   47 A"  110 A'  111 A'   48 A"   49 A"  112 A'                 
  3.956   3.967   3.992   4.006   4.007   4.020   4.037   4.051
113 A'   50 A"   51 A"  114 A'   52 A"   53 A"  115 A'  116 A'                 
  4.074   4.199   4.218   4.228   4.363   4.413   5.965   5.998
117 A'  118 A'  119 A'  120 A'  121 A'  122 A'   54 A"  123 A'                 
  5.999   6.009   6.017   6.072   6.596   6.884   7.549   7.572
 55 A"  124 A'  125 A'  126 A'  127 A'  128 A'   56 A"  129 A'                 
  7.627  13.779  13.899  13.955  23.324  27.800  27.854  28.310
130 A'   57 A"  131 A'  132 A'  133 A'  134 A'  135 A'   58 A"                 
 28.336  28.338  28.345  28.348  28.370  28.514  28.516  28.522
 59 A"  136 A'  137 A'  138 A'  139 A'   60 A"   61 A"  140 A'                 
 28.523  28.523  28.548  28.557  28.581  28.657  28.673  47.886
141 A'   62 A"   63 A"  142 A'  143 A'  144 A'  145 A'  146 A'                 
127.857 127.877 127.884 127.884 127.893 127.919 151.605 151.650
 64 A"   65 A"  147 A'  148 A'  149 A'  150 A'  151 A'  152 A'                 
163.017 289.749 289.769 289.8371020.6721901.7661901.813
153 A'   66 A"  154 A'  155 A'  156 A'  157 A'  158 A'                         
 --------------------------------------------------------------

          Ground-State Mulliken Net Atomic Charges

     Atom                 Charge (a.u.)
  ----------------------------------------
      1 C                    -0.279079
      2 P                     0.083158
      3 Br                   -0.149652
      4 I                     0.143666
      5 I                     0.201907
  ----------------------------------------
  Sum of atomic charges =    -0.000000

 -----------------------------------------------------------------
                    Cartesian Multipole Moments
 -----------------------------------------------------------------
    Charge (ESU x 10^10)
                -0.0000
    Dipole Moment (Debye)
         X       0.9603      Y       0.5239      Z      -0.0000
       Tot       1.0940
    Quadrupole Moments (Debye-Ang)
        XX     -92.4089     XY      -2.7528     YY     -91.5772
        XZ      -0.0000     YZ      -0.0000     ZZ     -95.2095
    Octopole Moments (Debye-Ang^2)
       XXX      28.2705    XXY      14.4314    XYY      -2.4579
       YYY      46.7714    XXZ      -0.0000    XYZ      -0.0000
       YYZ       0.0000    XZZ       1.7195    YZZ      10.2972
       ZZZ      -0.0000
    Hexadecapole Moments (Debye-Ang^3)
      XXXX   -1858.1075   XXXY     -99.6642   XXYY    -518.5557
      XYYY    -104.5995   YYYY   -1043.7826   XXXZ      -0.0000
      XXYZ       0.0000   XYYZ      -0.0000   YYYZ       0.0000
      XXZZ    -361.9720   XYZZ     -27.3900   YYZZ    -204.2902
      XZZZ      -0.0000   YZZZ       0.0000   ZZZZ    -132.3147
 -----------------------------------------------------------------
 Calculating analytic gradient of the SCF energy
 Gradient of SCF Energy
            1           2           3           4           5
    1  -0.0002801   0.0002577  -0.0001506  -0.0000851   0.0002581
    2  -0.0001677   0.0002256   0.0002214  -0.0001690  -0.0001103
    3   0.0000000   0.0000000  -0.0000000  -0.0000000  -0.0000000
 Max gradient component =       2.801E-04
 RMS gradient           =       1.654E-04
 Gradient time:  CPU 16.34 s  wall 6.02 s
 Geometry Optimization Parameters
   NAtoms,    NIC,     NZ,  NCons,   NDum,   NFix, NCnnct, MaxDiis
        5      20       5       0       0       0       0       0

 Cartesian Hessian Update
 Hessian Updated using BFGS Update


** GEOMETRY OPTIMIZATION IN DELOCALIZED INTERNAL COORDINATES **
   Searching for a Minimum

   Optimization Cycle:  10

                       Coordinates (Angstroms)
     ATOM                X               Y               Z
      1  C         0.2509658399   -0.2205489482    0.0000000000
      2  P        -0.4698191266   -1.7419846440    0.0000000000
      3  Br       -2.7046145313   -1.3561980489    0.0000000000
      4  I         2.4026423258   -0.3564196661    0.0000000000
      5  I        -0.5576462827    1.7065065132    0.0000000000
   Point Group: cs    Number of degrees of freedom:     7


   Energy is -16792.663468157

 Hessian Updated using BFGS Update

  7 Hessian modes will be used to form the next step
  Hessian Eigenvalues:
     0.084793    0.098849    0.142035    0.213710    0.226768    0.335417
     0.515105

 Minimum Search - Taking Simple RFO Step
 Searching for Lamda that Minimizes Along All modes
 Value Taken    Lamda =   0.00000000
 Step Taken.  Stepsize is  0.001767

                             Maximum     Tolerance    Cnvgd?
         Gradient           0.000258      0.000300     YES
         Displacement       0.001167      0.001200     YES
         Energy change     -0.000003      0.000001      NO


                       Distance Matrix (Angstroms)
             C (  1)   P (  2)   Br(  3)   I (  4)
   P (  2)  1.683537
   Br(  3)  3.166252  2.267850
   I (  4)  2.155962  3.189173  5.204193
   I (  5)  2.089832  3.449609  3.740272  3.608181

 Final energy is   -16792.663468156774     


 ******************************
 **  OPTIMIZATION CONVERGED  **
 ******************************

                       Coordinates (Angstroms)
     ATOM                X               Y               Z
      1  C         0.2509658399   -0.2205489482    0.0000000000
      2  P        -0.4698191266   -1.7419846440    0.0000000000
      3  Br       -2.7046145313   -1.3561980489    0.0000000000
      4  I         2.4026423258   -0.3564196661    0.0000000000
      5  I        -0.5576462827    1.7065065132    0.0000000000

Z-matrix Print:
$molecule
0 1
I 
C  1 2.089832
P  2 1.683537 1 131.887180
I  2 2.155962 1 116.376645 3 -180.000000 0
Br 3 2.267850 2 105.555118 1 -0.000000 0
$end


 --------------------------------------------------------------
             Orbital Energies (a.u.) and Symmetries
 --------------------------------------------------------------

 Alpha MOs, Restricted
 -- Occupied --                  
*******-1165.90 -482.84 -176.33 -176.33 -165.73 -165.73 -165.73
  1 A'    2 A'    3 A'    4 A'    5 A'    6 A'    7 A'    1 A"                 
-165.73 -165.73 -165.73  -77.12  -62.49  -56.31  -56.31  -56.31
  8 A'    9 A'    2 A"   10 A'   11 A'   12 A'    3 A"   13 A'                 
-35.825 -35.825 -31.319 -31.318 -31.313 -31.312 -31.312 -31.312
 14 A'   15 A'   16 A'   17 A'    4 A"   18 A'   19 A'    5 A"                 
-22.969 -22.969 -22.968 -22.968 -22.967 -22.967 -22.963 -22.963
 20 A'   21 A'    6 A"   22 A'   23 A'    7 A"    8 A"   24 A'                 
-22.963 -22.963 -10.290  -8.703  -6.610  -6.533  -6.522  -6.522
 25 A'    9 A"   26 A'   27 A'   28 A'   29 A'   10 A"   30 A'                 
 -6.375  -6.374  -4.788  -4.787  -4.773  -4.773  -4.771  -4.771
 31 A'   32 A'   33 A'   34 A'   11 A"   35 A'   36 A'   37 A'                 
 -4.771  -4.769  -4.767  -2.644  -2.641  -2.641  -2.632  -2.632
 12 A"   13 A"   38 A'   39 A'   14 A"   40 A'   41 A'   15 A"                 
 -2.054  -2.052  -2.049  -2.048  -2.048  -2.047  -2.035  -2.035
 42 A'   43 A'   16 A"   44 A'   45 A'   17 A"   18 A"   46 A'                 
 -2.034  -2.034  -0.818  -0.775  -0.677  -0.653  -0.515  -0.433
 19 A"   47 A'   48 A'   49 A'   50 A'   51 A'   52 A'   53 A'                 
 -0.408  -0.373  -0.337  -0.322  -0.304  -0.299  -0.291  -0.275
 54 A'   20 A"   55 A'   21 A"   56 A'   57 A'   22 A"   58 A'                 
 -0.255
 23 A"                                                                         
 -- Virtual --                   
 -0.104  -0.097  -0.087  -0.019   0.003   0.027   0.044   0.045
 24 A"   59 A'   60 A'   61 A'   62 A'   63 A'   64 A'   25 A"                 
  0.056   0.062   0.077   0.083   0.095   0.095   0.114   0.121
 65 A'   66 A'   26 A"   67 A'   68 A'   27 A"   69 A'   70 A'                 
  0.147   0.174   0.202   0.212   0.217   0.228   0.229   0.268
 71 A'   72 A'   73 A'   28 A"   74 A'   75 A'   29 A"   76 A'                 
  0.286   0.299   0.335   0.355   0.371   0.373   0.396   0.398
 30 A"   77 A'   78 A'   31 A"   79 A'   32 A"   80 A'   33 A"                 
  0.410   0.424   0.431   0.432   0.450   0.465   0.471   0.480
 81 A'   34 A"   35 A"   82 A'   83 A'   84 A'   85 A'   36 A"                 
  0.519   0.539   0.570   0.572   0.586   0.621   0.635   0.669
 86 A'   37 A"   87 A'   38 A"   88 A'   89 A'   90 A'   91 A'                 
  0.680   0.713   0.739   0.757   0.806   0.832   0.929   0.956
 92 A'   93 A'   39 A"   40 A"   94 A'   95 A'   96 A'   97 A'                 
  1.062   1.229   1.311   1.316   1.330   1.344   1.389   1.406
 98 A'   41 A"   42 A"   99 A'  100 A'  101 A'   43 A"  102 A'                 
  1.450   1.557   1.624   1.647   1.673   1.715   1.860   1.993
 44 A"   45 A"  103 A'  104 A'  105 A'  106 A'  107 A'   46 A"                 
  2.022   2.099   2.653   2.727   2.957   3.939   3.946   3.949
108 A'  109 A'   47 A"  110 A'  111 A'   48 A"   49 A"  112 A'                 
  3.956   3.967   3.992   4.006   4.007   4.020   4.037   4.051
113 A'   50 A"   51 A"  114 A'   52 A"   53 A"  115 A'  116 A'                 
  4.074   4.199   4.218   4.228   4.363   4.413   5.965   5.998
117 A'  118 A'  119 A'  120 A'  121 A'  122 A'   54 A"  123 A'                 
  5.999   6.009   6.017   6.072   6.596   6.884   7.549   7.572
 55 A"  124 A'  125 A'  126 A'  127 A'  128 A'   56 A"  129 A'                 
  7.627  13.779  13.899  13.955  23.324  27.800  27.854  28.310
130 A'   57 A"  131 A'  132 A'  133 A'  134 A'  135 A'   58 A"                 
 28.336  28.338  28.345  28.348  28.370  28.514  28.516  28.522
 59 A"  136 A'  137 A'  138 A'  139 A'   60 A"   61 A"  140 A'                 
 28.523  28.523  28.548  28.557  28.581  28.657  28.673  47.886
141 A'   62 A"   63 A"  142 A'  143 A'  144 A'  145 A'  146 A'                 
127.857 127.877 127.884 127.884 127.893 127.919 151.605 151.650
 64 A"   65 A"  147 A'  148 A'  149 A'  150 A'  151 A'  152 A'                 
163.017 289.749 289.769 289.8371020.6721901.7661901.813
153 A'   66 A"  154 A'  155 A'  156 A'  157 A'  158 A'                         

 Beta MOs, Restricted
 -- Occupied --                  
*******-1165.90 -482.84 -176.33 -176.33 -165.73 -165.73 -165.73
  1 A'    2 A'    3 A'    4 A'    5 A'    6 A'    7 A'    1 A"                 
-165.73 -165.73 -165.73  -77.12  -62.49  -56.31  -56.31  -56.31
  8 A'    9 A'    2 A"   10 A'   11 A'   12 A'    3 A"   13 A'                 
-35.825 -35.825 -31.319 -31.318 -31.313 -31.312 -31.312 -31.312
 14 A'   15 A'   16 A'   17 A'    4 A"   18 A'   19 A'    5 A"                 
-22.969 -22.969 -22.968 -22.968 -22.967 -22.967 -22.963 -22.963
 20 A'   21 A'    6 A"   22 A'   23 A'    7 A"    8 A"   24 A'                 
-22.963 -22.963 -10.290  -8.703  -6.610  -6.533  -6.522  -6.522
 25 A'    9 A"   26 A'   27 A'   28 A'   29 A'   10 A"   30 A'                 
 -6.375  -6.374  -4.788  -4.787  -4.773  -4.773  -4.771  -4.771
 31 A'   32 A'   33 A'   34 A'   11 A"   35 A'   36 A'   37 A'                 
 -4.771  -4.769  -4.767  -2.644  -2.641  -2.641  -2.632  -2.632
 12 A"   13 A"   38 A'   39 A'   14 A"   40 A'   41 A'   15 A"                 
 -2.054  -2.052  -2.049  -2.048  -2.048  -2.047  -2.035  -2.035
 42 A'   43 A'   16 A"   44 A'   45 A'   17 A"   18 A"   46 A'                 
 -2.034  -2.034  -0.818  -0.775  -0.677  -0.653  -0.515  -0.433
 19 A"   47 A'   48 A'   49 A'   50 A'   51 A'   52 A'   53 A'                 
 -0.408  -0.373  -0.337  -0.322  -0.304  -0.299  -0.291  -0.275
 54 A'   20 A"   55 A'   21 A"   56 A'   57 A'   22 A"   58 A'                 
 -0.255
 23 A"                                                                         
 -- Virtual --                   
 -0.104  -0.097  -0.087  -0.019   0.003   0.027   0.044   0.045
 24 A"   59 A'   60 A'   61 A'   62 A'   63 A'   64 A'   25 A"                 
  0.056   0.062   0.077   0.083   0.095   0.095   0.114   0.121
 65 A'   66 A'   26 A"   67 A'   68 A'   27 A"   69 A'   70 A'                 
  0.147   0.174   0.202   0.212   0.217   0.228   0.229   0.268
 71 A'   72 A'   73 A'   28 A"   74 A'   75 A'   29 A"   76 A'                 
  0.286   0.299   0.335   0.355   0.371   0.373   0.396   0.398
 30 A"   77 A'   78 A'   31 A"   79 A'   32 A"   80 A'   33 A"                 
  0.410   0.424   0.431   0.432   0.450   0.465   0.471   0.480
 81 A'   34 A"   35 A"   82 A'   83 A'   84 A'   85 A'   36 A"                 
  0.519   0.539   0.570   0.572   0.586   0.621   0.635   0.669
 86 A'   37 A"   87 A'   38 A"   88 A'   89 A'   90 A'   91 A'                 
  0.680   0.713   0.739   0.757   0.806   0.832   0.929   0.956
 92 A'   93 A'   39 A"   40 A"   94 A'   95 A'   96 A'   97 A'                 
  1.062   1.229   1.311   1.316   1.330   1.344   1.389   1.406
 98 A'   41 A"   42 A"   99 A'  100 A'  101 A'   43 A"  102 A'                 
  1.450   1.557   1.624   1.647   1.673   1.715   1.860   1.993
 44 A"   45 A"  103 A'  104 A'  105 A'  106 A'  107 A'   46 A"                 
  2.022   2.099   2.653   2.727   2.957   3.939   3.946   3.949
108 A'  109 A'   47 A"  110 A'  111 A'   48 A"   49 A"  112 A'                 
  3.956   3.967   3.992   4.006   4.007   4.020   4.037   4.051
113 A'   50 A"   51 A"  114 A'   52 A"   53 A"  115 A'  116 A'                 
  4.074   4.199   4.218   4.228   4.363   4.413   5.965   5.998
117 A'  118 A'  119 A'  120 A'  121 A'  122 A'   54 A"  123 A'                 
  5.999   6.009   6.017   6.072   6.596   6.884   7.549   7.572
 55 A"  124 A'  125 A'  126 A'  127 A'  128 A'   56 A"  129 A'                 
  7.627  13.779  13.899  13.955  23.324  27.800  27.854  28.310
130 A'   57 A"  131 A'  132 A'  133 A'  134 A'  135 A'   58 A"                 
 28.336  28.338  28.345  28.348  28.370  28.514  28.516  28.522
 59 A"  136 A'  137 A'  138 A'  139 A'   60 A"   61 A"  140 A'                 
 28.523  28.523  28.548  28.557  28.581  28.657  28.673  47.886
141 A'   62 A"   63 A"  142 A'  143 A'  144 A'  145 A'  146 A'                 
127.857 127.877 127.884 127.884 127.893 127.919 151.605 151.650
 64 A"   65 A"  147 A'  148 A'  149 A'  150 A'  151 A'  152 A'                 
163.017 289.749 289.769 289.8371020.6721901.7661901.813
153 A'   66 A"  154 A'  155 A'  156 A'  157 A'  158 A'                         
 --------------------------------------------------------------

          Ground-State Mulliken Net Atomic Charges

     Atom                 Charge (a.u.)
  ----------------------------------------
      1 C                    -0.279079
      2 P                     0.083158
      3 Br                   -0.149652
      4 I                     0.143666
      5 I                     0.201907
  ----------------------------------------
  Sum of atomic charges =    -0.000000

 -----------------------------------------------------------------
                    Cartesian Multipole Moments
 -----------------------------------------------------------------
    Charge (ESU x 10^10)
                -0.0000
    Dipole Moment (Debye)
         X       0.9603      Y       0.5239      Z      -0.0000
       Tot       1.0940
    Quadrupole Moments (Debye-Ang)
        XX     -92.4089     XY      -2.7528     YY     -91.5772
        XZ      -0.0000     YZ      -0.0000     ZZ     -95.2095
    Octopole Moments (Debye-Ang^2)
       XXX      28.2705    XXY      14.4314    XYY      -2.4579
       YYY      46.7714    XXZ      -0.0000    XYZ      -0.0000
       YYZ       0.0000    XZZ       1.7195    YZZ      10.2972
       ZZZ      -0.0000
    Hexadecapole Moments (Debye-Ang^3)
      XXXX   -1858.1075   XXXY     -99.6642   XXYY    -518.5557
      XYYY    -104.5995   YYYY   -1043.7826   XXXZ      -0.0000
      XXYZ       0.0000   XYYZ      -0.0000   YYYZ       0.0000
      XXZZ    -361.9720   XYZZ     -27.3900   YYZZ    -204.2902
      XZZZ      -0.0000   YZZZ       0.0000   ZZZZ    -132.3147
 -----------------------------------------------------------------
Archival summary:
1\1\TWL02\OPT\ProcedureUnspecified\BasisUnspecified\2r111\taweetha\MonNov2612:43:112018MonNov2612:43:112018\0\\#,OPT,ProcedureUnspecified,BasisUnspecified,\\0,1\I\C,1,2.08983\P,2,1.68354,1,131.887\I,2,2.15596,1,116.377,3,-180,0\Br,3,2.26785,2,105.555,1,-0,0\\\@

 Total job time:  255.99s(wall), 682.16s(cpu) 
 Mon Nov 26 12:43:11 2018

        *************************************************************
        *                                                           *
        *  Thank you very much for using Q-Chem.  Have a nice day.  *
        *                                                           *
        *************************************************************


 
User input: 2 of 2 
 
Q-Chem Developer Version!
                  Welcome to Q-Chem
     A Quantum Leap Into The Future Of Chemistry


 Q-Chem 5.1, Q-Chem, Inc., Pleasanton, CA (2018)

 Yihan Shao,  Zhengting Gan,  E. Epifanovsky,  A. T. B. Gilbert,  M. Wormit,  
 J. Kussmann,  A. W. Lange,  A. Behn,  Jia Deng,  Xintian Feng,  D. Ghosh,  
 M. Goldey,  P. R. Horn,  L. D. Jacobson,  I. Kaliman,  T. Kus,  A. Landau,  
 Jie Liu,  E. I. Proynov,  R. M. Richard,  R. P. Steele,  E. J. Sundstrom,  
 H. L. Woodcock III,  P. M. Zimmerman,  D. Zuev,  B. Albrecht,  E. Alguire,  
 S. A. Baeppler,  D. Barton,  Z. Benda,  Y. A. Bernard,  E. J. Berquist,  
 K. B. Bravaya,  H. Burton,  D. Casanova,  Chun-Min Chang,  Yunqing Chen,  
 A. Chien,  K. D. Closser,  M. P. Coons,  S. Coriani,  S. Dasgupta,  
 A. L. Dempwolff,  M. Diedenhofen,  Hainam Do,  R. G. Edgar,  Po-Tung Fang,  
 S. Faraji,  S. Fatehi,  Qingguo Feng,  K. D. Fenk,  J. Fosso-Tande,  
 Qinghui Ge,  A. Ghysels,  G. Gidofalvi,  J. Gomes,  J. Gonthier,  A. Gunina,  
 D. Hait,  M. W. D. Hanson-Heine,  P. H. P. Harbach,  A. W. Hauser,  
 J. E. Herr,  E. G. Hohenstein,  Z. C. Holden,  Kerwin Hui,  B. C. Huynh,  
 T.-C. Jagau,  Hyunjun Ji,  B. Kaduk,  K. Khistyaev,  Jaehoon Kim,  
 P. Klunzinger,  K. Koh,  D. Kosenkov,  L. Koulias,  T. Kowalczyk,  
 C. M. Krauter,  A. Kunitsa,  Ka Un Lao,  A. Laurent,  K. V. Lawler,  
 Joonho Lee,  D. Lefrancois,  S. Lehtola,  D. S. Levine,  Yi-Pei Li,  
 You-Sheng Lin,  Fenglai Liu,  E. Livshits,  A. Luenser,  P. Manohar,  
 E. Mansoor,  S. F. Manzer,  Shan-Ping Mao,  Yuezhi Mao,  N. Mardirossian,  
 A. V. Marenich,  T. Markovich,  L. A. Martinez-Martinez,  S. A. Maurer,  
 N. J. Mayhall,  S. C. McKenzie,  J.-M. Mewes,  A. F. Morrison,  
 J. W. Mullinax,  K. Nanda,  T. S. Nguyen-Beck,  R. Olivares-Amaya,  
 J. A. Parkhill,  T. M. Perrine,  F. Plasser,  P. Pokhilko,  S. Prager,  
 A. Prociuk,  E. Ramos,  D. R. Rehn,  F. Rob,  M. Schneider,  N. Sergueev,  
 S. M. Sharada,  S. Sharma,  D. W. Small,  T. Stauch,  T. Stein,  
 Yu-Chuan Su,  A. J. W. Thom,  A. Tkatchenko,  T. Tsuchimochi,  N. M. Tubman,  
 L. Vogt,  M. L. Vidal,  O. Vydrov,  M. A. Watson,  J. Wenzel,  
 M. de Wergifosse,  T. A. Wesolowski,  A. White,  J. Witte,  A. Yamada,  
 Jun Yang,  K. Yao,  S. Yeganeh,  S. R. Yost,  Zhi-Qiang You,  A. Zech,  
 Igor Ying Zhang,  Xing Zhang,  Yan Zhao,  Ying Zhu,  B. R. Brooks,  
 G. K. L. Chan,  C. J. Cramer,  M. S. Gordon,  W. J. Hehre,  A. Klamt,  
 M. W. Schmidt,  C. D. Sherrill,  D. G. Truhlar,  A. Aspuru-Guzik,  R. Baer,  
 A. T. Bell,  N. A. Besley,  Jeng-Da Chai,  A. E. DePrince, III,  
 R. A. DiStasio Jr.,  A. Dreuw,  B. D. Dunietz,  T. R. Furlani,  
 Chao-Ping Hsu,  Yousung Jung,  Jing Kong,  D. S. Lambrecht,  WanZhen Liang,  
 C. Ochsenfeld,  V. A. Rassolov,  L. V. Slipchenko,  J. E. Subotnik,  
 T. Van Voorhis,  J. M. Herbert,  A. I. Krylov,  P. M. W. Gill,  M. Head-Gordon

 Contributors to earlier versions of Q-Chem not listed above: 
 R. D. Adamson,  B. Austin,  J. Baker,  G. J. O. Beran,  K. Brandhorst,  
 S. T. Brown,  E. F. C. Byrd,  A. K. Chakraborty,  C.-L. Cheng,  
 Siu Hung Chien,  D. M. Chipman,  D. L. Crittenden,  H. Dachsel,  
 R. J. Doerksen,  A. D. Dutoi,  L. Fusti-Molnar,  W. A. Goddard III,  
 A. Golubeva-Zadorozhnaya,  S. R. Gwaltney,  G. Hawkins,  A. Heyden,  
 S. Hirata,  G. Kedziora,  F. J. Keil,  C. Kelley,  Jihan Kim,  R. A. King,  
 R. Z. Khaliullin,  P. P. Korambath,  W. Kurlancheek,  A. M. Lee,  M. S. Lee,  
 S. V. Levchenko,  Ching Yeh Lin,  D. Liotard,  R. C. Lochan,  I. Lotan,  
 P. E. Maslen,  N. Nair,  D. P. O'Neill,  D. Neuhauser,  E. Neuscamman,  
 C. M. Oana,  R. Olson,  B. Peters,  R. Peverati,  P. A. Pieniazek,  
 Y. M. Rhee,  J. Ritchie,  M. A. Rohrdanz,  E. Rosta,  N. J. Russ,  
 H. F. Schaefer III,  N. E. Schultz,  N. Shenvi,  A. C. Simmonett,  A. Sodt,  
 D. Stuck,  K. S. Thanthiriwatte,  V. Vanovschi,  Tao Wang,  A. Warshel,  
 C. F. Williams,  Q. Wu,  X. Xu,  W. Zhang

 Please cite Q-Chem as follows:
 Y. Shao et al., Mol. Phys. 113, 184-215 (2015)
 DOI: 10.1080/00268976.2014.952696

 Q-Chem 5.1.2 for Intel X86 EM64T Linux

 Parts of Q-Chem use Armadillo 8.300.2 (Tropical Shenanigans).
 http://arma.sourceforge.net/

 Q-Chem begins on Mon Nov 26 12:43:11 2018  

Host: 
0

     Scratch files written to /scratch/taweetham/qchem45553//
The previous job contains 0 fragments, simply inherited here
Input Ideriv = 2
Curr. Ideriv = -1
Max.  Ideriv = 2

Checking the input file for inconsistencies... 	...done.

--------------------------------------------------------------
User input:
--------------------------------------------------------------

$molecule
read
$end

$rem
   job_type 	frequency
   basis 	6-311++g**
   method	b3lyp	
$end


--------------------------------------------------------------
 ----------------------------------------------------------------
             Standard Nuclear Orientation (Angstroms)
    I     Atom           X                Y                Z
 ----------------------------------------------------------------
    1      C       0.2355901792     0.2347475413     0.0000000000
    2      P      -0.6893955421     1.6414098887     0.0000000000
    3      Br     -2.8490107508     0.9491643052     0.0000000000
    4      I       2.3475797839     0.6679593391    -0.0000000000
    5      I      -0.2977162304    -1.7858911175    -0.0000000000
 ----------------------------------------------------------------
 Molecular Point Group                 Cs    NOp =  2
 Largest Abelian Subgroup              Cs    NOp =  2
 Nuclear Repulsion Energy =  1461.3707173395 hartrees
 There are       81 alpha and       81 beta electrons
 Requested basis set is 6-311++G(d,p)
 There are 86 shells and 224 basis functions

 Total QAlloc Memory Limit   2000 MB
 Mega-Array Size       188 MB
 MEM_STATIC part       192 MB

                       Distance Matrix (Angstroms)
             C (  1)   P (  2)   Br(  3)   I (  4)
   P (  2)  1.683537
   Br(  3)  3.166252  2.267850
   I (  4)  2.155962  3.189173  5.204193
   I (  5)  2.089832  3.449609  3.740272  3.608181

 A cutoff of  1.0D-11 yielded   2576 shell pairs
 There are     18806 function pairs (     21346 Cartesian)

 -------------------------------------------------------
 OpenMP Integral Computing Module                       
 Release: version 1.0, May 2013, Q-Chem Inc. Pittsburgh 
 -------------------------------------------------------
 Integral Job Info:
 Integral job number is                      11
 Integral operator is                         1
 short-range coefficients                     0
 long-range coefficients              100000000
 Omega coefficients                           0
 if combine SR and LR in K                    0
 Integral screening is                        0
 Integral computing path is                   2
 max size of driver memory is            800000
 size of driver memory is                593474
 size of scratch memory is             29623520
 max col of scratch BK array               1296
 max len of scratch array in speh3          155
 max len of scratch index in speh4           18
 max int batch size is                      520
 min int batch size is                       52
 fixed nKL is                                45
 max L of basis functions is                  2
 order of int derivative is                   0
 number of shells is                         86
 number of basis is                         239
 number of cartesian basis is               239
 number of contracted shell pairs          2576
 number of primitive shell pairs           5321
 maxK2 (contraction) of shell pair           36
 max number of K2 of shell pair               1
 max number of CS2 of shell pair            445
 max number of PS2 of shell pair            445
 mem total for path MDJ                  550076
 -------------------------------------------------------
 Smallest overlap matrix eigenvalue = 6.84E-04
 Guess from superposition of atomic densities
 Warning:  Energy on first SCF cycle will be non-variational
 SAD guess density has 162.000000 electrons

 -----------------------------------------------------------------------
  General SCF calculation program by
  Eric Jon Sundstrom, Paul Horn, Yuezhi Mao, Dmitri Zuev, Alec White,
  David Stuck, Shaama M.S., Shane Yost, Joonho Lee, David Small,
  Daniel Levine, Susi Lehtola, Hugh Burton, Evgeny Epifanovsky
 -----------------------------------------------------------------------
 Exchange:     0.2000 Hartree-Fock + 0.0800 Slater + 0.7200 B88
 Correlation:  0.1900 VWN1RPA + 0.8100 LYP
 Using SG-1 standard quadrature grid
 using 4 threads for integral computing
 -------------------------------------------------------
 OpenMP Integral computing Module                
 Release: version 2.0, May 2017, Q-Chem Inc. Pleasanton 
 -------------------------------------------------------
 -------------------------------------------------------
 OpenMP BLAS3 based DFT computing Module                
 Release: version 1.0, May 2013, Q-Chem Inc. Pittsburgh 
 -------------------------------------------------------
 A restricted SCF calculation will be
 performed using DIIS
 SCF converges when DIIS error is below 1.0e-08
 ---------------------------------------
  Cycle       Energy         DIIS error
 ---------------------------------------
    1  -16793.0898938307      3.36e-02  
    2  -16792.6407565032      2.25e-03  
    3  -16792.5767934659      3.61e-03  
    4  -16792.6510438802      1.36e-03  
    5  -16792.6629533874      2.41e-04  
    6  -16792.6632209006      1.42e-04  
    7  -16792.6633456311      2.84e-05  
    8  -16792.6633503282      7.21e-06  
    9  -16792.6633505866      1.88e-06  
   10  -16792.6633506080      4.22e-07  
   11  -16792.6633506094      1.28e-07  
   12  -16792.6633506095      3.25e-08  
   13  -16792.6633506093      5.98e-09  Convergence criterion met
 ---------------------------------------
 SCF time:   CPU 62.71s  wall 23.00s 
 SCF   energy in the final basis set =   -16792.6633506093
 Total energy in the final basis set =   -16792.6633506093

 --------------------------------------------------------------
             Orbital Energies (a.u.) and Symmetries
 --------------------------------------------------------------

 Alpha MOs, Restricted
 -- Occupied --                  
*******-1165.90 -482.84 -176.33 -176.33 -165.73 -165.73 -165.73
  1 A'    2 A'    3 A'    4 A'    5 A'    6 A'    7 A'    1 A"                 
-165.73 -165.73 -165.73  -77.12  -62.49  -56.31  -56.31  -56.31
  8 A'    9 A'    2 A"   10 A'   11 A'   12 A'    3 A"   13 A'                 
-35.825 -35.825 -31.319 -31.318 -31.313 -31.312 -31.312 -31.312
 14 A'   15 A'   16 A'   17 A'    4 A"   18 A'   19 A'    5 A"                 
-22.969 -22.969 -22.968 -22.967 -22.967 -22.967 -22.963 -22.963
 20 A'   21 A'    6 A"   22 A'   23 A'    7 A"    8 A"   24 A'                 
-22.963 -22.963 -10.290  -8.703  -6.610  -6.533  -6.522  -6.522
 25 A'    9 A"   26 A'   27 A'   28 A'   29 A'   10 A"   30 A'                 
 -6.375  -6.374  -4.788  -4.787  -4.773  -4.773  -4.771  -4.771
 31 A'   32 A'   33 A'   34 A'   35 A'   11 A"   36 A'   37 A'                 
 -4.771  -4.769  -4.767  -2.644  -2.641  -2.641  -2.632  -2.632
 12 A"   13 A"   38 A'   39 A'   14 A"   40 A'   15 A"   41 A'                 
 -2.054  -2.052  -2.049  -2.048  -2.048  -2.047  -2.035  -2.035
 42 A'   43 A'   16 A"   44 A'   45 A'   17 A"   18 A"   46 A'                 
 -2.034  -2.034  -0.818  -0.775  -0.677  -0.653  -0.514  -0.433
 47 A'   19 A"   48 A'   49 A'   50 A'   51 A'   52 A'   53 A'                 
 -0.408  -0.373  -0.337  -0.322  -0.304  -0.299  -0.291  -0.275
 54 A'   20 A"   55 A'   21 A"   56 A'   57 A'   22 A"   58 A'                 
 -0.255
 23 A"                                                                         
 -- Virtual --                   
 -0.104  -0.097  -0.087  -0.019   0.003   0.027   0.044   0.045
 24 A"   59 A'   60 A'   61 A'   62 A'   63 A'   64 A'   25 A"                 
  0.056   0.062   0.077   0.083   0.095   0.095   0.114   0.121
 65 A'   66 A'   26 A"   67 A'   68 A'   27 A"   69 A'   70 A'                 
  0.147   0.174   0.202   0.212   0.217   0.228   0.229   0.268
 71 A'   72 A'   73 A'   28 A"   74 A'   75 A'   29 A"   76 A'                 
  0.286   0.299   0.335   0.355   0.371   0.373   0.395   0.398
 30 A"   77 A'   78 A'   31 A"   79 A'   32 A"   80 A'   33 A"                 
  0.410   0.424   0.431   0.432   0.450   0.465   0.471   0.480
 81 A'   34 A"   35 A"   82 A'   83 A'   84 A'   85 A'   36 A"                 
  0.519   0.539   0.570   0.572   0.586   0.621   0.635   0.669
 86 A'   37 A"   87 A'   38 A"   88 A'   89 A'   90 A'   91 A'                 
  0.680   0.713   0.739   0.757   0.806   0.832   0.929   0.956
 92 A'   93 A'   39 A"   40 A"   94 A'   95 A'   96 A'   97 A'                 
  1.062   1.229   1.311   1.316   1.330   1.344   1.389   1.406
 98 A'   41 A"   42 A"   99 A'  100 A'  101 A'   43 A"  102 A'                 
  1.450   1.557   1.624   1.647   1.673   1.715   1.860   1.992
 44 A"   45 A"  103 A'  104 A'  105 A'  106 A'  107 A'   46 A"                 
  2.022   2.099   2.653   2.727   2.957   3.938   3.945   3.949
108 A'  109 A'   47 A"  110 A'  111 A'   48 A"   49 A"  112 A'                 
  3.956   3.967   3.992   4.006   4.007   4.020   4.037   4.051
113 A'   50 A"   51 A"  114 A'   52 A"   53 A"  115 A'  116 A'                 
  4.074   4.199   4.218   4.228   4.363   4.413   5.965   5.999
117 A'  118 A'  119 A'  120 A'  121 A'  122 A'   54 A"  123 A'                 
  5.999   6.010   6.017   6.072   6.596   6.885   7.550   7.572
 55 A"  124 A'  125 A'  126 A'  127 A'  128 A'   56 A"  129 A'                 
  7.627  13.779  13.899  13.955  23.324  27.800  27.854  28.310
130 A'   57 A"  131 A'  132 A'  133 A'  134 A'  135 A'   58 A"                 
 28.336  28.338  28.345  28.348  28.370  28.514  28.516  28.522
 59 A"  136 A'  137 A'  138 A'  139 A'   60 A"   61 A"  140 A'                 
 28.523  28.523  28.548  28.557  28.581  28.657  28.673  47.886
141 A'   62 A"   63 A"  142 A'  143 A'  144 A'  145 A'  146 A'                 
127.857 127.877 127.884 127.885 127.893 127.919 151.605 151.650
 64 A"   65 A"  147 A'  148 A'  149 A'  150 A'  151 A'  152 A'                 
163.017 289.749 289.769 289.8371020.6721901.7661901.813
153 A'   66 A"  154 A'  155 A'  156 A'  157 A'  158 A'                         

 Beta MOs, Restricted
 -- Occupied --                  
*******-1165.90 -482.84 -176.33 -176.33 -165.73 -165.73 -165.73
  1 A'    2 A'    3 A'    4 A'    5 A'    6 A'    7 A'    1 A"                 
-165.73 -165.73 -165.73  -77.12  -62.49  -56.31  -56.31  -56.31
  8 A'    9 A'    2 A"   10 A'   11 A'   12 A'    3 A"   13 A'                 
-35.825 -35.825 -31.319 -31.318 -31.313 -31.312 -31.312 -31.312
 14 A'   15 A'   16 A'   17 A'    4 A"   18 A'   19 A'    5 A"                 
-22.969 -22.969 -22.968 -22.967 -22.967 -22.967 -22.963 -22.963
 20 A'   21 A'    6 A"   22 A'   23 A'    7 A"    8 A"   24 A'                 
-22.963 -22.963 -10.290  -8.703  -6.610  -6.533  -6.522  -6.522
 25 A'    9 A"   26 A'   27 A'   28 A'   29 A'   10 A"   30 A'                 
 -6.375  -6.374  -4.788  -4.787  -4.773  -4.773  -4.771  -4.771
 31 A'   32 A'   33 A'   34 A'   35 A'   11 A"   36 A'   37 A'                 
 -4.771  -4.769  -4.767  -2.644  -2.641  -2.641  -2.632  -2.632
 12 A"   13 A"   38 A'   39 A'   14 A"   40 A'   15 A"   41 A'                 
 -2.054  -2.052  -2.049  -2.048  -2.048  -2.047  -2.035  -2.035
 42 A'   43 A'   16 A"   44 A'   45 A'   17 A"   18 A"   46 A'                 
 -2.034  -2.034  -0.818  -0.775  -0.677  -0.653  -0.514  -0.433
 47 A'   19 A"   48 A'   49 A'   50 A'   51 A'   52 A'   53 A'                 
 -0.408  -0.373  -0.337  -0.322  -0.304  -0.299  -0.291  -0.275
 54 A'   20 A"   55 A'   21 A"   56 A'   57 A'   22 A"   58 A'                 
 -0.255
 23 A"                                                                         
 -- Virtual --                   
 -0.104  -0.097  -0.087  -0.019   0.003   0.027   0.044   0.045
 24 A"   59 A'   60 A'   61 A'   62 A'   63 A'   64 A'   25 A"                 
  0.056   0.062   0.077   0.083   0.095   0.095   0.114   0.121
 65 A'   66 A'   26 A"   67 A'   68 A'   27 A"   69 A'   70 A'                 
  0.147   0.174   0.202   0.212   0.217   0.228   0.229   0.268
 71 A'   72 A'   73 A'   28 A"   74 A'   75 A'   29 A"   76 A'                 
  0.286   0.299   0.335   0.355   0.371   0.373   0.395   0.398
 30 A"   77 A'   78 A'   31 A"   79 A'   32 A"   80 A'   33 A"                 
  0.410   0.424   0.431   0.432   0.450   0.465   0.471   0.480
 81 A'   34 A"   35 A"   82 A'   83 A'   84 A'   85 A'   36 A"                 
  0.519   0.539   0.570   0.572   0.586   0.621   0.635   0.669
 86 A'   37 A"   87 A'   38 A"   88 A'   89 A'   90 A'   91 A'                 
  0.680   0.713   0.739   0.757   0.806   0.832   0.929   0.956
 92 A'   93 A'   39 A"   40 A"   94 A'   95 A'   96 A'   97 A'                 
  1.062   1.229   1.311   1.316   1.330   1.344   1.389   1.406
 98 A'   41 A"   42 A"   99 A'  100 A'  101 A'   43 A"  102 A'                 
  1.450   1.557   1.624   1.647   1.673   1.715   1.860   1.992
 44 A"   45 A"  103 A'  104 A'  105 A'  106 A'  107 A'   46 A"                 
  2.022   2.099   2.653   2.727   2.957   3.938   3.945   3.949
108 A'  109 A'   47 A"  110 A'  111 A'   48 A"   49 A"  112 A'                 
  3.956   3.967   3.992   4.006   4.007   4.020   4.037   4.051
113 A'   50 A"   51 A"  114 A'   52 A"   53 A"  115 A'  116 A'                 
  4.074   4.199   4.218   4.228   4.363   4.413   5.965   5.999
117 A'  118 A'  119 A'  120 A'  121 A'  122 A'   54 A"  123 A'                 
  5.999   6.010   6.017   6.072   6.596   6.885   7.550   7.572
 55 A"  124 A'  125 A'  126 A'  127 A'  128 A'   56 A"  129 A'                 
  7.627  13.779  13.899  13.955  23.324  27.800  27.854  28.310
130 A'   57 A"  131 A'  132 A'  133 A'  134 A'  135 A'   58 A"                 
 28.336  28.338  28.345  28.348  28.370  28.514  28.516  28.522
 59 A"  136 A'  137 A'  138 A'  139 A'   60 A"   61 A"  140 A'                 
 28.523  28.523  28.548  28.557  28.581  28.657  28.673  47.886
141 A'   62 A"   63 A"  142 A'  143 A'  144 A'  145 A'  146 A'                 
127.857 127.877 127.884 127.885 127.893 127.919 151.605 151.650
 64 A"   65 A"  147 A'  148 A'  149 A'  150 A'  151 A'  152 A'                 
163.017 289.749 289.769 289.8371020.6721901.7661901.813
153 A'   66 A"  154 A'  155 A'  156 A'  157 A'  158 A'                         
 --------------------------------------------------------------

          Ground-State Mulliken Net Atomic Charges

     Atom                 Charge (a.u.)
  ----------------------------------------
      1 C                    -0.279337
      2 P                     0.083154
      3 Br                   -0.149749
      4 I                     0.143687
      5 I                     0.202245
  ----------------------------------------
  Sum of atomic charges =    -0.000000

 -----------------------------------------------------------------
                    Cartesian Multipole Moments
 -----------------------------------------------------------------
    Charge (ESU x 10^10)
                -0.0000
    Dipole Moment (Debye)
         X       1.0251      Y      -0.3870      Z       0.0000
       Tot       1.0957
    Quadrupole Moments (Debye-Ang)
        XX     -93.1148     XY       2.5092     YY     -90.8195
        XZ       0.0000     YZ       0.0000     ZZ     -95.2082
    Octopole Moments (Debye-Ang^2)
       XXX      28.4165    XXY      -8.0518    XYY      -0.9618
       YYY     -42.1553    XXZ       0.0000    XYZ      -0.0000
       YYZ      -0.0000    XZZ       1.4545    YZZ      -8.2029
       ZZZ      -0.0000
    Hexadecapole Moments (Debye-Ang^3)
      XXXX   -1899.1089   XXXY      52.9564   XXYY    -515.5806
      XYYY      29.7059   YYYY   -1002.6267   XXXZ       0.0000
      XXYZ       0.0000   XYYZ       0.0000   YYYZ       0.0000
      XXZZ    -366.3788   XYZZ       4.4549   YYZZ    -199.4568
      XZZZ       0.0000   YZZZ       0.0000   ZZZZ    -132.3076
 -----------------------------------------------------------------
 Calculating MO derivatives via CPSCF
 D1JvT checksum  = 380580 23115.5834986987
 D1KAT checksum  = 1042440 686.7447056194
   1         3          15      0.116789    0.039400
   2         3          15      0.014888    0.005834
   3         3          15      0.002409    0.001003
   4         4          14      0.000380    0.000182
   5        14           4      0.000036    0.000023
   6        17           1      0.000002    0.000002
   7        18           0      0.000000    0.000000    Roots Converged
 Time for AOints: 22.6 s (CPU) 7.6 s (wall)
 ------------------------------------------------------------------------------
                     AOints        : Timing summary (seconds)
 ------------------------------------------------------------------------------
     job step          cpu (% of tot)      sys (% of tot)     wall (% of tot)
 ------------------------------------------------------------------------------
  cpscf_lag         0.1025E+03 (34.8)   0.7000E-05 (11.3)   0.3728E+02 (35.7)
  iterzp            0.1691E+03 (57.4)   0.5200E-04 (83.9)   0.5906E+02 (56.6)
  make_fx           0.0000E+00 ( 0.0)   0.0000E+00 ( 0.0)   0.0000E+00 ( 0.0)
  AOints            0.2261E+02 ( 7.7)   0.3000E-05 ( 4.8)   0.7600E+01 ( 7.3)
 ------------------------------------------------------------------------------
   Grand Totals     0.2946E+03          0.6200E-04          0.1043E+03
 ------------------------------------------------------------------------------
 Calculating analytic Hessian of the SCF energy
 Polarizability Matrix (a.u.)
            1           2           3
    1-170.6805027   4.3070800   0.0000000
    2   4.3070800-128.9053775   0.0000000
    3   0.0000000   0.0000000 -70.0152019

 Direct stationary perturbation theory relativistic correction:

 rels  =     211.160573969722
 relv  =    -704.816505932653
 rel2e =      96.351440208020
 E_rel =    -397.304491754911

 Hessian of the SCF Energy
            1           2           3           4           5           6
    1   0.2133482  -0.0883894   0.0000000  -0.0927396   0.1082625  -0.0000000
    2  -0.0883894   0.3234260  -0.0000000   0.1245969  -0.2256460   0.0000000
    3   0.0000000  -0.0000000   0.0462965  -0.0000000   0.0000000  -0.0176626
    4  -0.0927396   0.1245969  -0.0000000   0.1995119  -0.0853761   0.0000000
    5   0.1082625  -0.2256460   0.0000000  -0.0853761   0.2726553  -0.0000000
    6  -0.0000000   0.0000000  -0.0176626   0.0000000  -0.0000000   0.0133742
    7  -0.0166451  -0.0023644   0.0000000  -0.0824612  -0.0263350  -0.0000000
    8   0.0085216   0.0042097   0.0000000  -0.0376256  -0.0261428  -0.0000000
    9  -0.0000000   0.0000000   0.0003025   0.0000000  -0.0000000  -0.0042973
   10  -0.0812830  -0.0040272   0.0000000  -0.0250769  -0.0015456  -0.0000000
   11  -0.0061100  -0.0235961   0.0000000   0.0041387   0.0039805  -0.0000000
   12  -0.0000000  -0.0000000  -0.0152143   0.0000000  -0.0000000   0.0003631
   13  -0.0226806  -0.0298160  -0.0000000   0.0007658   0.0049941   0.0000000
   14  -0.0222847  -0.0783936   0.0000000  -0.0057339  -0.0248470  -0.0000000
   15  -0.0000000  -0.0000000  -0.0137221   0.0000000   0.0000000   0.0082226
            7           8           9          10          11          12
    1  -0.0166451   0.0085216  -0.0000000  -0.0812830  -0.0061100  -0.0000000
    2  -0.0023644   0.0042097   0.0000000  -0.0040272  -0.0235961  -0.0000000
    3   0.0000000   0.0000000   0.0003025   0.0000000   0.0000000  -0.0152143
    4  -0.0824612  -0.0376256   0.0000000  -0.0250769   0.0041387   0.0000000
    5  -0.0263350  -0.0261428  -0.0000000  -0.0015456   0.0039805  -0.0000000
    6  -0.0000000  -0.0000000  -0.0042973  -0.0000000  -0.0000000   0.0003631
    7   0.1018974   0.0226364  -0.0000000  -0.0018658   0.0032212  -0.0000000
    8   0.0226364   0.0219910   0.0000000   0.0014341   0.0000276  -0.0000000
    9  -0.0000000   0.0000000   0.0027636  -0.0000000   0.0000000   0.0029648
   10  -0.0018658   0.0014341  -0.0000000   0.1201846   0.0155334   0.0000000
   11   0.0032212   0.0000276   0.0000000   0.0155334   0.0293657   0.0000000
   12  -0.0000000  -0.0000000   0.0029648   0.0000000   0.0000000   0.0092200
   13  -0.0009252   0.0050336  -0.0000000  -0.0119590  -0.0167833  -0.0000000
   14   0.0028417  -0.0000855  -0.0000000  -0.0113946  -0.0097777  -0.0000000
   15  -0.0000000  -0.0000000  -0.0017337  -0.0000000  -0.0000000   0.0026663
           13          14          15
    1  -0.0226806  -0.0222847  -0.0000000
    2  -0.0298160  -0.0783936  -0.0000000
    3  -0.0000000   0.0000000  -0.0137221
    4   0.0007658  -0.0057339   0.0000000
    5   0.0049941  -0.0248470   0.0000000
    6   0.0000000  -0.0000000   0.0082226
    7  -0.0009252   0.0028417  -0.0000000
    8   0.0050336  -0.0000855  -0.0000000
    9  -0.0000000  -0.0000000  -0.0017337
   10  -0.0119590  -0.0113946  -0.0000000
   11  -0.0167833  -0.0097777  -0.0000000
   12  -0.0000000  -0.0000000   0.0026663
   13   0.0347990   0.0365715   0.0000000
   14   0.0365715   0.1131037   0.0000000
   15   0.0000000   0.0000000   0.0045668
 Gradient time:  CPU 429.70 s  wall 158.48 s
 **********************************************************************
 **                                                                  **
 **                       VIBRATIONAL ANALYSIS                       **
 **                       --------------------                       **
 **                                                                  **
 **        VIBRATIONAL FREQUENCIES (CM**-1) AND NORMAL MODES         **
 **     FORCE CONSTANTS (mDYN/ANGSTROM) AND REDUCED MASSES (AMU)     **
 **                  INFRARED INTENSITIES (KM/MOL)                   **
 **                                                                  **
 **********************************************************************


 Mode:                 1                      2                      3
 Frequency:        77.57                  85.45                 122.55
 Force Cnst:      0.3230                 0.1490                 0.7135
 Red. Mass:      91.0926                34.6339                80.6369
 IR Active:          YES                    YES                    YES
 IR Intens:        0.090                  0.093                  0.224
 Raman Active:       YES                    YES                    YES
               X      Y      Z        X      Y      Z        X      Y      Z
 C         -0.153 -0.212  0.000    0.000 -0.000  0.337    0.109 -0.384 -0.000
 P         -0.009 -0.129  0.000    0.000 -0.000  0.888    0.379 -0.248 -0.000
 Br        -0.260  0.694 -0.000    0.000 -0.000 -0.274    0.415  0.031  0.000
 I         -0.185  0.063 -0.000    0.000  0.000 -0.139    0.024  0.433  0.000
 I          0.363 -0.443  0.000   -0.000 -0.000  0.061   -0.385 -0.356 -0.000
 TransDip   0.003 -0.009 -0.000   -0.000 -0.000  0.010   -0.015  0.001  0.000

 Mode:                 4                      5                      6
 Frequency:       152.42                 287.16                 331.38
 Force Cnst:      1.1867                 1.3969                 0.8167
 Red. Mass:      86.6946                28.7523                12.6226
 IR Active:          YES                    YES                    YES
 IR Intens:        0.587                  8.075                  9.739
 Raman Active:       YES                    YES                    YES
               X      Y      Z        X      Y      Z        X      Y      Z
 C          0.202 -0.139 -0.000   -0.289  0.537  0.000    0.000 -0.000  0.988
 P         -0.170 -0.339 -0.000   -0.289  0.702 -0.000    0.000 -0.000 -0.152
 Br        -0.635  0.054  0.000    0.041 -0.045 -0.000   -0.000 -0.000 -0.000
 I          0.586  0.119  0.000    0.103 -0.002 -0.000   -0.000  0.000 -0.025
 I         -0.169 -0.057  0.000   -0.031 -0.192 -0.000   -0.000  0.000 -0.031
 TransDip   0.022 -0.011  0.000   -0.057  0.071 -0.000    0.000 -0.000 -0.100

 Mode:                 7                      8                      9
 Frequency:       381.80                 615.89                1017.97
 Force Cnst:      2.9794                 2.7946                 8.4799
 Red. Mass:      34.6899                12.5043                13.8889
 IR Active:          YES                    YES                    YES
 IR Intens:       76.087                 44.434                 16.684
 Raman Active:       YES                    YES                    YES
               X      Y      Z        X      Y      Z        X      Y      Z
 C          0.173 -0.010 -0.000    0.872  0.479  0.000   -0.459  0.831 -0.000
 P          0.850  0.403  0.000   -0.067 -0.042  0.000    0.165 -0.267  0.000
 Br        -0.259 -0.114  0.000   -0.009  0.010 -0.000   -0.001 -0.001 -0.000
 I         -0.061  0.005  0.000   -0.042 -0.008 -0.000    0.006 -0.002  0.000
 I         -0.002 -0.031  0.000   -0.018 -0.033 -0.000   -0.002 -0.010  0.000
 TransDip   0.279 -0.015  0.000    0.131  0.169 -0.000    0.035  0.126  0.000

 STANDARD THERMODYNAMIC QUANTITIES AT   298.15 K  AND     1.00 ATM

   This Molecule has  0 Imaginary Frequencies
   Zero point vibrational energy:        4.392 kcal/mol

   Atom    1 Element C  Has Mass   12.00000
   Atom    2 Element P  Has Mass   30.97376
   Atom    3 Element Br Has Mass   78.91830
   Atom    4 Element I  Has Mass  126.90440
   Atom    5 Element I  Has Mass  126.90440
   Molecular Mass:   375.700860 amu
   Principal axes and moments of inertia in amu*Bohr^2:
                             1           2           3
    Eigenvalues --     2198.39949  4879.27790  7077.67740
          X               0.99967    -0.02568     0.00000
          Y               0.02568     0.99967     0.00000
          Z               0.00000    -0.00000     1.00000
   Rotational Symmetry Number is   1
   The Molecule is an Asymmetric Top
   Translational Enthalpy:        0.889 kcal/mol
   Rotational Enthalpy:           0.889 kcal/mol
   Vibrational Enthalpy:          7.031 kcal/mol
   gas constant (RT):             0.592 kcal/mol
   Translational Entropy:        43.663  cal/mol.K
   Rotational Entropy:           32.695  cal/mol.K
   Vibrational Entropy:          17.700  cal/mol.K

   Total Enthalpy:                9.400 kcal/mol
   Total Entropy:                94.059  cal/mol.K
Archival summary:
1\1\TWL02\FREQ\ProcedureUnspecified\BasisUnspecified\2r111\taweetha\MonNov2612:46:142018MonNov2612:46:142018\0\\#,FREQ,ProcedureUnspecified,BasisUnspecified,\\0,1\I\C,1,2.08983\P,2,1.68354,1,131.887\I,2,2.15596,1,116.377,3,-180,0\Br,3,2.26785,2,105.555,1,0,0\\\@

 Total job time:  182.40s(wall), 492.70s(cpu) 
 Mon Nov 26 12:46:14 2018

        *************************************************************
        *                                                           *
        *  Thank you very much for using Q-Chem.  Have a nice day.  *
        *                                                           *
        *************************************************************
