# Supplementary material for: Geometric and energetic data from ab initio calculations of haloethene, haloimine, halomethylenephosphine, haloiminophosphine, halodiazene, halodiphosphene and halocyclopropane
Source: Data Brief. 2019 Nov 2;27:104738. doi: 10.1016/j.dib.2019.104738 (PMC6861602; doi:10.1016/j.dib.2019.104738)
Supplement: Multimedia component 5 [file mmc5.zip › CP/B3LYP/IICPClE.out]

Q-Chem Developer Version!
                  Welcome to Q-Chem
     A Quantum Leap Into The Future Of Chemistry


 Q-Chem 5.1, Q-Chem, Inc., Pleasanton, CA (2018)

 Yihan Shao,  Zhengting Gan,  E. Epifanovsky,  A. T. B. Gilbert,  M. Wormit,  
 J. Kussmann,  A. W. Lange,  A. Behn,  Jia Deng,  Xintian Feng,  D. Ghosh,  
 M. Goldey,  P. R. Horn,  L. D. Jacobson,  I. Kaliman,  T. Kus,  A. Landau,  
 Jie Liu,  E. I. Proynov,  R. M. Richard,  R. P. Steele,  E. J. Sundstrom,  
 H. L. Woodcock III,  P. M. Zimmerman,  D. Zuev,  B. Albrecht,  E. Alguire,  
 S. A. Baeppler,  D. Barton,  Z. Benda,  Y. A. Bernard,  E. J. Berquist,  
 K. B. Bravaya,  H. Burton,  D. Casanova,  Chun-Min Chang,  Yunqing Chen,  
 A. Chien,  K. D. Closser,  M. P. Coons,  S. Coriani,  S. Dasgupta,  
 A. L. Dempwolff,  M. Diedenhofen,  Hainam Do,  R. G. Edgar,  Po-Tung Fang,  
 S. Faraji,  S. Fatehi,  Qingguo Feng,  K. D. Fenk,  J. Fosso-Tande,  
 Qinghui Ge,  A. Ghysels,  G. Gidofalvi,  J. Gomes,  J. Gonthier,  A. Gunina,  
 D. Hait,  M. W. D. Hanson-Heine,  P. H. P. Harbach,  A. W. Hauser,  
 J. E. Herr,  E. G. Hohenstein,  Z. C. Holden,  Kerwin Hui,  B. C. Huynh,  
 T.-C. Jagau,  Hyunjun Ji,  B. Kaduk,  K. Khistyaev,  Jaehoon Kim,  
 P. Klunzinger,  K. Koh,  D. Kosenkov,  L. Koulias,  T. Kowalczyk,  
 C. M. Krauter,  A. Kunitsa,  Ka Un Lao,  A. Laurent,  K. V. Lawler,  
 Joonho Lee,  D. Lefrancois,  S. Lehtola,  D. S. Levine,  Yi-Pei Li,  
 You-Sheng Lin,  Fenglai Liu,  E. Livshits,  A. Luenser,  P. Manohar,  
 E. Mansoor,  S. F. Manzer,  Shan-Ping Mao,  Yuezhi Mao,  N. Mardirossian,  
 A. V. Marenich,  T. Markovich,  L. A. Martinez-Martinez,  S. A. Maurer,  
 N. J. Mayhall,  S. C. McKenzie,  J.-M. Mewes,  A. F. Morrison,  
 J. W. Mullinax,  K. Nanda,  T. S. Nguyen-Beck,  R. Olivares-Amaya,  
 J. A. Parkhill,  T. M. Perrine,  F. Plasser,  P. Pokhilko,  S. Prager,  
 A. Prociuk,  E. Ramos,  D. R. Rehn,  F. Rob,  M. Schneider,  N. Sergueev,  
 S. M. Sharada,  S. Sharma,  D. W. Small,  T. Stauch,  T. Stein,  
 Yu-Chuan Su,  A. J. W. Thom,  A. Tkatchenko,  T. Tsuchimochi,  N. M. Tubman,  
 L. Vogt,  M. L. Vidal,  O. Vydrov,  M. A. Watson,  J. Wenzel,  
 M. de Wergifosse,  T. A. Wesolowski,  A. White,  J. Witte,  A. Yamada,  
 Jun Yang,  K. Yao,  S. Yeganeh,  S. R. Yost,  Zhi-Qiang You,  A. Zech,  
 Igor Ying Zhang,  Xing Zhang,  Yan Zhao,  Ying Zhu,  B. R. Brooks,  
 G. K. L. Chan,  C. J. Cramer,  M. S. Gordon,  W. J. Hehre,  A. Klamt,  
 M. W. Schmidt,  C. D. Sherrill,  D. G. Truhlar,  A. Aspuru-Guzik,  R. Baer,  
 A. T. Bell,  N. A. Besley,  Jeng-Da Chai,  A. E. DePrince, III,  
 R. A. DiStasio Jr.,  A. Dreuw,  B. D. Dunietz,  T. R. Furlani,  
 Chao-Ping Hsu,  Yousung Jung,  Jing Kong,  D. S. Lambrecht,  WanZhen Liang,  
 C. Ochsenfeld,  V. A. Rassolov,  L. V. Slipchenko,  J. E. Subotnik,  
 T. Van Voorhis,  J. M. Herbert,  A. I. Krylov,  P. M. W. Gill,  M. Head-Gordon

 Contributors to earlier versions of Q-Chem not listed above: 
 R. D. Adamson,  B. Austin,  J. Baker,  G. J. O. Beran,  K. Brandhorst,  
 S. T. Brown,  E. F. C. Byrd,  A. K. Chakraborty,  C.-L. Cheng,  
 Siu Hung Chien,  D. M. Chipman,  D. L. Crittenden,  H. Dachsel,  
 R. J. Doerksen,  A. D. Dutoi,  L. Fusti-Molnar,  W. A. Goddard III,  
 A. Golubeva-Zadorozhnaya,  S. R. Gwaltney,  G. Hawkins,  A. Heyden,  
 S. Hirata,  G. Kedziora,  F. J. Keil,  C. Kelley,  Jihan Kim,  R. A. King,  
 R. Z. Khaliullin,  P. P. Korambath,  W. Kurlancheek,  A. M. Lee,  M. S. Lee,  
 S. V. Levchenko,  Ching Yeh Lin,  D. Liotard,  R. C. Lochan,  I. Lotan,  
 P. E. Maslen,  N. Nair,  D. P. O'Neill,  D. Neuhauser,  E. Neuscamman,  
 C. M. Oana,  R. Olson,  B. Peters,  R. Peverati,  P. A. Pieniazek,  
 Y. M. Rhee,  J. Ritchie,  M. A. Rohrdanz,  E. Rosta,  N. J. Russ,  
 H. F. Schaefer III,  N. E. Schultz,  N. Shenvi,  A. C. Simmonett,  A. Sodt,  
 D. Stuck,  K. S. Thanthiriwatte,  V. Vanovschi,  Tao Wang,  A. Warshel,  
 C. F. Williams,  Q. Wu,  X. Xu,  W. Zhang

 Please cite Q-Chem as follows:
 Y. Shao et al., Mol. Phys. 113, 184-215 (2015)
 DOI: 10.1080/00268976.2014.952696

 Q-Chem 5.1.2 for Intel X86 EM64T Linux

 Parts of Q-Chem use Armadillo 8.300.2 (Tropical Shenanigans).
 http://arma.sourceforge.net/

 Q-Chem begins on Mon Nov 26 13:51:13 2018  

Host: 
0

     Scratch files written to /scratch/taweetham/qchem47269//
Input Ideriv = 2
Curr. Ideriv = -1
Max.  Ideriv = 2

Checking the input file for inconsistencies... 	...done.

--------------------------------------------------------------
User input:
--------------------------------------------------------------
$molecule
0 1
C 
P 1 1.5 
Cl 2 PCl 1 120. 
I 1 PI 2 120.  3 180.0
I 1 PI 2 120.  3 0.0

PH=1.44
PF=1.54
PCl=2.03
PBr=2.5
PI=2.6
$end

$rem
   job_type	optimization
   basis	6-311++g**
   method	b3lyp
$end

--------------------------------------------------------------
 ----------------------------------------------------------------
             Standard Nuclear Orientation (Angstroms)
    I     Atom           X                Y                Z
 ----------------------------------------------------------------
    1      C       0.0651996468    -0.5409465249    -0.0000000000
    2      P      -0.3361036180    -1.9862685270    -0.0000000000
    3      Cl     -2.3015999658    -2.4939338762    -0.0000000000
    4      I       2.5825841316     0.1092652523     0.0000000000
    5      I      -1.7565925126     1.3140665014    -0.0000000000
 ----------------------------------------------------------------
 Molecular Point Group                 Cs    NOp =  2
 Largest Abelian Subgroup              Cs    NOp =  2
 Nuclear Repulsion Energy =  1019.6014244278 hartrees
 There are       72 alpha and       72 beta electrons
 Requested basis set is 6-311++G(d,p)
 There are 80 shells and 206 basis functions

 Total QAlloc Memory Limit   2000 MB
 Mega-Array Size       188 MB
 MEM_STATIC part       192 MB
 A cutoff of  1.0D-11 yielded   2205 shell pairs
 There are     15808 function pairs (     17871 Cartesian)

 -------------------------------------------------------
 OpenMP Integral Computing Module                       
 Release: version 1.0, May 2013, Q-Chem Inc. Pittsburgh 
 -------------------------------------------------------
 Integral Job Info:
 Integral job number is                      11
 Integral operator is                         1
 short-range coefficients                     0
 long-range coefficients              100000000
 Omega coefficients                           0
 if combine SR and LR in K                    0
 Integral screening is                        0
 Integral computing path is                   2
 max size of driver memory is            800000
 size of driver memory is                593474
 size of scratch memory is             11933652
 max col of scratch BK array               1296
 max len of scratch array in speh3          155
 max len of scratch index in speh4           18
 max int batch size is                      520
 min int batch size is                       52
 fixed nKL is                                52
 max L of basis functions is                  2
 order of int derivative is                   0
 number of shells is                         80
 number of basis is                         219
 number of cartesian basis is               219
 number of contracted shell pairs          2205
 number of primitive shell pairs           4539
 maxK2 (contraction) of shell pair           36
 max number of K2 of shell pair               1
 max number of CS2 of shell pair            385
 max number of PS2 of shell pair            385
 mem total for path MDJ                  543420
 -------------------------------------------------------
 Smallest overlap matrix eigenvalue = 9.01E-04

 Scale SEOQF with 1.000000e-01/1.000000e-01/1.000000e-01

 Standard Electronic Orientation quadrupole field applied
 Nucleus-field energy     =     0.0000000402 hartrees
 Guess from superposition of atomic densities
 Warning:  Energy on first SCF cycle will be non-variational
 SAD guess density has 144.000000 electrons

 -----------------------------------------------------------------------
  General SCF calculation program by
  Eric Jon Sundstrom, Paul Horn, Yuezhi Mao, Dmitri Zuev, Alec White,
  David Stuck, Shaama M.S., Shane Yost, Joonho Lee, David Small,
  Daniel Levine, Susi Lehtola, Hugh Burton, Evgeny Epifanovsky
 -----------------------------------------------------------------------
 Exchange:     0.2000 Hartree-Fock + 0.0800 Slater + 0.7200 B88
 Correlation:  0.1900 VWN1RPA + 0.8100 LYP
 Using SG-1 standard quadrature grid
 using 4 threads for integral computing
 -------------------------------------------------------
 OpenMP Integral computing Module                
 Release: version 2.0, May 2017, Q-Chem Inc. Pleasanton 
 -------------------------------------------------------
 -------------------------------------------------------
 OpenMP BLAS3 based DFT computing Module                
 Release: version 1.0, May 2013, Q-Chem Inc. Pittsburgh 
 -------------------------------------------------------
 A restricted SCF calculation will be
 performed using DIIS
 SCF converges when DIIS error is below 1.0e-08
 ---------------------------------------
  Cycle       Energy         DIIS error
 ---------------------------------------
    1  -14679.0071758095      3.05e-02  
    2  -14678.6069800248      2.65e-03  
    3  -14678.4610958023      5.34e-03  
    4  -14678.6249684390      1.69e-03  
    5  -14678.6419787639      5.37e-04  
    6  -14678.6437805386      2.04e-04  
    7  -14678.6440072670      4.32e-05  
    8  -14678.6440194644      1.53e-05  
    9  -14678.6440211929      3.57e-06  
   10  -14678.6440212777      1.35e-06  
   11  -14678.6440212920      4.74e-07  
   12  -14678.6440212934      8.51e-08  
   13  -14678.6440212936      2.58e-08  
   14  -14678.6440212936      5.67e-09  Convergence criterion met
 ---------------------------------------
 SCF time:   CPU 46.10s  wall 16.00s 
 SCF   energy in the final basis set =   -14678.6440212936
 Total energy in the final basis set =   -14678.6440212936

 --------------------------------------------------------------
             Orbital Energies (a.u.) and Symmetries
 --------------------------------------------------------------

 Alpha MOs, Restricted
 -- Occupied --                  
*******-1165.88 -176.34 -176.31 -165.74 -165.74 -165.74 -165.72
  1 A'    2 A'    3 A'    4 A'    5 A'    6 A'    1 A"    7 A'                 
-165.71 -165.71 -101.59  -77.11  -35.84  -35.81  -31.33  -31.32
  8 A'    2 A"    9 A'   10 A'   11 A'   12 A'   13 A'   14 A'                 
-31.322 -31.303 -31.296 -31.295 -22.980 -22.978 -22.978 -22.973
  3 A"   15 A'   16 A'    4 A"   17 A'   18 A'    5 A"   19 A'                 
-22.973 -22.953 -22.951 -22.951 -22.946 -22.946 -10.292  -9.505
  6 A"   20 A'   21 A'    7 A"   22 A'    8 A"   23 A'   24 A'                 
 -7.269  -7.261  -7.260  -6.617  -6.383  -6.357  -4.799  -4.779
 25 A'    9 A"   26 A'   27 A'   28 A'   29 A'   30 A'   31 A'                 
 -4.779  -4.779  -4.775  -4.773  -4.770  -4.754  -4.754  -2.063
 10 A"   32 A'   11 A"   33 A'   34 A'   35 A'   12 A"   36 A'                 
 -2.058  -2.057  -2.041  -2.041  -2.035  -2.030  -2.030  -2.016
 37 A'   13 A"   38 A'   14 A"   39 A'   40 A'   15 A"   41 A'                 
 -2.016  -0.891  -0.782  -0.660  -0.640  -0.528  -0.419  -0.404
 16 A"   42 A'   43 A'   44 A'   45 A'   46 A'   47 A'   48 A'                 
 -0.398  -0.355  -0.334  -0.297  -0.295  -0.291  -0.275  -0.273
 17 A"   49 A'   18 A"   50 A'   51 A'   19 A"   52 A'   20 A"                 
 -- Virtual --                   
 -0.183  -0.150  -0.081  -0.003   0.004   0.029   0.040   0.052
 53 A'   54 A'   21 A"   55 A'   56 A'   57 A'   22 A"   58 A'                 
  0.066   0.078   0.087   0.094   0.103   0.106   0.128   0.144
 59 A'   60 A'   23 A"   61 A'   24 A"   62 A'   63 A'   64 A'                 
  0.156   0.180   0.196   0.206   0.213   0.225   0.230   0.267
 65 A'   66 A'   67 A'   68 A'   25 A"   26 A"   69 A'   70 A'                 
  0.278   0.297   0.360   0.368   0.373   0.384   0.387   0.394
 27 A"   71 A'   72 A'   28 A"   73 A'   29 A"   74 A'   75 A'                 
  0.403   0.413   0.424   0.448   0.448   0.456   0.480   0.530
 30 A"   31 A"   76 A'   77 A'   32 A"   78 A'   79 A'   80 A'                 
  0.546   0.573   0.587   0.588   0.616   0.645   0.666   0.736
 81 A'   33 A"   34 A"   82 A'   83 A'   84 A'   35 A"   85 A'                 
  0.830   0.834   0.840   0.868   0.895   0.898   0.941   1.146
 36 A"   86 A'   87 A'   88 A'   89 A'   37 A"   90 A'   91 A'                 
  1.194   1.224   1.238   1.271   1.297   1.318   1.337   1.339
 92 A'   93 A'   38 A"   94 A'   39 A"   95 A'   96 A'   40 A"                 
  1.507   1.546   1.596   1.612   1.650   1.759   2.020   2.227
 41 A"   97 A'   42 A"   98 A'   99 A'  100 A'  101 A'   43 A"                 
  2.255   2.359   2.688   2.763   3.132   3.933   3.935   3.942
102 A'  103 A'   44 A"  104 A'  105 A'   45 A"   46 A"  106 A'                 
  3.958   3.962   3.973   3.979   4.032   4.062   4.108   4.301
 47 A"  107 A'  108 A'   48 A"  109 A'  110 A'  111 A'  112 A'                 
  4.352   5.956   5.974   5.990   5.990   6.009   6.028   6.950
113 A'   49 A"  114 A'   50 A"  115 A'  116 A'  117 A'  118 A'                 
  9.642  13.770  13.884  14.077  23.439  25.794  25.847  26.154
119 A'   51 A"  120 A'  121 A'  122 A'   52 A"  123 A'  124 A'                 
 27.744  27.799  28.299  28.314  28.325  28.331  28.343  28.354
125 A'  126 A'   53 A"  127 A'  128 A'   54 A"  129 A'  130 A'                 
 28.504  28.506  28.509  28.519  28.531  28.537  28.538  28.554
 55 A"   56 A"  131 A'  132 A'   57 A"   58 A"  133 A'  134 A'                 
 28.584  28.610 127.845 127.856 127.871 127.876 127.885 127.901
135 A'  136 A'   59 A"  137 A'  138 A'   60 A"  139 A'  140 A'                 
151.556 151.605 163.127 215.6271901.7151901.766
141 A'  142 A'  143 A'  144 A'  145 A'  146 A'                                 

 Beta MOs, Restricted
 -- Occupied --                  
*******-1165.88 -176.34 -176.31 -165.74 -165.74 -165.74 -165.72
  1 A'    2 A'    3 A'    4 A'    5 A'    6 A'    1 A"    7 A'                 
-165.71 -165.71 -101.59  -77.11  -35.84  -35.81  -31.33  -31.32
  8 A'    2 A"    9 A'   10 A'   11 A'   12 A'   13 A'   14 A'                 
-31.322 -31.303 -31.296 -31.295 -22.980 -22.978 -22.978 -22.973
  3 A"   15 A'   16 A'    4 A"   17 A'   18 A'    5 A"   19 A'                 
-22.973 -22.953 -22.951 -22.951 -22.946 -22.946 -10.292  -9.505
  6 A"   20 A'   21 A'    7 A"   22 A'    8 A"   23 A'   24 A'                 
 -7.269  -7.261  -7.260  -6.617  -6.383  -6.357  -4.799  -4.779
 25 A'    9 A"   26 A'   27 A'   28 A'   29 A'   30 A'   31 A'                 
 -4.779  -4.779  -4.775  -4.773  -4.770  -4.754  -4.754  -2.063
 10 A"   32 A'   11 A"   33 A'   34 A'   35 A'   12 A"   36 A'                 
 -2.058  -2.057  -2.041  -2.041  -2.035  -2.030  -2.030  -2.016
 37 A'   13 A"   38 A'   14 A"   39 A'   40 A'   15 A"   41 A'                 
 -2.016  -0.891  -0.782  -0.660  -0.640  -0.528  -0.419  -0.404
 16 A"   42 A'   43 A'   44 A'   45 A'   46 A'   47 A'   48 A'                 
 -0.398  -0.355  -0.334  -0.297  -0.295  -0.291  -0.275  -0.273
 17 A"   49 A'   18 A"   50 A'   51 A'   19 A"   52 A'   20 A"                 
 -- Virtual --                   
 -0.183  -0.150  -0.081  -0.003   0.004   0.029   0.040   0.052
 53 A'   54 A'   21 A"   55 A'   56 A'   57 A'   22 A"   58 A'                 
  0.066   0.078   0.087   0.094   0.103   0.106   0.128   0.144
 59 A'   60 A'   23 A"   61 A'   24 A"   62 A'   63 A'   64 A'                 
  0.156   0.180   0.196   0.206   0.213   0.225   0.230   0.267
 65 A'   66 A'   67 A'   68 A'   25 A"   26 A"   69 A'   70 A'                 
  0.278   0.297   0.360   0.368   0.373   0.384   0.387   0.394
 27 A"   71 A'   72 A'   28 A"   73 A'   29 A"   74 A'   75 A'                 
  0.403   0.413   0.424   0.448   0.448   0.456   0.480   0.530
 30 A"   31 A"   76 A'   77 A'   32 A"   78 A'   79 A'   80 A'                 
  0.546   0.573   0.587   0.588   0.616   0.645   0.666   0.736
 81 A'   33 A"   34 A"   82 A'   83 A'   84 A'   35 A"   85 A'                 
  0.830   0.834   0.840   0.868   0.895   0.898   0.941   1.146
 36 A"   86 A'   87 A'   88 A'   89 A'   37 A"   90 A'   91 A'                 
  1.194   1.224   1.238   1.271   1.297   1.318   1.337   1.339
 92 A'   93 A'   38 A"   94 A'   39 A"   95 A'   96 A'   40 A"                 
  1.507   1.546   1.596   1.612   1.650   1.759   2.020   2.227
 41 A"   97 A'   42 A"   98 A'   99 A'  100 A'  101 A'   43 A"                 
  2.255   2.359   2.688   2.763   3.132   3.933   3.935   3.942
102 A'  103 A'   44 A"  104 A'  105 A'   45 A"   46 A"  106 A'                 
  3.958   3.962   3.973   3.979   4.032   4.062   4.108   4.301
 47 A"  107 A'  108 A'   48 A"  109 A'  110 A'  111 A'  112 A'                 
  4.352   5.956   5.974   5.990   5.990   6.009   6.028   6.950
113 A'   49 A"  114 A'   50 A"  115 A'  116 A'  117 A'  118 A'                 
  9.642  13.770  13.884  14.077  23.439  25.794  25.847  26.154
119 A'   51 A"  120 A'  121 A'  122 A'   52 A"  123 A'  124 A'                 
 27.744  27.799  28.299  28.314  28.325  28.331  28.343  28.354
125 A'  126 A'   53 A"  127 A'  128 A'   54 A"  129 A'  130 A'                 
 28.504  28.506  28.509  28.519  28.531  28.537  28.538  28.554
 55 A"   56 A"  131 A'  132 A'   57 A"   58 A"  133 A'  134 A'                 
 28.584  28.610 127.845 127.856 127.871 127.876 127.885 127.901
135 A'  136 A'   59 A"  137 A'  138 A'   60 A"  139 A'  140 A'                 
151.556 151.605 163.127 215.6271901.7151901.766
141 A'  142 A'  143 A'  144 A'  145 A'  146 A'                                 
 --------------------------------------------------------------

          Ground-State Mulliken Net Atomic Charges

     Atom                 Charge (a.u.)
  ----------------------------------------
      1 C                    -0.177889
      2 P                     0.042156
      3 Cl                    0.014936
      4 I                     0.118296
      5 I                     0.002500
  ----------------------------------------
  Sum of atomic charges =     0.000000

 -----------------------------------------------------------------
                    Cartesian Multipole Moments
 -----------------------------------------------------------------
    Charge (ESU x 10^10)
                 0.0000
    Dipole Moment (Debye)
         X       1.0152      Y      -0.6469      Z       0.0000
       Tot       1.2038
    Quadrupole Moments (Debye-Ang)
        XX     -82.3861     XY       0.4135     YY     -87.4848
        XZ      -0.0000     YZ      -0.0000     ZZ     -89.7213
    Octopole Moments (Debye-Ang^2)
       XXX      53.8789    XXY      31.9291    XYY       2.5503
       YYY      60.8111    XXZ       0.0000    XYZ      -0.0000
       YYZ       0.0000    XZZ       9.3053    YZZ      16.8442
       ZZZ       0.0000
    Hexadecapole Moments (Debye-Ang^3)
      XXXX   -2009.2478   XXXY     -57.8301   XXYY    -543.0302
      XYYY     -77.8268   YYYY   -1202.1153   XXXZ      -0.0000
      XXYZ      -0.0000   XYYZ      -0.0000   YYYZ      -0.0000
      XXZZ    -394.1375   XYZZ     -20.3631   YYZZ    -221.0266
      XZZZ      -0.0000   YZZZ      -0.0000   ZZZZ    -125.5876
 -----------------------------------------------------------------
 Calculating analytic gradient of the SCF energy
 Gradient of SCF Energy
            1           2           3           4           5
    1  -0.0374653  -0.0022149   0.0193895   0.0514745  -0.0311839
    2  -0.1994335   0.1706835  -0.0069568   0.0137581   0.0219487
    3  -0.0000000   0.0000000  -0.0000000   0.0000000   0.0000000
 Max gradient component =       1.994E-01
 RMS gradient           =       7.073E-02
 Gradient time:  CPU 10.98 s  wall 3.76 s
 Geometry Optimization Parameters
   NAtoms,    NIC,     NZ,  NCons,   NDum,   NFix, NCnnct, MaxDiis
        5      20       5       0       0       0       0       0


** GEOMETRY OPTIMIZATION IN DELOCALIZED INTERNAL COORDINATES **
   Searching for a Minimum

   Optimization Cycle:   1

                       Coordinates (Angstroms)
     ATOM                X               Y               Z
      1  C         0.0651996468   -0.5409465249    0.0000000000
      2  P        -0.3361036180   -1.9862685270    0.0000000000
      3  Cl       -2.3015999658   -2.4939338762    0.0000000000
      4  I         2.5825841316    0.1092652523    0.0000000000
      5  I        -1.7565925126    1.3140665014    0.0000000000
   Point Group: cs    Number of degrees of freedom:     7


   Energy is -14678.644021294


 Attempting to Generate Delocalized Internal Coordinates

  7 Hessian modes will be used to form the next step
  Hessian Eigenvalues:
     0.044459    0.044459    0.250000    0.250000    0.250000    0.313687
     0.766766

 Minimum Search - Taking Simple RFO Step
 Searching for Lamda that Minimizes Along All modes
 Value Taken    Lamda =  -0.07560493
 Calculated Step too Large.  Step scaled by  0.500923
 Step Taken.  Stepsize is  0.300000

                             Maximum     Tolerance    Cnvgd?
         Gradient           0.138082      0.000300      NO
         Displacement       0.178109      0.001200      NO
         Energy change     *********      0.000001      NO


 New Cartesian Coordinates Obtained by Inverse Iteration

 Displacement from previous Coordinates is:  0.293913
 ----------------------------------------------------------------
             Standard Nuclear Orientation (Angstroms)
    I     Atom           X                Y                Z
 ----------------------------------------------------------------
    1      C       0.0700639628    -0.5214416491     0.0000000000
    2      P      -0.3036889239    -2.0268511379     0.0000000000
    3      Cl     -2.2991695091    -2.4580668167     0.0000000000
    4      I       2.4676081826     0.1218976656     0.0000000000
    5      I      -1.6813260304     1.2866447638     0.0000000000
 ----------------------------------------------------------------
 Molecular Point Group                 Cs    NOp =  2
 Largest Abelian Subgroup              Cs    NOp =  2
 Nuclear Repulsion Energy =  1044.8138898321 hartrees
 There are       72 alpha and       72 beta electrons
 Applying Cartesian multipole field
    Component          Value
    ---------          -----
     (2,0,0)        1.00000E-11
     (0,2,0)        2.00000E-11
     (0,0,2)       -3.00000E-11
 Nucleus-field energy     =     0.0000000383 hartrees
 Requested basis set is 6-311++G(d,p)
 There are 80 shells and 206 basis functions
 A cutoff of  1.0D-11 yielded   2229 shell pairs
 There are     16023 function pairs (     18106 Cartesian)
 Smallest overlap matrix eigenvalue = 9.32E-04
 Guess MOs from SCF MO coefficient file

 -----------------------------------------------------------------------
  General SCF calculation program by
  Eric Jon Sundstrom, Paul Horn, Yuezhi Mao, Dmitri Zuev, Alec White,
  David Stuck, Shaama M.S., Shane Yost, Joonho Lee, David Small,
  Daniel Levine, Susi Lehtola, Hugh Burton, Evgeny Epifanovsky
 -----------------------------------------------------------------------
 Exchange:     0.2000 Hartree-Fock + 0.0800 Slater + 0.7200 B88
 Correlation:  0.1900 VWN1RPA + 0.8100 LYP
 Using SG-1 standard quadrature grid
 using 4 threads for integral computing
 -------------------------------------------------------
 OpenMP Integral computing Module                
 Release: version 2.0, May 2017, Q-Chem Inc. Pleasanton 
 -------------------------------------------------------
 -------------------------------------------------------
 OpenMP BLAS3 based DFT computing Module                
 Release: version 1.0, May 2013, Q-Chem Inc. Pittsburgh 
 -------------------------------------------------------
 A restricted SCF calculation will be
 performed using DIIS
 SCF converges when DIIS error is below 1.0e-08
 ---------------------------------------
  Cycle       Energy         DIIS error
 ---------------------------------------
    1  -14678.6748863503      6.01e-04  
    2  -14678.6778816984      1.83e-04  
    3  -14678.6778282590      2.02e-04  
    4  -14678.6781003829      7.13e-05  
    5  -14678.6781229462      4.02e-05  
    6  -14678.6781325420      9.22e-06  
    7  -14678.6781330274      2.21e-06  
    8  -14678.6781330574      1.10e-06  
    9  -14678.6781330649      2.25e-07  
   10  -14678.6781330653      1.00e-07  
   11  -14678.6781330655      2.60e-08  
   12  -14678.6781330654      8.70e-09  Convergence criterion met
 ---------------------------------------
 SCF time:   CPU 40.03s  wall 14.00s 
 SCF   energy in the final basis set =   -14678.6781330654
 Total energy in the final basis set =   -14678.6781330654

 --------------------------------------------------------------
             Orbital Energies (a.u.) and Symmetries
 --------------------------------------------------------------

 Alpha MOs, Restricted
 -- Occupied --                  
*******-1165.88 -176.34 -176.32 -165.74 -165.74 -165.74 -165.72
  1 A'    2 A'    3 A'    4 A'    5 A'    6 A'    1 A"    7 A'                 
-165.72 -165.72 -101.59  -77.12  -35.83  -35.81  -31.33  -31.32
  2 A"    8 A'    9 A'   10 A'   11 A'   12 A'   13 A'   14 A'                 
-31.320 -31.306 -31.299 -31.299 -22.978 -22.976 -22.976 -22.971
  3 A"   15 A'   16 A'    4 A"   17 A'   18 A'    5 A"   19 A'                 
-22.971 -22.956 -22.955 -22.955 -22.950 -22.950 -10.296  -9.500
  6 A"   20 A'   21 A'    7 A"   22 A'    8 A"   23 A'   24 A'                 
 -7.264  -7.256  -7.255  -6.618  -6.381  -6.360  -4.796  -4.780
 25 A'    9 A"   26 A'   27 A'   28 A'   29 A'   30 A'   31 A'                 
 -4.778  -4.777  -4.777  -4.775  -4.774  -4.757  -4.757  -2.060
 32 A'   10 A"   11 A"   33 A'   34 A'   35 A'   12 A"   36 A'                 
 -2.055  -2.055  -2.039  -2.039  -2.038  -2.034  -2.033  -2.020
 37 A'   13 A"   14 A"   38 A'   39 A'   40 A'   15 A"   16 A"                 
 -2.020  -0.885  -0.774  -0.661  -0.644  -0.526  -0.423  -0.407
 41 A'   42 A'   43 A'   44 A'   45 A'   46 A'   47 A'   48 A'                 
 -0.393  -0.355  -0.332  -0.303  -0.296  -0.288  -0.277  -0.273
 17 A"   49 A'   18 A"   50 A'   51 A'   19 A"   52 A'   20 A"                 
 -- Virtual --                   
 -0.165  -0.139  -0.088  -0.007   0.004   0.029   0.041   0.052
 53 A'   54 A'   21 A"   55 A'   56 A'   57 A'   22 A"   58 A'                 
  0.067   0.075   0.089   0.093   0.102   0.105   0.129   0.139
 59 A'   60 A'   23 A"   61 A'   24 A"   62 A'   63 A'   64 A'                 
  0.152   0.182   0.195   0.203   0.214   0.225   0.228   0.267
 65 A'   66 A'   67 A'   68 A'   25 A"   26 A"   69 A'   70 A'                 
  0.279   0.295   0.361   0.366   0.381   0.386   0.390   0.400
 27 A"   71 A'   72 A'   28 A"   73 A'   29 A"   74 A'   75 A'                 
  0.401   0.411   0.425   0.447   0.449   0.463   0.490   0.538
 30 A"   31 A"   76 A'   77 A'   32 A"   78 A'   79 A'   80 A'                 
  0.555   0.571   0.583   0.588   0.610   0.657   0.677   0.745
 81 A'   33 A"   82 A'   34 A"   83 A'   84 A'   35 A"   85 A'                 
  0.835   0.838   0.847   0.881   0.898   0.900   0.946   1.086
 36 A"   86 A'   87 A'   88 A'   89 A'   37 A"   90 A'   91 A'                 
  1.203   1.229   1.235   1.267   1.301   1.328   1.340   1.350
 92 A'   38 A"   93 A'   94 A'   39 A"   95 A'   96 A'   40 A"                 
  1.495   1.572   1.575   1.630   1.650   1.762   1.979   2.230
 41 A"   97 A'   42 A"   98 A'   99 A'  100 A'  101 A'   43 A"                 
  2.260   2.361   2.680   2.744   3.081   3.937   3.939   3.945
102 A'  103 A'   44 A"  104 A'  105 A'   45 A"   46 A"  106 A'                 
  3.955   3.971   3.974   3.984   4.046   4.098   4.130   4.307
 47 A"  107 A'  108 A'   48 A"  109 A'  110 A'  111 A'  112 A'                 
  4.360   5.959   5.978   5.991   5.994   6.017   6.033   6.932
113 A'   49 A"  114 A'   50 A"  115 A'  116 A'  117 A'  118 A'                 
  9.644  13.768  13.885  14.028  23.390  25.796  25.856  26.149
119 A'   51 A"  120 A'  121 A'  122 A'   52 A"  123 A'  124 A'                 
 27.753  27.807  28.302  28.318  28.330  28.331  28.344  28.355
125 A'  126 A'   53 A"  127 A'  128 A'   54 A"  129 A'  130 A'                 
 28.507  28.508  28.512  28.525  28.528  28.536  28.536  28.560
 55 A"   56 A"  131 A'  132 A'   57 A"  133 A'   58 A"  134 A'                 
 28.604  28.620 127.848 127.860 127.874 127.876 127.888 127.903
135 A'  136 A'   59 A"  137 A'   60 A"  138 A'  139 A'  140 A'                 
151.564 151.611 163.093 215.6301901.7241901.772
141 A'  142 A'  143 A'  144 A'  145 A'  146 A'                                 

 Beta MOs, Restricted
 -- Occupied --                  
*******-1165.88 -176.34 -176.32 -165.74 -165.74 -165.74 -165.72
  1 A'    2 A'    3 A'    4 A'    5 A'    6 A'    1 A"    7 A'                 
-165.72 -165.72 -101.59  -77.12  -35.83  -35.81  -31.33  -31.32
  2 A"    8 A'    9 A'   10 A'   11 A'   12 A'   13 A'   14 A'                 
-31.320 -31.306 -31.299 -31.299 -22.978 -22.976 -22.976 -22.971
  3 A"   15 A'   16 A'    4 A"   17 A'   18 A'    5 A"   19 A'                 
-22.971 -22.956 -22.955 -22.955 -22.950 -22.950 -10.296  -9.500
  6 A"   20 A'   21 A'    7 A"   22 A'    8 A"   23 A'   24 A'                 
 -7.264  -7.256  -7.255  -6.618  -6.381  -6.360  -4.796  -4.780
 25 A'    9 A"   26 A'   27 A'   28 A'   29 A'   30 A'   31 A'                 
 -4.778  -4.777  -4.777  -4.775  -4.774  -4.757  -4.757  -2.060
 32 A'   10 A"   11 A"   33 A'   34 A'   35 A'   12 A"   36 A'                 
 -2.055  -2.055  -2.039  -2.039  -2.038  -2.034  -2.033  -2.020
 37 A'   13 A"   14 A"   38 A'   39 A'   40 A'   15 A"   16 A"                 
 -2.020  -0.885  -0.774  -0.661  -0.644  -0.526  -0.423  -0.407
 41 A'   42 A'   43 A'   44 A'   45 A'   46 A'   47 A'   48 A'                 
 -0.393  -0.355  -0.332  -0.303  -0.296  -0.288  -0.277  -0.273
 17 A"   49 A'   18 A"   50 A'   51 A'   19 A"   52 A'   20 A"                 
 -- Virtual --                   
 -0.165  -0.139  -0.088  -0.007   0.004   0.029   0.041   0.052
 53 A'   54 A'   21 A"   55 A'   56 A'   57 A'   22 A"   58 A'                 
  0.067   0.075   0.089   0.093   0.102   0.105   0.129   0.139
 59 A'   60 A'   23 A"   61 A'   24 A"   62 A'   63 A'   64 A'                 
  0.152   0.182   0.195   0.203   0.214   0.225   0.228   0.267
 65 A'   66 A'   67 A'   68 A'   25 A"   26 A"   69 A'   70 A'                 
  0.279   0.295   0.361   0.366   0.381   0.386   0.390   0.400
 27 A"   71 A'   72 A'   28 A"   73 A'   29 A"   74 A'   75 A'                 
  0.401   0.411   0.425   0.447   0.449   0.463   0.490   0.538
 30 A"   31 A"   76 A'   77 A'   32 A"   78 A'   79 A'   80 A'                 
  0.555   0.571   0.583   0.588   0.610   0.657   0.677   0.745
 81 A'   33 A"   82 A'   34 A"   83 A'   84 A'   35 A"   85 A'                 
  0.835   0.838   0.847   0.881   0.898   0.900   0.946   1.086
 36 A"   86 A'   87 A'   88 A'   89 A'   37 A"   90 A'   91 A'                 
  1.203   1.229   1.235   1.267   1.301   1.328   1.340   1.350
 92 A'   38 A"   93 A'   94 A'   39 A"   95 A'   96 A'   40 A"                 
  1.495   1.572   1.575   1.630   1.650   1.762   1.979   2.230
 41 A"   97 A'   42 A"   98 A'   99 A'  100 A'  101 A'   43 A"                 
  2.260   2.361   2.680   2.744   3.081   3.937   3.939   3.945
102 A'  103 A'   44 A"  104 A'  105 A'   45 A"   46 A"  106 A'                 
  3.955   3.971   3.974   3.984   4.046   4.098   4.130   4.307
 47 A"  107 A'  108 A'   48 A"  109 A'  110 A'  111 A'  112 A'                 
  4.360   5.959   5.978   5.991   5.994   6.017   6.033   6.932
113 A'   49 A"  114 A'   50 A"  115 A'  116 A'  117 A'  118 A'                 
  9.644  13.768  13.885  14.028  23.390  25.796  25.856  26.149
119 A'   51 A"  120 A'  121 A'  122 A'   52 A"  123 A'  124 A'                 
 27.753  27.807  28.302  28.318  28.330  28.331  28.344  28.355
125 A'  126 A'   53 A"  127 A'  128 A'   54 A"  129 A'  130 A'                 
 28.507  28.508  28.512  28.525  28.528  28.536  28.536  28.560
 55 A"   56 A"  131 A'  132 A'   57 A"  133 A'   58 A"  134 A'                 
 28.604  28.620 127.848 127.860 127.874 127.876 127.888 127.903
135 A'  136 A'   59 A"  137 A'   60 A"  138 A'  139 A'  140 A'                 
151.564 151.611 163.093 215.6301901.7241901.772
141 A'  142 A'  143 A'  144 A'  145 A'  146 A'                                 
 --------------------------------------------------------------

          Ground-State Mulliken Net Atomic Charges

     Atom                 Charge (a.u.)
  ----------------------------------------
      1 C                    -0.191556
      2 P                     0.034781
      3 Cl                   -0.004752
      4 I                     0.123911
      5 I                     0.037616
  ----------------------------------------
  Sum of atomic charges =     0.000000

 -----------------------------------------------------------------
                    Cartesian Multipole Moments
 -----------------------------------------------------------------
    Charge (ESU x 10^10)
                 0.0000
    Dipole Moment (Debye)
         X       0.9740      Y      -0.3705      Z       0.0000
       Tot       1.0421
    Quadrupole Moments (Debye-Ang)
        XX     -83.2099     XY      -0.4526     YY     -87.4523
        XZ       0.0000     YZ      -0.0000     ZZ     -89.7613
    Octopole Moments (Debye-Ang^2)
       XXX      53.1740    XXY      33.8732    XYY       4.3522
       YYY      63.9343    XXZ      -0.0000    XYZ       0.0000
       YYZ       0.0000    XZZ       9.9971    YZZ      17.7299
       ZZZ       0.0000
    Hexadecapole Moments (Debye-Ang^3)
      XXXX   -1886.0663   XXXY     -72.1387   XXYY    -520.1358
      XYYY     -92.8520   YYYY   -1189.8289   XXXZ      -0.0000
      XXYZ      -0.0000   XYYZ       0.0000   YYYZ      -0.0000
      XXZZ    -369.3822   XYZZ     -24.1887   YYZZ    -219.0527
      XZZZ       0.0000   YZZZ      -0.0000   ZZZZ    -125.6331
 -----------------------------------------------------------------
 Calculating analytic gradient of the SCF energy
 Gradient of SCF Energy
            1           2           3           4           5
    1  -0.0180873  -0.0122138   0.0147167   0.0485154  -0.0329310
    2  -0.1407498   0.1085032  -0.0063684   0.0141397   0.0244753
    3  -0.0000000   0.0000000  -0.0000000   0.0000000  -0.0000000
 Max gradient component =       1.407E-01
 RMS gradient           =       4.937E-02
 Gradient time:  CPU 11.76 s  wall 4.02 s
 Geometry Optimization Parameters
   NAtoms,    NIC,     NZ,  NCons,   NDum,   NFix, NCnnct, MaxDiis
        5      20       5       0       0       0       0       0

 Cartesian Hessian Update
 Hessian Updated using BFGS Update


** GEOMETRY OPTIMIZATION IN DELOCALIZED INTERNAL COORDINATES **
   Searching for a Minimum

   Optimization Cycle:   2

                       Coordinates (Angstroms)
     ATOM                X               Y               Z
      1  C         0.0700639628   -0.5214416491    0.0000000000
      2  P        -0.3036889239   -2.0268511379    0.0000000000
      3  Cl       -2.2991695091   -2.4580668167    0.0000000000
      4  I         2.4676081826    0.1218976656    0.0000000000
      5  I        -1.6813260304    1.2866447638    0.0000000000
   Point Group: cs    Number of degrees of freedom:     7


   Energy is -14678.678133065

 Hessian Updated using BFGS Update

  6 Hessian modes will be used to form the next step
  Hessian Eigenvalues:
     0.023551    0.045705    0.227696    0.251780    0.312848    0.885064

 Minimum Search - Taking Simple RFO Step
 Searching for Lamda that Minimizes Along All modes
 Value Taken    Lamda =  -0.07571161
 Calculated Step too Large.  Step scaled by  0.373406
 Step Taken.  Stepsize is  0.300000

                             Maximum     Tolerance    Cnvgd?
         Gradient           0.095530      0.000300      NO
         Displacement       0.164155      0.001200      NO
         Energy change     -0.034112      0.000001      NO


 New Cartesian Coordinates Obtained by Inverse Iteration

 Displacement from previous Coordinates is:  0.298854
 ----------------------------------------------------------------
             Standard Nuclear Orientation (Angstroms)
    I     Atom           X                Y                Z
 ----------------------------------------------------------------
    1      C       0.0632277873    -0.5021273366     0.0000000000
    2      P      -0.2710017299    -2.0517540821     0.0000000000
    3      Cl     -2.2888431274    -2.4230561745     0.0000000000
    4      I       2.3504147013     0.1276659449     0.0000000000
    5      I      -1.6003099492     1.2514544739     0.0000000000
 ----------------------------------------------------------------
 Molecular Point Group                 Cs    NOp =  2
 Largest Abelian Subgroup              Cs    NOp =  2
 Nuclear Repulsion Energy =  1075.1845682552 hartrees
 There are       72 alpha and       72 beta electrons
 Applying Cartesian multipole field
    Component          Value
    ---------          -----
     (2,0,0)        1.00000E-11
     (0,2,0)        2.00000E-11
     (0,0,2)       -3.00000E-11
 Nucleus-field energy     =     0.0000000363 hartrees
 Requested basis set is 6-311++G(d,p)
 There are 80 shells and 206 basis functions
 A cutoff of  1.0D-11 yielded   2267 shell pairs
 There are     16325 function pairs (     18433 Cartesian)
 Smallest overlap matrix eigenvalue = 9.37E-04
 Guess MOs from SCF MO coefficient file

 -----------------------------------------------------------------------
  General SCF calculation program by
  Eric Jon Sundstrom, Paul Horn, Yuezhi Mao, Dmitri Zuev, Alec White,
  David Stuck, Shaama M.S., Shane Yost, Joonho Lee, David Small,
  Daniel Levine, Susi Lehtola, Hugh Burton, Evgeny Epifanovsky
 -----------------------------------------------------------------------
 Exchange:     0.2000 Hartree-Fock + 0.0800 Slater + 0.7200 B88
 Correlation:  0.1900 VWN1RPA + 0.8100 LYP
 Using SG-1 standard quadrature grid
 using 4 threads for integral computing
 -------------------------------------------------------
 OpenMP Integral computing Module                
 Release: version 2.0, May 2017, Q-Chem Inc. Pleasanton 
 -------------------------------------------------------
 -------------------------------------------------------
 OpenMP BLAS3 based DFT computing Module                
 Release: version 1.0, May 2013, Q-Chem Inc. Pittsburgh 
 -------------------------------------------------------
 A restricted SCF calculation will be
 performed using DIIS
 SCF converges when DIIS error is below 1.0e-08
 ---------------------------------------
  Cycle       Energy         DIIS error
 ---------------------------------------
    1  -14678.7023330382      5.70e-04  
    2  -14678.7044464487      3.38e-04  
    3  -14678.7031579065      5.75e-04  
    4  -14678.7051556835      7.47e-05  
    5  -14678.7051884047      3.04e-05  
    6  -14678.7051939468      5.23e-06  
    7  -14678.7051940980      1.98e-06  
    8  -14678.7051941190      7.29e-07  
    9  -14678.7051941216      1.30e-07  
   10  -14678.7051941218      5.64e-08  
   11  -14678.7051941218      1.85e-08  
   12  -14678.7051941219      4.83e-09  Convergence criterion met
 ---------------------------------------
 SCF time:   CPU 40.55s  wall 19.00s 
 SCF   energy in the final basis set =   -14678.7051941219
 Total energy in the final basis set =   -14678.7051941219

 --------------------------------------------------------------
             Orbital Energies (a.u.) and Symmetries
 --------------------------------------------------------------

 Alpha MOs, Restricted
 -- Occupied --                  
*******-1165.89 -176.34 -176.32 -165.74 -165.74 -165.74 -165.72
  1 A'    2 A'    3 A'    4 A'    5 A'    6 A'    1 A"    7 A'                 
-165.72 -165.72 -101.58  -77.12  -35.83  -35.82  -31.33  -31.32
  2 A"    8 A'    9 A'   10 A'   11 A'   12 A'   13 A'   14 A'                 
-31.318 -31.309 -31.302 -31.302 -22.975 -22.974 -22.974 -22.968
  3 A"   15 A'    4 A"   16 A'   17 A'   18 A'    5 A"   19 A'                 
-22.968 -22.960 -22.958 -22.958 -22.953 -22.953 -10.296  -9.495
  6 A"   20 A'    7 A"   21 A'   22 A'    8 A"   23 A'   24 A'                 
 -7.258  -7.250  -7.250  -6.617  -6.379  -6.364  -4.793  -4.780
 25 A'    9 A"   26 A'   27 A'   28 A'   29 A'   30 A'   31 A'                 
 -4.777  -4.776  -4.776  -4.775  -4.774  -4.760  -4.760  -2.058
 32 A'   10 A"   33 A'   11 A"   34 A'   12 A"   35 A'   36 A'                 
 -2.053  -2.053  -2.042  -2.038  -2.038  -2.037  -2.037  -2.023
 37 A'   13 A"   38 A'   14 A"   39 A'   15 A"   40 A'   16 A"                 
 -2.023  -0.879  -0.772  -0.661  -0.651  -0.524  -0.429  -0.409
 41 A'   42 A'   43 A'   44 A'   45 A'   46 A'   47 A'   48 A'                 
 -0.389  -0.355  -0.334  -0.308  -0.297  -0.287  -0.278  -0.271
 17 A"   49 A'   18 A"   50 A'   51 A'   19 A"   52 A'   20 A"                 
 -- Virtual --                   
 -0.146  -0.124  -0.092  -0.010   0.004   0.028   0.042   0.051
 53 A'   54 A'   21 A"   55 A'   56 A'   57 A'   22 A"   58 A'                 
  0.067   0.073   0.090   0.093   0.100   0.105   0.129   0.136
 59 A'   60 A'   23 A"   61 A'   24 A"   62 A'   63 A'   64 A'                 
  0.149   0.184   0.196   0.203   0.215   0.225   0.226   0.268
 65 A'   66 A'   67 A'   68 A'   25 A"   26 A"   69 A'   70 A'                 
  0.279   0.295   0.361   0.365   0.387   0.388   0.397   0.398
 27 A"   71 A'   72 A'   28 A"   29 A"   73 A'   74 A'   30 A"                 
  0.408   0.410   0.427   0.443   0.450   0.470   0.503   0.541
 75 A'   31 A"   76 A'   77 A'   32 A"   78 A'   79 A'   80 A'                 
  0.557   0.567   0.591   0.597   0.611   0.672   0.693   0.756
 81 A'   33 A"   34 A"   82 A'   83 A'   84 A'   35 A"   85 A'                 
  0.838   0.840   0.853   0.887   0.902   0.907   0.950   1.048
 86 A'   36 A"   87 A'   88 A'   37 A"   89 A'   90 A'   91 A'                 
  1.214   1.222   1.259   1.278   1.305   1.338   1.350   1.364
 92 A'   38 A"   93 A'   94 A'   39 A"   95 A'   96 A'   40 A"                 
  1.484   1.566   1.594   1.646   1.654   1.763   1.951   2.234
 41 A"   42 A"   97 A'   98 A'   99 A'  100 A'  101 A'   43 A"                 
  2.266   2.362   2.674   2.732   3.045   3.938   3.946   3.949
102 A'  103 A'   44 A"  104 A'  105 A'   45 A"   46 A"  106 A'                 
  3.952   3.970   3.988   3.991   4.060   4.142   4.164   4.307
 47 A"  107 A'  108 A'   48 A"  109 A'  110 A'  111 A'  112 A'                 
  4.370   5.961   5.985   5.993   5.997   6.022   6.038   6.922
113 A'   49 A"  114 A'   50 A"  115 A'  116 A'  117 A'  118 A'                 
  9.647  13.769  13.888  14.002  23.367  25.798  25.867  26.146
119 A'   51 A"  120 A'  121 A'  122 A'   52 A"  123 A'  124 A'                 
 27.761  27.818  28.305  28.323  28.332  28.334  28.346  28.355
125 A'  126 A'   53 A"  127 A'   54 A"  128 A'  129 A'  130 A'                 
 28.510  28.512  28.515  28.525  28.532  28.533  28.538  28.567
 55 A"   56 A"  131 A'   57 A"  132 A'  133 A'   58 A"  134 A'                 
 28.625  28.635 127.851 127.865 127.874 127.879 127.892 127.905
135 A'  136 A'   59 A"  137 A'   60 A"  138 A'  139 A'  140 A'                 
151.571 151.620 163.073 215.6321901.7311901.781
141 A'  142 A'  143 A'  144 A'  145 A'  146 A'                                 

 Beta MOs, Restricted
 -- Occupied --                  
*******-1165.89 -176.34 -176.32 -165.74 -165.74 -165.74 -165.72
  1 A'    2 A'    3 A'    4 A'    5 A'    6 A'    1 A"    7 A'                 
-165.72 -165.72 -101.58  -77.12  -35.83  -35.82  -31.33  -31.32
  2 A"    8 A'    9 A'   10 A'   11 A'   12 A'   13 A'   14 A'                 
-31.318 -31.309 -31.302 -31.302 -22.975 -22.974 -22.974 -22.968
  3 A"   15 A'    4 A"   16 A'   17 A'   18 A'    5 A"   19 A'                 
-22.968 -22.960 -22.958 -22.958 -22.953 -22.953 -10.296  -9.495
  6 A"   20 A'    7 A"   21 A'   22 A'    8 A"   23 A'   24 A'                 
 -7.258  -7.250  -7.250  -6.617  -6.379  -6.364  -4.793  -4.780
 25 A'    9 A"   26 A'   27 A'   28 A'   29 A'   30 A'   31 A'                 
 -4.777  -4.776  -4.776  -4.775  -4.774  -4.760  -4.760  -2.058
 32 A'   10 A"   33 A'   11 A"   34 A'   12 A"   35 A'   36 A'                 
 -2.053  -2.053  -2.042  -2.038  -2.038  -2.037  -2.037  -2.023
 37 A'   13 A"   38 A'   14 A"   39 A'   15 A"   40 A'   16 A"                 
 -2.023  -0.879  -0.772  -0.661  -0.651  -0.524  -0.429  -0.409
 41 A'   42 A'   43 A'   44 A'   45 A'   46 A'   47 A'   48 A'                 
 -0.389  -0.355  -0.334  -0.308  -0.297  -0.287  -0.278  -0.271
 17 A"   49 A'   18 A"   50 A'   51 A'   19 A"   52 A'   20 A"                 
 -- Virtual --                   
 -0.146  -0.124  -0.092  -0.010   0.004   0.028   0.042   0.051
 53 A'   54 A'   21 A"   55 A'   56 A'   57 A'   22 A"   58 A'                 
  0.067   0.073   0.090   0.093   0.100   0.105   0.129   0.136
 59 A'   60 A'   23 A"   61 A'   24 A"   62 A'   63 A'   64 A'                 
  0.149   0.184   0.196   0.203   0.215   0.225   0.226   0.268
 65 A'   66 A'   67 A'   68 A'   25 A"   26 A"   69 A'   70 A'                 
  0.279   0.295   0.361   0.365   0.387   0.388   0.397   0.398
 27 A"   71 A'   72 A'   28 A"   29 A"   73 A'   74 A'   30 A"                 
  0.408   0.410   0.427   0.443   0.450   0.470   0.503   0.541
 75 A'   31 A"   76 A'   77 A'   32 A"   78 A'   79 A'   80 A'                 
  0.557   0.567   0.591   0.597   0.611   0.672   0.693   0.756
 81 A'   33 A"   34 A"   82 A'   83 A'   84 A'   35 A"   85 A'                 
  0.838   0.840   0.853   0.887   0.902   0.907   0.950   1.048
 86 A'   36 A"   87 A'   88 A'   37 A"   89 A'   90 A'   91 A'                 
  1.214   1.222   1.259   1.278   1.305   1.338   1.350   1.364
 92 A'   38 A"   93 A'   94 A'   39 A"   95 A'   96 A'   40 A"                 
  1.484   1.566   1.594   1.646   1.654   1.763   1.951   2.234
 41 A"   42 A"   97 A'   98 A'   99 A'  100 A'  101 A'   43 A"                 
  2.266   2.362   2.674   2.732   3.045   3.938   3.946   3.949
102 A'  103 A'   44 A"  104 A'  105 A'   45 A"   46 A"  106 A'                 
  3.952   3.970   3.988   3.991   4.060   4.142   4.164   4.307
 47 A"  107 A'  108 A'   48 A"  109 A'  110 A'  111 A'  112 A'                 
  4.370   5.961   5.985   5.993   5.997   6.022   6.038   6.922
113 A'   49 A"  114 A'   50 A"  115 A'  116 A'  117 A'  118 A'                 
  9.647  13.769  13.888  14.002  23.367  25.798  25.867  26.146
119 A'   51 A"  120 A'  121 A'  122 A'   52 A"  123 A'  124 A'                 
 27.761  27.818  28.305  28.323  28.332  28.334  28.346  28.355
125 A'  126 A'   53 A"  127 A'   54 A"  128 A'  129 A'  130 A'                 
 28.510  28.512  28.515  28.525  28.532  28.533  28.538  28.567
 55 A"   56 A"  131 A'   57 A"  132 A'  133 A'   58 A"  134 A'                 
 28.625  28.635 127.851 127.865 127.874 127.879 127.892 127.905
135 A'  136 A'   59 A"  137 A'   60 A"  138 A'  139 A'  140 A'                 
151.571 151.620 163.073 215.6321901.7311901.781
141 A'  142 A'  143 A'  144 A'  145 A'  146 A'                                 
 --------------------------------------------------------------

          Ground-State Mulliken Net Atomic Charges

     Atom                 Charge (a.u.)
  ----------------------------------------
      1 C                    -0.215946
      2 P                     0.033550
      3 Cl                   -0.024290
      4 I                     0.130958
      5 I                     0.075727
  ----------------------------------------
  Sum of atomic charges =    -0.000000

 -----------------------------------------------------------------
                    Cartesian Multipole Moments
 -----------------------------------------------------------------
    Charge (ESU x 10^10)
                -0.0000
    Dipole Moment (Debye)
         X       0.9403      Y      -0.0888      Z      -0.0000
       Tot       0.9445
    Quadrupole Moments (Debye-Ang)
        XX     -84.0672     XY      -1.2691     YY     -87.4413
        XZ       0.0000     YZ       0.0000     ZZ     -89.6851
    Octopole Moments (Debye-Ang^2)
       XXX      52.3945    XXY      35.5880    XYY       6.1235
       YYY      67.5779    XXZ      -0.0000    XYZ      -0.0000
       YYZ      -0.0000    XZZ      10.5454    YZZ      18.7959
       ZZZ      -0.0000
    Hexadecapole Moments (Debye-Ang^3)
      XXXX   -1761.7494   XXXY     -84.8299   XXYY    -496.5924
      XYYY    -105.8958   YYYY   -1169.8859   XXXZ      -0.0000
      XXYZ       0.0000   XYYZ       0.0000   YYYZ       0.0000
      XXZZ    -344.4150   XYZZ     -27.6105   YYZZ    -215.7314
      XZZZ       0.0000   YZZZ       0.0000   ZZZZ    -125.3495
 -----------------------------------------------------------------
 Calculating analytic gradient of the SCF energy
 Gradient of SCF Energy
            1           2           3           4           5
    1  -0.0100568  -0.0130522   0.0112447   0.0459853  -0.0341210
    2  -0.1088981   0.0730690  -0.0045896   0.0120446   0.0283740
    3  -0.0000000   0.0000000  -0.0000000   0.0000000  -0.0000000
 Max gradient component =       1.089E-01
 RMS gradient           =       3.816E-02
 Gradient time:  CPU 11.57 s  wall 5.86 s
 Geometry Optimization Parameters
   NAtoms,    NIC,     NZ,  NCons,   NDum,   NFix, NCnnct, MaxDiis
        5      20       5       0       0       0       0       0

 Cartesian Hessian Update
 Hessian Updated using BFGS Update


** GEOMETRY OPTIMIZATION IN DELOCALIZED INTERNAL COORDINATES **
   Searching for a Minimum

   Optimization Cycle:   3

                       Coordinates (Angstroms)
     ATOM                X               Y               Z
      1  C         0.0632277873   -0.5021273366    0.0000000000
      2  P        -0.2710017299   -2.0517540821    0.0000000000
      3  Cl       -2.2888431274   -2.4230561745    0.0000000000
      4  I         2.3504147013    0.1276659449    0.0000000000
      5  I        -1.6003099492    1.2514544739    0.0000000000
   Point Group: cs    Number of degrees of freedom:     7


   Energy is -14678.705194122

 Hessian Updated using BFGS Update

  7 Hessian modes will be used to form the next step
  Hessian Eigenvalues:
     0.014816    0.048563    0.238272    0.251552    0.259401    0.312188
     0.981915

 Minimum Search - Taking Simple RFO Step
 Searching for Lamda that Minimizes Along All modes
 Value Taken    Lamda =  -0.07132466
 Calculated Step too Large.  Step scaled by  0.340561
 Step Taken.  Stepsize is  0.300000

                             Maximum     Tolerance    Cnvgd?
         Gradient           0.072908      0.000300      NO
         Displacement       0.170699      0.001200      NO
         Energy change     -0.027061      0.000001      NO


 New Cartesian Coordinates Obtained by Inverse Iteration

 Displacement from previous Coordinates is:  0.300458
 ----------------------------------------------------------------
             Standard Nuclear Orientation (Angstroms)
    I     Atom           X                Y                Z
 ----------------------------------------------------------------
    1      C       0.0566421350    -0.4849662904     0.0000000000
    2      P      -0.2469379710    -2.0690240660     0.0000000000
    3      Cl     -2.2836531203    -2.3870683671     0.0000000000
    4      I       2.2396836143     0.1419922795     0.0000000000
    5      I      -1.5122469759     1.2012492695     0.0000000000
 ----------------------------------------------------------------
 Molecular Point Group                 Cs    NOp =  2
 Largest Abelian Subgroup              Cs    NOp =  2
 Nuclear Repulsion Energy =  1109.6345558520 hartrees
 There are       72 alpha and       72 beta electrons
 Applying Cartesian multipole field
    Component          Value
    ---------          -----
     (2,0,0)        1.00000E-11
     (0,2,0)        2.00000E-11
     (0,0,2)       -3.00000E-11
 Nucleus-field energy     =     0.0000000342 hartrees
 Requested basis set is 6-311++G(d,p)
 There are 80 shells and 206 basis functions
 A cutoff of  1.0D-11 yielded   2299 shell pairs
 There are     16458 function pairs (     18569 Cartesian)
 Smallest overlap matrix eigenvalue = 9.27E-04
 Guess MOs from SCF MO coefficient file

 -----------------------------------------------------------------------
  General SCF calculation program by
  Eric Jon Sundstrom, Paul Horn, Yuezhi Mao, Dmitri Zuev, Alec White,
  David Stuck, Shaama M.S., Shane Yost, Joonho Lee, David Small,
  Daniel Levine, Susi Lehtola, Hugh Burton, Evgeny Epifanovsky
 -----------------------------------------------------------------------
 Exchange:     0.2000 Hartree-Fock + 0.0800 Slater + 0.7200 B88
 Correlation:  0.1900 VWN1RPA + 0.8100 LYP
 Using SG-1 standard quadrature grid
 using 4 threads for integral computing
 -------------------------------------------------------
 OpenMP Integral computing Module                
 Release: version 2.0, May 2017, Q-Chem Inc. Pleasanton 
 -------------------------------------------------------
 -------------------------------------------------------
 OpenMP BLAS3 based DFT computing Module                
 Release: version 1.0, May 2013, Q-Chem Inc. Pittsburgh 
 -------------------------------------------------------
 A restricted SCF calculation will be
 performed using DIIS
 SCF converges when DIIS error is below 1.0e-08
 ---------------------------------------
  Cycle       Energy         DIIS error
 ---------------------------------------
    1  -14678.7230959143      6.05e-04  
    2  -14678.7246048835      4.98e-04  
    3  -14678.7240229007      5.91e-04  
    4  -14678.7260685833      7.20e-05  
    5  -14678.7261002184      2.72e-05  
    6  -14678.7261044593      5.25e-06  
    7  -14678.7261046105      2.21e-06  
    8  -14678.7261046368      5.53e-07  
    9  -14678.7261046383      1.35e-07  
   10  -14678.7261046385      5.86e-08  
   11  -14678.7261046386      1.13e-08  
   12  -14678.7261046386      3.19e-09  Convergence criterion met
 ---------------------------------------
 SCF time:   CPU 41.84s  wall 17.00s 
 SCF   energy in the final basis set =   -14678.7261046386
 Total energy in the final basis set =   -14678.7261046386

 --------------------------------------------------------------
             Orbital Energies (a.u.) and Symmetries
 --------------------------------------------------------------

 Alpha MOs, Restricted
 -- Occupied --                  
*******-1165.89 -176.33 -176.32 -165.74 -165.73 -165.73 -165.73
  1 A'    2 A'    3 A'    4 A'    5 A'    6 A'    1 A"    7 A'                 
-165.72 -165.72 -101.58  -77.12  -35.83  -35.82  -31.32  -31.32
  2 A"    8 A'    9 A'   10 A'   11 A'   12 A'   13 A'   14 A'                 
-31.316 -31.312 -31.305 -31.305 -22.973 -22.972 -22.971 -22.966
  3 A"   15 A'    4 A"   16 A'   17 A'   18 A'    5 A"   19 A'                 
-22.966 -22.962 -22.961 -22.960 -22.956 -22.956 -10.293  -9.490
  6 A"   20 A'    7 A"   21 A'   22 A'    8 A"   23 A'   24 A'                 
 -7.253  -7.246  -7.245  -6.616  -6.378  -6.367  -4.791  -4.780
 25 A'    9 A"   26 A'   27 A'   28 A'   29 A'   30 A'   31 A'                 
 -4.778  -4.775  -4.774  -4.774  -4.772  -4.764  -4.763  -2.056
 32 A'   10 A"   33 A'   11 A"   34 A'   12 A"   35 A'   36 A'                 
 -2.051  -2.051  -2.045  -2.040  -2.040  -2.037  -2.037  -2.026
 37 A'   13 A"   38 A'   14 A"   39 A'   15 A"   40 A'   16 A"                 
 -2.026  -0.874  -0.774  -0.663  -0.657  -0.522  -0.435  -0.412
 41 A'   42 A'   43 A'   44 A'   45 A'   46 A'   47 A'   48 A'                 
 -0.386  -0.356  -0.337  -0.312  -0.298  -0.288  -0.277  -0.267
 17 A"   49 A'   18 A"   50 A'   51 A'   19 A"   52 A'   20 A"                 
 -- Virtual --                   
 -0.127  -0.108  -0.096  -0.011   0.004   0.029   0.043   0.051
 53 A'   54 A'   21 A"   55 A'   56 A'   57 A'   22 A"   58 A'                 
  0.067   0.071   0.091   0.092   0.099   0.106   0.127   0.135
 59 A'   60 A'   23 A"   61 A'   24 A"   62 A'   63 A'   64 A'                 
  0.148   0.184   0.197   0.206   0.215   0.224   0.225   0.269
 65 A'   66 A'   67 A'   68 A'   25 A"   69 A'   26 A"   70 A'                 
  0.281   0.297   0.358   0.364   0.385   0.386   0.395   0.409
 27 A"   71 A'   72 A'   28 A"   29 A"   73 A'   30 A"   74 A'                 
  0.414   0.420   0.433   0.441   0.451   0.474   0.516   0.539
 31 A"   75 A'   76 A'   77 A'   32 A"   78 A'   79 A'   80 A'                 
  0.561   0.564   0.595   0.616   0.622   0.688   0.711   0.770
 33 A"   81 A'   34 A"   82 A'   83 A'   84 A'   35 A"   85 A'                 
  0.831   0.844   0.858   0.892   0.904   0.916   0.953   1.019
 86 A'   36 A"   87 A'   88 A'   37 A"   89 A'   90 A'   91 A'                 
  1.220   1.221   1.286   1.301   1.309   1.343   1.369   1.377
 92 A'   38 A"   93 A'   94 A'   39 A"   95 A'   96 A'   40 A"                 
  1.475   1.562   1.612   1.651   1.663   1.763   1.925   2.238
 41 A"   42 A"   97 A'   98 A'   99 A'  100 A'  101 A'   43 A"                 
  2.271   2.362   2.668   2.726   3.018   3.940   3.950   3.952
102 A'  103 A'   44 A"  104 A'  105 A'   45 A"   46 A"  106 A'                 
  3.954   3.969   4.000   4.006   4.073   4.184   4.199   4.311
 47 A"  107 A'   48 A"  108 A'  109 A'  110 A'  111 A'  112 A'                 
  4.383   5.963   5.993   5.996   6.003   6.026   6.037   6.915
113 A'   49 A"  114 A'   50 A"  115 A'  116 A'  117 A'  118 A'                 
  9.650  13.771  13.892  13.986  23.352  25.801  25.878  26.144
119 A'   51 A"  120 A'  121 A'  122 A'   52 A"  123 A'  124 A'                 
 27.770  27.832  28.308  28.331  28.334  28.339  28.346  28.353
125 A'  126 A'   53 A"  127 A'   54 A"  128 A'  129 A'  130 A'                 
 28.512  28.517  28.517  28.522  28.531  28.541  28.542  28.575
 55 A"   56 A"  131 A'   57 A"  132 A'  133 A'   58 A"  134 A'                 
 28.643  28.652 127.854 127.871 127.876 127.882 127.896 127.906
135 A'  136 A'   59 A"  137 A'   60 A"  138 A'  139 A'  140 A'                 
151.580 151.631 163.059 215.6351901.7401901.793
141 A'  142 A'  143 A'  144 A'  145 A'  146 A'                                 

 Beta MOs, Restricted
 -- Occupied --                  
*******-1165.89 -176.33 -176.32 -165.74 -165.73 -165.73 -165.73
  1 A'    2 A'    3 A'    4 A'    5 A'    6 A'    1 A"    7 A'                 
-165.72 -165.72 -101.58  -77.12  -35.83  -35.82  -31.32  -31.32
  2 A"    8 A'    9 A'   10 A'   11 A'   12 A'   13 A'   14 A'                 
-31.316 -31.312 -31.305 -31.305 -22.973 -22.972 -22.971 -22.966
  3 A"   15 A'    4 A"   16 A'   17 A'   18 A'    5 A"   19 A'                 
-22.966 -22.962 -22.961 -22.960 -22.956 -22.956 -10.293  -9.490
  6 A"   20 A'    7 A"   21 A'   22 A'    8 A"   23 A'   24 A'                 
 -7.253  -7.246  -7.245  -6.616  -6.378  -6.367  -4.791  -4.780
 25 A'    9 A"   26 A'   27 A'   28 A'   29 A'   30 A'   31 A'                 
 -4.778  -4.775  -4.774  -4.774  -4.772  -4.764  -4.763  -2.056
 32 A'   10 A"   33 A'   11 A"   34 A'   12 A"   35 A'   36 A'                 
 -2.051  -2.051  -2.045  -2.040  -2.040  -2.037  -2.037  -2.026
 37 A'   13 A"   38 A'   14 A"   39 A'   15 A"   40 A'   16 A"                 
 -2.026  -0.874  -0.774  -0.663  -0.657  -0.522  -0.435  -0.412
 41 A'   42 A'   43 A'   44 A'   45 A'   46 A'   47 A'   48 A'                 
 -0.386  -0.356  -0.337  -0.312  -0.298  -0.288  -0.277  -0.267
 17 A"   49 A'   18 A"   50 A'   51 A'   19 A"   52 A'   20 A"                 
 -- Virtual --                   
 -0.127  -0.108  -0.096  -0.011   0.004   0.029   0.043   0.051
 53 A'   54 A'   21 A"   55 A'   56 A'   57 A'   22 A"   58 A'                 
  0.067   0.071   0.091   0.092   0.099   0.106   0.127   0.135
 59 A'   60 A'   23 A"   61 A'   24 A"   62 A'   63 A'   64 A'                 
  0.148   0.184   0.197   0.206   0.215   0.224   0.225   0.269
 65 A'   66 A'   67 A'   68 A'   25 A"   69 A'   26 A"   70 A'                 
  0.281   0.297   0.358   0.364   0.385   0.386   0.395   0.409
 27 A"   71 A'   72 A'   28 A"   29 A"   73 A'   30 A"   74 A'                 
  0.414   0.420   0.433   0.441   0.451   0.474   0.516   0.539
 31 A"   75 A'   76 A'   77 A'   32 A"   78 A'   79 A'   80 A'                 
  0.561   0.564   0.595   0.616   0.622   0.688   0.711   0.770
 33 A"   81 A'   34 A"   82 A'   83 A'   84 A'   35 A"   85 A'                 
  0.831   0.844   0.858   0.892   0.904   0.916   0.953   1.019
 86 A'   36 A"   87 A'   88 A'   37 A"   89 A'   90 A'   91 A'                 
  1.220   1.221   1.286   1.301   1.309   1.343   1.369   1.377
 92 A'   38 A"   93 A'   94 A'   39 A"   95 A'   96 A'   40 A"                 
  1.475   1.562   1.612   1.651   1.663   1.763   1.925   2.238
 41 A"   42 A"   97 A'   98 A'   99 A'  100 A'  101 A'   43 A"                 
  2.271   2.362   2.668   2.726   3.018   3.940   3.950   3.952
102 A'  103 A'   44 A"  104 A'  105 A'   45 A"   46 A"  106 A'                 
  3.954   3.969   4.000   4.006   4.073   4.184   4.199   4.311
 47 A"  107 A'   48 A"  108 A'  109 A'  110 A'  111 A'  112 A'                 
  4.383   5.963   5.993   5.996   6.003   6.026   6.037   6.915
113 A'   49 A"  114 A'   50 A"  115 A'  116 A'  117 A'  118 A'                 
  9.650  13.771  13.892  13.986  23.352  25.801  25.878  26.144
119 A'   51 A"  120 A'  121 A'  122 A'   52 A"  123 A'  124 A'                 
 27.770  27.832  28.308  28.331  28.334  28.339  28.346  28.353
125 A'  126 A'   53 A"  127 A'   54 A"  128 A'  129 A'  130 A'                 
 28.512  28.517  28.517  28.522  28.531  28.541  28.542  28.575
 55 A"   56 A"  131 A'   57 A"  132 A'  133 A'   58 A"  134 A'                 
 28.643  28.652 127.854 127.871 127.876 127.882 127.896 127.906
135 A'  136 A'   59 A"  137 A'   60 A"  138 A'  139 A'  140 A'                 
151.580 151.631 163.059 215.6351901.7401901.793
141 A'  142 A'  143 A'  144 A'  145 A'  146 A'                                 
 --------------------------------------------------------------

          Ground-State Mulliken Net Atomic Charges

     Atom                 Charge (a.u.)
  ----------------------------------------
      1 C                    -0.249056
      2 P                     0.033510
      3 Cl                   -0.041264
      4 I                     0.142123
      5 I                     0.114687
  ----------------------------------------
  Sum of atomic charges =     0.000000

 -----------------------------------------------------------------
                    Cartesian Multipole Moments
 -----------------------------------------------------------------
    Charge (ESU x 10^10)
                 0.0000
    Dipole Moment (Debye)
         X       0.9322      Y       0.1989      Z      -0.0000
       Tot       0.9532
    Quadrupole Moments (Debye-Ang)
        XX     -84.8827     XY      -1.8824     YY     -87.5425
        XZ      -0.0000     YZ       0.0000     ZZ     -89.5354
    Octopole Moments (Debye-Ang^2)
       XXX      51.5713    XXY      37.1215    XYY       7.8160
       YYY      71.3512    XXZ       0.0000    XYZ      -0.0000
       YYZ      -0.0000    XZZ      10.8847    YZZ      19.9747
       ZZZ      -0.0000
    Hexadecapole Moments (Debye-Ang^3)
      XXXX   -1646.2792   XXXY    -100.2188   XXYY    -473.7466
      XYYY    -121.8833   YYYY   -1143.3215   XXXZ       0.0000
      XXYZ       0.0000   XYYZ      -0.0000   YYYZ       0.0000
      XXZZ    -321.1587   XYZZ     -32.5194   YYZZ    -211.1861
      XZZZ      -0.0000   YZZZ       0.0000   ZZZZ    -124.8566
 -----------------------------------------------------------------
 Calculating analytic gradient of the SCF energy
 Gradient of SCF Energy
            1           2           3           4           5
    1  -0.0027321  -0.0111989   0.0085018   0.0299787  -0.0245495
    2  -0.0756229   0.0487522  -0.0025889   0.0098391   0.0196205
    3  -0.0000000   0.0000000  -0.0000000  -0.0000000   0.0000000
 Max gradient component =       7.562E-02
 RMS gradient           =       2.619E-02
 Gradient time:  CPU 12.30 s  wall 4.20 s
 Geometry Optimization Parameters
   NAtoms,    NIC,     NZ,  NCons,   NDum,   NFix, NCnnct, MaxDiis
        5      20       5       0       0       0       0       0

 Cartesian Hessian Update
 Hessian Updated using BFGS Update


** GEOMETRY OPTIMIZATION IN DELOCALIZED INTERNAL COORDINATES **
   Searching for a Minimum

   Optimization Cycle:   4

                       Coordinates (Angstroms)
     ATOM                X               Y               Z
      1  C         0.0566421350   -0.4849662904    0.0000000000
      2  P        -0.2469379710   -2.0690240660    0.0000000000
      3  Cl       -2.2836531203   -2.3870683671    0.0000000000
      4  I         2.2396836143    0.1419922795    0.0000000000
      5  I        -1.5122469759    1.2012492695    0.0000000000
   Point Group: cs    Number of degrees of freedom:     7


   Energy is -14678.726104639

 Hessian Updated using BFGS Update

  7 Hessian modes will be used to form the next step
  Hessian Eigenvalues:
     0.047183    0.077024    0.225373    0.255965    0.260433    0.310695
     0.845244

 Minimum Search - Taking Simple RFO Step
 Searching for Lamda that Minimizes Along All modes
 Value Taken    Lamda =  -0.02783103
 Calculated Step too Large.  Step scaled by  0.605641
 Step Taken.  Stepsize is  0.300000

                             Maximum     Tolerance    Cnvgd?
         Gradient           0.049886      0.000300      NO
         Displacement       0.172486      0.001200      NO
         Energy change     -0.020911      0.000001      NO


 New Cartesian Coordinates Obtained by Inverse Iteration

 Displacement from previous Coordinates is:  0.286966
 ----------------------------------------------------------------
             Standard Nuclear Orientation (Angstroms)
    I     Atom           X                Y                Z
 ----------------------------------------------------------------
    1      C       0.0349802835    -0.4523005727     0.0000000000
    2      P      -0.2236931252    -2.0759913120     0.0000000000
    3      Cl     -2.2741449412    -2.3889140125     0.0000000000
    4      I       2.1334666299     0.1406909172     0.0000000000
    5      I      -1.4171211650     1.1786978056     0.0000000000
 ----------------------------------------------------------------
 Molecular Point Group                 Cs    NOp =  2
 Largest Abelian Subgroup              Cs    NOp =  2
 Nuclear Repulsion Energy =  1143.1337532979 hartrees
 There are       72 alpha and       72 beta electrons
 Applying Cartesian multipole field
    Component          Value
    ---------          -----
     (2,0,0)        1.00000E-11
     (0,2,0)        2.00000E-11
     (0,0,2)       -3.00000E-11
 Nucleus-field energy     =     0.0000000326 hartrees
 Requested basis set is 6-311++G(d,p)
 There are 80 shells and 206 basis functions
 A cutoff of  1.0D-11 yielded   2313 shell pairs
 There are     16534 function pairs (     18656 Cartesian)
 Smallest overlap matrix eigenvalue = 9.17E-04
 Guess MOs from SCF MO coefficient file

 -----------------------------------------------------------------------
  General SCF calculation program by
  Eric Jon Sundstrom, Paul Horn, Yuezhi Mao, Dmitri Zuev, Alec White,
  David Stuck, Shaama M.S., Shane Yost, Joonho Lee, David Small,
  Daniel Levine, Susi Lehtola, Hugh Burton, Evgeny Epifanovsky
 -----------------------------------------------------------------------
 Exchange:     0.2000 Hartree-Fock + 0.0800 Slater + 0.7200 B88
 Correlation:  0.1900 VWN1RPA + 0.8100 LYP
 Using SG-1 standard quadrature grid
 using 4 threads for integral computing
 -------------------------------------------------------
 OpenMP Integral computing Module                
 Release: version 2.0, May 2017, Q-Chem Inc. Pleasanton 
 -------------------------------------------------------
 -------------------------------------------------------
 OpenMP BLAS3 based DFT computing Module                
 Release: version 1.0, May 2013, Q-Chem Inc. Pittsburgh 
 -------------------------------------------------------
 A restricted SCF calculation will be
 performed using DIIS
 SCF converges when DIIS error is below 1.0e-08
 ---------------------------------------
  Cycle       Energy         DIIS error
 ---------------------------------------
    1  -14678.7343897021      6.90e-04  
    2  -14678.7359675258      5.88e-04  
    3  -14678.7356912667      6.24e-04  
    4  -14678.7379286141      8.64e-05  
    5  -14678.7379744417      3.14e-05  
    6  -14678.7379800943      6.07e-06  
    7  -14678.7379802965      2.39e-06  
    8  -14678.7379803253      5.53e-07  
    9  -14678.7379803268      1.45e-07  
   10  -14678.7379803268      6.08e-08  
   11  -14678.7379803268      9.60e-09  Convergence criterion met
 ---------------------------------------
 SCF time:   CPU 39.53s  wall 13.00s 
 SCF   energy in the final basis set =   -14678.7379803268
 Total energy in the final basis set =   -14678.7379803268

 --------------------------------------------------------------
             Orbital Energies (a.u.) and Symmetries
 --------------------------------------------------------------

 Alpha MOs, Restricted
 -- Occupied --                  
*******-1165.89 -176.33 -176.33 -165.73 -165.73 -165.73 -165.73
  1 A'    2 A'    3 A'    4 A'    5 A'    6 A'    1 A"    7 A'                 
-165.73 -165.73 -101.57  -77.12  -35.83  -35.82  -31.32  -31.32
  2 A"    8 A'    9 A'   10 A'   11 A'   12 A'   13 A'   14 A'                 
-31.314 -31.314 -31.309 -31.308 -22.971 -22.969 -22.969 -22.966
 15 A'    3 A"    4 A"   16 A'   17 A'   18 A'    5 A"   19 A'                 
-22.965 -22.965 -22.964 -22.964 -22.959 -22.959 -10.290  -9.485
 20 A'    6 A"    7 A"   21 A'    8 A"   22 A'   23 A'   24 A'                 
 -7.248  -7.241  -7.240  -6.614  -6.376  -6.370  -4.789  -4.784
 25 A'    9 A"   26 A'   27 A'   28 A'   29 A'   30 A'   31 A'                 
 -4.777  -4.773  -4.773  -4.773  -4.771  -4.768  -4.767  -2.055
 32 A'   33 A'   10 A"   11 A"   34 A'   12 A"   35 A'   36 A'                 
 -2.050  -2.049  -2.049  -2.044  -2.044  -2.036  -2.036  -2.030
 37 A'   13 A"   38 A'   14 A"   39 A'   15 A"   40 A'   16 A"                 
 -2.030  -0.868  -0.782  -0.669  -0.659  -0.521  -0.440  -0.415
 41 A'   42 A'   43 A'   44 A'   45 A'   46 A'   47 A'   48 A'                 
 -0.384  -0.357  -0.341  -0.313  -0.301  -0.289  -0.277  -0.261
 17 A"   49 A'   18 A"   50 A'   51 A'   19 A"   52 A'   20 A"                 
 -- Virtual --                   
 -0.107  -0.099  -0.090  -0.011   0.004   0.029   0.044   0.050
 53 A'   21 A"   54 A'   55 A'   56 A'   57 A'   22 A"   58 A'                 
  0.066   0.071   0.092   0.092   0.098   0.105   0.124   0.134
 59 A'   60 A'   23 A"   61 A'   24 A"   62 A'   63 A'   64 A'                 
  0.148   0.184   0.201   0.214   0.215   0.223   0.226   0.271
 65 A'   66 A'   67 A'   68 A'   25 A"   69 A'   26 A"   70 A'                 
  0.282   0.300   0.356   0.362   0.379   0.379   0.397   0.413
 27 A"   71 A'   72 A'   28 A"   73 A'   29 A"   30 A"   74 A'                 
  0.420   0.433   0.442   0.448   0.453   0.471   0.518   0.539
 31 A"   75 A'   76 A'   77 A'   32 A"   78 A'   79 A'   80 A'                 
  0.553   0.579   0.601   0.626   0.651   0.701   0.730   0.783
 33 A"   81 A'   34 A"   82 A'   83 A'   84 A'   35 A"   85 A'                 
  0.817   0.849   0.863   0.897   0.906   0.923   0.952   0.991
 86 A'   36 A"   87 A'   88 A'   37 A"   89 A'   90 A'   91 A'                 
  1.220   1.224   1.311   1.312   1.324   1.339   1.387   1.395
 92 A'   38 A"   39 A"   93 A'   94 A'   95 A'   40 A"   96 A'                 
  1.464   1.559   1.624   1.650   1.672   1.762   1.894   2.241
 41 A"   42 A"   97 A'   98 A'   99 A'  100 A'  101 A'   43 A"                 
  2.274   2.362   2.660   2.726   2.991   3.940   3.947   3.955
102 A'  103 A'   44 A"  104 A'  105 A'   45 A"   46 A"  106 A'                 
  3.963   3.964   4.011   4.026   4.078   4.201   4.222   4.336
 47 A"  107 A'   48 A"  108 A'  109 A'  110 A'  111 A'  112 A'                 
  4.399   5.964   5.997   5.998   6.010   6.014   6.053   6.907
113 A'   49 A"  114 A'   50 A"  115 A'  116 A'  117 A'  118 A'                 
  9.654  13.773  13.893  13.972  23.338  25.804  25.880  26.139
119 A'   51 A"  120 A'  121 A'  122 A'   52 A"  123 A'  124 A'                 
 27.786  27.846  28.309  28.336  28.339  28.340  28.347  28.359
125 A'  126 A'   53 A"   54 A"  127 A'  128 A'  129 A'  130 A'                 
 28.513  28.519  28.520  28.521  28.527  28.546  28.552  28.580
 55 A"   56 A"  131 A'   57 A"  132 A'   58 A"  133 A'  134 A'                 
 28.654  28.667 127.856 127.877 127.878 127.884 127.894 127.911
135 A'  136 A'   59 A"   60 A"  137 A'  138 A'  139 A'  140 A'                 
151.594 151.642 163.043 215.6391901.7541901.805
141 A'  142 A'  143 A'  144 A'  145 A'  146 A'                                 

 Beta MOs, Restricted
 -- Occupied --                  
*******-1165.89 -176.33 -176.33 -165.73 -165.73 -165.73 -165.73
  1 A'    2 A'    3 A'    4 A'    5 A'    6 A'    1 A"    7 A'                 
-165.73 -165.73 -101.57  -77.12  -35.83  -35.82  -31.32  -31.32
  2 A"    8 A'    9 A'   10 A'   11 A'   12 A'   13 A'   14 A'                 
-31.314 -31.314 -31.309 -31.308 -22.971 -22.969 -22.969 -22.966
 15 A'    3 A"    4 A"   16 A'   17 A'   18 A'    5 A"   19 A'                 
-22.965 -22.965 -22.964 -22.964 -22.959 -22.959 -10.290  -9.485
 20 A'    6 A"    7 A"   21 A'    8 A"   22 A'   23 A'   24 A'                 
 -7.248  -7.241  -7.240  -6.614  -6.376  -6.370  -4.789  -4.784
 25 A'    9 A"   26 A'   27 A'   28 A'   29 A'   30 A'   31 A'                 
 -4.777  -4.773  -4.773  -4.773  -4.771  -4.768  -4.767  -2.055
 32 A'   33 A'   10 A"   11 A"   34 A'   12 A"   35 A'   36 A'                 
 -2.050  -2.049  -2.049  -2.044  -2.044  -2.036  -2.036  -2.030
 37 A'   13 A"   38 A'   14 A"   39 A'   15 A"   40 A'   16 A"                 
 -2.030  -0.868  -0.782  -0.669  -0.659  -0.521  -0.440  -0.415
 41 A'   42 A'   43 A'   44 A'   45 A'   46 A'   47 A'   48 A'                 
 -0.384  -0.357  -0.341  -0.313  -0.301  -0.289  -0.277  -0.261
 17 A"   49 A'   18 A"   50 A'   51 A'   19 A"   52 A'   20 A"                 
 -- Virtual --                   
 -0.107  -0.099  -0.090  -0.011   0.004   0.029   0.044   0.050
 53 A'   21 A"   54 A'   55 A'   56 A'   57 A'   22 A"   58 A'                 
  0.066   0.071   0.092   0.092   0.098   0.105   0.124   0.134
 59 A'   60 A'   23 A"   61 A'   24 A"   62 A'   63 A'   64 A'                 
  0.148   0.184   0.201   0.214   0.215   0.223   0.226   0.271
 65 A'   66 A'   67 A'   68 A'   25 A"   69 A'   26 A"   70 A'                 
  0.282   0.300   0.356   0.362   0.379   0.379   0.397   0.413
 27 A"   71 A'   72 A'   28 A"   73 A'   29 A"   30 A"   74 A'                 
  0.420   0.433   0.442   0.448   0.453   0.471   0.518   0.539
 31 A"   75 A'   76 A'   77 A'   32 A"   78 A'   79 A'   80 A'                 
  0.553   0.579   0.601   0.626   0.651   0.701   0.730   0.783
 33 A"   81 A'   34 A"   82 A'   83 A'   84 A'   35 A"   85 A'                 
  0.817   0.849   0.863   0.897   0.906   0.923   0.952   0.991
 86 A'   36 A"   87 A'   88 A'   37 A"   89 A'   90 A'   91 A'                 
  1.220   1.224   1.311   1.312   1.324   1.339   1.387   1.395
 92 A'   38 A"   39 A"   93 A'   94 A'   95 A'   40 A"   96 A'                 
  1.464   1.559   1.624   1.650   1.672   1.762   1.894   2.241
 41 A"   42 A"   97 A'   98 A'   99 A'  100 A'  101 A'   43 A"                 
  2.274   2.362   2.660   2.726   2.991   3.940   3.947   3.955
102 A'  103 A'   44 A"  104 A'  105 A'   45 A"   46 A"  106 A'                 
  3.963   3.964   4.011   4.026   4.078   4.201   4.222   4.336
 47 A"  107 A'   48 A"  108 A'  109 A'  110 A'  111 A'  112 A'                 
  4.399   5.964   5.997   5.998   6.010   6.014   6.053   6.907
113 A'   49 A"  114 A'   50 A"  115 A'  116 A'  117 A'  118 A'                 
  9.654  13.773  13.893  13.972  23.338  25.804  25.880  26.139
119 A'   51 A"  120 A'  121 A'  122 A'   52 A"  123 A'  124 A'                 
 27.786  27.846  28.309  28.336  28.339  28.340  28.347  28.359
125 A'  126 A'   53 A"   54 A"  127 A'  128 A'  129 A'  130 A'                 
 28.513  28.519  28.520  28.521  28.527  28.546  28.552  28.580
 55 A"   56 A"  131 A'   57 A"  132 A'   58 A"  133 A'  134 A'                 
 28.654  28.667 127.856 127.877 127.878 127.884 127.894 127.911
135 A'  136 A'   59 A"   60 A"  137 A'  138 A'  139 A'  140 A'                 
151.594 151.642 163.043 215.6391901.7541901.805
141 A'  142 A'  143 A'  144 A'  145 A'  146 A'                                 
 --------------------------------------------------------------

          Ground-State Mulliken Net Atomic Charges

     Atom                 Charge (a.u.)
  ----------------------------------------
      1 C                    -0.284190
      2 P                     0.033866
      3 Cl                   -0.060527
      4 I                     0.151492
      5 I                     0.159359
  ----------------------------------------
  Sum of atomic charges =    -0.000000

 -----------------------------------------------------------------
                    Cartesian Multipole Moments
 -----------------------------------------------------------------
    Charge (ESU x 10^10)
                -0.0000
    Dipole Moment (Debye)
         X       0.9305      Y       0.5353      Z      -0.0000
       Tot       1.0735
    Quadrupole Moments (Debye-Ang)
        XX     -85.8222     XY      -2.5649     YY     -87.6909
        XZ      -0.0000     YZ       0.0000     ZZ     -89.3454
    Octopole Moments (Debye-Ang^2)
       XXX      50.7096    XXY      38.2495    XYY       9.0472
       YYY      75.3277    XXZ      -0.0000    XYZ       0.0000
       YYZ      -0.0000    XZZ      10.9080    YZZ      21.1921
       ZZZ      -0.0000
    Hexadecapole Moments (Debye-Ang^3)
      XXXX   -1535.9865   XXXY    -112.6813   XXYY    -455.5671
      XYYY    -134.9903   YYYY   -1137.2790   XXXZ      -0.0000
      XXYZ      -0.0000   XYYZ       0.0000   YYYZ       0.0000
      XXZZ    -298.8933   XYZZ     -36.3298   YYZZ    -210.3747
      XZZZ      -0.0000   YZZZ       0.0000   ZZZZ    -124.2242
 -----------------------------------------------------------------
 Calculating analytic gradient of the SCF energy
 Gradient of SCF Energy
            1           2           3           4           5
    1   0.0038091  -0.0075589   0.0056051   0.0087061  -0.0105615
    2  -0.0369794   0.0252903  -0.0017175   0.0056447   0.0077619
    3   0.0000000  -0.0000000   0.0000000  -0.0000000  -0.0000000
 Max gradient component =       3.698E-02
 RMS gradient           =       1.263E-02
 Gradient time:  CPU 13.49 s  wall 4.60 s
 Geometry Optimization Parameters
   NAtoms,    NIC,     NZ,  NCons,   NDum,   NFix, NCnnct, MaxDiis
        5      20       5       0       0       0       0       0

 Cartesian Hessian Update
 Hessian Updated using BFGS Update


** GEOMETRY OPTIMIZATION IN DELOCALIZED INTERNAL COORDINATES **
   Searching for a Minimum

   Optimization Cycle:   5

                       Coordinates (Angstroms)
     ATOM                X               Y               Z
      1  C         0.0349802835   -0.4523005727    0.0000000000
      2  P        -0.2236931252   -2.0759913120    0.0000000000
      3  Cl       -2.2741449412   -2.3889140125    0.0000000000
      4  I         2.1334666299    0.1406909172    0.0000000000
      5  I        -1.4171211650    1.1786978056    0.0000000000
   Point Group: cs    Number of degrees of freedom:     7


   Energy is -14678.737980327

 Hessian Updated using BFGS Update

  7 Hessian modes will be used to form the next step
  Hessian Eigenvalues:
     0.046524    0.106735    0.218218    0.255357    0.264405    0.310086
     0.811152

 Minimum Search - Taking Simple RFO Step
 Searching for Lamda that Minimizes Along All modes
 Value Taken    Lamda =  -0.00549851
 Step Taken.  Stepsize is  0.227059

                             Maximum     Tolerance    Cnvgd?
         Gradient           0.024285      0.000300      NO
         Displacement       0.150996      0.001200      NO
         Energy change     -0.011876      0.000001      NO


 New Cartesian Coordinates Obtained by Inverse Iteration

 Displacement from previous Coordinates is:  0.188190
 ----------------------------------------------------------------
             Standard Nuclear Orientation (Angstroms)
    I     Atom           X                Y                Z
 ----------------------------------------------------------------
    1      C      -0.0008770026    -0.4168780358     0.0000000000
    2      P      -0.2036638139    -2.0786863946     0.0000000000
    3      Cl     -2.2677663863    -2.3971916353     0.0000000000
    4      I       2.0812290807     0.1320900099     0.0000000000
    5      I      -1.3554341959     1.1628488815     0.0000000000
 ----------------------------------------------------------------
 Molecular Point Group                 Cs    NOp =  2
 Largest Abelian Subgroup              Cs    NOp =  2
 Nuclear Repulsion Energy =  1163.4222703185 hartrees
 There are       72 alpha and       72 beta electrons
 Applying Cartesian multipole field
    Component          Value
    ---------          -----
     (2,0,0)        1.00000E-11
     (0,2,0)        2.00000E-11
     (0,0,2)       -3.00000E-11
 Nucleus-field energy     =     0.0000000317 hartrees
 Requested basis set is 6-311++G(d,p)
 There are 80 shells and 206 basis functions
 A cutoff of  1.0D-11 yielded   2323 shell pairs
 There are     16594 function pairs (     18730 Cartesian)
 Smallest overlap matrix eigenvalue = 9.19E-04
 Guess MOs from SCF MO coefficient file

 -----------------------------------------------------------------------
  General SCF calculation program by
  Eric Jon Sundstrom, Paul Horn, Yuezhi Mao, Dmitri Zuev, Alec White,
  David Stuck, Shaama M.S., Shane Yost, Joonho Lee, David Small,
  Daniel Levine, Susi Lehtola, Hugh Burton, Evgeny Epifanovsky
 -----------------------------------------------------------------------
 Exchange:     0.2000 Hartree-Fock + 0.0800 Slater + 0.7200 B88
 Correlation:  0.1900 VWN1RPA + 0.8100 LYP
 Using SG-1 standard quadrature grid
 using 4 threads for integral computing
 -------------------------------------------------------
 OpenMP Integral computing Module                
 Release: version 2.0, May 2017, Q-Chem Inc. Pleasanton 
 -------------------------------------------------------
 -------------------------------------------------------
 OpenMP BLAS3 based DFT computing Module                
 Release: version 1.0, May 2013, Q-Chem Inc. Pittsburgh 
 -------------------------------------------------------
 A restricted SCF calculation will be
 performed using DIIS
 SCF converges when DIIS error is below 1.0e-08
 ---------------------------------------
  Cycle       Energy         DIIS error
 ---------------------------------------
    1  -14678.7380154784      5.98e-04  
    2  -14678.7399148234      3.86e-04  
    3  -14678.7391850575      5.26e-04  
    4  -14678.7407391006      8.30e-05  
    5  -14678.7407840472      2.89e-05  
    6  -14678.7407887084      5.47e-06  
    7  -14678.7407888794      2.44e-06  
    8  -14678.7407889055      3.36e-07  
    9  -14678.7407889059      6.07e-08  
   10  -14678.7407889058      1.80e-08  
   11  -14678.7407889059      9.40e-09  Convergence criterion met
 ---------------------------------------
 SCF time:   CPU 40.08s  wall 14.00s 
 SCF   energy in the final basis set =   -14678.7407889059
 Total energy in the final basis set =   -14678.7407889059

 --------------------------------------------------------------
             Orbital Energies (a.u.) and Symmetries
 --------------------------------------------------------------

 Alpha MOs, Restricted
 -- Occupied --                  
*******-1165.90 -176.33 -176.33 -165.73 -165.73 -165.73 -165.73
  1 A'    2 A'    3 A'    4 A'    5 A'    6 A'    1 A"    7 A'                 
-165.73 -165.73 -101.57  -77.12  -35.83  -35.82  -31.32  -31.32
  8 A'    2 A"    9 A'   10 A'   11 A'   12 A'   13 A'   14 A'                 
-31.313 -31.313 -31.312 -31.311 -22.970 -22.968 -22.968 -22.968
  3 A"   15 A'   16 A'    4 A"   17 A'    5 A"   18 A'   19 A'                 
-22.967 -22.967 -22.964 -22.964 -22.962 -22.962 -10.288  -9.481
 20 A'    6 A"    7 A"   21 A'   22 A'    8 A"   23 A'   24 A'                 
 -7.244  -7.236  -7.236  -6.613  -6.375  -6.374  -4.788  -4.787
 25 A'    9 A"   26 A'   27 A'   28 A'   29 A'   30 A'   31 A'                 
 -4.776  -4.773  -4.772  -4.772  -4.771  -4.771  -4.770  -2.054
 32 A'   10 A"   33 A'   11 A"   34 A'   12 A"   35 A'   36 A'                 
 -2.052  -2.049  -2.049  -2.048  -2.047  -2.036  -2.036  -2.034
 37 A'   13 A"   38 A'   39 A'   14 A"   15 A"   40 A'   16 A"                 
 -2.034  -0.862  -0.789  -0.678  -0.656  -0.521  -0.444  -0.416
 41 A'   42 A'   43 A'   44 A'   45 A'   46 A'   47 A'   48 A'                 
 -0.384  -0.356  -0.343  -0.315  -0.303  -0.291  -0.276  -0.257
 17 A"   49 A'   18 A"   50 A'   51 A'   19 A"   52 A'   20 A"                 
 -- Virtual --                   
 -0.102  -0.095  -0.078  -0.012   0.003   0.029   0.044   0.049
 21 A"   53 A'   54 A'   55 A'   56 A'   57 A'   22 A"   58 A'                 
  0.064   0.071   0.092   0.093   0.096   0.104   0.122   0.134
 59 A'   60 A'   61 A'   23 A"   24 A"   62 A'   63 A'   64 A'                 
  0.149   0.184   0.206   0.214   0.220   0.222   0.227   0.273
 65 A'   66 A'   67 A'   25 A"   68 A'   69 A'   26 A"   70 A'                 
  0.283   0.304   0.354   0.360   0.373   0.373   0.399   0.416
 27 A"   71 A'   72 A'   28 A"   73 A'   29 A"   30 A"   74 A'                 
  0.425   0.433   0.448   0.455   0.456   0.467   0.517   0.541
 31 A"   75 A'   76 A'   32 A"   77 A'   78 A'   79 A'   80 A'                 
  0.545   0.586   0.607   0.632   0.673   0.708   0.742   0.789
 33 A"   81 A'   34 A"   82 A'   83 A'   84 A'   35 A"   85 A'                 
  0.805   0.853   0.866   0.904   0.906   0.930   0.947   0.970
 86 A'   36 A"   87 A'   88 A'   37 A"   89 A'   90 A'   91 A'                 
  1.215   1.229   1.311   1.318   1.335   1.335   1.389   1.409
 92 A'   38 A"   39 A"   93 A'   94 A'   95 A'   40 A"   96 A'                 
  1.454   1.558   1.623   1.651   1.681   1.758   1.871   2.245
 41 A"   42 A"   97 A'   98 A'   99 A'  100 A'  101 A'   43 A"                 
  2.276   2.361   2.654   2.729   2.970   3.938   3.946   3.956
102 A'  103 A'   44 A"  104 A'  105 A'   45 A"   46 A"  106 A'                 
  3.960   3.968   4.016   4.039   4.076   4.202   4.224   4.363
107 A'   47 A"   48 A"  108 A'  109 A'  110 A'  111 A'  112 A'                 
  4.411   5.964   5.999   5.999   6.003   6.018   6.075   6.896
113 A'   49 A"   50 A"  114 A'  115 A'  116 A'  117 A'  118 A'                 
  9.658  13.774  13.892  13.960  23.327  25.806  25.882  26.131
119 A'   51 A"  120 A'  121 A'  122 A'   52 A"  123 A'  124 A'                 
 27.800  27.854  28.310  28.335  28.336  28.342  28.349  28.371
125 A'  126 A'   53 A"  127 A'   54 A"  128 A'  129 A'  130 A'                 
 28.513  28.517  28.522  28.523  28.524  28.548  28.559  28.581
 55 A"   56 A"  131 A'  132 A'   57 A"   58 A"  133 A'  134 A'                 
 28.657  28.674 127.856 127.877 127.879 127.884 127.893 127.920
135 A'  136 A'   59 A"   60 A"  137 A'  138 A'  139 A'  140 A'                 
151.607 151.650 163.027 215.6431901.7671901.813
141 A'  142 A'  143 A'  144 A'  145 A'  146 A'                                 

 Beta MOs, Restricted
 -- Occupied --                  
*******-1165.90 -176.33 -176.33 -165.73 -165.73 -165.73 -165.73
  1 A'    2 A'    3 A'    4 A'    5 A'    6 A'    1 A"    7 A'                 
-165.73 -165.73 -101.57  -77.12  -35.83  -35.82  -31.32  -31.32
  8 A'    2 A"    9 A'   10 A'   11 A'   12 A'   13 A'   14 A'                 
-31.313 -31.313 -31.312 -31.311 -22.970 -22.968 -22.968 -22.968
  3 A"   15 A'   16 A'    4 A"   17 A'    5 A"   18 A'   19 A'                 
-22.967 -22.967 -22.964 -22.964 -22.962 -22.962 -10.288  -9.481
 20 A'    6 A"    7 A"   21 A'   22 A'    8 A"   23 A'   24 A'                 
 -7.244  -7.236  -7.236  -6.613  -6.375  -6.374  -4.788  -4.787
 25 A'    9 A"   26 A'   27 A'   28 A'   29 A'   30 A'   31 A'                 
 -4.776  -4.773  -4.772  -4.772  -4.771  -4.771  -4.770  -2.054
 32 A'   10 A"   33 A'   11 A"   34 A'   12 A"   35 A'   36 A'                 
 -2.052  -2.049  -2.049  -2.048  -2.047  -2.036  -2.036  -2.034
 37 A'   13 A"   38 A'   39 A'   14 A"   15 A"   40 A'   16 A"                 
 -2.034  -0.862  -0.789  -0.678  -0.656  -0.521  -0.444  -0.416
 41 A'   42 A'   43 A'   44 A'   45 A'   46 A'   47 A'   48 A'                 
 -0.384  -0.356  -0.343  -0.315  -0.303  -0.291  -0.276  -0.257
 17 A"   49 A'   18 A"   50 A'   51 A'   19 A"   52 A'   20 A"                 
 -- Virtual --                   
 -0.102  -0.095  -0.078  -0.012   0.003   0.029   0.044   0.049
 21 A"   53 A'   54 A'   55 A'   56 A'   57 A'   22 A"   58 A'                 
  0.064   0.071   0.092   0.093   0.096   0.104   0.122   0.134
 59 A'   60 A'   61 A'   23 A"   24 A"   62 A'   63 A'   64 A'                 
  0.149   0.184   0.206   0.214   0.220   0.222   0.227   0.273
 65 A'   66 A'   67 A'   25 A"   68 A'   69 A'   26 A"   70 A'                 
  0.283   0.304   0.354   0.360   0.373   0.373   0.399   0.416
 27 A"   71 A'   72 A'   28 A"   73 A'   29 A"   30 A"   74 A'                 
  0.425   0.433   0.448   0.455   0.456   0.467   0.517   0.541
 31 A"   75 A'   76 A'   32 A"   77 A'   78 A'   79 A'   80 A'                 
  0.545   0.586   0.607   0.632   0.673   0.708   0.742   0.789
 33 A"   81 A'   34 A"   82 A'   83 A'   84 A'   35 A"   85 A'                 
  0.805   0.853   0.866   0.904   0.906   0.930   0.947   0.970
 86 A'   36 A"   87 A'   88 A'   37 A"   89 A'   90 A'   91 A'                 
  1.215   1.229   1.311   1.318   1.335   1.335   1.389   1.409
 92 A'   38 A"   39 A"   93 A'   94 A'   95 A'   40 A"   96 A'                 
  1.454   1.558   1.623   1.651   1.681   1.758   1.871   2.245
 41 A"   42 A"   97 A'   98 A'   99 A'  100 A'  101 A'   43 A"                 
  2.276   2.361   2.654   2.729   2.970   3.938   3.946   3.956
102 A'  103 A'   44 A"  104 A'  105 A'   45 A"   46 A"  106 A'                 
  3.960   3.968   4.016   4.039   4.076   4.202   4.224   4.363
107 A'   47 A"   48 A"  108 A'  109 A'  110 A'  111 A'  112 A'                 
  4.411   5.964   5.999   5.999   6.003   6.018   6.075   6.896
113 A'   49 A"   50 A"  114 A'  115 A'  116 A'  117 A'  118 A'                 
  9.658  13.774  13.892  13.960  23.327  25.806  25.882  26.131
119 A'   51 A"  120 A'  121 A'  122 A'   52 A"  123 A'  124 A'                 
 27.800  27.854  28.310  28.335  28.336  28.342  28.349  28.371
125 A'  126 A'   53 A"  127 A'   54 A"  128 A'  129 A'  130 A'                 
 28.513  28.517  28.522  28.523  28.524  28.548  28.559  28.581
 55 A"   56 A"  131 A'  132 A'   57 A"   58 A"  133 A'  134 A'                 
 28.657  28.674 127.856 127.877 127.879 127.884 127.893 127.920
135 A'  136 A'   59 A"   60 A"  137 A'  138 A'  139 A'  140 A'                 
151.607 151.650 163.027 215.6431901.7671901.813
141 A'  142 A'  143 A'  144 A'  145 A'  146 A'                                 
 --------------------------------------------------------------

          Ground-State Mulliken Net Atomic Charges

     Atom                 Charge (a.u.)
  ----------------------------------------
      1 C                    -0.305380
      2 P                     0.035592
      3 Cl                   -0.078568
      4 I                     0.142629
      5 I                     0.205727
  ----------------------------------------
  Sum of atomic charges =    -0.000000

 -----------------------------------------------------------------
                    Cartesian Multipole Moments
 -----------------------------------------------------------------
    Charge (ESU x 10^10)
                -0.0000
    Dipole Moment (Debye)
         X       0.8649      Y       0.8334      Z      -0.0000
       Tot       1.2011
    Quadrupole Moments (Debye-Ang)
        XX     -86.5966     XY      -3.2828     YY     -87.7985
        XZ       0.0000     YZ       0.0000     ZZ     -89.2222
    Octopole Moments (Debye-Ang^2)
       XXX      48.9971    XXY      39.5163    XYY       9.7026
       YYY      78.8852    XXZ      -0.0000    XYZ      -0.0000
       YYZ      -0.0000    XZZ      10.3130    YZZ      22.4568
       ZZZ       0.0000
    Hexadecapole Moments (Debye-Ang^3)
      XXXX   -1479.2201   XXXY    -121.8203   XXYY    -448.0392
      XYYY    -144.3169   YYYY   -1133.9199   XXXZ       0.0000
      XXYZ       0.0000   XYYZ       0.0000   YYYZ       0.0000
      XXZZ    -287.2908   XYZZ     -38.8079   YYZZ    -210.1225
      XZZZ       0.0000   YZZZ       0.0000   ZZZZ    -123.7914
 -----------------------------------------------------------------
 Calculating analytic gradient of the SCF energy
 Gradient of SCF Energy
            1           2           3           4           5
    1  -0.0025769  -0.0023963   0.0028359  -0.0020571   0.0041945
    2  -0.0056492   0.0054044  -0.0006912   0.0023599  -0.0014240
    3  -0.0000000  -0.0000000   0.0000000   0.0000000   0.0000000
 Max gradient component =       5.649E-03
 RMS gradient           =       2.726E-03
 Gradient time:  CPU 13.60 s  wall 4.63 s
 Geometry Optimization Parameters
   NAtoms,    NIC,     NZ,  NCons,   NDum,   NFix, NCnnct, MaxDiis
        5      20       5       0       0       0       0       0

 Cartesian Hessian Update
 Hessian Updated using BFGS Update


** GEOMETRY OPTIMIZATION IN DELOCALIZED INTERNAL COORDINATES **
   Searching for a Minimum

   Optimization Cycle:   6

                       Coordinates (Angstroms)
     ATOM                X               Y               Z
      1  C        -0.0008770026   -0.4168780358    0.0000000000
      2  P        -0.2036638139   -2.0786863946    0.0000000000
      3  Cl       -2.2677663863   -2.3971916353    0.0000000000
      4  I         2.0812290807    0.1320900099    0.0000000000
      5  I        -1.3554341959    1.1628488815    0.0000000000
   Point Group: cs    Number of degrees of freedom:     7


   Energy is -14678.740788906

 Hessian Updated using BFGS Update

  7 Hessian modes will be used to form the next step
  Hessian Eigenvalues:
     0.050014    0.114603    0.212945    0.263579    0.271867    0.309693
     0.771679

 Minimum Search - Taking Simple RFO Step
 Searching for Lamda that Minimizes Along All modes
 Value Taken    Lamda =  -0.00040296
 Step Taken.  Stepsize is  0.041880

                             Maximum     Tolerance    Cnvgd?
         Gradient           0.006729      0.000300      NO
         Displacement       0.026382      0.001200      NO
         Energy change     -0.002809      0.000001      NO


 New Cartesian Coordinates Obtained by Inverse Iteration

 Displacement from previous Coordinates is:  0.073009
 ----------------------------------------------------------------
             Standard Nuclear Orientation (Angstroms)
    I     Atom           X                Y                Z
 ----------------------------------------------------------------
    1      C       0.0044519876    -0.4134634042     0.0000000000
    2      P      -0.1928866448    -2.0785395238     0.0000000000
    3      Cl     -2.2641291740    -2.3795984544     0.0000000000
    4      I       2.0879917275     0.1169527734     0.0000000000
    5      I      -1.3819402144     1.1568314346     0.0000000000
 ----------------------------------------------------------------
 Molecular Point Group                 Cs    NOp =  2
 Largest Abelian Subgroup              Cs    NOp =  2
 Nuclear Repulsion Energy =  1160.5868477731 hartrees
 There are       72 alpha and       72 beta electrons
 Applying Cartesian multipole field
    Component          Value
    ---------          -----
     (2,0,0)        1.00000E-11
     (0,2,0)        2.00000E-11
     (0,0,2)       -3.00000E-11
 Nucleus-field energy     =     0.0000000317 hartrees
 Requested basis set is 6-311++G(d,p)
 There are 80 shells and 206 basis functions
 A cutoff of  1.0D-11 yielded   2324 shell pairs
 There are     16597 function pairs (     18733 Cartesian)
 Smallest overlap matrix eigenvalue = 9.24E-04
 Guess MOs from SCF MO coefficient file

 -----------------------------------------------------------------------
  General SCF calculation program by
  Eric Jon Sundstrom, Paul Horn, Yuezhi Mao, Dmitri Zuev, Alec White,
  David Stuck, Shaama M.S., Shane Yost, Joonho Lee, David Small,
  Daniel Levine, Susi Lehtola, Hugh Burton, Evgeny Epifanovsky
 -----------------------------------------------------------------------
 Exchange:     0.2000 Hartree-Fock + 0.0800 Slater + 0.7200 B88
 Correlation:  0.1900 VWN1RPA + 0.8100 LYP
 Using SG-1 standard quadrature grid
 using 4 threads for integral computing
 -------------------------------------------------------
 OpenMP Integral computing Module                
 Release: version 2.0, May 2017, Q-Chem Inc. Pleasanton 
 -------------------------------------------------------
 -------------------------------------------------------
 OpenMP BLAS3 based DFT computing Module                
 Release: version 1.0, May 2013, Q-Chem Inc. Pittsburgh 
 -------------------------------------------------------
 A restricted SCF calculation will be
 performed using DIIS
 SCF converges when DIIS error is below 1.0e-08
 ---------------------------------------
  Cycle       Energy         DIIS error
 ---------------------------------------
    1  -14678.7408322063      1.34e-04  
    2  -14678.7409434380      1.01e-04  
    3  -14678.7409155869      1.22e-04  
    4  -14678.7410009523      1.81e-05  
    5  -14678.7410029777      3.19e-06  
    6  -14678.7410030150      1.58e-06  
    7  -14678.7410030272      4.51e-07  
    8  -14678.7410030282      1.43e-07  
    9  -14678.7410030285      2.19e-08  
   10  -14678.7410030285      9.41e-09  Convergence criterion met
 ---------------------------------------
 SCF time:   CPU 36.62s  wall 13.00s 
 SCF   energy in the final basis set =   -14678.7410030285
 Total energy in the final basis set =   -14678.7410030285

 --------------------------------------------------------------
             Orbital Energies (a.u.) and Symmetries
 --------------------------------------------------------------

 Alpha MOs, Restricted
 -- Occupied --                  
*******-1165.90 -176.33 -176.33 -165.73 -165.73 -165.73 -165.73
  1 A'    2 A'    3 A'    4 A'    5 A'    6 A'    1 A"    7 A'                 
-165.73 -165.73 -101.57  -77.12  -35.83  -35.83  -31.32  -31.32
  8 A'    2 A"    9 A'   10 A'   11 A'   12 A'   13 A'   14 A'                 
-31.313 -31.313 -31.312 -31.312 -22.970 -22.969 -22.968 -22.968
  3 A"   15 A'   16 A'    4 A"   17 A'   18 A'    5 A"   19 A'                 
-22.967 -22.967 -22.964 -22.964 -22.963 -22.963 -10.289  -9.480
 20 A'    6 A"    7 A"   21 A'   22 A'    8 A"   23 A'   24 A'                 
 -7.243  -7.235  -7.235  -6.613  -6.375  -6.374  -4.788  -4.787
 25 A'    9 A"   26 A'   27 A'   28 A'   29 A'   30 A'   31 A'                 
 -4.777  -4.773  -4.772  -4.772  -4.772  -4.771  -4.770  -2.054
 32 A'   10 A"   11 A"   33 A'   34 A'   12 A"   35 A'   36 A'                 
 -2.053  -2.049  -2.048  -2.048  -2.048  -2.035  -2.035  -2.034
 37 A'   13 A"   38 A'   39 A'   14 A"   15 A"   40 A'   16 A"                 
 -2.034  -0.861  -0.788  -0.678  -0.655  -0.520  -0.443  -0.415
 41 A'   42 A'   43 A'   44 A'   45 A'   46 A'   47 A'   48 A'                 
 -0.383  -0.356  -0.342  -0.315  -0.303  -0.291  -0.277  -0.256
 17 A"   49 A'   18 A"   50 A'   51 A'   19 A"   52 A'   20 A"                 
 -- Virtual --                   
 -0.103  -0.097  -0.078  -0.013   0.004   0.029   0.044   0.049
 21 A"   53 A'   54 A'   55 A'   56 A'   57 A'   22 A"   58 A'                 
  0.064   0.070   0.091   0.093   0.095   0.104   0.121   0.133
 59 A'   60 A'   61 A'   23 A"   24 A"   62 A'   63 A'   64 A'                 
  0.150   0.183   0.205   0.214   0.220   0.222   0.227   0.273
 65 A'   66 A'   67 A'   25 A"   68 A'   69 A'   26 A"   70 A'                 
  0.283   0.306   0.354   0.360   0.375   0.375   0.397   0.417
 27 A"   71 A'   72 A'   28 A"   73 A'   29 A"   30 A"   74 A'                 
  0.425   0.433   0.446   0.452   0.455   0.468   0.519   0.542
 31 A"   75 A'   76 A'   77 A'   32 A"   78 A'   79 A'   80 A'                 
  0.545   0.585   0.608   0.630   0.670   0.707   0.740   0.787
 33 A"   81 A'   34 A"   82 A'   83 A'   84 A'   35 A"   85 A'                 
  0.807   0.854   0.867   0.906   0.906   0.930   0.947   0.968
 86 A'   36 A"   87 A'   37 A"   88 A'   89 A'   90 A'   91 A'                 
  1.213   1.228   1.311   1.320   1.332   1.339   1.390   1.407
 92 A'   38 A"   39 A"   93 A'   94 A'   95 A'   40 A"   96 A'                 
  1.452   1.558   1.621   1.651   1.680   1.756   1.870   2.245
 41 A"   42 A"   97 A'   98 A'   99 A'  100 A'  101 A'   43 A"                 
  2.278   2.361   2.653   2.730   2.965   3.939   3.946   3.958
102 A'  103 A'   44 A"  104 A'  105 A'   45 A"   46 A"  106 A'                 
  3.960   3.967   4.016   4.034   4.078   4.204   4.226   4.357
107 A'   47 A"   48 A"  108 A'  109 A'  110 A'  111 A'  112 A'                 
  4.410   5.964   5.999   6.001   6.006   6.017   6.069   6.894
113 A'   49 A"   50 A"  114 A'  115 A'  116 A'  117 A'  118 A'                 
  9.659  13.773  13.892  13.955  23.325  25.807  25.887  26.129
119 A'   51 A"  120 A'  121 A'  122 A'   52 A"  123 A'  124 A'                 
 27.798  27.854  28.309  28.336  28.337  28.343  28.348  28.368
125 A'  126 A'   53 A"   54 A"  127 A'  128 A'  129 A'  130 A'                 
 28.513  28.516  28.523  28.523  28.523  28.548  28.556  28.581
 55 A"   56 A"  131 A'  132 A'   57 A"   58 A"  133 A'  134 A'                 
 28.658  28.673 127.856 127.877 127.881 127.883 127.894 127.918
135 A'  136 A'   59 A"   60 A"  137 A'  138 A'  139 A'  140 A'                 
151.604 151.649 163.025 215.6431901.7651901.812
141 A'  142 A'  143 A'  144 A'  145 A'  146 A'                                 

 Beta MOs, Restricted
 -- Occupied --                  
*******-1165.90 -176.33 -176.33 -165.73 -165.73 -165.73 -165.73
  1 A'    2 A'    3 A'    4 A'    5 A'    6 A'    1 A"    7 A'                 
-165.73 -165.73 -101.57  -77.12  -35.83  -35.83  -31.32  -31.32
  8 A'    2 A"    9 A'   10 A'   11 A'   12 A'   13 A'   14 A'                 
-31.313 -31.313 -31.312 -31.312 -22.970 -22.969 -22.968 -22.968
  3 A"   15 A'   16 A'    4 A"   17 A'   18 A'    5 A"   19 A'                 
-22.967 -22.967 -22.964 -22.964 -22.963 -22.963 -10.289  -9.480
 20 A'    6 A"    7 A"   21 A'   22 A'    8 A"   23 A'   24 A'                 
 -7.243  -7.235  -7.235  -6.613  -6.375  -6.374  -4.788  -4.787
 25 A'    9 A"   26 A'   27 A'   28 A'   29 A'   30 A'   31 A'                 
 -4.777  -4.773  -4.772  -4.772  -4.772  -4.771  -4.770  -2.054
 32 A'   10 A"   11 A"   33 A'   34 A'   12 A"   35 A'   36 A'                 
 -2.053  -2.049  -2.048  -2.048  -2.048  -2.035  -2.035  -2.034
 37 A'   13 A"   38 A'   39 A'   14 A"   15 A"   40 A'   16 A"                 
 -2.034  -0.861  -0.788  -0.678  -0.655  -0.520  -0.443  -0.415
 41 A'   42 A'   43 A'   44 A'   45 A'   46 A'   47 A'   48 A'                 
 -0.383  -0.356  -0.342  -0.315  -0.303  -0.291  -0.277  -0.256
 17 A"   49 A'   18 A"   50 A'   51 A'   19 A"   52 A'   20 A"                 
 -- Virtual --                   
 -0.103  -0.097  -0.078  -0.013   0.004   0.029   0.044   0.049
 21 A"   53 A'   54 A'   55 A'   56 A'   57 A'   22 A"   58 A'                 
  0.064   0.070   0.091   0.093   0.095   0.104   0.121   0.133
 59 A'   60 A'   61 A'   23 A"   24 A"   62 A'   63 A'   64 A'                 
  0.150   0.183   0.205   0.214   0.220   0.222   0.227   0.273
 65 A'   66 A'   67 A'   25 A"   68 A'   69 A'   26 A"   70 A'                 
  0.283   0.306   0.354   0.360   0.375   0.375   0.397   0.417
 27 A"   71 A'   72 A'   28 A"   73 A'   29 A"   30 A"   74 A'                 
  0.425   0.433   0.446   0.452   0.455   0.468   0.519   0.542
 31 A"   75 A'   76 A'   77 A'   32 A"   78 A'   79 A'   80 A'                 
  0.545   0.585   0.608   0.630   0.670   0.707   0.740   0.787
 33 A"   81 A'   34 A"   82 A'   83 A'   84 A'   35 A"   85 A'                 
  0.807   0.854   0.867   0.906   0.906   0.930   0.947   0.968
 86 A'   36 A"   87 A'   37 A"   88 A'   89 A'   90 A'   91 A'                 
  1.213   1.228   1.311   1.320   1.332   1.339   1.390   1.407
 92 A'   38 A"   39 A"   93 A'   94 A'   95 A'   40 A"   96 A'                 
  1.452   1.558   1.621   1.651   1.680   1.756   1.870   2.245
 41 A"   42 A"   97 A'   98 A'   99 A'  100 A'  101 A'   43 A"                 
  2.278   2.361   2.653   2.730   2.965   3.939   3.946   3.958
102 A'  103 A'   44 A"  104 A'  105 A'   45 A"   46 A"  106 A'                 
  3.960   3.967   4.016   4.034   4.078   4.204   4.226   4.357
107 A'   47 A"   48 A"  108 A'  109 A'  110 A'  111 A'  112 A'                 
  4.410   5.964   5.999   6.001   6.006   6.017   6.069   6.894
113 A'   49 A"   50 A"  114 A'  115 A'  116 A'  117 A'  118 A'                 
  9.659  13.773  13.892  13.955  23.325  25.807  25.887  26.129
119 A'   51 A"  120 A'  121 A'  122 A'   52 A"  123 A'  124 A'                 
 27.798  27.854  28.309  28.336  28.337  28.343  28.348  28.368
125 A'  126 A'   53 A"   54 A"  127 A'  128 A'  129 A'  130 A'                 
 28.513  28.516  28.523  28.523  28.523  28.548  28.556  28.581
 55 A"   56 A"  131 A'  132 A'   57 A"   58 A"  133 A'  134 A'                 
 28.658  28.673 127.856 127.877 127.881 127.883 127.894 127.918
135 A'  136 A'   59 A"   60 A"  137 A'  138 A'  139 A'  140 A'                 
151.604 151.649 163.025 215.6431901.7651901.812
141 A'  142 A'  143 A'  144 A'  145 A'  146 A'                                 
 --------------------------------------------------------------

          Ground-State Mulliken Net Atomic Charges

     Atom                 Charge (a.u.)
  ----------------------------------------
      1 C                    -0.302382
      2 P                     0.036135
      3 Cl                   -0.080610
      4 I                     0.144437
      5 I                     0.202419
  ----------------------------------------
  Sum of atomic charges =    -0.000000

 -----------------------------------------------------------------
                    Cartesian Multipole Moments
 -----------------------------------------------------------------
    Charge (ESU x 10^10)
                -0.0000
    Dipole Moment (Debye)
         X       0.9178      Y       0.8055      Z       0.0000
       Tot       1.2211
    Quadrupole Moments (Debye-Ang)
        XX     -86.4642     XY      -3.4823     YY     -87.8637
        XZ      -0.0000     YZ       0.0000     ZZ     -89.2538
    Octopole Moments (Debye-Ang^2)
       XXX      50.1373    XXY      40.0575    XYY      10.3181
       YYY      79.5691    XXZ       0.0000    XYZ      -0.0000
       YYZ       0.0000    XZZ      10.7540    YZZ      22.8146
       ZZZ       0.0000
    Hexadecapole Moments (Debye-Ang^3)
      XXXX   -1491.5601   XXXY    -117.2284   XXYY    -449.6470
      XYYY    -137.8379   YYYY   -1125.0923   XXXZ      -0.0000
      XXYZ       0.0000   XYYZ      -0.0000   YYYZ      -0.0000
      XXZZ    -289.9328   XYZZ     -36.4850   YYZZ    -208.6202
      XZZZ      -0.0000   YZZZ      -0.0000   ZZZZ    -123.8766
 -----------------------------------------------------------------
 Calculating analytic gradient of the SCF energy
 Gradient of SCF Energy
            1           2           3           4           5
    1   0.0002592   0.0002343   0.0017628  -0.0018154  -0.0004411
    2  -0.0050937   0.0032174   0.0003183   0.0004180   0.0011399
    3   0.0000000   0.0000000  -0.0000000  -0.0000000  -0.0000000
 Max gradient component =       5.094E-03
 RMS gradient           =       1.724E-03
 Gradient time:  CPU 13.88 s  wall 4.73 s
 Geometry Optimization Parameters
   NAtoms,    NIC,     NZ,  NCons,   NDum,   NFix, NCnnct, MaxDiis
        5      20       5       0       0       0       0       0

 Cartesian Hessian Update
 Hessian Updated using BFGS Update


** GEOMETRY OPTIMIZATION IN DELOCALIZED INTERNAL COORDINATES **
   Searching for a Minimum

   Optimization Cycle:   7

                       Coordinates (Angstroms)
     ATOM                X               Y               Z
      1  C         0.0044519876   -0.4134634042    0.0000000000
      2  P        -0.1928866448   -2.0785395238    0.0000000000
      3  Cl       -2.2641291740   -2.3795984544    0.0000000000
      4  I         2.0879917275    0.1169527734    0.0000000000
      5  I        -1.3819402144    1.1568314346    0.0000000000
   Point Group: cs    Number of degrees of freedom:     7


   Energy is -14678.741003028

 Hessian Updated using BFGS Update

  7 Hessian modes will be used to form the next step
  Hessian Eigenvalues:
     0.059984    0.114900    0.187654    0.232852    0.273257    0.325910
     0.726292

 Minimum Search - Taking Simple RFO Step
 Searching for Lamda that Minimizes Along All modes
 Value Taken    Lamda =  -0.00016485
 Step Taken.  Stepsize is  0.043201

                             Maximum     Tolerance    Cnvgd?
         Gradient           0.004084      0.000300      NO
         Displacement       0.027831      0.001200      NO
         Energy change     -0.000214      0.000001      NO


 New Cartesian Coordinates Obtained by Inverse Iteration

 Displacement from previous Coordinates is:  0.049173
 ----------------------------------------------------------------
             Standard Nuclear Orientation (Angstroms)
    I     Atom           X                Y                Z
 ----------------------------------------------------------------
    1      C       0.0034794882    -0.4045732036     0.0000000000
    2      P      -0.1937216250    -2.0751002565     0.0000000000
    3      Cl     -2.2702522707    -2.3766676405     0.0000000000
    4      I       2.1045039356     0.1154776631     0.0000000000
    5      I      -1.3905218460     1.1430462631     0.0000000000
 ----------------------------------------------------------------
 Molecular Point Group                 Cs    NOp =  2
 Largest Abelian Subgroup              Cs    NOp =  2
 Nuclear Repulsion Energy =  1158.2797036419 hartrees
 There are       72 alpha and       72 beta electrons
 Applying Cartesian multipole field
    Component          Value
    ---------          -----
     (2,0,0)        1.00000E-11
     (0,2,0)        2.00000E-11
     (0,0,2)       -3.00000E-11
 Nucleus-field energy     =     0.0000000317 hartrees
 Requested basis set is 6-311++G(d,p)
 There are 80 shells and 206 basis functions
 A cutoff of  1.0D-11 yielded   2321 shell pairs
 There are     16566 function pairs (     18691 Cartesian)
 Smallest overlap matrix eigenvalue = 9.29E-04
 Guess MOs from SCF MO coefficient file

 -----------------------------------------------------------------------
  General SCF calculation program by
  Eric Jon Sundstrom, Paul Horn, Yuezhi Mao, Dmitri Zuev, Alec White,
  David Stuck, Shaama M.S., Shane Yost, Joonho Lee, David Small,
  Daniel Levine, Susi Lehtola, Hugh Burton, Evgeny Epifanovsky
 -----------------------------------------------------------------------
 Exchange:     0.2000 Hartree-Fock + 0.0800 Slater + 0.7200 B88
 Correlation:  0.1900 VWN1RPA + 0.8100 LYP
 Using SG-1 standard quadrature grid
 using 4 threads for integral computing
 -------------------------------------------------------
 OpenMP Integral computing Module                
 Release: version 2.0, May 2017, Q-Chem Inc. Pleasanton 
 -------------------------------------------------------
 -------------------------------------------------------
 OpenMP BLAS3 based DFT computing Module                
 Release: version 1.0, May 2013, Q-Chem Inc. Pittsburgh 
 -------------------------------------------------------
 A restricted SCF calculation will be
 performed using DIIS
 SCF converges when DIIS error is below 1.0e-08
 ---------------------------------------
  Cycle       Energy         DIIS error
 ---------------------------------------
    1  -14678.7409391281      1.18e-04  
    2  -14678.7410406628      5.83e-05  
    3  -14678.7410114578      9.22e-05  
    4  -14678.7410598916      1.80e-05  
    5  -14678.7410617806      3.61e-06  
    6  -14678.7410618239      1.08e-06  
    7  -14678.7410618285      4.05e-07  
    8  -14678.7410618295      1.61e-07  
    9  -14678.7410618297      2.28e-08  
   10  -14678.7410618298      6.70e-09  Convergence criterion met
 ---------------------------------------
 SCF time:   CPU 36.32s  wall 13.00s 
 SCF   energy in the final basis set =   -14678.7410618298
 Total energy in the final basis set =   -14678.7410618298

 --------------------------------------------------------------
             Orbital Energies (a.u.) and Symmetries
 --------------------------------------------------------------

 Alpha MOs, Restricted
 -- Occupied --                  
*******-1165.90 -176.33 -176.33 -165.73 -165.73 -165.73 -165.73
  1 A'    2 A'    3 A'    4 A'    5 A'    6 A'    1 A"    7 A'                 
-165.73 -165.73 -101.57  -77.12  -35.83  -35.82  -31.32  -31.32
  8 A'    2 A"    9 A'   10 A'   11 A'   12 A'   13 A'   14 A'                 
-31.314 -31.313 -31.312 -31.312 -22.970 -22.969 -22.969 -22.969
  3 A"   15 A'   16 A'    4 A"   17 A'    5 A"   18 A'   19 A'                 
-22.967 -22.967 -22.964 -22.964 -22.963 -22.963 -10.289  -9.479
 20 A'    6 A"    7 A"   21 A'   22 A'    8 A"   23 A'   24 A'                 
 -7.242  -7.235  -7.234  -6.614  -6.376  -6.374  -4.789  -4.787
 25 A'    9 A"   26 A'   27 A'   28 A'   29 A'   30 A'   31 A'                 
 -4.777  -4.774  -4.773  -4.772  -4.772  -4.771  -4.770  -2.055
 32 A'   10 A"   33 A'   11 A"   34 A'   12 A"   35 A'   36 A'                 
 -2.053  -2.050  -2.049  -2.048  -2.047  -2.036  -2.036  -2.034
 37 A'   13 A"   38 A'   39 A'   14 A"   15 A"   40 A'   41 A'                 
 -2.034  -0.860  -0.787  -0.679  -0.654  -0.520  -0.442  -0.415
 16 A"   42 A'   43 A'   44 A'   45 A'   46 A'   47 A'   48 A'                 
 -0.382  -0.356  -0.342  -0.315  -0.302  -0.292  -0.278  -0.256
 17 A"   49 A'   18 A"   50 A'   51 A'   19 A"   52 A'   20 A"                 
 -- Virtual --                   
 -0.103  -0.098  -0.078  -0.013   0.003   0.028   0.045   0.049
 21 A"   53 A'   54 A'   55 A'   56 A'   57 A'   22 A"   58 A'                 
  0.063   0.070   0.091   0.092   0.095   0.104   0.120   0.133
 59 A'   60 A'   61 A'   23 A"   24 A"   62 A'   63 A'   64 A'                 
  0.150   0.183   0.206   0.214   0.219   0.221   0.227   0.274
 65 A'   66 A'   67 A'   25 A"   68 A'   69 A'   26 A"   70 A'                 
  0.283   0.306   0.353   0.359   0.376   0.376   0.396   0.417
 27 A"   71 A'   72 A'   28 A"   73 A'   29 A"   30 A"   74 A'                 
  0.425   0.432   0.443   0.451   0.455   0.469   0.521   0.542
 31 A"   75 A'   76 A'   77 A'   32 A"   78 A'   79 A'   80 A'                 
  0.545   0.585   0.609   0.627   0.670   0.707   0.740   0.787
 33 A"   81 A'   34 A"   82 A'   83 A'   84 A'   35 A"   85 A'                 
  0.807   0.854   0.867   0.905   0.906   0.930   0.947   0.964
 86 A'   36 A"   87 A'   37 A"   88 A'   89 A'   90 A'   91 A'                 
  1.211   1.227   1.312   1.319   1.329   1.342   1.389   1.406
 92 A'   38 A"   39 A"   93 A'   94 A'   95 A'   40 A"   96 A'                 
  1.450   1.558   1.618   1.654   1.679   1.755   1.866   2.246
 41 A"   42 A"   97 A'   98 A'   99 A'  100 A'  101 A'   43 A"                 
  2.279   2.360   2.653   2.729   2.960   3.939   3.945   3.959
102 A'  103 A'   44 A"  104 A'  105 A'   45 A"   46 A"  106 A'                 
  3.960   3.966   4.016   4.031   4.080   4.205   4.225   4.354
107 A'   47 A"   48 A"  108 A'  109 A'  110 A'  111 A'  112 A'                 
  4.410   5.963   5.998   6.001   6.008   6.017   6.068   6.890
113 A'   49 A"   50 A"  114 A'  115 A'  116 A'  117 A'  118 A'                 
  9.659  13.773  13.892  13.952  23.323  25.807  25.888  26.126
119 A'   51 A"  120 A'  121 A'  122 A'   52 A"  123 A'  124 A'                 
 27.796  27.853  28.309  28.336  28.338  28.343  28.348  28.366
125 A'  126 A'   53 A"   54 A"  127 A'  128 A'  129 A'  130 A'                 
 28.513  28.516  28.522  28.523  28.523  28.548  28.554  28.581
 55 A"   56 A"   57 A"  131 A'  132 A'   58 A"  133 A'  134 A'                 
 28.658  28.673 127.856 127.876 127.881 127.882 127.894 127.917
135 A'  136 A'   59 A"   60 A"  137 A'  138 A'  139 A'  140 A'                 
151.603 151.649 163.020 215.6431901.7631901.812
141 A'  142 A'  143 A'  144 A'  145 A'  146 A'                                 

 Beta MOs, Restricted
 -- Occupied --                  
*******-1165.90 -176.33 -176.33 -165.73 -165.73 -165.73 -165.73
  1 A'    2 A'    3 A'    4 A'    5 A'    6 A'    1 A"    7 A'                 
-165.73 -165.73 -101.57  -77.12  -35.83  -35.82  -31.32  -31.32
  8 A'    2 A"    9 A'   10 A'   11 A'   12 A'   13 A'   14 A'                 
-31.314 -31.313 -31.312 -31.312 -22.970 -22.969 -22.969 -22.969
  3 A"   15 A'   16 A'    4 A"   17 A'    5 A"   18 A'   19 A'                 
-22.967 -22.967 -22.964 -22.964 -22.963 -22.963 -10.289  -9.479
 20 A'    6 A"    7 A"   21 A'   22 A'    8 A"   23 A'   24 A'                 
 -7.242  -7.235  -7.234  -6.614  -6.376  -6.374  -4.789  -4.787
 25 A'    9 A"   26 A'   27 A'   28 A'   29 A'   30 A'   31 A'                 
 -4.777  -4.774  -4.773  -4.772  -4.772  -4.771  -4.770  -2.055
 32 A'   10 A"   33 A'   11 A"   34 A'   12 A"   35 A'   36 A'                 
 -2.053  -2.050  -2.049  -2.048  -2.047  -2.036  -2.036  -2.034
 37 A'   13 A"   38 A'   39 A'   14 A"   15 A"   40 A'   41 A'                 
 -2.034  -0.860  -0.787  -0.679  -0.654  -0.520  -0.442  -0.415
 16 A"   42 A'   43 A'   44 A'   45 A'   46 A'   47 A'   48 A'                 
 -0.382  -0.356  -0.342  -0.315  -0.302  -0.292  -0.278  -0.256
 17 A"   49 A'   18 A"   50 A'   51 A'   19 A"   52 A'   20 A"                 
 -- Virtual --                   
 -0.103  -0.098  -0.078  -0.013   0.003   0.028   0.045   0.049
 21 A"   53 A'   54 A'   55 A'   56 A'   57 A'   22 A"   58 A'                 
  0.063   0.070   0.091   0.092   0.095   0.104   0.120   0.133
 59 A'   60 A'   61 A'   23 A"   24 A"   62 A'   63 A'   64 A'                 
  0.150   0.183   0.206   0.214   0.219   0.221   0.227   0.274
 65 A'   66 A'   67 A'   25 A"   68 A'   69 A'   26 A"   70 A'                 
  0.283   0.306   0.353   0.359   0.376   0.376   0.396   0.417
 27 A"   71 A'   72 A'   28 A"   73 A'   29 A"   30 A"   74 A'                 
  0.425   0.432   0.443   0.451   0.455   0.469   0.521   0.542
 31 A"   75 A'   76 A'   77 A'   32 A"   78 A'   79 A'   80 A'                 
  0.545   0.585   0.609   0.627   0.670   0.707   0.740   0.787
 33 A"   81 A'   34 A"   82 A'   83 A'   84 A'   35 A"   85 A'                 
  0.807   0.854   0.867   0.905   0.906   0.930   0.947   0.964
 86 A'   36 A"   87 A'   37 A"   88 A'   89 A'   90 A'   91 A'                 
  1.211   1.227   1.312   1.319   1.329   1.342   1.389   1.406
 92 A'   38 A"   39 A"   93 A'   94 A'   95 A'   40 A"   96 A'                 
  1.450   1.558   1.618   1.654   1.679   1.755   1.866   2.246
 41 A"   42 A"   97 A'   98 A'   99 A'  100 A'  101 A'   43 A"                 
  2.279   2.360   2.653   2.729   2.960   3.939   3.945   3.959
102 A'  103 A'   44 A"  104 A'  105 A'   45 A"   46 A"  106 A'                 
  3.960   3.966   4.016   4.031   4.080   4.205   4.225   4.354
107 A'   47 A"   48 A"  108 A'  109 A'  110 A'  111 A'  112 A'                 
  4.410   5.963   5.998   6.001   6.008   6.017   6.068   6.890
113 A'   49 A"   50 A"  114 A'  115 A'  116 A'  117 A'  118 A'                 
  9.659  13.773  13.892  13.952  23.323  25.807  25.888  26.126
119 A'   51 A"  120 A'  121 A'  122 A'   52 A"  123 A'  124 A'                 
 27.796  27.853  28.309  28.336  28.338  28.343  28.348  28.366
125 A'  126 A'   53 A"   54 A"  127 A'  128 A'  129 A'  130 A'                 
 28.513  28.516  28.522  28.523  28.523  28.548  28.554  28.581
 55 A"   56 A"   57 A"  131 A'  132 A'   58 A"  133 A'  134 A'                 
 28.658  28.673 127.856 127.876 127.881 127.882 127.894 127.917
135 A'  136 A'   59 A"   60 A"  137 A'  138 A'  139 A'  140 A'                 
151.603 151.649 163.020 215.6431901.7631901.812
141 A'  142 A'  143 A'  144 A'  145 A'  146 A'                                 
 --------------------------------------------------------------

          Ground-State Mulliken Net Atomic Charges

     Atom                 Charge (a.u.)
  ----------------------------------------
      1 C                    -0.302880
      2 P                     0.036066
      3 Cl                   -0.082605
      4 I                     0.140187
      5 I                     0.209232
  ----------------------------------------
  Sum of atomic charges =    -0.000000

 -----------------------------------------------------------------
                    Cartesian Multipole Moments
 -----------------------------------------------------------------
    Charge (ESU x 10^10)
                -0.0000
    Dipole Moment (Debye)
         X       0.8925      Y       0.8402      Z      -0.0000
       Tot       1.2258
    Quadrupole Moments (Debye-Ang)
        XX     -86.3973     XY      -3.6012     YY     -88.0021
        XZ      -0.0000     YZ       0.0000     ZZ     -89.2788
    Octopole Moments (Debye-Ang^2)
       XXX      49.7543    XXY      40.6092    XYY      10.3822
       YYY      80.5562    XXZ       0.0000    XYZ      -0.0000
       YYZ      -0.0000    XZZ      10.5524    YZZ      23.2240
       ZZZ      -0.0000
    Hexadecapole Moments (Debye-Ang^3)
      XXXX   -1507.1111   XXXY    -119.6619   XXYY    -451.9804
      XYYY    -139.1395   YYYY   -1118.9671   XXXZ      -0.0000
      XXYZ       0.0000   XYYZ      -0.0000   YYYZ       0.0000
      XXZZ    -293.0137   XYZZ     -36.9645   YYZZ    -207.4582
      XZZZ      -0.0000   YZZZ       0.0000   ZZZZ    -123.9461
 -----------------------------------------------------------------
 Calculating analytic gradient of the SCF energy
 Gradient of SCF Energy
            1           2           3           4           5
    1  -0.0018555   0.0002577   0.0004219   0.0011832  -0.0000073
    2  -0.0004831   0.0005278   0.0001676   0.0006352  -0.0008475
    3   0.0000000  -0.0000000   0.0000000  -0.0000000  -0.0000000
 Max gradient component =       1.856E-03
 RMS gradient           =       6.708E-04
 Gradient time:  CPU 13.73 s  wall 4.68 s
 Geometry Optimization Parameters
   NAtoms,    NIC,     NZ,  NCons,   NDum,   NFix, NCnnct, MaxDiis
        5      20       5       0       0       0       0       0

 Cartesian Hessian Update
 Hessian Updated using BFGS Update


** GEOMETRY OPTIMIZATION IN DELOCALIZED INTERNAL COORDINATES **
   Searching for a Minimum

   Optimization Cycle:   8

                       Coordinates (Angstroms)
     ATOM                X               Y               Z
      1  C         0.0034794882   -0.4045732036    0.0000000000
      2  P        -0.1937216250   -2.0751002565    0.0000000000
      3  Cl       -2.2702522707   -2.3766676405    0.0000000000
      4  I         2.1045039356    0.1154776631    0.0000000000
      5  I        -1.3905218460    1.1430462631    0.0000000000
   Point Group: cs    Number of degrees of freedom:     7


   Energy is -14678.741061830

 Hessian Updated using BFGS Update

  7 Hessian modes will be used to form the next step
  Hessian Eigenvalues:
     0.095032    0.112813    0.170088    0.235704    0.280990    0.312623
     0.679212

 Minimum Search - Taking Simple RFO Step
 Searching for Lamda that Minimizes Along All modes
 Value Taken    Lamda =  -0.00003608
 Step Taken.  Stepsize is  0.016565

                             Maximum     Tolerance    Cnvgd?
         Gradient           0.001972      0.000300      NO
         Displacement       0.012409      0.001200      NO
         Energy change     -0.000059      0.000001      NO


 New Cartesian Coordinates Obtained by Inverse Iteration

 Displacement from previous Coordinates is:  0.028615
 ----------------------------------------------------------------
             Standard Nuclear Orientation (Angstroms)
    I     Atom           X                Y                Z
 ----------------------------------------------------------------
    1      C       0.0047906710    -0.4023354083     0.0000000000
    2      P      -0.1942853981    -2.0731874216     0.0000000000
    3      Cl     -2.2696934854    -2.3864922018     0.0000000000
    4      I       2.1000866541     0.1121316394     0.0000000000
    5      I      -1.3874107595     1.1520662179     0.0000000000
 ----------------------------------------------------------------
 Molecular Point Group                 Cs    NOp =  2
 Largest Abelian Subgroup              Cs    NOp =  2
 Nuclear Repulsion Energy =  1158.1332390332 hartrees
 There are       72 alpha and       72 beta electrons
 Applying Cartesian multipole field
    Component          Value
    ---------          -----
     (2,0,0)        1.00000E-11
     (0,2,0)        2.00000E-11
     (0,0,2)       -3.00000E-11
 Nucleus-field energy     =     0.0000000318 hartrees
 Requested basis set is 6-311++G(d,p)
 There are 80 shells and 206 basis functions
 A cutoff of  1.0D-11 yielded   2322 shell pairs
 There are     16569 function pairs (     18694 Cartesian)
 Smallest overlap matrix eigenvalue = 9.29E-04
 Guess MOs from SCF MO coefficient file

 -----------------------------------------------------------------------
  General SCF calculation program by
  Eric Jon Sundstrom, Paul Horn, Yuezhi Mao, Dmitri Zuev, Alec White,
  David Stuck, Shaama M.S., Shane Yost, Joonho Lee, David Small,
  Daniel Levine, Susi Lehtola, Hugh Burton, Evgeny Epifanovsky
 -----------------------------------------------------------------------
 Exchange:     0.2000 Hartree-Fock + 0.0800 Slater + 0.7200 B88
 Correlation:  0.1900 VWN1RPA + 0.8100 LYP
 Using SG-1 standard quadrature grid
 using 4 threads for integral computing
 -------------------------------------------------------
 OpenMP Integral computing Module                
 Release: version 2.0, May 2017, Q-Chem Inc. Pleasanton 
 -------------------------------------------------------
 -------------------------------------------------------
 OpenMP BLAS3 based DFT computing Module                
 Release: version 1.0, May 2013, Q-Chem Inc. Pittsburgh 
 -------------------------------------------------------
 A restricted SCF calculation will be
 performed using DIIS
 SCF converges when DIIS error is below 1.0e-08
 ---------------------------------------
  Cycle       Energy         DIIS error
 ---------------------------------------
    1  -14678.7410504691      5.13e-05  
    2  -14678.7410741678      1.94e-05  
    3  -14678.7410705264      3.21e-05  
    4  -14678.7410760754      8.77e-06  
    5  -14678.7410765263      1.39e-06  
    6  -14678.7410765319      4.20e-07  
    7  -14678.7410765328      1.93e-07  
    8  -14678.7410765329      4.98e-08  
    9  -14678.7410765330      9.43e-09  Convergence criterion met
 ---------------------------------------
 SCF time:   CPU 32.61s  wall 11.00s 
 SCF   energy in the final basis set =   -14678.7410765330
 Total energy in the final basis set =   -14678.7410765330

 --------------------------------------------------------------
             Orbital Energies (a.u.) and Symmetries
 --------------------------------------------------------------

 Alpha MOs, Restricted
 -- Occupied --                  
*******-1165.90 -176.33 -176.33 -165.73 -165.73 -165.73 -165.73
  1 A'    2 A'    3 A'    4 A'    5 A'    6 A'    1 A"    7 A'                 
-165.73 -165.73 -101.57  -77.12  -35.83  -35.83  -31.32  -31.32
  8 A'    2 A"    9 A'   10 A'   11 A'   12 A'   13 A'   14 A'                 
-31.314 -31.313 -31.312 -31.312 -22.970 -22.969 -22.969 -22.969
  3 A"   15 A'   16 A'    4 A"   17 A'   18 A'    5 A"   19 A'                 
-22.968 -22.967 -22.964 -22.964 -22.963 -22.963 -10.289  -9.479
 20 A'    6 A"    7 A"   21 A'   22 A'    8 A"   23 A'   24 A'                 
 -7.242  -7.235  -7.234  -6.614  -6.376  -6.374  -4.789  -4.787
 25 A'    9 A"   26 A'   27 A'   28 A'   29 A'   30 A'   31 A'                 
 -4.777  -4.774  -4.773  -4.772  -4.772  -4.771  -4.770  -2.055
 32 A'   10 A"   33 A'   11 A"   34 A'   12 A"   35 A'   36 A'                 
 -2.053  -2.050  -2.049  -2.048  -2.048  -2.036  -2.036  -2.034
 37 A'   13 A"   38 A'   39 A'   14 A"   15 A"   40 A'   41 A'                 
 -2.034  -0.859  -0.787  -0.679  -0.654  -0.520  -0.442  -0.415
 16 A"   42 A'   43 A'   44 A'   45 A'   46 A'   47 A'   48 A'                 
 -0.382  -0.356  -0.342  -0.315  -0.302  -0.292  -0.278  -0.256
 17 A"   49 A'   18 A"   50 A'   51 A'   19 A"   52 A'   20 A"                 
 -- Virtual --                   
 -0.104  -0.098  -0.078  -0.013   0.003   0.028   0.045   0.049
 21 A"   53 A'   54 A'   55 A'   56 A'   57 A'   22 A"   58 A'                 
  0.063   0.070   0.091   0.093   0.095   0.104   0.120   0.134
 59 A'   60 A'   61 A'   23 A"   24 A"   62 A'   63 A'   64 A'                 
  0.150   0.183   0.206   0.214   0.219   0.221   0.227   0.274
 65 A'   66 A'   67 A'   25 A"   68 A'   69 A'   26 A"   70 A'                 
  0.283   0.307   0.353   0.359   0.376   0.376   0.396   0.417
 27 A"   71 A'   72 A'   28 A"   73 A'   29 A"   30 A"   74 A'                 
  0.425   0.433   0.443   0.450   0.455   0.468   0.520   0.542
 31 A"   75 A'   76 A'   77 A'   32 A"   78 A'   79 A'   80 A'                 
  0.545   0.585   0.610   0.628   0.670   0.707   0.740   0.788
 33 A"   81 A'   34 A"   82 A'   83 A'   84 A'   35 A"   85 A'                 
  0.806   0.854   0.867   0.905   0.905   0.930   0.947   0.963
 86 A'   36 A"   87 A'   88 A'   37 A"   89 A'   90 A'   91 A'                 
  1.211   1.227   1.311   1.320   1.330   1.342   1.389   1.406
 92 A'   38 A"   39 A"   93 A'   94 A'   95 A'   40 A"   96 A'                 
  1.449   1.558   1.618   1.653   1.678   1.755   1.866   2.246
 41 A"   42 A"   97 A'   98 A'   99 A'  100 A'  101 A'   43 A"                 
  2.278   2.360   2.653   2.728   2.959   3.939   3.945   3.958
102 A'  103 A'   44 A"  104 A'  105 A'   45 A"   46 A"  106 A'                 
  3.960   3.966   4.016   4.031   4.079   4.204   4.226   4.354
107 A'   47 A"   48 A"  108 A'  109 A'  110 A'  111 A'  112 A'                 
  4.410   5.963   5.998   6.001   6.007   6.017   6.068   6.890
113 A'   49 A"   50 A"  114 A'  115 A'  116 A'  117 A'  118 A'                 
  9.659  13.773  13.891  13.952  23.323  25.807  25.885  26.125
119 A'   51 A"  120 A'  121 A'  122 A'   52 A"  123 A'  124 A'                 
 27.797  27.853  28.309  28.336  28.337  28.343  28.348  28.367
125 A'  126 A'   53 A"   54 A"  127 A'  128 A'  129 A'  130 A'                 
 28.513  28.516  28.522  28.522  28.523  28.548  28.554  28.581
 55 A"   56 A"   57 A"  131 A'  132 A'   58 A"  133 A'  134 A'                 
 28.658  28.673 127.856 127.876 127.881 127.882 127.894 127.917
135 A'  136 A'   59 A"   60 A"  137 A'  138 A'  139 A'  140 A'                 
151.603 151.649 163.020 215.6431901.7631901.812
141 A'  142 A'  143 A'  144 A'  145 A'  146 A'                                 

 Beta MOs, Restricted
 -- Occupied --                  
*******-1165.90 -176.33 -176.33 -165.73 -165.73 -165.73 -165.73
  1 A'    2 A'    3 A'    4 A'    5 A'    6 A'    1 A"    7 A'                 
-165.73 -165.73 -101.57  -77.12  -35.83  -35.83  -31.32  -31.32
  8 A'    2 A"    9 A'   10 A'   11 A'   12 A'   13 A'   14 A'                 
-31.314 -31.313 -31.312 -31.312 -22.970 -22.969 -22.969 -22.969
  3 A"   15 A'   16 A'    4 A"   17 A'   18 A'    5 A"   19 A'                 
-22.968 -22.967 -22.964 -22.964 -22.963 -22.963 -10.289  -9.479
 20 A'    6 A"    7 A"   21 A'   22 A'    8 A"   23 A'   24 A'                 
 -7.242  -7.235  -7.234  -6.614  -6.376  -6.374  -4.789  -4.787
 25 A'    9 A"   26 A'   27 A'   28 A'   29 A'   30 A'   31 A'                 
 -4.777  -4.774  -4.773  -4.772  -4.772  -4.771  -4.770  -2.055
 32 A'   10 A"   33 A'   11 A"   34 A'   12 A"   35 A'   36 A'                 
 -2.053  -2.050  -2.049  -2.048  -2.048  -2.036  -2.036  -2.034
 37 A'   13 A"   38 A'   39 A'   14 A"   15 A"   40 A'   41 A'                 
 -2.034  -0.859  -0.787  -0.679  -0.654  -0.520  -0.442  -0.415
 16 A"   42 A'   43 A'   44 A'   45 A'   46 A'   47 A'   48 A'                 
 -0.382  -0.356  -0.342  -0.315  -0.302  -0.292  -0.278  -0.256
 17 A"   49 A'   18 A"   50 A'   51 A'   19 A"   52 A'   20 A"                 
 -- Virtual --                   
 -0.104  -0.098  -0.078  -0.013   0.003   0.028   0.045   0.049
 21 A"   53 A'   54 A'   55 A'   56 A'   57 A'   22 A"   58 A'                 
  0.063   0.070   0.091   0.093   0.095   0.104   0.120   0.134
 59 A'   60 A'   61 A'   23 A"   24 A"   62 A'   63 A'   64 A'                 
  0.150   0.183   0.206   0.214   0.219   0.221   0.227   0.274
 65 A'   66 A'   67 A'   25 A"   68 A'   69 A'   26 A"   70 A'                 
  0.283   0.307   0.353   0.359   0.376   0.376   0.396   0.417
 27 A"   71 A'   72 A'   28 A"   73 A'   29 A"   30 A"   74 A'                 
  0.425   0.433   0.443   0.450   0.455   0.468   0.520   0.542
 31 A"   75 A'   76 A'   77 A'   32 A"   78 A'   79 A'   80 A'                 
  0.545   0.585   0.610   0.628   0.670   0.707   0.740   0.788
 33 A"   81 A'   34 A"   82 A'   83 A'   84 A'   35 A"   85 A'                 
  0.806   0.854   0.867   0.905   0.905   0.930   0.947   0.963
 86 A'   36 A"   87 A'   88 A'   37 A"   89 A'   90 A'   91 A'                 
  1.211   1.227   1.311   1.320   1.330   1.342   1.389   1.406
 92 A'   38 A"   39 A"   93 A'   94 A'   95 A'   40 A"   96 A'                 
  1.449   1.558   1.618   1.653   1.678   1.755   1.866   2.246
 41 A"   42 A"   97 A'   98 A'   99 A'  100 A'  101 A'   43 A"                 
  2.278   2.360   2.653   2.728   2.959   3.939   3.945   3.958
102 A'  103 A'   44 A"  104 A'  105 A'   45 A"   46 A"  106 A'                 
  3.960   3.966   4.016   4.031   4.079   4.204   4.226   4.354
107 A'   47 A"   48 A"  108 A'  109 A'  110 A'  111 A'  112 A'                 
  4.410   5.963   5.998   6.001   6.007   6.017   6.068   6.890
113 A'   49 A"   50 A"  114 A'  115 A'  116 A'  117 A'  118 A'                 
  9.659  13.773  13.891  13.952  23.323  25.807  25.885  26.125
119 A'   51 A"  120 A'  121 A'  122 A'   52 A"  123 A'  124 A'                 
 27.797  27.853  28.309  28.336  28.337  28.343  28.348  28.367
125 A'  126 A'   53 A"   54 A"  127 A'  128 A'  129 A'  130 A'                 
 28.513  28.516  28.522  28.522  28.523  28.548  28.554  28.581
 55 A"   56 A"   57 A"  131 A'  132 A'   58 A"  133 A'  134 A'                 
 28.658  28.673 127.856 127.876 127.881 127.882 127.894 127.917
135 A'  136 A'   59 A"   60 A"  137 A'  138 A'  139 A'  140 A'                 
151.603 151.649 163.020 215.6431901.7631901.812
141 A'  142 A'  143 A'  144 A'  145 A'  146 A'                                 
 --------------------------------------------------------------

          Ground-State Mulliken Net Atomic Charges

     Atom                 Charge (a.u.)
  ----------------------------------------
      1 C                    -0.302607
      2 P                     0.035556
      3 Cl                   -0.082909
      4 I                     0.142866
      5 I                     0.207094
  ----------------------------------------
  Sum of atomic charges =    -0.000000

 -----------------------------------------------------------------
                    Cartesian Multipole Moments
 -----------------------------------------------------------------
    Charge (ESU x 10^10)
                -0.0000
    Dipole Moment (Debye)
         X       0.9172      Y       0.8498      Z      -0.0000
       Tot       1.2504
    Quadrupole Moments (Debye-Ang)
        XX     -86.4056     XY      -3.6048     YY     -88.0244
        XZ      -0.0000     YZ       0.0000     ZZ     -89.2765
    Octopole Moments (Debye-Ang^2)
       XXX      50.0578    XXY      40.4634    XYY      10.3864
       YYY      80.5645    XXZ      -0.0000    XYZ      -0.0000
       YYZ      -0.0000    XZZ      10.6281    YZZ      23.1483
       ZZZ      -0.0000
    Hexadecapole Moments (Debye-Ang^3)
      XXXX   -1502.7702   XXXY    -119.0859   XXYY    -452.0863
      XYYY    -138.7859   YYYY   -1125.4198   XXXZ      -0.0000
      XXYZ       0.0000   XYYZ      -0.0000   YYYZ       0.0000
      XXZZ    -292.1737   XYZZ     -36.7648   YYZZ    -208.5433
      XZZZ      -0.0000   YZZZ      -0.0000   ZZZZ    -123.9368
 -----------------------------------------------------------------
 Calculating analytic gradient of the SCF energy
 Gradient of SCF Energy
            1           2           3           4           5
    1  -0.0000322   0.0003000   0.0002167  -0.0001683  -0.0003162
    2  -0.0001531   0.0005189  -0.0004193   0.0001216  -0.0000682
    3   0.0000000  -0.0000000   0.0000000  -0.0000000  -0.0000000
 Max gradient component =       5.189E-04
 RMS gradient           =       2.242E-04
 Gradient time:  CPU 13.90 s  wall 4.74 s
 Geometry Optimization Parameters
   NAtoms,    NIC,     NZ,  NCons,   NDum,   NFix, NCnnct, MaxDiis
        5      20       5       0       0       0       0       0

 Cartesian Hessian Update
 Hessian Updated using BFGS Update


** GEOMETRY OPTIMIZATION IN DELOCALIZED INTERNAL COORDINATES **
   Searching for a Minimum

   Optimization Cycle:   9

                       Coordinates (Angstroms)
     ATOM                X               Y               Z
      1  C         0.0047906710   -0.4023354083    0.0000000000
      2  P        -0.1942853981   -2.0731874216    0.0000000000
      3  Cl       -2.2696934854   -2.3864922018    0.0000000000
      4  I         2.1000866541    0.1121316394    0.0000000000
      5  I        -1.3874107595    1.1520662179    0.0000000000
   Point Group: cs    Number of degrees of freedom:     7


   Energy is -14678.741076533

 Hessian Updated using BFGS Update

  7 Hessian modes will be used to form the next step
  Hessian Eigenvalues:
     0.089131    0.115627    0.175949    0.236751    0.305256    0.348756
     0.661652

 Minimum Search - Taking Simple RFO Step
 Searching for Lamda that Minimizes Along All modes
 Value Taken    Lamda =  -0.00000268
 Step Taken.  Stepsize is  0.002993

                             Maximum     Tolerance    Cnvgd?
         Gradient           0.000673      0.000300      NO
         Displacement       0.002193      0.001200      NO
         Energy change     -0.000015      0.000001      NO


 New Cartesian Coordinates Obtained by Inverse Iteration

 Displacement from previous Coordinates is:  0.008326
 ----------------------------------------------------------------
             Standard Nuclear Orientation (Angstroms)
    I     Atom           X                Y                Z
 ----------------------------------------------------------------
    1      C       0.0051975624    -0.4037587960     0.0000000000
    2      P      -0.1941902290    -2.0746827299     0.0000000000
    3      Cl     -2.2700981173    -2.3837430676     0.0000000000
    4      I       2.0998744611     0.1141113724     0.0000000000
    5      I      -1.3872959952     1.1502560467     0.0000000000
 ----------------------------------------------------------------
 Molecular Point Group                 Cs    NOp =  2
 Largest Abelian Subgroup              Cs    NOp =  2
 Nuclear Repulsion Energy =  1158.3786172873 hartrees
 There are       72 alpha and       72 beta electrons
 Applying Cartesian multipole field
    Component          Value
    ---------          -----
     (2,0,0)        1.00000E-11
     (0,2,0)        2.00000E-11
     (0,0,2)       -3.00000E-11
 Nucleus-field energy     =     0.0000000318 hartrees
 Requested basis set is 6-311++G(d,p)
 There are 80 shells and 206 basis functions
 A cutoff of  1.0D-11 yielded   2321 shell pairs
 There are     16566 function pairs (     18691 Cartesian)
 Smallest overlap matrix eigenvalue = 9.30E-04
 Guess MOs from SCF MO coefficient file

 -----------------------------------------------------------------------
  General SCF calculation program by
  Eric Jon Sundstrom, Paul Horn, Yuezhi Mao, Dmitri Zuev, Alec White,
  David Stuck, Shaama M.S., Shane Yost, Joonho Lee, David Small,
  Daniel Levine, Susi Lehtola, Hugh Burton, Evgeny Epifanovsky
 -----------------------------------------------------------------------
 Exchange:     0.2000 Hartree-Fock + 0.0800 Slater + 0.7200 B88
 Correlation:  0.1900 VWN1RPA + 0.8100 LYP
 Using SG-1 standard quadrature grid
 using 4 threads for integral computing
 -------------------------------------------------------
 OpenMP Integral computing Module                
 Release: version 2.0, May 2017, Q-Chem Inc. Pleasanton 
 -------------------------------------------------------
 -------------------------------------------------------
 OpenMP BLAS3 based DFT computing Module                
 Release: version 1.0, May 2013, Q-Chem Inc. Pittsburgh 
 -------------------------------------------------------
 A restricted SCF calculation will be
 performed using DIIS
 SCF converges when DIIS error is below 1.0e-08
 ---------------------------------------
  Cycle       Energy         DIIS error
 ---------------------------------------
    1  -14678.7410758354      1.36e-05  
    2  -14678.7410779875      4.50e-06  
    3  -14678.7410777649      7.73e-06  
    4  -14678.7410780882      2.26e-06  
    5  -14678.7410781184      2.70e-07  
    6  -14678.7410781189      1.74e-07  
    7  -14678.7410781190      3.16e-08  
    8  -14678.7410781189      1.14e-08  
    9  -14678.7410781187      2.71e-09  Convergence criterion met
 ---------------------------------------
 SCF time:   CPU 32.51s  wall 13.00s 
 SCF   energy in the final basis set =   -14678.7410781187
 Total energy in the final basis set =   -14678.7410781187

 --------------------------------------------------------------
             Orbital Energies (a.u.) and Symmetries
 --------------------------------------------------------------

 Alpha MOs, Restricted
 -- Occupied --                  
*******-1165.90 -176.33 -176.33 -165.73 -165.73 -165.73 -165.73
  1 A'    2 A'    3 A'    4 A'    5 A'    6 A'    1 A"    7 A'                 
-165.73 -165.73 -101.57  -77.12  -35.83  -35.83  -31.32  -31.32
  8 A'    2 A"    9 A'   10 A'   11 A'   12 A'   13 A'   14 A'                 
-31.314 -31.313 -31.312 -31.312 -22.970 -22.969 -22.969 -22.969
  3 A"   15 A'   16 A'    4 A"   17 A'   18 A'    5 A"   19 A'                 
-22.968 -22.967 -22.964 -22.964 -22.963 -22.963 -10.289  -9.479
 20 A'    6 A"    7 A"   21 A'   22 A'    8 A"   23 A'   24 A'                 
 -7.242  -7.235  -7.234  -6.614  -6.376  -6.374  -4.789  -4.787
 25 A'    9 A"   26 A'   27 A'   28 A'   29 A'   30 A'   31 A'                 
 -4.777  -4.774  -4.772  -4.772  -4.772  -4.771  -4.771  -2.055
 32 A'   10 A"   33 A'   11 A"   34 A'   12 A"   35 A'   36 A'                 
 -2.053  -2.050  -2.049  -2.048  -2.048  -2.036  -2.036  -2.034
 37 A'   13 A"   38 A'   39 A'   14 A"   15 A"   40 A'   41 A'                 
 -2.034  -0.859  -0.787  -0.679  -0.654  -0.520  -0.442  -0.415
 16 A"   42 A'   43 A'   44 A'   45 A'   46 A'   47 A'   48 A'                 
 -0.382  -0.356  -0.342  -0.315  -0.302  -0.292  -0.278  -0.256
 17 A"   49 A'   18 A"   50 A'   51 A'   19 A"   52 A'   20 A"                 
 -- Virtual --                   
 -0.104  -0.098  -0.078  -0.013   0.003   0.028   0.045   0.049
 21 A"   53 A'   54 A'   55 A'   56 A'   57 A'   22 A"   58 A'                 
  0.063   0.070   0.091   0.093   0.095   0.104   0.120   0.133
 59 A'   60 A'   61 A'   23 A"   24 A"   62 A'   63 A'   64 A'                 
  0.150   0.183   0.206   0.214   0.219   0.222   0.227   0.274
 65 A'   66 A'   67 A'   25 A"   68 A'   69 A'   26 A"   70 A'                 
  0.283   0.306   0.353   0.359   0.376   0.376   0.396   0.417
 27 A"   71 A'   72 A'   28 A"   73 A'   29 A"   30 A"   74 A'                 
  0.425   0.433   0.443   0.451   0.455   0.468   0.521   0.542
 31 A"   75 A'   76 A'   77 A'   32 A"   78 A'   79 A'   80 A'                 
  0.544   0.585   0.610   0.628   0.670   0.707   0.740   0.788
 33 A"   81 A'   34 A"   82 A'   83 A'   84 A'   35 A"   85 A'                 
  0.806   0.854   0.867   0.905   0.905   0.930   0.947   0.963
 86 A'   36 A"   87 A'   37 A"   88 A'   89 A'   90 A'   91 A'                 
  1.211   1.227   1.311   1.320   1.330   1.342   1.389   1.406
 92 A'   38 A"   39 A"   93 A'   94 A'   95 A'   40 A"   96 A'                 
  1.449   1.558   1.618   1.653   1.678   1.755   1.866   2.246
 41 A"   42 A"   97 A'   98 A'   99 A'  100 A'  101 A'   43 A"                 
  2.278   2.360   2.653   2.728   2.959   3.939   3.945   3.958
102 A'  103 A'   44 A"  104 A'  105 A'   45 A"   46 A"  106 A'                 
  3.960   3.967   4.016   4.031   4.079   4.204   4.226   4.355
107 A'   47 A"   48 A"  108 A'  109 A'  110 A'  111 A'  112 A'                 
  4.410   5.963   5.998   6.001   6.007   6.017   6.068   6.890
113 A'   49 A"   50 A"  114 A'  115 A'  116 A'  117 A'  118 A'                 
  9.659  13.773  13.891  13.952  23.323  25.807  25.886  26.125
119 A'   51 A"  120 A'  121 A'  122 A'   52 A"  123 A'  124 A'                 
 27.797  27.853  28.309  28.336  28.337  28.343  28.348  28.367
125 A'  126 A'   53 A"   54 A"  127 A'  128 A'  129 A'  130 A'                 
 28.513  28.516  28.522  28.523  28.523  28.548  28.555  28.581
 55 A"   56 A"   57 A"  131 A'  132 A'   58 A"  133 A'  134 A'                 
 28.658  28.673 127.856 127.876 127.881 127.882 127.894 127.917
135 A'  136 A'   59 A"   60 A"  137 A'  138 A'  139 A'  140 A'                 
151.603 151.649 163.020 215.6431901.7641901.812
141 A'  142 A'  143 A'  144 A'  145 A'  146 A'                                 

 Beta MOs, Restricted
 -- Occupied --                  
*******-1165.90 -176.33 -176.33 -165.73 -165.73 -165.73 -165.73
  1 A'    2 A'    3 A'    4 A'    5 A'    6 A'    1 A"    7 A'                 
-165.73 -165.73 -101.57  -77.12  -35.83  -35.83  -31.32  -31.32
  8 A'    2 A"    9 A'   10 A'   11 A'   12 A'   13 A'   14 A'                 
-31.314 -31.313 -31.312 -31.312 -22.970 -22.969 -22.969 -22.969
  3 A"   15 A'   16 A'    4 A"   17 A'   18 A'    5 A"   19 A'                 
-22.968 -22.967 -22.964 -22.964 -22.963 -22.963 -10.289  -9.479
 20 A'    6 A"    7 A"   21 A'   22 A'    8 A"   23 A'   24 A'                 
 -7.242  -7.235  -7.234  -6.614  -6.376  -6.374  -4.789  -4.787
 25 A'    9 A"   26 A'   27 A'   28 A'   29 A'   30 A'   31 A'                 
 -4.777  -4.774  -4.772  -4.772  -4.772  -4.771  -4.771  -2.055
 32 A'   10 A"   33 A'   11 A"   34 A'   12 A"   35 A'   36 A'                 
 -2.053  -2.050  -2.049  -2.048  -2.048  -2.036  -2.036  -2.034
 37 A'   13 A"   38 A'   39 A'   14 A"   15 A"   40 A'   41 A'                 
 -2.034  -0.859  -0.787  -0.679  -0.654  -0.520  -0.442  -0.415
 16 A"   42 A'   43 A'   44 A'   45 A'   46 A'   47 A'   48 A'                 
 -0.382  -0.356  -0.342  -0.315  -0.302  -0.292  -0.278  -0.256
 17 A"   49 A'   18 A"   50 A'   51 A'   19 A"   52 A'   20 A"                 
 -- Virtual --                   
 -0.104  -0.098  -0.078  -0.013   0.003   0.028   0.045   0.049
 21 A"   53 A'   54 A'   55 A'   56 A'   57 A'   22 A"   58 A'                 
  0.063   0.070   0.091   0.093   0.095   0.104   0.120   0.133
 59 A'   60 A'   61 A'   23 A"   24 A"   62 A'   63 A'   64 A'                 
  0.150   0.183   0.206   0.214   0.219   0.222   0.227   0.274
 65 A'   66 A'   67 A'   25 A"   68 A'   69 A'   26 A"   70 A'                 
  0.283   0.306   0.353   0.359   0.376   0.376   0.396   0.417
 27 A"   71 A'   72 A'   28 A"   73 A'   29 A"   30 A"   74 A'                 
  0.425   0.433   0.443   0.451   0.455   0.468   0.521   0.542
 31 A"   75 A'   76 A'   77 A'   32 A"   78 A'   79 A'   80 A'                 
  0.544   0.585   0.610   0.628   0.670   0.707   0.740   0.788
 33 A"   81 A'   34 A"   82 A'   83 A'   84 A'   35 A"   85 A'                 
  0.806   0.854   0.867   0.905   0.905   0.930   0.947   0.963
 86 A'   36 A"   87 A'   37 A"   88 A'   89 A'   90 A'   91 A'                 
  1.211   1.227   1.311   1.320   1.330   1.342   1.389   1.406
 92 A'   38 A"   39 A"   93 A'   94 A'   95 A'   40 A"   96 A'                 
  1.449   1.558   1.618   1.653   1.678   1.755   1.866   2.246
 41 A"   42 A"   97 A'   98 A'   99 A'  100 A'  101 A'   43 A"                 
  2.278   2.360   2.653   2.728   2.959   3.939   3.945   3.958
102 A'  103 A'   44 A"  104 A'  105 A'   45 A"   46 A"  106 A'                 
  3.960   3.967   4.016   4.031   4.079   4.204   4.226   4.355
107 A'   47 A"   48 A"  108 A'  109 A'  110 A'  111 A'  112 A'                 
  4.410   5.963   5.998   6.001   6.007   6.017   6.068   6.890
113 A'   49 A"   50 A"  114 A'  115 A'  116 A'  117 A'  118 A'                 
  9.659  13.773  13.891  13.952  23.323  25.807  25.886  26.125
119 A'   51 A"  120 A'  121 A'  122 A'   52 A"  123 A'  124 A'                 
 27.797  27.853  28.309  28.336  28.337  28.343  28.348  28.367
125 A'  126 A'   53 A"   54 A"  127 A'  128 A'  129 A'  130 A'                 
 28.513  28.516  28.522  28.523  28.523  28.548  28.555  28.581
 55 A"   56 A"   57 A"  131 A'  132 A'   58 A"  133 A'  134 A'                 
 28.658  28.673 127.856 127.876 127.881 127.882 127.894 127.917
135 A'  136 A'   59 A"   60 A"  137 A'  138 A'  139 A'  140 A'                 
151.603 151.649 163.020 215.6431901.7641901.812
141 A'  142 A'  143 A'  144 A'  145 A'  146 A'                                 
 --------------------------------------------------------------

          Ground-State Mulliken Net Atomic Charges

     Atom                 Charge (a.u.)
  ----------------------------------------
      1 C                    -0.302875
      2 P                     0.035630
      3 Cl                   -0.082730
      4 I                     0.142832
      5 I                     0.207144
  ----------------------------------------
  Sum of atomic charges =    -0.000000

 -----------------------------------------------------------------
                    Cartesian Multipole Moments
 -----------------------------------------------------------------
    Charge (ESU x 10^10)
                -0.0000
    Dipole Moment (Debye)
         X       0.9162      Y       0.8451      Z      -0.0000
       Tot       1.2464
    Quadrupole Moments (Debye-Ang)
        XX     -86.4101     XY      -3.5943     YY     -88.0098
        XZ      -0.0000     YZ       0.0000     ZZ     -89.2773
    Octopole Moments (Debye-Ang^2)
       XXX      50.0293    XXY      40.4705    XYY      10.4020
       YYY      80.4577    XXZ       0.0000    XYZ      -0.0000
       YYZ      -0.0000    XZZ      10.6317    YZZ      23.1356
       ZZZ      -0.0000
    Hexadecapole Moments (Debye-Ang^3)
      XXXX   -1502.7959   XXXY    -119.3240   XXYY    -451.8999
      XYYY    -139.0888   YYYY   -1124.1706   XXXZ      -0.0000
      XXYZ       0.0000   XYYZ      -0.0000   YYYZ       0.0000
      XXZZ    -292.1631   XYZZ     -36.8862   YYZZ    -208.3514
      XZZZ      -0.0000   YZZZ       0.0000   ZZZZ    -123.9400
 -----------------------------------------------------------------
 Calculating analytic gradient of the SCF energy
 Gradient of SCF Energy
            1           2           3           4           5
    1  -0.0002007   0.0003190   0.0002331  -0.0000916  -0.0002598
    2  -0.0002706   0.0003584  -0.0002718   0.0002977  -0.0001136
    3   0.0000000  -0.0000000  -0.0000000   0.0000000   0.0000000
 Max gradient component =       3.584E-04
 RMS gradient           =       2.081E-04
 Gradient time:  CPU 12.79 s  wall 6.17 s
 Geometry Optimization Parameters
   NAtoms,    NIC,     NZ,  NCons,   NDum,   NFix, NCnnct, MaxDiis
        5      20       5       0       0       0       0       0

 Cartesian Hessian Update
 Hessian Updated using BFGS Update


** GEOMETRY OPTIMIZATION IN DELOCALIZED INTERNAL COORDINATES **
   Searching for a Minimum

   Optimization Cycle:  10

                       Coordinates (Angstroms)
     ATOM                X               Y               Z
      1  C         0.0051975624   -0.4037587960    0.0000000000
      2  P        -0.1941902290   -2.0746827299    0.0000000000
      3  Cl       -2.2700981173   -2.3837430676    0.0000000000
      4  I         2.0998744611    0.1141113724    0.0000000000
      5  I        -1.3872959952    1.1502560467    0.0000000000
   Point Group: cs    Number of degrees of freedom:     7


   Energy is -14678.741078119

 Hessian Updated using BFGS Update

  7 Hessian modes will be used to form the next step
  Hessian Eigenvalues:
     0.088511    0.118259    0.190213    0.224260    0.261514    0.337276
     0.627784

 Minimum Search - Taking Simple RFO Step
 Searching for Lamda that Minimizes Along All modes
 Value Taken    Lamda =   0.00000000
 Step Taken.  Stepsize is  0.001297

                             Maximum     Tolerance    Cnvgd?
         Gradient           0.000237      0.000300     YES
         Displacement       0.000638      0.001200     YES
         Energy change     -0.000002      0.000001      NO


                       Distance Matrix (Angstroms)
             C (  1)   P (  2)   Cl(  3)   I (  4)
   P (  2)  1.682778
   Cl(  3)  3.016174  2.098788
   I (  4)  2.157744  3.170734  5.033482
   I (  5)  2.086624  3.438565  3.642594  3.637850

 Final energy is   -14678.741078118688     


 ******************************
 **  OPTIMIZATION CONVERGED  **
 ******************************

                       Coordinates (Angstroms)
     ATOM                X               Y               Z
      1  C         0.0051975624   -0.4037587960    0.0000000000
      2  P        -0.1941902290   -2.0746827299    0.0000000000
      3  Cl       -2.2700981173   -2.3837430676    0.0000000000
      4  I         2.0998744611    0.1141113724    0.0000000000
      5  I        -1.3872959952    1.1502560467    0.0000000000

Z-matrix Print:
$molecule
0 1
I 
C  1 2.086624
P  2 1.682778 1 131.332885
Cl 3 2.098788 2 105.272781 1 -0.000000 0
I  2 2.157744 1 117.975453 3 -180.000000 0
$end


 --------------------------------------------------------------
             Orbital Energies (a.u.) and Symmetries
 --------------------------------------------------------------

 Alpha MOs, Restricted
 -- Occupied --                  
*******-1165.90 -176.33 -176.33 -165.73 -165.73 -165.73 -165.73
  1 A'    2 A'    3 A'    4 A'    5 A'    6 A'    1 A"    7 A'                 
-165.73 -165.73 -101.57  -77.12  -35.83  -35.83  -31.32  -31.32
  8 A'    2 A"    9 A'   10 A'   11 A'   12 A'   13 A'   14 A'                 
-31.314 -31.313 -31.312 -31.312 -22.970 -22.969 -22.969 -22.969
  3 A"   15 A'   16 A'    4 A"   17 A'   18 A'    5 A"   19 A'                 
-22.968 -22.967 -22.964 -22.964 -22.963 -22.963 -10.289  -9.479
 20 A'    6 A"    7 A"   21 A'   22 A'    8 A"   23 A'   24 A'                 
 -7.242  -7.235  -7.234  -6.614  -6.376  -6.374  -4.789  -4.787
 25 A'    9 A"   26 A'   27 A'   28 A'   29 A'   30 A'   31 A'                 
 -4.777  -4.774  -4.772  -4.772  -4.772  -4.771  -4.771  -2.055
 32 A'   10 A"   33 A'   11 A"   34 A'   12 A"   35 A'   36 A'                 
 -2.053  -2.050  -2.049  -2.048  -2.048  -2.036  -2.036  -2.034
 37 A'   13 A"   38 A'   39 A'   14 A"   15 A"   40 A'   41 A'                 
 -2.034  -0.859  -0.787  -0.679  -0.654  -0.520  -0.442  -0.415
 16 A"   42 A'   43 A'   44 A'   45 A'   46 A'   47 A'   48 A'                 
 -0.382  -0.356  -0.342  -0.315  -0.302  -0.292  -0.278  -0.256
 17 A"   49 A'   18 A"   50 A'   51 A'   19 A"   52 A'   20 A"                 
 -- Virtual --                   
 -0.104  -0.098  -0.078  -0.013   0.003   0.028   0.045   0.049
 21 A"   53 A'   54 A'   55 A'   56 A'   57 A'   22 A"   58 A'                 
  0.063   0.070   0.091   0.093   0.095   0.104   0.120   0.133
 59 A'   60 A'   61 A'   23 A"   24 A"   62 A'   63 A'   64 A'                 
  0.150   0.183   0.206   0.214   0.219   0.222   0.227   0.274
 65 A'   66 A'   67 A'   25 A"   68 A'   69 A'   26 A"   70 A'                 
  0.283   0.306   0.353   0.359   0.376   0.376   0.396   0.417
 27 A"   71 A'   72 A'   28 A"   73 A'   29 A"   30 A"   74 A'                 
  0.425   0.433   0.443   0.451   0.455   0.468   0.521   0.542
 31 A"   75 A'   76 A'   77 A'   32 A"   78 A'   79 A'   80 A'                 
  0.544   0.585   0.610   0.628   0.670   0.707   0.740   0.788
 33 A"   81 A'   34 A"   82 A'   83 A'   84 A'   35 A"   85 A'                 
  0.806   0.854   0.867   0.905   0.905   0.930   0.947   0.963
 86 A'   36 A"   87 A'   37 A"   88 A'   89 A'   90 A'   91 A'                 
  1.211   1.227   1.311   1.320   1.330   1.342   1.389   1.406
 92 A'   38 A"   39 A"   93 A'   94 A'   95 A'   40 A"   96 A'                 
  1.449   1.558   1.618   1.653   1.678   1.755   1.866   2.246
 41 A"   42 A"   97 A'   98 A'   99 A'  100 A'  101 A'   43 A"                 
  2.278   2.360   2.653   2.728   2.959   3.939   3.945   3.958
102 A'  103 A'   44 A"  104 A'  105 A'   45 A"   46 A"  106 A'                 
  3.960   3.967   4.016   4.031   4.079   4.204   4.226   4.355
107 A'   47 A"   48 A"  108 A'  109 A'  110 A'  111 A'  112 A'                 
  4.410   5.963   5.998   6.001   6.007   6.017   6.068   6.890
113 A'   49 A"   50 A"  114 A'  115 A'  116 A'  117 A'  118 A'                 
  9.659  13.773  13.891  13.952  23.323  25.807  25.886  26.125
119 A'   51 A"  120 A'  121 A'  122 A'   52 A"  123 A'  124 A'                 
 27.797  27.853  28.309  28.336  28.337  28.343  28.348  28.367
125 A'  126 A'   53 A"   54 A"  127 A'  128 A'  129 A'  130 A'                 
 28.513  28.516  28.522  28.523  28.523  28.548  28.555  28.581
 55 A"   56 A"   57 A"  131 A'  132 A'   58 A"  133 A'  134 A'                 
 28.658  28.673 127.856 127.876 127.881 127.882 127.894 127.917
135 A'  136 A'   59 A"   60 A"  137 A'  138 A'  139 A'  140 A'                 
151.603 151.649 163.020 215.6431901.7641901.812
141 A'  142 A'  143 A'  144 A'  145 A'  146 A'                                 

 Beta MOs, Restricted
 -- Occupied --                  
*******-1165.90 -176.33 -176.33 -165.73 -165.73 -165.73 -165.73
  1 A'    2 A'    3 A'    4 A'    5 A'    6 A'    1 A"    7 A'                 
-165.73 -165.73 -101.57  -77.12  -35.83  -35.83  -31.32  -31.32
  8 A'    2 A"    9 A'   10 A'   11 A'   12 A'   13 A'   14 A'                 
-31.314 -31.313 -31.312 -31.312 -22.970 -22.969 -22.969 -22.969
  3 A"   15 A'   16 A'    4 A"   17 A'   18 A'    5 A"   19 A'                 
-22.968 -22.967 -22.964 -22.964 -22.963 -22.963 -10.289  -9.479
 20 A'    6 A"    7 A"   21 A'   22 A'    8 A"   23 A'   24 A'                 
 -7.242  -7.235  -7.234  -6.614  -6.376  -6.374  -4.789  -4.787
 25 A'    9 A"   26 A'   27 A'   28 A'   29 A'   30 A'   31 A'                 
 -4.777  -4.774  -4.772  -4.772  -4.772  -4.771  -4.771  -2.055
 32 A'   10 A"   33 A'   11 A"   34 A'   12 A"   35 A'   36 A'                 
 -2.053  -2.050  -2.049  -2.048  -2.048  -2.036  -2.036  -2.034
 37 A'   13 A"   38 A'   39 A'   14 A"   15 A"   40 A'   41 A'                 
 -2.034  -0.859  -0.787  -0.679  -0.654  -0.520  -0.442  -0.415
 16 A"   42 A'   43 A'   44 A'   45 A'   46 A'   47 A'   48 A'                 
 -0.382  -0.356  -0.342  -0.315  -0.302  -0.292  -0.278  -0.256
 17 A"   49 A'   18 A"   50 A'   51 A'   19 A"   52 A'   20 A"                 
 -- Virtual --                   
 -0.104  -0.098  -0.078  -0.013   0.003   0.028   0.045   0.049
 21 A"   53 A'   54 A'   55 A'   56 A'   57 A'   22 A"   58 A'                 
  0.063   0.070   0.091   0.093   0.095   0.104   0.120   0.133
 59 A'   60 A'   61 A'   23 A"   24 A"   62 A'   63 A'   64 A'                 
  0.150   0.183   0.206   0.214   0.219   0.222   0.227   0.274
 65 A'   66 A'   67 A'   25 A"   68 A'   69 A'   26 A"   70 A'                 
  0.283   0.306   0.353   0.359   0.376   0.376   0.396   0.417
 27 A"   71 A'   72 A'   28 A"   73 A'   29 A"   30 A"   74 A'                 
  0.425   0.433   0.443   0.451   0.455   0.468   0.521   0.542
 31 A"   75 A'   76 A'   77 A'   32 A"   78 A'   79 A'   80 A'                 
  0.544   0.585   0.610   0.628   0.670   0.707   0.740   0.788
 33 A"   81 A'   34 A"   82 A'   83 A'   84 A'   35 A"   85 A'                 
  0.806   0.854   0.867   0.905   0.905   0.930   0.947   0.963
 86 A'   36 A"   87 A'   37 A"   88 A'   89 A'   90 A'   91 A'                 
  1.211   1.227   1.311   1.320   1.330   1.342   1.389   1.406
 92 A'   38 A"   39 A"   93 A'   94 A'   95 A'   40 A"   96 A'                 
  1.449   1.558   1.618   1.653   1.678   1.755   1.866   2.246
 41 A"   42 A"   97 A'   98 A'   99 A'  100 A'  101 A'   43 A"                 
  2.278   2.360   2.653   2.728   2.959   3.939   3.945   3.958
102 A'  103 A'   44 A"  104 A'  105 A'   45 A"   46 A"  106 A'                 
  3.960   3.967   4.016   4.031   4.079   4.204   4.226   4.355
107 A'   47 A"   48 A"  108 A'  109 A'  110 A'  111 A'  112 A'                 
  4.410   5.963   5.998   6.001   6.007   6.017   6.068   6.890
113 A'   49 A"   50 A"  114 A'  115 A'  116 A'  117 A'  118 A'                 
  9.659  13.773  13.891  13.952  23.323  25.807  25.886  26.125
119 A'   51 A"  120 A'  121 A'  122 A'   52 A"  123 A'  124 A'                 
 27.797  27.853  28.309  28.336  28.337  28.343  28.348  28.367
125 A'  126 A'   53 A"   54 A"  127 A'  128 A'  129 A'  130 A'                 
 28.513  28.516  28.522  28.523  28.523  28.548  28.555  28.581
 55 A"   56 A"   57 A"  131 A'  132 A'   58 A"  133 A'  134 A'                 
 28.658  28.673 127.856 127.876 127.881 127.882 127.894 127.917
135 A'  136 A'   59 A"   60 A"  137 A'  138 A'  139 A'  140 A'                 
151.603 151.649 163.020 215.6431901.7641901.812
141 A'  142 A'  143 A'  144 A'  145 A'  146 A'                                 
 --------------------------------------------------------------

          Ground-State Mulliken Net Atomic Charges

     Atom                 Charge (a.u.)
  ----------------------------------------
      1 C                    -0.302875
      2 P                     0.035630
      3 Cl                   -0.082730
      4 I                     0.142832
      5 I                     0.207144
  ----------------------------------------
  Sum of atomic charges =    -0.000000

 -----------------------------------------------------------------
                    Cartesian Multipole Moments
 -----------------------------------------------------------------
    Charge (ESU x 10^10)
                -0.0000
    Dipole Moment (Debye)
         X       0.9162      Y       0.8451      Z      -0.0000
       Tot       1.2464
    Quadrupole Moments (Debye-Ang)
        XX     -86.4101     XY      -3.5943     YY     -88.0098
        XZ      -0.0000     YZ       0.0000     ZZ     -89.2773
    Octopole Moments (Debye-Ang^2)
       XXX      50.0293    XXY      40.4705    XYY      10.4020
       YYY      80.4577    XXZ       0.0000    XYZ      -0.0000
       YYZ      -0.0000    XZZ      10.6317    YZZ      23.1356
       ZZZ      -0.0000
    Hexadecapole Moments (Debye-Ang^3)
      XXXX   -1502.7959   XXXY    -119.3240   XXYY    -451.8999
      XYYY    -139.0888   YYYY   -1124.1706   XXXZ      -0.0000
      XXYZ       0.0000   XYYZ      -0.0000   YYYZ       0.0000
      XXZZ    -292.1631   XYZZ     -36.8862   YYZZ    -208.3514
      XZZZ      -0.0000   YZZZ       0.0000   ZZZZ    -123.9400
 -----------------------------------------------------------------
Archival summary:
1\1\TWL02\OPT\ProcedureUnspecified\BasisUnspecified\2l111\taweetha\MonNov2613:54:292018MonNov2613:54:292018\0\\#,OPT,ProcedureUnspecified,BasisUnspecified,\\0,1\I\C,1,2.08662\P,2,1.68278,1,131.333\Cl,3,2.09879,2,105.273,1,-0,0\I,2,2.15774,1,117.975,3,-180,0\\\@

 Total job time:  195.97s(wall), 516.50s(cpu) 
 Mon Nov 26 13:54:29 2018

        *************************************************************
        *                                                           *
        *  Thank you very much for using Q-Chem.  Have a nice day.  *
        *                                                           *
        *************************************************************


 
User input: 2 of 2 
 
Q-Chem Developer Version!
                  Welcome to Q-Chem
     A Quantum Leap Into The Future Of Chemistry


 Q-Chem 5.1, Q-Chem, Inc., Pleasanton, CA (2018)

 Yihan Shao,  Zhengting Gan,  E. Epifanovsky,  A. T. B. Gilbert,  M. Wormit,  
 J. Kussmann,  A. W. Lange,  A. Behn,  Jia Deng,  Xintian Feng,  D. Ghosh,  
 M. Goldey,  P. R. Horn,  L. D. Jacobson,  I. Kaliman,  T. Kus,  A. Landau,  
 Jie Liu,  E. I. Proynov,  R. M. Richard,  R. P. Steele,  E. J. Sundstrom,  
 H. L. Woodcock III,  P. M. Zimmerman,  D. Zuev,  B. Albrecht,  E. Alguire,  
 S. A. Baeppler,  D. Barton,  Z. Benda,  Y. A. Bernard,  E. J. Berquist,  
 K. B. Bravaya,  H. Burton,  D. Casanova,  Chun-Min Chang,  Yunqing Chen,  
 A. Chien,  K. D. Closser,  M. P. Coons,  S. Coriani,  S. Dasgupta,  
 A. L. Dempwolff,  M. Diedenhofen,  Hainam Do,  R. G. Edgar,  Po-Tung Fang,  
 S. Faraji,  S. Fatehi,  Qingguo Feng,  K. D. Fenk,  J. Fosso-Tande,  
 Qinghui Ge,  A. Ghysels,  G. Gidofalvi,  J. Gomes,  J. Gonthier,  A. Gunina,  
 D. Hait,  M. W. D. Hanson-Heine,  P. H. P. Harbach,  A. W. Hauser,  
 J. E. Herr,  E. G. Hohenstein,  Z. C. Holden,  Kerwin Hui,  B. C. Huynh,  
 T.-C. Jagau,  Hyunjun Ji,  B. Kaduk,  K. Khistyaev,  Jaehoon Kim,  
 P. Klunzinger,  K. Koh,  D. Kosenkov,  L. Koulias,  T. Kowalczyk,  
 C. M. Krauter,  A. Kunitsa,  Ka Un Lao,  A. Laurent,  K. V. Lawler,  
 Joonho Lee,  D. Lefrancois,  S. Lehtola,  D. S. Levine,  Yi-Pei Li,  
 You-Sheng Lin,  Fenglai Liu,  E. Livshits,  A. Luenser,  P. Manohar,  
 E. Mansoor,  S. F. Manzer,  Shan-Ping Mao,  Yuezhi Mao,  N. Mardirossian,  
 A. V. Marenich,  T. Markovich,  L. A. Martinez-Martinez,  S. A. Maurer,  
 N. J. Mayhall,  S. C. McKenzie,  J.-M. Mewes,  A. F. Morrison,  
 J. W. Mullinax,  K. Nanda,  T. S. Nguyen-Beck,  R. Olivares-Amaya,  
 J. A. Parkhill,  T. M. Perrine,  F. Plasser,  P. Pokhilko,  S. Prager,  
 A. Prociuk,  E. Ramos,  D. R. Rehn,  F. Rob,  M. Schneider,  N. Sergueev,  
 S. M. Sharada,  S. Sharma,  D. W. Small,  T. Stauch,  T. Stein,  
 Yu-Chuan Su,  A. J. W. Thom,  A. Tkatchenko,  T. Tsuchimochi,  N. M. Tubman,  
 L. Vogt,  M. L. Vidal,  O. Vydrov,  M. A. Watson,  J. Wenzel,  
 M. de Wergifosse,  T. A. Wesolowski,  A. White,  J. Witte,  A. Yamada,  
 Jun Yang,  K. Yao,  S. Yeganeh,  S. R. Yost,  Zhi-Qiang You,  A. Zech,  
 Igor Ying Zhang,  Xing Zhang,  Yan Zhao,  Ying Zhu,  B. R. Brooks,  
 G. K. L. Chan,  C. J. Cramer,  M. S. Gordon,  W. J. Hehre,  A. Klamt,  
 M. W. Schmidt,  C. D. Sherrill,  D. G. Truhlar,  A. Aspuru-Guzik,  R. Baer,  
 A. T. Bell,  N. A. Besley,  Jeng-Da Chai,  A. E. DePrince, III,  
 R. A. DiStasio Jr.,  A. Dreuw,  B. D. Dunietz,  T. R. Furlani,  
 Chao-Ping Hsu,  Yousung Jung,  Jing Kong,  D. S. Lambrecht,  WanZhen Liang,  
 C. Ochsenfeld,  V. A. Rassolov,  L. V. Slipchenko,  J. E. Subotnik,  
 T. Van Voorhis,  J. M. Herbert,  A. I. Krylov,  P. M. W. Gill,  M. Head-Gordon

 Contributors to earlier versions of Q-Chem not listed above: 
 R. D. Adamson,  B. Austin,  J. Baker,  G. J. O. Beran,  K. Brandhorst,  
 S. T. Brown,  E. F. C. Byrd,  A. K. Chakraborty,  C.-L. Cheng,  
 Siu Hung Chien,  D. M. Chipman,  D. L. Crittenden,  H. Dachsel,  
 R. J. Doerksen,  A. D. Dutoi,  L. Fusti-Molnar,  W. A. Goddard III,  
 A. Golubeva-Zadorozhnaya,  S. R. Gwaltney,  G. Hawkins,  A. Heyden,  
 S. Hirata,  G. Kedziora,  F. J. Keil,  C. Kelley,  Jihan Kim,  R. A. King,  
 R. Z. Khaliullin,  P. P. Korambath,  W. Kurlancheek,  A. M. Lee,  M. S. Lee,  
 S. V. Levchenko,  Ching Yeh Lin,  D. Liotard,  R. C. Lochan,  I. Lotan,  
 P. E. Maslen,  N. Nair,  D. P. O'Neill,  D. Neuhauser,  E. Neuscamman,  
 C. M. Oana,  R. Olson,  B. Peters,  R. Peverati,  P. A. Pieniazek,  
 Y. M. Rhee,  J. Ritchie,  M. A. Rohrdanz,  E. Rosta,  N. J. Russ,  
 H. F. Schaefer III,  N. E. Schultz,  N. Shenvi,  A. C. Simmonett,  A. Sodt,  
 D. Stuck,  K. S. Thanthiriwatte,  V. Vanovschi,  Tao Wang,  A. Warshel,  
 C. F. Williams,  Q. Wu,  X. Xu,  W. Zhang

 Please cite Q-Chem as follows:
 Y. Shao et al., Mol. Phys. 113, 184-215 (2015)
 DOI: 10.1080/00268976.2014.952696

 Q-Chem 5.1.2 for Intel X86 EM64T Linux

 Parts of Q-Chem use Armadillo 8.300.2 (Tropical Shenanigans).
 http://arma.sourceforge.net/

 Q-Chem begins on Mon Nov 26 13:54:29 2018  

Host: 
0

     Scratch files written to /scratch/taweetham/qchem47269//
The previous job contains 0 fragments, simply inherited here
Input Ideriv = 2
Curr. Ideriv = -1
Max.  Ideriv = 2

Checking the input file for inconsistencies... 	...done.

--------------------------------------------------------------
User input:
--------------------------------------------------------------

$molecule
read
$end

$rem
   job_type 	frequency
   basis 	6-311++g**
   method	b3lyp	
$end


--------------------------------------------------------------
 ----------------------------------------------------------------
             Standard Nuclear Orientation (Angstroms)
    I     Atom           X                Y                Z
 ----------------------------------------------------------------
    1      C      -0.0162476236    -0.3557417065     0.0000000000
    2      P      -0.4348474409    -1.9856240573     0.0000000000
    3      Cl     -2.5333942810    -2.0174519254     0.0000000000
    4      I       2.1285164197    -0.1194198500    -0.0000000000
    5      I      -1.1910088700     1.3687687902     0.0000000000
 ----------------------------------------------------------------
 Molecular Point Group                 Cs    NOp =  2
 Largest Abelian Subgroup              Cs    NOp =  2
 Nuclear Repulsion Energy =  1158.3786172873 hartrees
 There are       72 alpha and       72 beta electrons
 Requested basis set is 6-311++G(d,p)
 There are 80 shells and 206 basis functions

 Total QAlloc Memory Limit   2000 MB
 Mega-Array Size       188 MB
 MEM_STATIC part       192 MB

                       Distance Matrix (Angstroms)
             C (  1)   P (  2)   Cl(  3)   I (  4)
   P (  2)  1.682778
   Cl(  3)  3.016174  2.098788
   I (  4)  2.157744  3.170734  5.033482
   I (  5)  2.086624  3.438565  3.642594  3.637850

 A cutoff of  1.0D-11 yielded   2321 shell pairs
 There are     16566 function pairs (     18691 Cartesian)

 -------------------------------------------------------
 OpenMP Integral Computing Module                       
 Release: version 1.0, May 2013, Q-Chem Inc. Pittsburgh 
 -------------------------------------------------------
 Integral Job Info:
 Integral job number is                      11
 Integral operator is                         1
 short-range coefficients                     0
 long-range coefficients              100000000
 Omega coefficients                           0
 if combine SR and LR in K                    0
 Integral screening is                        0
 Integral computing path is                   2
 max size of driver memory is            800000
 size of driver memory is                593474
 size of scratch memory is             11933652
 max col of scratch BK array               1296
 max len of scratch array in speh3          155
 max len of scratch index in speh4           18
 max int batch size is                      520
 min int batch size is                       52
 fixed nKL is                                52
 max L of basis functions is                  2
 order of int derivative is                   0
 number of shells is                         80
 number of basis is                         219
 number of cartesian basis is               219
 number of contracted shell pairs          2321
 number of primitive shell pairs           4756
 maxK2 (contraction) of shell pair           36
 max number of K2 of shell pair               1
 max number of CS2 of shell pair            409
 max number of PS2 of shell pair            409
 mem total for path MDJ                  545500
 -------------------------------------------------------
 Smallest overlap matrix eigenvalue = 9.30E-04
 Guess from superposition of atomic densities
 Warning:  Energy on first SCF cycle will be non-variational
 SAD guess density has 144.000000 electrons

 -----------------------------------------------------------------------
  General SCF calculation program by
  Eric Jon Sundstrom, Paul Horn, Yuezhi Mao, Dmitri Zuev, Alec White,
  David Stuck, Shaama M.S., Shane Yost, Joonho Lee, David Small,
  Daniel Levine, Susi Lehtola, Hugh Burton, Evgeny Epifanovsky
 -----------------------------------------------------------------------
 Exchange:     0.2000 Hartree-Fock + 0.0800 Slater + 0.7200 B88
 Correlation:  0.1900 VWN1RPA + 0.8100 LYP
 Using SG-1 standard quadrature grid
 using 4 threads for integral computing
 -------------------------------------------------------
 OpenMP Integral computing Module                
 Release: version 2.0, May 2017, Q-Chem Inc. Pleasanton 
 -------------------------------------------------------
 -------------------------------------------------------
 OpenMP BLAS3 based DFT computing Module                
 Release: version 1.0, May 2013, Q-Chem Inc. Pittsburgh 
 -------------------------------------------------------
 A restricted SCF calculation will be
 performed using DIIS
 SCF converges when DIIS error is below 1.0e-08
 ---------------------------------------
  Cycle       Energy         DIIS error
 ---------------------------------------
    1  -14679.2235040873      3.46e-02  
    2  -14678.7145737661      2.35e-03  
    3  -14678.6484964961      4.06e-03  
    4  -14678.7332575758      1.18e-03  
    5  -14678.7408390092      2.91e-04  
    6  -14678.7412591120      1.16e-04  
    7  -14678.7413303772      2.45e-05  
    8  -14678.7413336815      8.10e-06  
    9  -14678.7413341668      2.11e-06  
   10  -14678.7413341861      4.90e-07  
   11  -14678.7413341869      1.21e-07  
   12  -14678.7413341870      2.58e-08  
   13  -14678.7413341870      5.96e-09  Convergence criterion met
 ---------------------------------------
 SCF time:   CPU 47.03s  wall 24.00s 
 SCF   energy in the final basis set =   -14678.7413341870
 Total energy in the final basis set =   -14678.7413341870

 --------------------------------------------------------------
             Orbital Energies (a.u.) and Symmetries
 --------------------------------------------------------------

 Alpha MOs, Restricted
 -- Occupied --                  
*******-1165.90 -176.33 -176.33 -165.73 -165.73 -165.73 -165.73
  1 A'    2 A'    3 A'    4 A'    5 A'    6 A'    1 A"    7 A'                 
-165.73 -165.73 -101.57  -77.12  -35.83  -35.83  -31.32  -31.32
  8 A'    2 A"    9 A'   10 A'   11 A'   12 A'   13 A'   14 A'                 
-31.314 -31.313 -31.312 -31.312 -22.970 -22.969 -22.969 -22.969
  3 A"   15 A'   16 A'    4 A"   17 A'   18 A'    5 A"   19 A'                 
-22.968 -22.968 -22.964 -22.964 -22.963 -22.963 -10.289  -9.479
 20 A'    6 A"    7 A"   21 A'   22 A'    8 A"   23 A'   24 A'                 
 -7.243  -7.235  -7.234  -6.614  -6.376  -6.374  -4.789  -4.787
 25 A'    9 A"   26 A'   27 A'   28 A'   29 A'   30 A'   31 A'                 
 -4.777  -4.774  -4.773  -4.772  -4.772  -4.771  -4.771  -2.055
 32 A'   10 A"   33 A'   11 A"   34 A'   12 A"   35 A'   36 A'                 
 -2.053  -2.050  -2.049  -2.048  -2.048  -2.036  -2.036  -2.035
 37 A'   13 A"   38 A'   39 A'   14 A"   40 A'   15 A"   41 A'                 
 -2.034  -0.860  -0.787  -0.679  -0.654  -0.520  -0.442  -0.415
 16 A"   42 A'   43 A'   44 A'   45 A'   46 A'   47 A'   48 A'                 
 -0.382  -0.356  -0.342  -0.315  -0.302  -0.292  -0.278  -0.256
 17 A"   49 A'   18 A"   50 A'   51 A'   19 A"   52 A'   20 A"                 
 -- Virtual --                   
 -0.104  -0.098  -0.078  -0.013   0.003   0.028   0.045   0.049
 21 A"   53 A'   54 A'   55 A'   56 A'   57 A'   22 A"   58 A'                 
  0.063   0.070   0.091   0.093   0.095   0.104   0.120   0.134
 59 A'   60 A'   61 A'   23 A"   24 A"   62 A'   63 A'   64 A'                 
  0.150   0.183   0.206   0.214   0.220   0.222   0.227   0.274
 65 A'   66 A'   67 A'   25 A"   68 A'   69 A'   26 A"   70 A'                 
  0.283   0.307   0.353   0.359   0.376   0.376   0.396   0.417
 27 A"   71 A'   72 A'   28 A"   73 A'   29 A"   30 A"   74 A'                 
  0.425   0.433   0.443   0.451   0.455   0.468   0.520   0.542
 31 A"   75 A'   76 A'   77 A'   32 A"   78 A'   79 A'   80 A'                 
  0.544   0.585   0.609   0.628   0.670   0.706   0.740   0.788
 33 A"   81 A'   34 A"   82 A'   83 A'   84 A'   35 A"   85 A'                 
  0.806   0.854   0.867   0.905   0.905   0.930   0.947   0.963
 86 A'   36 A"   87 A'   37 A"   88 A'   89 A'   90 A'   91 A'                 
  1.211   1.227   1.311   1.319   1.330   1.341   1.389   1.406
 92 A'   38 A"   39 A"   93 A'   94 A'   95 A'   40 A"   96 A'                 
  1.449   1.558   1.619   1.653   1.678   1.755   1.866   2.246
 41 A"   42 A"   97 A'   98 A'   99 A'  100 A'  101 A'   43 A"                 
  2.278   2.360   2.653   2.728   2.959   3.939   3.945   3.958
102 A'  103 A'   44 A"  104 A'  105 A'   45 A"   46 A"  106 A'                 
  3.960   3.967   4.017   4.032   4.080   4.204   4.225   4.355
107 A'   47 A"   48 A"  108 A'  109 A'  110 A'  111 A'  112 A'                 
  4.410   5.964   5.999   6.001   6.007   6.017   6.068   6.890
113 A'   49 A"   50 A"  114 A'  115 A'  116 A'  117 A'  118 A'                 
  9.659  13.773  13.891  13.952  23.323  25.807  25.886  26.125
119 A'   51 A"  120 A'  121 A'  122 A'   52 A"  123 A'  124 A'                 
 27.797  27.853  28.309  28.336  28.337  28.343  28.348  28.367
125 A'  126 A'   53 A"   54 A"  127 A'  128 A'  129 A'  130 A'                 
 28.513  28.516  28.522  28.522  28.523  28.548  28.555  28.581
 55 A"   56 A"   57 A"  131 A'  132 A'   58 A"  133 A'  134 A'                 
 28.658  28.673 127.856 127.877 127.881 127.882 127.894 127.917
135 A'  136 A'   59 A"   60 A"  137 A'  138 A'  139 A'  140 A'                 
151.603 151.649 163.020 215.6431901.7641901.812
141 A'  142 A'  143 A'  144 A'  145 A'  146 A'                                 

 Beta MOs, Restricted
 -- Occupied --                  
*******-1165.90 -176.33 -176.33 -165.73 -165.73 -165.73 -165.73
  1 A'    2 A'    3 A'    4 A'    5 A'    6 A'    1 A"    7 A'                 
-165.73 -165.73 -101.57  -77.12  -35.83  -35.83  -31.32  -31.32
  8 A'    2 A"    9 A'   10 A'   11 A'   12 A'   13 A'   14 A'                 
-31.314 -31.313 -31.312 -31.312 -22.970 -22.969 -22.969 -22.969
  3 A"   15 A'   16 A'    4 A"   17 A'   18 A'    5 A"   19 A'                 
-22.968 -22.968 -22.964 -22.964 -22.963 -22.963 -10.289  -9.479
 20 A'    6 A"    7 A"   21 A'   22 A'    8 A"   23 A'   24 A'                 
 -7.243  -7.235  -7.234  -6.614  -6.376  -6.374  -4.789  -4.787
 25 A'    9 A"   26 A'   27 A'   28 A'   29 A'   30 A'   31 A'                 
 -4.777  -4.774  -4.773  -4.772  -4.772  -4.771  -4.771  -2.055
 32 A'   10 A"   33 A'   11 A"   34 A'   12 A"   35 A'   36 A'                 
 -2.053  -2.050  -2.049  -2.048  -2.048  -2.036  -2.036  -2.035
 37 A'   13 A"   38 A'   39 A'   14 A"   40 A'   15 A"   41 A'                 
 -2.034  -0.860  -0.787  -0.679  -0.654  -0.520  -0.442  -0.415
 16 A"   42 A'   43 A'   44 A'   45 A'   46 A'   47 A'   48 A'                 
 -0.382  -0.356  -0.342  -0.315  -0.302  -0.292  -0.278  -0.256
 17 A"   49 A'   18 A"   50 A'   51 A'   19 A"   52 A'   20 A"                 
 -- Virtual --                   
 -0.104  -0.098  -0.078  -0.013   0.003   0.028   0.045   0.049
 21 A"   53 A'   54 A'   55 A'   56 A'   57 A'   22 A"   58 A'                 
  0.063   0.070   0.091   0.093   0.095   0.104   0.120   0.134
 59 A'   60 A'   61 A'   23 A"   24 A"   62 A'   63 A'   64 A'                 
  0.150   0.183   0.206   0.214   0.220   0.222   0.227   0.274
 65 A'   66 A'   67 A'   25 A"   68 A'   69 A'   26 A"   70 A'                 
  0.283   0.307   0.353   0.359   0.376   0.376   0.396   0.417
 27 A"   71 A'   72 A'   28 A"   73 A'   29 A"   30 A"   74 A'                 
  0.425   0.433   0.443   0.451   0.455   0.468   0.520   0.542
 31 A"   75 A'   76 A'   77 A'   32 A"   78 A'   79 A'   80 A'                 
  0.544   0.585   0.609   0.628   0.670   0.706   0.740   0.788
 33 A"   81 A'   34 A"   82 A'   83 A'   84 A'   35 A"   85 A'                 
  0.806   0.854   0.867   0.905   0.905   0.930   0.947   0.963
 86 A'   36 A"   87 A'   37 A"   88 A'   89 A'   90 A'   91 A'                 
  1.211   1.227   1.311   1.319   1.330   1.341   1.389   1.406
 92 A'   38 A"   39 A"   93 A'   94 A'   95 A'   40 A"   96 A'                 
  1.449   1.558   1.619   1.653   1.678   1.755   1.866   2.246
 41 A"   42 A"   97 A'   98 A'   99 A'  100 A'  101 A'   43 A"                 
  2.278   2.360   2.653   2.728   2.959   3.939   3.945   3.958
102 A'  103 A'   44 A"  104 A'  105 A'   45 A"   46 A"  106 A'                 
  3.960   3.967   4.017   4.032   4.080   4.204   4.225   4.355
107 A'   47 A"   48 A"  108 A'  109 A'  110 A'  111 A'  112 A'                 
  4.410   5.964   5.999   6.001   6.007   6.017   6.068   6.890
113 A'   49 A"   50 A"  114 A'  115 A'  116 A'  117 A'  118 A'                 
  9.659  13.773  13.891  13.952  23.323  25.807  25.886  26.125
119 A'   51 A"  120 A'  121 A'  122 A'   52 A"  123 A'  124 A'                 
 27.797  27.853  28.309  28.336  28.337  28.343  28.348  28.367
125 A'  126 A'   53 A"   54 A"  127 A'  128 A'  129 A'  130 A'                 
 28.513  28.516  28.522  28.522  28.523  28.548  28.555  28.581
 55 A"   56 A"   57 A"  131 A'  132 A'   58 A"  133 A'  134 A'                 
 28.658  28.673 127.856 127.877 127.881 127.882 127.894 127.917
135 A'  136 A'   59 A"   60 A"  137 A'  138 A'  139 A'  140 A'                 
151.603 151.649 163.020 215.6431901.7641901.812
141 A'  142 A'  143 A'  144 A'  145 A'  146 A'                                 
 --------------------------------------------------------------

          Ground-State Mulliken Net Atomic Charges

     Atom                 Charge (a.u.)
  ----------------------------------------
      1 C                    -0.302558
      2 P                     0.035236
      3 Cl                   -0.082361
      4 I                     0.142644
      5 I                     0.207040
  ----------------------------------------
  Sum of atomic charges =    -0.000000

 -----------------------------------------------------------------
                    Cartesian Multipole Moments
 -----------------------------------------------------------------
    Charge (ESU x 10^10)
                -0.0000
    Dipole Moment (Debye)
         X       1.0223      Y       0.7155      Z      -0.0000
       Tot       1.2478
    Quadrupole Moments (Debye-Ang)
        XX     -87.3196     XY      -3.6050     YY     -86.9769
        XZ      -0.0000     YZ       0.0000     ZZ     -89.2771
    Octopole Moments (Debye-Ang^2)
       XXX      56.8584    XXY      31.3988    XYY       7.5614
       YYY      64.5131    XXZ      -0.0000    XYZ       0.0000
       YYZ      -0.0000    XZZ      10.7398    YZZ      17.4954
       ZZZ      -0.0000
    Hexadecapole Moments (Debye-Ang^3)
      XXXX   -1552.5926   XXXY     -90.6993   XXYY    -451.8498
      XYYY     -99.5745   YYYY   -1046.7943   XXXZ      -0.0000
      XXYZ      -0.0000   XYYZ       0.0000   YYYZ      -0.0000
      XXZZ    -299.5880   XYZZ     -23.4357   YYZZ    -198.3827
      XZZZ      -0.0000   YZZZ       0.0000   ZZZZ    -123.9376
 -----------------------------------------------------------------
 Calculating MO derivatives via CPSCF
 D1JvT checksum  = 334500 20149.6320630349
 D1KAT checksum  = 879000 651.5546271328
   1         3          15      0.119331    0.042977
   2         3          15      0.014527    0.006178
   3         3          15      0.002001    0.000781
   4         3          15      0.000295    0.000109
   5        14           4      0.000028    0.000013
   6        16           2      0.000002    0.000001
   7        18           0      0.000000    0.000000    Roots Converged
 Time for AOints: 16.4 s (CPU) 5.9 s (wall)
 ------------------------------------------------------------------------------
                     AOints        : Timing summary (seconds)
 ------------------------------------------------------------------------------
     job step          cpu (% of tot)      sys (% of tot)     wall (% of tot)
 ------------------------------------------------------------------------------
  cpscf_lag         0.7402E+02 (33.5)   0.1000E-04 (29.4)   0.3107E+02 (37.2)
  iterzp            0.1305E+03 (59.0)   0.2300E-04 (67.6)   0.4625E+02 (55.4)
  make_fx           0.0000E+00 ( 0.0)   0.0000E+00 ( 0.0)   0.0000E+00 ( 0.0)
  AOints            0.1643E+02 ( 7.4)   0.0000E+00 ( 0.0)   0.5877E+01 ( 7.0)
 ------------------------------------------------------------------------------
   Grand Totals     0.2212E+03          0.3400E-04          0.8351E+02
 ------------------------------------------------------------------------------
 Calculating analytic Hessian of the SCF energy
 Polarizability Matrix (a.u.)
            1           2           3
    1-146.7069113  -9.2128065  -0.0000000
    2  -9.2128065-128.7084888   0.0000000
    3  -0.0000000   0.0000000 -65.4456956

 Direct stationary perturbation theory relativistic correction:

 rels  =     195.144297394821
 relv  =    -649.465854429107
 rel2e =      86.705145177272
 E_rel =    -367.616411857015

 Hessian of the SCF Energy
            1           2           3           4           5           6
    1   0.1571011   0.0413145  -0.0000000  -0.0359963  -0.0414249   0.0000000
    2   0.0413145   0.3745882   0.0000000  -0.0617389  -0.2868225  -0.0000000
    3  -0.0000000   0.0000000   0.0565957   0.0000000  -0.0000000  -0.0178230
    4  -0.0359963  -0.0617389   0.0000000   0.1819120   0.0424745  -0.0000000
    5  -0.0414249  -0.2868225  -0.0000000   0.0424745   0.3248129   0.0000000
    6   0.0000000  -0.0000000  -0.0178230  -0.0000000   0.0000000   0.0155778
    7  -0.0147627  -0.0020785   0.0000000  -0.1216225   0.0020365  -0.0000000
    8  -0.0175143   0.0001789  -0.0000000   0.0171067  -0.0164835   0.0000000
    9   0.0000000   0.0000000   0.0004345  -0.0000000   0.0000000  -0.0064764
   10  -0.0683336  -0.0132297   0.0000000  -0.0217121  -0.0064106  -0.0000000
   11  -0.0098419  -0.0129128  -0.0000000  -0.0125301   0.0005646   0.0000000
   12   0.0000000  -0.0000000  -0.0175860  -0.0000000   0.0000000   0.0002003
   13  -0.0380085   0.0357325  -0.0000000  -0.0025811   0.0033245   0.0000000
   14   0.0274666  -0.0750319   0.0000000   0.0146879  -0.0220716  -0.0000000
   15  -0.0000000  -0.0000000  -0.0216212   0.0000000  -0.0000000   0.0085214
            7           8           9          10          11          12
    1  -0.0147627  -0.0175143   0.0000000  -0.0683336  -0.0098419   0.0000000
    2  -0.0020785   0.0001789   0.0000000  -0.0132297  -0.0129128  -0.0000000
    3   0.0000000  -0.0000000   0.0004345   0.0000000  -0.0000000  -0.0175860
    4  -0.1216225   0.0171067  -0.0000000  -0.0217121  -0.0125301  -0.0000000
    5   0.0020365  -0.0164835   0.0000000  -0.0064106   0.0005646   0.0000000
    6  -0.0000000   0.0000000  -0.0064764  -0.0000000   0.0000000   0.0002003
    7   0.1352440   0.0062439  -0.0000000  -0.0007170  -0.0038507  -0.0000000
    8   0.0062439   0.0198671  -0.0000000  -0.0017375  -0.0018011  -0.0000000
    9  -0.0000000  -0.0000000   0.0048401   0.0000000  -0.0000000   0.0032892
   10  -0.0007170  -0.0017375   0.0000000   0.1094349   0.0138819   0.0000000
   11  -0.0038507  -0.0018011  -0.0000000   0.0138819   0.0153117   0.0000000
   12  -0.0000000  -0.0000000   0.0032892   0.0000000   0.0000000   0.0117822
   13   0.0018581  -0.0040988  -0.0000000  -0.0186721   0.0123409  -0.0000000
   14  -0.0023512  -0.0017614  -0.0000000   0.0074958  -0.0011624   0.0000000
   15   0.0000000   0.0000000  -0.0020874   0.0000000   0.0000000   0.0023143
           13          14          15
    1  -0.0380085   0.0274666  -0.0000000
    2   0.0357325  -0.0750319  -0.0000000
    3  -0.0000000   0.0000000  -0.0216212
    4  -0.0025811   0.0146879   0.0000000
    5   0.0033245  -0.0220716  -0.0000000
    6   0.0000000  -0.0000000   0.0085214
    7   0.0018581  -0.0023512   0.0000000
    8  -0.0040988  -0.0017614   0.0000000
    9  -0.0000000  -0.0000000  -0.0020874
   10  -0.0186721   0.0074958   0.0000000
   11   0.0123409  -0.0011624   0.0000000
   12  -0.0000000   0.0000000   0.0023143
   13   0.0574035  -0.0472992   0.0000000
   14  -0.0472992   0.1000273   0.0000000
   15   0.0000000   0.0000000   0.0128729
 Gradient time:  CPU 319.25 s  wall 122.42 s
 **********************************************************************
 **                                                                  **
 **                       VIBRATIONAL ANALYSIS                       **
 **                       --------------------                       **
 **                                                                  **
 **        VIBRATIONAL FREQUENCIES (CM**-1) AND NORMAL MODES         **
 **     FORCE CONSTANTS (mDYN/ANGSTROM) AND REDUCED MASSES (AMU)     **
 **                  INFRARED INTENSITIES (KM/MOL)                   **
 **                                                                  **
 **********************************************************************


 Mode:                 1                      2                      3
 Frequency:        98.13                 110.08                 116.06
 Force Cnst:      0.2721                 0.2312                 0.5750
 Red. Mass:      47.9591                32.3787                72.4448
 IR Active:          YES                    YES                    YES
 IR Intens:        0.656                  0.519                  0.139
 Raman Active:       YES                    YES                    YES
               X      Y      Z        X      Y      Z        X      Y      Z
 C          0.156 -0.230 -0.000    0.000 -0.000  0.260   -0.143 -0.352  0.000
 P         -0.211 -0.142 -0.000   -0.000 -0.000  0.783   -0.204 -0.355 -0.000
 Cl        -0.236  0.799  0.000   -0.000  0.000 -0.551   -0.213 -0.437  0.000
 I          0.064  0.187  0.000   -0.000  0.000 -0.114   -0.370  0.266  0.000
 I          0.038 -0.351 -0.000    0.000 -0.000  0.050    0.492 -0.026 -0.000
 TransDip   0.007 -0.025 -0.000    0.000 -0.000  0.023    0.008  0.009 -0.000

 Mode:                 4                      5                      6
 Frequency:       187.32                 302.39                 363.88
 Force Cnst:      0.9501                 1.5495                 0.9803
 Red. Mass:      45.9541                28.7617                12.5665
 IR Active:          YES                    YES                    YES
 IR Intens:        0.317                  8.873                 10.072
 Raman Active:       YES                    YES                    YES
               X      Y      Z        X      Y      Z        X      Y      Z
 C         -0.075 -0.062  0.000    0.058  0.589  0.000    0.000 -0.000  0.989
 P         -0.490 -0.012 -0.000   -0.022  0.760 -0.000   -0.000 -0.000 -0.141
 Cl        -0.647 -0.447  0.000   -0.099 -0.134 -0.000    0.000  0.000 -0.008
 I          0.345  0.105  0.000   -0.059 -0.020 -0.000    0.000 -0.000 -0.026
 I         -0.040  0.027 -0.000    0.086 -0.184 -0.000   -0.000  0.000 -0.031
 TransDip   0.003  0.018 -0.000    0.017  0.094 -0.000    0.000 -0.000 -0.102

 Mode:                 7                      8                      9
 Frequency:       472.09                 589.75                1029.09
 Force Cnst:      4.1776                 2.5785                 8.6534
 Red. Mass:      31.8150                12.5832                13.8684
 IR Active:          YES                    YES                    YES
 IR Intens:      121.624                 44.219                 16.637
 Raman Active:       YES                    YES                    YES
               X      Y      Z        X      Y      Z        X      Y      Z
 C          0.188  0.063  0.000    0.979 -0.164 -0.000    0.165  0.936  0.000
 P          0.768 -0.077 -0.000   -0.099  0.031  0.000   -0.073 -0.303 -0.000
 Cl        -0.603  0.027  0.000   -0.008 -0.043 -0.000    0.002  0.002  0.000
 I         -0.031 -0.010 -0.000   -0.040 -0.005  0.000   -0.004 -0.003 -0.000
 I         -0.008  0.015 -0.000   -0.026  0.024  0.000    0.006 -0.012 -0.000
 TransDip   0.328  0.132 -0.000    0.179 -0.115  0.000   -0.096  0.089 -0.000

 STANDARD THERMODYNAMIC QUANTITIES AT   298.15 K  AND     1.00 ATM

   This Molecule has  0 Imaginary Frequencies
   Zero point vibrational energy:        4.673 kcal/mol

   Atom    1 Element C  Has Mass   12.00000
   Atom    2 Element P  Has Mass   30.97376
   Atom    3 Element Cl Has Mass   34.96885
   Atom    4 Element I  Has Mass  126.90440
   Atom    5 Element I  Has Mass  126.90440
   Molecular Mass:   331.751410 amu
   Principal axes and moments of inertia in amu*Bohr^2:
                             1           2           3
    Eigenvalues --     1791.06369  3524.32663  5315.39031
          X               0.99742     0.07172     0.00000
          Y              -0.07172     0.99742     0.00000
          Z              -0.00000     0.00000     1.00000
   Rotational Symmetry Number is   1
   The Molecule is an Asymmetric Top
   Translational Enthalpy:        0.889 kcal/mol
   Rotational Enthalpy:           0.889 kcal/mol
   Vibrational Enthalpy:          7.149 kcal/mol
   gas constant (RT):             0.592 kcal/mol
   Translational Entropy:        43.292  cal/mol.K
   Rotational Entropy:           31.884  cal/mol.K
   Vibrational Entropy:          15.969  cal/mol.K

   Total Enthalpy:                9.519 kcal/mol
   Total Entropy:                91.146  cal/mol.K
Archival summary:
1\1\TWL02\FREQ\ProcedureUnspecified\BasisUnspecified\2l111\taweetha\MonNov2613:56:552018MonNov2613:56:552018\0\\#,FREQ,ProcedureUnspecified,BasisUnspecified,\\0,1\I\C,1,2.08662\P,2,1.68278,1,131.333\Cl,3,2.09879,2,105.273,1,0,0\I,2,2.15774,1,117.975,3,-180,0\\\@

 Total job time:  146.70s(wall), 366.55s(cpu) 
 Mon Nov 26 13:56:55 2018

        *************************************************************
        *                                                           *
        *  Thank you very much for using Q-Chem.  Have a nice day.  *
        *                                                           *
        *************************************************************
