# Supplementary material for: Geometric and energetic data from ab initio calculations of haloethene, haloimine, halomethylenephosphine, haloiminophosphine, halodiazene, halodiphosphene and halocyclopropane
Source: Data Brief. 2019 Nov 2;27:104738. doi: 10.1016/j.dib.2019.104738 (PMC6861602; doi:10.1016/j.dib.2019.104738)
Supplement: Multimedia component 5 [file mmc5.zip › CP/B3LYP/IICPFE.out]

Q-Chem Developer Version!
                  Welcome to Q-Chem
     A Quantum Leap Into The Future Of Chemistry


 Q-Chem 5.1, Q-Chem, Inc., Pleasanton, CA (2018)

 Yihan Shao,  Zhengting Gan,  E. Epifanovsky,  A. T. B. Gilbert,  M. Wormit,  
 J. Kussmann,  A. W. Lange,  A. Behn,  Jia Deng,  Xintian Feng,  D. Ghosh,  
 M. Goldey,  P. R. Horn,  L. D. Jacobson,  I. Kaliman,  T. Kus,  A. Landau,  
 Jie Liu,  E. I. Proynov,  R. M. Richard,  R. P. Steele,  E. J. Sundstrom,  
 H. L. Woodcock III,  P. M. Zimmerman,  D. Zuev,  B. Albrecht,  E. Alguire,  
 S. A. Baeppler,  D. Barton,  Z. Benda,  Y. A. Bernard,  E. J. Berquist,  
 K. B. Bravaya,  H. Burton,  D. Casanova,  Chun-Min Chang,  Yunqing Chen,  
 A. Chien,  K. D. Closser,  M. P. Coons,  S. Coriani,  S. Dasgupta,  
 A. L. Dempwolff,  M. Diedenhofen,  Hainam Do,  R. G. Edgar,  Po-Tung Fang,  
 S. Faraji,  S. Fatehi,  Qingguo Feng,  K. D. Fenk,  J. Fosso-Tande,  
 Qinghui Ge,  A. Ghysels,  G. Gidofalvi,  J. Gomes,  J. Gonthier,  A. Gunina,  
 D. Hait,  M. W. D. Hanson-Heine,  P. H. P. Harbach,  A. W. Hauser,  
 J. E. Herr,  E. G. Hohenstein,  Z. C. Holden,  Kerwin Hui,  B. C. Huynh,  
 T.-C. Jagau,  Hyunjun Ji,  B. Kaduk,  K. Khistyaev,  Jaehoon Kim,  
 P. Klunzinger,  K. Koh,  D. Kosenkov,  L. Koulias,  T. Kowalczyk,  
 C. M. Krauter,  A. Kunitsa,  Ka Un Lao,  A. Laurent,  K. V. Lawler,  
 Joonho Lee,  D. Lefrancois,  S. Lehtola,  D. S. Levine,  Yi-Pei Li,  
 You-Sheng Lin,  Fenglai Liu,  E. Livshits,  A. Luenser,  P. Manohar,  
 E. Mansoor,  S. F. Manzer,  Shan-Ping Mao,  Yuezhi Mao,  N. Mardirossian,  
 A. V. Marenich,  T. Markovich,  L. A. Martinez-Martinez,  S. A. Maurer,  
 N. J. Mayhall,  S. C. McKenzie,  J.-M. Mewes,  A. F. Morrison,  
 J. W. Mullinax,  K. Nanda,  T. S. Nguyen-Beck,  R. Olivares-Amaya,  
 J. A. Parkhill,  T. M. Perrine,  F. Plasser,  P. Pokhilko,  S. Prager,  
 A. Prociuk,  E. Ramos,  D. R. Rehn,  F. Rob,  M. Schneider,  N. Sergueev,  
 S. M. Sharada,  S. Sharma,  D. W. Small,  T. Stauch,  T. Stein,  
 Yu-Chuan Su,  A. J. W. Thom,  A. Tkatchenko,  T. Tsuchimochi,  N. M. Tubman,  
 L. Vogt,  M. L. Vidal,  O. Vydrov,  M. A. Watson,  J. Wenzel,  
 M. de Wergifosse,  T. A. Wesolowski,  A. White,  J. Witte,  A. Yamada,  
 Jun Yang,  K. Yao,  S. Yeganeh,  S. R. Yost,  Zhi-Qiang You,  A. Zech,  
 Igor Ying Zhang,  Xing Zhang,  Yan Zhao,  Ying Zhu,  B. R. Brooks,  
 G. K. L. Chan,  C. J. Cramer,  M. S. Gordon,  W. J. Hehre,  A. Klamt,  
 M. W. Schmidt,  C. D. Sherrill,  D. G. Truhlar,  A. Aspuru-Guzik,  R. Baer,  
 A. T. Bell,  N. A. Besley,  Jeng-Da Chai,  A. E. DePrince, III,  
 R. A. DiStasio Jr.,  A. Dreuw,  B. D. Dunietz,  T. R. Furlani,  
 Chao-Ping Hsu,  Yousung Jung,  Jing Kong,  D. S. Lambrecht,  WanZhen Liang,  
 C. Ochsenfeld,  V. A. Rassolov,  L. V. Slipchenko,  J. E. Subotnik,  
 T. Van Voorhis,  J. M. Herbert,  A. I. Krylov,  P. M. W. Gill,  M. Head-Gordon

 Contributors to earlier versions of Q-Chem not listed above: 
 R. D. Adamson,  B. Austin,  J. Baker,  G. J. O. Beran,  K. Brandhorst,  
 S. T. Brown,  E. F. C. Byrd,  A. K. Chakraborty,  C.-L. Cheng,  
 Siu Hung Chien,  D. M. Chipman,  D. L. Crittenden,  H. Dachsel,  
 R. J. Doerksen,  A. D. Dutoi,  L. Fusti-Molnar,  W. A. Goddard III,  
 A. Golubeva-Zadorozhnaya,  S. R. Gwaltney,  G. Hawkins,  A. Heyden,  
 S. Hirata,  G. Kedziora,  F. J. Keil,  C. Kelley,  Jihan Kim,  R. A. King,  
 R. Z. Khaliullin,  P. P. Korambath,  W. Kurlancheek,  A. M. Lee,  M. S. Lee,  
 S. V. Levchenko,  Ching Yeh Lin,  D. Liotard,  R. C. Lochan,  I. Lotan,  
 P. E. Maslen,  N. Nair,  D. P. O'Neill,  D. Neuhauser,  E. Neuscamman,  
 C. M. Oana,  R. Olson,  B. Peters,  R. Peverati,  P. A. Pieniazek,  
 Y. M. Rhee,  J. Ritchie,  M. A. Rohrdanz,  E. Rosta,  N. J. Russ,  
 H. F. Schaefer III,  N. E. Schultz,  N. Shenvi,  A. C. Simmonett,  A. Sodt,  
 D. Stuck,  K. S. Thanthiriwatte,  V. Vanovschi,  Tao Wang,  A. Warshel,  
 C. F. Williams,  Q. Wu,  X. Xu,  W. Zhang

 Please cite Q-Chem as follows:
 Y. Shao et al., Mol. Phys. 113, 184-215 (2015)
 DOI: 10.1080/00268976.2014.952696

 Q-Chem 5.1.2 for Intel X86 EM64T Linux

 Parts of Q-Chem use Armadillo 8.300.2 (Tropical Shenanigans).
 http://arma.sourceforge.net/

 Q-Chem begins on Mon Nov 26 14:53:03 2018  

Host: 
0

     Scratch files written to /scratch/taweetham/qchem48736//
Input Ideriv = 2
Curr. Ideriv = -1
Max.  Ideriv = 2

Checking the input file for inconsistencies... 	...done.

--------------------------------------------------------------
User input:
--------------------------------------------------------------
$molecule
0 1
C 
P 1 1.5 
F 2 PF 1 120. 
I 1 PI 2 120.  3 180.0
I 1 PI 2 120.  3 0.0

PH=1.44
PF=1.54
PCl=2.03
PBr=2.5
PI=2.6
$end

$rem
   job_type	optimization
   basis	6-311++g**
   method	b3lyp
$end

--------------------------------------------------------------
 ----------------------------------------------------------------
             Standard Nuclear Orientation (Angstroms)
    I     Atom           X                Y                Z
 ----------------------------------------------------------------
    1      C       0.0196710647    -0.7028594340    -0.0000000000
    2      P      -0.1269043030    -2.1956808103    -0.0000000000
    3      F      -1.5294427932    -2.8316727784     0.0000000000
    4      I       2.3875931910     0.3708932394    -0.0000000000
    5      I      -2.0941870911     0.8109449449     0.0000000000
 ----------------------------------------------------------------
 Molecular Point Group                 Cs    NOp =  2
 Largest Abelian Subgroup              Cs    NOp =  2
 Nuclear Repulsion Energy =   901.0563149036 hartrees
 There are       68 alpha and       68 beta electrons
 Requested basis set is 6-311++G(d,p)
 There are 73 shells and 198 basis functions

 Total QAlloc Memory Limit   2000 MB
 Mega-Array Size       188 MB
 MEM_STATIC part       192 MB
 A cutoff of  1.0D-11 yielded   1884 shell pairs
 There are     14799 function pairs (     16799 Cartesian)

 -------------------------------------------------------
 OpenMP Integral Computing Module                       
 Release: version 1.0, May 2013, Q-Chem Inc. Pittsburgh 
 -------------------------------------------------------
 Integral Job Info:
 Integral job number is                      11
 Integral operator is                         1
 short-range coefficients                     0
 long-range coefficients              100000000
 Omega coefficients                           0
 if combine SR and LR in K                    0
 Integral screening is                        0
 Integral computing path is                   2
 max size of driver memory is            800000
 size of driver memory is                593474
 size of scratch memory is             11861008
 max col of scratch BK array               1296
 max len of scratch array in speh3          155
 max len of scratch index in speh4           18
 max int batch size is                      520
 min int batch size is                       52
 fixed nKL is                                52
 max L of basis functions is                  2
 order of int derivative is                   0
 number of shells is                         73
 number of basis is                         211
 number of cartesian basis is               211
 number of contracted shell pairs          1884
 number of primitive shell pairs           3846
 maxK2 (contraction) of shell pair           36
 max number of K2 of shell pair               1
 max number of CS2 of shell pair            282
 max number of PS2 of shell pair            282
 mem total for path MDJ                  538428
 -------------------------------------------------------
 Smallest overlap matrix eigenvalue = 1.09E-03

 Scale SEOQF with 1.000000e-01/1.000000e-01/1.000000e-01

 Standard Electronic Orientation quadrupole field applied
 Nucleus-field energy     =     0.0000000334 hartrees
 Guess from superposition of atomic densities
 Warning:  Energy on first SCF cycle will be non-variational
 SAD guess density has 136.000000 electrons

 -----------------------------------------------------------------------
  General SCF calculation program by
  Eric Jon Sundstrom, Paul Horn, Yuezhi Mao, Dmitri Zuev, Alec White,
  David Stuck, Shaama M.S., Shane Yost, Joonho Lee, David Small,
  Daniel Levine, Susi Lehtola, Hugh Burton, Evgeny Epifanovsky
 -----------------------------------------------------------------------
 Exchange:     0.2000 Hartree-Fock + 0.0800 Slater + 0.7200 B88
 Correlation:  0.1900 VWN1RPA + 0.8100 LYP
 Using SG-1 standard quadrature grid
 using 4 threads for integral computing
 -------------------------------------------------------
 OpenMP Integral computing Module                
 Release: version 2.0, May 2017, Q-Chem Inc. Pleasanton 
 -------------------------------------------------------
 -------------------------------------------------------
 OpenMP BLAS3 based DFT computing Module                
 Release: version 1.0, May 2013, Q-Chem Inc. Pittsburgh 
 -------------------------------------------------------
 A restricted SCF calculation will be
 performed using DIIS
 SCF converges when DIIS error is below 1.0e-08
 ---------------------------------------
  Cycle       Energy         DIIS error
 ---------------------------------------
    1  -14318.6787232560      3.28e-02  
    2  -14318.2384585065      3.54e-03  
    3  -14318.0666724213      6.46e-03  
    4  -14318.2547564027      2.36e-03  
    5  -14318.2867081032      5.22e-04  
    6  -14318.2876560324      1.95e-04  
    7  -14318.2878163404      5.35e-05  
    8  -14318.2878288431      2.08e-05  
    9  -14318.2878313826      4.70e-06  
   10  -14318.2878315295      1.92e-06  
   11  -14318.2878315539      4.26e-07  
   12  -14318.2878315552      7.70e-08  
   13  -14318.2878315552      2.68e-08  
   14  -14318.2878315553      6.52e-09  Convergence criterion met
 ---------------------------------------
 SCF time:   CPU 38.37s  wall 15.00s 
 SCF   energy in the final basis set =   -14318.2878315553
 Total energy in the final basis set =   -14318.2878315553

 --------------------------------------------------------------
             Orbital Energies (a.u.) and Symmetries
 --------------------------------------------------------------

 Alpha MOs, Restricted
 -- Occupied --                  
*******-1165.88 -176.34 -176.32 -165.75 -165.74 -165.74 -165.72
  1 A'    2 A'    3 A'    4 A'    5 A'    6 A'    1 A"    7 A'                 
-165.72 -165.72  -77.13  -35.84  -35.81  -31.33  -31.32  -31.32
  8 A'    2 A"    9 A'   10 A'   11 A'   12 A'   13 A'    3 A"                 
-31.306 -31.299 -31.299 -24.739 -22.981 -22.980 -22.979 -22.974
 14 A'   15 A'    4 A"   16 A'   17 A'   18 A'    5 A"   19 A'                 
-22.974 -22.956 -22.955 -22.954 -22.950 -22.950 -10.286  -6.630
  6 A"   20 A'   21 A'    7 A"   22 A'    8 A"   23 A'   24 A'                 
 -6.384  -6.360  -4.800  -4.793  -4.788  -4.786  -4.780  -4.780
 25 A'   26 A'   27 A'   28 A'    9 A"   29 A'   30 A'   10 A"                 
 -4.773  -4.757  -4.757  -2.064  -2.059  -2.058  -2.042  -2.042
 31 A'   32 A'   11 A"   33 A'   34 A'   12 A"   13 A"   35 A'                 
 -2.037  -2.034  -2.033  -2.020  -2.019  -1.281  -0.793  -0.663
 36 A'   37 A'   14 A"   38 A'   15 A"   39 A'   40 A'   41 A'                 
 -0.643  -0.603  -0.517  -0.515  -0.427  -0.375  -0.342  -0.305
 42 A'   43 A'   16 A"   44 A'   45 A'   46 A'   17 A"   47 A'                 
 -0.297  -0.292  -0.279  -0.275
 48 A'   18 A"   49 A'   19 A"                                                 
 -- Virtual --                   
 -0.181  -0.150  -0.068   0.006   0.018   0.033   0.041   0.068
 50 A'   51 A'   20 A"   52 A'   53 A'   54 A'   21 A"   55 A'                 
  0.079   0.094   0.099   0.138   0.154   0.164   0.188   0.193
 56 A'   57 A'   22 A"   58 A'   59 A'   60 A'   61 A'   23 A"                 
  0.210   0.216   0.218   0.230   0.245   0.265   0.276   0.282
 62 A'   24 A"   63 A'   64 A'   25 A"   65 A'   26 A"   66 A'                 
  0.303   0.353   0.369   0.379   0.384   0.385   0.400   0.412
 67 A'   68 A'   27 A"   69 A'   28 A"   70 A'   29 A"   30 A"                 
  0.412   0.442   0.457   0.465   0.535   0.545   0.585   0.608
 71 A'   72 A'   73 A'   74 A'   75 A'   76 A'   31 A"   77 A'                 
  0.622   0.648   0.665   0.675   0.846   0.864   0.958   1.138
 78 A'   32 A"   33 A"   79 A'   80 A'   81 A'   82 A'   83 A'                 
  1.201   1.230   1.255   1.264   1.296   1.296   1.313   1.337
 84 A'   34 A"   85 A'   35 A"   86 A'   36 A"   87 A'   88 A'                 
  1.357   1.364   1.497   1.545   1.592   1.595   1.649   1.694
 89 A'   37 A"   38 A"   90 A'   91 A'   39 A"   92 A'   93 A'                 
  1.923   2.020   2.689   2.757   3.129   3.712   3.717   3.763
 94 A'   95 A'   40 A"   96 A'   97 A'   41 A"   98 A'   42 A"                 
  3.792   3.931   3.934   3.941   3.955   3.961   3.969   3.977
 99 A'   43 A"   44 A"  100 A'   45 A"  101 A'  102 A'   46 A"                 
  4.032   4.059   4.100   4.153   4.292   4.338   5.953   5.968
103 A'  104 A'  105 A'  106 A'  107 A'  108 A'   47 A"  109 A'                 
  5.985   5.986   6.004   6.025   6.220   6.252   6.283   7.048
110 A'   48 A"  111 A'  112 A'   49 A"  113 A'  114 A'  115 A'                 
 13.757  13.902  14.070  23.448  27.731  27.785  28.297  28.309
 50 A"  116 A'  117 A'  118 A'  119 A'  120 A'   51 A"  121 A'                 
 28.323  28.328  28.335  28.352  28.503  28.505  28.508  28.518
122 A'   52 A"  123 A'  124 A'   53 A"   54 A"  125 A'  126 A'                 
 28.528  28.533  28.534  28.552  28.583  28.608  66.718 127.843
 55 A"  127 A'   56 A"  128 A'  129 A'  130 A'  131 A'   57 A"                 
127.852 127.869 127.872 127.880 127.898 151.546 151.593 163.189
132 A'  133 A'   58 A"  134 A'  135 A'  136 A'  137 A'  138 A'                 
*******1901.753
139 A'  140 A'                                                                 

 Beta MOs, Restricted
 -- Occupied --                  
*******-1165.88 -176.34 -176.32 -165.75 -165.74 -165.74 -165.72
  1 A'    2 A'    3 A'    4 A'    5 A'    6 A'    1 A"    7 A'                 
-165.72 -165.72  -77.13  -35.84  -35.81  -31.33  -31.32  -31.32
  8 A'    2 A"    9 A'   10 A'   11 A'   12 A'   13 A'    3 A"                 
-31.306 -31.299 -31.299 -24.739 -22.981 -22.980 -22.979 -22.974
 14 A'   15 A'    4 A"   16 A'   17 A'   18 A'    5 A"   19 A'                 
-22.974 -22.956 -22.955 -22.954 -22.950 -22.950 -10.286  -6.630
  6 A"   20 A'   21 A'    7 A"   22 A'    8 A"   23 A'   24 A'                 
 -6.384  -6.360  -4.800  -4.793  -4.788  -4.786  -4.780  -4.780
 25 A'   26 A'   27 A'   28 A'    9 A"   29 A'   30 A'   10 A"                 
 -4.773  -4.757  -4.757  -2.064  -2.059  -2.058  -2.042  -2.042
 31 A'   32 A'   11 A"   33 A'   34 A'   12 A"   13 A"   35 A'                 
 -2.037  -2.034  -2.033  -2.020  -2.019  -1.281  -0.793  -0.663
 36 A'   37 A'   14 A"   38 A'   15 A"   39 A'   40 A'   41 A'                 
 -0.643  -0.603  -0.517  -0.515  -0.427  -0.375  -0.342  -0.305
 42 A'   43 A'   16 A"   44 A'   45 A'   46 A'   17 A"   47 A'                 
 -0.297  -0.292  -0.279  -0.275
 48 A'   18 A"   49 A'   19 A"                                                 
 -- Virtual --                   
 -0.181  -0.150  -0.068   0.006   0.018   0.033   0.041   0.068
 50 A'   51 A'   20 A"   52 A'   53 A'   54 A'   21 A"   55 A'                 
  0.079   0.094   0.099   0.138   0.154   0.164   0.188   0.193
 56 A'   57 A'   22 A"   58 A'   59 A'   60 A'   61 A'   23 A"                 
  0.210   0.216   0.218   0.230   0.245   0.265   0.276   0.282
 62 A'   24 A"   63 A'   64 A'   25 A"   65 A'   26 A"   66 A'                 
  0.303   0.353   0.369   0.379   0.384   0.385   0.400   0.412
 67 A'   68 A'   27 A"   69 A'   28 A"   70 A'   29 A"   30 A"                 
  0.412   0.442   0.457   0.465   0.535   0.545   0.585   0.608
 71 A'   72 A'   73 A'   74 A'   75 A'   76 A'   31 A"   77 A'                 
  0.622   0.648   0.665   0.675   0.846   0.864   0.958   1.138
 78 A'   32 A"   33 A"   79 A'   80 A'   81 A'   82 A'   83 A'                 
  1.201   1.230   1.255   1.264   1.296   1.296   1.313   1.337
 84 A'   34 A"   85 A'   35 A"   86 A'   36 A"   87 A'   88 A'                 
  1.357   1.364   1.497   1.545   1.592   1.595   1.649   1.694
 89 A'   37 A"   38 A"   90 A'   91 A'   39 A"   92 A'   93 A'                 
  1.923   2.020   2.689   2.757   3.129   3.712   3.717   3.763
 94 A'   95 A'   40 A"   96 A'   97 A'   41 A"   98 A'   42 A"                 
  3.792   3.931   3.934   3.941   3.955   3.961   3.969   3.977
 99 A'   43 A"   44 A"  100 A'   45 A"  101 A'  102 A'   46 A"                 
  4.032   4.059   4.100   4.153   4.292   4.338   5.953   5.968
103 A'  104 A'  105 A'  106 A'  107 A'  108 A'   47 A"  109 A'                 
  5.985   5.986   6.004   6.025   6.220   6.252   6.283   7.048
110 A'   48 A"  111 A'  112 A'   49 A"  113 A'  114 A'  115 A'                 
 13.757  13.902  14.070  23.448  27.731  27.785  28.297  28.309
 50 A"  116 A'  117 A'  118 A'  119 A'  120 A'   51 A"  121 A'                 
 28.323  28.328  28.335  28.352  28.503  28.505  28.508  28.518
122 A'   52 A"  123 A'  124 A'   53 A"   54 A"  125 A'  126 A'                 
 28.528  28.533  28.534  28.552  28.583  28.608  66.718 127.843
 55 A"  127 A'   56 A"  128 A'  129 A'  130 A'  131 A'   57 A"                 
127.852 127.869 127.872 127.880 127.898 151.546 151.593 163.189
132 A'  133 A'   58 A"  134 A'  135 A'  136 A'  137 A'  138 A'                 
*******1901.753
139 A'  140 A'                                                                 
 --------------------------------------------------------------

          Ground-State Mulliken Net Atomic Charges

     Atom                 Charge (a.u.)
  ----------------------------------------
      1 C                    -0.327986
      2 P                     0.289372
      3 F                    -0.094103
      4 I                     0.123156
      5 I                     0.009560
  ----------------------------------------
  Sum of atomic charges =     0.000000

 -----------------------------------------------------------------
                    Cartesian Multipole Moments
 -----------------------------------------------------------------
    Charge (ESU x 10^10)
                 0.0000
    Dipole Moment (Debye)
         X       1.2704      Y      -0.1388      Z      -0.0000
       Tot       1.2779
    Quadrupole Moments (Debye-Ang)
        XX     -75.8768     XY      -0.1219     YY     -79.7638
        XZ       0.0000     YZ       0.0000     ZZ     -81.6132
    Octopole Moments (Debye-Ang^2)
       XXX      20.7708    XXY      34.1186    XYY       2.4970
       YYY      39.0857    XXZ      -0.0000    XYZ      -0.0000
       YYZ      -0.0000    XZZ       0.2393    YZZ       8.8847
       ZZZ      -0.0000
    Hexadecapole Moments (Debye-Ang^3)
      XXXX   -1748.3261   XXXY      -3.2140   XXYY    -454.5276
      XYYY     -15.3369   YYYY    -870.7632   XXXZ       0.0000
      XXYZ       0.0000   XYYZ       0.0000   YYYZ       0.0000
      XXZZ    -342.0767   XYZZ       2.4886   YYZZ    -157.8179
      XZZZ      -0.0000   YZZZ       0.0000   ZZZZ    -113.3722
 -----------------------------------------------------------------
 Calculating analytic gradient of the SCF energy
 Gradient of SCF Energy
            1           2           3           4           5
    1   0.0004103  -0.0671735   0.0568658   0.0490581  -0.0391607
    2  -0.2086002   0.1583085   0.0050212   0.0220467   0.0232238
    3  -0.0000000  -0.0000000   0.0000000  -0.0000000   0.0000000
 Max gradient component =       2.086E-01
 RMS gradient           =       7.363E-02
 Gradient time:  CPU 9.21 s  wall 3.42 s
 Geometry Optimization Parameters
   NAtoms,    NIC,     NZ,  NCons,   NDum,   NFix, NCnnct, MaxDiis
        5      20       5       0       0       0       0       0


** GEOMETRY OPTIMIZATION IN DELOCALIZED INTERNAL COORDINATES **
   Searching for a Minimum

   Optimization Cycle:   1

                       Coordinates (Angstroms)
     ATOM                X               Y               Z
      1  C         0.0196710647   -0.7028594340    0.0000000000
      2  P        -0.1269043030   -2.1956808103    0.0000000000
      3  F        -1.5294427932   -2.8316727784    0.0000000000
      4  I         2.3875931910    0.3708932394    0.0000000000
      5  I        -2.0941870911    0.8109449449    0.0000000000
   Point Group: cs    Number of degrees of freedom:     7


   Energy is -14318.287831555


 Attempting to Generate Delocalized Internal Coordinates

  7 Hessian modes will be used to form the next step
  Hessian Eigenvalues:
     0.044459    0.044459    0.250000    0.250000    0.250000    0.648207
     0.766766

 Minimum Search - Taking Simple RFO Step
 Searching for Lamda that Minimizes Along All modes
 Value Taken    Lamda =  -0.08328754
 Calculated Step too Large.  Step scaled by  0.490211
 Step Taken.  Stepsize is  0.300000

                             Maximum     Tolerance    Cnvgd?
         Gradient           0.132955      0.000300      NO
         Displacement       0.179627      0.001200      NO
         Energy change     *********      0.000001      NO


 New Cartesian Coordinates Obtained by Inverse Iteration

 Displacement from previous Coordinates is:  0.291832
 ----------------------------------------------------------------
             Standard Nuclear Orientation (Angstroms)
    I     Atom           X                Y                Z
 ----------------------------------------------------------------
    1      C       0.0276119327    -0.6829358415     0.0000000000
    2      P      -0.0929835572    -2.2275268117     0.0000000000
    3      F      -1.5496370459    -2.7833938294     0.0000000000
    4      I       2.2846759499     0.3704766443     0.0000000000
    5      I      -2.0129372111     0.7750049997     0.0000000000
 ----------------------------------------------------------------
 Molecular Point Group                 Cs    NOp =  2
 Largest Abelian Subgroup              Cs    NOp =  2
 Nuclear Repulsion Energy =   925.1408577966 hartrees
 There are       68 alpha and       68 beta electrons
 Applying Cartesian multipole field
    Component          Value
    ---------          -----
     (2,0,0)        1.00000E-11
     (0,2,0)        2.00000E-11
     (0,0,2)       -3.00000E-11
 Nucleus-field energy     =     0.0000000316 hartrees
 Requested basis set is 6-311++G(d,p)
 There are 73 shells and 198 basis functions
 A cutoff of  1.0D-11 yielded   1911 shell pairs
 There are     15085 function pairs (     17116 Cartesian)
 Smallest overlap matrix eigenvalue = 1.15E-03
 Guess MOs from SCF MO coefficient file

 -----------------------------------------------------------------------
  General SCF calculation program by
  Eric Jon Sundstrom, Paul Horn, Yuezhi Mao, Dmitri Zuev, Alec White,
  David Stuck, Shaama M.S., Shane Yost, Joonho Lee, David Small,
  Daniel Levine, Susi Lehtola, Hugh Burton, Evgeny Epifanovsky
 -----------------------------------------------------------------------
 Exchange:     0.2000 Hartree-Fock + 0.0800 Slater + 0.7200 B88
 Correlation:  0.1900 VWN1RPA + 0.8100 LYP
 Using SG-1 standard quadrature grid
 using 4 threads for integral computing
 -------------------------------------------------------
 OpenMP Integral computing Module                
 Release: version 2.0, May 2017, Q-Chem Inc. Pleasanton 
 -------------------------------------------------------
 -------------------------------------------------------
 OpenMP BLAS3 based DFT computing Module                
 Release: version 1.0, May 2013, Q-Chem Inc. Pittsburgh 
 -------------------------------------------------------
 A restricted SCF calculation will be
 performed using DIIS
 SCF converges when DIIS error is below 1.0e-08
 ---------------------------------------
  Cycle       Energy         DIIS error
 ---------------------------------------
    1  -14318.3202627981      7.55e-04  
    2  -14318.3243376292      2.33e-04  
    3  -14318.3242420784      2.67e-04  
    4  -14318.3246205628      7.59e-05  
    5  -14318.3246378457      4.83e-05  
    6  -14318.3246507759      8.66e-06  
    7  -14318.3246511459      2.15e-06  
    8  -14318.3246511664      1.43e-06  
    9  -14318.3246511749      2.90e-07  
   10  -14318.3246511753      1.17e-07  
   11  -14318.3246511754      3.65e-08  
   12  -14318.3246511753      9.73e-09  Convergence criterion met
 ---------------------------------------
 SCF time:   CPU 33.37s  wall 13.00s 
 SCF   energy in the final basis set =   -14318.3246511753
 Total energy in the final basis set =   -14318.3246511753

 --------------------------------------------------------------
             Orbital Energies (a.u.) and Symmetries
 --------------------------------------------------------------

 Alpha MOs, Restricted
 -- Occupied --                  
*******-1165.89 -176.34 -176.32 -165.74 -165.74 -165.74 -165.72
  1 A'    2 A'    3 A'    4 A'    5 A'    6 A'    1 A"    7 A'                 
-165.72 -165.72  -77.13  -35.83  -35.81  -31.33  -31.32  -31.32
  8 A'    2 A"    9 A'   10 A'   11 A'   12 A'   13 A'    3 A"                 
-31.309 -31.302 -31.301 -24.731 -22.978 -22.976 -22.976 -22.971
 14 A'   15 A'    4 A"   16 A'   17 A'   18 A'    5 A"   19 A'                 
-22.971 -22.959 -22.957 -22.957 -22.952 -22.952 -10.289  -6.630
  6 A"   20 A'   21 A'    7 A"   22 A'    8 A"   23 A'   24 A'                 
 -6.381  -6.363  -4.796  -4.793  -4.789  -4.786  -4.778  -4.777
 25 A'   26 A'   27 A'   28 A'    9 A"   29 A'   30 A'   10 A"                 
 -4.776  -4.760  -4.760  -2.060  -2.055  -2.055  -2.041  -2.040
 31 A'   32 A'   11 A"   33 A'   34 A'   12 A"   35 A'   13 A"                 
 -2.039  -2.036  -2.036  -2.022  -2.022  -1.268  -0.785  -0.663
 36 A'   37 A'   14 A"   38 A'   15 A"   39 A'   40 A'   41 A'                 
 -0.648  -0.593  -0.507  -0.506  -0.438  -0.378  -0.340  -0.314
 42 A'   43 A'   16 A"   44 A'   45 A'   46 A'   17 A"   47 A'                 
 -0.296  -0.289  -0.280  -0.274
 48 A'   18 A"   49 A'   19 A"                                                 
 -- Virtual --                   
 -0.164  -0.137  -0.077   0.006   0.014   0.032   0.042   0.067
 50 A'   51 A'   20 A"   52 A'   53 A'   54 A'   21 A"   55 A'                 
  0.078   0.091   0.100   0.135   0.145   0.164   0.190   0.193
 56 A'   57 A'   22 A"   58 A'   59 A'   60 A'   61 A'   23 A"                 
  0.208   0.217   0.220   0.225   0.244   0.267   0.277   0.284
 62 A'   24 A"   63 A'   64 A'   25 A"   65 A'   26 A"   66 A'                 
  0.303   0.347   0.370   0.385   0.386   0.392   0.399   0.411
 67 A'   68 A'   27 A"   69 A'   28 A"   70 A'   29 A"   30 A"                 
  0.412   0.453   0.457   0.471   0.547   0.562   0.579   0.605
 71 A'   72 A'   73 A'   74 A'   75 A'   76 A'   31 A"   77 A'                 
  0.611   0.648   0.676   0.687   0.852   0.870   0.965   1.084
 78 A'   32 A"   33 A"   79 A'   80 A'   81 A'   82 A'   83 A'                 
  1.221   1.223   1.254   1.271   1.300   1.305   1.322   1.340
 84 A'   34 A"   85 A'   35 A"   36 A"   86 A'   87 A'   88 A'                 
  1.366   1.371   1.488   1.570   1.574   1.616   1.660   1.682
 89 A'   37 A"   38 A"   90 A'   39 A"   91 A'   92 A'   93 A'                 
  1.925   1.983   2.681   2.740   3.081   3.721   3.727   3.766
 94 A'   95 A'   40 A"   96 A'   97 A'   41 A"   98 A'   42 A"                 
  3.793   3.936   3.938   3.945   3.953   3.968   3.975   3.983
 99 A'   43 A"   44 A"  100 A'   45 A"  101 A'  102 A'   46 A"                 
  4.048   4.092   4.116   4.147   4.299   4.346   5.956   5.972
103 A'  104 A'  105 A'  106 A'  107 A'  108 A'   47 A"  109 A'                 
  5.988   5.990   6.014   6.031   6.227   6.262   6.291   7.023
 48 A"  110 A'  111 A'  112 A'   49 A"  113 A'  114 A'  115 A'                 
 13.757  13.898  14.015  23.399  27.740  27.793  28.301  28.312
 50 A"  116 A'  117 A'  118 A'  119 A'  120 A'   51 A"  121 A'                 
 28.328  28.328  28.339  28.352  28.507  28.508  28.511  28.524
122 A'   52 A"  123 A'  124 A'   53 A"   54 A"  125 A'  126 A'                 
 28.525  28.532  28.534  28.560  28.603  28.620  66.724 127.847
 55 A"  127 A'   56 A"  128 A'  129 A'  130 A'  131 A'   57 A"                 
127.857 127.872 127.873 127.885 127.901 151.554 151.599 163.153
132 A'   58 A"  133 A'  134 A'  135 A'  136 A'  137 A'  138 A'                 
*******1901.760
139 A'  140 A'                                                                 

 Beta MOs, Restricted
 -- Occupied --                  
*******-1165.89 -176.34 -176.32 -165.74 -165.74 -165.74 -165.72
  1 A'    2 A'    3 A'    4 A'    5 A'    6 A'    1 A"    7 A'                 
-165.72 -165.72  -77.13  -35.83  -35.81  -31.33  -31.32  -31.32
  8 A'    2 A"    9 A'   10 A'   11 A'   12 A'   13 A'    3 A"                 
-31.309 -31.302 -31.301 -24.731 -22.978 -22.976 -22.976 -22.971
 14 A'   15 A'    4 A"   16 A'   17 A'   18 A'    5 A"   19 A'                 
-22.971 -22.959 -22.957 -22.957 -22.952 -22.952 -10.289  -6.630
  6 A"   20 A'   21 A'    7 A"   22 A'    8 A"   23 A'   24 A'                 
 -6.381  -6.363  -4.796  -4.793  -4.789  -4.786  -4.778  -4.777
 25 A'   26 A'   27 A'   28 A'    9 A"   29 A'   30 A'   10 A"                 
 -4.776  -4.760  -4.760  -2.060  -2.055  -2.055  -2.041  -2.040
 31 A'   32 A'   11 A"   33 A'   34 A'   12 A"   35 A'   13 A"                 
 -2.039  -2.036  -2.036  -2.022  -2.022  -1.268  -0.785  -0.663
 36 A'   37 A'   14 A"   38 A'   15 A"   39 A'   40 A'   41 A'                 
 -0.648  -0.593  -0.507  -0.506  -0.438  -0.378  -0.340  -0.314
 42 A'   43 A'   16 A"   44 A'   45 A'   46 A'   17 A"   47 A'                 
 -0.296  -0.289  -0.280  -0.274
 48 A'   18 A"   49 A'   19 A"                                                 
 -- Virtual --                   
 -0.164  -0.137  -0.077   0.006   0.014   0.032   0.042   0.067
 50 A'   51 A'   20 A"   52 A'   53 A'   54 A'   21 A"   55 A'                 
  0.078   0.091   0.100   0.135   0.145   0.164   0.190   0.193
 56 A'   57 A'   22 A"   58 A'   59 A'   60 A'   61 A'   23 A"                 
  0.208   0.217   0.220   0.225   0.244   0.267   0.277   0.284
 62 A'   24 A"   63 A'   64 A'   25 A"   65 A'   26 A"   66 A'                 
  0.303   0.347   0.370   0.385   0.386   0.392   0.399   0.411
 67 A'   68 A'   27 A"   69 A'   28 A"   70 A'   29 A"   30 A"                 
  0.412   0.453   0.457   0.471   0.547   0.562   0.579   0.605
 71 A'   72 A'   73 A'   74 A'   75 A'   76 A'   31 A"   77 A'                 
  0.611   0.648   0.676   0.687   0.852   0.870   0.965   1.084
 78 A'   32 A"   33 A"   79 A'   80 A'   81 A'   82 A'   83 A'                 
  1.221   1.223   1.254   1.271   1.300   1.305   1.322   1.340
 84 A'   34 A"   85 A'   35 A"   36 A"   86 A'   87 A'   88 A'                 
  1.366   1.371   1.488   1.570   1.574   1.616   1.660   1.682
 89 A'   37 A"   38 A"   90 A'   39 A"   91 A'   92 A'   93 A'                 
  1.925   1.983   2.681   2.740   3.081   3.721   3.727   3.766
 94 A'   95 A'   40 A"   96 A'   97 A'   41 A"   98 A'   42 A"                 
  3.793   3.936   3.938   3.945   3.953   3.968   3.975   3.983
 99 A'   43 A"   44 A"  100 A'   45 A"  101 A'  102 A'   46 A"                 
  4.048   4.092   4.116   4.147   4.299   4.346   5.956   5.972
103 A'  104 A'  105 A'  106 A'  107 A'  108 A'   47 A"  109 A'                 
  5.988   5.990   6.014   6.031   6.227   6.262   6.291   7.023
 48 A"  110 A'  111 A'  112 A'   49 A"  113 A'  114 A'  115 A'                 
 13.757  13.898  14.015  23.399  27.740  27.793  28.301  28.312
 50 A"  116 A'  117 A'  118 A'  119 A'  120 A'   51 A"  121 A'                 
 28.328  28.328  28.339  28.352  28.507  28.508  28.511  28.524
122 A'   52 A"  123 A'  124 A'   53 A"   54 A"  125 A'  126 A'                 
 28.525  28.532  28.534  28.560  28.603  28.620  66.724 127.847
 55 A"  127 A'   56 A"  128 A'  129 A'  130 A'  131 A'   57 A"                 
127.857 127.872 127.873 127.885 127.901 151.554 151.599 163.153
132 A'   58 A"  133 A'  134 A'  135 A'  136 A'  137 A'  138 A'                 
*******1901.760
139 A'  140 A'                                                                 
 --------------------------------------------------------------

          Ground-State Mulliken Net Atomic Charges

     Atom                 Charge (a.u.)
  ----------------------------------------
      1 C                    -0.340882
      2 P                     0.292185
      3 F                    -0.120164
      4 I                     0.122899
      5 I                     0.045962
  ----------------------------------------
  Sum of atomic charges =     0.000000

 -----------------------------------------------------------------
                    Cartesian Multipole Moments
 -----------------------------------------------------------------
    Charge (ESU x 10^10)
                 0.0000
    Dipole Moment (Debye)
         X       1.1436      Y       0.0165      Z      -0.0000
       Tot       1.1437
    Quadrupole Moments (Debye-Ang)
        XX     -76.3663     XY      -0.9611     YY     -79.7476
        XZ       0.0000     YZ      -0.0000     ZZ     -81.6150
    Octopole Moments (Debye-Ang^2)
       XXX      17.7785    XXY      35.5386    XYY       3.5003
       YYY      42.8357    XXZ      -0.0000    XYZ       0.0000
       YYZ      -0.0000    XZZ       0.2972    YZZ      10.3594
       ZZZ      -0.0000
    Hexadecapole Moments (Debye-Ang^3)
      XXXX   -1625.7145   XXXY     -14.0943   XXYY    -431.9421
      XYYY     -23.6017   YYYY    -861.8649   XXXZ       0.0000
      XXYZ      -0.0000   XYYZ       0.0000   YYYZ       0.0000
      XXZZ    -318.2875   XYZZ      -0.0075   YYZZ    -156.8767
      XZZZ       0.0000   YZZZ      -0.0000   ZZZZ    -113.2702
 -----------------------------------------------------------------
 Calculating analytic gradient of the SCF energy
 Gradient of SCF Energy
            1           2           3           4           5
    1   0.0033691  -0.0562953   0.0431094   0.0475050  -0.0376883
    2  -0.1448092   0.1006034   0.0006631   0.0210641   0.0224786
    3   0.0000000  -0.0000000   0.0000000  -0.0000000   0.0000000
 Max gradient component =       1.448E-01
 RMS gradient           =       5.213E-02
 Gradient time:  CPU 9.56 s  wall 3.32 s
 Geometry Optimization Parameters
   NAtoms,    NIC,     NZ,  NCons,   NDum,   NFix, NCnnct, MaxDiis
        5      20       5       0       0       0       0       0

 Cartesian Hessian Update
 Hessian Updated using BFGS Update


** GEOMETRY OPTIMIZATION IN DELOCALIZED INTERNAL COORDINATES **
   Searching for a Minimum

   Optimization Cycle:   2

                       Coordinates (Angstroms)
     ATOM                X               Y               Z
      1  C         0.0276119327   -0.6829358415    0.0000000000
      2  P        -0.0929835572   -2.2275268117    0.0000000000
      3  F        -1.5496370459   -2.7833938294    0.0000000000
      4  I         2.2846759499    0.3704766443    0.0000000000
      5  I        -2.0129372111    0.7750049997    0.0000000000
   Point Group: cs    Number of degrees of freedom:     7


   Energy is -14318.324651175

 Hessian Updated using BFGS Update

  6 Hessian modes will be used to form the next step
  Hessian Eigenvalues:
     0.028106    0.044459    0.227953    0.250878    0.625512    0.855898

 Minimum Search - Taking Simple RFO Step
 Searching for Lamda that Minimizes Along All modes
 Value Taken    Lamda =  -0.07838258
 Calculated Step too Large.  Step scaled by  0.387163
 Step Taken.  Stepsize is  0.300000

                             Maximum     Tolerance    Cnvgd?
         Gradient           0.091041      0.000300      NO
         Displacement       0.174180      0.001200      NO
         Energy change     -0.036820      0.000001      NO


 New Cartesian Coordinates Obtained by Inverse Iteration

 Displacement from previous Coordinates is:  0.308216
 ----------------------------------------------------------------
             Standard Nuclear Orientation (Angstroms)
    I     Atom           X                Y                Z
 ----------------------------------------------------------------
    1      C       0.0322706430    -0.6710865298     0.0000000000
    2      P      -0.0583898470    -2.2500062332     0.0000000000
    3      F      -1.5621029967    -2.7266387305     0.0000000000
    4      I       2.1728034426     0.3638825186     0.0000000000
    5      I      -1.9278511737     0.7354741363     0.0000000000
 ----------------------------------------------------------------
 Molecular Point Group                 Cs    NOp =  2
 Largest Abelian Subgroup              Cs    NOp =  2
 Nuclear Repulsion Energy =   954.3463350384 hartrees
 There are       68 alpha and       68 beta electrons
 Applying Cartesian multipole field
    Component          Value
    ---------          -----
     (2,0,0)        1.00000E-11
     (0,2,0)        2.00000E-11
     (0,0,2)       -3.00000E-11
 Nucleus-field energy     =     0.0000000297 hartrees
 Requested basis set is 6-311++G(d,p)
 There are 73 shells and 198 basis functions
 A cutoff of  1.0D-11 yielded   1945 shell pairs
 There are     15370 function pairs (     17421 Cartesian)
 Smallest overlap matrix eigenvalue = 1.18E-03
 Guess MOs from SCF MO coefficient file

 -----------------------------------------------------------------------
  General SCF calculation program by
  Eric Jon Sundstrom, Paul Horn, Yuezhi Mao, Dmitri Zuev, Alec White,
  David Stuck, Shaama M.S., Shane Yost, Joonho Lee, David Small,
  Daniel Levine, Susi Lehtola, Hugh Burton, Evgeny Epifanovsky
 -----------------------------------------------------------------------
 Exchange:     0.2000 Hartree-Fock + 0.0800 Slater + 0.7200 B88
 Correlation:  0.1900 VWN1RPA + 0.8100 LYP
 Using SG-1 standard quadrature grid
 using 4 threads for integral computing
 -------------------------------------------------------
 OpenMP Integral computing Module                
 Release: version 2.0, May 2017, Q-Chem Inc. Pleasanton 
 -------------------------------------------------------
 -------------------------------------------------------
 OpenMP BLAS3 based DFT computing Module                
 Release: version 1.0, May 2013, Q-Chem Inc. Pittsburgh 
 -------------------------------------------------------
 A restricted SCF calculation will be
 performed using DIIS
 SCF converges when DIIS error is below 1.0e-08
 ---------------------------------------
  Cycle       Energy         DIIS error
 ---------------------------------------
    1  -14318.3488998380      7.11e-04  
    2  -14318.3520814379      3.58e-04  
    3  -14318.3505952603      6.35e-04  
    4  -14318.3527232930      1.05e-04  
    5  -14318.3527796566      3.38e-05  
    6  -14318.3527851730      4.81e-06  
    7  -14318.3527852764      1.61e-06  
    8  -14318.3527852842      9.34e-07  
    9  -14318.3527852879      1.92e-07  
   10  -14318.3527852881      3.49e-08  
   11  -14318.3527852881      2.08e-08  
   12  -14318.3527852882      6.20e-09  Convergence criterion met
 ---------------------------------------
 SCF time:   CPU 34.39s  wall 13.00s 
 SCF   energy in the final basis set =   -14318.3527852882
 Total energy in the final basis set =   -14318.3527852882

 --------------------------------------------------------------
             Orbital Energies (a.u.) and Symmetries
 --------------------------------------------------------------

 Alpha MOs, Restricted
 -- Occupied --                  
*******-1165.89 -176.34 -176.32 -165.74 -165.74 -165.74 -165.72
  1 A'    2 A'    3 A'    4 A'    5 A'    6 A'    1 A"    7 A'                 
-165.72 -165.72  -77.13  -35.83  -35.82  -31.33  -31.32  -31.32
  8 A'    2 A"    9 A'   10 A'   11 A'   12 A'   13 A'    3 A"                 
-31.311 -31.303 -31.303 -24.722 -22.975 -22.974 -22.974 -22.968
 14 A'   15 A'    4 A"   16 A'   17 A'   18 A'    5 A"   19 A'                 
-22.968 -22.961 -22.959 -22.959 -22.954 -22.954 -10.289  -6.629
  6 A"   20 A'   21 A'    7 A"   22 A'    8 A"   23 A'   24 A'                 
 -6.379  -6.365  -4.793  -4.792  -4.788  -4.785  -4.778  -4.776
 25 A'   26 A'   27 A'   28 A'    9 A"   29 A'   30 A'   31 A'                 
 -4.775  -4.762  -4.762  -2.058  -2.053  -2.052  -2.043  -2.038
 10 A"   32 A'   11 A"   33 A'   34 A'   12 A"   35 A'   36 A'                 
 -2.038  -2.038  -2.038  -2.024  -2.024  -1.256  -0.782  -0.665
 13 A"   14 A"   37 A'   38 A'   15 A"   39 A'   40 A'   41 A'                 
 -0.653  -0.583  -0.497  -0.496  -0.447  -0.382  -0.342  -0.323
 42 A'   43 A'   16 A"   44 A'   45 A'   46 A'   17 A"   47 A'                 
 -0.296  -0.288  -0.280  -0.271
 48 A'   18 A"   49 A'   19 A"                                                 
 -- Virtual --                   
 -0.145  -0.121  -0.083   0.005   0.009   0.032   0.043   0.066
 50 A'   51 A'   20 A"   52 A'   53 A'   54 A'   21 A"   55 A'                 
  0.077   0.090   0.100   0.132   0.140   0.164   0.192   0.192
 56 A'   57 A'   22 A"   58 A'   59 A'   60 A'   61 A'   23 A"                 
  0.207   0.218   0.219   0.225   0.242   0.269   0.278   0.284
 62 A'   24 A"   63 A'   64 A'   25 A"   65 A'   26 A"   66 A'                 
  0.305   0.344   0.371   0.387   0.392   0.397   0.400   0.412
 67 A'   68 A'   27 A"   28 A"   69 A'   29 A"   70 A'   30 A"                 
  0.417   0.453   0.460   0.485   0.560   0.573   0.586   0.592
 71 A'   72 A'   73 A'   74 A'   75 A'   31 A"   76 A'   77 A'                 
  0.612   0.650   0.692   0.710   0.851   0.875   0.970   1.051
 78 A'   32 A"   33 A"   79 A'   80 A'   81 A'   82 A'   83 A'                 
  1.218   1.252   1.266   1.279   1.304   1.316   1.334   1.346
 34 A"   84 A'   85 A'   35 A"   36 A"   86 A'   87 A'   88 A'                 
  1.377   1.381   1.479   1.565   1.591   1.633   1.665   1.680
 89 A'   37 A"   38 A"   39 A"   90 A'   91 A'   92 A'   93 A'                 
  1.927   1.961   2.676   2.729   3.048   3.731   3.737   3.770
 94 A'   95 A'   40 A"   96 A'   97 A'   41 A"   98 A'   42 A"                 
  3.800   3.938   3.946   3.948   3.952   3.971   3.988   3.991
 99 A'   43 A"   44 A"  100 A'   45 A"  101 A'  102 A'   46 A"                 
  4.066   4.108   4.145   4.169   4.300   4.355   5.958   5.977
103 A'  104 A'  105 A'  106 A'  107 A'  108 A'   47 A"  109 A'                 
  5.991   5.995   6.022   6.036   6.235   6.273   6.299   7.006
 48 A"  110 A'  111 A'  112 A'   49 A"  113 A'  114 A'  115 A'                 
 13.758  13.896  13.985  23.377  27.749  27.803  28.303  28.317
 50 A"  116 A'  117 A'  118 A'  119 A'  120 A'   51 A"  121 A'                 
 28.331  28.333  28.342  28.353  28.510  28.512  28.514  28.524
 52 A"  122 A'  123 A'  124 A'   53 A"   54 A"  125 A'   55 A"                 
 28.531  28.533  28.537  28.569  28.626  28.635  66.731 127.850
126 A'  127 A'   56 A"  128 A'  129 A'  130 A'  131 A'   57 A"                 
127.861 127.873 127.876 127.892 127.905 151.562 151.607 163.131
132 A'   58 A"  133 A'  134 A'  135 A'  136 A'  137 A'  138 A'                 
*******1901.768
139 A'  140 A'                                                                 

 Beta MOs, Restricted
 -- Occupied --                  
*******-1165.89 -176.34 -176.32 -165.74 -165.74 -165.74 -165.72
  1 A'    2 A'    3 A'    4 A'    5 A'    6 A'    1 A"    7 A'                 
-165.72 -165.72  -77.13  -35.83  -35.82  -31.33  -31.32  -31.32
  8 A'    2 A"    9 A'   10 A'   11 A'   12 A'   13 A'    3 A"                 
-31.311 -31.303 -31.303 -24.722 -22.975 -22.974 -22.974 -22.968
 14 A'   15 A'    4 A"   16 A'   17 A'   18 A'    5 A"   19 A'                 
-22.968 -22.961 -22.959 -22.959 -22.954 -22.954 -10.289  -6.629
  6 A"   20 A'   21 A'    7 A"   22 A'    8 A"   23 A'   24 A'                 
 -6.379  -6.365  -4.793  -4.792  -4.788  -4.785  -4.778  -4.776
 25 A'   26 A'   27 A'   28 A'    9 A"   29 A'   30 A'   31 A'                 
 -4.775  -4.762  -4.762  -2.058  -2.053  -2.052  -2.043  -2.038
 10 A"   32 A'   11 A"   33 A'   34 A'   12 A"   35 A'   36 A'                 
 -2.038  -2.038  -2.038  -2.024  -2.024  -1.256  -0.782  -0.665
 13 A"   14 A"   37 A'   38 A'   15 A"   39 A'   40 A'   41 A'                 
 -0.653  -0.583  -0.497  -0.496  -0.447  -0.382  -0.342  -0.323
 42 A'   43 A'   16 A"   44 A'   45 A'   46 A'   17 A"   47 A'                 
 -0.296  -0.288  -0.280  -0.271
 48 A'   18 A"   49 A'   19 A"                                                 
 -- Virtual --                   
 -0.145  -0.121  -0.083   0.005   0.009   0.032   0.043   0.066
 50 A'   51 A'   20 A"   52 A'   53 A'   54 A'   21 A"   55 A'                 
  0.077   0.090   0.100   0.132   0.140   0.164   0.192   0.192
 56 A'   57 A'   22 A"   58 A'   59 A'   60 A'   61 A'   23 A"                 
  0.207   0.218   0.219   0.225   0.242   0.269   0.278   0.284
 62 A'   24 A"   63 A'   64 A'   25 A"   65 A'   26 A"   66 A'                 
  0.305   0.344   0.371   0.387   0.392   0.397   0.400   0.412
 67 A'   68 A'   27 A"   28 A"   69 A'   29 A"   70 A'   30 A"                 
  0.417   0.453   0.460   0.485   0.560   0.573   0.586   0.592
 71 A'   72 A'   73 A'   74 A'   75 A'   31 A"   76 A'   77 A'                 
  0.612   0.650   0.692   0.710   0.851   0.875   0.970   1.051
 78 A'   32 A"   33 A"   79 A'   80 A'   81 A'   82 A'   83 A'                 
  1.218   1.252   1.266   1.279   1.304   1.316   1.334   1.346
 34 A"   84 A'   85 A'   35 A"   36 A"   86 A'   87 A'   88 A'                 
  1.377   1.381   1.479   1.565   1.591   1.633   1.665   1.680
 89 A'   37 A"   38 A"   39 A"   90 A'   91 A'   92 A'   93 A'                 
  1.927   1.961   2.676   2.729   3.048   3.731   3.737   3.770
 94 A'   95 A'   40 A"   96 A'   97 A'   41 A"   98 A'   42 A"                 
  3.800   3.938   3.946   3.948   3.952   3.971   3.988   3.991
 99 A'   43 A"   44 A"  100 A'   45 A"  101 A'  102 A'   46 A"                 
  4.066   4.108   4.145   4.169   4.300   4.355   5.958   5.977
103 A'  104 A'  105 A'  106 A'  107 A'  108 A'   47 A"  109 A'                 
  5.991   5.995   6.022   6.036   6.235   6.273   6.299   7.006
 48 A"  110 A'  111 A'  112 A'   49 A"  113 A'  114 A'  115 A'                 
 13.758  13.896  13.985  23.377  27.749  27.803  28.303  28.317
 50 A"  116 A'  117 A'  118 A'  119 A'  120 A'   51 A"  121 A'                 
 28.331  28.333  28.342  28.353  28.510  28.512  28.514  28.524
 52 A"  122 A'  123 A'  124 A'   53 A"   54 A"  125 A'   55 A"                 
 28.531  28.533  28.537  28.569  28.626  28.635  66.731 127.850
126 A'  127 A'   56 A"  128 A'  129 A'  130 A'  131 A'   57 A"                 
127.861 127.873 127.876 127.892 127.905 151.562 151.607 163.131
132 A'   58 A"  133 A'  134 A'  135 A'  136 A'  137 A'  138 A'                 
*******1901.768
139 A'  140 A'                                                                 
 --------------------------------------------------------------

          Ground-State Mulliken Net Atomic Charges

     Atom                 Charge (a.u.)
  ----------------------------------------
      1 C                    -0.364319
      2 P                     0.299804
      3 F                    -0.144093
      4 I                     0.128529
      5 I                     0.080079
  ----------------------------------------
  Sum of atomic charges =     0.000000

 -----------------------------------------------------------------
                    Cartesian Multipole Moments
 -----------------------------------------------------------------
    Charge (ESU x 10^10)
                 0.0000
    Dipole Moment (Debye)
         X       1.1045      Y       0.1433      Z       0.0000
       Tot       1.1137
    Quadrupole Moments (Debye-Ang)
        XX     -76.9310     XY      -1.6817     YY     -79.6547
        XZ      -0.0000     YZ       0.0000     ZZ     -81.5106
    Octopole Moments (Debye-Ang^2)
       XXX      16.1676    XXY      36.6568    XYY       4.6915
       YYY      46.6813    XXZ       0.0000    XYZ      -0.0000
       YYZ      -0.0000    XZZ       0.5747    YZZ      11.9159
       ZZZ       0.0000
    Hexadecapole Moments (Debye-Ang^3)
      XXXX   -1501.1808   XXXY     -21.7908   XXYY    -408.0295
      XYYY     -29.5330   YYYY    -846.7863   XXXZ      -0.0000
      XXYZ       0.0000   XYYZ      -0.0000   YYYZ       0.0000
      XXZZ    -293.8457   XYZZ      -1.8440   YYZZ    -154.9835
      XZZZ      -0.0000   YZZZ       0.0000   ZZZZ    -112.8938
 -----------------------------------------------------------------
 Calculating analytic gradient of the SCF energy
 Gradient of SCF Energy
            1           2           3           4           5
    1   0.0023531  -0.0418958   0.0312792   0.0439657  -0.0357022
    2  -0.1120688   0.0683001  -0.0000708   0.0218083   0.0220312
    3  -0.0000000   0.0000000   0.0000000   0.0000000  -0.0000000
 Max gradient component =       1.121E-01
 RMS gradient           =       4.011E-02
 Gradient time:  CPU 10.17 s  wall 3.82 s
 Geometry Optimization Parameters
   NAtoms,    NIC,     NZ,  NCons,   NDum,   NFix, NCnnct, MaxDiis
        5      20       5       0       0       0       0       0

 Cartesian Hessian Update
 Hessian Updated using BFGS Update


** GEOMETRY OPTIMIZATION IN DELOCALIZED INTERNAL COORDINATES **
   Searching for a Minimum

   Optimization Cycle:   3

                       Coordinates (Angstroms)
     ATOM                X               Y               Z
      1  C         0.0322706430   -0.6710865298    0.0000000000
      2  P        -0.0583898470   -2.2500062332    0.0000000000
      3  F        -1.5621029967   -2.7266387305    0.0000000000
      4  I         2.1728034426    0.3638825186    0.0000000000
      5  I        -1.9278511737    0.7354741363    0.0000000000
   Point Group: cs    Number of degrees of freedom:     7


   Energy is -14318.352785288

 Hessian Updated using BFGS Update

  7 Hessian modes will be used to form the next step
  Hessian Eigenvalues:
     0.025582    0.044489    0.241531    0.250750    0.267806    0.609120
     0.841995

 Minimum Search - Taking Simple RFO Step
 Searching for Lamda that Minimizes Along All modes
 Value Taken    Lamda =  -0.06580049
 Calculated Step too Large.  Step scaled by  0.372515
 Step Taken.  Stepsize is  0.300000

                             Maximum     Tolerance    Cnvgd?
         Gradient           0.071545      0.000300      NO
         Displacement       0.168342      0.001200      NO
         Energy change     -0.028134      0.000001      NO


 New Cartesian Coordinates Obtained by Inverse Iteration

 Displacement from previous Coordinates is:  0.284332
 ----------------------------------------------------------------
             Standard Nuclear Orientation (Angstroms)
    I     Atom           X                Y                Z
 ----------------------------------------------------------------
    1      C       0.0311985512    -0.6483611708     0.0000000000
    2      P      -0.0311627340    -2.2545927232     0.0000000000
    3      F      -1.5631821619    -2.6933052793     0.0000000000
    4      I       2.0639557299     0.3434524550     0.0000000000
    5      I      -1.8440793169     0.7044318797     0.0000000000
 ----------------------------------------------------------------
 Molecular Point Group                 Cs    NOp =  2
 Largest Abelian Subgroup              Cs    NOp =  2
 Nuclear Repulsion Energy =   986.0748297778 hartrees
 There are       68 alpha and       68 beta electrons
 Applying Cartesian multipole field
    Component          Value
    ---------          -----
     (2,0,0)        1.00000E-11
     (0,2,0)        2.00000E-11
     (0,0,2)       -3.00000E-11
 Nucleus-field energy     =     0.0000000279 hartrees
 Requested basis set is 6-311++G(d,p)
 There are 73 shells and 198 basis functions
 A cutoff of  1.0D-11 yielded   1981 shell pairs
 There are     15540 function pairs (     17592 Cartesian)
 Smallest overlap matrix eigenvalue = 1.18E-03
 Guess MOs from SCF MO coefficient file

 -----------------------------------------------------------------------
  General SCF calculation program by
  Eric Jon Sundstrom, Paul Horn, Yuezhi Mao, Dmitri Zuev, Alec White,
  David Stuck, Shaama M.S., Shane Yost, Joonho Lee, David Small,
  Daniel Levine, Susi Lehtola, Hugh Burton, Evgeny Epifanovsky
 -----------------------------------------------------------------------
 Exchange:     0.2000 Hartree-Fock + 0.0800 Slater + 0.7200 B88
 Correlation:  0.1900 VWN1RPA + 0.8100 LYP
 Using SG-1 standard quadrature grid
 using 4 threads for integral computing
 -------------------------------------------------------
 OpenMP Integral computing Module                
 Release: version 2.0, May 2017, Q-Chem Inc. Pleasanton 
 -------------------------------------------------------
 -------------------------------------------------------
 OpenMP BLAS3 based DFT computing Module                
 Release: version 1.0, May 2013, Q-Chem Inc. Pittsburgh 
 -------------------------------------------------------
 A restricted SCF calculation will be
 performed using DIIS
 SCF converges when DIIS error is below 1.0e-08
 ---------------------------------------
  Cycle       Energy         DIIS error
 ---------------------------------------
    1  -14318.3715586352      6.48e-04  
    2  -14318.3730811921      5.17e-04  
    3  -14318.3724818247      6.16e-04  
    4  -14318.3744877934      7.29e-05  
    5  -14318.3745165042      2.73e-05  
    6  -14318.3745204870      3.69e-06  
    7  -14318.3745205580      1.01e-06  
    8  -14318.3745205644      4.10e-07  
    9  -14318.3745205648      1.98e-07  
   10  -14318.3745205650      2.12e-08  
   11  -14318.3745205649      9.33e-09  Convergence criterion met
 ---------------------------------------
 SCF time:   CPU 32.28s  wall 13.00s 
 SCF   energy in the final basis set =   -14318.3745205649
 Total energy in the final basis set =   -14318.3745205649

 --------------------------------------------------------------
             Orbital Energies (a.u.) and Symmetries
 --------------------------------------------------------------

 Alpha MOs, Restricted
 -- Occupied --                  
*******-1165.89 -176.33 -176.32 -165.74 -165.73 -165.73 -165.73
  1 A'    2 A'    3 A'    4 A'    5 A'    6 A'    1 A"    7 A'                 
-165.72 -165.72  -77.13  -35.83  -35.82  -31.32  -31.32  -31.32
  2 A"    8 A'    9 A'   10 A'   11 A'   12 A'   13 A'    3 A"                 
-31.312 -31.305 -31.304 -24.715 -22.973 -22.972 -22.972 -22.967
 14 A'    4 A"   15 A'   16 A'   17 A'   18 A'    5 A"   19 A'                 
-22.967 -22.962 -22.960 -22.960 -22.955 -22.955 -10.286  -6.627
  6 A"   20 A'    7 A"   21 A'   22 A'    8 A"   23 A'   24 A'                 
 -6.378  -6.366  -4.792  -4.791  -4.786  -4.783  -4.780  -4.775
 25 A'   26 A'   27 A'   28 A'    9 A"   29 A'   30 A'   31 A'                 
 -4.774  -4.763  -4.763  -2.056  -2.052  -2.051  -2.044  -2.040
 10 A"   11 A"   32 A'   33 A'   34 A'   12 A"   35 A'   13 A"                 
 -2.040  -2.037  -2.037  -2.026  -2.025  -1.245  -0.784  -0.668
 36 A'   14 A"   37 A'   38 A'   15 A"   39 A'   40 A'   41 A'                 
 -0.658  -0.574  -0.489  -0.488  -0.455  -0.389  -0.348  -0.328
 42 A'   43 A'   44 A'   16 A"   45 A'   46 A'   17 A"   47 A'                 
 -0.298  -0.288  -0.279  -0.266
 48 A'   18 A"   49 A'   19 A"                                                 
 -- Virtual --                   
 -0.125  -0.102  -0.087   0.004   0.007   0.032   0.044   0.064
 50 A'   51 A'   20 A"   52 A'   53 A'   54 A'   21 A"   55 A'                 
  0.077   0.089   0.099   0.128   0.136   0.165   0.192   0.195
 56 A'   57 A'   22 A"   58 A'   59 A'   60 A'   23 A"   61 A'                 
  0.209   0.216   0.220   0.229   0.240   0.270   0.279   0.282
 62 A'   63 A'   24 A"   64 A'   25 A"   65 A'   26 A"   66 A'                 
  0.310   0.342   0.373   0.386   0.390   0.396   0.416   0.416
 67 A'   68 A'   27 A"   28 A"   69 A'   29 A"   30 A"   70 A'                 
  0.428   0.451   0.461   0.499   0.566   0.572   0.583   0.614
 71 A'   72 A'   73 A'   74 A'   31 A"   75 A'   76 A'   77 A'                 
  0.620   0.652   0.710   0.737   0.842   0.879   0.976   1.024
 78 A'   32 A"   33 A"   79 A'   80 A'   81 A'   82 A'   83 A'                 
  1.217   1.282   1.285   1.290   1.309   1.325   1.349   1.354
 34 A"   84 A'   35 A"   85 A'   36 A"   86 A'   87 A'   88 A'                 
  1.391   1.392   1.471   1.560   1.607   1.641   1.666   1.687
 89 A'   37 A"   38 A"   39 A"   90 A'   91 A'   92 A'   93 A'                 
  1.917   1.951   2.671   2.724   3.021   3.739   3.746   3.774
 94 A'   95 A'   40 A"   96 A'   97 A'   41 A"   98 A'   42 A"                 
  3.804   3.940   3.950   3.951   3.955   3.973   4.002   4.004
 99 A'   43 A"   44 A"  100 A'   45 A"  101 A'   46 A"  102 A'                 
  4.080   4.103   4.187   4.205   4.304   4.367   5.960   5.987
103 A'  104 A'  105 A'  106 A'  107 A'  108 A'   47 A"  109 A'                 
  5.996   6.000   6.027   6.036   6.242   6.282   6.307   6.994
 48 A"  110 A'  111 A'  112 A'   49 A"  113 A'  114 A'  115 A'                 
 13.760  13.894  13.968  23.363  27.760  27.816  28.306  28.325
 50 A"  116 A'  117 A'  118 A'  119 A'  120 A'   51 A"  121 A'                 
 28.334  28.338  28.344  28.353  28.511  28.516  28.517  28.523
 52 A"  122 A'  123 A'  124 A'   53 A"  125 A'   54 A"   55 A"                 
 28.532  28.541  28.542  28.578  28.646  28.653  66.737 127.852
126 A'  127 A'   56 A"  128 A'  129 A'  130 A'  131 A'   57 A"                 
127.867 127.876 127.880 127.897 127.907 151.571 151.618 163.114
132 A'   58 A"  133 A'  134 A'  135 A'  136 A'  137 A'  138 A'                 
*******1901.779
139 A'  140 A'                                                                 

 Beta MOs, Restricted
 -- Occupied --                  
*******-1165.89 -176.33 -176.32 -165.74 -165.73 -165.73 -165.73
  1 A'    2 A'    3 A'    4 A'    5 A'    6 A'    1 A"    7 A'                 
-165.72 -165.72  -77.13  -35.83  -35.82  -31.32  -31.32  -31.32
  2 A"    8 A'    9 A'   10 A'   11 A'   12 A'   13 A'    3 A"                 
-31.312 -31.305 -31.304 -24.715 -22.973 -22.972 -22.972 -22.967
 14 A'    4 A"   15 A'   16 A'   17 A'   18 A'    5 A"   19 A'                 
-22.967 -22.962 -22.960 -22.960 -22.955 -22.955 -10.286  -6.627
  6 A"   20 A'    7 A"   21 A'   22 A'    8 A"   23 A'   24 A'                 
 -6.378  -6.366  -4.792  -4.791  -4.786  -4.783  -4.780  -4.775
 25 A'   26 A'   27 A'   28 A'    9 A"   29 A'   30 A'   31 A'                 
 -4.774  -4.763  -4.763  -2.056  -2.052  -2.051  -2.044  -2.040
 10 A"   11 A"   32 A'   33 A'   34 A'   12 A"   35 A'   13 A"                 
 -2.040  -2.037  -2.037  -2.026  -2.025  -1.245  -0.784  -0.668
 36 A'   14 A"   37 A'   38 A'   15 A"   39 A'   40 A'   41 A'                 
 -0.658  -0.574  -0.489  -0.488  -0.455  -0.389  -0.348  -0.328
 42 A'   43 A'   44 A'   16 A"   45 A'   46 A'   17 A"   47 A'                 
 -0.298  -0.288  -0.279  -0.266
 48 A'   18 A"   49 A'   19 A"                                                 
 -- Virtual --                   
 -0.125  -0.102  -0.087   0.004   0.007   0.032   0.044   0.064
 50 A'   51 A'   20 A"   52 A'   53 A'   54 A'   21 A"   55 A'                 
  0.077   0.089   0.099   0.128   0.136   0.165   0.192   0.195
 56 A'   57 A'   22 A"   58 A'   59 A'   60 A'   23 A"   61 A'                 
  0.209   0.216   0.220   0.229   0.240   0.270   0.279   0.282
 62 A'   63 A'   24 A"   64 A'   25 A"   65 A'   26 A"   66 A'                 
  0.310   0.342   0.373   0.386   0.390   0.396   0.416   0.416
 67 A'   68 A'   27 A"   28 A"   69 A'   29 A"   30 A"   70 A'                 
  0.428   0.451   0.461   0.499   0.566   0.572   0.583   0.614
 71 A'   72 A'   73 A'   74 A'   31 A"   75 A'   76 A'   77 A'                 
  0.620   0.652   0.710   0.737   0.842   0.879   0.976   1.024
 78 A'   32 A"   33 A"   79 A'   80 A'   81 A'   82 A'   83 A'                 
  1.217   1.282   1.285   1.290   1.309   1.325   1.349   1.354
 34 A"   84 A'   35 A"   85 A'   36 A"   86 A'   87 A'   88 A'                 
  1.391   1.392   1.471   1.560   1.607   1.641   1.666   1.687
 89 A'   37 A"   38 A"   39 A"   90 A'   91 A'   92 A'   93 A'                 
  1.917   1.951   2.671   2.724   3.021   3.739   3.746   3.774
 94 A'   95 A'   40 A"   96 A'   97 A'   41 A"   98 A'   42 A"                 
  3.804   3.940   3.950   3.951   3.955   3.973   4.002   4.004
 99 A'   43 A"   44 A"  100 A'   45 A"  101 A'   46 A"  102 A'                 
  4.080   4.103   4.187   4.205   4.304   4.367   5.960   5.987
103 A'  104 A'  105 A'  106 A'  107 A'  108 A'   47 A"  109 A'                 
  5.996   6.000   6.027   6.036   6.242   6.282   6.307   6.994
 48 A"  110 A'  111 A'  112 A'   49 A"  113 A'  114 A'  115 A'                 
 13.760  13.894  13.968  23.363  27.760  27.816  28.306  28.325
 50 A"  116 A'  117 A'  118 A'  119 A'  120 A'   51 A"  121 A'                 
 28.334  28.338  28.344  28.353  28.511  28.516  28.517  28.523
 52 A"  122 A'  123 A'  124 A'   53 A"  125 A'   54 A"   55 A"                 
 28.532  28.541  28.542  28.578  28.646  28.653  66.737 127.852
126 A'  127 A'   56 A"  128 A'  129 A'  130 A'  131 A'   57 A"                 
127.867 127.876 127.880 127.897 127.907 151.571 151.618 163.114
132 A'   58 A"  133 A'  134 A'  135 A'  136 A'  137 A'  138 A'                 
*******1901.779
139 A'  140 A'                                                                 
 --------------------------------------------------------------

          Ground-State Mulliken Net Atomic Charges

     Atom                 Charge (a.u.)
  ----------------------------------------
      1 C                    -0.393910
      2 P                     0.302830
      3 F                    -0.162488
      4 I                     0.142104
      5 I                     0.111463
  ----------------------------------------
  Sum of atomic charges =     0.000000

 -----------------------------------------------------------------
                    Cartesian Multipole Moments
 -----------------------------------------------------------------
    Charge (ESU x 10^10)
                 0.0000
    Dipole Moment (Debye)
         X       1.1052      Y       0.3082      Z      -0.0000
       Tot       1.1474
    Quadrupole Moments (Debye-Ang)
        XX     -77.3986     XY      -2.2271     YY     -79.8617
        XZ       0.0000     YZ       0.0000     ZZ     -81.3389
    Octopole Moments (Debye-Ang^2)
       XXX      15.7254    XXY      37.3508    XYY       5.7867
       YYY      51.2743    XXZ      -0.0000    XYZ       0.0000
       YYZ      -0.0000    XZZ       0.9447    YZZ      13.4634
       ZZZ      -0.0000
    Hexadecapole Moments (Debye-Ang^3)
      XXXX   -1383.1879   XXXY     -24.9693   XXYY    -385.9279
      XYYY     -31.9878   YYYY    -833.4613   XXXZ       0.0000
      XXYZ       0.0000   XYYZ      -0.0000   YYYZ       0.0000
      XXZZ    -270.8433   XYZZ      -2.3618   YYZZ    -152.9667
      XZZZ       0.0000   YZZZ       0.0000   ZZZZ    -112.3401
 -----------------------------------------------------------------
 Calculating analytic gradient of the SCF energy
 Gradient of SCF Energy
            1           2           3           4           5
    1   0.0090168  -0.0298836   0.0220960   0.0297021  -0.0309313
    2  -0.0796038   0.0460065  -0.0001085   0.0141807   0.0195252
    3   0.0000000  -0.0000000  -0.0000000  -0.0000000   0.0000000
 Max gradient component =       7.960E-02
 RMS gradient           =       2.868E-02
 Gradient time:  CPU 10.30 s  wall 3.80 s
 Geometry Optimization Parameters
   NAtoms,    NIC,     NZ,  NCons,   NDum,   NFix, NCnnct, MaxDiis
        5      20       5       0       0       0       0       0

 Cartesian Hessian Update
 Hessian Updated using BFGS Update


** GEOMETRY OPTIMIZATION IN DELOCALIZED INTERNAL COORDINATES **
   Searching for a Minimum

   Optimization Cycle:   4

                       Coordinates (Angstroms)
     ATOM                X               Y               Z
      1  C         0.0311985512   -0.6483611708    0.0000000000
      2  P        -0.0311627340   -2.2545927232    0.0000000000
      3  F        -1.5631821619   -2.6933052793    0.0000000000
      4  I         2.0639557299    0.3434524550    0.0000000000
      5  I        -1.8440793169    0.7044318797    0.0000000000
   Point Group: cs    Number of degrees of freedom:     7


   Energy is -14318.374520565

 Hessian Updated using BFGS Update

  7 Hessian modes will be used to form the next step
  Hessian Eigenvalues:
     0.036160    0.073240    0.237916    0.251518    0.263877    0.573181
     0.790447

 Minimum Search - Taking Simple RFO Step
 Searching for Lamda that Minimizes Along All modes
 Value Taken    Lamda =  -0.03745790
 Calculated Step too Large.  Step scaled by  0.473831
 Step Taken.  Stepsize is  0.300000

                             Maximum     Tolerance    Cnvgd?
         Gradient           0.049261      0.000300      NO
         Displacement       0.179538      0.001200      NO
         Energy change     -0.021735      0.000001      NO


 New Cartesian Coordinates Obtained by Inverse Iteration

 Displacement from previous Coordinates is:  0.281373
 ----------------------------------------------------------------
             Standard Nuclear Orientation (Angstroms)
    I     Atom           X                Y                Z
 ----------------------------------------------------------------
    1      C       0.0177055741    -0.6267769548     0.0000000000
    2      P      -0.0179618848    -2.2593509482     0.0000000000
    3      F      -1.5769668290    -2.6632425582     0.0000000000
    4      I       1.9774826564     0.3477950299     0.0000000000
    5      I      -1.7435294483     0.6532005929     0.0000000000
 ----------------------------------------------------------------
 Molecular Point Group                 Cs    NOp =  2
 Largest Abelian Subgroup              Cs    NOp =  2
 Nuclear Repulsion Energy =  1019.4939357820 hartrees
 There are       68 alpha and       68 beta electrons
 Applying Cartesian multipole field
    Component          Value
    ---------          -----
     (2,0,0)        1.00000E-11
     (0,2,0)        2.00000E-11
     (0,0,2)       -3.00000E-11
 Nucleus-field energy     =     0.0000000262 hartrees
 Requested basis set is 6-311++G(d,p)
 There are 73 shells and 198 basis functions
 A cutoff of  1.0D-11 yielded   1990 shell pairs
 There are     15590 function pairs (     17656 Cartesian)
 Smallest overlap matrix eigenvalue = 1.16E-03
 Guess MOs from SCF MO coefficient file

 -----------------------------------------------------------------------
  General SCF calculation program by
  Eric Jon Sundstrom, Paul Horn, Yuezhi Mao, Dmitri Zuev, Alec White,
  David Stuck, Shaama M.S., Shane Yost, Joonho Lee, David Small,
  Daniel Levine, Susi Lehtola, Hugh Burton, Evgeny Epifanovsky
 -----------------------------------------------------------------------
 Exchange:     0.2000 Hartree-Fock + 0.0800 Slater + 0.7200 B88
 Correlation:  0.1900 VWN1RPA + 0.8100 LYP
 Using SG-1 standard quadrature grid
 using 4 threads for integral computing
 -------------------------------------------------------
 OpenMP Integral computing Module                
 Release: version 2.0, May 2017, Q-Chem Inc. Pleasanton 
 -------------------------------------------------------
 -------------------------------------------------------
 OpenMP BLAS3 based DFT computing Module                
 Release: version 1.0, May 2013, Q-Chem Inc. Pittsburgh 
 -------------------------------------------------------
 A restricted SCF calculation will be
 performed using DIIS
 SCF converges when DIIS error is below 1.0e-08
 ---------------------------------------
  Cycle       Energy         DIIS error
 ---------------------------------------
    1  -14318.3839942337      7.19e-04  
    2  -14318.3856269790      6.06e-04  
    3  -14318.3854421410      6.32e-04  
    4  -14318.3874968379      9.03e-05  
    5  -14318.3875435972      2.90e-05  
    6  -14318.3875476908      4.30e-06  
    7  -14318.3875477901      1.99e-06  
    8  -14318.3875478093      6.74e-07  
    9  -14318.3875478108      2.39e-07  
   10  -14318.3875478109      6.53e-08  
   11  -14318.3875478109      8.41e-09  Convergence criterion met
 ---------------------------------------
 SCF time:   CPU 32.88s  wall 12.00s 
 SCF   energy in the final basis set =   -14318.3875478109
 Total energy in the final basis set =   -14318.3875478109

 --------------------------------------------------------------
             Orbital Energies (a.u.) and Symmetries
 --------------------------------------------------------------

 Alpha MOs, Restricted
 -- Occupied --                  
*******-1165.89 -176.33 -176.32 -165.73 -165.73 -165.73 -165.73
  1 A'    2 A'    3 A'    4 A'    5 A'    6 A'    1 A"    7 A'                 
-165.73 -165.73  -77.13  -35.83  -35.82  -31.32  -31.31  -31.31
  2 A"    8 A'    9 A'   10 A'   11 A'   12 A'   13 A'   14 A'                 
-31.314 -31.307 -31.307 -24.708 -22.971 -22.969 -22.969 -22.964
  3 A"    4 A"   15 A'   16 A'   17 A'   18 A'    5 A"   19 A'                 
-22.964 -22.964 -22.962 -22.962 -22.958 -22.958 -10.282  -6.625
  6 A"   20 A'    7 A"   21 A'   22 A'    8 A"   23 A'   24 A'                 
 -6.376  -6.369  -4.789  -4.788  -4.784  -4.782  -4.781  -4.773
 25 A'   26 A'   27 A'   28 A'    9 A"   29 A'   30 A'   31 A'                 
 -4.772  -4.766  -4.766  -2.054  -2.050  -2.049  -2.047  -2.043
 10 A"   11 A"   32 A'   33 A'   34 A'   12 A"   35 A'   13 A"                 
 -2.043  -2.035  -2.035  -2.029  -2.029  -1.234  -0.791  -0.669
 36 A'   14 A"   37 A'   38 A'   15 A"   39 A'   40 A'   41 A'                 
 -0.667  -0.565  -0.482  -0.480  -0.463  -0.395  -0.355  -0.333
 42 A'   43 A'   44 A'   16 A"   45 A'   46 A'   17 A"   47 A'                 
 -0.299  -0.289  -0.278  -0.261
 48 A'   18 A"   49 A'   19 A"                                                 
 -- Virtual --                   
 -0.105  -0.090  -0.084   0.003   0.006   0.032   0.045   0.063
 50 A'   20 A"   51 A'   52 A'   53 A'   54 A'   21 A"   55 A'                 
  0.076   0.089   0.098   0.124   0.134   0.166   0.192   0.199
 56 A'   57 A'   22 A"   58 A'   59 A'   60 A'   23 A"   61 A'                 
  0.213   0.214   0.222   0.233   0.237   0.270   0.281   0.281
 62 A'   63 A'   24 A"   64 A'   25 A"   65 A'   66 A'   26 A"                 
  0.315   0.342   0.375   0.381   0.385   0.397   0.423   0.433
 67 A'   68 A'   27 A"   28 A"   69 A'   29 A"   30 A"   70 A'                 
  0.440   0.449   0.461   0.514   0.557   0.577   0.584   0.629
 71 A'   72 A'   73 A'   74 A'   31 A"   75 A'   76 A'   77 A'                 
  0.649   0.655   0.729   0.764   0.828   0.884   0.980   0.999
 78 A'   32 A"   33 A"   79 A'   80 A'   81 A'   82 A'   83 A'                 
  1.221   1.291   1.305   1.310   1.313   1.331   1.356   1.367
 34 A"   35 A"   84 A'   85 A'   36 A"   86 A'   87 A'   88 A'                 
  1.400   1.411   1.464   1.557   1.616   1.646   1.670   1.694
 37 A"   89 A'   38 A"   39 A"   90 A'   91 A'   92 A'   93 A'                 
  1.893   1.951   2.664   2.726   2.998   3.747   3.754   3.778
 94 A'   95 A'   40 A"   96 A'   97 A'   41 A"   98 A'   42 A"                 
  3.809   3.941   3.949   3.952   3.964   3.973   4.014   4.023
 99 A'   43 A"   44 A"  100 A'   45 A"  101 A'   46 A"  102 A'                 
  4.085   4.101   4.209   4.230   4.325   4.384   5.961   5.997
103 A'  104 A'  105 A'  106 A'  107 A'  108 A'   47 A"  109 A'                 
  6.000   6.004   6.018   6.053   6.249   6.291   6.315   6.983
 48 A"  110 A'  111 A'  112 A'   49 A"  113 A'  114 A'  115 A'                 
 13.763  13.892  13.958  23.351  27.775  27.831  28.307  28.334
 50 A"  116 A'  117 A'  118 A'  119 A'  120 A'   51 A"  121 A'                 
 28.338  28.341  28.344  28.359  28.514  28.519  28.520  28.522
 52 A"  122 A'  123 A'  124 A'   53 A"  125 A'   54 A"   55 A"                 
 28.532  28.548  28.551  28.587  28.659  28.670  66.742 127.855
126 A'   56 A"  127 A'  128 A'  129 A'  130 A'  131 A'   57 A"                 
127.874 127.878 127.882 127.898 127.912 151.585 151.630 163.098
132 A'   58 A"  133 A'  134 A'  135 A'  136 A'  137 A'  138 A'                 
*******1901.792
139 A'  140 A'                                                                 

 Beta MOs, Restricted
 -- Occupied --                  
*******-1165.89 -176.33 -176.32 -165.73 -165.73 -165.73 -165.73
  1 A'    2 A'    3 A'    4 A'    5 A'    6 A'    1 A"    7 A'                 
-165.73 -165.73  -77.13  -35.83  -35.82  -31.32  -31.31  -31.31
  2 A"    8 A'    9 A'   10 A'   11 A'   12 A'   13 A'   14 A'                 
-31.314 -31.307 -31.307 -24.708 -22.971 -22.969 -22.969 -22.964
  3 A"    4 A"   15 A'   16 A'   17 A'   18 A'    5 A"   19 A'                 
-22.964 -22.964 -22.962 -22.962 -22.958 -22.958 -10.282  -6.625
  6 A"   20 A'    7 A"   21 A'   22 A'    8 A"   23 A'   24 A'                 
 -6.376  -6.369  -4.789  -4.788  -4.784  -4.782  -4.781  -4.773
 25 A'   26 A'   27 A'   28 A'    9 A"   29 A'   30 A'   31 A'                 
 -4.772  -4.766  -4.766  -2.054  -2.050  -2.049  -2.047  -2.043
 10 A"   11 A"   32 A'   33 A'   34 A'   12 A"   35 A'   13 A"                 
 -2.043  -2.035  -2.035  -2.029  -2.029  -1.234  -0.791  -0.669
 36 A'   14 A"   37 A'   38 A'   15 A"   39 A'   40 A'   41 A'                 
 -0.667  -0.565  -0.482  -0.480  -0.463  -0.395  -0.355  -0.333
 42 A'   43 A'   44 A'   16 A"   45 A'   46 A'   17 A"   47 A'                 
 -0.299  -0.289  -0.278  -0.261
 48 A'   18 A"   49 A'   19 A"                                                 
 -- Virtual --                   
 -0.105  -0.090  -0.084   0.003   0.006   0.032   0.045   0.063
 50 A'   20 A"   51 A'   52 A'   53 A'   54 A'   21 A"   55 A'                 
  0.076   0.089   0.098   0.124   0.134   0.166   0.192   0.199
 56 A'   57 A'   22 A"   58 A'   59 A'   60 A'   23 A"   61 A'                 
  0.213   0.214   0.222   0.233   0.237   0.270   0.281   0.281
 62 A'   63 A'   24 A"   64 A'   25 A"   65 A'   66 A'   26 A"                 
  0.315   0.342   0.375   0.381   0.385   0.397   0.423   0.433
 67 A'   68 A'   27 A"   28 A"   69 A'   29 A"   30 A"   70 A'                 
  0.440   0.449   0.461   0.514   0.557   0.577   0.584   0.629
 71 A'   72 A'   73 A'   74 A'   31 A"   75 A'   76 A'   77 A'                 
  0.649   0.655   0.729   0.764   0.828   0.884   0.980   0.999
 78 A'   32 A"   33 A"   79 A'   80 A'   81 A'   82 A'   83 A'                 
  1.221   1.291   1.305   1.310   1.313   1.331   1.356   1.367
 34 A"   35 A"   84 A'   85 A'   36 A"   86 A'   87 A'   88 A'                 
  1.400   1.411   1.464   1.557   1.616   1.646   1.670   1.694
 37 A"   89 A'   38 A"   39 A"   90 A'   91 A'   92 A'   93 A'                 
  1.893   1.951   2.664   2.726   2.998   3.747   3.754   3.778
 94 A'   95 A'   40 A"   96 A'   97 A'   41 A"   98 A'   42 A"                 
  3.809   3.941   3.949   3.952   3.964   3.973   4.014   4.023
 99 A'   43 A"   44 A"  100 A'   45 A"  101 A'   46 A"  102 A'                 
  4.085   4.101   4.209   4.230   4.325   4.384   5.961   5.997
103 A'  104 A'  105 A'  106 A'  107 A'  108 A'   47 A"  109 A'                 
  6.000   6.004   6.018   6.053   6.249   6.291   6.315   6.983
 48 A"  110 A'  111 A'  112 A'   49 A"  113 A'  114 A'  115 A'                 
 13.763  13.892  13.958  23.351  27.775  27.831  28.307  28.334
 50 A"  116 A'  117 A'  118 A'  119 A'  120 A'   51 A"  121 A'                 
 28.338  28.341  28.344  28.359  28.514  28.519  28.520  28.522
 52 A"  122 A'  123 A'  124 A'   53 A"  125 A'   54 A"   55 A"                 
 28.532  28.548  28.551  28.587  28.659  28.670  66.742 127.855
126 A'   56 A"  127 A'  128 A'  129 A'  130 A'  131 A'   57 A"                 
127.874 127.878 127.882 127.898 127.912 151.585 151.630 163.098
132 A'   58 A"  133 A'  134 A'  135 A'  136 A'  137 A'  138 A'                 
*******1901.792
139 A'  140 A'                                                                 
 --------------------------------------------------------------

          Ground-State Mulliken Net Atomic Charges

     Atom                 Charge (a.u.)
  ----------------------------------------
      1 C                    -0.429085
      2 P                     0.305886
      3 F                    -0.181104
      4 I                     0.148259
      5 I                     0.156045
  ----------------------------------------
  Sum of atomic charges =     0.000000

 -----------------------------------------------------------------
                    Cartesian Multipole Moments
 -----------------------------------------------------------------
    Charge (ESU x 10^10)
                 0.0000
    Dipole Moment (Debye)
         X       0.9977      Y       0.5185      Z       0.0000
       Tot       1.1244
    Quadrupole Moments (Debye-Ang)
        XX     -77.9118     XY      -2.6525     YY     -80.1681
        XZ      -0.0000     YZ       0.0000     ZZ     -81.1255
    Octopole Moments (Debye-Ang^2)
       XXX      12.8145    XXY      38.1115    XYY       6.1616
       YYY      55.9095    XXZ       0.0000    XYZ       0.0000
       YYZ      -0.0000    XZZ       0.2594    YZZ      15.0037
       ZZZ       0.0000
    Hexadecapole Moments (Debye-Ang^3)
      XXXX   -1277.7014   XXXY     -36.6620   XXYY    -366.1011
      XYYY     -44.4823   YYYY    -820.8848   XXXZ       0.0000
      XXYZ       0.0000   XYYZ      -0.0000   YYYZ       0.0000
      XXZZ    -249.9844   XYZZ      -6.4070   YYZZ    -151.0354
      XZZZ       0.0000   YZZZ       0.0000   ZZZZ    -111.6614
 -----------------------------------------------------------------
 Calculating analytic gradient of the SCF energy
 Gradient of SCF Energy
            1           2           3           4           5
    1   0.0035017  -0.0198797   0.0136572   0.0127458  -0.0100251
    2  -0.0413980   0.0280138   0.0001168   0.0064964   0.0067710
    3   0.0000000  -0.0000000   0.0000000   0.0000000   0.0000000
 Max gradient component =       4.140E-02
 RMS gradient           =       1.515E-02
 Gradient time:  CPU 10.89 s  wall 4.24 s
 Geometry Optimization Parameters
   NAtoms,    NIC,     NZ,  NCons,   NDum,   NFix, NCnnct, MaxDiis
        5      20       5       0       0       0       0       0

 Cartesian Hessian Update
 Hessian Updated using BFGS Update


** GEOMETRY OPTIMIZATION IN DELOCALIZED INTERNAL COORDINATES **
   Searching for a Minimum

   Optimization Cycle:   5

                       Coordinates (Angstroms)
     ATOM                X               Y               Z
      1  C         0.0177055741   -0.6267769548    0.0000000000
      2  P        -0.0179618848   -2.2593509482    0.0000000000
      3  F        -1.5769668290   -2.6632425582    0.0000000000
      4  I         1.9774826564    0.3477950299    0.0000000000
      5  I        -1.7435294483    0.6532005929    0.0000000000
   Point Group: cs    Number of degrees of freedom:     7


   Energy is -14318.387547811

 Hessian Updated using BFGS Update

  7 Hessian modes will be used to form the next step
  Hessian Eigenvalues:
     0.054142    0.113548    0.227990    0.251917    0.262433    0.543921
     0.768393

 Minimum Search - Taking Simple RFO Step
 Searching for Lamda that Minimizes Along All modes
 Value Taken    Lamda =  -0.00629881
 Step Taken.  Stepsize is  0.200789

                             Maximum     Tolerance    Cnvgd?
         Gradient           0.027406      0.000300      NO
         Displacement       0.133857      0.001200      NO
         Energy change     -0.013027      0.000001      NO


 New Cartesian Coordinates Obtained by Inverse Iteration

 Displacement from previous Coordinates is:  0.188511
 ----------------------------------------------------------------
             Standard Nuclear Orientation (Angstroms)
    I     Atom           X                Y                Z
 ----------------------------------------------------------------
    1      C       0.0114000401    -0.6110819350     0.0000000000
    2      P       0.0140212221    -2.2748281370     0.0000000000
    3      F      -1.5791645524    -2.6297679398     0.0000000000
    4      I       1.9090244205     0.3307575632     0.0000000000
    5      I      -1.6985510619     0.6365456101     0.0000000000
 ----------------------------------------------------------------
 Molecular Point Group                 Cs    NOp =  2
 Largest Abelian Subgroup              Cs    NOp =  2
 Nuclear Repulsion Energy =  1040.5360668293 hartrees
 There are       68 alpha and       68 beta electrons
 Applying Cartesian multipole field
    Component          Value
    ---------          -----
     (2,0,0)        1.00000E-11
     (0,2,0)        2.00000E-11
     (0,0,2)       -3.00000E-11
 Nucleus-field energy     =     0.0000000253 hartrees
 Requested basis set is 6-311++G(d,p)
 There are 73 shells and 198 basis functions
 A cutoff of  1.0D-11 yielded   2000 shell pairs
 There are     15656 function pairs (     17737 Cartesian)
 Smallest overlap matrix eigenvalue = 1.17E-03
 Guess MOs from SCF MO coefficient file

 -----------------------------------------------------------------------
  General SCF calculation program by
  Eric Jon Sundstrom, Paul Horn, Yuezhi Mao, Dmitri Zuev, Alec White,
  David Stuck, Shaama M.S., Shane Yost, Joonho Lee, David Small,
  Daniel Levine, Susi Lehtola, Hugh Burton, Evgeny Epifanovsky
 -----------------------------------------------------------------------
 Exchange:     0.2000 Hartree-Fock + 0.0800 Slater + 0.7200 B88
 Correlation:  0.1900 VWN1RPA + 0.8100 LYP
 Using SG-1 standard quadrature grid
 using 4 threads for integral computing
 -------------------------------------------------------
 OpenMP Integral computing Module                
 Release: version 2.0, May 2017, Q-Chem Inc. Pleasanton 
 -------------------------------------------------------
 -------------------------------------------------------
 OpenMP BLAS3 based DFT computing Module                
 Release: version 1.0, May 2013, Q-Chem Inc. Pittsburgh 
 -------------------------------------------------------
 A restricted SCF calculation will be
 performed using DIIS
 SCF converges when DIIS error is below 1.0e-08
 ---------------------------------------
  Cycle       Energy         DIIS error
 ---------------------------------------
    1  -14318.3882428888      5.93e-04  
    2  -14318.3899974396      3.55e-04  
    3  -14318.3895209003      4.69e-04  
    4  -14318.3905551517      9.32e-05  
    5  -14318.3906037137      2.87e-05  
    6  -14318.3906078006      4.84e-06  
    7  -14318.3906078774      2.49e-06  
    8  -14318.3906078971      7.38e-07  
    9  -14318.3906078999      1.13e-07  
   10  -14318.3906078999      3.54e-08  
   11  -14318.3906079000      9.71e-09  Convergence criterion met
 ---------------------------------------
 SCF time:   CPU 33.50s  wall 13.00s 
 SCF   energy in the final basis set =   -14318.3906079000
 Total energy in the final basis set =   -14318.3906079000

 --------------------------------------------------------------
             Orbital Energies (a.u.) and Symmetries
 --------------------------------------------------------------

 Alpha MOs, Restricted
 -- Occupied --                  
*******-1165.89 -176.33 -176.32 -165.73 -165.73 -165.73 -165.73
  1 A'    2 A'    3 A'    4 A'    5 A'    6 A'    1 A"    7 A'                 
-165.73 -165.73  -77.13  -35.83  -35.82  -31.32  -31.31  -31.31
  2 A"    8 A'    9 A'   10 A'   11 A'   12 A'   13 A'   14 A'                 
-31.313 -31.308 -31.308 -24.699 -22.970 -22.968 -22.968 -22.965
  3 A"    4 A"   15 A'   16 A'   17 A'   18 A'    5 A"   19 A'                 
-22.964 -22.964 -22.963 -22.963 -22.959 -22.959 -10.280  -6.624
 20 A'    6 A"    7 A"   21 A'   22 A'    8 A"   23 A'   24 A'                 
 -6.375  -6.370  -4.788  -4.788  -4.783  -4.783  -4.780  -4.773
 25 A'   26 A'   27 A'   28 A'   29 A'    9 A"   30 A'   31 A'                 
 -4.772  -4.768  -4.767  -2.054  -2.049  -2.049  -2.049  -2.044
 10 A"   11 A"   32 A'   33 A'   34 A'   35 A'   12 A"   13 A"                 
 -2.044  -2.035  -2.035  -2.030  -2.030  -1.222  -0.796  -0.673
 36 A'   14 A"   37 A'   38 A'   15 A"   39 A'   40 A'   41 A'                 
 -0.667  -0.556  -0.474  -0.470  -0.466  -0.397  -0.360  -0.339
 42 A'   43 A'   44 A'   16 A"   45 A'   46 A'   17 A"   47 A'                 
 -0.300  -0.289  -0.277  -0.256
 48 A'   18 A"   49 A'   19 A"                                                 
 -- Virtual --                   
 -0.095  -0.092  -0.071  -0.001   0.006   0.031   0.045   0.061
 20 A"   50 A'   51 A'   52 A'   53 A'   54 A'   21 A"   55 A'                 
  0.074   0.089   0.097   0.120   0.130   0.168   0.191   0.200
 56 A'   57 A'   22 A"   58 A'   59 A'   60 A'   23 A"   61 A'                 
  0.214   0.218   0.225   0.235   0.238   0.269   0.279   0.283
 62 A'   63 A'   24 A"   25 A"   64 A'   65 A'   66 A'   26 A"                 
  0.317   0.341   0.376   0.378   0.382   0.400   0.428   0.435
 67 A'   68 A'   27 A"   28 A"   69 A'   29 A"   30 A"   70 A'                 
  0.447   0.452   0.462   0.522   0.548   0.574   0.584   0.644
 71 A'   72 A'   73 A'   74 A'   31 A"   75 A'   76 A'   77 A'                 
  0.657   0.668   0.741   0.781   0.817   0.886   0.969   0.977
 32 A"   78 A'   33 A"   79 A'   80 A'   81 A'   82 A'   83 A'                 
  1.226   1.296   1.311   1.315   1.318   1.332   1.367   1.382
 34 A"   35 A"   84 A'   36 A"   85 A'   86 A'   87 A'   88 A'                 
  1.403   1.423   1.453   1.555   1.620   1.645   1.671   1.700
 37 A"   89 A'   38 A"   39 A"   90 A'   91 A'   92 A'   93 A'                 
  1.864   1.954   2.657   2.732   2.972   3.756   3.764   3.783
 94 A'   95 A'   40 A"   96 A'   97 A'   41 A"   98 A'   42 A"                 
  3.815   3.940   3.949   3.953   3.970   3.973   4.020   4.035
 99 A'   43 A"   44 A"  100 A'   45 A"  101 A'   46 A"  102 A'                 
  4.075   4.101   4.211   4.235   4.352   4.397   5.962   6.000
103 A'  104 A'  105 A'  106 A'  107 A'  108 A'   47 A"  109 A'                 
  6.003   6.006   6.013   6.074   6.256   6.302   6.326   6.965
 48 A"  110 A'  111 A'  112 A'   49 A"  113 A'  114 A'  115 A'                 
 13.764  13.884  13.944  23.337  27.790  27.840  28.308  28.336
 50 A"  116 A'  117 A'  118 A'  119 A'  120 A'   51 A"  121 A'                 
 28.339  28.341  28.348  28.371  28.514  28.520  28.520  28.525
 52 A"  122 A'  123 A'  124 A'   53 A"   54 A"  125 A'   55 A"                 
 28.531  28.551  28.559  28.590  28.664  28.677  66.749 127.856
126 A'   56 A"  127 A'  128 A'  129 A'  130 A'  131 A'   57 A"                 
127.878 127.880 127.883 127.897 127.921 151.598 151.638 163.077
132 A'   58 A"  133 A'  134 A'  135 A'  136 A'  137 A'  138 A'                 
*******1901.800
139 A'  140 A'                                                                 

 Beta MOs, Restricted
 -- Occupied --                  
*******-1165.89 -176.33 -176.32 -165.73 -165.73 -165.73 -165.73
  1 A'    2 A'    3 A'    4 A'    5 A'    6 A'    1 A"    7 A'                 
-165.73 -165.73  -77.13  -35.83  -35.82  -31.32  -31.31  -31.31
  2 A"    8 A'    9 A'   10 A'   11 A'   12 A'   13 A'   14 A'                 
-31.313 -31.308 -31.308 -24.699 -22.970 -22.968 -22.968 -22.965
  3 A"    4 A"   15 A'   16 A'   17 A'   18 A'    5 A"   19 A'                 
-22.964 -22.964 -22.963 -22.963 -22.959 -22.959 -10.280  -6.624
 20 A'    6 A"    7 A"   21 A'   22 A'    8 A"   23 A'   24 A'                 
 -6.375  -6.370  -4.788  -4.788  -4.783  -4.783  -4.780  -4.773
 25 A'   26 A'   27 A'   28 A'   29 A'    9 A"   30 A'   31 A'                 
 -4.772  -4.768  -4.767  -2.054  -2.049  -2.049  -2.049  -2.044
 10 A"   11 A"   32 A'   33 A'   34 A'   35 A'   12 A"   13 A"                 
 -2.044  -2.035  -2.035  -2.030  -2.030  -1.222  -0.796  -0.673
 36 A'   14 A"   37 A'   38 A'   15 A"   39 A'   40 A'   41 A'                 
 -0.667  -0.556  -0.474  -0.470  -0.466  -0.397  -0.360  -0.339
 42 A'   43 A'   44 A'   16 A"   45 A'   46 A'   17 A"   47 A'                 
 -0.300  -0.289  -0.277  -0.256
 48 A'   18 A"   49 A'   19 A"                                                 
 -- Virtual --                   
 -0.095  -0.092  -0.071  -0.001   0.006   0.031   0.045   0.061
 20 A"   50 A'   51 A'   52 A'   53 A'   54 A'   21 A"   55 A'                 
  0.074   0.089   0.097   0.120   0.130   0.168   0.191   0.200
 56 A'   57 A'   22 A"   58 A'   59 A'   60 A'   23 A"   61 A'                 
  0.214   0.218   0.225   0.235   0.238   0.269   0.279   0.283
 62 A'   63 A'   24 A"   25 A"   64 A'   65 A'   66 A'   26 A"                 
  0.317   0.341   0.376   0.378   0.382   0.400   0.428   0.435
 67 A'   68 A'   27 A"   28 A"   69 A'   29 A"   30 A"   70 A'                 
  0.447   0.452   0.462   0.522   0.548   0.574   0.584   0.644
 71 A'   72 A'   73 A'   74 A'   31 A"   75 A'   76 A'   77 A'                 
  0.657   0.668   0.741   0.781   0.817   0.886   0.969   0.977
 32 A"   78 A'   33 A"   79 A'   80 A'   81 A'   82 A'   83 A'                 
  1.226   1.296   1.311   1.315   1.318   1.332   1.367   1.382
 34 A"   35 A"   84 A'   36 A"   85 A'   86 A'   87 A'   88 A'                 
  1.403   1.423   1.453   1.555   1.620   1.645   1.671   1.700
 37 A"   89 A'   38 A"   39 A"   90 A'   91 A'   92 A'   93 A'                 
  1.864   1.954   2.657   2.732   2.972   3.756   3.764   3.783
 94 A'   95 A'   40 A"   96 A'   97 A'   41 A"   98 A'   42 A"                 
  3.815   3.940   3.949   3.953   3.970   3.973   4.020   4.035
 99 A'   43 A"   44 A"  100 A'   45 A"  101 A'   46 A"  102 A'                 
  4.075   4.101   4.211   4.235   4.352   4.397   5.962   6.000
103 A'  104 A'  105 A'  106 A'  107 A'  108 A'   47 A"  109 A'                 
  6.003   6.006   6.013   6.074   6.256   6.302   6.326   6.965
 48 A"  110 A'  111 A'  112 A'   49 A"  113 A'  114 A'  115 A'                 
 13.764  13.884  13.944  23.337  27.790  27.840  28.308  28.336
 50 A"  116 A'  117 A'  118 A'  119 A'  120 A'   51 A"  121 A'                 
 28.339  28.341  28.348  28.371  28.514  28.520  28.520  28.525
 52 A"  122 A'  123 A'  124 A'   53 A"   54 A"  125 A'   55 A"                 
 28.531  28.551  28.559  28.590  28.664  28.677  66.749 127.856
126 A'   56 A"  127 A'  128 A'  129 A'  130 A'  131 A'   57 A"                 
127.878 127.880 127.883 127.897 127.921 151.598 151.638 163.077
132 A'   58 A"  133 A'  134 A'  135 A'  136 A'  137 A'  138 A'                 
*******1901.800
139 A'  140 A'                                                                 
 --------------------------------------------------------------

          Ground-State Mulliken Net Atomic Charges

     Atom                 Charge (a.u.)
  ----------------------------------------
      1 C                    -0.448995
      2 P                     0.309056
      3 F                    -0.201177
      4 I                     0.158221
      5 I                     0.182895
  ----------------------------------------
  Sum of atomic charges =     0.000000

 -----------------------------------------------------------------
                    Cartesian Multipole Moments
 -----------------------------------------------------------------
    Charge (ESU x 10^10)
                 0.0000
    Dipole Moment (Debye)
         X       1.0783      Y       0.6197      Z      -0.0000
       Tot       1.2437
    Quadrupole Moments (Debye-Ang)
        XX     -78.2959     XY      -3.2549     YY     -80.2030
        XZ       0.0000     YZ      -0.0000     ZZ     -80.9970
    Octopole Moments (Debye-Ang^2)
       XXX      13.1232    XXY      38.8210    XYY       7.4055
       YYY      58.4592    XXZ      -0.0000    XYZ       0.0000
       YYZ      -0.0000    XZZ       0.5882    YZZ      16.3107
       ZZZ      -0.0000
    Hexadecapole Moments (Debye-Ang^3)
      XXXX   -1214.7116   XXXY     -36.1146   XXYY    -355.4187
      XYYY     -44.2550   YYYY    -812.9982   XXXZ       0.0000
      XXYZ      -0.0000   XYYZ       0.0000   YYYZ       0.0000
      XXZZ    -237.4701   XYZZ      -5.7765   YYZZ    -150.6847
      XZZZ       0.0000   YZZZ      -0.0000   ZZZZ    -111.2334
 -----------------------------------------------------------------
 Calculating analytic gradient of the SCF energy
 Gradient of SCF Energy
            1           2           3           4           5
    1   0.0006520  -0.0028750   0.0035345  -0.0034089   0.0020974
    2  -0.0086712   0.0063523   0.0024403  -0.0008751   0.0007537
    3  -0.0000000  -0.0000000   0.0000000   0.0000000   0.0000000
 Max gradient component =       8.671E-03
 RMS gradient           =       3.266E-03
 Gradient time:  CPU 11.34 s  wall 3.86 s
 Geometry Optimization Parameters
   NAtoms,    NIC,     NZ,  NCons,   NDum,   NFix, NCnnct, MaxDiis
        5      20       5       0       0       0       0       0

 Cartesian Hessian Update
 Hessian Updated using BFGS Update


** GEOMETRY OPTIMIZATION IN DELOCALIZED INTERNAL COORDINATES **
   Searching for a Minimum

   Optimization Cycle:   6

                       Coordinates (Angstroms)
     ATOM                X               Y               Z
      1  C         0.0114000401   -0.6110819350    0.0000000000
      2  P         0.0140212221   -2.2748281370    0.0000000000
      3  F        -1.5791645524   -2.6297679398    0.0000000000
      4  I         1.9090244205    0.3307575632    0.0000000000
      5  I        -1.6985510619    0.6365456101    0.0000000000
   Point Group: cs    Number of degrees of freedom:     7


   Energy is -14318.390607900

 Hessian Updated using BFGS Update

  7 Hessian modes will be used to form the next step
  Hessian Eigenvalues:
     0.054128    0.129216    0.228744    0.252334    0.277225    0.493928
     0.748267

 Minimum Search - Taking Simple RFO Step
 Searching for Lamda that Minimizes Along All modes
 Value Taken    Lamda =  -0.00035653
 Step Taken.  Stepsize is  0.040602

                             Maximum     Tolerance    Cnvgd?
         Gradient           0.008627      0.000300      NO
         Displacement       0.027335      0.001200      NO
         Energy change     -0.003060      0.000001      NO


 New Cartesian Coordinates Obtained by Inverse Iteration

 Displacement from previous Coordinates is:  0.048412
 ----------------------------------------------------------------
             Standard Nuclear Orientation (Angstroms)
    I     Atom           X                Y                Z
 ----------------------------------------------------------------
    1      C       0.0075272447    -0.6008166771     0.0000000000
    2      P       0.0106204427    -2.2723303230     0.0000000000
    3      F      -1.5846686700    -2.6423732369     0.0000000000
    4      I       1.9263435444     0.3327227370     0.0000000000
    5      I      -1.7030924935     0.6344226615     0.0000000000
 ----------------------------------------------------------------
 Molecular Point Group                 Cs    NOp =  2
 Largest Abelian Subgroup              Cs    NOp =  2
 Nuclear Repulsion Energy =  1036.5234517408 hartrees
 There are       68 alpha and       68 beta electrons
 Applying Cartesian multipole field
    Component          Value
    ---------          -----
     (2,0,0)        1.00000E-11
     (0,2,0)        2.00000E-11
     (0,0,2)       -3.00000E-11
 Nucleus-field energy     =     0.0000000254 hartrees
 Requested basis set is 6-311++G(d,p)
 There are 73 shells and 198 basis functions
 A cutoff of  1.0D-11 yielded   1999 shell pairs
 There are     15631 function pairs (     17701 Cartesian)
 Smallest overlap matrix eigenvalue = 1.19E-03
 Guess MOs from SCF MO coefficient file

 -----------------------------------------------------------------------
  General SCF calculation program by
  Eric Jon Sundstrom, Paul Horn, Yuezhi Mao, Dmitri Zuev, Alec White,
  David Stuck, Shaama M.S., Shane Yost, Joonho Lee, David Small,
  Daniel Levine, Susi Lehtola, Hugh Burton, Evgeny Epifanovsky
 -----------------------------------------------------------------------
 Exchange:     0.2000 Hartree-Fock + 0.0800 Slater + 0.7200 B88
 Correlation:  0.1900 VWN1RPA + 0.8100 LYP
 Using SG-1 standard quadrature grid
 using 4 threads for integral computing
 -------------------------------------------------------
 OpenMP Integral computing Module                
 Release: version 2.0, May 2017, Q-Chem Inc. Pleasanton 
 -------------------------------------------------------
 -------------------------------------------------------
 OpenMP BLAS3 based DFT computing Module                
 Release: version 1.0, May 2013, Q-Chem Inc. Pittsburgh 
 -------------------------------------------------------
 A restricted SCF calculation will be
 performed using DIIS
 SCF converges when DIIS error is below 1.0e-08
 ---------------------------------------
  Cycle       Energy         DIIS error
 ---------------------------------------
    1  -14318.3906792103      1.33e-04  
    2  -14318.3907635931      9.25e-05  
    3  -14318.3907328179      1.19e-04  
    4  -14318.3908077651      1.85e-05  
    5  -14318.3908090622      6.41e-06  
    6  -14318.3908091843      1.57e-06  
    7  -14318.3908091940      3.87e-07  
    8  -14318.3908091944      1.16e-07  
    9  -14318.3908091945      2.41e-08  
   10  -14318.3908091945      7.32e-09  Convergence criterion met
 ---------------------------------------
 SCF time:   CPU 30.26s  wall 11.00s 
 SCF   energy in the final basis set =   -14318.3908091945
 Total energy in the final basis set =   -14318.3908091945

 --------------------------------------------------------------
             Orbital Energies (a.u.) and Symmetries
 --------------------------------------------------------------

 Alpha MOs, Restricted
 -- Occupied --                  
*******-1165.89 -176.33 -176.33 -165.73 -165.73 -165.73 -165.73
  1 A'    2 A'    3 A'    4 A'    5 A'    6 A'    1 A"    7 A'                 
-165.73 -165.73  -77.13  -35.83  -35.82  -31.32  -31.32  -31.31
  2 A"    8 A'    9 A'   10 A'   11 A'   12 A'   13 A'   14 A'                 
-31.313 -31.309 -31.309 -24.699 -22.970 -22.968 -22.968 -22.966
  3 A"    4 A"   15 A'   16 A'   17 A'   18 A'    5 A"   19 A'                 
-22.964 -22.964 -22.964 -22.964 -22.960 -22.960 -10.282  -6.625
  6 A"   20 A'   21 A'    7 A"   22 A'    8 A"   23 A'   24 A'                 
 -6.375  -6.371  -4.788  -4.788  -4.784  -4.783  -4.781  -4.773
 25 A'   26 A'   27 A'   28 A'   29 A'    9 A"   30 A'   31 A'                 
 -4.772  -4.769  -4.768  -2.054  -2.050  -2.049  -2.048  -2.045
 10 A"   11 A"   32 A'   33 A'   34 A'   35 A'   12 A"   13 A"                 
 -2.044  -2.035  -2.035  -2.031  -2.031  -1.220  -0.795  -0.674
 36 A'   14 A"   37 A'   38 A'   15 A"   39 A'   40 A'   41 A'                 
 -0.666  -0.556  -0.473  -0.469  -0.466  -0.397  -0.359  -0.339
 42 A'   43 A'   44 A'   16 A"   45 A'   46 A'   17 A"   47 A'                 
 -0.299  -0.290  -0.278  -0.256
 48 A'   18 A"   49 A'   19 A"                                                 
 -- Virtual --                   
 -0.096  -0.094  -0.072  -0.001   0.006   0.031   0.045   0.061
 20 A"   50 A'   51 A'   52 A'   53 A'   54 A'   21 A"   55 A'                 
  0.074   0.089   0.097   0.119   0.129   0.167   0.191   0.200
 56 A'   57 A'   22 A"   58 A'   59 A'   60 A'   23 A"   61 A'                 
  0.213   0.217   0.225   0.236   0.237   0.269   0.279   0.283
 62 A'   63 A'   24 A"   25 A"   64 A'   65 A'   66 A'   26 A"                 
  0.317   0.341   0.376   0.378   0.382   0.398   0.428   0.435
 67 A'   68 A'   27 A"   28 A"   69 A'   29 A"   30 A"   70 A'                 
  0.445   0.449   0.462   0.521   0.547   0.573   0.583   0.640
 71 A'   72 A'   73 A'   74 A'   31 A"   75 A'   76 A'   77 A'                 
  0.656   0.668   0.740   0.779   0.818   0.885   0.963   0.976
 32 A"   78 A'   33 A"   79 A'   80 A'   81 A'   82 A'   83 A'                 
  1.225   1.296   1.311   1.314   1.318   1.333   1.365   1.380
 34 A"   35 A"   84 A'   36 A"   85 A'   86 A'   87 A'   88 A'                 
  1.403   1.421   1.449   1.554   1.617   1.646   1.671   1.699
 37 A"   89 A'   38 A"   39 A"   90 A'   91 A'   92 A'   93 A'                 
  1.860   1.953   2.656   2.730   2.965   3.757   3.764   3.782
 94 A'   95 A'   40 A"   96 A'   97 A'   41 A"   98 A'   42 A"                 
  3.813   3.940   3.948   3.954   3.969   3.973   4.020   4.031
 99 A'   43 A"   44 A"  100 A'   45 A"  101 A'   46 A"  102 A'                 
  4.071   4.100   4.211   4.234   4.346   4.397   5.961   6.000
103 A'  104 A'  105 A'  106 A'  107 A'  108 A'   47 A"  109 A'                 
  6.002   6.005   6.013   6.070   6.257   6.303   6.326   6.958
 48 A"  110 A'  111 A'  112 A'   49 A"  113 A'  114 A'  115 A'                 
 13.764  13.882  13.938  23.333  27.787  27.839  28.308  28.337
 50 A"  116 A'  117 A'  118 A'  119 A'  120 A'   51 A"  121 A'                 
 28.339  28.339  28.347  28.369  28.514  28.519  28.520  28.524
 52 A"  122 A'  123 A'  124 A'   53 A"   54 A"  125 A'   55 A"                 
 28.530  28.551  28.557  28.590  28.664  28.676  66.748 127.855
126 A'   56 A"  127 A'  128 A'  129 A'  130 A'  131 A'   57 A"                 
127.877 127.879 127.882 127.896 127.919 151.596 151.637 163.069
132 A'   58 A"  133 A'  134 A'  135 A'  136 A'  137 A'  138 A'                 
*******1901.800
139 A'  140 A'                                                                 

 Beta MOs, Restricted
 -- Occupied --                  
*******-1165.89 -176.33 -176.33 -165.73 -165.73 -165.73 -165.73
  1 A'    2 A'    3 A'    4 A'    5 A'    6 A'    1 A"    7 A'                 
-165.73 -165.73  -77.13  -35.83  -35.82  -31.32  -31.32  -31.31
  2 A"    8 A'    9 A'   10 A'   11 A'   12 A'   13 A'   14 A'                 
-31.313 -31.309 -31.309 -24.699 -22.970 -22.968 -22.968 -22.966
  3 A"    4 A"   15 A'   16 A'   17 A'   18 A'    5 A"   19 A'                 
-22.964 -22.964 -22.964 -22.964 -22.960 -22.960 -10.282  -6.625
  6 A"   20 A'   21 A'    7 A"   22 A'    8 A"   23 A'   24 A'                 
 -6.375  -6.371  -4.788  -4.788  -4.784  -4.783  -4.781  -4.773
 25 A'   26 A'   27 A'   28 A'   29 A'    9 A"   30 A'   31 A'                 
 -4.772  -4.769  -4.768  -2.054  -2.050  -2.049  -2.048  -2.045
 10 A"   11 A"   32 A'   33 A'   34 A'   35 A'   12 A"   13 A"                 
 -2.044  -2.035  -2.035  -2.031  -2.031  -1.220  -0.795  -0.674
 36 A'   14 A"   37 A'   38 A'   15 A"   39 A'   40 A'   41 A'                 
 -0.666  -0.556  -0.473  -0.469  -0.466  -0.397  -0.359  -0.339
 42 A'   43 A'   44 A'   16 A"   45 A'   46 A'   17 A"   47 A'                 
 -0.299  -0.290  -0.278  -0.256
 48 A'   18 A"   49 A'   19 A"                                                 
 -- Virtual --                   
 -0.096  -0.094  -0.072  -0.001   0.006   0.031   0.045   0.061
 20 A"   50 A'   51 A'   52 A'   53 A'   54 A'   21 A"   55 A'                 
  0.074   0.089   0.097   0.119   0.129   0.167   0.191   0.200
 56 A'   57 A'   22 A"   58 A'   59 A'   60 A'   23 A"   61 A'                 
  0.213   0.217   0.225   0.236   0.237   0.269   0.279   0.283
 62 A'   63 A'   24 A"   25 A"   64 A'   65 A'   66 A'   26 A"                 
  0.317   0.341   0.376   0.378   0.382   0.398   0.428   0.435
 67 A'   68 A'   27 A"   28 A"   69 A'   29 A"   30 A"   70 A'                 
  0.445   0.449   0.462   0.521   0.547   0.573   0.583   0.640
 71 A'   72 A'   73 A'   74 A'   31 A"   75 A'   76 A'   77 A'                 
  0.656   0.668   0.740   0.779   0.818   0.885   0.963   0.976
 32 A"   78 A'   33 A"   79 A'   80 A'   81 A'   82 A'   83 A'                 
  1.225   1.296   1.311   1.314   1.318   1.333   1.365   1.380
 34 A"   35 A"   84 A'   36 A"   85 A'   86 A'   87 A'   88 A'                 
  1.403   1.421   1.449   1.554   1.617   1.646   1.671   1.699
 37 A"   89 A'   38 A"   39 A"   90 A'   91 A'   92 A'   93 A'                 
  1.860   1.953   2.656   2.730   2.965   3.757   3.764   3.782
 94 A'   95 A'   40 A"   96 A'   97 A'   41 A"   98 A'   42 A"                 
  3.813   3.940   3.948   3.954   3.969   3.973   4.020   4.031
 99 A'   43 A"   44 A"  100 A'   45 A"  101 A'   46 A"  102 A'                 
  4.071   4.100   4.211   4.234   4.346   4.397   5.961   6.000
103 A'  104 A'  105 A'  106 A'  107 A'  108 A'   47 A"  109 A'                 
  6.002   6.005   6.013   6.070   6.257   6.303   6.326   6.958
 48 A"  110 A'  111 A'  112 A'   49 A"  113 A'  114 A'  115 A'                 
 13.764  13.882  13.938  23.333  27.787  27.839  28.308  28.337
 50 A"  116 A'  117 A'  118 A'  119 A'  120 A'   51 A"  121 A'                 
 28.339  28.339  28.347  28.369  28.514  28.519  28.520  28.524
 52 A"  122 A'  123 A'  124 A'   53 A"   54 A"  125 A'   55 A"                 
 28.530  28.551  28.557  28.590  28.664  28.676  66.748 127.855
126 A'   56 A"  127 A'  128 A'  129 A'  130 A'  131 A'   57 A"                 
127.877 127.879 127.882 127.896 127.919 151.596 151.637 163.069
132 A'   58 A"  133 A'  134 A'  135 A'  136 A'  137 A'  138 A'                 
*******1901.800
139 A'  140 A'                                                                 
 --------------------------------------------------------------

          Ground-State Mulliken Net Atomic Charges

     Atom                 Charge (a.u.)
  ----------------------------------------
      1 C                    -0.445907
      2 P                     0.309204
      3 F                    -0.205075
      4 I                     0.154243
      5 I                     0.187534
  ----------------------------------------
  Sum of atomic charges =     0.000000

 -----------------------------------------------------------------
                    Cartesian Multipole Moments
 -----------------------------------------------------------------
    Charge (ESU x 10^10)
                 0.0000
    Dipole Moment (Debye)
         X       1.0562      Y       0.6612      Z      -0.0000
       Tot       1.2461
    Quadrupole Moments (Debye-Ang)
        XX     -78.1930     XY      -3.3315     YY     -80.3993
        XZ       0.0000     YZ      -0.0000     ZZ     -81.0351
    Octopole Moments (Debye-Ang^2)
       XXX      12.3414    XXY      39.0123    XYY       7.4000
       YYY      58.9172    XXZ      -0.0000    XYZ       0.0000
       YYZ      -0.0000    XZZ       0.2425    YZZ      16.3683
       ZZZ      -0.0000
    Hexadecapole Moments (Debye-Ang^3)
      XXXX   -1226.1346   XXXY     -38.1155   XXYY    -358.6461
      XYYY     -47.0332   YYYY    -815.6705   XXXZ       0.0000
      XXYZ      -0.0000   XYYZ       0.0000   YYYZ      -0.0000
      XXZZ    -239.8804   XYZZ      -6.4052   YYZZ    -150.9314
      XZZZ       0.0000   YZZZ      -0.0000   ZZZZ    -111.3303
 -----------------------------------------------------------------
 Calculating analytic gradient of the SCF energy
 Gradient of SCF Energy
            1           2           3           4           5
    1  -0.0013459  -0.0017305   0.0007121   0.0003346   0.0020297
    2  -0.0029469   0.0026506   0.0005723   0.0001135  -0.0003895
    3  -0.0000000   0.0000000   0.0000000  -0.0000000   0.0000000
 Max gradient component =       2.947E-03
 RMS gradient           =       1.310E-03
 Gradient time:  CPU 10.93 s  wall 4.05 s
 Geometry Optimization Parameters
   NAtoms,    NIC,     NZ,  NCons,   NDum,   NFix, NCnnct, MaxDiis
        5      20       5       0       0       0       0       0

 Cartesian Hessian Update
 Hessian Updated using BFGS Update


** GEOMETRY OPTIMIZATION IN DELOCALIZED INTERNAL COORDINATES **
   Searching for a Minimum

   Optimization Cycle:   7

                       Coordinates (Angstroms)
     ATOM                X               Y               Z
      1  C         0.0075272447   -0.6008166771    0.0000000000
      2  P         0.0106204427   -2.2723303230    0.0000000000
      3  F        -1.5846686700   -2.6423732369    0.0000000000
      4  I         1.9263435444    0.3327227370    0.0000000000
      5  I        -1.7030924935    0.6344226615    0.0000000000
   Point Group: cs    Number of degrees of freedom:     7


   Energy is -14318.390809194

 Hessian Updated using BFGS Update

  7 Hessian modes will be used to form the next step
  Hessian Eigenvalues:
     0.071197    0.127440    0.193247    0.247440    0.277491    0.407382
     0.728156

 Minimum Search - Taking Simple RFO Step
 Searching for Lamda that Minimizes Along All modes
 Value Taken    Lamda =  -0.00009566
 Step Taken.  Stepsize is  0.029203

                             Maximum     Tolerance    Cnvgd?
         Gradient           0.002657      0.000300      NO
         Displacement       0.016425      0.001200      NO
         Energy change     -0.000201      0.000001      NO


 New Cartesian Coordinates Obtained by Inverse Iteration

 Displacement from previous Coordinates is:  0.034126
 ----------------------------------------------------------------
             Standard Nuclear Orientation (Angstroms)
    I     Atom           X                Y                Z
 ----------------------------------------------------------------
    1      C       0.0094922606    -0.5958501407     0.0000000000
    2      P       0.0148486333    -2.2721715434     0.0000000000
    3      F      -1.5826425232    -2.6465772856     0.0000000000
    4      I       1.9292186970     0.3243208298     0.0000000000
    5      I      -1.7141869994     0.6419033015     0.0000000000
 ----------------------------------------------------------------
 Molecular Point Group                 Cs    NOp =  2
 Largest Abelian Subgroup              Cs    NOp =  2
 Nuclear Repulsion Energy =  1033.8866655546 hartrees
 There are       68 alpha and       68 beta electrons
 Applying Cartesian multipole field
    Component          Value
    ---------          -----
     (2,0,0)        1.00000E-11
     (0,2,0)        2.00000E-11
     (0,0,2)       -3.00000E-11
 Nucleus-field energy     =     0.0000000256 hartrees
 Requested basis set is 6-311++G(d,p)
 There are 73 shells and 198 basis functions
 A cutoff of  1.0D-11 yielded   1998 shell pairs
 There are     15628 function pairs (     17698 Cartesian)
 Smallest overlap matrix eigenvalue = 1.19E-03
 Guess MOs from SCF MO coefficient file

 -----------------------------------------------------------------------
  General SCF calculation program by
  Eric Jon Sundstrom, Paul Horn, Yuezhi Mao, Dmitri Zuev, Alec White,
  David Stuck, Shaama M.S., Shane Yost, Joonho Lee, David Small,
  Daniel Levine, Susi Lehtola, Hugh Burton, Evgeny Epifanovsky
 -----------------------------------------------------------------------
 Exchange:     0.2000 Hartree-Fock + 0.0800 Slater + 0.7200 B88
 Correlation:  0.1900 VWN1RPA + 0.8100 LYP
 Using SG-1 standard quadrature grid
 using 4 threads for integral computing
 -------------------------------------------------------
 OpenMP Integral computing Module                
 Release: version 2.0, May 2017, Q-Chem Inc. Pleasanton 
 -------------------------------------------------------
 -------------------------------------------------------
 OpenMP BLAS3 based DFT computing Module                
 Release: version 1.0, May 2013, Q-Chem Inc. Pittsburgh 
 -------------------------------------------------------
 A restricted SCF calculation will be
 performed using DIIS
 SCF converges when DIIS error is below 1.0e-08
 ---------------------------------------
  Cycle       Energy         DIIS error
 ---------------------------------------
    1  -14318.3907815481      8.92e-05  
    2  -14318.3908059824      7.75e-05  
    3  -14318.3908061082      7.63e-05  
    4  -14318.3908364517      1.55e-05  
    5  -14318.3908374173      4.50e-06  
    6  -14318.3908374753      1.19e-06  
    7  -14318.3908374808      3.41e-07  
    8  -14318.3908374810      8.14e-08  
    9  -14318.3908374811      2.62e-08  
   10  -14318.3908374810      9.65e-09  Convergence criterion met
 ---------------------------------------
 SCF time:   CPU 30.37s  wall 12.00s 
 SCF   energy in the final basis set =   -14318.3908374810
 Total energy in the final basis set =   -14318.3908374810

 --------------------------------------------------------------
             Orbital Energies (a.u.) and Symmetries
 --------------------------------------------------------------

 Alpha MOs, Restricted
 -- Occupied --                  
*******-1165.89 -176.33 -176.33 -165.73 -165.73 -165.73 -165.73
  1 A'    2 A'    3 A'    4 A'    5 A'    6 A'    1 A"    7 A'                 
-165.73 -165.73  -77.13  -35.83  -35.82  -31.32  -31.32  -31.31
  2 A"    8 A'    9 A'   10 A'   11 A'   12 A'   13 A'   14 A'                 
-31.313 -31.309 -31.308 -24.698 -22.970 -22.969 -22.969 -22.966
  3 A"    4 A"   15 A'   16 A'   17 A'   18 A'    5 A"   19 A'                 
-22.964 -22.964 -22.964 -22.964 -22.959 -22.959 -10.283  -6.625
 20 A'    6 A"    7 A"   21 A'   22 A'    8 A"   23 A'   24 A'                 
 -6.376  -6.371  -4.789  -4.789  -4.784  -4.784  -4.781  -4.773
 25 A'   26 A'   27 A'   28 A'   29 A'    9 A"   30 A'   31 A'                 
 -4.773  -4.768  -4.768  -2.054  -2.050  -2.049  -2.049  -2.045
 10 A"   11 A"   32 A'   33 A'   34 A'   35 A'   12 A"   13 A"                 
 -2.044  -2.036  -2.036  -2.031  -2.031  -1.218  -0.794  -0.674
 36 A'   14 A"   37 A'   38 A'   15 A"   39 A'   40 A'   41 A'                 
 -0.665  -0.555  -0.472  -0.468  -0.466  -0.397  -0.358  -0.339
 42 A'   43 A'   44 A'   16 A"   45 A'   46 A'   17 A"   47 A'                 
 -0.299  -0.290  -0.278  -0.256
 48 A'   18 A"   49 A'   19 A"                                                 
 -- Virtual --                   
 -0.097  -0.095  -0.072  -0.002   0.006   0.031   0.045   0.060
 20 A"   50 A'   51 A'   52 A'   53 A'   54 A'   21 A"   55 A'                 
  0.074   0.089   0.097   0.119   0.128   0.167   0.191   0.200
 56 A'   57 A'   22 A"   58 A'   59 A'   60 A'   23 A"   61 A'                 
  0.213   0.216   0.225   0.236   0.238   0.269   0.278   0.283
 62 A'   63 A'   24 A"   25 A"   64 A'   65 A'   66 A'   26 A"                 
  0.317   0.341   0.376   0.378   0.382   0.398   0.428   0.436
 67 A'   68 A'   27 A"   28 A"   69 A'   29 A"   30 A"   70 A'                 
  0.444   0.447   0.462   0.520   0.547   0.572   0.582   0.640
 71 A'   72 A'   73 A'   74 A'   31 A"   75 A'   76 A'   77 A'                 
  0.656   0.666   0.739   0.779   0.818   0.884   0.958   0.975
 32 A"   78 A'   33 A"   79 A'   80 A'   81 A'   82 A'   83 A'                 
  1.224   1.296   1.310   1.314   1.317   1.334   1.366   1.381
 34 A"   35 A"   84 A'   36 A"   85 A'   86 A'   87 A'   88 A'                 
  1.403   1.419   1.447   1.554   1.617   1.644   1.670   1.699
 37 A"   89 A'   38 A"   39 A"   90 A'   91 A'   92 A'   93 A'                 
  1.858   1.953   2.656   2.729   2.960   3.758   3.765   3.783
 94 A'   95 A'   40 A"   96 A'   97 A'   41 A"   98 A'   42 A"                 
  3.812   3.940   3.948   3.954   3.969   3.973   4.019   4.029
 99 A'   43 A"   44 A"  100 A'   45 A"  101 A'   46 A"  102 A'                 
  4.069   4.100   4.212   4.235   4.344   4.395   5.961   6.000
103 A'  104 A'  105 A'  106 A'  107 A'  108 A'   47 A"  109 A'                 
  6.002   6.005   6.014   6.068   6.257   6.304   6.327   6.954
 48 A"  110 A'  111 A'  112 A'   49 A"  113 A'  114 A'  115 A'                 
 13.763  13.880  13.934  23.331  27.786  27.838  28.307  28.337
 50 A"  116 A'  117 A'  118 A'  119 A'  120 A'   51 A"  121 A'                 
 28.339  28.339  28.346  28.367  28.514  28.519  28.520  28.524
 52 A"  122 A'  123 A'  124 A'   53 A"   54 A"  125 A'   55 A"                 
 28.530  28.550  28.555  28.589  28.664  28.675  66.749 127.855
126 A'   56 A"  127 A'  128 A'  129 A'  130 A'  131 A'   57 A"                 
127.877 127.879 127.882 127.897 127.918 151.595 151.637 163.064
132 A'   58 A"  133 A'  134 A'  135 A'  136 A'  137 A'  138 A'                 
*******1901.799
139 A'  140 A'                                                                 

 Beta MOs, Restricted
 -- Occupied --                  
*******-1165.89 -176.33 -176.33 -165.73 -165.73 -165.73 -165.73
  1 A'    2 A'    3 A'    4 A'    5 A'    6 A'    1 A"    7 A'                 
-165.73 -165.73  -77.13  -35.83  -35.82  -31.32  -31.32  -31.31
  2 A"    8 A'    9 A'   10 A'   11 A'   12 A'   13 A'   14 A'                 
-31.313 -31.309 -31.308 -24.698 -22.970 -22.969 -22.969 -22.966
  3 A"    4 A"   15 A'   16 A'   17 A'   18 A'    5 A"   19 A'                 
-22.964 -22.964 -22.964 -22.964 -22.959 -22.959 -10.283  -6.625
 20 A'    6 A"    7 A"   21 A'   22 A'    8 A"   23 A'   24 A'                 
 -6.376  -6.371  -4.789  -4.789  -4.784  -4.784  -4.781  -4.773
 25 A'   26 A'   27 A'   28 A'   29 A'    9 A"   30 A'   31 A'                 
 -4.773  -4.768  -4.768  -2.054  -2.050  -2.049  -2.049  -2.045
 10 A"   11 A"   32 A'   33 A'   34 A'   35 A'   12 A"   13 A"                 
 -2.044  -2.036  -2.036  -2.031  -2.031  -1.218  -0.794  -0.674
 36 A'   14 A"   37 A'   38 A'   15 A"   39 A'   40 A'   41 A'                 
 -0.665  -0.555  -0.472  -0.468  -0.466  -0.397  -0.358  -0.339
 42 A'   43 A'   44 A'   16 A"   45 A'   46 A'   17 A"   47 A'                 
 -0.299  -0.290  -0.278  -0.256
 48 A'   18 A"   49 A'   19 A"                                                 
 -- Virtual --                   
 -0.097  -0.095  -0.072  -0.002   0.006   0.031   0.045   0.060
 20 A"   50 A'   51 A'   52 A'   53 A'   54 A'   21 A"   55 A'                 
  0.074   0.089   0.097   0.119   0.128   0.167   0.191   0.200
 56 A'   57 A'   22 A"   58 A'   59 A'   60 A'   23 A"   61 A'                 
  0.213   0.216   0.225   0.236   0.238   0.269   0.278   0.283
 62 A'   63 A'   24 A"   25 A"   64 A'   65 A'   66 A'   26 A"                 
  0.317   0.341   0.376   0.378   0.382   0.398   0.428   0.436
 67 A'   68 A'   27 A"   28 A"   69 A'   29 A"   30 A"   70 A'                 
  0.444   0.447   0.462   0.520   0.547   0.572   0.582   0.640
 71 A'   72 A'   73 A'   74 A'   31 A"   75 A'   76 A'   77 A'                 
  0.656   0.666   0.739   0.779   0.818   0.884   0.958   0.975
 32 A"   78 A'   33 A"   79 A'   80 A'   81 A'   82 A'   83 A'                 
  1.224   1.296   1.310   1.314   1.317   1.334   1.366   1.381
 34 A"   35 A"   84 A'   36 A"   85 A'   86 A'   87 A'   88 A'                 
  1.403   1.419   1.447   1.554   1.617   1.644   1.670   1.699
 37 A"   89 A'   38 A"   39 A"   90 A'   91 A'   92 A'   93 A'                 
  1.858   1.953   2.656   2.729   2.960   3.758   3.765   3.783
 94 A'   95 A'   40 A"   96 A'   97 A'   41 A"   98 A'   42 A"                 
  3.812   3.940   3.948   3.954   3.969   3.973   4.019   4.029
 99 A'   43 A"   44 A"  100 A'   45 A"  101 A'   46 A"  102 A'                 
  4.069   4.100   4.212   4.235   4.344   4.395   5.961   6.000
103 A'  104 A'  105 A'  106 A'  107 A'  108 A'   47 A"  109 A'                 
  6.002   6.005   6.014   6.068   6.257   6.304   6.327   6.954
 48 A"  110 A'  111 A'  112 A'   49 A"  113 A'  114 A'  115 A'                 
 13.763  13.880  13.934  23.331  27.786  27.838  28.307  28.337
 50 A"  116 A'  117 A'  118 A'  119 A'  120 A'   51 A"  121 A'                 
 28.339  28.339  28.346  28.367  28.514  28.519  28.520  28.524
 52 A"  122 A'  123 A'  124 A'   53 A"   54 A"  125 A'   55 A"                 
 28.530  28.550  28.555  28.589  28.664  28.675  66.749 127.855
126 A'   56 A"  127 A'  128 A'  129 A'  130 A'  131 A'   57 A"                 
127.877 127.879 127.882 127.897 127.918 151.595 151.637 163.064
132 A'   58 A"  133 A'  134 A'  135 A'  136 A'  137 A'  138 A'                 
*******1901.799
139 A'  140 A'                                                                 
 --------------------------------------------------------------

          Ground-State Mulliken Net Atomic Charges

     Atom                 Charge (a.u.)
  ----------------------------------------
      1 C                    -0.442497
      2 P                     0.308882
      3 F                    -0.207061
      4 I                     0.156565
      5 I                     0.184111
  ----------------------------------------
  Sum of atomic charges =     0.000000

 -----------------------------------------------------------------
                    Cartesian Multipole Moments
 -----------------------------------------------------------------
    Charge (ESU x 10^10)
                 0.0000
    Dipole Moment (Debye)
         X       1.0999      Y       0.6637      Z       0.0000
       Tot       1.2846
    Quadrupole Moments (Debye-Ang)
        XX     -78.1240     XY      -3.4204     YY     -80.4498
        XZ       0.0000     YZ      -0.0000     ZZ     -81.0608
    Octopole Moments (Debye-Ang^2)
       XXX      12.9987    XXY      39.0819    XYY       7.6863
       YYY      58.9989    XXZ       0.0000    XYZ      -0.0000
       YYZ       0.0000    XZZ       0.4757    YZZ      16.4113
       ZZZ       0.0000
    Hexadecapole Moments (Debye-Ang^3)
      XXXX   -1232.3679   XXXY     -35.5336   XXYY    -360.4827
      XYYY     -44.4593   YYYY    -817.0608   XXXZ       0.0000
      XXYZ      -0.0000   XYYZ       0.0000   YYYZ      -0.0000
      XXZZ    -241.2461   XYZZ      -5.3165   YYZZ    -151.1891
      XZZZ       0.0000   YZZZ      -0.0000   ZZZZ    -111.3987
 -----------------------------------------------------------------
 Calculating analytic gradient of the SCF energy
 Gradient of SCF Energy
            1           2           3           4           5
    1   0.0006884   0.0004709  -0.0008697   0.0003135  -0.0006031
    2  -0.0004261  -0.0002241   0.0000916  -0.0006013   0.0011599
    3   0.0000000   0.0000000  -0.0000000  -0.0000000  -0.0000000
 Max gradient component =       1.160E-03
 RMS gradient           =       5.074E-04
 Gradient time:  CPU 10.87 s  wall 3.75 s
 Geometry Optimization Parameters
   NAtoms,    NIC,     NZ,  NCons,   NDum,   NFix, NCnnct, MaxDiis
        5      20       5       0       0       0       0       0

 Cartesian Hessian Update
 Hessian Updated using BFGS Update


** GEOMETRY OPTIMIZATION IN DELOCALIZED INTERNAL COORDINATES **
   Searching for a Minimum

   Optimization Cycle:   8

                       Coordinates (Angstroms)
     ATOM                X               Y               Z
      1  C         0.0094922606   -0.5958501407    0.0000000000
      2  P         0.0148486333   -2.2721715434    0.0000000000
      3  F        -1.5826425232   -2.6465772856    0.0000000000
      4  I         1.9292186970    0.3243208298    0.0000000000
      5  I        -1.7141869994    0.6419033015    0.0000000000
   Point Group: cs    Number of degrees of freedom:     7


   Energy is -14318.390837481

 Hessian Updated using BFGS Update

  7 Hessian modes will be used to form the next step
  Hessian Eigenvalues:
     0.089887    0.133452    0.196638    0.258629    0.277611    0.409935
     0.721984

 Minimum Search - Taking Simple RFO Step
 Searching for Lamda that Minimizes Along All modes
 Value Taken    Lamda =  -0.00001515
 Step Taken.  Stepsize is  0.010505

                             Maximum     Tolerance    Cnvgd?
         Gradient           0.001081      0.000300      NO
         Displacement       0.006033      0.001200      NO
         Energy change     -0.000028      0.000001      NO


 New Cartesian Coordinates Obtained by Inverse Iteration

 Displacement from previous Coordinates is:  0.013267
 ----------------------------------------------------------------
             Standard Nuclear Orientation (Angstroms)
    I     Atom           X                Y                Z
 ----------------------------------------------------------------
    1      C       0.0092233692    -0.5962150190     0.0000000000
    2      P       0.0136886696    -2.2721313374     0.0000000000
    3      F      -1.5839499046    -2.6436517498     0.0000000000
    4      I       1.9290173228     0.3265854284     0.0000000000
    5      I      -1.7112493886     0.6370378393     0.0000000000
 ----------------------------------------------------------------
 Molecular Point Group                 Cs    NOp =  2
 Largest Abelian Subgroup              Cs    NOp =  2
 Nuclear Repulsion Energy =  1034.8000591511 hartrees
 There are       68 alpha and       68 beta electrons
 Applying Cartesian multipole field
    Component          Value
    ---------          -----
     (2,0,0)        1.00000E-11
     (0,2,0)        2.00000E-11
     (0,0,2)       -3.00000E-11
 Nucleus-field energy     =     0.0000000255 hartrees
 Requested basis set is 6-311++G(d,p)
 There are 73 shells and 198 basis functions
 A cutoff of  1.0D-11 yielded   1998 shell pairs
 There are     15628 function pairs (     17698 Cartesian)
 Smallest overlap matrix eigenvalue = 1.19E-03
 Guess MOs from SCF MO coefficient file

 -----------------------------------------------------------------------
  General SCF calculation program by
  Eric Jon Sundstrom, Paul Horn, Yuezhi Mao, Dmitri Zuev, Alec White,
  David Stuck, Shaama M.S., Shane Yost, Joonho Lee, David Small,
  Daniel Levine, Susi Lehtola, Hugh Burton, Evgeny Epifanovsky
 -----------------------------------------------------------------------
 Exchange:     0.2000 Hartree-Fock + 0.0800 Slater + 0.7200 B88
 Correlation:  0.1900 VWN1RPA + 0.8100 LYP
 Using SG-1 standard quadrature grid
 using 4 threads for integral computing
 -------------------------------------------------------
 OpenMP Integral computing Module                
 Release: version 2.0, May 2017, Q-Chem Inc. Pleasanton 
 -------------------------------------------------------
 -------------------------------------------------------
 OpenMP BLAS3 based DFT computing Module                
 Release: version 1.0, May 2013, Q-Chem Inc. Pittsburgh 
 -------------------------------------------------------
 A restricted SCF calculation will be
 performed using DIIS
 SCF converges when DIIS error is below 1.0e-08
 ---------------------------------------
  Cycle       Energy         DIIS error
 ---------------------------------------
    1  -14318.3908380502      3.17e-05  
    2  -14318.3908427327      2.18e-05  
    3  -14318.3908413870      2.69e-05  
    4  -14318.3908450638      5.52e-06  
    5  -14318.3908452110      1.45e-06  
    6  -14318.3908452177      4.03e-07  
    7  -14318.3908452182      1.28e-07  
    8  -14318.3908452183      3.78e-08  
    9  -14318.3908452183      1.60e-08  
   10  -14318.3908452183      2.58e-09  Convergence criterion met
 ---------------------------------------
 SCF time:   CPU 30.87s  wall 11.00s 
 SCF   energy in the final basis set =   -14318.3908452183
 Total energy in the final basis set =   -14318.3908452183

 --------------------------------------------------------------
             Orbital Energies (a.u.) and Symmetries
 --------------------------------------------------------------

 Alpha MOs, Restricted
 -- Occupied --                  
*******-1165.89 -176.33 -176.33 -165.73 -165.73 -165.73 -165.73
  1 A'    2 A'    3 A'    4 A'    5 A'    6 A'    1 A"    7 A'                 
-165.73 -165.73  -77.13  -35.83  -35.82  -31.32  -31.32  -31.31
  2 A"    8 A'    9 A'   10 A'   11 A'   12 A'   13 A'   14 A'                 
-31.313 -31.309 -31.308 -24.698 -22.970 -22.969 -22.969 -22.966
  3 A"    4 A"   15 A'   16 A'   17 A'   18 A'    5 A"   19 A'                 
-22.964 -22.964 -22.964 -22.964 -22.959 -22.959 -10.283  -6.625
  6 A"   20 A'    7 A"   21 A'   22 A'    8 A"   23 A'   24 A'                 
 -6.375  -6.371  -4.789  -4.788  -4.784  -4.784  -4.781  -4.773
 25 A'   26 A'   27 A'   28 A'   29 A'    9 A"   30 A'   31 A'                 
 -4.772  -4.769  -4.768  -2.054  -2.050  -2.049  -2.049  -2.045
 10 A"   11 A"   32 A'   33 A'   34 A'   35 A'   12 A"   13 A"                 
 -2.044  -2.036  -2.036  -2.031  -2.031  -1.219  -0.794  -0.674
 36 A'   14 A"   37 A'   38 A'   15 A"   39 A'   40 A'   41 A'                 
 -0.665  -0.555  -0.472  -0.468  -0.466  -0.397  -0.359  -0.339
 42 A'   43 A'   44 A'   16 A"   45 A'   46 A'   17 A"   47 A'                 
 -0.299  -0.290  -0.278  -0.256
 48 A'   18 A"   49 A'   19 A"                                                 
 -- Virtual --                   
 -0.097  -0.095  -0.072  -0.002   0.006   0.031   0.045   0.060
 20 A"   50 A'   51 A'   52 A'   53 A'   54 A'   21 A"   55 A'                 
  0.074   0.089   0.097   0.119   0.128   0.167   0.191   0.200
 56 A'   57 A'   22 A"   58 A'   59 A'   60 A'   23 A"   61 A'                 
  0.213   0.216   0.225   0.236   0.238   0.269   0.279   0.283
 62 A'   63 A'   24 A"   25 A"   64 A'   65 A'   66 A'   26 A"                 
  0.317   0.341   0.376   0.378   0.382   0.398   0.428   0.436
 67 A'   68 A'   27 A"   28 A"   69 A'   29 A"   30 A"   70 A'                 
  0.444   0.447   0.462   0.521   0.547   0.572   0.582   0.640
 71 A'   72 A'   73 A'   74 A'   31 A"   75 A'   76 A'   77 A'                 
  0.656   0.667   0.740   0.779   0.818   0.884   0.959   0.975
 32 A"   78 A'   33 A"   79 A'   80 A'   81 A'   82 A'   83 A'                 
  1.224   1.296   1.310   1.314   1.317   1.334   1.365   1.381
 34 A"   35 A"   84 A'   36 A"   85 A'   86 A'   87 A'   88 A'                 
  1.403   1.420   1.447   1.554   1.617   1.645   1.670   1.699
 37 A"   89 A'   38 A"   39 A"   90 A'   91 A'   92 A'   93 A'                 
  1.858   1.953   2.656   2.730   2.960   3.758   3.765   3.783
 94 A'   95 A'   40 A"   96 A'   97 A'   41 A"   98 A'   42 A"                 
  3.812   3.940   3.948   3.954   3.969   3.973   4.020   4.029
 99 A'   43 A"   44 A"  100 A'   45 A"  101 A'   46 A"  102 A'                 
  4.069   4.100   4.212   4.235   4.345   4.396   5.961   6.000
103 A'  104 A'  105 A'  106 A'  107 A'  108 A'   47 A"  109 A'                 
  6.002   6.005   6.014   6.069   6.257   6.304   6.326   6.954
 48 A"  110 A'  111 A'  112 A'   49 A"  113 A'  114 A'  115 A'                 
 13.763  13.881  13.934  23.331  27.787  27.839  28.307  28.337
 50 A"  116 A'  117 A'  118 A'  119 A'  120 A'   51 A"  121 A'                 
 28.339  28.339  28.347  28.368  28.514  28.519  28.520  28.524
 52 A"  122 A'  123 A'  124 A'   53 A"   54 A"  125 A'   55 A"                 
 28.530  28.550  28.556  28.590  28.664  28.676  66.749 127.855
126 A'   56 A"  127 A'  128 A'  129 A'  130 A'  131 A'   57 A"                 
127.877 127.879 127.883 127.897 127.919 151.595 151.637 163.065
132 A'   58 A"  133 A'  134 A'  135 A'  136 A'  137 A'  138 A'                 
*******1901.799
139 A'  140 A'                                                                 

 Beta MOs, Restricted
 -- Occupied --                  
*******-1165.89 -176.33 -176.33 -165.73 -165.73 -165.73 -165.73
  1 A'    2 A'    3 A'    4 A'    5 A'    6 A'    1 A"    7 A'                 
-165.73 -165.73  -77.13  -35.83  -35.82  -31.32  -31.32  -31.31
  2 A"    8 A'    9 A'   10 A'   11 A'   12 A'   13 A'   14 A'                 
-31.313 -31.309 -31.308 -24.698 -22.970 -22.969 -22.969 -22.966
  3 A"    4 A"   15 A'   16 A'   17 A'   18 A'    5 A"   19 A'                 
-22.964 -22.964 -22.964 -22.964 -22.959 -22.959 -10.283  -6.625
  6 A"   20 A'    7 A"   21 A'   22 A'    8 A"   23 A'   24 A'                 
 -6.375  -6.371  -4.789  -4.788  -4.784  -4.784  -4.781  -4.773
 25 A'   26 A'   27 A'   28 A'   29 A'    9 A"   30 A'   31 A'                 
 -4.772  -4.769  -4.768  -2.054  -2.050  -2.049  -2.049  -2.045
 10 A"   11 A"   32 A'   33 A'   34 A'   35 A'   12 A"   13 A"                 
 -2.044  -2.036  -2.036  -2.031  -2.031  -1.219  -0.794  -0.674
 36 A'   14 A"   37 A'   38 A'   15 A"   39 A'   40 A'   41 A'                 
 -0.665  -0.555  -0.472  -0.468  -0.466  -0.397  -0.359  -0.339
 42 A'   43 A'   44 A'   16 A"   45 A'   46 A'   17 A"   47 A'                 
 -0.299  -0.290  -0.278  -0.256
 48 A'   18 A"   49 A'   19 A"                                                 
 -- Virtual --                   
 -0.097  -0.095  -0.072  -0.002   0.006   0.031   0.045   0.060
 20 A"   50 A'   51 A'   52 A'   53 A'   54 A'   21 A"   55 A'                 
  0.074   0.089   0.097   0.119   0.128   0.167   0.191   0.200
 56 A'   57 A'   22 A"   58 A'   59 A'   60 A'   23 A"   61 A'                 
  0.213   0.216   0.225   0.236   0.238   0.269   0.279   0.283
 62 A'   63 A'   24 A"   25 A"   64 A'   65 A'   66 A'   26 A"                 
  0.317   0.341   0.376   0.378   0.382   0.398   0.428   0.436
 67 A'   68 A'   27 A"   28 A"   69 A'   29 A"   30 A"   70 A'                 
  0.444   0.447   0.462   0.521   0.547   0.572   0.582   0.640
 71 A'   72 A'   73 A'   74 A'   31 A"   75 A'   76 A'   77 A'                 
  0.656   0.667   0.740   0.779   0.818   0.884   0.959   0.975
 32 A"   78 A'   33 A"   79 A'   80 A'   81 A'   82 A'   83 A'                 
  1.224   1.296   1.310   1.314   1.317   1.334   1.365   1.381
 34 A"   35 A"   84 A'   36 A"   85 A'   86 A'   87 A'   88 A'                 
  1.403   1.420   1.447   1.554   1.617   1.645   1.670   1.699
 37 A"   89 A'   38 A"   39 A"   90 A'   91 A'   92 A'   93 A'                 
  1.858   1.953   2.656   2.730   2.960   3.758   3.765   3.783
 94 A'   95 A'   40 A"   96 A'   97 A'   41 A"   98 A'   42 A"                 
  3.812   3.940   3.948   3.954   3.969   3.973   4.020   4.029
 99 A'   43 A"   44 A"  100 A'   45 A"  101 A'   46 A"  102 A'                 
  4.069   4.100   4.212   4.235   4.345   4.396   5.961   6.000
103 A'  104 A'  105 A'  106 A'  107 A'  108 A'   47 A"  109 A'                 
  6.002   6.005   6.014   6.069   6.257   6.304   6.326   6.954
 48 A"  110 A'  111 A'  112 A'   49 A"  113 A'  114 A'  115 A'                 
 13.763  13.881  13.934  23.331  27.787  27.839  28.307  28.337
 50 A"  116 A'  117 A'  118 A'  119 A'  120 A'   51 A"  121 A'                 
 28.339  28.339  28.347  28.368  28.514  28.519  28.520  28.524
 52 A"  122 A'  123 A'  124 A'   53 A"   54 A"  125 A'   55 A"                 
 28.530  28.550  28.556  28.590  28.664  28.676  66.749 127.855
126 A'   56 A"  127 A'  128 A'  129 A'  130 A'  131 A'   57 A"                 
127.877 127.879 127.883 127.897 127.919 151.595 151.637 163.065
132 A'   58 A"  133 A'  134 A'  135 A'  136 A'  137 A'  138 A'                 
*******1901.799
139 A'  140 A'                                                                 
 --------------------------------------------------------------

          Ground-State Mulliken Net Atomic Charges

     Atom                 Charge (a.u.)
  ----------------------------------------
      1 C                    -0.443811
      2 P                     0.308855
      3 F                    -0.206811
      4 I                     0.155926
      5 I                     0.185841
  ----------------------------------------
  Sum of atomic charges =     0.000000

 -----------------------------------------------------------------
                    Cartesian Multipole Moments
 -----------------------------------------------------------------
    Charge (ESU x 10^10)
                 0.0000
    Dipole Moment (Debye)
         X       1.0863      Y       0.6638      Z      -0.0000
       Tot       1.2730
    Quadrupole Moments (Debye-Ang)
        XX     -78.1319     XY      -3.3975     YY     -80.4486
        XZ       0.0000     YZ      -0.0000     ZZ     -81.0531
    Octopole Moments (Debye-Ang^2)
       XXX      12.7568    XXY      39.1140    XYY       7.6151
       YYY      59.1555    XXZ      -0.0000    XYZ       0.0000
       YYZ      -0.0000    XZZ       0.3936    YZZ      16.4774
       ZZZ      -0.0000
    Hexadecapole Moments (Debye-Ang^3)
      XXXX   -1230.9079   XXXY     -36.6521   XXYY    -359.9915
      XYYY     -45.5019   YYYY    -815.7817   XXXZ       0.0000
      XXYZ      -0.0000   XYYZ       0.0000   YYYZ       0.0000
      XXZZ    -240.9436   XYZZ      -5.7545   YYZZ    -150.9840
      XZZZ       0.0000   YZZZ      -0.0000   ZZZZ    -111.3777
 -----------------------------------------------------------------
 Calculating analytic gradient of the SCF energy
 Gradient of SCF Energy
            1           2           3           4           5
    1  -0.0000877  -0.0000090  -0.0005906   0.0003472   0.0003400
    2  -0.0002190   0.0000614   0.0002711  -0.0004655   0.0003521
    3  -0.0000000  -0.0000000  -0.0000000   0.0000000   0.0000000
 Max gradient component =       5.906E-04
 RMS gradient           =       2.657E-04
 Gradient time:  CPU 11.37 s  wall 3.90 s
 Geometry Optimization Parameters
   NAtoms,    NIC,     NZ,  NCons,   NDum,   NFix, NCnnct, MaxDiis
        5      20       5       0       0       0       0       0

 Cartesian Hessian Update
 Hessian Updated using BFGS Update


** GEOMETRY OPTIMIZATION IN DELOCALIZED INTERNAL COORDINATES **
   Searching for a Minimum

   Optimization Cycle:   9

                       Coordinates (Angstroms)
     ATOM                X               Y               Z
      1  C         0.0092233692   -0.5962150190    0.0000000000
      2  P         0.0136886696   -2.2721313374    0.0000000000
      3  F        -1.5839499046   -2.6436517498    0.0000000000
      4  I         1.9290173228    0.3265854284    0.0000000000
      5  I        -1.7112493886    0.6370378393    0.0000000000
   Point Group: cs    Number of degrees of freedom:     7


   Energy is -14318.390845218

 Hessian Updated using BFGS Update

  7 Hessian modes will be used to form the next step
  Hessian Eigenvalues:
     0.097913    0.129067    0.192849    0.243790    0.280622    0.408435
     0.721691

 Minimum Search - Taking Simple RFO Step
 Searching for Lamda that Minimizes Along All modes
 Value Taken    Lamda =   0.00000000
 Step Taken.  Stepsize is  0.001167

                             Maximum     Tolerance    Cnvgd?
         Gradient           0.000189      0.000300     YES
         Displacement       0.000972      0.001200     YES
         Energy change     -0.000008      0.000001      NO


                       Distance Matrix (Angstroms)
             C (  1)   P (  2)   F (  3)   I (  4)
   P (  2)  1.675922
   F (  3)  2.594263  1.640267
   I (  4)  2.130063  3.228283  4.600353
   I (  5)  2.116823  3.382111  3.283158  3.653481

 Final energy is   -14318.390845218320     


 ******************************
 **  OPTIMIZATION CONVERGED  **
 ******************************

                       Coordinates (Angstroms)
     ATOM                X               Y               Z
      1  C         0.0092233692   -0.5962150190    0.0000000000
      2  P         0.0136886696   -2.2721313374    0.0000000000
      3  F        -1.5839499046   -2.6436517498    0.0000000000
      4  I         1.9290173228    0.3265854284    0.0000000000
      5  I        -1.7112493886    0.6370378393    0.0000000000

Z-matrix Print:
$molecule
0 1
I 
C  1 2.116823
P  2 1.675922 1 125.786008
F  3 1.640267 2 102.938437 1 -0.000000 0
I  2 2.130063 1 118.694135 3 -180.000000 0
$end


 --------------------------------------------------------------
             Orbital Energies (a.u.) and Symmetries
 --------------------------------------------------------------

 Alpha MOs, Restricted
 -- Occupied --                  
*******-1165.89 -176.33 -176.33 -165.73 -165.73 -165.73 -165.73
  1 A'    2 A'    3 A'    4 A'    5 A'    6 A'    1 A"    7 A'                 
-165.73 -165.73  -77.13  -35.83  -35.82  -31.32  -31.32  -31.31
  2 A"    8 A'    9 A'   10 A'   11 A'   12 A'   13 A'   14 A'                 
-31.313 -31.309 -31.308 -24.698 -22.970 -22.969 -22.969 -22.966
  3 A"    4 A"   15 A'   16 A'   17 A'   18 A'    5 A"   19 A'                 
-22.964 -22.964 -22.964 -22.964 -22.959 -22.959 -10.283  -6.625
  6 A"   20 A'    7 A"   21 A'   22 A'    8 A"   23 A'   24 A'                 
 -6.375  -6.371  -4.789  -4.788  -4.784  -4.784  -4.781  -4.773
 25 A'   26 A'   27 A'   28 A'   29 A'    9 A"   30 A'   31 A'                 
 -4.772  -4.769  -4.768  -2.054  -2.050  -2.049  -2.049  -2.045
 10 A"   11 A"   32 A'   33 A'   34 A'   35 A'   12 A"   13 A"                 
 -2.044  -2.036  -2.036  -2.031  -2.031  -1.219  -0.794  -0.674
 36 A'   14 A"   37 A'   38 A'   15 A"   39 A'   40 A'   41 A'                 
 -0.665  -0.555  -0.472  -0.468  -0.466  -0.397  -0.359  -0.339
 42 A'   43 A'   44 A'   16 A"   45 A'   46 A'   17 A"   47 A'                 
 -0.299  -0.290  -0.278  -0.256
 48 A'   18 A"   49 A'   19 A"                                                 
 -- Virtual --                   
 -0.097  -0.095  -0.072  -0.002   0.006   0.031   0.045   0.060
 20 A"   50 A'   51 A'   52 A'   53 A'   54 A'   21 A"   55 A'                 
  0.074   0.089   0.097   0.119   0.128   0.167   0.191   0.200
 56 A'   57 A'   22 A"   58 A'   59 A'   60 A'   23 A"   61 A'                 
  0.213   0.216   0.225   0.236   0.238   0.269   0.279   0.283
 62 A'   63 A'   24 A"   25 A"   64 A'   65 A'   66 A'   26 A"                 
  0.317   0.341   0.376   0.378   0.382   0.398   0.428   0.436
 67 A'   68 A'   27 A"   28 A"   69 A'   29 A"   30 A"   70 A'                 
  0.444   0.447   0.462   0.521   0.547   0.572   0.582   0.640
 71 A'   72 A'   73 A'   74 A'   31 A"   75 A'   76 A'   77 A'                 
  0.656   0.667   0.740   0.779   0.818   0.884   0.959   0.975
 32 A"   78 A'   33 A"   79 A'   80 A'   81 A'   82 A'   83 A'                 
  1.224   1.296   1.310   1.314   1.317   1.334   1.365   1.381
 34 A"   35 A"   84 A'   36 A"   85 A'   86 A'   87 A'   88 A'                 
  1.403   1.420   1.447   1.554   1.617   1.645   1.670   1.699
 37 A"   89 A'   38 A"   39 A"   90 A'   91 A'   92 A'   93 A'                 
  1.858   1.953   2.656   2.730   2.960   3.758   3.765   3.783
 94 A'   95 A'   40 A"   96 A'   97 A'   41 A"   98 A'   42 A"                 
  3.812   3.940   3.948   3.954   3.969   3.973   4.020   4.029
 99 A'   43 A"   44 A"  100 A'   45 A"  101 A'   46 A"  102 A'                 
  4.069   4.100   4.212   4.235   4.345   4.396   5.961   6.000
103 A'  104 A'  105 A'  106 A'  107 A'  108 A'   47 A"  109 A'                 
  6.002   6.005   6.014   6.069   6.257   6.304   6.326   6.954
 48 A"  110 A'  111 A'  112 A'   49 A"  113 A'  114 A'  115 A'                 
 13.763  13.881  13.934  23.331  27.787  27.839  28.307  28.337
 50 A"  116 A'  117 A'  118 A'  119 A'  120 A'   51 A"  121 A'                 
 28.339  28.339  28.347  28.368  28.514  28.519  28.520  28.524
 52 A"  122 A'  123 A'  124 A'   53 A"   54 A"  125 A'   55 A"                 
 28.530  28.550  28.556  28.590  28.664  28.676  66.749 127.855
126 A'   56 A"  127 A'  128 A'  129 A'  130 A'  131 A'   57 A"                 
127.877 127.879 127.883 127.897 127.919 151.595 151.637 163.065
132 A'   58 A"  133 A'  134 A'  135 A'  136 A'  137 A'  138 A'                 
*******1901.799
139 A'  140 A'                                                                 

 Beta MOs, Restricted
 -- Occupied --                  
*******-1165.89 -176.33 -176.33 -165.73 -165.73 -165.73 -165.73
  1 A'    2 A'    3 A'    4 A'    5 A'    6 A'    1 A"    7 A'                 
-165.73 -165.73  -77.13  -35.83  -35.82  -31.32  -31.32  -31.31
  2 A"    8 A'    9 A'   10 A'   11 A'   12 A'   13 A'   14 A'                 
-31.313 -31.309 -31.308 -24.698 -22.970 -22.969 -22.969 -22.966
  3 A"    4 A"   15 A'   16 A'   17 A'   18 A'    5 A"   19 A'                 
-22.964 -22.964 -22.964 -22.964 -22.959 -22.959 -10.283  -6.625
  6 A"   20 A'    7 A"   21 A'   22 A'    8 A"   23 A'   24 A'                 
 -6.375  -6.371  -4.789  -4.788  -4.784  -4.784  -4.781  -4.773
 25 A'   26 A'   27 A'   28 A'   29 A'    9 A"   30 A'   31 A'                 
 -4.772  -4.769  -4.768  -2.054  -2.050  -2.049  -2.049  -2.045
 10 A"   11 A"   32 A'   33 A'   34 A'   35 A'   12 A"   13 A"                 
 -2.044  -2.036  -2.036  -2.031  -2.031  -1.219  -0.794  -0.674
 36 A'   14 A"   37 A'   38 A'   15 A"   39 A'   40 A'   41 A'                 
 -0.665  -0.555  -0.472  -0.468  -0.466  -0.397  -0.359  -0.339
 42 A'   43 A'   44 A'   16 A"   45 A'   46 A'   17 A"   47 A'                 
 -0.299  -0.290  -0.278  -0.256
 48 A'   18 A"   49 A'   19 A"                                                 
 -- Virtual --                   
 -0.097  -0.095  -0.072  -0.002   0.006   0.031   0.045   0.060
 20 A"   50 A'   51 A'   52 A'   53 A'   54 A'   21 A"   55 A'                 
  0.074   0.089   0.097   0.119   0.128   0.167   0.191   0.200
 56 A'   57 A'   22 A"   58 A'   59 A'   60 A'   23 A"   61 A'                 
  0.213   0.216   0.225   0.236   0.238   0.269   0.279   0.283
 62 A'   63 A'   24 A"   25 A"   64 A'   65 A'   66 A'   26 A"                 
  0.317   0.341   0.376   0.378   0.382   0.398   0.428   0.436
 67 A'   68 A'   27 A"   28 A"   69 A'   29 A"   30 A"   70 A'                 
  0.444   0.447   0.462   0.521   0.547   0.572   0.582   0.640
 71 A'   72 A'   73 A'   74 A'   31 A"   75 A'   76 A'   77 A'                 
  0.656   0.667   0.740   0.779   0.818   0.884   0.959   0.975
 32 A"   78 A'   33 A"   79 A'   80 A'   81 A'   82 A'   83 A'                 
  1.224   1.296   1.310   1.314   1.317   1.334   1.365   1.381
 34 A"   35 A"   84 A'   36 A"   85 A'   86 A'   87 A'   88 A'                 
  1.403   1.420   1.447   1.554   1.617   1.645   1.670   1.699
 37 A"   89 A'   38 A"   39 A"   90 A'   91 A'   92 A'   93 A'                 
  1.858   1.953   2.656   2.730   2.960   3.758   3.765   3.783
 94 A'   95 A'   40 A"   96 A'   97 A'   41 A"   98 A'   42 A"                 
  3.812   3.940   3.948   3.954   3.969   3.973   4.020   4.029
 99 A'   43 A"   44 A"  100 A'   45 A"  101 A'   46 A"  102 A'                 
  4.069   4.100   4.212   4.235   4.345   4.396   5.961   6.000
103 A'  104 A'  105 A'  106 A'  107 A'  108 A'   47 A"  109 A'                 
  6.002   6.005   6.014   6.069   6.257   6.304   6.326   6.954
 48 A"  110 A'  111 A'  112 A'   49 A"  113 A'  114 A'  115 A'                 
 13.763  13.881  13.934  23.331  27.787  27.839  28.307  28.337
 50 A"  116 A'  117 A'  118 A'  119 A'  120 A'   51 A"  121 A'                 
 28.339  28.339  28.347  28.368  28.514  28.519  28.520  28.524
 52 A"  122 A'  123 A'  124 A'   53 A"   54 A"  125 A'   55 A"                 
 28.530  28.550  28.556  28.590  28.664  28.676  66.749 127.855
126 A'   56 A"  127 A'  128 A'  129 A'  130 A'  131 A'   57 A"                 
127.877 127.879 127.883 127.897 127.919 151.595 151.637 163.065
132 A'   58 A"  133 A'  134 A'  135 A'  136 A'  137 A'  138 A'                 
*******1901.799
139 A'  140 A'                                                                 
 --------------------------------------------------------------

          Ground-State Mulliken Net Atomic Charges

     Atom                 Charge (a.u.)
  ----------------------------------------
      1 C                    -0.443811
      2 P                     0.308855
      3 F                    -0.206811
      4 I                     0.155926
      5 I                     0.185841
  ----------------------------------------
  Sum of atomic charges =     0.000000

 -----------------------------------------------------------------
                    Cartesian Multipole Moments
 -----------------------------------------------------------------
    Charge (ESU x 10^10)
                 0.0000
    Dipole Moment (Debye)
         X       1.0863      Y       0.6638      Z      -0.0000
       Tot       1.2730
    Quadrupole Moments (Debye-Ang)
        XX     -78.1319     XY      -3.3975     YY     -80.4486
        XZ       0.0000     YZ      -0.0000     ZZ     -81.0531
    Octopole Moments (Debye-Ang^2)
       XXX      12.7568    XXY      39.1140    XYY       7.6151
       YYY      59.1555    XXZ      -0.0000    XYZ       0.0000
       YYZ      -0.0000    XZZ       0.3936    YZZ      16.4774
       ZZZ      -0.0000
    Hexadecapole Moments (Debye-Ang^3)
      XXXX   -1230.9079   XXXY     -36.6521   XXYY    -359.9915
      XYYY     -45.5019   YYYY    -815.7817   XXXZ       0.0000
      XXYZ      -0.0000   XYYZ       0.0000   YYYZ       0.0000
      XXZZ    -240.9436   XYZZ      -5.7545   YYZZ    -150.9840
      XZZZ       0.0000   YZZZ      -0.0000   ZZZZ    -111.3777
 -----------------------------------------------------------------
Archival summary:
1\1\TWL02\OPT\ProcedureUnspecified\BasisUnspecified\2111\taweetha\MonNov2614:55:332018MonNov2614:55:332018\0\\#,OPT,ProcedureUnspecified,BasisUnspecified,\\0,1\I\C,1,2.11682\P,2,1.67592,1,125.786\F,3,1.64027,2,102.938,1,-0,0\I,2,2.13006,1,118.694,3,-180,0\\\@

 Total job time:  149.72s(wall), 392.70s(cpu) 
 Mon Nov 26 14:55:33 2018

        *************************************************************
        *                                                           *
        *  Thank you very much for using Q-Chem.  Have a nice day.  *
        *                                                           *
        *************************************************************


 
User input: 2 of 2 
 
Q-Chem Developer Version!
                  Welcome to Q-Chem
     A Quantum Leap Into The Future Of Chemistry


 Q-Chem 5.1, Q-Chem, Inc., Pleasanton, CA (2018)

 Yihan Shao,  Zhengting Gan,  E. Epifanovsky,  A. T. B. Gilbert,  M. Wormit,  
 J. Kussmann,  A. W. Lange,  A. Behn,  Jia Deng,  Xintian Feng,  D. Ghosh,  
 M. Goldey,  P. R. Horn,  L. D. Jacobson,  I. Kaliman,  T. Kus,  A. Landau,  
 Jie Liu,  E. I. Proynov,  R. M. Richard,  R. P. Steele,  E. J. Sundstrom,  
 H. L. Woodcock III,  P. M. Zimmerman,  D. Zuev,  B. Albrecht,  E. Alguire,  
 S. A. Baeppler,  D. Barton,  Z. Benda,  Y. A. Bernard,  E. J. Berquist,  
 K. B. Bravaya,  H. Burton,  D. Casanova,  Chun-Min Chang,  Yunqing Chen,  
 A. Chien,  K. D. Closser,  M. P. Coons,  S. Coriani,  S. Dasgupta,  
 A. L. Dempwolff,  M. Diedenhofen,  Hainam Do,  R. G. Edgar,  Po-Tung Fang,  
 S. Faraji,  S. Fatehi,  Qingguo Feng,  K. D. Fenk,  J. Fosso-Tande,  
 Qinghui Ge,  A. Ghysels,  G. Gidofalvi,  J. Gomes,  J. Gonthier,  A. Gunina,  
 D. Hait,  M. W. D. Hanson-Heine,  P. H. P. Harbach,  A. W. Hauser,  
 J. E. Herr,  E. G. Hohenstein,  Z. C. Holden,  Kerwin Hui,  B. C. Huynh,  
 T.-C. Jagau,  Hyunjun Ji,  B. Kaduk,  K. Khistyaev,  Jaehoon Kim,  
 P. Klunzinger,  K. Koh,  D. Kosenkov,  L. Koulias,  T. Kowalczyk,  
 C. M. Krauter,  A. Kunitsa,  Ka Un Lao,  A. Laurent,  K. V. Lawler,  
 Joonho Lee,  D. Lefrancois,  S. Lehtola,  D. S. Levine,  Yi-Pei Li,  
 You-Sheng Lin,  Fenglai Liu,  E. Livshits,  A. Luenser,  P. Manohar,  
 E. Mansoor,  S. F. Manzer,  Shan-Ping Mao,  Yuezhi Mao,  N. Mardirossian,  
 A. V. Marenich,  T. Markovich,  L. A. Martinez-Martinez,  S. A. Maurer,  
 N. J. Mayhall,  S. C. McKenzie,  J.-M. Mewes,  A. F. Morrison,  
 J. W. Mullinax,  K. Nanda,  T. S. Nguyen-Beck,  R. Olivares-Amaya,  
 J. A. Parkhill,  T. M. Perrine,  F. Plasser,  P. Pokhilko,  S. Prager,  
 A. Prociuk,  E. Ramos,  D. R. Rehn,  F. Rob,  M. Schneider,  N. Sergueev,  
 S. M. Sharada,  S. Sharma,  D. W. Small,  T. Stauch,  T. Stein,  
 Yu-Chuan Su,  A. J. W. Thom,  A. Tkatchenko,  T. Tsuchimochi,  N. M. Tubman,  
 L. Vogt,  M. L. Vidal,  O. Vydrov,  M. A. Watson,  J. Wenzel,  
 M. de Wergifosse,  T. A. Wesolowski,  A. White,  J. Witte,  A. Yamada,  
 Jun Yang,  K. Yao,  S. Yeganeh,  S. R. Yost,  Zhi-Qiang You,  A. Zech,  
 Igor Ying Zhang,  Xing Zhang,  Yan Zhao,  Ying Zhu,  B. R. Brooks,  
 G. K. L. Chan,  C. J. Cramer,  M. S. Gordon,  W. J. Hehre,  A. Klamt,  
 M. W. Schmidt,  C. D. Sherrill,  D. G. Truhlar,  A. Aspuru-Guzik,  R. Baer,  
 A. T. Bell,  N. A. Besley,  Jeng-Da Chai,  A. E. DePrince, III,  
 R. A. DiStasio Jr.,  A. Dreuw,  B. D. Dunietz,  T. R. Furlani,  
 Chao-Ping Hsu,  Yousung Jung,  Jing Kong,  D. S. Lambrecht,  WanZhen Liang,  
 C. Ochsenfeld,  V. A. Rassolov,  L. V. Slipchenko,  J. E. Subotnik,  
 T. Van Voorhis,  J. M. Herbert,  A. I. Krylov,  P. M. W. Gill,  M. Head-Gordon

 Contributors to earlier versions of Q-Chem not listed above: 
 R. D. Adamson,  B. Austin,  J. Baker,  G. J. O. Beran,  K. Brandhorst,  
 S. T. Brown,  E. F. C. Byrd,  A. K. Chakraborty,  C.-L. Cheng,  
 Siu Hung Chien,  D. M. Chipman,  D. L. Crittenden,  H. Dachsel,  
 R. J. Doerksen,  A. D. Dutoi,  L. Fusti-Molnar,  W. A. Goddard III,  
 A. Golubeva-Zadorozhnaya,  S. R. Gwaltney,  G. Hawkins,  A. Heyden,  
 S. Hirata,  G. Kedziora,  F. J. Keil,  C. Kelley,  Jihan Kim,  R. A. King,  
 R. Z. Khaliullin,  P. P. Korambath,  W. Kurlancheek,  A. M. Lee,  M. S. Lee,  
 S. V. Levchenko,  Ching Yeh Lin,  D. Liotard,  R. C. Lochan,  I. Lotan,  
 P. E. Maslen,  N. Nair,  D. P. O'Neill,  D. Neuhauser,  E. Neuscamman,  
 C. M. Oana,  R. Olson,  B. Peters,  R. Peverati,  P. A. Pieniazek,  
 Y. M. Rhee,  J. Ritchie,  M. A. Rohrdanz,  E. Rosta,  N. J. Russ,  
 H. F. Schaefer III,  N. E. Schultz,  N. Shenvi,  A. C. Simmonett,  A. Sodt,  
 D. Stuck,  K. S. Thanthiriwatte,  V. Vanovschi,  Tao Wang,  A. Warshel,  
 C. F. Williams,  Q. Wu,  X. Xu,  W. Zhang

 Please cite Q-Chem as follows:
 Y. Shao et al., Mol. Phys. 113, 184-215 (2015)
 DOI: 10.1080/00268976.2014.952696

 Q-Chem 5.1.2 for Intel X86 EM64T Linux

 Parts of Q-Chem use Armadillo 8.300.2 (Tropical Shenanigans).
 http://arma.sourceforge.net/

 Q-Chem begins on Mon Nov 26 14:55:33 2018  

Host: 
0

     Scratch files written to /scratch/taweetham/qchem48736//
The previous job contains 0 fragments, simply inherited here
Input Ideriv = 2
Curr. Ideriv = -1
Max.  Ideriv = 2

Checking the input file for inconsistencies... 	...done.

--------------------------------------------------------------
User input:
--------------------------------------------------------------

$molecule
read
$end

$rem
   job_type 	frequency
   basis 	6-311++g**
   method	b3lyp	
$end


--------------------------------------------------------------
 ----------------------------------------------------------------
             Standard Nuclear Orientation (Angstroms)
    I     Atom           X                Y                Z
 ----------------------------------------------------------------
    1      C      -0.0044239235    -0.5205862726     0.0000000000
    2      P      -0.1019447850    -2.1936687950    -0.0000000000
    3      F      -1.7192295621    -2.4672860104    -0.0000000000
    4      I       1.9679641299     0.2836866018     0.0000000000
    5      I      -1.6466663681     0.8150704483    -0.0000000000
 ----------------------------------------------------------------
 Molecular Point Group                 Cs    NOp =  2
 Largest Abelian Subgroup              Cs    NOp =  2
 Nuclear Repulsion Energy =  1034.8000591511 hartrees
 There are       68 alpha and       68 beta electrons
 Requested basis set is 6-311++G(d,p)
 There are 73 shells and 198 basis functions

 Total QAlloc Memory Limit   2000 MB
 Mega-Array Size       188 MB
 MEM_STATIC part       192 MB

                       Distance Matrix (Angstroms)
             C (  1)   P (  2)   F (  3)   I (  4)
   P (  2)  1.675922
   F (  3)  2.594263  1.640267
   I (  4)  2.130063  3.228283  4.600353
   I (  5)  2.116823  3.382111  3.283158  3.653481

 A cutoff of  1.0D-11 yielded   1998 shell pairs
 There are     15628 function pairs (     17698 Cartesian)

 -------------------------------------------------------
 OpenMP Integral Computing Module                       
 Release: version 1.0, May 2013, Q-Chem Inc. Pittsburgh 
 -------------------------------------------------------
 Integral Job Info:
 Integral job number is                      11
 Integral operator is                         1
 short-range coefficients                     0
 long-range coefficients              100000000
 Omega coefficients                           0
 if combine SR and LR in K                    0
 Integral screening is                        0
 Integral computing path is                   2
 max size of driver memory is            800000
 size of driver memory is                593474
 size of scratch memory is             11861008
 max col of scratch BK array               1296
 max len of scratch array in speh3          155
 max len of scratch index in speh4           18
 max int batch size is                      520
 min int batch size is                       52
 fixed nKL is                                52
 max L of basis functions is                  2
 order of int derivative is                   0
 number of shells is                         73
 number of basis is                         211
 number of cartesian basis is               211
 number of contracted shell pairs          1998
 number of primitive shell pairs           4066
 maxK2 (contraction) of shell pair           36
 max number of K2 of shell pair               1
 max number of CS2 of shell pair            306
 max number of PS2 of shell pair            306
 mem total for path MDJ                  539884
 -------------------------------------------------------
 Smallest overlap matrix eigenvalue = 1.19E-03
 Guess from superposition of atomic densities
 Warning:  Energy on first SCF cycle will be non-variational
 SAD guess density has 136.000000 electrons

 -----------------------------------------------------------------------
  General SCF calculation program by
  Eric Jon Sundstrom, Paul Horn, Yuezhi Mao, Dmitri Zuev, Alec White,
  David Stuck, Shaama M.S., Shane Yost, Joonho Lee, David Small,
  Daniel Levine, Susi Lehtola, Hugh Burton, Evgeny Epifanovsky
 -----------------------------------------------------------------------
 Exchange:     0.2000 Hartree-Fock + 0.0800 Slater + 0.7200 B88
 Correlation:  0.1900 VWN1RPA + 0.8100 LYP
 Using SG-1 standard quadrature grid
 using 4 threads for integral computing
 -------------------------------------------------------
 OpenMP Integral computing Module                
 Release: version 2.0, May 2017, Q-Chem Inc. Pleasanton 
 -------------------------------------------------------
 -------------------------------------------------------
 OpenMP BLAS3 based DFT computing Module                
 Release: version 1.0, May 2013, Q-Chem Inc. Pittsburgh 
 -------------------------------------------------------
 A restricted SCF calculation will be
 performed using DIIS
 SCF converges when DIIS error is below 1.0e-08
 ---------------------------------------
  Cycle       Energy         DIIS error
 ---------------------------------------
    1  -14318.8335276915      3.61e-02  
    2  -14318.3447304256      3.58e-03  
    3  -14318.2237571806      6.44e-03  
    4  -14318.3847713787      1.04e-03  
    5  -14318.3886408241      6.04e-04  
    6  -14318.3902291566      1.45e-04  
    7  -14318.3903010314      1.82e-05  
    8  -14318.3903019619      1.08e-05  
    9  -14318.3903026025      1.89e-06  
   10  -14318.3903026204      6.22e-07  
   11  -14318.3903026218      1.33e-07  
   12  -14318.3903026219      3.20e-08  
   13  -14318.3903026220      7.11e-09  Convergence criterion met
 ---------------------------------------
 SCF time:   CPU 40.69s  wall 17.00s 
 SCF   energy in the final basis set =   -14318.3903026220
 Total energy in the final basis set =   -14318.3903026220

 --------------------------------------------------------------
             Orbital Energies (a.u.) and Symmetries
 --------------------------------------------------------------

 Alpha MOs, Restricted
 -- Occupied --                  
*******-1165.89 -176.33 -176.33 -165.73 -165.73 -165.73 -165.73
  1 A'    2 A'    3 A'    4 A'    5 A'    6 A'    1 A"    7 A'                 
-165.73 -165.73  -77.13  -35.83  -35.82  -31.32  -31.32  -31.31
  2 A"    8 A'    9 A'   10 A'   11 A'   12 A'   13 A'   14 A'                 
-31.313 -31.309 -31.309 -24.698 -22.970 -22.969 -22.969 -22.966
  3 A"    4 A"   15 A'   16 A'   17 A'   18 A'    5 A"   19 A'                 
-22.964 -22.964 -22.964 -22.964 -22.960 -22.960 -10.283  -6.625
  6 A"   20 A'    7 A"   21 A'   22 A'    8 A"   23 A'   24 A'                 
 -6.376  -6.371  -4.789  -4.788  -4.784  -4.784  -4.781  -4.773
 25 A'   26 A'   27 A'   28 A'   29 A'    9 A"   30 A'   31 A'                 
 -4.772  -4.769  -4.768  -2.054  -2.050  -2.049  -2.049  -2.045
 10 A"   11 A"   32 A'   33 A'   34 A'   35 A'   12 A"   13 A"                 
 -2.044  -2.036  -2.036  -2.031  -2.031  -1.219  -0.794  -0.674
 36 A'   14 A"   37 A'   15 A"   38 A'   39 A'   40 A'   41 A'                 
 -0.665  -0.555  -0.472  -0.468  -0.466  -0.398  -0.359  -0.339
 42 A'   43 A'   44 A'   16 A"   45 A'   46 A'   17 A"   47 A'                 
 -0.299  -0.290  -0.278  -0.256
 48 A'   18 A"   49 A'   19 A"                                                 
 -- Virtual --                   
 -0.097  -0.095  -0.072  -0.002   0.006   0.031   0.045   0.060
 20 A"   50 A'   51 A'   52 A'   53 A'   54 A'   21 A"   55 A'                 
  0.074   0.089   0.097   0.119   0.128   0.167   0.191   0.200
 56 A'   57 A'   22 A"   58 A'   59 A'   60 A'   23 A"   61 A'                 
  0.213   0.216   0.225   0.236   0.238   0.269   0.279   0.283
 62 A'   63 A'   24 A"   25 A"   64 A'   65 A'   66 A'   26 A"                 
  0.317   0.341   0.376   0.378   0.382   0.398   0.428   0.436
 67 A'   68 A'   27 A"   28 A"   69 A'   29 A"   30 A"   70 A'                 
  0.444   0.447   0.462   0.521   0.547   0.572   0.582   0.640
 71 A'   72 A'   73 A'   74 A'   31 A"   75 A'   76 A'   77 A'                 
  0.656   0.667   0.740   0.779   0.818   0.884   0.959   0.975
 32 A"   78 A'   33 A"   79 A'   80 A'   81 A'   82 A'   83 A'                 
  1.224   1.296   1.310   1.314   1.317   1.334   1.365   1.381
 34 A"   35 A"   84 A'   36 A"   85 A'   86 A'   87 A'   88 A'                 
  1.403   1.420   1.447   1.554   1.617   1.645   1.670   1.699
 37 A"   89 A'   38 A"   39 A"   90 A'   91 A'   92 A'   93 A'                 
  1.858   1.953   2.656   2.730   2.960   3.758   3.765   3.783
 94 A'   95 A'   40 A"   96 A'   97 A'   41 A"   98 A'   42 A"                 
  3.812   3.941   3.948   3.954   3.969   3.973   4.019   4.029
 99 A'   43 A"   44 A"  100 A'   45 A"  101 A'   46 A"  102 A'                 
  4.069   4.100   4.212   4.235   4.344   4.396   5.961   6.000
103 A'  104 A'  105 A'  106 A'  107 A'  108 A'   47 A"  109 A'                 
  6.002   6.005   6.014   6.069   6.257   6.304   6.327   6.954
 48 A"  110 A'  111 A'  112 A'   49 A"  113 A'  114 A'  115 A'                 
 13.763  13.881  13.934  23.331  27.787  27.839  28.307  28.337
 50 A"  116 A'  117 A'  118 A'  119 A'  120 A'   51 A"  121 A'                 
 28.338  28.339  28.347  28.368  28.514  28.519  28.520  28.524
 52 A"  122 A'  123 A'  124 A'   53 A"   54 A"  125 A'   55 A"                 
 28.530  28.550  28.556  28.590  28.664  28.676  66.749 127.855
126 A'   56 A"  127 A'  128 A'  129 A'  130 A'  131 A'   57 A"                 
127.877 127.879 127.882 127.897 127.918 151.595 151.637 163.065
132 A'   58 A"  133 A'  134 A'  135 A'  136 A'  137 A'  138 A'                 
*******1901.799
139 A'  140 A'                                                                 

 Beta MOs, Restricted
 -- Occupied --                  
*******-1165.89 -176.33 -176.33 -165.73 -165.73 -165.73 -165.73
  1 A'    2 A'    3 A'    4 A'    5 A'    6 A'    1 A"    7 A'                 
-165.73 -165.73  -77.13  -35.83  -35.82  -31.32  -31.32  -31.31
  2 A"    8 A'    9 A'   10 A'   11 A'   12 A'   13 A'   14 A'                 
-31.313 -31.309 -31.309 -24.698 -22.970 -22.969 -22.969 -22.966
  3 A"    4 A"   15 A'   16 A'   17 A'   18 A'    5 A"   19 A'                 
-22.964 -22.964 -22.964 -22.964 -22.960 -22.960 -10.283  -6.625
  6 A"   20 A'    7 A"   21 A'   22 A'    8 A"   23 A'   24 A'                 
 -6.376  -6.371  -4.789  -4.788  -4.784  -4.784  -4.781  -4.773
 25 A'   26 A'   27 A'   28 A'   29 A'    9 A"   30 A'   31 A'                 
 -4.772  -4.769  -4.768  -2.054  -2.050  -2.049  -2.049  -2.045
 10 A"   11 A"   32 A'   33 A'   34 A'   35 A'   12 A"   13 A"                 
 -2.044  -2.036  -2.036  -2.031  -2.031  -1.219  -0.794  -0.674
 36 A'   14 A"   37 A'   15 A"   38 A'   39 A'   40 A'   41 A'                 
 -0.665  -0.555  -0.472  -0.468  -0.466  -0.398  -0.359  -0.339
 42 A'   43 A'   44 A'   16 A"   45 A'   46 A'   17 A"   47 A'                 
 -0.299  -0.290  -0.278  -0.256
 48 A'   18 A"   49 A'   19 A"                                                 
 -- Virtual --                   
 -0.097  -0.095  -0.072  -0.002   0.006   0.031   0.045   0.060
 20 A"   50 A'   51 A'   52 A'   53 A'   54 A'   21 A"   55 A'                 
  0.074   0.089   0.097   0.119   0.128   0.167   0.191   0.200
 56 A'   57 A'   22 A"   58 A'   59 A'   60 A'   23 A"   61 A'                 
  0.213   0.216   0.225   0.236   0.238   0.269   0.279   0.283
 62 A'   63 A'   24 A"   25 A"   64 A'   65 A'   66 A'   26 A"                 
  0.317   0.341   0.376   0.378   0.382   0.398   0.428   0.436
 67 A'   68 A'   27 A"   28 A"   69 A'   29 A"   30 A"   70 A'                 
  0.444   0.447   0.462   0.521   0.547   0.572   0.582   0.640
 71 A'   72 A'   73 A'   74 A'   31 A"   75 A'   76 A'   77 A'                 
  0.656   0.667   0.740   0.779   0.818   0.884   0.959   0.975
 32 A"   78 A'   33 A"   79 A'   80 A'   81 A'   82 A'   83 A'                 
  1.224   1.296   1.310   1.314   1.317   1.334   1.365   1.381
 34 A"   35 A"   84 A'   36 A"   85 A'   86 A'   87 A'   88 A'                 
  1.403   1.420   1.447   1.554   1.617   1.645   1.670   1.699
 37 A"   89 A'   38 A"   39 A"   90 A'   91 A'   92 A'   93 A'                 
  1.858   1.953   2.656   2.730   2.960   3.758   3.765   3.783
 94 A'   95 A'   40 A"   96 A'   97 A'   41 A"   98 A'   42 A"                 
  3.812   3.941   3.948   3.954   3.969   3.973   4.019   4.029
 99 A'   43 A"   44 A"  100 A'   45 A"  101 A'   46 A"  102 A'                 
  4.069   4.100   4.212   4.235   4.344   4.396   5.961   6.000
103 A'  104 A'  105 A'  106 A'  107 A'  108 A'   47 A"  109 A'                 
  6.002   6.005   6.014   6.069   6.257   6.304   6.327   6.954
 48 A"  110 A'  111 A'  112 A'   49 A"  113 A'  114 A'  115 A'                 
 13.763  13.881  13.934  23.331  27.787  27.839  28.307  28.337
 50 A"  116 A'  117 A'  118 A'  119 A'  120 A'   51 A"  121 A'                 
 28.338  28.339  28.347  28.368  28.514  28.519  28.520  28.524
 52 A"  122 A'  123 A'  124 A'   53 A"   54 A"  125 A'   55 A"                 
 28.530  28.550  28.556  28.590  28.664  28.676  66.749 127.855
126 A'   56 A"  127 A'  128 A'  129 A'  130 A'  131 A'   57 A"                 
127.877 127.879 127.882 127.897 127.918 151.595 151.637 163.065
132 A'   58 A"  133 A'  134 A'  135 A'  136 A'  137 A'  138 A'                 
*******1901.799
139 A'  140 A'                                                                 
 --------------------------------------------------------------

          Ground-State Mulliken Net Atomic Charges

     Atom                 Charge (a.u.)
  ----------------------------------------
      1 C                    -0.443629
      2 P                     0.309008
      3 F                    -0.206897
      4 I                     0.155908
      5 I                     0.185611
  ----------------------------------------
  Sum of atomic charges =     0.000000

 -----------------------------------------------------------------
                    Cartesian Multipole Moments
 -----------------------------------------------------------------
    Charge (ESU x 10^10)
                 0.0000
    Dipole Moment (Debye)
         X       1.1260      Y       0.5954      Z      -0.0000
       Tot       1.2737
    Quadrupole Moments (Debye-Ang)
        XX     -78.5062     XY      -3.4135     YY     -79.9384
        XZ       0.0000     YZ      -0.0000     ZZ     -81.0544
    Octopole Moments (Debye-Ang^2)
       XXX      14.5784    XXY      32.9189    XYY       4.0841
       YYY      39.8419    XXZ      -0.0000    XYZ       0.0000
       YYZ       0.0000    XZZ      -0.4402    YZZ      10.3364
       ZZZ      -0.0000
    Hexadecapole Moments (Debye-Ang^3)
      XXXX   -1237.1901   XXXY     -23.5358   XXYY    -355.0134
      XYYY     -26.7462   YYYY    -792.0143   XXXZ       0.0000
      XXYZ      -0.0000   XYYZ       0.0000   YYYZ      -0.0000
      XXZZ    -241.2909   XYZZ       0.0905   YYZZ    -148.6167
      XZZZ       0.0000   YZZZ      -0.0000   ZZZZ    -111.3829
 -----------------------------------------------------------------
 Calculating MO derivatives via CPSCF
 D1JvT checksum  = 307200 19775.0082325538
 D1KAT checksum  = 786000 688.6939193869
   1         3          15      0.110600    0.038394
   2         3          15      0.016885    0.007898
   3         3          15      0.002115    0.000926
   4         3          15      0.000258    0.000115
   5        15           3      0.000026    0.000015
   6        17           1      0.000001    0.000001
   7        18           0      0.000000    0.000000    Roots Converged
 Time for AOints: 14.5 s (CPU) 7.2 s (wall)
 ------------------------------------------------------------------------------
                     AOints        : Timing summary (seconds)
 ------------------------------------------------------------------------------
     job step          cpu (% of tot)      sys (% of tot)     wall (% of tot)
 ------------------------------------------------------------------------------
  cpscf_lag         0.7201E+02 (34.9)   0.7000E-05 (13.5)   0.2452E+02 (32.1)
  iterzp            0.1198E+03 (58.0)   0.4300E-04 (82.7)   0.4437E+02 (58.1)
  make_fx           0.0000E+00 ( 0.0)   0.0000E+00 ( 0.0)   0.0000E+00 ( 0.0)
  AOints            0.1449E+02 ( 7.0)   0.1000E-05 ( 1.9)   0.7174E+01 ( 9.4)
 ------------------------------------------------------------------------------
   Grand Totals     0.2066E+03          0.5200E-04          0.7635E+02
 ------------------------------------------------------------------------------
 Calculating analytic Hessian of the SCF energy
 Polarizability Matrix (a.u.)
            1           2           3
    1-118.9679399   1.6026570  -0.0000000
    2   1.6026570-114.9617261  -0.0000000
    3  -0.0000000  -0.0000000 -60.6556625

 Direct stationary perturbation theory relativistic correction:

 rels  =     194.417285746609
 relv  =    -646.422520946785
 rel2e =      85.699180811166
 E_rel =    -366.306054389009

 Hessian of the SCF Energy
            1           2           3           4           5           6
    1   0.1260443   0.0040023  -0.0000000  -0.0261816   0.0128960   0.0000000
    2   0.0040023   0.3941759  -0.0000000  -0.0164618  -0.3117127   0.0000000
    3  -0.0000000  -0.0000000   0.0389893   0.0000000   0.0000000  -0.0167385
    4  -0.0261816  -0.0164618   0.0000000   0.2856976   0.0246952  -0.0000000
    5   0.0128960  -0.3117127   0.0000000   0.0246952   0.3632884  -0.0000000
    6   0.0000000   0.0000000  -0.0167385  -0.0000000  -0.0000000   0.0183443
    7  -0.0147974  -0.0030805  -0.0000000  -0.2364518  -0.0404315   0.0000000
    8  -0.0301317  -0.0065568  -0.0000000  -0.0130339  -0.0329092   0.0000000
    9  -0.0000000   0.0000000   0.0007603   0.0000000   0.0000000  -0.0097774
   10  -0.0549066  -0.0182115   0.0000000  -0.0130911  -0.0065009  -0.0000000
   11  -0.0130324  -0.0201400  -0.0000000  -0.0146229  -0.0018766   0.0000000
   12   0.0000000  -0.0000000  -0.0079424  -0.0000000  -0.0000000  -0.0008188
   13  -0.0301588   0.0337515   0.0000000  -0.0099731   0.0093412  -0.0000000
   14   0.0262658  -0.0557663   0.0000000   0.0194234  -0.0167898  -0.0000000
   15   0.0000000   0.0000000  -0.0150687  -0.0000000  -0.0000000   0.0089903
            7           8           9          10          11          12
    1  -0.0147974  -0.0301317  -0.0000000  -0.0549066  -0.0130324   0.0000000
    2  -0.0030805  -0.0065568   0.0000000  -0.0182115  -0.0201400  -0.0000000
    3  -0.0000000  -0.0000000   0.0007603   0.0000000  -0.0000000  -0.0079424
    4  -0.2364518  -0.0130339   0.0000000  -0.0130911  -0.0146229  -0.0000000
    5  -0.0404315  -0.0329092   0.0000000  -0.0065009  -0.0018766  -0.0000000
    6   0.0000000   0.0000000  -0.0097774  -0.0000000   0.0000000  -0.0008188
    7   0.2483508   0.0481805  -0.0000000  -0.0005907  -0.0029894   0.0000000
    8   0.0481805   0.0441204  -0.0000000  -0.0018494  -0.0037847   0.0000000
    9  -0.0000000  -0.0000000   0.0079959   0.0000000  -0.0000000   0.0042069
   10  -0.0005907  -0.0018494   0.0000000   0.0905233   0.0246391  -0.0000000
   11  -0.0029894  -0.0037847  -0.0000000   0.0246391   0.0221829   0.0000000
   12   0.0000000   0.0000000   0.0042069  -0.0000000   0.0000000   0.0023593
   13   0.0034891  -0.0031656  -0.0000000  -0.0219350   0.0060057   0.0000000
   14  -0.0016791  -0.0008696   0.0000000   0.0019228   0.0036185  -0.0000000
   15  -0.0000000   0.0000000  -0.0031858  -0.0000000   0.0000000   0.0021949
           13          14          15
    1  -0.0301588   0.0262658   0.0000000
    2   0.0337515  -0.0557663   0.0000000
    3   0.0000000   0.0000000  -0.0150687
    4  -0.0099731   0.0194234  -0.0000000
    5   0.0093412  -0.0167898  -0.0000000
    6  -0.0000000  -0.0000000   0.0089903
    7   0.0034891  -0.0016791  -0.0000000
    8  -0.0031656  -0.0008696   0.0000000
    9  -0.0000000   0.0000000  -0.0031858
   10  -0.0219350   0.0019228  -0.0000000
   11   0.0060057   0.0036185   0.0000000
   12   0.0000000  -0.0000000   0.0021949
   13   0.0585778  -0.0459329  -0.0000000
   14  -0.0459329   0.0698072  -0.0000000
   15  -0.0000000  -0.0000000   0.0070693
 Gradient time:  CPU 302.62 s  wall 114.71 s
 **********************************************************************
 **                                                                  **
 **                       VIBRATIONAL ANALYSIS                       **
 **                       --------------------                       **
 **                                                                  **
 **        VIBRATIONAL FREQUENCIES (CM**-1) AND NORMAL MODES         **
 **     FORCE CONSTANTS (mDYN/ANGSTROM) AND REDUCED MASSES (AMU)     **
 **                  INFRARED INTENSITIES (KM/MOL)                   **
 **                                                                  **
 **********************************************************************


 Mode:                 1                      2                      3
 Frequency:       109.74                 121.72                 142.46
 Force Cnst:      0.5082                 0.2525                 0.2661
 Red. Mass:      71.6241                28.9262                22.2558
 IR Active:          YES                    YES                    YES
 IR Intens:        0.175                  1.514                  1.428
 Raman Active:       YES                    YES                    YES
               X      Y      Z        X      Y      Z        X      Y      Z
 C         -0.127 -0.401 -0.000    0.166 -0.058  0.000   -0.000  0.000 -0.312
 P         -0.189 -0.415 -0.000   -0.364 -0.033 -0.000    0.000  0.000 -0.525
 F         -0.213 -0.306  0.000   -0.503  0.709  0.000    0.000 -0.000  0.788
 I         -0.421  0.193  0.000    0.114  0.128  0.000   -0.000 -0.000  0.071
 I          0.511 -0.008 -0.000    0.035 -0.221 -0.000   -0.000  0.000 -0.031
 TransDip  -0.006  0.012 -0.000    0.021 -0.033 -0.000   -0.000  0.000 -0.038

 Mode:                 4                      5                      6
 Frequency:       213.62                 307.26                 326.54
 Force Cnst:      0.7901                 0.7145                 1.5100
 Red. Mass:      29.3883                12.8460                24.0364
 IR Active:          YES                    YES                    YES
 IR Intens:        0.596                 12.631                 16.810
 Raman Active:       YES                    YES                    YES
               X      Y      Z        X      Y      Z        X      Y      Z
 C          0.185  0.282  0.000    0.000 -0.000  0.981   -0.319  0.492  0.000
 P          0.339  0.349 -0.000    0.000 -0.000 -0.185   -0.257  0.596 -0.000
 F          0.297  0.696 -0.000    0.000 -0.000  0.049   -0.105 -0.449  0.000
 I         -0.218 -0.130 -0.000   -0.000 -0.000 -0.023    0.016 -0.009 -0.000
 I          0.074 -0.086 -0.000   -0.000  0.000 -0.032    0.092 -0.115 -0.000
 TransDip   0.022 -0.011 -0.000    0.000 -0.000 -0.114   -0.067  0.113 -0.000

 Mode:                 7                      8                      9
 Frequency:       555.29                 752.53                1050.08
 Force Cnst:      2.3306                 7.3865                 9.0841
 Red. Mass:      12.8283                22.1381                13.9825
 IR Active:          YES                    YES                    YES
 IR Intens:       58.230                160.594                 11.725
 Raman Active:       YES                    YES                    YES
               X      Y      Z        X      Y      Z        X      Y      Z
 C          0.970  0.057 -0.000   -0.032 -0.127 -0.000   -0.002  0.946 -0.000
 P         -0.116  0.068  0.000   -0.520 -0.040  0.000   -0.032 -0.320  0.000
 F         -0.051 -0.185 -0.000    0.832  0.137 -0.000    0.031  0.009 -0.000
 I         -0.038 -0.008  0.000    0.004  0.003 -0.000   -0.003 -0.005  0.000
 I         -0.018  0.014  0.000    0.001 -0.002  0.000    0.006 -0.008  0.000
 TransDip   0.244  0.011  0.000   -0.321 -0.248  0.000   -0.109 -0.015  0.000

 STANDARD THERMODYNAMIC QUANTITIES AT   298.15 K  AND     1.00 ATM

   This Molecule has  0 Imaginary Frequencies
   Zero point vibrational energy:        5.117 kcal/mol

   Atom    1 Element C  Has Mass   12.00000
   Atom    2 Element P  Has Mass   30.97376
   Atom    3 Element F  Has Mass   18.99840
   Atom    4 Element I  Has Mass  126.90440
   Atom    5 Element I  Has Mass  126.90440
   Molecular Mass:   315.780960 amu
   Principal axes and moments of inertia in amu*Bohr^2:
                             1           2           3
    Eigenvalues --     1289.60848  3186.35496  4475.96344
          X               0.99974     0.02301    -0.00000
          Y              -0.02301     0.99974     0.00000
          Z               0.00000     0.00000     1.00000
   Rotational Symmetry Number is   1
   The Molecule is an Asymmetric Top
   Translational Enthalpy:        0.889 kcal/mol
   Rotational Enthalpy:           0.889 kcal/mol
   Vibrational Enthalpy:          7.448 kcal/mol
   gas constant (RT):             0.592 kcal/mol
   Translational Entropy:        43.145  cal/mol.K
   Rotational Entropy:           31.287  cal/mol.K
   Vibrational Entropy:          14.643  cal/mol.K

   Total Enthalpy:                9.818 kcal/mol
   Total Entropy:                89.075  cal/mol.K
Archival summary:
1\1\TWL02\FREQ\ProcedureUnspecified\BasisUnspecified\2111\taweetha\MonNov2614:57:442018MonNov2614:57:442018\0\\#,FREQ,ProcedureUnspecified,BasisUnspecified,\\0,1\I\C,1,2.11682\P,2,1.67592,1,125.786\F,3,1.64027,2,102.938,1,-0,0\I,2,2.13006,1,118.694,3,-180,0\\\@

 Total job time:  131.30s(wall), 343.56s(cpu) 
 Mon Nov 26 14:57:44 2018

        *************************************************************
        *                                                           *
        *  Thank you very much for using Q-Chem.  Have a nice day.  *
        *                                                           *
        *************************************************************
