# Supplementary material for: Geometric and energetic data from ab initio calculations of haloethene, haloimine, halomethylenephosphine, haloiminophosphine, halodiazene, halodiphosphene and halocyclopropane
Source: Data Brief. 2019 Nov 2;27:104738. doi: 10.1016/j.dib.2019.104738 (PMC6861602; doi:10.1016/j.dib.2019.104738)
Supplement: Multimedia component 5 [file mmc5.zip › CP/B3LYP/IICPHE.out]

Q-Chem Developer Version!
                  Welcome to Q-Chem
     A Quantum Leap Into The Future Of Chemistry


 Q-Chem 5.1, Q-Chem, Inc., Pleasanton, CA (2018)

 Yihan Shao,  Zhengting Gan,  E. Epifanovsky,  A. T. B. Gilbert,  M. Wormit,  
 J. Kussmann,  A. W. Lange,  A. Behn,  Jia Deng,  Xintian Feng,  D. Ghosh,  
 M. Goldey,  P. R. Horn,  L. D. Jacobson,  I. Kaliman,  T. Kus,  A. Landau,  
 Jie Liu,  E. I. Proynov,  R. M. Richard,  R. P. Steele,  E. J. Sundstrom,  
 H. L. Woodcock III,  P. M. Zimmerman,  D. Zuev,  B. Albrecht,  E. Alguire,  
 S. A. Baeppler,  D. Barton,  Z. Benda,  Y. A. Bernard,  E. J. Berquist,  
 K. B. Bravaya,  H. Burton,  D. Casanova,  Chun-Min Chang,  Yunqing Chen,  
 A. Chien,  K. D. Closser,  M. P. Coons,  S. Coriani,  S. Dasgupta,  
 A. L. Dempwolff,  M. Diedenhofen,  Hainam Do,  R. G. Edgar,  Po-Tung Fang,  
 S. Faraji,  S. Fatehi,  Qingguo Feng,  K. D. Fenk,  J. Fosso-Tande,  
 Qinghui Ge,  A. Ghysels,  G. Gidofalvi,  J. Gomes,  J. Gonthier,  A. Gunina,  
 D. Hait,  M. W. D. Hanson-Heine,  P. H. P. Harbach,  A. W. Hauser,  
 J. E. Herr,  E. G. Hohenstein,  Z. C. Holden,  Kerwin Hui,  B. C. Huynh,  
 T.-C. Jagau,  Hyunjun Ji,  B. Kaduk,  K. Khistyaev,  Jaehoon Kim,  
 P. Klunzinger,  K. Koh,  D. Kosenkov,  L. Koulias,  T. Kowalczyk,  
 C. M. Krauter,  A. Kunitsa,  Ka Un Lao,  A. Laurent,  K. V. Lawler,  
 Joonho Lee,  D. Lefrancois,  S. Lehtola,  D. S. Levine,  Yi-Pei Li,  
 You-Sheng Lin,  Fenglai Liu,  E. Livshits,  A. Luenser,  P. Manohar,  
 E. Mansoor,  S. F. Manzer,  Shan-Ping Mao,  Yuezhi Mao,  N. Mardirossian,  
 A. V. Marenich,  T. Markovich,  L. A. Martinez-Martinez,  S. A. Maurer,  
 N. J. Mayhall,  S. C. McKenzie,  J.-M. Mewes,  A. F. Morrison,  
 J. W. Mullinax,  K. Nanda,  T. S. Nguyen-Beck,  R. Olivares-Amaya,  
 J. A. Parkhill,  T. M. Perrine,  F. Plasser,  P. Pokhilko,  S. Prager,  
 A. Prociuk,  E. Ramos,  D. R. Rehn,  F. Rob,  M. Schneider,  N. Sergueev,  
 S. M. Sharada,  S. Sharma,  D. W. Small,  T. Stauch,  T. Stein,  
 Yu-Chuan Su,  A. J. W. Thom,  A. Tkatchenko,  T. Tsuchimochi,  N. M. Tubman,  
 L. Vogt,  M. L. Vidal,  O. Vydrov,  M. A. Watson,  J. Wenzel,  
 M. de Wergifosse,  T. A. Wesolowski,  A. White,  J. Witte,  A. Yamada,  
 Jun Yang,  K. Yao,  S. Yeganeh,  S. R. Yost,  Zhi-Qiang You,  A. Zech,  
 Igor Ying Zhang,  Xing Zhang,  Yan Zhao,  Ying Zhu,  B. R. Brooks,  
 G. K. L. Chan,  C. J. Cramer,  M. S. Gordon,  W. J. Hehre,  A. Klamt,  
 M. W. Schmidt,  C. D. Sherrill,  D. G. Truhlar,  A. Aspuru-Guzik,  R. Baer,  
 A. T. Bell,  N. A. Besley,  Jeng-Da Chai,  A. E. DePrince, III,  
 R. A. DiStasio Jr.,  A. Dreuw,  B. D. Dunietz,  T. R. Furlani,  
 Chao-Ping Hsu,  Yousung Jung,  Jing Kong,  D. S. Lambrecht,  WanZhen Liang,  
 C. Ochsenfeld,  V. A. Rassolov,  L. V. Slipchenko,  J. E. Subotnik,  
 T. Van Voorhis,  J. M. Herbert,  A. I. Krylov,  P. M. W. Gill,  M. Head-Gordon

 Contributors to earlier versions of Q-Chem not listed above: 
 R. D. Adamson,  B. Austin,  J. Baker,  G. J. O. Beran,  K. Brandhorst,  
 S. T. Brown,  E. F. C. Byrd,  A. K. Chakraborty,  C.-L. Cheng,  
 Siu Hung Chien,  D. M. Chipman,  D. L. Crittenden,  H. Dachsel,  
 R. J. Doerksen,  A. D. Dutoi,  L. Fusti-Molnar,  W. A. Goddard III,  
 A. Golubeva-Zadorozhnaya,  S. R. Gwaltney,  G. Hawkins,  A. Heyden,  
 S. Hirata,  G. Kedziora,  F. J. Keil,  C. Kelley,  Jihan Kim,  R. A. King,  
 R. Z. Khaliullin,  P. P. Korambath,  W. Kurlancheek,  A. M. Lee,  M. S. Lee,  
 S. V. Levchenko,  Ching Yeh Lin,  D. Liotard,  R. C. Lochan,  I. Lotan,  
 P. E. Maslen,  N. Nair,  D. P. O'Neill,  D. Neuhauser,  E. Neuscamman,  
 C. M. Oana,  R. Olson,  B. Peters,  R. Peverati,  P. A. Pieniazek,  
 Y. M. Rhee,  J. Ritchie,  M. A. Rohrdanz,  E. Rosta,  N. J. Russ,  
 H. F. Schaefer III,  N. E. Schultz,  N. Shenvi,  A. C. Simmonett,  A. Sodt,  
 D. Stuck,  K. S. Thanthiriwatte,  V. Vanovschi,  Tao Wang,  A. Warshel,  
 C. F. Williams,  Q. Wu,  X. Xu,  W. Zhang

 Please cite Q-Chem as follows:
 Y. Shao et al., Mol. Phys. 113, 184-215 (2015)
 DOI: 10.1080/00268976.2014.952696

 Q-Chem 5.1.2 for Intel X86 EM64T Linux

 Parts of Q-Chem use Armadillo 8.300.2 (Tropical Shenanigans).
 http://arma.sourceforge.net/

 Q-Chem begins on Mon Nov 26 15:28:36 2018  

Host: 
0

     Scratch files written to /scratch/taweetham/qchem50193//
Input Ideriv = 2
Curr. Ideriv = -1
Max.  Ideriv = 2

Checking the input file for inconsistencies... 	...done.

--------------------------------------------------------------
User input:
--------------------------------------------------------------
$molecule
0 1
C 
P 1 1.5 
H 2 PH 1 120. 
I 1 PI 2 120.  3 180.0
I 1 PI 2 120.  3 0.0

PH=1.44
PF=1.54
PCl=2.03
PBr=2.5
PI=2.6
$end

$rem
   job_type	optimization
   basis	6-311++g**
   method	b3lyp
$end

--------------------------------------------------------------
 ----------------------------------------------------------------
             Standard Nuclear Orientation (Angstroms)
    I     Atom           X                Y                Z
 ----------------------------------------------------------------
    1      C       0.0016228668    -0.8834897309    -0.0000000000
    2      P      -0.0121633503    -2.3834263763     0.0000000000
    3      H      -1.2658046440    -3.0919343204     0.0000000000
    4      I       2.2651418693     0.3957607237     0.0000000000
    5      I      -2.2380000259     0.4371499999    -0.0000000000
 ----------------------------------------------------------------
 Molecular Point Group                 Cs    NOp =  2
 Largest Abelian Subgroup              Cs    NOp =  2
 Nuclear Repulsion Energy =   745.5194470170 hartrees
 There are       64 alpha and       64 beta electrons
 Requested basis set is 6-311++G(d,p)
 There are 72 shells and 183 basis functions

 Total QAlloc Memory Limit   2000 MB
 Mega-Array Size       188 MB
 MEM_STATIC part       192 MB
 A cutoff of  1.0D-11 yielded   1898 shell pairs
 There are     12972 function pairs (     14767 Cartesian)

 -------------------------------------------------------
 OpenMP Integral Computing Module                       
 Release: version 1.0, May 2013, Q-Chem Inc. Pittsburgh 
 -------------------------------------------------------
 Integral Job Info:
 Integral job number is                      11
 Integral operator is                         1
 short-range coefficients                     0
 long-range coefficients              100000000
 Omega coefficients                           0
 if combine SR and LR in K                    0
 Integral screening is                        0
 Integral computing path is                   2
 max size of driver memory is            800000
 size of driver memory is                593474
 size of scratch memory is             11861008
 max col of scratch BK array               1296
 max len of scratch array in speh3          155
 max len of scratch index in speh4           18
 max int batch size is                      520
 min int batch size is                       52
 fixed nKL is                                52
 max L of basis functions is                  2
 order of int derivative is                   0
 number of shells is                         72
 number of basis is                         195
 number of cartesian basis is               195
 number of contracted shell pairs          1898
 number of primitive shell pairs           3719
 maxK2 (contraction) of shell pair           36
 max number of K2 of shell pair               1
 max number of CS2 of shell pair            348
 max number of PS2 of shell pair            348
 mem total for path MDJ                  537804
 -------------------------------------------------------
 Smallest overlap matrix eigenvalue = 6.40E-04

 Scale SEOQF with 1.000000e-01/1.000000e-01/1.000000e-01

 Standard Electronic Orientation quadrupole field applied
 Nucleus-field energy     =     0.0000000277 hartrees
 Guess from superposition of atomic densities
 Warning:  Energy on first SCF cycle will be non-variational
 SAD guess density has 128.000000 electrons

 -----------------------------------------------------------------------
  General SCF calculation program by
  Eric Jon Sundstrom, Paul Horn, Yuezhi Mao, Dmitri Zuev, Alec White,
  David Stuck, Shaama M.S., Shane Yost, Joonho Lee, David Small,
  Daniel Levine, Susi Lehtola, Hugh Burton, Evgeny Epifanovsky
 -----------------------------------------------------------------------
 Exchange:     0.2000 Hartree-Fock + 0.0800 Slater + 0.7200 B88
 Correlation:  0.1900 VWN1RPA + 0.8100 LYP
 Using SG-1 standard quadrature grid
 using 4 threads for integral computing
 -------------------------------------------------------
 OpenMP Integral computing Module                
 Release: version 2.0, May 2017, Q-Chem Inc. Pleasanton 
 -------------------------------------------------------
 -------------------------------------------------------
 OpenMP BLAS3 based DFT computing Module                
 Release: version 1.0, May 2013, Q-Chem Inc. Pittsburgh 
 -------------------------------------------------------
 A restricted SCF calculation will be
 performed using DIIS
 SCF converges when DIIS error is below 1.0e-08
 ---------------------------------------
  Cycle       Energy         DIIS error
 ---------------------------------------
    1  -14219.1576038084      3.18e-02  
    2  -14218.9632545482      2.55e-03  
    3  -14218.8448586680      5.29e-03  
    4  -14218.9807908442      1.53e-03  
    5  -14218.9908696223      5.94e-04  
    6  -14218.9929235879      1.97e-04  
    7  -14218.9931051446      1.89e-05  
    8  -14218.9931064429      1.48e-05  
    9  -14218.9931077433      3.56e-06  
   10  -14218.9931078180      5.97e-07  
   11  -14218.9931078235      1.80e-07  
   12  -14218.9931078238      5.75e-08  
   13  -14218.9931078240      2.46e-08  
   14  -14218.9931078240      3.21e-09  Convergence criterion met
 ---------------------------------------
 SCF time:   CPU 32.39s  wall 9.00s 
 SCF   energy in the final basis set =   -14218.9931078240
 Total energy in the final basis set =   -14218.9931078240

 --------------------------------------------------------------
             Orbital Energies (a.u.) and Symmetries
 --------------------------------------------------------------

 Alpha MOs, Restricted
 -- Occupied --                  
*******-1165.87 -176.33 -176.30 -165.73 -165.73 -165.73 -165.71
  1 A'    2 A'    3 A'    4 A'    5 A'    6 A'    1 A"    7 A'                 
-165.71 -165.71  -77.08  -35.82  -35.80  -31.32  -31.31  -31.31
  8 A'    2 A"    9 A'   10 A'   11 A'   12 A'   13 A'    3 A"                 
-31.294 -31.287 -31.287 -22.968 -22.966 -22.966 -22.960 -22.960
 14 A'   15 A'    4 A"   16 A'   17 A'    5 A"   18 A'    6 A"                 
-22.944 -22.943 -22.943 -22.938 -22.938 -10.296  -6.586  -6.371
 19 A'   20 A'    7 A"   21 A'    8 A"   22 A'   23 A'   24 A'                 
 -6.348  -4.786  -4.767  -4.767  -4.761  -4.746  -4.746  -4.746
 25 A'   26 A'   27 A'    9 A"   28 A'   29 A'   10 A"   30 A'                 
 -4.745  -4.742  -2.050  -2.045  -2.045  -2.029  -2.029  -2.025
 11 A"   31 A'   32 A'   33 A'   12 A"   34 A'   13 A"   35 A'                 
 -2.022  -2.021  -2.009  -2.008  -0.789  -0.651  -0.633  -0.542
 36 A'   14 A"   37 A'   15 A"   38 A'   39 A'   40 A'   41 A'                 
 -0.405  -0.376  -0.348  -0.287  -0.283  -0.283  -0.268  -0.267
 42 A'   43 A'   16 A"   44 A'   17 A"   45 A'   18 A"   46 A'                 
 -- Virtual --                   
 -0.175  -0.126  -0.089  -0.005   0.014   0.040   0.042   0.057
 47 A'   48 A'   19 A"   49 A'   50 A'   51 A'   20 A"   52 A'                 
  0.070   0.089   0.101   0.103   0.135   0.157   0.183   0.193
 53 A'   54 A'   21 A"   55 A'   56 A'   57 A'   58 A'   59 A'                 
  0.214   0.221   0.226   0.228   0.270   0.281   0.310   0.340
 22 A"   60 A'   23 A"   61 A'   62 A'   24 A"   63 A'   64 A'                 
  0.376   0.378   0.393   0.397   0.408   0.413   0.417   0.419
 25 A"   65 A'   26 A"   66 A'   27 A"   67 A'   28 A"   68 A'                 
  0.454   0.467   0.512   0.559   0.579   0.599   0.601   0.622
 69 A'   70 A'   71 A'   72 A'   29 A"   73 A'   30 A"   74 A'                 
  0.675   0.680   0.806   0.847   0.916   1.120   1.211   1.233
 75 A'   31 A"   76 A'   77 A'   78 A'   79 A'   80 A'   32 A"                 
  1.256   1.297   1.320   1.323   1.330   1.382   1.407   1.533
 81 A'   33 A"   34 A"   82 A'   83 A'   84 A'   35 A"   36 A"                 
  1.547   1.602   1.608   1.626   1.723   1.968   2.080   2.550
 85 A'   37 A"   86 A'   87 A'   88 A'   89 A'   90 A'   91 A'                 
  2.685   2.769   3.135   3.944   3.946   3.951   3.965   3.969
 38 A"   92 A'   93 A'   39 A"   40 A"   94 A'   41 A"   95 A'                 
  3.972   3.987   4.034   4.072   4.118   4.283   4.350   5.963
 96 A'   42 A"   97 A'   98 A'   99 A'  100 A'  101 A'   43 A"                 
  5.983   5.995   6.000   6.016   6.034   7.002  13.796  13.876
102 A'   44 A"  103 A'  104 A'  105 A'  106 A'   45 A"  107 A'                 
 14.097  23.437  27.729  27.800  28.309  28.325  28.336  28.338
108 A'  109 A'  110 A'  111 A'   46 A"  112 A'  113 A'   47 A"                 
 28.349  28.362  28.516  28.517  28.520  28.530  28.539  28.541
114 A'  115 A'   48 A"   49 A"  116 A'  117 A'   50 A"  118 A'                 
 28.545  28.561  28.595  28.619 127.856 127.869 127.882 127.883
 51 A"  119 A'  120 A'  121 A'   52 A"  122 A'  123 A'   53 A"                 
127.892 127.909 151.545 151.607 163.1821901.7031901.768
124 A'  125 A'  126 A'  127 A'  128 A'  129 A'  130 A'                         

 Beta MOs, Restricted
 -- Occupied --                  
*******-1165.87 -176.33 -176.30 -165.73 -165.73 -165.73 -165.71
  1 A'    2 A'    3 A'    4 A'    5 A'    6 A'    1 A"    7 A'                 
-165.71 -165.71  -77.08  -35.82  -35.80  -31.32  -31.31  -31.31
  8 A'    2 A"    9 A'   10 A'   11 A'   12 A'   13 A'    3 A"                 
-31.294 -31.287 -31.287 -22.968 -22.966 -22.966 -22.960 -22.960
 14 A'   15 A'    4 A"   16 A'   17 A'    5 A"   18 A'    6 A"                 
-22.944 -22.943 -22.943 -22.938 -22.938 -10.296  -6.586  -6.371
 19 A'   20 A'    7 A"   21 A'    8 A"   22 A'   23 A'   24 A'                 
 -6.348  -4.786  -4.767  -4.767  -4.761  -4.746  -4.746  -4.746
 25 A'   26 A'   27 A'    9 A"   28 A'   29 A'   10 A"   30 A'                 
 -4.745  -4.742  -2.050  -2.045  -2.045  -2.029  -2.029  -2.025
 11 A"   31 A'   32 A'   33 A'   12 A"   34 A'   13 A"   35 A'                 
 -2.022  -2.021  -2.009  -2.008  -0.789  -0.651  -0.633  -0.542
 36 A'   14 A"   37 A'   15 A"   38 A'   39 A'   40 A'   41 A'                 
 -0.405  -0.376  -0.348  -0.287  -0.283  -0.283  -0.268  -0.267
 42 A'   43 A'   16 A"   44 A'   17 A"   45 A'   18 A"   46 A'                 
 -- Virtual --                   
 -0.175  -0.126  -0.089  -0.005   0.014   0.040   0.042   0.057
 47 A'   48 A'   19 A"   49 A'   50 A'   51 A'   20 A"   52 A'                 
  0.070   0.089   0.101   0.103   0.135   0.157   0.183   0.193
 53 A'   54 A'   21 A"   55 A'   56 A'   57 A'   58 A'   59 A'                 
  0.214   0.221   0.226   0.228   0.270   0.281   0.310   0.340
 22 A"   60 A'   23 A"   61 A'   62 A'   24 A"   63 A'   64 A'                 
  0.376   0.378   0.393   0.397   0.408   0.413   0.417   0.419
 25 A"   65 A'   26 A"   66 A'   27 A"   67 A'   28 A"   68 A'                 
  0.454   0.467   0.512   0.559   0.579   0.599   0.601   0.622
 69 A'   70 A'   71 A'   72 A'   29 A"   73 A'   30 A"   74 A'                 
  0.675   0.680   0.806   0.847   0.916   1.120   1.211   1.233
 75 A'   31 A"   76 A'   77 A'   78 A'   79 A'   80 A'   32 A"                 
  1.256   1.297   1.320   1.323   1.330   1.382   1.407   1.533
 81 A'   33 A"   34 A"   82 A'   83 A'   84 A'   35 A"   36 A"                 
  1.547   1.602   1.608   1.626   1.723   1.968   2.080   2.550
 85 A'   37 A"   86 A'   87 A'   88 A'   89 A'   90 A'   91 A'                 
  2.685   2.769   3.135   3.944   3.946   3.951   3.965   3.969
 38 A"   92 A'   93 A'   39 A"   40 A"   94 A'   41 A"   95 A'                 
  3.972   3.987   4.034   4.072   4.118   4.283   4.350   5.963
 96 A'   42 A"   97 A'   98 A'   99 A'  100 A'  101 A'   43 A"                 
  5.983   5.995   6.000   6.016   6.034   7.002  13.796  13.876
102 A'   44 A"  103 A'  104 A'  105 A'  106 A'   45 A"  107 A'                 
 14.097  23.437  27.729  27.800  28.309  28.325  28.336  28.338
108 A'  109 A'  110 A'  111 A'   46 A"  112 A'  113 A'   47 A"                 
 28.349  28.362  28.516  28.517  28.520  28.530  28.539  28.541
114 A'  115 A'   48 A"   49 A"  116 A'  117 A'   50 A"  118 A'                 
 28.545  28.561  28.595  28.619 127.856 127.869 127.882 127.883
 51 A"  119 A'  120 A'  121 A'   52 A"  122 A'  123 A'   53 A"                 
127.892 127.909 151.545 151.607 163.1821901.7031901.768
124 A'  125 A'  126 A'  127 A'  128 A'  129 A'  130 A'                         
 --------------------------------------------------------------

          Ground-State Mulliken Net Atomic Charges

     Atom                 Charge (a.u.)
  ----------------------------------------
      1 C                    -0.235566
      2 P                     0.155165
      3 H                     0.032078
      4 I                     0.089009
      5 I                    -0.040686
  ----------------------------------------
  Sum of atomic charges =     0.000000

 -----------------------------------------------------------------
                    Cartesian Multipole Moments
 -----------------------------------------------------------------
    Charge (ESU x 10^10)
                 0.0000
    Dipole Moment (Debye)
         X       0.1304      Y      -2.0448      Z       0.0000
       Tot       2.0489
    Quadrupole Moments (Debye-Ang)
        XX     -73.2874     XY       4.8525     YY     -69.8794
        XZ       0.0000     YZ      -0.0000     ZZ     -78.1768
    Octopole Moments (Debye-Ang^2)
       XXX      11.3606    XXY      26.7478    XYY     -10.1519
       YYY      19.7911    XXZ      -0.0000    XYZ      -0.0000
       YYZ       0.0000    XZZ       0.9757    YZZ      11.9318
       ZZZ       0.0000
    Hexadecapole Moments (Debye-Ang^3)
      XXXX   -1724.8976   XXXY      12.9823   XXYY    -405.2269
      XYYY      41.1449   YYYY    -604.0730   XXXZ       0.0000
      XXYZ      -0.0000   XYYZ       0.0000   YYYZ      -0.0000
      XXZZ    -336.2886   XYZZ       1.2885   YYZZ    -127.5286
      XZZZ       0.0000   YZZZ      -0.0000   ZZZZ    -112.9189
 -----------------------------------------------------------------
 Calculating analytic gradient of the SCF energy
 Gradient of SCF Energy
            1           2           3           4           5
    1   0.0170901  -0.0324607   0.0059673   0.0458290  -0.0364258
    2  -0.1871246   0.1705981  -0.0193322   0.0231185   0.0127403
    3  -0.0000000   0.0000000  -0.0000000   0.0000000  -0.0000000
 Max gradient component =       1.871E-01
 RMS gradient           =       6.831E-02
 Gradient time:  CPU 7.92 s  wall 2.08 s
 Geometry Optimization Parameters
   NAtoms,    NIC,     NZ,  NCons,   NDum,   NFix, NCnnct, MaxDiis
        5      20       5       0       0       0       0       0


** GEOMETRY OPTIMIZATION IN DELOCALIZED INTERNAL COORDINATES **
   Searching for a Minimum

   Optimization Cycle:   1

                       Coordinates (Angstroms)
     ATOM                X               Y               Z
      1  C         0.0016228668   -0.8834897309    0.0000000000
      2  P        -0.0121633503   -2.3834263763    0.0000000000
      3  H        -1.2658046440   -3.0919343204    0.0000000000
      4  I         2.2651418693    0.3957607237    0.0000000000
      5  I        -2.2380000259    0.4371499999    0.0000000000
   Point Group: cs    Number of degrees of freedom:     7


   Energy is -14218.993107824


 Attempting to Generate Delocalized Internal Coordinates

  7 Hessian modes will be used to form the next step
  Hessian Eigenvalues:
     0.044459    0.044459    0.160000    0.198009    0.250000    0.250000
     0.766766

 Minimum Search - Taking Simple RFO Step
 Searching for Lamda that Minimizes Along All modes
 Value Taken    Lamda =  -0.07549546
 Calculated Step too Large.  Step scaled by  0.490804
 Step Taken.  Stepsize is  0.300000

                             Maximum     Tolerance    Cnvgd?
         Gradient           0.142142      0.000300      NO
         Displacement       0.179528      0.001200      NO
         Energy change     *********      0.000001      NO


 New Cartesian Coordinates Obtained by Inverse Iteration

 Displacement from previous Coordinates is:  0.325269
 ----------------------------------------------------------------
             Standard Nuclear Orientation (Angstroms)
    I     Atom           X                Y                Z
 ----------------------------------------------------------------
    1      C       0.0052794709    -0.8791533453     0.0000000000
    2      P       0.0286008174    -2.4255443283     0.0000000000
    3      H      -1.2786543121    -3.0196051586     0.0000000000
    4      I       2.1503103022     0.3833414446     0.0000000000
    5      I      -2.1547395626     0.4150216836     0.0000000000
 ----------------------------------------------------------------
 Molecular Point Group                 Cs    NOp =  2
 Largest Abelian Subgroup              Cs    NOp =  2
 Nuclear Repulsion Energy =   767.9586422849 hartrees
 There are       64 alpha and       64 beta electrons
 Applying Cartesian multipole field
    Component          Value
    ---------          -----
     (2,0,0)        1.00000E-11
     (0,2,0)        2.00000E-11
     (0,0,2)       -3.00000E-11
 Nucleus-field energy     =     0.0000000261 hartrees
 Requested basis set is 6-311++G(d,p)
 There are 72 shells and 183 basis functions
 A cutoff of  1.0D-11 yielded   1924 shell pairs
 There are     13189 function pairs (     15007 Cartesian)
 Smallest overlap matrix eigenvalue = 6.38E-04
 Guess MOs from SCF MO coefficient file

 -----------------------------------------------------------------------
  General SCF calculation program by
  Eric Jon Sundstrom, Paul Horn, Yuezhi Mao, Dmitri Zuev, Alec White,
  David Stuck, Shaama M.S., Shane Yost, Joonho Lee, David Small,
  Daniel Levine, Susi Lehtola, Hugh Burton, Evgeny Epifanovsky
 -----------------------------------------------------------------------
 Exchange:     0.2000 Hartree-Fock + 0.0800 Slater + 0.7200 B88
 Correlation:  0.1900 VWN1RPA + 0.8100 LYP
 Using SG-1 standard quadrature grid
 using 4 threads for integral computing
 -------------------------------------------------------
 OpenMP Integral computing Module                
 Release: version 2.0, May 2017, Q-Chem Inc. Pleasanton 
 -------------------------------------------------------
 -------------------------------------------------------
 OpenMP BLAS3 based DFT computing Module                
 Release: version 1.0, May 2013, Q-Chem Inc. Pittsburgh 
 -------------------------------------------------------
 A restricted SCF calculation will be
 performed using DIIS
 SCF converges when DIIS error is below 1.0e-08
 ---------------------------------------
  Cycle       Energy         DIIS error
 ---------------------------------------
    1  -14219.0237726072      6.38e-04  
    2  -14219.0265240054      2.41e-04  
    3  -14219.0264339267      2.74e-04  
    4  -14219.0268997111      6.63e-05  
    5  -14219.0269191650      1.56e-05  
    6  -14219.0269196304      1.24e-05  
    7  -14219.0269202386      6.04e-06  
    8  -14219.0269204122      1.45e-06  
    9  -14219.0269204226      3.24e-07  
   10  -14219.0269204234      6.68e-08  
   11  -14219.0269204233      1.69e-08  
   12  -14219.0269204232      4.44e-09  Convergence criterion met
 ---------------------------------------
 SCF time:   CPU 27.99s  wall 8.00s 
 SCF   energy in the final basis set =   -14219.0269204232
 Total energy in the final basis set =   -14219.0269204232

 --------------------------------------------------------------
             Orbital Energies (a.u.) and Symmetries
 --------------------------------------------------------------

 Alpha MOs, Restricted
 -- Occupied --                  
*******-1165.88 -176.33 -176.31 -165.73 -165.73 -165.73 -165.71
  1 A'    2 A'    3 A'    4 A'    5 A'    6 A'    1 A"    7 A'                 
-165.71 -165.71  -77.08  -35.82  -35.80  -31.32  -31.31  -31.31
  8 A'    2 A"    9 A'   10 A'   11 A'   12 A'   13 A'    3 A"                 
-31.298 -31.291 -31.291 -22.967 -22.965 -22.965 -22.959 -22.959
 14 A'   15 A'    4 A"   16 A'   17 A'    5 A"   18 A'    6 A"                 
-22.948 -22.947 -22.947 -22.942 -22.942 -10.298  -6.583  -6.370
 19 A'   20 A'    7 A"   21 A'    8 A"   22 A'   23 A'   24 A'                 
 -6.353  -4.784  -4.767  -4.767  -4.765  -4.750  -4.750  -4.744
 25 A'   26 A'   27 A'    9 A"   28 A'   29 A'   10 A"   30 A'                 
 -4.743  -4.740  -2.049  -2.044  -2.044  -2.030  -2.029  -2.029
 11 A"   31 A'   32 A'   12 A"   33 A'   34 A'   35 A'   13 A"                 
 -2.026  -2.026  -2.013  -2.012  -0.781  -0.653  -0.638  -0.536
 36 A'   14 A"   37 A'   15 A"   38 A'   39 A'   40 A'   41 A'                 
 -0.411  -0.378  -0.344  -0.292  -0.286  -0.282  -0.270  -0.269
 42 A'   43 A'   16 A"   44 A'   45 A'   17 A"   46 A'   18 A"                 
 -- Virtual --                   
 -0.160  -0.114  -0.092  -0.003   0.017   0.040   0.043   0.052
 47 A'   48 A'   19 A"   49 A'   50 A'   51 A'   20 A"   52 A'                 
  0.071   0.087   0.102   0.107   0.129   0.155   0.183   0.190
 53 A'   54 A'   21 A"   55 A'   56 A'   57 A'   58 A'   59 A'                 
  0.214   0.217   0.225   0.225   0.271   0.283   0.307   0.348
 22 A"   60 A'   61 A'   23 A"   62 A'   24 A"   63 A'   64 A'                 
  0.373   0.386   0.393   0.398   0.405   0.411   0.414   0.424
 25 A"   65 A'   26 A"   66 A'   27 A"   67 A'   28 A"   68 A'                 
  0.462   0.465   0.526   0.572   0.578   0.591   0.603   0.609
 69 A'   70 A'   71 A'   72 A'   29 A"   73 A'   30 A"   74 A'                 
  0.690   0.695   0.823   0.853   0.931   1.087   1.225   1.228
 31 A"   75 A'   76 A'   77 A'   78 A'   79 A'   32 A"   80 A'                 
  1.250   1.303   1.329   1.331   1.332   1.376   1.414   1.521
 81 A'   33 A"   82 A'   34 A"   83 A'   84 A'   35 A"   36 A"                 
  1.573   1.589   1.623   1.640   1.740   1.940   2.078   2.556
 85 A'   37 A"   86 A'   87 A'   88 A'   89 A'   90 A'   91 A'                 
  2.678   2.756   3.095   3.946   3.948   3.953   3.961   3.967
 38 A"   92 A'   93 A'   39 A"   40 A"   94 A'   41 A"   95 A'                 
  3.981   3.991   4.048   4.107   4.137   4.289   4.355   5.964
 96 A'   42 A"   97 A'   98 A'   99 A'  100 A'  101 A'   43 A"                 
  5.983   5.995   6.005   6.022   6.039   6.993  13.798  13.882
102 A'   44 A"  103 A'  104 A'  105 A'  106 A'   45 A"  107 A'                 
 14.055  23.391  27.738  27.803  28.310  28.325  28.337  28.340
108 A'  109 A'  110 A'  111 A'   46 A"  112 A'   47 A"  113 A'                 
 28.351  28.361  28.518  28.518  28.521  28.535  28.535  28.537
114 A'  115 A'   48 A"   49 A"  116 A'  117 A'   50 A"  118 A'                 
 28.544  28.566  28.613  28.627 127.857 127.870 127.881 127.885
 51 A"  119 A'  120 A'  121 A'   52 A"  122 A'   53 A"  123 A'                 
127.895 127.910 151.553 151.610 163.1591901.7121901.770
124 A'  125 A'  126 A'  127 A'  128 A'  129 A'  130 A'                         

 Beta MOs, Restricted
 -- Occupied --                  
*******-1165.88 -176.33 -176.31 -165.73 -165.73 -165.73 -165.71
  1 A'    2 A'    3 A'    4 A'    5 A'    6 A'    1 A"    7 A'                 
-165.71 -165.71  -77.08  -35.82  -35.80  -31.32  -31.31  -31.31
  8 A'    2 A"    9 A'   10 A'   11 A'   12 A'   13 A'    3 A"                 
-31.298 -31.291 -31.291 -22.967 -22.965 -22.965 -22.959 -22.959
 14 A'   15 A'    4 A"   16 A'   17 A'    5 A"   18 A'    6 A"                 
-22.948 -22.947 -22.947 -22.942 -22.942 -10.298  -6.583  -6.370
 19 A'   20 A'    7 A"   21 A'    8 A"   22 A'   23 A'   24 A'                 
 -6.353  -4.784  -4.767  -4.767  -4.765  -4.750  -4.750  -4.744
 25 A'   26 A'   27 A'    9 A"   28 A'   29 A'   10 A"   30 A'                 
 -4.743  -4.740  -2.049  -2.044  -2.044  -2.030  -2.029  -2.029
 11 A"   31 A'   32 A'   12 A"   33 A'   34 A'   35 A'   13 A"                 
 -2.026  -2.026  -2.013  -2.012  -0.781  -0.653  -0.638  -0.536
 36 A'   14 A"   37 A'   15 A"   38 A'   39 A'   40 A'   41 A'                 
 -0.411  -0.378  -0.344  -0.292  -0.286  -0.282  -0.270  -0.269
 42 A'   43 A'   16 A"   44 A'   45 A'   17 A"   46 A'   18 A"                 
 -- Virtual --                   
 -0.160  -0.114  -0.092  -0.003   0.017   0.040   0.043   0.052
 47 A'   48 A'   19 A"   49 A'   50 A'   51 A'   20 A"   52 A'                 
  0.071   0.087   0.102   0.107   0.129   0.155   0.183   0.190
 53 A'   54 A'   21 A"   55 A'   56 A'   57 A'   58 A'   59 A'                 
  0.214   0.217   0.225   0.225   0.271   0.283   0.307   0.348
 22 A"   60 A'   61 A'   23 A"   62 A'   24 A"   63 A'   64 A'                 
  0.373   0.386   0.393   0.398   0.405   0.411   0.414   0.424
 25 A"   65 A'   26 A"   66 A'   27 A"   67 A'   28 A"   68 A'                 
  0.462   0.465   0.526   0.572   0.578   0.591   0.603   0.609
 69 A'   70 A'   71 A'   72 A'   29 A"   73 A'   30 A"   74 A'                 
  0.690   0.695   0.823   0.853   0.931   1.087   1.225   1.228
 31 A"   75 A'   76 A'   77 A'   78 A'   79 A'   32 A"   80 A'                 
  1.250   1.303   1.329   1.331   1.332   1.376   1.414   1.521
 81 A'   33 A"   82 A'   34 A"   83 A'   84 A'   35 A"   36 A"                 
  1.573   1.589   1.623   1.640   1.740   1.940   2.078   2.556
 85 A'   37 A"   86 A'   87 A'   88 A'   89 A'   90 A'   91 A'                 
  2.678   2.756   3.095   3.946   3.948   3.953   3.961   3.967
 38 A"   92 A'   93 A'   39 A"   40 A"   94 A'   41 A"   95 A'                 
  3.981   3.991   4.048   4.107   4.137   4.289   4.355   5.964
 96 A'   42 A"   97 A'   98 A'   99 A'  100 A'  101 A'   43 A"                 
  5.983   5.995   6.005   6.022   6.039   6.993  13.798  13.882
102 A'   44 A"  103 A'  104 A'  105 A'  106 A'   45 A"  107 A'                 
 14.055  23.391  27.738  27.803  28.310  28.325  28.337  28.340
108 A'  109 A'  110 A'  111 A'   46 A"  112 A'   47 A"  113 A'                 
 28.351  28.361  28.518  28.518  28.521  28.535  28.535  28.537
114 A'  115 A'   48 A"   49 A"  116 A'  117 A'   50 A"  118 A'                 
 28.544  28.566  28.613  28.627 127.857 127.870 127.881 127.885
 51 A"  119 A'  120 A'  121 A'   52 A"  122 A'   53 A"  123 A'                 
127.895 127.910 151.553 151.610 163.1591901.7121901.770
124 A'  125 A'  126 A'  127 A'  128 A'  129 A'  130 A'                         
 --------------------------------------------------------------

          Ground-State Mulliken Net Atomic Charges

     Atom                 Charge (a.u.)
  ----------------------------------------
      1 C                    -0.238342
      2 P                     0.126492
      3 H                     0.016280
      4 I                     0.099107
      5 I                    -0.003538
  ----------------------------------------
  Sum of atomic charges =     0.000000

 -----------------------------------------------------------------
                    Cartesian Multipole Moments
 -----------------------------------------------------------------
    Charge (ESU x 10^10)
                 0.0000
    Dipole Moment (Debye)
         X      -0.0136      Y      -1.5680      Z      -0.0000
       Tot       1.5681
    Quadrupole Moments (Debye-Ang)
        XX     -72.9836     XY       4.1241     YY     -70.9396
        XZ       0.0000     YZ       0.0000     ZZ     -78.1674
    Octopole Moments (Debye-Ang^2)
       XXX       9.2545    XXY      29.0045    XYY      -8.8713
       YYY      29.1824    XXZ      -0.0000    XYZ       0.0000
       YYZ      -0.0000    XZZ       1.1879    YZZ      13.9206
       ZZZ      -0.0000
    Hexadecapole Moments (Debye-Ang^3)
      XXXX   -1583.5216   XXXY      10.9473   XXYY    -382.6250
      XYYY      38.9288   YYYY    -626.9016   XXXZ       0.0000
      XXYZ      -0.0000   XYYZ       0.0000   YYYZ       0.0000
      XXZZ    -309.8776   XYZZ       1.8563   YYZZ    -129.7259
      XZZZ       0.0000   YZZZ       0.0000   ZZZZ    -112.8148
 -----------------------------------------------------------------
 Calculating analytic gradient of the SCF energy
 Gradient of SCF Energy
            1           2           3           4           5
    1   0.0163791  -0.0277623   0.0040384   0.0430429  -0.0356981
    2  -0.1336768   0.1135426  -0.0160963   0.0224855   0.0137451
    3  -0.0000000  -0.0000000  -0.0000000  -0.0000000   0.0000000
 Max gradient component =       1.337E-01
 RMS gradient           =       4.892E-02
 Gradient time:  CPU 8.10 s  wall 2.13 s
 Geometry Optimization Parameters
   NAtoms,    NIC,     NZ,  NCons,   NDum,   NFix, NCnnct, MaxDiis
        5      20       5       0       0       0       0       0

 Cartesian Hessian Update
 Hessian Updated using BFGS Update


** GEOMETRY OPTIMIZATION IN DELOCALIZED INTERNAL COORDINATES **
   Searching for a Minimum

   Optimization Cycle:   2

                       Coordinates (Angstroms)
     ATOM                X               Y               Z
      1  C         0.0052794709   -0.8791533453    0.0000000000
      2  P         0.0286008174   -2.4255443283    0.0000000000
      3  H        -1.2786543121   -3.0196051586    0.0000000000
      4  I         2.1503103022    0.3833414446    0.0000000000
      5  I        -2.1547395626    0.4150216836    0.0000000000
   Point Group: cs    Number of degrees of freedom:     7


   Energy is -14219.026920423

 Hessian Updated using BFGS Update

  7 Hessian modes will be used to form the next step
  Hessian Eigenvalues:
     0.027014    0.044726    0.145565    0.198086    0.244134    0.250132
     0.807583

 Minimum Search - Taking Simple RFO Step
 Searching for Lamda that Minimizes Along All modes
 Value Taken    Lamda =  -0.07385230
 Calculated Step too Large.  Step scaled by  0.386055
 Step Taken.  Stepsize is  0.300000

                             Maximum     Tolerance    Cnvgd?
         Gradient           0.100911      0.000300      NO
         Displacement       0.166962      0.001200      NO
         Energy change     -0.033813      0.000001      NO


 New Cartesian Coordinates Obtained by Inverse Iteration

 Displacement from previous Coordinates is:  0.337078
 ----------------------------------------------------------------
             Standard Nuclear Orientation (Angstroms)
    I     Atom           X                Y                Z
 ----------------------------------------------------------------
    1      C       0.0042992320    -0.8796614942     0.0000000000
    2      P       0.0654088170    -2.4586567273     0.0000000000
    3      H      -1.2844486746    -2.9403910551     0.0000000000
    4      I       2.0315849077     0.3657899500     0.0000000000
    5      I      -2.0660475662     0.3869796226     0.0000000000
 ----------------------------------------------------------------
 Molecular Point Group                 Cs    NOp =  2
 Largest Abelian Subgroup              Cs    NOp =  2
 Nuclear Repulsion Energy =   794.5661520929 hartrees
 There are       64 alpha and       64 beta electrons
 Applying Cartesian multipole field
    Component          Value
    ---------          -----
     (2,0,0)        1.00000E-11
     (0,2,0)        2.00000E-11
     (0,0,2)       -3.00000E-11
 Nucleus-field energy     =     0.0000000245 hartrees
 Requested basis set is 6-311++G(d,p)
 There are 72 shells and 183 basis functions
 A cutoff of  1.0D-11 yielded   1966 shell pairs
 There are     13538 function pairs (     15385 Cartesian)
 Smallest overlap matrix eigenvalue = 6.29E-04
 Guess MOs from SCF MO coefficient file

 -----------------------------------------------------------------------
  General SCF calculation program by
  Eric Jon Sundstrom, Paul Horn, Yuezhi Mao, Dmitri Zuev, Alec White,
  David Stuck, Shaama M.S., Shane Yost, Joonho Lee, David Small,
  Daniel Levine, Susi Lehtola, Hugh Burton, Evgeny Epifanovsky
 -----------------------------------------------------------------------
 Exchange:     0.2000 Hartree-Fock + 0.0800 Slater + 0.7200 B88
 Correlation:  0.1900 VWN1RPA + 0.8100 LYP
 Using SG-1 standard quadrature grid
 using 4 threads for integral computing
 -------------------------------------------------------
 OpenMP Integral computing Module                
 Release: version 2.0, May 2017, Q-Chem Inc. Pleasanton 
 -------------------------------------------------------
 -------------------------------------------------------
 OpenMP BLAS3 based DFT computing Module                
 Release: version 1.0, May 2013, Q-Chem Inc. Pittsburgh 
 -------------------------------------------------------
 A restricted SCF calculation will be
 performed using DIIS
 SCF converges when DIIS error is below 1.0e-08
 ---------------------------------------
  Cycle       Energy         DIIS error
 ---------------------------------------
    1  -14219.0504352627      6.19e-04  
    2  -14219.0526380932      3.23e-04  
    3  -14219.0517580185      5.45e-04  
    4  -14219.0531552227      1.09e-04  
    5  -14219.0532133984      3.99e-05  
    6  -14219.0532210658      5.12e-06  
    7  -14219.0532212011      1.60e-06  
    8  -14219.0532212124      8.01e-07  
    9  -14219.0532212156      2.50e-07  
   10  -14219.0532212157      4.43e-08  
   11  -14219.0532212158      1.11e-08  
   12  -14219.0532212158      3.12e-09  Convergence criterion met
 ---------------------------------------
 SCF time:   CPU 28.93s  wall 8.00s 
 SCF   energy in the final basis set =   -14219.0532212158
 Total energy in the final basis set =   -14219.0532212158

 --------------------------------------------------------------
             Orbital Energies (a.u.) and Symmetries
 --------------------------------------------------------------

 Alpha MOs, Restricted
 -- Occupied --                  
*******-1165.88 -176.32 -176.31 -165.73 -165.73 -165.73 -165.72
  1 A'    2 A'    3 A'    4 A'    5 A'    1 A"    6 A'    7 A'                 
-165.71 -165.71  -77.08  -35.82  -35.81  -31.31  -31.31  -31.31
  2 A"    8 A'    9 A'   10 A'   11 A'   12 A'   13 A'    3 A"                 
-31.302 -31.295 -31.295 -22.965 -22.963 -22.963 -22.958 -22.958
 14 A'    4 A"   15 A'   16 A'   17 A'    5 A"   18 A'    6 A"                 
-22.952 -22.951 -22.950 -22.946 -22.946 -10.298  -6.580  -6.368
 19 A'    7 A"   20 A'   21 A'    8 A"   22 A'   23 A'   24 A'                 
 -6.356  -4.782  -4.769  -4.765  -4.765  -4.754  -4.754  -4.741
 25 A'   26 A'   27 A'   28 A'    9 A"   10 A"   29 A'   30 A'                 
 -4.740  -4.737  -2.047  -2.042  -2.042  -2.034  -2.030  -2.030
 11 A"   31 A'   32 A'   12 A"   33 A'   34 A'   13 A"   35 A'                 
 -2.028  -2.027  -2.016  -2.016  -0.777  -0.656  -0.644  -0.530
 36 A'   14 A"   37 A'   15 A"   38 A'   39 A'   40 A'   41 A'                 
 -0.417  -0.381  -0.344  -0.298  -0.287  -0.281  -0.271  -0.269
 42 A'   43 A'   16 A"   44 A'   45 A'   17 A"   46 A'   18 A"                 
 -- Virtual --                   
 -0.143  -0.098  -0.094  -0.002   0.019   0.041   0.045   0.047
 47 A'   48 A'   19 A"   49 A'   50 A'   51 A'   20 A"   52 A'                 
  0.073   0.086   0.102   0.108   0.128   0.154   0.183   0.189
 53 A'   54 A'   21 A"   55 A'   56 A'   57 A'   58 A'   59 A'                 
  0.214   0.214   0.224   0.225   0.270   0.285   0.305   0.355
 60 A'   22 A"   61 A'   23 A"   62 A'   24 A"   63 A'   64 A'                 
  0.370   0.394   0.394   0.401   0.401   0.414   0.415   0.430
 25 A"   26 A"   65 A'   66 A'   27 A"   67 A'   28 A"   68 A'                 
  0.460   0.471   0.545   0.571   0.578   0.593   0.604   0.611
 69 A'   70 A'   71 A'   72 A'   29 A"   73 A'   30 A"   74 A'                 
  0.705   0.719   0.836   0.856   0.943   1.061   1.219   1.257
 31 A"   75 A'   76 A'   77 A'   78 A'   79 A'   32 A"   80 A'                 
  1.262   1.308   1.331   1.344   1.345   1.383   1.420   1.504
 81 A'   33 A"   82 A'   83 A'   34 A"   84 A'   35 A"   36 A"                 
  1.591   1.593   1.627   1.659   1.754   1.921   2.079   2.558
 37 A"   85 A'   86 A'   87 A'   88 A'   89 A'   90 A'   91 A'                 
  2.674   2.758   3.064   3.948   3.954   3.955   3.958   3.964
 38 A"   92 A'   93 A'   39 A"   40 A"   94 A'   41 A"   95 A'                 
  3.995   3.998   4.062   4.150   4.167   4.290   4.361   5.965
 96 A'   42 A"   97 A'   98 A'   99 A'  100 A'  101 A'   43 A"                 
  5.987   5.998   6.009   6.026   6.042   6.991  13.802  13.889
102 A'   44 A"  103 A'  104 A'  105 A'  106 A'   45 A"  107 A'                 
 14.030  23.367  27.748  27.810  28.312  28.328  28.338  28.344
108 A'  109 A'  110 A'  111 A'   46 A"  112 A'   47 A"  113 A'                 
 28.353  28.360  28.520  28.522  28.523  28.531  28.534  28.542
114 A'  115 A'   48 A"   49 A"  116 A'   50 A"  117 A'  118 A'                 
 28.545  28.573  28.633  28.640 127.859 127.873 127.881 127.889
 51 A"  119 A'  120 A'  121 A'   52 A"  122 A'   53 A"  123 A'                 
127.899 127.911 151.562 151.615 163.1491901.7211901.775
124 A'  125 A'  126 A'  127 A'  128 A'  129 A'  130 A'                         

 Beta MOs, Restricted
 -- Occupied --                  
*******-1165.88 -176.32 -176.31 -165.73 -165.73 -165.73 -165.72
  1 A'    2 A'    3 A'    4 A'    5 A'    1 A"    6 A'    7 A'                 
-165.71 -165.71  -77.08  -35.82  -35.81  -31.31  -31.31  -31.31
  2 A"    8 A'    9 A'   10 A'   11 A'   12 A'   13 A'    3 A"                 
-31.302 -31.295 -31.295 -22.965 -22.963 -22.963 -22.958 -22.958
 14 A'    4 A"   15 A'   16 A'   17 A'    5 A"   18 A'    6 A"                 
-22.952 -22.951 -22.950 -22.946 -22.946 -10.298  -6.580  -6.368
 19 A'    7 A"   20 A'   21 A'    8 A"   22 A'   23 A'   24 A'                 
 -6.356  -4.782  -4.769  -4.765  -4.765  -4.754  -4.754  -4.741
 25 A'   26 A'   27 A'   28 A'    9 A"   10 A"   29 A'   30 A'                 
 -4.740  -4.737  -2.047  -2.042  -2.042  -2.034  -2.030  -2.030
 11 A"   31 A'   32 A'   12 A"   33 A'   34 A'   13 A"   35 A'                 
 -2.028  -2.027  -2.016  -2.016  -0.777  -0.656  -0.644  -0.530
 36 A'   14 A"   37 A'   15 A"   38 A'   39 A'   40 A'   41 A'                 
 -0.417  -0.381  -0.344  -0.298  -0.287  -0.281  -0.271  -0.269
 42 A'   43 A'   16 A"   44 A'   45 A'   17 A"   46 A'   18 A"                 
 -- Virtual --                   
 -0.143  -0.098  -0.094  -0.002   0.019   0.041   0.045   0.047
 47 A'   48 A'   19 A"   49 A'   50 A'   51 A'   20 A"   52 A'                 
  0.073   0.086   0.102   0.108   0.128   0.154   0.183   0.189
 53 A'   54 A'   21 A"   55 A'   56 A'   57 A'   58 A'   59 A'                 
  0.214   0.214   0.224   0.225   0.270   0.285   0.305   0.355
 60 A'   22 A"   61 A'   23 A"   62 A'   24 A"   63 A'   64 A'                 
  0.370   0.394   0.394   0.401   0.401   0.414   0.415   0.430
 25 A"   26 A"   65 A'   66 A'   27 A"   67 A'   28 A"   68 A'                 
  0.460   0.471   0.545   0.571   0.578   0.593   0.604   0.611
 69 A'   70 A'   71 A'   72 A'   29 A"   73 A'   30 A"   74 A'                 
  0.705   0.719   0.836   0.856   0.943   1.061   1.219   1.257
 31 A"   75 A'   76 A'   77 A'   78 A'   79 A'   32 A"   80 A'                 
  1.262   1.308   1.331   1.344   1.345   1.383   1.420   1.504
 81 A'   33 A"   82 A'   83 A'   34 A"   84 A'   35 A"   36 A"                 
  1.591   1.593   1.627   1.659   1.754   1.921   2.079   2.558
 37 A"   85 A'   86 A'   87 A'   88 A'   89 A'   90 A'   91 A'                 
  2.674   2.758   3.064   3.948   3.954   3.955   3.958   3.964
 38 A"   92 A'   93 A'   39 A"   40 A"   94 A'   41 A"   95 A'                 
  3.995   3.998   4.062   4.150   4.167   4.290   4.361   5.965
 96 A'   42 A"   97 A'   98 A'   99 A'  100 A'  101 A'   43 A"                 
  5.987   5.998   6.009   6.026   6.042   6.991  13.802  13.889
102 A'   44 A"  103 A'  104 A'  105 A'  106 A'   45 A"  107 A'                 
 14.030  23.367  27.748  27.810  28.312  28.328  28.338  28.344
108 A'  109 A'  110 A'  111 A'   46 A"  112 A'   47 A"  113 A'                 
 28.353  28.360  28.520  28.522  28.523  28.531  28.534  28.542
114 A'  115 A'   48 A"   49 A"  116 A'   50 A"  117 A'  118 A'                 
 28.545  28.573  28.633  28.640 127.859 127.873 127.881 127.889
 51 A"  119 A'  120 A'  121 A'   52 A"  122 A'   53 A"  123 A'                 
127.899 127.911 151.562 151.615 163.1491901.7211901.775
124 A'  125 A'  126 A'  127 A'  128 A'  129 A'  130 A'                         
 --------------------------------------------------------------

          Ground-State Mulliken Net Atomic Charges

     Atom                 Charge (a.u.)
  ----------------------------------------
      1 C                    -0.251980
      2 P                     0.107538
      3 H                     0.002940
      4 I                     0.107626
      5 I                     0.033876
  ----------------------------------------
  Sum of atomic charges =     0.000000

 -----------------------------------------------------------------
                    Cartesian Multipole Moments
 -----------------------------------------------------------------
    Charge (ESU x 10^10)
                 0.0000
    Dipole Moment (Debye)
         X      -0.1647      Y      -1.2013      Z       0.0000
       Tot       1.2126
    Quadrupole Moments (Debye-Ang)
        XX     -72.9414     XY       3.3967     YY     -71.7132
        XZ       0.0000     YZ      -0.0000     ZZ     -78.0815
    Octopole Moments (Debye-Ang^2)
       XXX       7.4756    XXY      30.8346    XYY      -7.5424
       YYY      38.0163    XXZ       0.0000    XYZ      -0.0000
       YYZ       0.0000    XZZ       1.4259    YZZ      16.0222
       ZZZ       0.0000
    Hexadecapole Moments (Debye-Ang^3)
      XXXX   -1446.6730   XXXY       9.1590   XXYY    -359.6157
      XYYY      36.2233   YYYY    -641.8415   XXXZ       0.0000
      XXYZ      -0.0000   XYYZ       0.0000   YYYZ      -0.0000
      XXZZ    -283.7462   XYZZ       2.2862   YYZZ    -131.0714
      XZZZ       0.0000   YZZZ      -0.0000   ZZZZ    -112.5204
 -----------------------------------------------------------------
 Calculating analytic gradient of the SCF energy
 Gradient of SCF Energy
            1           2           3           4           5
    1   0.0123206  -0.0192113   0.0015288   0.0394497  -0.0340878
    2  -0.1033933   0.0788038  -0.0116366   0.0215067   0.0147195
    3  -0.0000000   0.0000000  -0.0000000   0.0000000  -0.0000000
 Max gradient component =       1.034E-01
 RMS gradient           =       3.738E-02
 Gradient time:  CPU 8.46 s  wall 2.21 s
 Geometry Optimization Parameters
   NAtoms,    NIC,     NZ,  NCons,   NDum,   NFix, NCnnct, MaxDiis
        5      20       5       0       0       0       0       0

 Cartesian Hessian Update
 Hessian Updated using BFGS Update


** GEOMETRY OPTIMIZATION IN DELOCALIZED INTERNAL COORDINATES **
   Searching for a Minimum

   Optimization Cycle:   3

                       Coordinates (Angstroms)
     ATOM                X               Y               Z
      1  C         0.0042992320   -0.8796614942    0.0000000000
      2  P         0.0654088170   -2.4586567273    0.0000000000
      3  H        -1.2844486746   -2.9403910551    0.0000000000
      4  I         2.0315849077    0.3657899500    0.0000000000
      5  I        -2.0660475662    0.3869796226    0.0000000000
   Point Group: cs    Number of degrees of freedom:     7


   Energy is -14219.053221216

 Hessian Updated using BFGS Update

  7 Hessian modes will be used to form the next step
  Hessian Eigenvalues:
     0.025875    0.045041    0.166030    0.198016    0.242201    0.251185
     0.758493

 Minimum Search - Taking Simple RFO Step
 Searching for Lamda that Minimizes Along All modes
 Value Taken    Lamda =  -0.06055745
 Calculated Step too Large.  Step scaled by  0.379927
 Step Taken.  Stepsize is  0.300000

                             Maximum     Tolerance    Cnvgd?
         Gradient           0.076436      0.000300      NO
         Displacement       0.165181      0.001200      NO
         Energy change     -0.026301      0.000001      NO


 New Cartesian Coordinates Obtained by Inverse Iteration

 Displacement from previous Coordinates is:  0.317762
 ----------------------------------------------------------------
             Standard Nuclear Orientation (Angstroms)
    I     Atom           X                Y                Z
 ----------------------------------------------------------------
    1      C       0.0013605104    -0.8724976311     0.0000000000
    2      P       0.0891203751    -2.4789261969     0.0000000000
    3      H      -1.2830222003    -2.8826657295     0.0000000000
    4      I       1.9140494330     0.3455842956     0.0000000000
    5      I      -1.9707114024     0.3625655579     0.0000000000
 ----------------------------------------------------------------
 Molecular Point Group                 Cs    NOp =  2
 Largest Abelian Subgroup              Cs    NOp =  2
 Nuclear Repulsion Energy =   825.2493993909 hartrees
 There are       64 alpha and       64 beta electrons
 Applying Cartesian multipole field
    Component          Value
    ---------          -----
     (2,0,0)        1.00000E-11
     (0,2,0)        2.00000E-11
     (0,0,2)       -3.00000E-11
 Nucleus-field energy     =     0.0000000228 hartrees
 Requested basis set is 6-311++G(d,p)
 There are 72 shells and 183 basis functions
 A cutoff of  1.0D-11 yielded   1998 shell pairs
 There are     13688 function pairs (     15535 Cartesian)
 Smallest overlap matrix eigenvalue = 6.19E-04
 Guess MOs from SCF MO coefficient file

 -----------------------------------------------------------------------
  General SCF calculation program by
  Eric Jon Sundstrom, Paul Horn, Yuezhi Mao, Dmitri Zuev, Alec White,
  David Stuck, Shaama M.S., Shane Yost, Joonho Lee, David Small,
  Daniel Levine, Susi Lehtola, Hugh Burton, Evgeny Epifanovsky
 -----------------------------------------------------------------------
 Exchange:     0.2000 Hartree-Fock + 0.0800 Slater + 0.7200 B88
 Correlation:  0.1900 VWN1RPA + 0.8100 LYP
 Using SG-1 standard quadrature grid
 using 4 threads for integral computing
 -------------------------------------------------------
 OpenMP Integral computing Module                
 Release: version 2.0, May 2017, Q-Chem Inc. Pleasanton 
 -------------------------------------------------------
 -------------------------------------------------------
 OpenMP BLAS3 based DFT computing Module                
 Release: version 1.0, May 2013, Q-Chem Inc. Pittsburgh 
 -------------------------------------------------------
 A restricted SCF calculation will be
 performed using DIIS
 SCF converges when DIIS error is below 1.0e-08
 ---------------------------------------
  Cycle       Energy         DIIS error
 ---------------------------------------
    1  -14219.0710510393      6.54e-04  
    2  -14219.0726385348      5.01e-04  
    3  -14219.0720244356      6.24e-04  
    4  -14219.0738056063      9.34e-05  
    5  -14219.0738508135      3.36e-05  
    6  -14219.0738561792      4.54e-06  
    7  -14219.0738562824      1.27e-06  
    8  -14219.0738562909      4.29e-07  
    9  -14219.0738562919      2.00e-07  
   10  -14219.0738562921      2.81e-08  
   11  -14219.0738562919      7.49e-09  Convergence criterion met
 ---------------------------------------
 SCF time:   CPU 27.29s  wall 7.00s 
 SCF   energy in the final basis set =   -14219.0738562919
 Total energy in the final basis set =   -14219.0738562919

 --------------------------------------------------------------
             Orbital Energies (a.u.) and Symmetries
 --------------------------------------------------------------

 Alpha MOs, Restricted
 -- Occupied --                  
*******-1165.88 -176.32 -176.31 -165.73 -165.72 -165.72 -165.72
  1 A'    2 A'    3 A'    4 A'    5 A'    1 A"    6 A'    7 A'                 
-165.72 -165.72  -77.08  -35.82  -35.81  -31.31  -31.31  -31.31
  2 A"    8 A'    9 A'   10 A'   11 A'   12 A'    3 A"   13 A'                 
-31.304 -31.298 -31.297 -22.963 -22.961 -22.961 -22.956 -22.956
 14 A'    4 A"   15 A'   16 A'    5 A"   17 A'   18 A'    6 A"                 
-22.955 -22.953 -22.953 -22.948 -22.948 -10.294  -6.576  -6.367
 19 A'    7 A"   20 A'   21 A'    8 A"   22 A'   23 A'   24 A'                 
 -6.359  -4.781  -4.772  -4.764  -4.764  -4.756  -4.756  -4.737
 25 A'   26 A'   27 A'    9 A"   28 A'   10 A"   29 A'   30 A'                 
 -4.737  -4.733  -2.045  -2.041  -2.041  -2.037  -2.033  -2.033
 11 A"   31 A'   32 A'   12 A"   33 A'   34 A'   13 A"   35 A'                 
 -2.027  -2.027  -2.019  -2.019  -0.777  -0.659  -0.650  -0.525
 36 A'   14 A"   37 A'   15 A"   38 A'   39 A'   40 A'   41 A'                 
 -0.422  -0.386  -0.347  -0.304  -0.289  -0.281  -0.270  -0.265
 42 A'   43 A'   16 A"   44 A'   45 A'   17 A"   46 A'   18 A"                 
 -- Virtual --                   
 -0.124  -0.095  -0.079  -0.002   0.021   0.040   0.045   0.046
 47 A'   19 A"   48 A'   49 A'   50 A'   51 A'   52 A'   20 A"                 
  0.074   0.085   0.102   0.106   0.129   0.153   0.182   0.190
 53 A'   54 A'   21 A"   55 A'   56 A'   57 A'   58 A'   59 A'                 
  0.212   0.213   0.226   0.226   0.271   0.288   0.304   0.358
 60 A'   22 A"   61 A'   23 A"   62 A'   24 A"   63 A'   64 A'                 
  0.368   0.389   0.392   0.400   0.418   0.419   0.421   0.437
 25 A"   65 A'   26 A"   27 A"   66 A'   28 A"   67 A'   68 A'                 
  0.460   0.474   0.559   0.570   0.574   0.607   0.617   0.621
 69 A'   70 A'   71 A'   72 A'   29 A"   30 A"   73 A'   74 A'                 
  0.723   0.747   0.837   0.858   0.952   1.035   1.218   1.281
 31 A"   75 A'   76 A'   77 A'   78 A'   79 A'   32 A"   80 A'                 
  1.295   1.313   1.335   1.359   1.363   1.398   1.425   1.491
 81 A'   33 A"   82 A'   34 A"   83 A'   84 A'   35 A"   36 A"                 
  1.593   1.606   1.631   1.673   1.763   1.904   2.079   2.561
 37 A"   85 A'   86 A'   87 A'   88 A'   89 A'   90 A'   91 A'                 
  2.669   2.761   3.038   3.949   3.955   3.956   3.962   3.963
 38 A"   92 A'   93 A'   39 A"   40 A"   94 A'   95 A'   41 A"                 
  4.008   4.014   4.076   4.190   4.202   4.298   4.371   5.966
 42 A"   96 A'   97 A'   98 A'   99 A'  100 A'  101 A'   43 A"                 
  5.998   6.002   6.012   6.029   6.040   6.991  13.806  13.895
102 A'   44 A"  103 A'  104 A'  105 A'  106 A'   45 A"  107 A'                 
 14.016  23.353  27.761  27.820  28.313  28.337  28.341  28.348
108 A'  109 A'  110 A'  111 A'   46 A"  112 A'   47 A"  113 A'                 
 28.354  28.358  28.521  28.525  28.526  28.529  28.532  28.549
114 A'  115 A'   48 A"  116 A'   49 A"   50 A"  117 A'   51 A"                 
 28.550  28.581  28.651  28.656 127.861 127.878 127.883 127.892
118 A'  119 A'  120 A'  121 A'   52 A"  122 A'   53 A"  123 A'                 
127.903 127.911 151.573 151.623 163.1421901.7321901.784
124 A'  125 A'  126 A'  127 A'  128 A'  129 A'  130 A'                         

 Beta MOs, Restricted
 -- Occupied --                  
*******-1165.88 -176.32 -176.31 -165.73 -165.72 -165.72 -165.72
  1 A'    2 A'    3 A'    4 A'    5 A'    1 A"    6 A'    7 A'                 
-165.72 -165.72  -77.08  -35.82  -35.81  -31.31  -31.31  -31.31
  2 A"    8 A'    9 A'   10 A'   11 A'   12 A'    3 A"   13 A'                 
-31.304 -31.298 -31.297 -22.963 -22.961 -22.961 -22.956 -22.956
 14 A'    4 A"   15 A'   16 A'    5 A"   17 A'   18 A'    6 A"                 
-22.955 -22.953 -22.953 -22.948 -22.948 -10.294  -6.576  -6.367
 19 A'    7 A"   20 A'   21 A'    8 A"   22 A'   23 A'   24 A'                 
 -6.359  -4.781  -4.772  -4.764  -4.764  -4.756  -4.756  -4.737
 25 A'   26 A'   27 A'    9 A"   28 A'   10 A"   29 A'   30 A'                 
 -4.737  -4.733  -2.045  -2.041  -2.041  -2.037  -2.033  -2.033
 11 A"   31 A'   32 A'   12 A"   33 A'   34 A'   13 A"   35 A'                 
 -2.027  -2.027  -2.019  -2.019  -0.777  -0.659  -0.650  -0.525
 36 A'   14 A"   37 A'   15 A"   38 A'   39 A'   40 A'   41 A'                 
 -0.422  -0.386  -0.347  -0.304  -0.289  -0.281  -0.270  -0.265
 42 A'   43 A'   16 A"   44 A'   45 A'   17 A"   46 A'   18 A"                 
 -- Virtual --                   
 -0.124  -0.095  -0.079  -0.002   0.021   0.040   0.045   0.046
 47 A'   19 A"   48 A'   49 A'   50 A'   51 A'   52 A'   20 A"                 
  0.074   0.085   0.102   0.106   0.129   0.153   0.182   0.190
 53 A'   54 A'   21 A"   55 A'   56 A'   57 A'   58 A'   59 A'                 
  0.212   0.213   0.226   0.226   0.271   0.288   0.304   0.358
 60 A'   22 A"   61 A'   23 A"   62 A'   24 A"   63 A'   64 A'                 
  0.368   0.389   0.392   0.400   0.418   0.419   0.421   0.437
 25 A"   65 A'   26 A"   27 A"   66 A'   28 A"   67 A'   68 A'                 
  0.460   0.474   0.559   0.570   0.574   0.607   0.617   0.621
 69 A'   70 A'   71 A'   72 A'   29 A"   30 A"   73 A'   74 A'                 
  0.723   0.747   0.837   0.858   0.952   1.035   1.218   1.281
 31 A"   75 A'   76 A'   77 A'   78 A'   79 A'   32 A"   80 A'                 
  1.295   1.313   1.335   1.359   1.363   1.398   1.425   1.491
 81 A'   33 A"   82 A'   34 A"   83 A'   84 A'   35 A"   36 A"                 
  1.593   1.606   1.631   1.673   1.763   1.904   2.079   2.561
 37 A"   85 A'   86 A'   87 A'   88 A'   89 A'   90 A'   91 A'                 
  2.669   2.761   3.038   3.949   3.955   3.956   3.962   3.963
 38 A"   92 A'   93 A'   39 A"   40 A"   94 A'   95 A'   41 A"                 
  4.008   4.014   4.076   4.190   4.202   4.298   4.371   5.966
 42 A"   96 A'   97 A'   98 A'   99 A'  100 A'  101 A'   43 A"                 
  5.998   6.002   6.012   6.029   6.040   6.991  13.806  13.895
102 A'   44 A"  103 A'  104 A'  105 A'  106 A'   45 A"  107 A'                 
 14.016  23.353  27.761  27.820  28.313  28.337  28.341  28.348
108 A'  109 A'  110 A'  111 A'   46 A"  112 A'   47 A"  113 A'                 
 28.354  28.358  28.521  28.525  28.526  28.529  28.532  28.549
114 A'  115 A'   48 A"  116 A'   49 A"   50 A"  117 A'   51 A"                 
 28.550  28.581  28.651  28.656 127.861 127.878 127.883 127.892
118 A'  119 A'  120 A'  121 A'   52 A"  122 A'   53 A"  123 A'                 
127.903 127.911 151.573 151.623 163.1421901.7321901.784
124 A'  125 A'  126 A'  127 A'  128 A'  129 A'  130 A'                         
 --------------------------------------------------------------

          Ground-State Mulliken Net Atomic Charges

     Atom                 Charge (a.u.)
  ----------------------------------------
      1 C                    -0.281797
      2 P                     0.096872
      3 H                    -0.008733
      4 I                     0.123888
      5 I                     0.069771
  ----------------------------------------
  Sum of atomic charges =     0.000000

 -----------------------------------------------------------------
                    Cartesian Multipole Moments
 -----------------------------------------------------------------
    Charge (ESU x 10^10)
                 0.0000
    Dipole Moment (Debye)
         X      -0.2739      Y      -0.8635      Z      -0.0000
       Tot       0.9059
    Quadrupole Moments (Debye-Ang)
        XX     -73.0282     XY       2.8881     YY     -72.4299
        XZ      -0.0000     YZ       0.0000     ZZ     -77.9281
    Octopole Moments (Debye-Ang^2)
       XXX       6.6044    XXY      32.1146    XYY      -6.5938
       YYY      45.7294    XXZ      -0.0000    XYZ       0.0000
       YYZ      -0.0000    XZZ       1.6559    YZZ      17.8959
       ZZZ      -0.0000
    Hexadecapole Moments (Debye-Ang^3)
      XXXX   -1314.8418   XXXY       8.4364   XXYY    -336.7811
      XYYY      34.7482   YYYY    -651.3542   XXXZ      -0.0000
      XXYZ       0.0000   XYYZ      -0.0000   YYYZ       0.0000
      XXZZ    -258.3037   XYZZ       2.7519   YYZZ    -131.8734
      XZZZ      -0.0000   YZZZ       0.0000   ZZZZ    -112.0442
 -----------------------------------------------------------------
 Calculating analytic gradient of the SCF energy
 Gradient of SCF Energy
            1           2           3           4           5
    1   0.0126884  -0.0124500   0.0007484   0.0284520  -0.0294389
    2  -0.0770989   0.0535880  -0.0075120   0.0163827   0.0146402
    3   0.0000000  -0.0000000   0.0000000  -0.0000000   0.0000000
 Max gradient component =       7.710E-02
 RMS gradient           =       2.750E-02
 Gradient time:  CPU 8.87 s  wall 2.32 s
 Geometry Optimization Parameters
   NAtoms,    NIC,     NZ,  NCons,   NDum,   NFix, NCnnct, MaxDiis
        5      20       5       0       0       0       0       0

 Cartesian Hessian Update
 Hessian Updated using BFGS Update


** GEOMETRY OPTIMIZATION IN DELOCALIZED INTERNAL COORDINATES **
   Searching for a Minimum

   Optimization Cycle:   4

                       Coordinates (Angstroms)
     ATOM                X               Y               Z
      1  C         0.0013605104   -0.8724976311    0.0000000000
      2  P         0.0891203751   -2.4789261969    0.0000000000
      3  H        -1.2830222003   -2.8826657295    0.0000000000
      4  I         1.9140494330    0.3455842956    0.0000000000
      5  I        -1.9707114024    0.3625655579    0.0000000000
   Point Group: cs    Number of degrees of freedom:     7


   Energy is -14219.073856292

 Hessian Updated using BFGS Update

  7 Hessian modes will be used to form the next step
  Hessian Eigenvalues:
     0.035765    0.058201    0.170898    0.198105    0.244183    0.251513
     0.686485

 Minimum Search - Taking Simple RFO Step
 Searching for Lamda that Minimizes Along All modes
 Value Taken    Lamda =  -0.03680610
 Calculated Step too Large.  Step scaled by  0.461671
 Step Taken.  Stepsize is  0.300000

                             Maximum     Tolerance    Cnvgd?
         Gradient           0.056392      0.000300      NO
         Displacement       0.180671      0.001200      NO
         Energy change     -0.020635      0.000001      NO


 New Cartesian Coordinates Obtained by Inverse Iteration

 Displacement from previous Coordinates is:  0.298753
 ----------------------------------------------------------------
             Standard Nuclear Orientation (Angstroms)
    I     Atom           X                Y                Z
 ----------------------------------------------------------------
    1      C      -0.0089628376    -0.8578087066     0.0000000000
    2      P       0.0989913216    -2.4911359677     0.0000000000
    3      H      -1.2876258385    -2.8348935020     0.0000000000
    4      I       1.8157500903     0.3364830720     0.0000000000
    5      I      -1.8673560200     0.3214154004     0.0000000000
 ----------------------------------------------------------------
 Molecular Point Group                 Cs    NOp =  2
 Largest Abelian Subgroup              Cs    NOp =  2
 Nuclear Repulsion Energy =   858.0312847863 hartrees
 There are       64 alpha and       64 beta electrons
 Applying Cartesian multipole field
    Component          Value
    ---------          -----
     (2,0,0)        1.00000E-11
     (0,2,0)        2.00000E-11
     (0,0,2)       -3.00000E-11
 Nucleus-field energy     =     0.0000000213 hartrees
 Requested basis set is 6-311++G(d,p)
 There are 72 shells and 183 basis functions
 A cutoff of  1.0D-11 yielded   2016 shell pairs
 There are     13758 function pairs (     15609 Cartesian)
 Smallest overlap matrix eigenvalue = 6.09E-04
 Guess MOs from SCF MO coefficient file

 -----------------------------------------------------------------------
  General SCF calculation program by
  Eric Jon Sundstrom, Paul Horn, Yuezhi Mao, Dmitri Zuev, Alec White,
  David Stuck, Shaama M.S., Shane Yost, Joonho Lee, David Small,
  Daniel Levine, Susi Lehtola, Hugh Burton, Evgeny Epifanovsky
 -----------------------------------------------------------------------
 Exchange:     0.2000 Hartree-Fock + 0.0800 Slater + 0.7200 B88
 Correlation:  0.1900 VWN1RPA + 0.8100 LYP
 Using SG-1 standard quadrature grid
 using 4 threads for integral computing
 -------------------------------------------------------
 OpenMP Integral computing Module                
 Release: version 2.0, May 2017, Q-Chem Inc. Pleasanton 
 -------------------------------------------------------
 -------------------------------------------------------
 OpenMP BLAS3 based DFT computing Module                
 Release: version 1.0, May 2013, Q-Chem Inc. Pittsburgh 
 -------------------------------------------------------
 A restricted SCF calculation will be
 performed using DIIS
 SCF converges when DIIS error is below 1.0e-08
 ---------------------------------------
  Cycle       Energy         DIIS error
 ---------------------------------------
    1  -14219.0831054341      7.33e-04  
    2  -14219.0845125908      6.38e-04  
    3  -14219.0844664999      6.44e-04  
    4  -14219.0863188409      1.05e-04  
    5  -14219.0863770863      3.35e-05  
    6  -14219.0863821316      4.75e-06  
    7  -14219.0863822444      1.59e-06  
    8  -14219.0863822565      4.00e-07  
    9  -14219.0863822571      1.28e-07  
   10  -14219.0863822570      2.86e-08  
   11  -14219.0863822572      6.00e-09  Convergence criterion met
 ---------------------------------------
 SCF time:   CPU 27.81s  wall 7.00s 
 SCF   energy in the final basis set =   -14219.0863822572
 Total energy in the final basis set =   -14219.0863822572

 --------------------------------------------------------------
             Orbital Energies (a.u.) and Symmetries
 --------------------------------------------------------------

 Alpha MOs, Restricted
 -- Occupied --                  
*******-1165.88 -176.32 -176.32 -165.72 -165.72 -165.72 -165.72
  1 A'    2 A'    3 A'    4 A'    5 A'    1 A"    6 A'    7 A'                 
-165.72 -165.72  -77.07  -35.82  -35.81  -31.31  -31.31  -31.30
  2 A"    8 A'    9 A'   10 A'   11 A'   12 A'   13 A'    3 A"                 
-31.304 -31.301 -31.301 -22.961 -22.959 -22.959 -22.958 -22.956
 14 A'    4 A"   15 A'   16 A'    5 A"   17 A'   18 A'    6 A"                 
-22.956 -22.954 -22.954 -22.952 -22.952 -10.288  -6.572  -6.366
 19 A'   20 A'    7 A"   21 A'    8 A"   22 A'   23 A'   24 A'                 
 -6.363  -4.779  -4.776  -4.763  -4.763  -4.760  -4.760  -4.733
 25 A'   26 A'   27 A'    9 A"   28 A'   10 A"   29 A'   30 A'                 
 -4.732  -4.729  -2.044  -2.041  -2.040  -2.039  -2.037  -2.036
 11 A"   31 A'   32 A'   33 A'   12 A"   34 A'   13 A"   35 A'                 
 -2.026  -2.026  -2.023  -2.023  -0.783  -0.662  -0.659  -0.522
 36 A'   14 A"   37 A'   15 A"   38 A'   39 A'   40 A'   41 A'                 
 -0.428  -0.390  -0.354  -0.309  -0.291  -0.282  -0.267  -0.260
 42 A'   43 A'   16 A"   44 A'   45 A'   17 A"   46 A'   18 A"                 
 -- Virtual --                   
 -0.104  -0.096  -0.060  -0.001   0.022   0.040   0.044   0.047
 47 A'   19 A"   48 A'   49 A'   50 A'   51 A'   52 A'   20 A"                 
  0.076   0.085   0.101   0.104   0.129   0.151   0.182   0.194
 53 A'   54 A'   21 A"   55 A'   56 A'   57 A'   58 A'   59 A'                 
  0.210   0.211   0.229   0.230   0.272   0.290   0.303   0.357
 22 A"   60 A'   23 A"   61 A'   62 A'   24 A"   63 A'   64 A'                 
  0.365   0.383   0.384   0.403   0.419   0.426   0.440   0.449
 25 A"   65 A'   26 A"   27 A"   66 A'   28 A"   67 A'   68 A'                 
  0.459   0.474   0.559   0.567   0.597   0.611   0.626   0.650
 69 A'   70 A'   71 A'   29 A"   72 A'   30 A"   73 A'   74 A'                 
  0.744   0.775   0.827   0.864   0.961   1.009   1.222   1.299
 31 A"   75 A'   76 A'   77 A'   78 A'   79 A'   32 A"   80 A'                 
  1.317   1.321   1.336   1.371   1.393   1.414   1.429   1.480
 33 A"   81 A'   82 A'   34 A"   83 A'   84 A'   35 A"   36 A"                 
  1.596   1.613   1.632   1.685   1.770   1.882   2.078   2.567
 37 A"   85 A'   86 A'   87 A'   88 A'   89 A'   90 A'   91 A'                 
  2.664   2.764   3.016   3.948   3.953   3.958   3.959   3.971
 38 A"   92 A'   93 A'   39 A"   40 A"   94 A'   95 A'   41 A"                 
  4.018   4.037   4.083   4.206   4.227   4.332   4.386   5.968
 42 A"   96 A'   97 A'   98 A'   99 A'  100 A'  101 A'   43 A"                 
  6.006   6.009   6.012   6.017   6.058   6.991  13.810  13.900
 44 A"  102 A'  103 A'  104 A'  105 A'  106 A'   45 A"  107 A'                 
 14.008  23.342  27.780  27.832  28.314  28.344  28.345  28.347
108 A'  109 A'  110 A'  111 A'   46 A"   47 A"  112 A'  113 A'                 
 28.355  28.366  28.523  28.526  28.527  28.530  28.530  28.554
114 A'  115 A'   48 A"   49 A"  116 A'  117 A'   50 A"   51 A"                 
 28.561  28.587  28.662  28.672 127.862 127.885 127.885 127.893
118 A'  119 A'  120 A'  121 A'   52 A"   53 A"  122 A'  123 A'                 
127.899 127.918 151.591 151.633 163.1361901.7511901.795
124 A'  125 A'  126 A'  127 A'  128 A'  129 A'  130 A'                         

 Beta MOs, Restricted
 -- Occupied --                  
*******-1165.88 -176.32 -176.32 -165.72 -165.72 -165.72 -165.72
  1 A'    2 A'    3 A'    4 A'    5 A'    1 A"    6 A'    7 A'                 
-165.72 -165.72  -77.07  -35.82  -35.81  -31.31  -31.31  -31.30
  2 A"    8 A'    9 A'   10 A'   11 A'   12 A'   13 A'    3 A"                 
-31.304 -31.301 -31.301 -22.961 -22.959 -22.959 -22.958 -22.956
 14 A'    4 A"   15 A'   16 A'    5 A"   17 A'   18 A'    6 A"                 
-22.956 -22.954 -22.954 -22.952 -22.952 -10.288  -6.572  -6.366
 19 A'   20 A'    7 A"   21 A'    8 A"   22 A'   23 A'   24 A'                 
 -6.363  -4.779  -4.776  -4.763  -4.763  -4.760  -4.760  -4.733
 25 A'   26 A'   27 A'    9 A"   28 A'   10 A"   29 A'   30 A'                 
 -4.732  -4.729  -2.044  -2.041  -2.040  -2.039  -2.037  -2.036
 11 A"   31 A'   32 A'   33 A'   12 A"   34 A'   13 A"   35 A'                 
 -2.026  -2.026  -2.023  -2.023  -0.783  -0.662  -0.659  -0.522
 36 A'   14 A"   37 A'   15 A"   38 A'   39 A'   40 A'   41 A'                 
 -0.428  -0.390  -0.354  -0.309  -0.291  -0.282  -0.267  -0.260
 42 A'   43 A'   16 A"   44 A'   45 A'   17 A"   46 A'   18 A"                 
 -- Virtual --                   
 -0.104  -0.096  -0.060  -0.001   0.022   0.040   0.044   0.047
 47 A'   19 A"   48 A'   49 A'   50 A'   51 A'   52 A'   20 A"                 
  0.076   0.085   0.101   0.104   0.129   0.151   0.182   0.194
 53 A'   54 A'   21 A"   55 A'   56 A'   57 A'   58 A'   59 A'                 
  0.210   0.211   0.229   0.230   0.272   0.290   0.303   0.357
 22 A"   60 A'   23 A"   61 A'   62 A'   24 A"   63 A'   64 A'                 
  0.365   0.383   0.384   0.403   0.419   0.426   0.440   0.449
 25 A"   65 A'   26 A"   27 A"   66 A'   28 A"   67 A'   68 A'                 
  0.459   0.474   0.559   0.567   0.597   0.611   0.626   0.650
 69 A'   70 A'   71 A'   29 A"   72 A'   30 A"   73 A'   74 A'                 
  0.744   0.775   0.827   0.864   0.961   1.009   1.222   1.299
 31 A"   75 A'   76 A'   77 A'   78 A'   79 A'   32 A"   80 A'                 
  1.317   1.321   1.336   1.371   1.393   1.414   1.429   1.480
 33 A"   81 A'   82 A'   34 A"   83 A'   84 A'   35 A"   36 A"                 
  1.596   1.613   1.632   1.685   1.770   1.882   2.078   2.567
 37 A"   85 A'   86 A'   87 A'   88 A'   89 A'   90 A'   91 A'                 
  2.664   2.764   3.016   3.948   3.953   3.958   3.959   3.971
 38 A"   92 A'   93 A'   39 A"   40 A"   94 A'   95 A'   41 A"                 
  4.018   4.037   4.083   4.206   4.227   4.332   4.386   5.968
 42 A"   96 A'   97 A'   98 A'   99 A'  100 A'  101 A'   43 A"                 
  6.006   6.009   6.012   6.017   6.058   6.991  13.810  13.900
 44 A"  102 A'  103 A'  104 A'  105 A'  106 A'   45 A"  107 A'                 
 14.008  23.342  27.780  27.832  28.314  28.344  28.345  28.347
108 A'  109 A'  110 A'  111 A'   46 A"   47 A"  112 A'  113 A'                 
 28.355  28.366  28.523  28.526  28.527  28.530  28.530  28.554
114 A'  115 A'   48 A"   49 A"  116 A'  117 A'   50 A"   51 A"                 
 28.561  28.587  28.662  28.672 127.862 127.885 127.885 127.893
118 A'  119 A'  120 A'  121 A'   52 A"   53 A"  122 A'  123 A'                 
127.899 127.918 151.591 151.633 163.1361901.7511901.795
124 A'  125 A'  126 A'  127 A'  128 A'  129 A'  130 A'                         
 --------------------------------------------------------------

          Ground-State Mulliken Net Atomic Charges

     Atom                 Charge (a.u.)
  ----------------------------------------
      1 C                    -0.323773
      2 P                     0.091822
      3 H                    -0.020758
      4 I                     0.137821
      5 I                     0.114888
  ----------------------------------------
  Sum of atomic charges =     0.000000

 -----------------------------------------------------------------
                    Cartesian Multipole Moments
 -----------------------------------------------------------------
    Charge (ESU x 10^10)
                 0.0000
    Dipole Moment (Debye)
         X      -0.4639      Y      -0.5111      Z      -0.0000
       Tot       0.6902
    Quadrupole Moments (Debye-Ang)
        XX     -73.1124     XY       2.5638     YY     -73.2660
        XZ       0.0000     YZ       0.0000     ZZ     -77.7187
    Octopole Moments (Debye-Ang^2)
       XXX       4.1379    XXY      33.2351    XYY      -6.4302
       YYY      53.6957    XXZ      -0.0000    XYZ       0.0000
       YYZ      -0.0000    XZZ       1.1588    YZZ      19.8461
       ZZZ      -0.0000
    Hexadecapole Moments (Debye-Ang^3)
      XXXX   -1195.9730   XXXY       2.8188   XXYY    -316.0867
      XYYY      28.0261   YYYY    -658.6420   XXXZ       0.0000
      XXYZ       0.0000   XYYZ      -0.0000   YYYZ       0.0000
      XXZZ    -235.3310   XYZZ       1.0812   YYZZ    -132.3378
      XZZZ       0.0000   YZZZ       0.0000   ZZZZ    -111.3927
 -----------------------------------------------------------------
 Calculating analytic gradient of the SCF energy
 Gradient of SCF Energy
            1           2           3           4           5
    1   0.0090642  -0.0079046   0.0002730   0.0095448  -0.0109775
    2  -0.0417604   0.0333506  -0.0040512   0.0068194   0.0056416
    3   0.0000000  -0.0000000  -0.0000000  -0.0000000   0.0000000
 Max gradient component =       4.176E-02
 RMS gradient           =       1.485E-02
 Gradient time:  CPU 9.28 s  wall 2.42 s
 Geometry Optimization Parameters
   NAtoms,    NIC,     NZ,  NCons,   NDum,   NFix, NCnnct, MaxDiis
        5      20       5       0       0       0       0       0

 Cartesian Hessian Update
 Hessian Updated using BFGS Update


** GEOMETRY OPTIMIZATION IN DELOCALIZED INTERNAL COORDINATES **
   Searching for a Minimum

   Optimization Cycle:   5

                       Coordinates (Angstroms)
     ATOM                X               Y               Z
      1  C        -0.0089628376   -0.8578087066    0.0000000000
      2  P         0.0989913216   -2.4911359677    0.0000000000
      3  H        -1.2876258385   -2.8348935020    0.0000000000
      4  I         1.8157500903    0.3364830720    0.0000000000
      5  I        -1.8673560200    0.3214154004    0.0000000000
   Point Group: cs    Number of degrees of freedom:     7


   Energy is -14219.086382257

 Hessian Updated using BFGS Update

  7 Hessian modes will be used to form the next step
  Hessian Eigenvalues:
     0.047674    0.105362    0.166358    0.198088    0.244628    0.252719
     0.633881

 Minimum Search - Taking Simple RFO Step
 Searching for Lamda that Minimizes Along All modes
 Value Taken    Lamda =  -0.00573052
 Step Taken.  Stepsize is  0.204224

                             Maximum     Tolerance    Cnvgd?
         Gradient           0.031095      0.000300      NO
         Displacement       0.146144      0.001200      NO
         Energy change     -0.012526      0.000001      NO


 New Cartesian Coordinates Obtained by Inverse Iteration

 Displacement from previous Coordinates is:  0.198093
 ----------------------------------------------------------------
             Standard Nuclear Orientation (Angstroms)
    I     Atom           X                Y                Z
 ----------------------------------------------------------------
    1      C      -0.0264185560    -0.8474625871     0.0000000000
    2      P       0.1142263050    -2.5130020642     0.0000000000
    3      H      -1.2864266350    -2.7841437198     0.0000000000
    4      I       1.7601946178     0.3276560358     0.0000000000
    5      I      -1.8107790160     0.2910126313     0.0000000000
 ----------------------------------------------------------------
 Molecular Point Group                 Cs    NOp =  2
 Largest Abelian Subgroup              Cs    NOp =  2
 Nuclear Repulsion Energy =   877.1291958384 hartrees
 There are       64 alpha and       64 beta electrons
 Applying Cartesian multipole field
    Component          Value
    ---------          -----
     (2,0,0)        1.00000E-11
     (0,2,0)        2.00000E-11
     (0,0,2)       -3.00000E-11
 Nucleus-field energy     =     0.0000000205 hartrees
 Requested basis set is 6-311++G(d,p)
 There are 72 shells and 183 basis functions
 A cutoff of  1.0D-11 yielded   2025 shell pairs
 There are     13807 function pairs (     15669 Cartesian)
 Smallest overlap matrix eigenvalue = 6.13E-04
 Guess MOs from SCF MO coefficient file

 -----------------------------------------------------------------------
  General SCF calculation program by
  Eric Jon Sundstrom, Paul Horn, Yuezhi Mao, Dmitri Zuev, Alec White,
  David Stuck, Shaama M.S., Shane Yost, Joonho Lee, David Small,
  Daniel Levine, Susi Lehtola, Hugh Burton, Evgeny Epifanovsky
 -----------------------------------------------------------------------
 Exchange:     0.2000 Hartree-Fock + 0.0800 Slater + 0.7200 B88
 Correlation:  0.1900 VWN1RPA + 0.8100 LYP
 Using SG-1 standard quadrature grid
 using 4 threads for integral computing
 -------------------------------------------------------
 OpenMP Integral computing Module                
 Release: version 2.0, May 2017, Q-Chem Inc. Pleasanton 
 -------------------------------------------------------
 -------------------------------------------------------
 OpenMP BLAS3 based DFT computing Module                
 Release: version 1.0, May 2013, Q-Chem Inc. Pittsburgh 
 -------------------------------------------------------
 A restricted SCF calculation will be
 performed using DIIS
 SCF converges when DIIS error is below 1.0e-08
 ---------------------------------------
  Cycle       Energy         DIIS error
 ---------------------------------------
    1  -14219.0870477915      5.64e-04  
    2  -14219.0885224218      3.06e-04  
    3  -14219.0881042355      4.36e-04  
    4  -14219.0889159298      9.09e-05  
    5  -14219.0889578419      2.85e-05  
    6  -14219.0889615877      3.97e-06  
    7  -14219.0889616630      1.61e-06  
    8  -14219.0889616737      3.72e-07  
    9  -14219.0889616739      9.79e-08  
   10  -14219.0889616740      1.76e-08  
   11  -14219.0889616741      3.34e-09  Convergence criterion met
 ---------------------------------------
 SCF time:   CPU 28.26s  wall 7.00s 
 SCF   energy in the final basis set =   -14219.0889616741
 Total energy in the final basis set =   -14219.0889616741

 --------------------------------------------------------------
             Orbital Energies (a.u.) and Symmetries
 --------------------------------------------------------------

 Alpha MOs, Restricted
 -- Occupied --                  
*******-1165.89 -176.32 -176.32 -165.72 -165.72 -165.72 -165.72
  1 A'    2 A'    3 A'    4 A'    5 A'    1 A"    6 A'    7 A'                 
-165.72 -165.72  -77.07  -35.82  -35.81  -31.31  -31.31  -31.30
  2 A"    8 A'    9 A'   10 A'   11 A'   12 A'   13 A'    3 A"                 
-31.304 -31.302 -31.302 -22.961 -22.959 -22.959 -22.958 -22.957
 14 A'    4 A"   15 A'   16 A'    5 A"   17 A'   18 A'    6 A"                 
-22.957 -22.955 -22.955 -22.953 -22.953 -10.286  -6.570  -6.366
 19 A'   20 A'    7 A"   21 A'    8 A"   22 A'   23 A'   24 A'                 
 -6.364  -4.779  -4.777  -4.764  -4.763  -4.762  -4.761  -4.731
 25 A'   26 A'   27 A'    9 A"   28 A'   10 A"   29 A'   30 A'                 
 -4.730  -4.727  -2.045  -2.042  -2.040  -2.040  -2.038  -2.038
 11 A"   31 A'   32 A'   33 A'   12 A"   34 A'   13 A"   35 A'                 
 -2.027  -2.027  -2.025  -2.024  -0.788  -0.665  -0.660  -0.520
 36 A'   14 A"   37 A'   15 A"   38 A'   39 A'   40 A'   41 A'                 
 -0.430  -0.390  -0.358  -0.314  -0.292  -0.283  -0.266  -0.255
 42 A'   43 A'   16 A"   44 A'   45 A'   17 A"   46 A'   18 A"                 
 -- Virtual --                   
 -0.098  -0.093  -0.046  -0.000   0.023   0.037   0.044   0.048
 19 A"   47 A'   48 A'   49 A'   50 A'   51 A'   52 A'   20 A"                 
  0.076   0.085   0.101   0.102   0.127   0.150   0.184   0.198
 53 A'   54 A'   21 A"   55 A'   56 A'   57 A'   58 A'   59 A'                 
  0.208   0.212   0.232   0.233   0.272   0.292   0.303   0.356
 22 A"   60 A'   23 A"   61 A'   62 A'   24 A"   63 A'   64 A'                 
  0.364   0.378   0.379   0.407   0.420   0.431   0.446   0.456
 25 A"   26 A"   65 A'   27 A"   66 A'   28 A"   67 A'   68 A'                 
  0.462   0.476   0.559   0.560   0.607   0.614   0.637   0.669
 69 A'   70 A'   71 A'   29 A"   72 A'   30 A"   73 A'   74 A'                 
  0.757   0.794   0.820   0.865   0.962   0.979   1.227   1.301
 31 A"   75 A'   76 A'   77 A'   78 A'   79 A'   32 A"   80 A'                 
  1.318   1.331   1.343   1.379   1.408   1.428   1.436   1.467
 33 A"   81 A'   82 A'   34 A"   83 A'   35 A"   84 A'   36 A"                 
  1.599   1.616   1.631   1.690   1.772   1.859   2.077   2.574
 37 A"   85 A'   86 A'   87 A'   88 A'   89 A'   90 A'   91 A'                 
  2.659   2.766   2.990   3.946   3.954   3.955   3.959   3.977
 38 A"   92 A'   93 A'   39 A"   40 A"   94 A'   95 A'   41 A"                 
  4.024   4.052   4.084   4.205   4.233   4.363   4.397   5.968
 42 A"   96 A'   97 A'   98 A'   99 A'  100 A'  101 A'   43 A"                 
  6.002   6.007   6.015   6.017   6.078   6.985  13.813  13.902
102 A'   44 A"  103 A'  104 A'  105 A'  106 A'   45 A"  107 A'                 
 13.993  23.330  27.797  27.839  28.314  28.341  28.345  28.349
108 A'  109 A'  110 A'  111 A'   46 A"  112 A'   47 A"  113 A'                 
 28.356  28.378  28.522  28.525  28.526  28.529  28.533  28.557
114 A'  115 A'   48 A"   49 A"  116 A'  117 A'   50 A"   51 A"                 
 28.569  28.589  28.664  28.680 127.862 127.886 127.888 127.891
118 A'  119 A'  120 A'  121 A'   52 A"   53 A"  122 A'  123 A'                 
127.899 127.927 151.606 151.640 163.1231901.7671901.802
124 A'  125 A'  126 A'  127 A'  128 A'  129 A'  130 A'                         

 Beta MOs, Restricted
 -- Occupied --                  
*******-1165.89 -176.32 -176.32 -165.72 -165.72 -165.72 -165.72
  1 A'    2 A'    3 A'    4 A'    5 A'    1 A"    6 A'    7 A'                 
-165.72 -165.72  -77.07  -35.82  -35.81  -31.31  -31.31  -31.30
  2 A"    8 A'    9 A'   10 A'   11 A'   12 A'   13 A'    3 A"                 
-31.304 -31.302 -31.302 -22.961 -22.959 -22.959 -22.958 -22.957
 14 A'    4 A"   15 A'   16 A'    5 A"   17 A'   18 A'    6 A"                 
-22.957 -22.955 -22.955 -22.953 -22.953 -10.286  -6.570  -6.366
 19 A'   20 A'    7 A"   21 A'    8 A"   22 A'   23 A'   24 A'                 
 -6.364  -4.779  -4.777  -4.764  -4.763  -4.762  -4.761  -4.731
 25 A'   26 A'   27 A'    9 A"   28 A'   10 A"   29 A'   30 A'                 
 -4.730  -4.727  -2.045  -2.042  -2.040  -2.040  -2.038  -2.038
 11 A"   31 A'   32 A'   33 A'   12 A"   34 A'   13 A"   35 A'                 
 -2.027  -2.027  -2.025  -2.024  -0.788  -0.665  -0.660  -0.520
 36 A'   14 A"   37 A'   15 A"   38 A'   39 A'   40 A'   41 A'                 
 -0.430  -0.390  -0.358  -0.314  -0.292  -0.283  -0.266  -0.255
 42 A'   43 A'   16 A"   44 A'   45 A'   17 A"   46 A'   18 A"                 
 -- Virtual --                   
 -0.098  -0.093  -0.046  -0.000   0.023   0.037   0.044   0.048
 19 A"   47 A'   48 A'   49 A'   50 A'   51 A'   52 A'   20 A"                 
  0.076   0.085   0.101   0.102   0.127   0.150   0.184   0.198
 53 A'   54 A'   21 A"   55 A'   56 A'   57 A'   58 A'   59 A'                 
  0.208   0.212   0.232   0.233   0.272   0.292   0.303   0.356
 22 A"   60 A'   23 A"   61 A'   62 A'   24 A"   63 A'   64 A'                 
  0.364   0.378   0.379   0.407   0.420   0.431   0.446   0.456
 25 A"   26 A"   65 A'   27 A"   66 A'   28 A"   67 A'   68 A'                 
  0.462   0.476   0.559   0.560   0.607   0.614   0.637   0.669
 69 A'   70 A'   71 A'   29 A"   72 A'   30 A"   73 A'   74 A'                 
  0.757   0.794   0.820   0.865   0.962   0.979   1.227   1.301
 31 A"   75 A'   76 A'   77 A'   78 A'   79 A'   32 A"   80 A'                 
  1.318   1.331   1.343   1.379   1.408   1.428   1.436   1.467
 33 A"   81 A'   82 A'   34 A"   83 A'   35 A"   84 A'   36 A"                 
  1.599   1.616   1.631   1.690   1.772   1.859   2.077   2.574
 37 A"   85 A'   86 A'   87 A'   88 A'   89 A'   90 A'   91 A'                 
  2.659   2.766   2.990   3.946   3.954   3.955   3.959   3.977
 38 A"   92 A'   93 A'   39 A"   40 A"   94 A'   95 A'   41 A"                 
  4.024   4.052   4.084   4.205   4.233   4.363   4.397   5.968
 42 A"   96 A'   97 A'   98 A'   99 A'  100 A'  101 A'   43 A"                 
  6.002   6.007   6.015   6.017   6.078   6.985  13.813  13.902
102 A'   44 A"  103 A'  104 A'  105 A'  106 A'   45 A"  107 A'                 
 13.993  23.330  27.797  27.839  28.314  28.341  28.345  28.349
108 A'  109 A'  110 A'  111 A'   46 A"  112 A'   47 A"  113 A'                 
 28.356  28.378  28.522  28.525  28.526  28.529  28.533  28.557
114 A'  115 A'   48 A"   49 A"  116 A'  117 A'   50 A"   51 A"                 
 28.569  28.589  28.664  28.680 127.862 127.886 127.888 127.891
118 A'  119 A'  120 A'  121 A'   52 A"   53 A"  122 A'  123 A'                 
127.899 127.927 151.606 151.640 163.1231901.7671901.802
124 A'  125 A'  126 A'  127 A'  128 A'  129 A'  130 A'                         
 --------------------------------------------------------------

          Ground-State Mulliken Net Atomic Charges

     Atom                 Charge (a.u.)
  ----------------------------------------
      1 C                    -0.350907
      2 P                     0.089181
      3 H                    -0.030247
      4 I                     0.139616
      5 I                     0.152357
  ----------------------------------------
  Sum of atomic charges =     0.000000

 -----------------------------------------------------------------
                    Cartesian Multipole Moments
 -----------------------------------------------------------------
    Charge (ESU x 10^10)
                 0.0000
    Dipole Moment (Debye)
         X      -0.6134      Y      -0.3078      Z       0.0000
       Tot       0.6863
    Quadrupole Moments (Debye-Ang)
        XX     -73.1466     XY       2.1670     YY     -73.7644
        XZ       0.0000     YZ      -0.0000     ZZ     -77.6245
    Octopole Moments (Debye-Ang^2)
       XXX       2.4195    XXY      34.2140    XYY      -5.9597
       YYY      59.3726    XXZ      -0.0000    XYZ      -0.0000
       YYZ      -0.0000    XZZ       0.7486    YZZ      21.6261
       ZZZ       0.0000
    Hexadecapole Moments (Debye-Ang^3)
      XXXX   -1132.4904   XXXY      -0.1574   XXYY    -306.2227
      XYYY      22.9933   YYYY    -666.0094   XXXZ       0.0000
      XXYZ      -0.0000   XYYZ       0.0000   YYYZ       0.0000
      XXZZ    -223.0097   XYZZ       0.2551   YYZZ    -133.7790
      XZZZ       0.0000   YZZZ       0.0000   ZZZZ    -111.1088
 -----------------------------------------------------------------
 Calculating analytic gradient of the SCF energy
 Gradient of SCF Energy
            1           2           3           4           5
    1  -0.0022142  -0.0008277  -0.0000987  -0.0023976   0.0055383
    2  -0.0078567   0.0090387   0.0008876   0.0003056  -0.0023752
    3  -0.0000000   0.0000000  -0.0000000   0.0000000   0.0000000
 Max gradient component =       9.039E-03
 RMS gradient           =       3.577E-03
 Gradient time:  CPU 9.49 s  wall 2.47 s
 Geometry Optimization Parameters
   NAtoms,    NIC,     NZ,  NCons,   NDum,   NFix, NCnnct, MaxDiis
        5      20       5       0       0       0       0       0

 Cartesian Hessian Update
 Hessian Updated using BFGS Update


** GEOMETRY OPTIMIZATION IN DELOCALIZED INTERNAL COORDINATES **
   Searching for a Minimum

   Optimization Cycle:   6

                       Coordinates (Angstroms)
     ATOM                X               Y               Z
      1  C        -0.0264185560   -0.8474625871    0.0000000000
      2  P         0.1142263050   -2.5130020642    0.0000000000
      3  H        -1.2864266350   -2.7841437198    0.0000000000
      4  I         1.7601946178    0.3276560358    0.0000000000
      5  I        -1.8107790160    0.2910126313    0.0000000000
   Point Group: cs    Number of degrees of freedom:     7


   Energy is -14219.088961674

 Hessian Updated using BFGS Update

  7 Hessian modes will be used to form the next step
  Hessian Eigenvalues:
     0.050971    0.123300    0.172230    0.198077    0.243067    0.260177
     0.550368

 Minimum Search - Taking Simple RFO Step
 Searching for Lamda that Minimizes Along All modes
 Value Taken    Lamda =  -0.00052181
 Step Taken.  Stepsize is  0.061860

                             Maximum     Tolerance    Cnvgd?
         Gradient           0.008678      0.000300      NO
         Displacement       0.040868      0.001200      NO
         Energy change     -0.002579      0.000001      NO


 New Cartesian Coordinates Obtained by Inverse Iteration

 Displacement from previous Coordinates is:  0.072740
 ----------------------------------------------------------------
             Standard Nuclear Orientation (Angstroms)
    I     Atom           X                Y                Z
 ----------------------------------------------------------------
    1      C      -0.0236582140    -0.8409115372     0.0000000000
    2      P       0.1207774027    -2.5140205748     0.0000000000
    3      H      -1.2778332204    -2.7957078968     0.0000000000
    4      I       1.7652893558     0.3132580077     0.0000000000
    5      I      -1.8337786082     0.3114422971     0.0000000000
 ----------------------------------------------------------------
 Molecular Point Group                 Cs    NOp =  2
 Largest Abelian Subgroup              Cs    NOp =  2
 Nuclear Repulsion Energy =   872.1739408981 hartrees
 There are       64 alpha and       64 beta electrons
 Applying Cartesian multipole field
    Component          Value
    ---------          -----
     (2,0,0)        1.00000E-11
     (0,2,0)        2.00000E-11
     (0,0,2)       -3.00000E-11
 Nucleus-field energy     =     0.0000000207 hartrees
 Requested basis set is 6-311++G(d,p)
 There are 72 shells and 183 basis functions
 A cutoff of  1.0D-11 yielded   2023 shell pairs
 There are     13801 function pairs (     15663 Cartesian)
 Smallest overlap matrix eigenvalue = 6.23E-04
 Guess MOs from SCF MO coefficient file

 -----------------------------------------------------------------------
  General SCF calculation program by
  Eric Jon Sundstrom, Paul Horn, Yuezhi Mao, Dmitri Zuev, Alec White,
  David Stuck, Shaama M.S., Shane Yost, Joonho Lee, David Small,
  Daniel Levine, Susi Lehtola, Hugh Burton, Evgeny Epifanovsky
 -----------------------------------------------------------------------
 Exchange:     0.2000 Hartree-Fock + 0.0800 Slater + 0.7200 B88
 Correlation:  0.1900 VWN1RPA + 0.8100 LYP
 Using SG-1 standard quadrature grid
 using 4 threads for integral computing
 -------------------------------------------------------
 OpenMP Integral computing Module                
 Release: version 2.0, May 2017, Q-Chem Inc. Pleasanton 
 -------------------------------------------------------
 -------------------------------------------------------
 OpenMP BLAS3 based DFT computing Module                
 Release: version 1.0, May 2013, Q-Chem Inc. Pittsburgh 
 -------------------------------------------------------
 A restricted SCF calculation will be
 performed using DIIS
 SCF converges when DIIS error is below 1.0e-08
 ---------------------------------------
  Cycle       Energy         DIIS error
 ---------------------------------------
    1  -14219.0889799851      1.88e-04  
    2  -14219.0890560161      1.76e-04  
    3  -14219.0890735384      1.63e-04  
    4  -14219.0891936889      2.67e-05  
    5  -14219.0891970424      6.16e-06  
    6  -14219.0891971560      1.87e-06  
    7  -14219.0891971737      6.71e-07  
    8  -14219.0891971759      1.53e-07  
    9  -14219.0891971761      4.52e-08  
   10  -14219.0891971760      7.02e-09  Convergence criterion met
 ---------------------------------------
 SCF time:   CPU 25.56s  wall 7.00s 
 SCF   energy in the final basis set =   -14219.0891971760
 Total energy in the final basis set =   -14219.0891971760

 --------------------------------------------------------------
             Orbital Energies (a.u.) and Symmetries
 --------------------------------------------------------------

 Alpha MOs, Restricted
 -- Occupied --                  
*******-1165.89 -176.32 -176.32 -165.72 -165.72 -165.72 -165.72
  1 A'    2 A'    3 A'    4 A'    5 A'    6 A'    1 A"    7 A'                 
-165.72 -165.72  -77.07  -35.82  -35.82  -31.31  -31.31  -31.30
  2 A"    8 A'    9 A'   10 A'   11 A'   12 A'   13 A'    3 A"                 
-31.303 -31.303 -31.302 -22.960 -22.959 -22.959 -22.958 -22.958
 14 A'    4 A"   15 A'   16 A'   17 A'    5 A"   18 A'    6 A"                 
-22.958 -22.954 -22.954 -22.953 -22.953 -10.287  -6.571  -6.366
 19 A'   20 A'    7 A"   21 A'    8 A"   22 A'   23 A'   24 A'                 
 -6.365  -4.778  -4.778  -4.763  -4.763  -4.763  -4.762  -4.732
 25 A'   26 A'   27 A'    9 A"   10 A"   28 A'   29 A'   30 A'                 
 -4.731  -4.728  -2.044  -2.043  -2.040  -2.039  -2.039  -2.038
 11 A"   31 A'   32 A'   33 A'   12 A"   34 A'   13 A"   35 A'                 
 -2.026  -2.026  -2.025  -2.025  -0.785  -0.664  -0.659  -0.520
 36 A'   14 A"   37 A'   15 A"   38 A'   39 A'   40 A'   41 A'                 
 -0.429  -0.390  -0.356  -0.314  -0.292  -0.283  -0.267  -0.255
 42 A'   43 A'   16 A"   44 A'   45 A'   17 A"   46 A'   18 A"                 
 -- Virtual --                   
 -0.099  -0.096  -0.046  -0.001   0.022   0.037   0.044   0.048
 19 A"   47 A'   48 A'   49 A'   50 A'   51 A'   52 A'   20 A"                 
  0.076   0.084   0.101   0.102   0.125   0.150   0.184   0.196
 53 A'   54 A'   21 A"   55 A'   56 A'   57 A'   58 A'   59 A'                 
  0.208   0.212   0.231   0.233   0.272   0.292   0.303   0.357
 22 A"   60 A'   23 A"   61 A'   62 A'   24 A"   63 A'   64 A'                 
  0.364   0.379   0.380   0.405   0.418   0.430   0.446   0.454
 25 A"   65 A'   26 A"   27 A"   66 A'   28 A"   67 A'   68 A'                 
  0.458   0.475   0.556   0.560   0.605   0.614   0.634   0.666
 69 A'   70 A'   71 A'   29 A"   72 A'   30 A"   73 A'   74 A'                 
  0.755   0.792   0.822   0.865   0.960   0.974   1.226   1.300
 31 A"   75 A'   76 A'   77 A'   78 A'   79 A'   32 A"   80 A'                 
  1.317   1.330   1.342   1.379   1.403   1.428   1.433   1.463
 33 A"   81 A'   82 A'   34 A"   83 A'   35 A"   84 A'   36 A"                 
  1.599   1.615   1.632   1.688   1.771   1.856   2.076   2.573
 37 A"   85 A'   86 A'   87 A'   88 A'   89 A'   90 A'   91 A'                 
  2.659   2.764   2.981   3.946   3.953   3.955   3.959   3.976
 38 A"   92 A'   93 A'   39 A"   40 A"   94 A'   95 A'   41 A"                 
  4.023   4.047   4.084   4.206   4.232   4.356   4.395   5.968
 42 A"   96 A'   97 A'   98 A'   99 A'  100 A'  101 A'   43 A"                 
  6.004   6.007   6.014   6.017   6.072   6.980  13.812  13.900
102 A'   44 A"  103 A'  104 A'  105 A'  106 A'   45 A"  107 A'                 
 13.987  23.326  27.793  27.838  28.314  28.342  28.344  28.348
108 A'  109 A'  110 A'  111 A'   46 A"  112 A'   47 A"  113 A'                 
 28.356  28.375  28.522  28.525  28.527  28.529  28.532  28.556
114 A'  115 A'   48 A"   49 A"  116 A'  117 A'   50 A"   51 A"                 
 28.567  28.589  28.665  28.678 127.862 127.886 127.887 127.892
118 A'  119 A'  120 A'  121 A'   52 A"   53 A"  122 A'  123 A'                 
127.898 127.924 151.602 151.638 163.1171901.7631901.801
124 A'  125 A'  126 A'  127 A'  128 A'  129 A'  130 A'                         

 Beta MOs, Restricted
 -- Occupied --                  
*******-1165.89 -176.32 -176.32 -165.72 -165.72 -165.72 -165.72
  1 A'    2 A'    3 A'    4 A'    5 A'    6 A'    1 A"    7 A'                 
-165.72 -165.72  -77.07  -35.82  -35.82  -31.31  -31.31  -31.30
  2 A"    8 A'    9 A'   10 A'   11 A'   12 A'   13 A'    3 A"                 
-31.303 -31.303 -31.302 -22.960 -22.959 -22.959 -22.958 -22.958
 14 A'    4 A"   15 A'   16 A'   17 A'    5 A"   18 A'    6 A"                 
-22.958 -22.954 -22.954 -22.953 -22.953 -10.287  -6.571  -6.366
 19 A'   20 A'    7 A"   21 A'    8 A"   22 A'   23 A'   24 A'                 
 -6.365  -4.778  -4.778  -4.763  -4.763  -4.763  -4.762  -4.732
 25 A'   26 A'   27 A'    9 A"   10 A"   28 A'   29 A'   30 A'                 
 -4.731  -4.728  -2.044  -2.043  -2.040  -2.039  -2.039  -2.038
 11 A"   31 A'   32 A'   33 A'   12 A"   34 A'   13 A"   35 A'                 
 -2.026  -2.026  -2.025  -2.025  -0.785  -0.664  -0.659  -0.520
 36 A'   14 A"   37 A'   15 A"   38 A'   39 A'   40 A'   41 A'                 
 -0.429  -0.390  -0.356  -0.314  -0.292  -0.283  -0.267  -0.255
 42 A'   43 A'   16 A"   44 A'   45 A'   17 A"   46 A'   18 A"                 
 -- Virtual --                   
 -0.099  -0.096  -0.046  -0.001   0.022   0.037   0.044   0.048
 19 A"   47 A'   48 A'   49 A'   50 A'   51 A'   52 A'   20 A"                 
  0.076   0.084   0.101   0.102   0.125   0.150   0.184   0.196
 53 A'   54 A'   21 A"   55 A'   56 A'   57 A'   58 A'   59 A'                 
  0.208   0.212   0.231   0.233   0.272   0.292   0.303   0.357
 22 A"   60 A'   23 A"   61 A'   62 A'   24 A"   63 A'   64 A'                 
  0.364   0.379   0.380   0.405   0.418   0.430   0.446   0.454
 25 A"   65 A'   26 A"   27 A"   66 A'   28 A"   67 A'   68 A'                 
  0.458   0.475   0.556   0.560   0.605   0.614   0.634   0.666
 69 A'   70 A'   71 A'   29 A"   72 A'   30 A"   73 A'   74 A'                 
  0.755   0.792   0.822   0.865   0.960   0.974   1.226   1.300
 31 A"   75 A'   76 A'   77 A'   78 A'   79 A'   32 A"   80 A'                 
  1.317   1.330   1.342   1.379   1.403   1.428   1.433   1.463
 33 A"   81 A'   82 A'   34 A"   83 A'   35 A"   84 A'   36 A"                 
  1.599   1.615   1.632   1.688   1.771   1.856   2.076   2.573
 37 A"   85 A'   86 A'   87 A'   88 A'   89 A'   90 A'   91 A'                 
  2.659   2.764   2.981   3.946   3.953   3.955   3.959   3.976
 38 A"   92 A'   93 A'   39 A"   40 A"   94 A'   95 A'   41 A"                 
  4.023   4.047   4.084   4.206   4.232   4.356   4.395   5.968
 42 A"   96 A'   97 A'   98 A'   99 A'  100 A'  101 A'   43 A"                 
  6.004   6.007   6.014   6.017   6.072   6.980  13.812  13.900
102 A'   44 A"  103 A'  104 A'  105 A'  106 A'   45 A"  107 A'                 
 13.987  23.326  27.793  27.838  28.314  28.342  28.344  28.348
108 A'  109 A'  110 A'  111 A'   46 A"  112 A'   47 A"  113 A'                 
 28.356  28.375  28.522  28.525  28.527  28.529  28.532  28.556
114 A'  115 A'   48 A"   49 A"  116 A'  117 A'   50 A"   51 A"                 
 28.567  28.589  28.665  28.678 127.862 127.886 127.887 127.892
118 A'  119 A'  120 A'  121 A'   52 A"   53 A"  122 A'  123 A'                 
127.898 127.924 151.602 151.638 163.1171901.7631901.801
124 A'  125 A'  126 A'  127 A'  128 A'  129 A'  130 A'                         
 --------------------------------------------------------------

          Ground-State Mulliken Net Atomic Charges

     Atom                 Charge (a.u.)
  ----------------------------------------
      1 C                    -0.347156
      2 P                     0.088066
      3 H                    -0.028968
      4 I                     0.145798
      5 I                     0.142260
  ----------------------------------------
  Sum of atomic charges =     0.000000

 -----------------------------------------------------------------
                    Cartesian Multipole Moments
 -----------------------------------------------------------------
    Charge (ESU x 10^10)
                 0.0000
    Dipole Moment (Debye)
         X      -0.5263      Y      -0.3347      Z       0.0000
       Tot       0.6238
    Quadrupole Moments (Debye-Ang)
        XX     -73.0747     XY       2.1052     YY     -73.6928
        XZ       0.0000     YZ       0.0000     ZZ     -77.6850
    Octopole Moments (Debye-Ang^2)
       XXX       4.1610    XXY      34.1263    XYY      -5.5919
       YYY      58.2773    XXZ       0.0000    XYZ      -0.0000
       YYZ      -0.0000    XZZ       1.3243    YZZ      21.4876
       ZZZ       0.0000
    Hexadecapole Moments (Debye-Ang^3)
      XXXX   -1147.2011   XXXY       5.5041   XXYY    -309.4005
      XYYY      28.9329   YYYY    -664.9974   XXXZ      -0.0000
      XXYZ       0.0000   XYYZ      -0.0000   YYYZ       0.0000
      XXZZ    -225.9871   XYZZ       2.4107   YYZZ    -134.0325
      XZZZ       0.0000   YZZZ      -0.0000   ZZZZ    -111.3022
 -----------------------------------------------------------------
 Calculating analytic gradient of the SCF energy
 Gradient of SCF Energy
            1           2           3           4           5
    1   0.0021409   0.0009472  -0.0000073  -0.0025729  -0.0005080
    2  -0.0040348   0.0036868   0.0005157  -0.0015560   0.0013884
    3  -0.0000000  -0.0000000   0.0000000   0.0000000  -0.0000000
 Max gradient component =       4.035E-03
 RMS gradient           =       1.767E-03
 Gradient time:  CPU 9.52 s  wall 2.48 s
 Geometry Optimization Parameters
   NAtoms,    NIC,     NZ,  NCons,   NDum,   NFix, NCnnct, MaxDiis
        5      20       5       0       0       0       0       0

 Cartesian Hessian Update
 Hessian Updated using BFGS Update


** GEOMETRY OPTIMIZATION IN DELOCALIZED INTERNAL COORDINATES **
   Searching for a Minimum

   Optimization Cycle:   7

                       Coordinates (Angstroms)
     ATOM                X               Y               Z
      1  C        -0.0236582140   -0.8409115372    0.0000000000
      2  P         0.1207774027   -2.5140205748    0.0000000000
      3  H        -1.2778332204   -2.7957078968    0.0000000000
      4  I         1.7652893558    0.3132580077    0.0000000000
      5  I        -1.8337786082    0.3114422971    0.0000000000
   Point Group: cs    Number of degrees of freedom:     7


   Energy is -14219.089197176

 Hessian Updated using BFGS Update

  7 Hessian modes will be used to form the next step
  Hessian Eigenvalues:
     0.081167    0.120727    0.166590    0.198096    0.227485    0.271606
     0.409567

 Minimum Search - Taking Simple RFO Step
 Searching for Lamda that Minimizes Along All modes
 Value Taken    Lamda =  -0.00019866
 Step Taken.  Stepsize is  0.040997

                             Maximum     Tolerance    Cnvgd?
         Gradient           0.004675      0.000300      NO
         Displacement       0.025688      0.001200      NO
         Energy change     -0.000236      0.000001      NO


 New Cartesian Coordinates Obtained by Inverse Iteration

 Displacement from previous Coordinates is:  0.043989
 ----------------------------------------------------------------
             Standard Nuclear Orientation (Angstroms)
    I     Atom           X                Y                Z
 ----------------------------------------------------------------
    1      C      -0.0266609536    -0.8361662401     0.0000000000
    2      P       0.1148375801    -2.5156116460     0.0000000000
    3      H      -1.2829722620    -2.8021215705     0.0000000000
    4      I       1.7816960728     0.3227956639     0.0000000000
    5      I      -1.8361037215     0.3051640887     0.0000000000
 ----------------------------------------------------------------
 Molecular Point Group                 Cs    NOp =  2
 Largest Abelian Subgroup              Cs    NOp =  2
 Nuclear Repulsion Energy =   868.8198848791 hartrees
 There are       64 alpha and       64 beta electrons
 Applying Cartesian multipole field
    Component          Value
    ---------          -----
     (2,0,0)        1.00000E-11
     (0,2,0)        2.00000E-11
     (0,0,2)       -3.00000E-11
 Nucleus-field energy     =     0.0000000208 hartrees
 Requested basis set is 6-311++G(d,p)
 There are 72 shells and 183 basis functions
 A cutoff of  1.0D-11 yielded   2024 shell pairs
 There are     13804 function pairs (     15666 Cartesian)
 Smallest overlap matrix eigenvalue = 6.29E-04
 Guess MOs from SCF MO coefficient file

 -----------------------------------------------------------------------
  General SCF calculation program by
  Eric Jon Sundstrom, Paul Horn, Yuezhi Mao, Dmitri Zuev, Alec White,
  David Stuck, Shaama M.S., Shane Yost, Joonho Lee, David Small,
  Daniel Levine, Susi Lehtola, Hugh Burton, Evgeny Epifanovsky
 -----------------------------------------------------------------------
 Exchange:     0.2000 Hartree-Fock + 0.0800 Slater + 0.7200 B88
 Correlation:  0.1900 VWN1RPA + 0.8100 LYP
 Using SG-1 standard quadrature grid
 using 4 threads for integral computing
 -------------------------------------------------------
 OpenMP Integral computing Module                
 Release: version 2.0, May 2017, Q-Chem Inc. Pleasanton 
 -------------------------------------------------------
 -------------------------------------------------------
 OpenMP BLAS3 based DFT computing Module                
 Release: version 1.0, May 2013, Q-Chem Inc. Pittsburgh 
 -------------------------------------------------------
 A restricted SCF calculation will be
 performed using DIIS
 SCF converges when DIIS error is below 1.0e-08
 ---------------------------------------
  Cycle       Energy         DIIS error
 ---------------------------------------
    1  -14219.0891759033      1.22e-04  
    2  -14219.0891968763      1.19e-04  
    3  -14219.0892088364      1.06e-04  
    4  -14219.0892601801      1.60e-05  
    5  -14219.0892613460      3.76e-06  
    6  -14219.0892613919      1.14e-06  
    7  -14219.0892613990      4.21e-07  
    8  -14219.0892613996      1.02e-07  
    9  -14219.0892613998      2.02e-08  
   10  -14219.0892613999      3.97e-09  Convergence criterion met
 ---------------------------------------
 SCF time:   CPU 25.45s  wall 7.00s 
 SCF   energy in the final basis set =   -14219.0892613999
 Total energy in the final basis set =   -14219.0892613999

 --------------------------------------------------------------
             Orbital Energies (a.u.) and Symmetries
 --------------------------------------------------------------

 Alpha MOs, Restricted
 -- Occupied --                  
*******-1165.89 -176.32 -176.32 -165.72 -165.72 -165.72 -165.72
  1 A'    2 A'    3 A'    4 A'    5 A'    6 A'    1 A"    7 A'                 
-165.72 -165.72  -77.07  -35.82  -35.82  -31.31  -31.31  -31.30
  2 A"    8 A'    9 A'   10 A'   11 A'   12 A'   13 A'    3 A"                 
-31.304 -31.302 -31.302 -22.961 -22.959 -22.959 -22.959 -22.958
 14 A'    4 A"   15 A'   16 A'    5 A"   17 A'   18 A'    6 A"                 
-22.958 -22.955 -22.955 -22.953 -22.953 -10.288  -6.571  -6.366
 19 A'   20 A'    7 A"   21 A'    8 A"   22 A'   23 A'   24 A'                 
 -6.365  -4.779  -4.777  -4.764  -4.763  -4.762  -4.762  -4.732
 25 A'   26 A'   27 A'    9 A"   28 A'   10 A"   29 A'   30 A'                 
 -4.732  -4.728  -2.044  -2.043  -2.040  -2.039  -2.038  -2.038
 11 A"   31 A'   32 A'   33 A'   12 A"   34 A'   13 A"   35 A'                 
 -2.027  -2.026  -2.025  -2.025  -0.783  -0.664  -0.658  -0.521
 36 A'   14 A"   37 A'   15 A"   38 A'   39 A'   40 A'   41 A'                 
 -0.428  -0.389  -0.355  -0.314  -0.292  -0.283  -0.267  -0.255
 42 A'   43 A'   16 A"   44 A'   45 A'   17 A"   46 A'   18 A"                 
 -- Virtual --                   
 -0.100  -0.097  -0.048  -0.001   0.022   0.037   0.044   0.048
 19 A"   47 A'   48 A'   49 A'   50 A'   51 A'   52 A'   20 A"                 
  0.076   0.084   0.100   0.102   0.124   0.150   0.183   0.196
 53 A'   54 A'   21 A"   55 A'   56 A'   57 A'   58 A'   59 A'                 
  0.209   0.212   0.231   0.232   0.272   0.291   0.303   0.356
 22 A"   60 A'   23 A"   61 A'   62 A'   24 A"   63 A'   64 A'                 
  0.364   0.379   0.380   0.404   0.418   0.430   0.445   0.454
 25 A"   65 A'   26 A"   27 A"   66 A'   28 A"   67 A'   68 A'                 
  0.457   0.475   0.556   0.559   0.603   0.614   0.631   0.663
 69 A'   70 A'   71 A'   29 A"   72 A'   30 A"   73 A'   74 A'                 
  0.754   0.790   0.824   0.865   0.960   0.969   1.225   1.303
 31 A"   75 A'   76 A'   77 A'   78 A'   79 A'   32 A"   80 A'                 
  1.317   1.328   1.341   1.379   1.402   1.428   1.429   1.460
 33 A"   81 A'   82 A'   34 A"   83 A'   35 A"   84 A'   36 A"                 
  1.598   1.614   1.633   1.689   1.770   1.854   2.074   2.571
 37 A"   85 A'   86 A'   87 A'   88 A'   89 A'   90 A'   91 A'                 
  2.658   2.763   2.976   3.946   3.953   3.955   3.959   3.975
 38 A"   92 A'   93 A'   39 A"   40 A"   94 A'   95 A'   41 A"                 
  4.022   4.044   4.085   4.206   4.231   4.351   4.393   5.967
 42 A"   96 A'   97 A'   98 A'   99 A'  100 A'  101 A'   43 A"                 
  6.005   6.007   6.013   6.018   6.069   6.976  13.812  13.900
102 A'   44 A"  103 A'  104 A'  105 A'  106 A'   45 A"  107 A'                 
 13.983  23.323  27.790  27.837  28.314  28.343  28.344  28.347
108 A'  109 A'  110 A'  111 A'   46 A"  112 A'   47 A"  113 A'                 
 28.356  28.372  28.522  28.525  28.526  28.529  28.531  28.555
114 A'  115 A'   48 A"   49 A"  116 A'  117 A'   50 A"   51 A"                 
 28.565  28.588  28.664  28.677 127.862 127.885 127.887 127.893
118 A'  119 A'  120 A'  121 A'   52 A"   53 A"  122 A'  123 A'                 
127.898 127.922 151.600 151.637 163.1111901.7601901.800
124 A'  125 A'  126 A'  127 A'  128 A'  129 A'  130 A'                         

 Beta MOs, Restricted
 -- Occupied --                  
*******-1165.89 -176.32 -176.32 -165.72 -165.72 -165.72 -165.72
  1 A'    2 A'    3 A'    4 A'    5 A'    6 A'    1 A"    7 A'                 
-165.72 -165.72  -77.07  -35.82  -35.82  -31.31  -31.31  -31.30
  2 A"    8 A'    9 A'   10 A'   11 A'   12 A'   13 A'    3 A"                 
-31.304 -31.302 -31.302 -22.961 -22.959 -22.959 -22.959 -22.958
 14 A'    4 A"   15 A'   16 A'    5 A"   17 A'   18 A'    6 A"                 
-22.958 -22.955 -22.955 -22.953 -22.953 -10.288  -6.571  -6.366
 19 A'   20 A'    7 A"   21 A'    8 A"   22 A'   23 A'   24 A'                 
 -6.365  -4.779  -4.777  -4.764  -4.763  -4.762  -4.762  -4.732
 25 A'   26 A'   27 A'    9 A"   28 A'   10 A"   29 A'   30 A'                 
 -4.732  -4.728  -2.044  -2.043  -2.040  -2.039  -2.038  -2.038
 11 A"   31 A'   32 A'   33 A'   12 A"   34 A'   13 A"   35 A'                 
 -2.027  -2.026  -2.025  -2.025  -0.783  -0.664  -0.658  -0.521
 36 A'   14 A"   37 A'   15 A"   38 A'   39 A'   40 A'   41 A'                 
 -0.428  -0.389  -0.355  -0.314  -0.292  -0.283  -0.267  -0.255
 42 A'   43 A'   16 A"   44 A'   45 A'   17 A"   46 A'   18 A"                 
 -- Virtual --                   
 -0.100  -0.097  -0.048  -0.001   0.022   0.037   0.044   0.048
 19 A"   47 A'   48 A'   49 A'   50 A'   51 A'   52 A'   20 A"                 
  0.076   0.084   0.100   0.102   0.124   0.150   0.183   0.196
 53 A'   54 A'   21 A"   55 A'   56 A'   57 A'   58 A'   59 A'                 
  0.209   0.212   0.231   0.232   0.272   0.291   0.303   0.356
 22 A"   60 A'   23 A"   61 A'   62 A'   24 A"   63 A'   64 A'                 
  0.364   0.379   0.380   0.404   0.418   0.430   0.445   0.454
 25 A"   65 A'   26 A"   27 A"   66 A'   28 A"   67 A'   68 A'                 
  0.457   0.475   0.556   0.559   0.603   0.614   0.631   0.663
 69 A'   70 A'   71 A'   29 A"   72 A'   30 A"   73 A'   74 A'                 
  0.754   0.790   0.824   0.865   0.960   0.969   1.225   1.303
 31 A"   75 A'   76 A'   77 A'   78 A'   79 A'   32 A"   80 A'                 
  1.317   1.328   1.341   1.379   1.402   1.428   1.429   1.460
 33 A"   81 A'   82 A'   34 A"   83 A'   35 A"   84 A'   36 A"                 
  1.598   1.614   1.633   1.689   1.770   1.854   2.074   2.571
 37 A"   85 A'   86 A'   87 A'   88 A'   89 A'   90 A'   91 A'                 
  2.658   2.763   2.976   3.946   3.953   3.955   3.959   3.975
 38 A"   92 A'   93 A'   39 A"   40 A"   94 A'   95 A'   41 A"                 
  4.022   4.044   4.085   4.206   4.231   4.351   4.393   5.967
 42 A"   96 A'   97 A'   98 A'   99 A'  100 A'  101 A'   43 A"                 
  6.005   6.007   6.013   6.018   6.069   6.976  13.812  13.900
102 A'   44 A"  103 A'  104 A'  105 A'  106 A'   45 A"  107 A'                 
 13.983  23.323  27.790  27.837  28.314  28.343  28.344  28.347
108 A'  109 A'  110 A'  111 A'   46 A"  112 A'   47 A"  113 A'                 
 28.356  28.372  28.522  28.525  28.526  28.529  28.531  28.555
114 A'  115 A'   48 A"   49 A"  116 A'  117 A'   50 A"   51 A"                 
 28.565  28.588  28.664  28.677 127.862 127.885 127.887 127.893
118 A'  119 A'  120 A'  121 A'   52 A"   53 A"  122 A'  123 A'                 
127.898 127.922 151.600 151.637 163.1111901.7601901.800
124 A'  125 A'  126 A'  127 A'  128 A'  129 A'  130 A'                         
 --------------------------------------------------------------

          Ground-State Mulliken Net Atomic Charges

     Atom                 Charge (a.u.)
  ----------------------------------------
      1 C                    -0.347031
      2 P                     0.089459
      3 H                    -0.029333
      4 I                     0.140410
      5 I                     0.146494
  ----------------------------------------
  Sum of atomic charges =     0.000000

 -----------------------------------------------------------------
                    Cartesian Multipole Moments
 -----------------------------------------------------------------
    Charge (ESU x 10^10)
                 0.0000
    Dipole Moment (Debye)
         X      -0.5852      Y      -0.3334      Z       0.0000
       Tot       0.6735
    Quadrupole Moments (Debye-Ang)
        XX     -72.9826     XY       2.1744     YY     -73.7229
        XZ       0.0000     YZ      -0.0000     ZZ     -77.7242
    Octopole Moments (Debye-Ang^2)
       XXX       3.0056    XXY      34.0772    XYY      -6.0072
       YYY      57.9876    XXZ       0.0000    XYZ      -0.0000
       YYZ      -0.0000    XZZ       0.9076    YZZ      21.4374
       ZZZ       0.0000
    Hexadecapole Moments (Debye-Ang^3)
      XXXX   -1156.3807   XXXY       2.6190   XXYY    -311.4090
      XYYY      26.0873   YYYY    -666.0497   XXXZ       0.0000
      XXYZ      -0.0000   XYYZ       0.0000   YYYZ       0.0000
      XXZZ    -227.8952   XYZZ       1.2768   YYZZ    -134.2906
      XZZZ       0.0000   YZZZ      -0.0000   ZZZZ    -111.4242
 -----------------------------------------------------------------
 Calculating analytic gradient of the SCF energy
 Gradient of SCF Energy
            1           2           3           4           5
    1  -0.0008766  -0.0003911   0.0000502   0.0016137  -0.0003963
    2  -0.0011257   0.0000536  -0.0002200   0.0010489   0.0002431
    3  -0.0000000   0.0000000   0.0000000   0.0000000  -0.0000000
 Max gradient component =       1.614E-03
 RMS gradient           =       6.410E-04
 Gradient time:  CPU 9.48 s  wall 2.47 s
 Geometry Optimization Parameters
   NAtoms,    NIC,     NZ,  NCons,   NDum,   NFix, NCnnct, MaxDiis
        5      20       5       0       0       0       0       0

 Cartesian Hessian Update
 Hessian Updated using BFGS Update


** GEOMETRY OPTIMIZATION IN DELOCALIZED INTERNAL COORDINATES **
   Searching for a Minimum

   Optimization Cycle:   8

                       Coordinates (Angstroms)
     ATOM                X               Y               Z
      1  C        -0.0266609536   -0.8361662401    0.0000000000
      2  P         0.1148375801   -2.5156116460    0.0000000000
      3  H        -1.2829722620   -2.8021215705    0.0000000000
      4  I         1.7816960728    0.3227956639    0.0000000000
      5  I        -1.8361037215    0.3051640887    0.0000000000
   Point Group: cs    Number of degrees of freedom:     7


   Energy is -14219.089261400

 Hessian Updated using BFGS Update

  7 Hessian modes will be used to form the next step
  Hessian Eigenvalues:
     0.099445    0.128219    0.183303    0.198047    0.222162    0.271176
     0.396250

 Minimum Search - Taking Simple RFO Step
 Searching for Lamda that Minimizes Along All modes
 Value Taken    Lamda =  -0.00002892
 Step Taken.  Stepsize is  0.014217

                             Maximum     Tolerance    Cnvgd?
         Gradient           0.001309      0.000300      NO
         Displacement       0.007859      0.001200      NO
         Energy change     -0.000064      0.000001      NO


 New Cartesian Coordinates Obtained by Inverse Iteration

 Displacement from previous Coordinates is:  0.013679
 ----------------------------------------------------------------
             Standard Nuclear Orientation (Angstroms)
    I     Atom           X                Y                Z
 ----------------------------------------------------------------
    1      C      -0.0255007137    -0.8355149678     0.0000000000
    2      P       0.1162498952    -2.5149942964     0.0000000000
    3      H      -1.2821114191    -2.7993373934     0.0000000000
    4      I       1.7766382190     0.3194801209     0.0000000000
    5      I      -1.8344792656     0.3044268328     0.0000000000
 ----------------------------------------------------------------
 Molecular Point Group                 Cs    NOp =  2
 Largest Abelian Subgroup              Cs    NOp =  2
 Nuclear Repulsion Energy =   870.2189054860 hartrees
 There are       64 alpha and       64 beta electrons
 Applying Cartesian multipole field
    Component          Value
    ---------          -----
     (2,0,0)        1.00000E-11
     (0,2,0)        2.00000E-11
     (0,0,2)       -3.00000E-11
 Nucleus-field energy     =     0.0000000208 hartrees
 Requested basis set is 6-311++G(d,p)
 There are 72 shells and 183 basis functions
 A cutoff of  1.0D-11 yielded   2024 shell pairs
 There are     13804 function pairs (     15666 Cartesian)
 Smallest overlap matrix eigenvalue = 6.28E-04
 Guess MOs from SCF MO coefficient file

 -----------------------------------------------------------------------
  General SCF calculation program by
  Eric Jon Sundstrom, Paul Horn, Yuezhi Mao, Dmitri Zuev, Alec White,
  David Stuck, Shaama M.S., Shane Yost, Joonho Lee, David Small,
  Daniel Levine, Susi Lehtola, Hugh Burton, Evgeny Epifanovsky
 -----------------------------------------------------------------------
 Exchange:     0.2000 Hartree-Fock + 0.0800 Slater + 0.7200 B88
 Correlation:  0.1900 VWN1RPA + 0.8100 LYP
 Using SG-1 standard quadrature grid
 using 4 threads for integral computing
 -------------------------------------------------------
 OpenMP Integral computing Module                
 Release: version 2.0, May 2017, Q-Chem Inc. Pleasanton 
 -------------------------------------------------------
 -------------------------------------------------------
 OpenMP BLAS3 based DFT computing Module                
 Release: version 1.0, May 2013, Q-Chem Inc. Pittsburgh 
 -------------------------------------------------------
 A restricted SCF calculation will be
 performed using DIIS
 SCF converges when DIIS error is below 1.0e-08
 ---------------------------------------
  Cycle       Energy         DIIS error
 ---------------------------------------
    1  -14219.0892680679      3.97e-05  
    2  -14219.0892687064      4.20e-05  
    3  -14219.0892716914      3.28e-05  
    4  -14219.0892764774      5.93e-06  
    5  -14219.0892766663      1.38e-06  
    6  -14219.0892766741      3.14e-07  
    7  -14219.0892766746      1.30e-07  
    8  -14219.0892766748      2.25e-08  
    9  -14219.0892766747      5.33e-09  Convergence criterion met
 ---------------------------------------
 SCF time:   CPU 22.96s  wall 6.00s 
 SCF   energy in the final basis set =   -14219.0892766747
 Total energy in the final basis set =   -14219.0892766747

 --------------------------------------------------------------
             Orbital Energies (a.u.) and Symmetries
 --------------------------------------------------------------

 Alpha MOs, Restricted
 -- Occupied --                  
*******-1165.89 -176.32 -176.32 -165.72 -165.72 -165.72 -165.72
  1 A'    2 A'    3 A'    4 A'    5 A'    6 A'    1 A"    7 A'                 
-165.72 -165.72  -77.07  -35.82  -35.82  -31.31  -31.31  -31.30
  2 A"    8 A'    9 A'   10 A'   11 A'   12 A'   13 A'    3 A"                 
-31.304 -31.303 -31.302 -22.961 -22.959 -22.959 -22.959 -22.958
 14 A'    4 A"   15 A'   16 A'   17 A'    5 A"   18 A'    6 A"                 
-22.958 -22.955 -22.955 -22.953 -22.953 -10.288  -6.571  -6.366
 19 A'   20 A'    7 A"   21 A'    8 A"   22 A'   23 A'   24 A'                 
 -6.365  -4.779  -4.777  -4.764  -4.763  -4.762  -4.762  -4.732
 25 A'   26 A'   27 A'    9 A"   28 A'   10 A"   29 A'   30 A'                 
 -4.731  -4.728  -2.044  -2.043  -2.040  -2.039  -2.039  -2.038
 11 A"   31 A'   32 A'   33 A'   12 A"   34 A'   13 A"   35 A'                 
 -2.027  -2.026  -2.025  -2.025  -0.784  -0.664  -0.658  -0.521
 36 A'   14 A"   37 A'   15 A"   38 A'   39 A'   40 A'   41 A'                 
 -0.429  -0.389  -0.355  -0.314  -0.292  -0.283  -0.267  -0.255
 42 A'   43 A'   16 A"   44 A'   45 A'   17 A"   46 A'   18 A"                 
 -- Virtual --                   
 -0.100  -0.096  -0.047  -0.001   0.022   0.037   0.044   0.048
 19 A"   47 A'   48 A'   49 A'   50 A'   51 A'   52 A'   20 A"                 
  0.076   0.084   0.100   0.102   0.124   0.150   0.183   0.196
 53 A'   54 A'   21 A"   55 A'   56 A'   57 A'   58 A'   59 A'                 
  0.208   0.212   0.232   0.233   0.272   0.292   0.303   0.356
 22 A"   60 A'   23 A"   61 A'   62 A'   24 A"   63 A'   64 A'                 
  0.364   0.379   0.380   0.405   0.418   0.430   0.446   0.454
 25 A"   65 A'   26 A"   27 A"   66 A'   28 A"   67 A'   68 A'                 
  0.457   0.475   0.557   0.559   0.604   0.615   0.632   0.665
 69 A'   70 A'   71 A'   29 A"   72 A'   30 A"   73 A'   74 A'                 
  0.754   0.791   0.823   0.865   0.960   0.969   1.226   1.302
 31 A"   75 A'   76 A'   77 A'   78 A'   79 A'   32 A"   80 A'                 
  1.317   1.329   1.342   1.379   1.403   1.428   1.430   1.460
 33 A"   81 A'   82 A'   34 A"   83 A'   35 A"   84 A'   36 A"                 
  1.598   1.614   1.633   1.689   1.770   1.853   2.074   2.572
 37 A"   85 A'   86 A'   87 A'   88 A'   89 A'   90 A'   91 A'                 
  2.658   2.763   2.976   3.946   3.953   3.955   3.959   3.975
 38 A"   92 A'   93 A'   39 A"   40 A"   94 A'   95 A'   41 A"                 
  4.023   4.045   4.085   4.206   4.232   4.353   4.394   5.967
 42 A"   96 A'   97 A'   98 A'   99 A'  100 A'  101 A'   43 A"                 
  6.005   6.007   6.013   6.018   6.071   6.977  13.812  13.900
102 A'   44 A"  103 A'  104 A'  105 A'  106 A'   45 A"  107 A'                 
 13.983  23.323  27.791  27.838  28.314  28.342  28.344  28.348
108 A'  109 A'  110 A'  111 A'   46 A"  112 A'   47 A"  113 A'                 
 28.356  28.373  28.522  28.525  28.526  28.529  28.531  28.556
114 A'  115 A'   48 A"   49 A"  116 A'  117 A'   50 A"   51 A"                 
 28.566  28.589  28.665  28.678 127.862 127.885 127.887 127.893
118 A'  119 A'  120 A'  121 A'   52 A"   53 A"  122 A'  123 A'                 
127.898 127.923 151.601 151.638 163.1121901.7611901.800
124 A'  125 A'  126 A'  127 A'  128 A'  129 A'  130 A'                         

 Beta MOs, Restricted
 -- Occupied --                  
*******-1165.89 -176.32 -176.32 -165.72 -165.72 -165.72 -165.72
  1 A'    2 A'    3 A'    4 A'    5 A'    6 A'    1 A"    7 A'                 
-165.72 -165.72  -77.07  -35.82  -35.82  -31.31  -31.31  -31.30
  2 A"    8 A'    9 A'   10 A'   11 A'   12 A'   13 A'    3 A"                 
-31.304 -31.303 -31.302 -22.961 -22.959 -22.959 -22.959 -22.958
 14 A'    4 A"   15 A'   16 A'   17 A'    5 A"   18 A'    6 A"                 
-22.958 -22.955 -22.955 -22.953 -22.953 -10.288  -6.571  -6.366
 19 A'   20 A'    7 A"   21 A'    8 A"   22 A'   23 A'   24 A'                 
 -6.365  -4.779  -4.777  -4.764  -4.763  -4.762  -4.762  -4.732
 25 A'   26 A'   27 A'    9 A"   28 A'   10 A"   29 A'   30 A'                 
 -4.731  -4.728  -2.044  -2.043  -2.040  -2.039  -2.039  -2.038
 11 A"   31 A'   32 A'   33 A'   12 A"   34 A'   13 A"   35 A'                 
 -2.027  -2.026  -2.025  -2.025  -0.784  -0.664  -0.658  -0.521
 36 A'   14 A"   37 A'   15 A"   38 A'   39 A'   40 A'   41 A'                 
 -0.429  -0.389  -0.355  -0.314  -0.292  -0.283  -0.267  -0.255
 42 A'   43 A'   16 A"   44 A'   45 A'   17 A"   46 A'   18 A"                 
 -- Virtual --                   
 -0.100  -0.096  -0.047  -0.001   0.022   0.037   0.044   0.048
 19 A"   47 A'   48 A'   49 A'   50 A'   51 A'   52 A'   20 A"                 
  0.076   0.084   0.100   0.102   0.124   0.150   0.183   0.196
 53 A'   54 A'   21 A"   55 A'   56 A'   57 A'   58 A'   59 A'                 
  0.208   0.212   0.232   0.233   0.272   0.292   0.303   0.356
 22 A"   60 A'   23 A"   61 A'   62 A'   24 A"   63 A'   64 A'                 
  0.364   0.379   0.380   0.405   0.418   0.430   0.446   0.454
 25 A"   65 A'   26 A"   27 A"   66 A'   28 A"   67 A'   68 A'                 
  0.457   0.475   0.557   0.559   0.604   0.615   0.632   0.665
 69 A'   70 A'   71 A'   29 A"   72 A'   30 A"   73 A'   74 A'                 
  0.754   0.791   0.823   0.865   0.960   0.969   1.226   1.302
 31 A"   75 A'   76 A'   77 A'   78 A'   79 A'   32 A"   80 A'                 
  1.317   1.329   1.342   1.379   1.403   1.428   1.430   1.460
 33 A"   81 A'   82 A'   34 A"   83 A'   35 A"   84 A'   36 A"                 
  1.598   1.614   1.633   1.689   1.770   1.853   2.074   2.572
 37 A"   85 A'   86 A'   87 A'   88 A'   89 A'   90 A'   91 A'                 
  2.658   2.763   2.976   3.946   3.953   3.955   3.959   3.975
 38 A"   92 A'   93 A'   39 A"   40 A"   94 A'   95 A'   41 A"                 
  4.023   4.045   4.085   4.206   4.232   4.353   4.394   5.967
 42 A"   96 A'   97 A'   98 A'   99 A'  100 A'  101 A'   43 A"                 
  6.005   6.007   6.013   6.018   6.071   6.977  13.812  13.900
102 A'   44 A"  103 A'  104 A'  105 A'  106 A'   45 A"  107 A'                 
 13.983  23.323  27.791  27.838  28.314  28.342  28.344  28.348
108 A'  109 A'  110 A'  111 A'   46 A"  112 A'   47 A"  113 A'                 
 28.356  28.373  28.522  28.525  28.526  28.529  28.531  28.556
114 A'  115 A'   48 A"   49 A"  116 A'  117 A'   50 A"   51 A"                 
 28.566  28.589  28.665  28.678 127.862 127.885 127.887 127.893
118 A'  119 A'  120 A'  121 A'   52 A"   53 A"  122 A'  123 A'                 
127.898 127.923 151.601 151.638 163.1121901.7611901.800
124 A'  125 A'  126 A'  127 A'  128 A'  129 A'  130 A'                         
 --------------------------------------------------------------

          Ground-State Mulliken Net Atomic Charges

     Atom                 Charge (a.u.)
  ----------------------------------------
      1 C                    -0.348704
      2 P                     0.089025
      3 H                    -0.029570
      4 I                     0.142804
      5 I                     0.146446
  ----------------------------------------
  Sum of atomic charges =     0.000000

 -----------------------------------------------------------------
                    Cartesian Multipole Moments
 -----------------------------------------------------------------
    Charge (ESU x 10^10)
                 0.0000
    Dipole Moment (Debye)
         X      -0.5704      Y      -0.3228      Z       0.0000
       Tot       0.6554
    Quadrupole Moments (Debye-Ang)
        XX     -72.9877     XY       2.1601     YY     -73.7593
        XZ       0.0000     YZ       0.0000     ZZ     -77.7103
    Octopole Moments (Debye-Ang^2)
       XXX       3.2739    XXY      34.1454    XYY      -5.8982
       YYY      58.4120    XXZ       0.0000    XYZ      -0.0000
       YYZ      -0.0000    XZZ       1.0069    YZZ      21.5507
       ZZZ       0.0000
    Hexadecapole Moments (Debye-Ang^3)
      XXXX   -1152.6247   XXXY       3.1487   XXYY    -310.7269
      XYYY      26.6016   YYYY    -665.7007   XXXZ       0.0000
      XXYZ       0.0000   XYYZ      -0.0000   YYYZ       0.0000
      XXZZ    -227.1745   XYZZ       1.4911   YYZZ    -134.1912
      XZZZ       0.0000   YZZZ       0.0000   ZZZZ    -111.3816
 -----------------------------------------------------------------
 Calculating analytic gradient of the SCF energy
 Gradient of SCF Energy
            1           2           3           4           5
    1  -0.0001610   0.0000436  -0.0000423   0.0001009   0.0000589
    2  -0.0002691   0.0001946  -0.0000340   0.0000198   0.0000886
    3  -0.0000000  -0.0000000   0.0000000   0.0000000  -0.0000000
 Max gradient component =       2.691E-04
 RMS gradient           =       1.042E-04
 Gradient time:  CPU 9.43 s  wall 2.46 s
 Geometry Optimization Parameters
   NAtoms,    NIC,     NZ,  NCons,   NDum,   NFix, NCnnct, MaxDiis
        5      20       5       0       0       0       0       0

 Cartesian Hessian Update
 Hessian Updated using BFGS Update


** GEOMETRY OPTIMIZATION IN DELOCALIZED INTERNAL COORDINATES **
   Searching for a Minimum

   Optimization Cycle:   9

                       Coordinates (Angstroms)
     ATOM                X               Y               Z
      1  C        -0.0255007137   -0.8355149678    0.0000000000
      2  P         0.1162498952   -2.5149942964    0.0000000000
      3  H        -1.2821114191   -2.7993373934    0.0000000000
      4  I         1.7766382190    0.3194801209    0.0000000000
      5  I        -1.8344792656    0.3044268328    0.0000000000
   Point Group: cs    Number of degrees of freedom:     7


   Energy is -14219.089276675

 Hessian Updated using BFGS Update

  7 Hessian modes will be used to form the next step
  Hessian Eigenvalues:
     0.096493    0.126795    0.169808    0.198059    0.227044    0.278274
     0.401316

 Minimum Search - Taking Simple RFO Step
 Searching for Lamda that Minimizes Along All modes
 Value Taken    Lamda =   0.00000000
 Step Taken.  Stepsize is  0.001812

                             Maximum     Tolerance    Cnvgd?
         Gradient           0.000228      0.000300     YES
         Displacement       0.001138      0.001200     YES
         Energy change     -0.000015      0.000001      NO


                       Distance Matrix (Angstroms)
             C (  1)   P (  2)   H (  3)   I (  4)
   P (  2)  1.685451
   H (  3)  2.331452  1.426978
   I (  4)  2.140495  3.284986  4.368406
   I (  5)  2.138193  3.428481  3.152533  3.611149

 Final energy is   -14219.089276674660     


 ******************************
 **  OPTIMIZATION CONVERGED  **
 ******************************

                       Coordinates (Angstroms)
     ATOM                X               Y               Z
      1  C        -0.0255007137   -0.8355149678    0.0000000000
      2  P         0.1162498952   -2.5149942964    0.0000000000
      3  H        -1.2821114191   -2.7993373934    0.0000000000
      4  I         1.7766382190    0.3194801209    0.0000000000
      5  I        -1.8344792656    0.3044268328    0.0000000000

Z-matrix Print:
$molecule
0 1
I 
C  1 2.140495
P  2 1.685451 1 117.831489
H  3 1.426978 2 96.669417 1 -180.000000 0
I  2 2.138193 1 115.126698 3 -180.000000 0
$end


 --------------------------------------------------------------
             Orbital Energies (a.u.) and Symmetries
 --------------------------------------------------------------

 Alpha MOs, Restricted
 -- Occupied --                  
*******-1165.89 -176.32 -176.32 -165.72 -165.72 -165.72 -165.72
  1 A'    2 A'    3 A'    4 A'    5 A'    6 A'    1 A"    7 A'                 
-165.72 -165.72  -77.07  -35.82  -35.82  -31.31  -31.31  -31.30
  2 A"    8 A'    9 A'   10 A'   11 A'   12 A'   13 A'    3 A"                 
-31.304 -31.303 -31.302 -22.961 -22.959 -22.959 -22.959 -22.958
 14 A'    4 A"   15 A'   16 A'   17 A'    5 A"   18 A'    6 A"                 
-22.958 -22.955 -22.955 -22.953 -22.953 -10.288  -6.571  -6.366
 19 A'   20 A'    7 A"   21 A'    8 A"   22 A'   23 A'   24 A'                 
 -6.365  -4.779  -4.777  -4.764  -4.763  -4.762  -4.762  -4.732
 25 A'   26 A'   27 A'    9 A"   28 A'   10 A"   29 A'   30 A'                 
 -4.731  -4.728  -2.044  -2.043  -2.040  -2.039  -2.039  -2.038
 11 A"   31 A'   32 A'   33 A'   12 A"   34 A'   13 A"   35 A'                 
 -2.027  -2.026  -2.025  -2.025  -0.784  -0.664  -0.658  -0.521
 36 A'   14 A"   37 A'   15 A"   38 A'   39 A'   40 A'   41 A'                 
 -0.429  -0.389  -0.355  -0.314  -0.292  -0.283  -0.267  -0.255
 42 A'   43 A'   16 A"   44 A'   45 A'   17 A"   46 A'   18 A"                 
 -- Virtual --                   
 -0.100  -0.096  -0.047  -0.001   0.022   0.037   0.044   0.048
 19 A"   47 A'   48 A'   49 A'   50 A'   51 A'   52 A'   20 A"                 
  0.076   0.084   0.100   0.102   0.124   0.150   0.183   0.196
 53 A'   54 A'   21 A"   55 A'   56 A'   57 A'   58 A'   59 A'                 
  0.208   0.212   0.232   0.233   0.272   0.292   0.303   0.356
 22 A"   60 A'   23 A"   61 A'   62 A'   24 A"   63 A'   64 A'                 
  0.364   0.379   0.380   0.405   0.418   0.430   0.446   0.454
 25 A"   65 A'   26 A"   27 A"   66 A'   28 A"   67 A'   68 A'                 
  0.457   0.475   0.557   0.559   0.604   0.615   0.632   0.665
 69 A'   70 A'   71 A'   29 A"   72 A'   30 A"   73 A'   74 A'                 
  0.754   0.791   0.823   0.865   0.960   0.969   1.226   1.302
 31 A"   75 A'   76 A'   77 A'   78 A'   79 A'   32 A"   80 A'                 
  1.317   1.329   1.342   1.379   1.403   1.428   1.430   1.460
 33 A"   81 A'   82 A'   34 A"   83 A'   35 A"   84 A'   36 A"                 
  1.598   1.614   1.633   1.689   1.770   1.853   2.074   2.572
 37 A"   85 A'   86 A'   87 A'   88 A'   89 A'   90 A'   91 A'                 
  2.658   2.763   2.976   3.946   3.953   3.955   3.959   3.975
 38 A"   92 A'   93 A'   39 A"   40 A"   94 A'   95 A'   41 A"                 
  4.023   4.045   4.085   4.206   4.232   4.353   4.394   5.967
 42 A"   96 A'   97 A'   98 A'   99 A'  100 A'  101 A'   43 A"                 
  6.005   6.007   6.013   6.018   6.071   6.977  13.812  13.900
102 A'   44 A"  103 A'  104 A'  105 A'  106 A'   45 A"  107 A'                 
 13.983  23.323  27.791  27.838  28.314  28.342  28.344  28.348
108 A'  109 A'  110 A'  111 A'   46 A"  112 A'   47 A"  113 A'                 
 28.356  28.373  28.522  28.525  28.526  28.529  28.531  28.556
114 A'  115 A'   48 A"   49 A"  116 A'  117 A'   50 A"   51 A"                 
 28.566  28.589  28.665  28.678 127.862 127.885 127.887 127.893
118 A'  119 A'  120 A'  121 A'   52 A"   53 A"  122 A'  123 A'                 
127.898 127.923 151.601 151.638 163.1121901.7611901.800
124 A'  125 A'  126 A'  127 A'  128 A'  129 A'  130 A'                         

 Beta MOs, Restricted
 -- Occupied --                  
*******-1165.89 -176.32 -176.32 -165.72 -165.72 -165.72 -165.72
  1 A'    2 A'    3 A'    4 A'    5 A'    6 A'    1 A"    7 A'                 
-165.72 -165.72  -77.07  -35.82  -35.82  -31.31  -31.31  -31.30
  2 A"    8 A'    9 A'   10 A'   11 A'   12 A'   13 A'    3 A"                 
-31.304 -31.303 -31.302 -22.961 -22.959 -22.959 -22.959 -22.958
 14 A'    4 A"   15 A'   16 A'   17 A'    5 A"   18 A'    6 A"                 
-22.958 -22.955 -22.955 -22.953 -22.953 -10.288  -6.571  -6.366
 19 A'   20 A'    7 A"   21 A'    8 A"   22 A'   23 A'   24 A'                 
 -6.365  -4.779  -4.777  -4.764  -4.763  -4.762  -4.762  -4.732
 25 A'   26 A'   27 A'    9 A"   28 A'   10 A"   29 A'   30 A'                 
 -4.731  -4.728  -2.044  -2.043  -2.040  -2.039  -2.039  -2.038
 11 A"   31 A'   32 A'   33 A'   12 A"   34 A'   13 A"   35 A'                 
 -2.027  -2.026  -2.025  -2.025  -0.784  -0.664  -0.658  -0.521
 36 A'   14 A"   37 A'   15 A"   38 A'   39 A'   40 A'   41 A'                 
 -0.429  -0.389  -0.355  -0.314  -0.292  -0.283  -0.267  -0.255
 42 A'   43 A'   16 A"   44 A'   45 A'   17 A"   46 A'   18 A"                 
 -- Virtual --                   
 -0.100  -0.096  -0.047  -0.001   0.022   0.037   0.044   0.048
 19 A"   47 A'   48 A'   49 A'   50 A'   51 A'   52 A'   20 A"                 
  0.076   0.084   0.100   0.102   0.124   0.150   0.183   0.196
 53 A'   54 A'   21 A"   55 A'   56 A'   57 A'   58 A'   59 A'                 
  0.208   0.212   0.232   0.233   0.272   0.292   0.303   0.356
 22 A"   60 A'   23 A"   61 A'   62 A'   24 A"   63 A'   64 A'                 
  0.364   0.379   0.380   0.405   0.418   0.430   0.446   0.454
 25 A"   65 A'   26 A"   27 A"   66 A'   28 A"   67 A'   68 A'                 
  0.457   0.475   0.557   0.559   0.604   0.615   0.632   0.665
 69 A'   70 A'   71 A'   29 A"   72 A'   30 A"   73 A'   74 A'                 
  0.754   0.791   0.823   0.865   0.960   0.969   1.226   1.302
 31 A"   75 A'   76 A'   77 A'   78 A'   79 A'   32 A"   80 A'                 
  1.317   1.329   1.342   1.379   1.403   1.428   1.430   1.460
 33 A"   81 A'   82 A'   34 A"   83 A'   35 A"   84 A'   36 A"                 
  1.598   1.614   1.633   1.689   1.770   1.853   2.074   2.572
 37 A"   85 A'   86 A'   87 A'   88 A'   89 A'   90 A'   91 A'                 
  2.658   2.763   2.976   3.946   3.953   3.955   3.959   3.975
 38 A"   92 A'   93 A'   39 A"   40 A"   94 A'   95 A'   41 A"                 
  4.023   4.045   4.085   4.206   4.232   4.353   4.394   5.967
 42 A"   96 A'   97 A'   98 A'   99 A'  100 A'  101 A'   43 A"                 
  6.005   6.007   6.013   6.018   6.071   6.977  13.812  13.900
102 A'   44 A"  103 A'  104 A'  105 A'  106 A'   45 A"  107 A'                 
 13.983  23.323  27.791  27.838  28.314  28.342  28.344  28.348
108 A'  109 A'  110 A'  111 A'   46 A"  112 A'   47 A"  113 A'                 
 28.356  28.373  28.522  28.525  28.526  28.529  28.531  28.556
114 A'  115 A'   48 A"   49 A"  116 A'  117 A'   50 A"   51 A"                 
 28.566  28.589  28.665  28.678 127.862 127.885 127.887 127.893
118 A'  119 A'  120 A'  121 A'   52 A"   53 A"  122 A'  123 A'                 
127.898 127.923 151.601 151.638 163.1121901.7611901.800
124 A'  125 A'  126 A'  127 A'  128 A'  129 A'  130 A'                         
 --------------------------------------------------------------

          Ground-State Mulliken Net Atomic Charges

     Atom                 Charge (a.u.)
  ----------------------------------------
      1 C                    -0.348704
      2 P                     0.089025
      3 H                    -0.029570
      4 I                     0.142804
      5 I                     0.146446
  ----------------------------------------
  Sum of atomic charges =     0.000000

 -----------------------------------------------------------------
                    Cartesian Multipole Moments
 -----------------------------------------------------------------
    Charge (ESU x 10^10)
                 0.0000
    Dipole Moment (Debye)
         X      -0.5704      Y      -0.3228      Z       0.0000
       Tot       0.6554
    Quadrupole Moments (Debye-Ang)
        XX     -72.9877     XY       2.1601     YY     -73.7593
        XZ       0.0000     YZ       0.0000     ZZ     -77.7103
    Octopole Moments (Debye-Ang^2)
       XXX       3.2739    XXY      34.1454    XYY      -5.8982
       YYY      58.4120    XXZ       0.0000    XYZ      -0.0000
       YYZ      -0.0000    XZZ       1.0069    YZZ      21.5507
       ZZZ       0.0000
    Hexadecapole Moments (Debye-Ang^3)
      XXXX   -1152.6247   XXXY       3.1487   XXYY    -310.7269
      XYYY      26.6016   YYYY    -665.7007   XXXZ       0.0000
      XXYZ       0.0000   XYYZ      -0.0000   YYYZ       0.0000
      XXZZ    -227.1745   XYZZ       1.4911   YYZZ    -134.1912
      XZZZ       0.0000   YZZZ       0.0000   ZZZZ    -111.3816
 -----------------------------------------------------------------
Archival summary:
1\1\TWL02\OPT\ProcedureUnspecified\BasisUnspecified\2111\taweetha\MonNov2615:30:052018MonNov2615:30:052018\0\\#,OPT,ProcedureUnspecified,BasisUnspecified,\\0,1\I\C,1,2.14049\P,2,1.68545,1,117.831\H,3,1.42698,2,96.6694,1,-180,0\I,2,2.13819,1,115.127,3,-180,0\\\@

 Total job time:  89.09s(wall), 328.45s(cpu) 
 Mon Nov 26 15:30:05 2018

        *************************************************************
        *                                                           *
        *  Thank you very much for using Q-Chem.  Have a nice day.  *
        *                                                           *
        *************************************************************


 
User input: 2 of 2 
 
Q-Chem Developer Version!
                  Welcome to Q-Chem
     A Quantum Leap Into The Future Of Chemistry


 Q-Chem 5.1, Q-Chem, Inc., Pleasanton, CA (2018)

 Yihan Shao,  Zhengting Gan,  E. Epifanovsky,  A. T. B. Gilbert,  M. Wormit,  
 J. Kussmann,  A. W. Lange,  A. Behn,  Jia Deng,  Xintian Feng,  D. Ghosh,  
 M. Goldey,  P. R. Horn,  L. D. Jacobson,  I. Kaliman,  T. Kus,  A. Landau,  
 Jie Liu,  E. I. Proynov,  R. M. Richard,  R. P. Steele,  E. J. Sundstrom,  
 H. L. Woodcock III,  P. M. Zimmerman,  D. Zuev,  B. Albrecht,  E. Alguire,  
 S. A. Baeppler,  D. Barton,  Z. Benda,  Y. A. Bernard,  E. J. Berquist,  
 K. B. Bravaya,  H. Burton,  D. Casanova,  Chun-Min Chang,  Yunqing Chen,  
 A. Chien,  K. D. Closser,  M. P. Coons,  S. Coriani,  S. Dasgupta,  
 A. L. Dempwolff,  M. Diedenhofen,  Hainam Do,  R. G. Edgar,  Po-Tung Fang,  
 S. Faraji,  S. Fatehi,  Qingguo Feng,  K. D. Fenk,  J. Fosso-Tande,  
 Qinghui Ge,  A. Ghysels,  G. Gidofalvi,  J. Gomes,  J. Gonthier,  A. Gunina,  
 D. Hait,  M. W. D. Hanson-Heine,  P. H. P. Harbach,  A. W. Hauser,  
 J. E. Herr,  E. G. Hohenstein,  Z. C. Holden,  Kerwin Hui,  B. C. Huynh,  
 T.-C. Jagau,  Hyunjun Ji,  B. Kaduk,  K. Khistyaev,  Jaehoon Kim,  
 P. Klunzinger,  K. Koh,  D. Kosenkov,  L. Koulias,  T. Kowalczyk,  
 C. M. Krauter,  A. Kunitsa,  Ka Un Lao,  A. Laurent,  K. V. Lawler,  
 Joonho Lee,  D. Lefrancois,  S. Lehtola,  D. S. Levine,  Yi-Pei Li,  
 You-Sheng Lin,  Fenglai Liu,  E. Livshits,  A. Luenser,  P. Manohar,  
 E. Mansoor,  S. F. Manzer,  Shan-Ping Mao,  Yuezhi Mao,  N. Mardirossian,  
 A. V. Marenich,  T. Markovich,  L. A. Martinez-Martinez,  S. A. Maurer,  
 N. J. Mayhall,  S. C. McKenzie,  J.-M. Mewes,  A. F. Morrison,  
 J. W. Mullinax,  K. Nanda,  T. S. Nguyen-Beck,  R. Olivares-Amaya,  
 J. A. Parkhill,  T. M. Perrine,  F. Plasser,  P. Pokhilko,  S. Prager,  
 A. Prociuk,  E. Ramos,  D. R. Rehn,  F. Rob,  M. Schneider,  N. Sergueev,  
 S. M. Sharada,  S. Sharma,  D. W. Small,  T. Stauch,  T. Stein,  
 Yu-Chuan Su,  A. J. W. Thom,  A. Tkatchenko,  T. Tsuchimochi,  N. M. Tubman,  
 L. Vogt,  M. L. Vidal,  O. Vydrov,  M. A. Watson,  J. Wenzel,  
 M. de Wergifosse,  T. A. Wesolowski,  A. White,  J. Witte,  A. Yamada,  
 Jun Yang,  K. Yao,  S. Yeganeh,  S. R. Yost,  Zhi-Qiang You,  A. Zech,  
 Igor Ying Zhang,  Xing Zhang,  Yan Zhao,  Ying Zhu,  B. R. Brooks,  
 G. K. L. Chan,  C. J. Cramer,  M. S. Gordon,  W. J. Hehre,  A. Klamt,  
 M. W. Schmidt,  C. D. Sherrill,  D. G. Truhlar,  A. Aspuru-Guzik,  R. Baer,  
 A. T. Bell,  N. A. Besley,  Jeng-Da Chai,  A. E. DePrince, III,  
 R. A. DiStasio Jr.,  A. Dreuw,  B. D. Dunietz,  T. R. Furlani,  
 Chao-Ping Hsu,  Yousung Jung,  Jing Kong,  D. S. Lambrecht,  WanZhen Liang,  
 C. Ochsenfeld,  V. A. Rassolov,  L. V. Slipchenko,  J. E. Subotnik,  
 T. Van Voorhis,  J. M. Herbert,  A. I. Krylov,  P. M. W. Gill,  M. Head-Gordon

 Contributors to earlier versions of Q-Chem not listed above: 
 R. D. Adamson,  B. Austin,  J. Baker,  G. J. O. Beran,  K. Brandhorst,  
 S. T. Brown,  E. F. C. Byrd,  A. K. Chakraborty,  C.-L. Cheng,  
 Siu Hung Chien,  D. M. Chipman,  D. L. Crittenden,  H. Dachsel,  
 R. J. Doerksen,  A. D. Dutoi,  L. Fusti-Molnar,  W. A. Goddard III,  
 A. Golubeva-Zadorozhnaya,  S. R. Gwaltney,  G. Hawkins,  A. Heyden,  
 S. Hirata,  G. Kedziora,  F. J. Keil,  C. Kelley,  Jihan Kim,  R. A. King,  
 R. Z. Khaliullin,  P. P. Korambath,  W. Kurlancheek,  A. M. Lee,  M. S. Lee,  
 S. V. Levchenko,  Ching Yeh Lin,  D. Liotard,  R. C. Lochan,  I. Lotan,  
 P. E. Maslen,  N. Nair,  D. P. O'Neill,  D. Neuhauser,  E. Neuscamman,  
 C. M. Oana,  R. Olson,  B. Peters,  R. Peverati,  P. A. Pieniazek,  
 Y. M. Rhee,  J. Ritchie,  M. A. Rohrdanz,  E. Rosta,  N. J. Russ,  
 H. F. Schaefer III,  N. E. Schultz,  N. Shenvi,  A. C. Simmonett,  A. Sodt,  
 D. Stuck,  K. S. Thanthiriwatte,  V. Vanovschi,  Tao Wang,  A. Warshel,  
 C. F. Williams,  Q. Wu,  X. Xu,  W. Zhang

 Please cite Q-Chem as follows:
 Y. Shao et al., Mol. Phys. 113, 184-215 (2015)
 DOI: 10.1080/00268976.2014.952696

 Q-Chem 5.1.2 for Intel X86 EM64T Linux

 Parts of Q-Chem use Armadillo 8.300.2 (Tropical Shenanigans).
 http://arma.sourceforge.net/

 Q-Chem begins on Mon Nov 26 15:30:05 2018  

Host: 
0

     Scratch files written to /scratch/taweetham/qchem50193//
The previous job contains 0 fragments, simply inherited here
Input Ideriv = 2
Curr. Ideriv = -1
Max.  Ideriv = 2

Checking the input file for inconsistencies... 	...done.

--------------------------------------------------------------
User input:
--------------------------------------------------------------

$molecule
read
$end

$rem
   job_type 	frequency
   basis 	6-311++g**
   method	b3lyp	
$end


--------------------------------------------------------------
 ----------------------------------------------------------------
             Standard Nuclear Orientation (Angstroms)
    I     Atom           X                Y                Z
 ----------------------------------------------------------------
    1      C       0.0025173679    -0.7380973006    -0.0000000000
    2      P      -0.1425203453    -2.4172959524    -0.0000000000
    3      H       1.2552817233    -2.7043756263     0.0000000000
    4      I      -1.7973573505     0.4204230426    -0.0000000000
    5      I       1.8137237514     0.3983014614     0.0000000000
 ----------------------------------------------------------------
 Molecular Point Group                 Cs    NOp =  2
 Largest Abelian Subgroup              Cs    NOp =  2
 Nuclear Repulsion Energy =   870.2189054860 hartrees
 There are       64 alpha and       64 beta electrons
 Requested basis set is 6-311++G(d,p)
 There are 72 shells and 183 basis functions

 Total QAlloc Memory Limit   2000 MB
 Mega-Array Size       188 MB
 MEM_STATIC part       192 MB

                       Distance Matrix (Angstroms)
             C (  1)   P (  2)   H (  3)   I (  4)
   P (  2)  1.685451
   H (  3)  2.331452  1.426978
   I (  4)  2.140495  3.284986  4.368406
   I (  5)  2.138193  3.428481  3.152533  3.611149

 A cutoff of  1.0D-11 yielded   2024 shell pairs
 There are     13804 function pairs (     15666 Cartesian)

 -------------------------------------------------------
 OpenMP Integral Computing Module                       
 Release: version 1.0, May 2013, Q-Chem Inc. Pittsburgh 
 -------------------------------------------------------
 Integral Job Info:
 Integral job number is                      11
 Integral operator is                         1
 short-range coefficients                     0
 long-range coefficients              100000000
 Omega coefficients                           0
 if combine SR and LR in K                    0
 Integral screening is                        0
 Integral computing path is                   2
 max size of driver memory is            800000
 size of driver memory is                593474
 size of scratch memory is             11861008
 max col of scratch BK array               1296
 max len of scratch array in speh3          155
 max len of scratch index in speh4           18
 max int batch size is                      520
 min int batch size is                       52
 fixed nKL is                                52
 max L of basis functions is                  2
 order of int derivative is                   0
 number of shells is                         72
 number of basis is                         195
 number of cartesian basis is               195
 number of contracted shell pairs          2024
 number of primitive shell pairs           3960
 maxK2 (contraction) of shell pair           36
 max number of K2 of shell pair               1
 max number of CS2 of shell pair            381
 max number of PS2 of shell pair            381
 mem total for path MDJ                  539468
 -------------------------------------------------------
 Smallest overlap matrix eigenvalue = 6.28E-04
 Guess from superposition of atomic densities
 Warning:  Energy on first SCF cycle will be non-variational
 SAD guess density has 128.000000 electrons

 -----------------------------------------------------------------------
  General SCF calculation program by
  Eric Jon Sundstrom, Paul Horn, Yuezhi Mao, Dmitri Zuev, Alec White,
  David Stuck, Shaama M.S., Shane Yost, Joonho Lee, David Small,
  Daniel Levine, Susi Lehtola, Hugh Burton, Evgeny Epifanovsky
 -----------------------------------------------------------------------
 Exchange:     0.2000 Hartree-Fock + 0.0800 Slater + 0.7200 B88
 Correlation:  0.1900 VWN1RPA + 0.8100 LYP
 Using SG-1 standard quadrature grid
 using 4 threads for integral computing
 -------------------------------------------------------
 OpenMP Integral computing Module                
 Release: version 2.0, May 2017, Q-Chem Inc. Pleasanton 
 -------------------------------------------------------
 -------------------------------------------------------
 OpenMP BLAS3 based DFT computing Module                
 Release: version 1.0, May 2013, Q-Chem Inc. Pittsburgh 
 -------------------------------------------------------
 A restricted SCF calculation will be
 performed using DIIS
 SCF converges when DIIS error is below 1.0e-08
 ---------------------------------------
  Cycle       Energy         DIIS error
 ---------------------------------------
    1  -14219.3984840609      3.67e-02  
    2  -14219.0787098265      1.89e-03  
    3  -14219.0570962633      2.82e-03  
    4  -14219.0826273797      1.21e-03  
    5  -14219.0891315130      1.88e-04  
    6  -14219.0892289780      8.57e-05  
    7  -14219.0892766507      1.20e-05  
    8  -14219.0892774761      3.08e-06  
    9  -14219.0892775007      7.56e-07  
   10  -14219.0892775028      2.66e-07  
   11  -14219.0892775032      6.08e-08  
   12  -14219.0892775032      7.94e-09  Convergence criterion met
 ---------------------------------------
 SCF time:   CPU 30.87s  wall 8.00s 
 SCF   energy in the final basis set =   -14219.0892775032
 Total energy in the final basis set =   -14219.0892775032

 --------------------------------------------------------------
             Orbital Energies (a.u.) and Symmetries
 --------------------------------------------------------------

 Alpha MOs, Restricted
 -- Occupied --                  
*******-1165.89 -176.32 -176.32 -165.72 -165.72 -165.72 -165.72
  1 A'    2 A'    3 A'    4 A'    5 A'    6 A'    1 A"    7 A'                 
-165.72 -165.72  -77.07  -35.82  -35.82  -31.31  -31.31  -31.30
  2 A"    8 A'    9 A'   10 A'   11 A'   12 A'   13 A'    3 A"                 
-31.304 -31.303 -31.302 -22.961 -22.959 -22.959 -22.959 -22.958
 14 A'    4 A"   15 A'   16 A'   17 A'    5 A"   18 A'    6 A"                 
-22.958 -22.955 -22.955 -22.953 -22.953 -10.288  -6.571  -6.366
 19 A'   20 A'    7 A"   21 A'    8 A"   22 A'   23 A'   24 A'                 
 -6.365  -4.779  -4.777  -4.764  -4.763  -4.762  -4.762  -4.732
 25 A'   26 A'   27 A'    9 A"   28 A'   10 A"   29 A'   30 A'                 
 -4.731  -4.728  -2.044  -2.043  -2.040  -2.039  -2.039  -2.038
 11 A"   31 A'   32 A'   33 A'   12 A"   34 A'   13 A"   35 A'                 
 -2.027  -2.026  -2.025  -2.025  -0.784  -0.664  -0.658  -0.521
 36 A'   14 A"   37 A'   15 A"   38 A'   39 A'   40 A'   41 A'                 
 -0.429  -0.389  -0.355  -0.314  -0.292  -0.283  -0.267  -0.255
 42 A'   43 A'   16 A"   44 A'   45 A'   17 A"   46 A'   18 A"                 
 -- Virtual --                   
 -0.100  -0.096  -0.047  -0.001   0.022   0.037   0.044   0.048
 19 A"   47 A'   48 A'   49 A'   50 A'   51 A'   52 A'   20 A"                 
  0.076   0.084   0.100   0.102   0.124   0.150   0.183   0.196
 53 A'   54 A'   21 A"   55 A'   56 A'   57 A'   58 A'   59 A'                 
  0.208   0.212   0.232   0.233   0.272   0.292   0.303   0.356
 22 A"   60 A'   23 A"   61 A'   62 A'   24 A"   63 A'   64 A'                 
  0.364   0.379   0.380   0.405   0.418   0.430   0.446   0.454
 25 A"   65 A'   26 A"   27 A"   66 A'   28 A"   67 A'   68 A'                 
  0.457   0.475   0.557   0.559   0.604   0.615   0.632   0.665
 69 A'   70 A'   71 A'   29 A"   72 A'   30 A"   73 A'   74 A'                 
  0.754   0.791   0.823   0.865   0.960   0.969   1.226   1.302
 31 A"   75 A'   76 A'   77 A'   78 A'   79 A'   32 A"   80 A'                 
  1.317   1.329   1.342   1.379   1.403   1.428   1.430   1.460
 33 A"   81 A'   82 A'   34 A"   83 A'   35 A"   84 A'   36 A"                 
  1.598   1.614   1.633   1.689   1.770   1.853   2.074   2.572
 37 A"   85 A'   86 A'   87 A'   88 A'   89 A'   90 A'   91 A'                 
  2.658   2.763   2.976   3.946   3.953   3.955   3.959   3.975
 38 A"   92 A'   93 A'   39 A"   40 A"   94 A'   95 A'   41 A"                 
  4.023   4.045   4.085   4.206   4.232   4.353   4.394   5.967
 42 A"   96 A'   97 A'   98 A'   99 A'  100 A'  101 A'   43 A"                 
  6.005   6.007   6.013   6.018   6.071   6.977  13.812  13.900
102 A'   44 A"  103 A'  104 A'  105 A'  106 A'   45 A"  107 A'                 
 13.983  23.323  27.791  27.838  28.314  28.342  28.344  28.348
108 A'  109 A'  110 A'  111 A'   46 A"  112 A'   47 A"  113 A'                 
 28.356  28.373  28.522  28.525  28.526  28.529  28.531  28.556
114 A'  115 A'   48 A"   49 A"  116 A'  117 A'   50 A"   51 A"                 
 28.566  28.589  28.665  28.678 127.862 127.885 127.887 127.893
118 A'  119 A'  120 A'  121 A'   52 A"   53 A"  122 A'  123 A'                 
127.898 127.923 151.601 151.638 163.1121901.7611901.800
124 A'  125 A'  126 A'  127 A'  128 A'  129 A'  130 A'                         

 Beta MOs, Restricted
 -- Occupied --                  
*******-1165.89 -176.32 -176.32 -165.72 -165.72 -165.72 -165.72
  1 A'    2 A'    3 A'    4 A'    5 A'    6 A'    1 A"    7 A'                 
-165.72 -165.72  -77.07  -35.82  -35.82  -31.31  -31.31  -31.30
  2 A"    8 A'    9 A'   10 A'   11 A'   12 A'   13 A'    3 A"                 
-31.304 -31.303 -31.302 -22.961 -22.959 -22.959 -22.959 -22.958
 14 A'    4 A"   15 A'   16 A'   17 A'    5 A"   18 A'    6 A"                 
-22.958 -22.955 -22.955 -22.953 -22.953 -10.288  -6.571  -6.366
 19 A'   20 A'    7 A"   21 A'    8 A"   22 A'   23 A'   24 A'                 
 -6.365  -4.779  -4.777  -4.764  -4.763  -4.762  -4.762  -4.732
 25 A'   26 A'   27 A'    9 A"   28 A'   10 A"   29 A'   30 A'                 
 -4.731  -4.728  -2.044  -2.043  -2.040  -2.039  -2.039  -2.038
 11 A"   31 A'   32 A'   33 A'   12 A"   34 A'   13 A"   35 A'                 
 -2.027  -2.026  -2.025  -2.025  -0.784  -0.664  -0.658  -0.521
 36 A'   14 A"   37 A'   15 A"   38 A'   39 A'   40 A'   41 A'                 
 -0.429  -0.389  -0.355  -0.314  -0.292  -0.283  -0.267  -0.255
 42 A'   43 A'   16 A"   44 A'   45 A'   17 A"   46 A'   18 A"                 
 -- Virtual --                   
 -0.100  -0.096  -0.047  -0.001   0.022   0.037   0.044   0.048
 19 A"   47 A'   48 A'   49 A'   50 A'   51 A'   52 A'   20 A"                 
  0.076   0.084   0.100   0.102   0.124   0.150   0.183   0.196
 53 A'   54 A'   21 A"   55 A'   56 A'   57 A'   58 A'   59 A'                 
  0.208   0.212   0.232   0.233   0.272   0.292   0.303   0.356
 22 A"   60 A'   23 A"   61 A'   62 A'   24 A"   63 A'   64 A'                 
  0.364   0.379   0.380   0.405   0.418   0.430   0.446   0.454
 25 A"   65 A'   26 A"   27 A"   66 A'   28 A"   67 A'   68 A'                 
  0.457   0.475   0.557   0.559   0.604   0.615   0.632   0.665
 69 A'   70 A'   71 A'   29 A"   72 A'   30 A"   73 A'   74 A'                 
  0.754   0.791   0.823   0.865   0.960   0.969   1.226   1.302
 31 A"   75 A'   76 A'   77 A'   78 A'   79 A'   32 A"   80 A'                 
  1.317   1.329   1.342   1.379   1.403   1.428   1.430   1.460
 33 A"   81 A'   82 A'   34 A"   83 A'   35 A"   84 A'   36 A"                 
  1.598   1.614   1.633   1.689   1.770   1.853   2.074   2.572
 37 A"   85 A'   86 A'   87 A'   88 A'   89 A'   90 A'   91 A'                 
  2.658   2.763   2.976   3.946   3.953   3.955   3.959   3.975
 38 A"   92 A'   93 A'   39 A"   40 A"   94 A'   95 A'   41 A"                 
  4.023   4.045   4.085   4.206   4.232   4.353   4.394   5.967
 42 A"   96 A'   97 A'   98 A'   99 A'  100 A'  101 A'   43 A"                 
  6.005   6.007   6.013   6.018   6.071   6.977  13.812  13.900
102 A'   44 A"  103 A'  104 A'  105 A'  106 A'   45 A"  107 A'                 
 13.983  23.323  27.791  27.838  28.314  28.342  28.344  28.348
108 A'  109 A'  110 A'  111 A'   46 A"  112 A'   47 A"  113 A'                 
 28.356  28.373  28.522  28.525  28.526  28.529  28.531  28.556
114 A'  115 A'   48 A"   49 A"  116 A'  117 A'   50 A"   51 A"                 
 28.566  28.589  28.665  28.678 127.862 127.885 127.887 127.893
118 A'  119 A'  120 A'  121 A'   52 A"   53 A"  122 A'  123 A'                 
127.898 127.923 151.601 151.638 163.1121901.7611901.800
124 A'  125 A'  126 A'  127 A'  128 A'  129 A'  130 A'                         
 --------------------------------------------------------------

          Ground-State Mulliken Net Atomic Charges

     Atom                 Charge (a.u.)
  ----------------------------------------
      1 C                    -0.348707
      2 P                     0.089033
      3 H                    -0.029573
      4 I                     0.142807
      5 I                     0.146440
  ----------------------------------------
  Sum of atomic charges =     0.000000

 -----------------------------------------------------------------
                    Cartesian Multipole Moments
 -----------------------------------------------------------------
    Charge (ESU x 10^10)
                 0.0000
    Dipole Moment (Debye)
         X       0.5698      Y      -0.3239      Z      -0.0000
       Tot       0.6554
    Quadrupole Moments (Debye-Ang)
        XX     -73.0205     XY      -2.0992     YY     -73.8140
        XZ      -0.0000     YZ      -0.0000     ZZ     -77.7102
    Octopole Moments (Debye-Ang^2)
       XXX       1.6023    XXY      27.1498    XYY       7.0386
       YYY      36.8036    XXZ      -0.0000    XYZ       0.0000
       YYZ       0.0000    XZZ       0.6943    YZZ      13.9785
       ZZZ      -0.0000
    Hexadecapole Moments (Debye-Ang^3)
      XXXX   -1152.5852   XXXY      -4.7529   XXYY    -305.1170
      XYYY     -25.2074   YYYY    -646.9397   XXXZ      -0.0000
      XXYZ      -0.0000   XYYZ      -0.0000   YYYZ      -0.0000
      XXZZ    -227.1740   XYZZ      -1.7015   YYZZ    -130.7226
      XZZZ      -0.0000   YZZZ      -0.0000   ZZZZ    -111.3815
 -----------------------------------------------------------------
 Calculating MO derivatives via CPSCF
 D1JvT checksum  = 283800 16728.6070026447
 D1KAT checksum  = 701460 575.4784549188
   1         3          15      0.118614    0.043353
   2         3          15      0.013768    0.004854
   3         3          15      0.001875    0.000704
   4         3          15      0.000203    0.000079
   5        16           2      0.000020    0.000010
   6        18           0      0.000000    0.000000    Roots Converged
 Time for AOints: 11.5 s (CPU) 2.9 s (wall)
 ------------------------------------------------------------------------------
                     AOints        : Timing summary (seconds)
 ------------------------------------------------------------------------------
     job step          cpu (% of tot)      sys (% of tot)     wall (% of tot)
 ------------------------------------------------------------------------------
  cpscf_lag         0.5895E+02 (36.9)   0.7000E-05 (28.0)   0.1517E+02 (36.4)
  iterzp            0.8913E+02 (55.8)   0.1700E-04 (68.0)   0.2339E+02 (56.1)
  make_fx           0.0000E+00 ( 0.0)   0.0000E+00 ( 0.0)   0.0000E+00 ( 0.0)
  AOints            0.1149E+02 ( 7.2)   0.0000E+00 ( 0.0)   0.2919E+01 ( 7.0)
 ------------------------------------------------------------------------------
   Grand Totals     0.1598E+03          0.2500E-04          0.4169E+02
 ------------------------------------------------------------------------------
 Calculating analytic Hessian of the SCF energy
 Polarizability Matrix (a.u.)
            1           2           3
    1-120.8476674  -0.8304760   0.0000000
    2  -0.8304760-119.5746447   0.0000000
    3   0.0000000   0.0000000 -59.8337859

 Direct stationary perturbation theory relativistic correction:

 rels  =     194.364440764562
 relv  =    -645.771064921337
 rel2e =      85.185777033058
 E_rel =    -366.220847123716

 Hessian of the SCF Energy
            1           2           3           4           5           6
    1   0.1627974   0.0189193   0.0000000  -0.0384144  -0.0419788  -0.0000000
    2   0.0189193   0.3879489   0.0000000  -0.0197438  -0.2940298  -0.0000000
    3   0.0000000   0.0000000   0.0756406  -0.0000000  -0.0000000  -0.0173574
    4  -0.0384144  -0.0197438  -0.0000000   0.2524876   0.0091725   0.0000000
    5  -0.0419788  -0.2940298  -0.0000000   0.0091725   0.3417925   0.0000000
    6  -0.0000000  -0.0000000  -0.0173574   0.0000000   0.0000000   0.0190731
    7  -0.0023349  -0.0001375   0.0000000  -0.1943434   0.0336917  -0.0000000
    8   0.0216593  -0.0098692  -0.0000000   0.0070252  -0.0223092  -0.0000000
    9   0.0000000   0.0000000  -0.0014991  -0.0000000  -0.0000000  -0.0110423
   10  -0.0621501   0.0345268  -0.0000000  -0.0105823   0.0094865   0.0000000
   11   0.0289285  -0.0434075   0.0000000   0.0217844  -0.0107965   0.0000000
   12  -0.0000000   0.0000000  -0.0284024   0.0000000  -0.0000000   0.0002827
   13  -0.0598981  -0.0335648  -0.0000000  -0.0091475  -0.0103719   0.0000000
   14  -0.0275284  -0.0406424  -0.0000000  -0.0182383  -0.0146571   0.0000000
   15  -0.0000000  -0.0000000  -0.0283817   0.0000000   0.0000000   0.0090438
            7           8           9          10          11          12
    1  -0.0023349   0.0216593   0.0000000  -0.0621501   0.0289285  -0.0000000
    2  -0.0001375  -0.0098692   0.0000000   0.0345268  -0.0434075   0.0000000
    3   0.0000000  -0.0000000  -0.0014991  -0.0000000   0.0000000  -0.0284024
    4  -0.1943434   0.0070252  -0.0000000  -0.0105823   0.0217844   0.0000000
    5   0.0336917  -0.0223092  -0.0000000   0.0094865  -0.0107965  -0.0000000
    6  -0.0000000  -0.0000000  -0.0110423   0.0000000   0.0000000   0.0002827
    7   0.1925880  -0.0321041   0.0000000   0.0018279   0.0003517  -0.0000000
    8  -0.0321041   0.0363373   0.0000000   0.0022877  -0.0048272  -0.0000000
    9   0.0000000   0.0000000   0.0109548   0.0000000  -0.0000000   0.0049174
   10   0.0018279   0.0022877   0.0000000   0.0952199  -0.0490554  -0.0000000
   11   0.0003517  -0.0048272  -0.0000000  -0.0490554   0.0559993  -0.0000000
   12  -0.0000000  -0.0000000   0.0049174  -0.0000000  -0.0000000   0.0205210
   13   0.0022623   0.0011319  -0.0000000  -0.0243154  -0.0020092   0.0000000
   14  -0.0018018   0.0006682  -0.0000000   0.0027545   0.0030319   0.0000000
   15  -0.0000000   0.0000000  -0.0033308   0.0000000   0.0000000   0.0026813
           13          14          15
    1  -0.0598981  -0.0275284  -0.0000000
    2  -0.0335648  -0.0406424  -0.0000000
    3  -0.0000000  -0.0000000  -0.0283817
    4  -0.0091475  -0.0182383   0.0000000
    5  -0.0103719  -0.0146571   0.0000000
    6   0.0000000   0.0000000   0.0090438
    7   0.0022623  -0.0018018  -0.0000000
    8   0.0011319   0.0006682   0.0000000
    9  -0.0000000  -0.0000000  -0.0033308
   10  -0.0243154   0.0027545   0.0000000
   11  -0.0020092   0.0030319   0.0000000
   12   0.0000000   0.0000000   0.0026813
   13   0.0910986   0.0448141   0.0000000
   14   0.0448141   0.0515994   0.0000000
   15   0.0000000   0.0000000   0.0199873
 Gradient time:  CPU 232.60 s  wall 60.98 s
 **********************************************************************
 **                                                                  **
 **                       VIBRATIONAL ANALYSIS                       **
 **                       --------------------                       **
 **                                                                  **
 **        VIBRATIONAL FREQUENCIES (CM**-1) AND NORMAL MODES         **
 **     FORCE CONSTANTS (mDYN/ANGSTROM) AND REDUCED MASSES (AMU)     **
 **                  INFRARED INTENSITIES (KM/MOL)                   **
 **                                                                  **
 **********************************************************************


 Mode:                 1                      2                      3
 Frequency:       123.98                 185.59                 286.08
 Force Cnst:      0.6723                 0.2861                 1.0354
 Red. Mass:      74.2395                14.0983                21.4721
 IR Active:          YES                    YES                    YES
 IR Intens:        0.138                  0.286                  2.728
 Raman Active:       YES                    YES                    YES
               X      Y      Z        X      Y      Z        X      Y      Z
 C          0.009  0.415  0.000   -0.034  0.015  0.000    0.051  0.505  0.000
 P         -0.051  0.435 -0.000    0.543 -0.042 -0.000    0.039  0.638 -0.000
 H         -0.074  0.330 -0.000    0.644  0.504 -0.000    0.018  0.540 -0.000
 I         -0.499 -0.084 -0.000   -0.080  0.111 -0.000    0.096 -0.100 -0.000
 I          0.511 -0.064 -0.000   -0.054 -0.107 -0.000   -0.110 -0.107 -0.000
 TransDip  -0.002 -0.012 -0.000    0.000  0.017 -0.000    0.015  0.051 -0.000

 Mode:                 4                      5                      6
 Frequency:       415.89                 545.90                 560.36
 Force Cnst:      1.2864                 0.1837                 1.0941
 Red. Mass:      12.6229                 1.0463                 5.9138
 IR Active:          YES                    YES                    YES
 IR Intens:       11.518                  2.487                 86.564
 Raman Active:       YES                    YES                    YES
               X      Y      Z        X      Y      Z        X      Y      Z
 C         -0.000 -0.000  0.986    0.000 -0.000 -0.017    0.646 -0.054  0.000
 P         -0.000 -0.000 -0.156    0.000  0.000 -0.033   -0.008  0.021 -0.000
 H          0.000  0.000  0.041   -0.000 -0.000  0.999   -0.137 -0.747 -0.000
 I          0.000 -0.000 -0.026   -0.000  0.000  0.004   -0.031  0.018 -0.000
 I          0.000  0.000 -0.029   -0.000 -0.000 -0.002   -0.027 -0.012 -0.000
 TransDip  -0.000  0.000 -0.109    0.000 -0.000  0.051    0.298 -0.010 -0.000

 Mode:                 7                      8                      9
 Frequency:       939.27                1035.93                2319.90
 Force Cnst:      0.6078                 8.4634                 3.2949
 Red. Mass:       1.1694                13.3854                 1.0391
 IR Active:          YES                    YES                    YES
 IR Intens:       13.155                 37.377                 57.268
 Raman Active:       YES                    YES                    YES
               X      Y      Z        X      Y      Z        X      Y      Z
 C          0.097 -0.015  0.000    0.085  0.933  0.000   -0.002  0.000  0.000
 P         -0.036 -0.024 -0.000   -0.025 -0.299 -0.000   -0.032  0.006 -0.000
 H          0.161  0.981  0.000   -0.001 -0.177  0.000    0.981 -0.189 -0.000
 I         -0.001 -0.000 -0.000    0.005 -0.007  0.000    0.000 -0.000 -0.000
 I         -0.001 -0.000 -0.000   -0.007 -0.007 -0.000    0.000 -0.000 -0.000
 TransDip   0.086 -0.078 -0.000    0.040  0.192 -0.000   -0.216  0.111 -0.000

 STANDARD THERMODYNAMIC QUANTITIES AT   298.15 K  AND     1.00 ATM

   This Molecule has  0 Imaginary Frequencies
   Zero point vibrational energy:        9.168 kcal/mol

   Atom    1 Element C  Has Mass   12.00000
   Atom    2 Element P  Has Mass   30.97376
   Atom    3 Element H  Has Mass    1.00783
   Atom    4 Element I  Has Mass  126.90440
   Atom    5 Element I  Has Mass  126.90440
   Molecular Mass:   297.790390 amu
   Principal axes and moments of inertia in amu*Bohr^2:
                             1           2           3
    Eigenvalues --      844.28499  2962.75997  3807.04496
          X               0.99999    -0.00517    -0.00000
          Y               0.00517     0.99999    -0.00000
          Z               0.00000     0.00000     1.00000
   Rotational Symmetry Number is   1
   The Molecule is an Asymmetric Top
   Translational Enthalpy:        0.889 kcal/mol
   Rotational Enthalpy:           0.889 kcal/mol
   Vibrational Enthalpy:         10.711 kcal/mol
   gas constant (RT):             0.592 kcal/mol
   Translational Entropy:        42.971  cal/mol.K
   Rotational Entropy:           30.633  cal/mol.K
   Vibrational Entropy:           8.988  cal/mol.K

   Total Enthalpy:               13.081 kcal/mol
   Total Entropy:                82.591  cal/mol.K
Archival summary:
1\1\TWL02\FREQ\ProcedureUnspecified\BasisUnspecified\2111\taweetha\MonNov2615:31:142018MonNov2615:31:142018\0\\#,FREQ,ProcedureUnspecified,BasisUnspecified,\\0,1\I\C,1,2.14049\P,2,1.68545,1,117.831\H,3,1.42698,2,96.6694,1,180,0\I,2,2.13819,1,115.127,3,180,0\\\@

 Total job time:  69.40s(wall), 263.64s(cpu) 
 Mon Nov 26 15:31:14 2018

        *************************************************************
        *                                                           *
        *  Thank you very much for using Q-Chem.  Have a nice day.  *
        *                                                           *
        *************************************************************
