# Supplementary material for: Geometric and energetic data from ab initio calculations of haloethene, haloimine, halomethylenephosphine, haloiminophosphine, halodiazene, halodiphosphene and halocyclopropane
Source: Data Brief. 2019 Nov 2;27:104738. doi: 10.1016/j.dib.2019.104738 (PMC6861602; doi:10.1016/j.dib.2019.104738)
Supplement: Multimedia component 5 [file mmc5.zip › CP/B3LYP/IICPIE.out]

Q-Chem Developer Version!
                  Welcome to Q-Chem
     A Quantum Leap Into The Future Of Chemistry


 Q-Chem 5.1, Q-Chem, Inc., Pleasanton, CA (2018)

 Yihan Shao,  Zhengting Gan,  E. Epifanovsky,  A. T. B. Gilbert,  M. Wormit,  
 J. Kussmann,  A. W. Lange,  A. Behn,  Jia Deng,  Xintian Feng,  D. Ghosh,  
 M. Goldey,  P. R. Horn,  L. D. Jacobson,  I. Kaliman,  T. Kus,  A. Landau,  
 Jie Liu,  E. I. Proynov,  R. M. Richard,  R. P. Steele,  E. J. Sundstrom,  
 H. L. Woodcock III,  P. M. Zimmerman,  D. Zuev,  B. Albrecht,  E. Alguire,  
 S. A. Baeppler,  D. Barton,  Z. Benda,  Y. A. Bernard,  E. J. Berquist,  
 K. B. Bravaya,  H. Burton,  D. Casanova,  Chun-Min Chang,  Yunqing Chen,  
 A. Chien,  K. D. Closser,  M. P. Coons,  S. Coriani,  S. Dasgupta,  
 A. L. Dempwolff,  M. Diedenhofen,  Hainam Do,  R. G. Edgar,  Po-Tung Fang,  
 S. Faraji,  S. Fatehi,  Qingguo Feng,  K. D. Fenk,  J. Fosso-Tande,  
 Qinghui Ge,  A. Ghysels,  G. Gidofalvi,  J. Gomes,  J. Gonthier,  A. Gunina,  
 D. Hait,  M. W. D. Hanson-Heine,  P. H. P. Harbach,  A. W. Hauser,  
 J. E. Herr,  E. G. Hohenstein,  Z. C. Holden,  Kerwin Hui,  B. C. Huynh,  
 T.-C. Jagau,  Hyunjun Ji,  B. Kaduk,  K. Khistyaev,  Jaehoon Kim,  
 P. Klunzinger,  K. Koh,  D. Kosenkov,  L. Koulias,  T. Kowalczyk,  
 C. M. Krauter,  A. Kunitsa,  Ka Un Lao,  A. Laurent,  K. V. Lawler,  
 Joonho Lee,  D. Lefrancois,  S. Lehtola,  D. S. Levine,  Yi-Pei Li,  
 You-Sheng Lin,  Fenglai Liu,  E. Livshits,  A. Luenser,  P. Manohar,  
 E. Mansoor,  S. F. Manzer,  Shan-Ping Mao,  Yuezhi Mao,  N. Mardirossian,  
 A. V. Marenich,  T. Markovich,  L. A. Martinez-Martinez,  S. A. Maurer,  
 N. J. Mayhall,  S. C. McKenzie,  J.-M. Mewes,  A. F. Morrison,  
 J. W. Mullinax,  K. Nanda,  T. S. Nguyen-Beck,  R. Olivares-Amaya,  
 J. A. Parkhill,  T. M. Perrine,  F. Plasser,  P. Pokhilko,  S. Prager,  
 A. Prociuk,  E. Ramos,  D. R. Rehn,  F. Rob,  M. Schneider,  N. Sergueev,  
 S. M. Sharada,  S. Sharma,  D. W. Small,  T. Stauch,  T. Stein,  
 Yu-Chuan Su,  A. J. W. Thom,  A. Tkatchenko,  T. Tsuchimochi,  N. M. Tubman,  
 L. Vogt,  M. L. Vidal,  O. Vydrov,  M. A. Watson,  J. Wenzel,  
 M. de Wergifosse,  T. A. Wesolowski,  A. White,  J. Witte,  A. Yamada,  
 Jun Yang,  K. Yao,  S. Yeganeh,  S. R. Yost,  Zhi-Qiang You,  A. Zech,  
 Igor Ying Zhang,  Xing Zhang,  Yan Zhao,  Ying Zhu,  B. R. Brooks,  
 G. K. L. Chan,  C. J. Cramer,  M. S. Gordon,  W. J. Hehre,  A. Klamt,  
 M. W. Schmidt,  C. D. Sherrill,  D. G. Truhlar,  A. Aspuru-Guzik,  R. Baer,  
 A. T. Bell,  N. A. Besley,  Jeng-Da Chai,  A. E. DePrince, III,  
 R. A. DiStasio Jr.,  A. Dreuw,  B. D. Dunietz,  T. R. Furlani,  
 Chao-Ping Hsu,  Yousung Jung,  Jing Kong,  D. S. Lambrecht,  WanZhen Liang,  
 C. Ochsenfeld,  V. A. Rassolov,  L. V. Slipchenko,  J. E. Subotnik,  
 T. Van Voorhis,  J. M. Herbert,  A. I. Krylov,  P. M. W. Gill,  M. Head-Gordon

 Contributors to earlier versions of Q-Chem not listed above: 
 R. D. Adamson,  B. Austin,  J. Baker,  G. J. O. Beran,  K. Brandhorst,  
 S. T. Brown,  E. F. C. Byrd,  A. K. Chakraborty,  C.-L. Cheng,  
 Siu Hung Chien,  D. M. Chipman,  D. L. Crittenden,  H. Dachsel,  
 R. J. Doerksen,  A. D. Dutoi,  L. Fusti-Molnar,  W. A. Goddard III,  
 A. Golubeva-Zadorozhnaya,  S. R. Gwaltney,  G. Hawkins,  A. Heyden,  
 S. Hirata,  G. Kedziora,  F. J. Keil,  C. Kelley,  Jihan Kim,  R. A. King,  
 R. Z. Khaliullin,  P. P. Korambath,  W. Kurlancheek,  A. M. Lee,  M. S. Lee,  
 S. V. Levchenko,  Ching Yeh Lin,  D. Liotard,  R. C. Lochan,  I. Lotan,  
 P. E. Maslen,  N. Nair,  D. P. O'Neill,  D. Neuhauser,  E. Neuscamman,  
 C. M. Oana,  R. Olson,  B. Peters,  R. Peverati,  P. A. Pieniazek,  
 Y. M. Rhee,  J. Ritchie,  M. A. Rohrdanz,  E. Rosta,  N. J. Russ,  
 H. F. Schaefer III,  N. E. Schultz,  N. Shenvi,  A. C. Simmonett,  A. Sodt,  
 D. Stuck,  K. S. Thanthiriwatte,  V. Vanovschi,  Tao Wang,  A. Warshel,  
 C. F. Williams,  Q. Wu,  X. Xu,  W. Zhang

 Please cite Q-Chem as follows:
 Y. Shao et al., Mol. Phys. 113, 184-215 (2015)
 DOI: 10.1080/00268976.2014.952696

 Q-Chem 5.1.2 for Intel X86 EM64T Linux

 Parts of Q-Chem use Armadillo 8.300.2 (Tropical Shenanigans).
 http://arma.sourceforge.net/

 Q-Chem begins on Mon Nov 26 16:42:02 2018  

Host: 
0

     Scratch files written to /scratch/taweetham/qchem51689//
Input Ideriv = 2
Curr. Ideriv = -1
Max.  Ideriv = 2

Checking the input file for inconsistencies... 	...done.

--------------------------------------------------------------
User input:
--------------------------------------------------------------
$molecule
0 1
C 
P 1 1.5 
I 2 PI 1 120. 
I 1 PI 2 120.  3 180.0
I 1 PI 2 120.  3 0.0

PH=1.44
PF=1.54
PCl=2.03
PBr=2.5
PI=2.6
$end

$rem
   job_type	optimization
   basis	6-311++g**
   method	b3lyp
$end

--------------------------------------------------------------
 ----------------------------------------------------------------
             Standard Nuclear Orientation (Angstroms)
    I     Atom           X                Y                Z
 ----------------------------------------------------------------
    1      C       0.6248751482     0.2879282100     0.0000000000
    2      P      -0.3441350706     1.4329256755     0.0000000000
    3      I      -2.9027118736     0.9706652045     0.0000000000
    4      I       3.1834519512     0.7501886810    -0.0000000000
    5      I      -0.2540839423    -2.1589945344    -0.0000000000
 ----------------------------------------------------------------
 Molecular Point Group                 Cs    NOp =  2
 Largest Abelian Subgroup              Cs    NOp =  2
 Nuclear Repulsion Energy =  1540.7144739952 hartrees
 There are       90 alpha and       90 beta electrons
 Requested basis set is 6-311++G(d,p)
 There are 91 shells and 238 basis functions

 Total QAlloc Memory Limit   2000 MB
 Mega-Array Size       188 MB
 MEM_STATIC part       192 MB
 A cutoff of  1.0D-11 yielded   2603 shell pairs
 There are     19074 function pairs (     21842 Cartesian)

 -------------------------------------------------------
 OpenMP Integral Computing Module                       
 Release: version 1.0, May 2013, Q-Chem Inc. Pittsburgh 
 -------------------------------------------------------
 Integral Job Info:
 Integral job number is                      11
 Integral operator is                         1
 short-range coefficients                     0
 long-range coefficients              100000000
 Omega coefficients                           0
 if combine SR and LR in K                    0
 Integral screening is                        0
 Integral computing path is                   2
 max size of driver memory is            800000
 size of driver memory is                593474
 size of scratch memory is             11861008
 max col of scratch BK array               1296
 max len of scratch array in speh3          155
 max len of scratch index in speh4           18
 max int batch size is                      520
 min int batch size is                       52
 fixed nKL is                                52
 max L of basis functions is                  2
 order of int derivative is                   0
 number of shells is                         91
 number of basis is                         255
 number of cartesian basis is               255
 number of contracted shell pairs          2603
 number of primitive shell pairs           4921
 maxK2 (contraction) of shell pair           36
 max number of K2 of shell pair               1
 max number of CS2 of shell pair            489
 max number of PS2 of shell pair            489
 mem total for path MDJ                  559228
 -------------------------------------------------------
 Smallest overlap matrix eigenvalue = 1.07E-03

 Scale SEOQF with 1.000000e-01/1.000000e-01/1.000000e-01

 Standard Electronic Orientation quadrupole field applied
 Nucleus-field energy     =     0.0000000610 hartrees
 Guess from superposition of atomic densities
 Warning:  Energy on first SCF cycle will be non-variational
 SAD guess density has 180.000000 electrons

 -----------------------------------------------------------------------
  General SCF calculation program by
  Eric Jon Sundstrom, Paul Horn, Yuezhi Mao, Dmitri Zuev, Alec White,
  David Stuck, Shaama M.S., Shane Yost, Joonho Lee, David Small,
  Daniel Levine, Susi Lehtola, Hugh Burton, Evgeny Epifanovsky
 -----------------------------------------------------------------------
 Exchange:     0.2000 Hartree-Fock + 0.0800 Slater + 0.7200 B88
 Correlation:  0.1900 VWN1RPA + 0.8100 LYP
 Using SG-1 standard quadrature grid
 using 4 threads for integral computing
 -------------------------------------------------------
 OpenMP Integral computing Module                
 Release: version 2.0, May 2017, Q-Chem Inc. Pleasanton 
 -------------------------------------------------------
 -------------------------------------------------------
 OpenMP BLAS3 based DFT computing Module                
 Release: version 1.0, May 2013, Q-Chem Inc. Pittsburgh 
 -------------------------------------------------------
 A restricted SCF calculation will be
 performed using DIIS
 SCF converges when DIIS error is below 1.0e-08
 ---------------------------------------
  Cycle       Energy         DIIS error
 ---------------------------------------
    1  -21138.1102551530      2.78e-02  
    2  -21137.9093406344      2.27e-03  
    3  -21137.7650382082      4.58e-03  
    4  -21137.9263865805      1.43e-03  
    5  -21137.9419699654      5.14e-04  
    6  -21137.9444191077      1.74e-04  
    7  -21137.9446467915      1.94e-05  
    8  -21137.9446493958      7.82e-06  
    9  -21137.9446497803      2.51e-06  
   10  -21137.9446498285      8.92e-07  
   11  -21137.9446498382      3.55e-07  
   12  -21137.9446498398      1.36e-07  
   13  -21137.9446498401      5.12e-08  
   14  -21137.9446498400      1.13e-08  
   15  -21137.9446498401      2.62e-09  Convergence criterion met
 ---------------------------------------
 SCF time:   CPU 68.15s  wall 18.00s 
 SCF   energy in the final basis set =   -21137.9446498401
 Total energy in the final basis set =   -21137.9446498401

 --------------------------------------------------------------
             Orbital Energies (a.u.) and Symmetries
 --------------------------------------------------------------

 Alpha MOs, Restricted
 -- Occupied --                  
*******-1165.89-1165.88 -176.34 -176.32 -176.31 -165.74 -165.74
  1 A'    2 A'    3 A'    4 A'    5 A'    6 A'    7 A'    8 A'                 
-165.74 -165.72 -165.72 -165.72 -165.72 -165.72 -165.72  -77.11
  1 A"    9 A'    2 A"   10 A'   11 A'    3 A"   12 A'   13 A'                 
-35.835 -35.817 -35.810 -31.330 -31.322 -31.321 -31.310 -31.304
 14 A'   15 A'   16 A'   17 A'   18 A'    4 A"   19 A'    5 A"                 
-31.304 -31.303 -31.296 -31.296 -22.980 -22.978 -22.978 -22.972
 20 A'   21 A'   22 A'    6 A"   23 A'   24 A'    7 A"   25 A'                 
-22.972 -22.960 -22.959 -22.959 -22.955 -22.955 -22.954 -22.952
  8 A"   26 A'    9 A"   27 A'   10 A"   28 A'   29 A'   30 A'                 
-22.952 -22.947 -22.947 -10.294  -6.608  -6.383  -6.366  -6.358
 11 A"   31 A'   12 A"   32 A'   33 A'   34 A'   35 A'   36 A'                 
 -4.798  -4.779  -4.779  -4.778  -4.771  -4.770  -4.767  -4.766
 37 A'   38 A'   13 A"   39 A'   40 A'   41 A'   14 A"   42 A'                 
 -4.764  -4.763  -4.754  -4.754  -2.062  -2.057  -2.057  -2.043
 15 A"   43 A'   44 A'   16 A"   45 A'   46 A'   17 A"   47 A'                 
 -2.041  -2.041  -2.039  -2.039  -2.036  -2.031  -2.031  -2.027
 48 A'   18 A"   19 A"   49 A'   50 A'   51 A'   20 A"   52 A'                 
 -2.027  -2.017  -2.017  -0.798  -0.670  -0.655  -0.640  -0.488
 21 A"   22 A"   53 A'   54 A'   55 A'   56 A'   57 A'   58 A'                 
 -0.398  -0.384  -0.359  -0.307  -0.298  -0.296  -0.285  -0.283
 59 A'   60 A'   23 A"   61 A'   24 A"   62 A'   25 A"   63 A'                 
 -0.274  -0.269
 26 A"   64 A'                                                                 
 -- Virtual --                   
 -0.187  -0.164  -0.088  -0.042   0.006   0.030   0.043   0.043
 65 A'   66 A'   27 A"   67 A'   68 A'   69 A'   70 A'   28 A"                 
  0.066   0.090   0.098   0.114   0.140   0.165   0.175   0.191
 71 A'   72 A'   29 A"   73 A'   74 A'   75 A'   76 A'   77 A'                 
  0.194   0.201   0.212   0.224   0.235   0.238   0.257   0.272
 30 A"   78 A'   31 A"   79 A'   32 A"   80 A'   81 A'   33 A"                 
  0.276   0.346   0.364   0.373   0.378   0.385   0.388   0.391
 82 A'   83 A'   34 A"   84 A'   35 A"   85 A'   36 A"   37 A"                 
  0.399   0.404   0.405   0.405   0.416   0.442   0.454   0.464
 86 A'   87 A'   38 A"   88 A'   39 A"   89 A'   90 A'   91 A'                 
  0.481   0.528   0.563   0.587   0.599   0.637   0.653   0.673
 92 A'   93 A'   94 A'   40 A"   95 A'   96 A'   41 A"   42 A"                 
  0.677   0.833   0.856   0.903   1.141   1.199   1.236   1.261
 97 A'   98 A'   99 A'  100 A'  101 A'  102 A'   43 A"  103 A'                 
  1.277   1.297   1.303   1.311   1.320   1.341   1.367   1.500
 44 A"   45 A"  104 A'  105 A'  106 A'   46 A"  107 A'   47 A"                 
  1.543   1.595   1.596   1.650   1.671   2.022   2.684   2.752
108 A'  109 A'   48 A"  110 A'  111 A'  112 A'   49 A"  113 A'                 
  3.122   3.932   3.935   3.939   3.947   3.947   3.954   3.958
114 A'   50 A"   51 A"  115 A'   52 A"  116 A'   53 A"   54 A"                 
  3.960   3.968   3.981   3.991   4.026   4.060   4.071   4.116
117 A'  118 A'   55 A"  119 A'  120 A'  121 A'  122 A'  123 A'                 
  4.229   4.316   4.361   5.951   5.968   5.974   5.980   5.990
124 A'  125 A'  126 A'   56 A"  127 A'   57 A"  128 A'   58 A"                 
  5.997   6.008   6.021   6.027   6.952  13.773  13.874  14.070
129 A'  130 A'  131 A'  132 A'  133 A'   59 A"  134 A'  135 A'                 
 23.433  27.686  27.756  27.805  28.297  28.310  28.318  28.321
136 A'  137 A'  138 A'  139 A'   60 A"  140 A'   61 A"  141 A'                 
 28.331  28.334  28.337  28.351  28.359  28.504  28.506  28.508
 62 A"  142 A'  143 A'  144 A'  145 A'   63 A"   64 A"  146 A'                 
 28.518  28.522  28.525  28.526  28.531  28.532  28.537  28.542
147 A'   65 A"   66 A"  148 A'   67 A"  149 A'   68 A"  150 A'                 
 28.554  28.583  28.591  28.617 127.844 127.853 127.865 127.868
151 A'  152 A'  153 A'  154 A'   69 A"  155 A'   70 A"  156 A'                 
127.876 127.878 127.883 127.899 127.901 151.508 151.567 151.611
 71 A"  157 A'  158 A'  159 A'  160 A'  161 A'  162 A'  163 A'                 
163.1261901.6651901.7271901.772
164 A'  165 A'  166 A'  167 A'                                                 

 Beta MOs, Restricted
 -- Occupied --                  
*******-1165.89-1165.88 -176.34 -176.32 -176.31 -165.74 -165.74
  1 A'    2 A'    3 A'    4 A'    5 A'    6 A'    7 A'    8 A'                 
-165.74 -165.72 -165.72 -165.72 -165.72 -165.72 -165.72  -77.11
  1 A"    9 A'    2 A"   10 A'   11 A'    3 A"   12 A'   13 A'                 
-35.835 -35.817 -35.810 -31.330 -31.322 -31.321 -31.310 -31.304
 14 A'   15 A'   16 A'   17 A'   18 A'    4 A"   19 A'    5 A"                 
-31.304 -31.303 -31.296 -31.296 -22.980 -22.978 -22.978 -22.972
 20 A'   21 A'   22 A'    6 A"   23 A'   24 A'    7 A"   25 A'                 
-22.972 -22.960 -22.959 -22.959 -22.955 -22.955 -22.954 -22.952
  8 A"   26 A'    9 A"   27 A'   10 A"   28 A'   29 A'   30 A'                 
-22.952 -22.947 -22.947 -10.294  -6.608  -6.383  -6.366  -6.358
 11 A"   31 A'   12 A"   32 A'   33 A'   34 A'   35 A'   36 A'                 
 -4.798  -4.779  -4.779  -4.778  -4.771  -4.770  -4.767  -4.766
 37 A'   38 A'   13 A"   39 A'   40 A'   41 A'   14 A"   42 A'                 
 -4.764  -4.763  -4.754  -4.754  -2.062  -2.057  -2.057  -2.043
 15 A"   43 A'   44 A'   16 A"   45 A'   46 A'   17 A"   47 A'                 
 -2.041  -2.041  -2.039  -2.039  -2.036  -2.031  -2.031  -2.027
 48 A'   18 A"   19 A"   49 A'   50 A'   51 A'   20 A"   52 A'                 
 -2.027  -2.017  -2.017  -0.798  -0.670  -0.655  -0.640  -0.488
 21 A"   22 A"   53 A'   54 A'   55 A'   56 A'   57 A'   58 A'                 
 -0.398  -0.384  -0.359  -0.307  -0.298  -0.296  -0.285  -0.283
 59 A'   60 A'   23 A"   61 A'   24 A"   62 A'   25 A"   63 A'                 
 -0.274  -0.269
 26 A"   64 A'                                                                 
 -- Virtual --                   
 -0.187  -0.164  -0.088  -0.042   0.006   0.030   0.043   0.043
 65 A'   66 A'   27 A"   67 A'   68 A'   69 A'   70 A'   28 A"                 
  0.066   0.090   0.098   0.114   0.140   0.165   0.175   0.191
 71 A'   72 A'   29 A"   73 A'   74 A'   75 A'   76 A'   77 A'                 
  0.194   0.201   0.212   0.224   0.235   0.238   0.257   0.272
 30 A"   78 A'   31 A"   79 A'   32 A"   80 A'   81 A'   33 A"                 
  0.276   0.346   0.364   0.373   0.378   0.385   0.388   0.391
 82 A'   83 A'   34 A"   84 A'   35 A"   85 A'   36 A"   37 A"                 
  0.399   0.404   0.405   0.405   0.416   0.442   0.454   0.464
 86 A'   87 A'   38 A"   88 A'   39 A"   89 A'   90 A'   91 A'                 
  0.481   0.528   0.563   0.587   0.599   0.637   0.653   0.673
 92 A'   93 A'   94 A'   40 A"   95 A'   96 A'   41 A"   42 A"                 
  0.677   0.833   0.856   0.903   1.141   1.199   1.236   1.261
 97 A'   98 A'   99 A'  100 A'  101 A'  102 A'   43 A"  103 A'                 
  1.277   1.297   1.303   1.311   1.320   1.341   1.367   1.500
 44 A"   45 A"  104 A'  105 A'  106 A'   46 A"  107 A'   47 A"                 
  1.543   1.595   1.596   1.650   1.671   2.022   2.684   2.752
108 A'  109 A'   48 A"  110 A'  111 A'  112 A'   49 A"  113 A'                 
  3.122   3.932   3.935   3.939   3.947   3.947   3.954   3.958
114 A'   50 A"   51 A"  115 A'   52 A"  116 A'   53 A"   54 A"                 
  3.960   3.968   3.981   3.991   4.026   4.060   4.071   4.116
117 A'  118 A'   55 A"  119 A'  120 A'  121 A'  122 A'  123 A'                 
  4.229   4.316   4.361   5.951   5.968   5.974   5.980   5.990
124 A'  125 A'  126 A'   56 A"  127 A'   57 A"  128 A'   58 A"                 
  5.997   6.008   6.021   6.027   6.952  13.773  13.874  14.070
129 A'  130 A'  131 A'  132 A'  133 A'   59 A"  134 A'  135 A'                 
 23.433  27.686  27.756  27.805  28.297  28.310  28.318  28.321
136 A'  137 A'  138 A'  139 A'   60 A"  140 A'   61 A"  141 A'                 
 28.331  28.334  28.337  28.351  28.359  28.504  28.506  28.508
 62 A"  142 A'  143 A'  144 A'  145 A'   63 A"   64 A"  146 A'                 
 28.518  28.522  28.525  28.526  28.531  28.532  28.537  28.542
147 A'   65 A"   66 A"  148 A'   67 A"  149 A'   68 A"  150 A'                 
 28.554  28.583  28.591  28.617 127.844 127.853 127.865 127.868
151 A'  152 A'  153 A'  154 A'   69 A"  155 A'   70 A"  156 A'                 
127.876 127.878 127.883 127.899 127.901 151.508 151.567 151.611
 71 A"  157 A'  158 A'  159 A'  160 A'  161 A'  162 A'  163 A'                 
163.1261901.6651901.7271901.772
164 A'  165 A'  166 A'  167 A'                                                 
 --------------------------------------------------------------

          Ground-State Mulliken Net Atomic Charges

     Atom                 Charge (a.u.)
  ----------------------------------------
      1 C                    -0.166100
      2 P                     0.126583
      3 I                    -0.090803
      4 I                     0.113262
      5 I                     0.017058
  ----------------------------------------
  Sum of atomic charges =    -0.000000

 -----------------------------------------------------------------
                    Cartesian Multipole Moments
 -----------------------------------------------------------------
    Charge (ESU x 10^10)
                -0.0000
    Dipole Moment (Debye)
         X       0.5040      Y       0.9240      Z      -0.0000
       Tot       1.0525
    Quadrupole Moments (Debye-Ang)
        XX     -96.0580     XY       3.0020     YY    -103.4670
        XZ       0.0000     YZ       0.0000     ZZ    -106.2486
    Octopole Moments (Debye-Ang^2)
       XXX      25.6263    XXY       1.0765    XYY      -3.8773
       YYY     -37.0216    XXZ       0.0000    XYZ       0.0000
       YYZ      -0.0000    XZZ      -0.5190    YZZ      -5.5926
       ZZZ      -0.0000
    Hexadecapole Moments (Debye-Ang^3)
      XXXX   -2989.0321   XXXY      52.9458   XXYY    -783.5398
      XYYY      36.3998   YYYY   -1316.4056   XXXZ       0.0000
      XXYZ       0.0000   XYYZ      -0.0000   YYYZ       0.0000
      XXZZ    -595.0788   XYZZ       2.3146   YYZZ    -257.3101
      XZZZ       0.0000   YZZZ       0.0000   ZZZZ    -153.0955
 -----------------------------------------------------------------
 Calculating analytic gradient of the SCF energy
 Gradient of SCF Energy
            1           2           3           4           5
    1  -0.1117459   0.0946268  -0.0111946   0.0501334  -0.0218197
    2   0.1572456  -0.1393625   0.0031449   0.0097609  -0.0307889
    3   0.0000000  -0.0000000   0.0000000  -0.0000000  -0.0000000
 Max gradient component =       1.572E-01
 RMS gradient           =       6.819E-02
 Gradient time:  CPU 15.78 s  wall 4.06 s
 Geometry Optimization Parameters
   NAtoms,    NIC,     NZ,  NCons,   NDum,   NFix, NCnnct, MaxDiis
        5      20       5       0       0       0       0       0


** GEOMETRY OPTIMIZATION IN DELOCALIZED INTERNAL COORDINATES **
   Searching for a Minimum

   Optimization Cycle:   1

                       Coordinates (Angstroms)
     ATOM                X               Y               Z
      1  C         0.6248751482    0.2879282100    0.0000000000
      2  P        -0.3441350706    1.4329256755    0.0000000000
      3  I        -2.9027118736    0.9706652045    0.0000000000
      4  I         3.1834519512    0.7501886810    0.0000000000
      5  I        -0.2540839423   -2.1589945344    0.0000000000
   Point Group: cs    Number of degrees of freedom:     7


   Energy is -21137.944649840


 Attempting to Generate Delocalized Internal Coordinates

  7 Hessian modes will be used to form the next step
  Hessian Eigenvalues:
     0.044459    0.044459    0.075278    0.250000    0.250000    0.250000
     0.766766

 Minimum Search - Taking Simple RFO Step
 Searching for Lamda that Minimizes Along All modes
 Value Taken    Lamda =  -0.07102874
 Calculated Step too Large.  Step scaled by  0.503203
 Step Taken.  Stepsize is  0.300000

                             Maximum     Tolerance    Cnvgd?
         Gradient           0.138256      0.000300      NO
         Displacement       0.177417      0.001200      NO
         Energy change     *********      0.000001      NO


 New Cartesian Coordinates Obtained by Inverse Iteration

 Displacement from previous Coordinates is:  0.311853
 ----------------------------------------------------------------
             Standard Nuclear Orientation (Angstroms)
    I     Atom           X                Y                Z
 ----------------------------------------------------------------
    1      C       0.6265394500     0.2625590219     0.0000000000
    2      P      -0.3442839447     1.4711206365     0.0000000000
    3      I      -2.8780711591     0.9804386063     0.0000000000
    4      I       3.0710688795     0.6935836970     0.0000000000
    5      I      -0.1678570127    -2.1249887250     0.0000000000
 ----------------------------------------------------------------
 Molecular Point Group                 Cs    NOp =  2
 Largest Abelian Subgroup              Cs    NOp =  2
 Nuclear Repulsion Energy =  1568.7997487144 hartrees
 There are       90 alpha and       90 beta electrons
 Applying Cartesian multipole field
    Component          Value
    ---------          -----
     (2,0,0)        1.00000E-11
     (0,2,0)        2.00000E-11
     (0,0,2)       -3.00000E-11
 Nucleus-field energy     =     0.0000000586 hartrees
 Requested basis set is 6-311++G(d,p)
 There are 91 shells and 238 basis functions
 A cutoff of  1.0D-11 yielded   2640 shell pairs
 There are     19408 function pairs (     22205 Cartesian)
 Smallest overlap matrix eigenvalue = 1.10E-03
 Guess MOs from SCF MO coefficient file

 -----------------------------------------------------------------------
  General SCF calculation program by
  Eric Jon Sundstrom, Paul Horn, Yuezhi Mao, Dmitri Zuev, Alec White,
  David Stuck, Shaama M.S., Shane Yost, Joonho Lee, David Small,
  Daniel Levine, Susi Lehtola, Hugh Burton, Evgeny Epifanovsky
 -----------------------------------------------------------------------
 Exchange:     0.2000 Hartree-Fock + 0.0800 Slater + 0.7200 B88
 Correlation:  0.1900 VWN1RPA + 0.8100 LYP
 Using SG-1 standard quadrature grid
 using 4 threads for integral computing
 -------------------------------------------------------
 OpenMP Integral computing Module                
 Release: version 2.0, May 2017, Q-Chem Inc. Pleasanton 
 -------------------------------------------------------
 -------------------------------------------------------
 OpenMP BLAS3 based DFT computing Module                
 Release: version 1.0, May 2013, Q-Chem Inc. Pittsburgh 
 -------------------------------------------------------
 A restricted SCF calculation will be
 performed using DIIS
 SCF converges when DIIS error is below 1.0e-08
 ---------------------------------------
  Cycle       Energy         DIIS error
 ---------------------------------------
    1  -21137.9741486752      4.85e-04  
    2  -21137.9766875414      1.62e-04  
    3  -21137.9766922569      1.59e-04  
    4  -21137.9769197039      5.47e-05  
    5  -21137.9769440430      1.44e-05  
    6  -21137.9769450043      1.10e-05  
    7  -21137.9769459217      4.02e-06  
    8  -21137.9769460384      1.51e-06  
    9  -21137.9769460570      2.31e-07  
   10  -21137.9769460573      1.12e-07  
   11  -21137.9769460575      3.03e-08  
   12  -21137.9769460575      1.15e-08  
   13  -21137.9769460574      1.33e-09  Convergence criterion met
 ---------------------------------------
 SCF time:   CPU 59.01s  wall 16.00s 
 SCF   energy in the final basis set =   -21137.9769460574
 Total energy in the final basis set =   -21137.9769460574

 --------------------------------------------------------------
             Orbital Energies (a.u.) and Symmetries
 --------------------------------------------------------------

 Alpha MOs, Restricted
 -- Occupied --                  
*******-1165.89-1165.88 -176.34 -176.32 -176.32 -165.74 -165.74
  1 A'    2 A'    3 A'    4 A'    5 A'    6 A'    7 A'    8 A'                 
-165.74 -165.72 -165.72 -165.72 -165.72 -165.72 -165.72  -77.11
  1 A"    9 A'   10 A'    2 A"   11 A'    3 A"   12 A'   13 A'                 
-35.833 -35.814 -35.812 -31.328 -31.320 -31.320 -31.307 -31.306
 14 A'   15 A'   16 A'   17 A'   18 A'    4 A"   19 A'   20 A'                 
-31.302 -31.302 -31.299 -31.299 -22.978 -22.976 -22.976 -22.971
  5 A"   21 A'    6 A"   22 A'   23 A'   24 A'    7 A"   25 A'                 
-22.971 -22.958 -22.957 -22.956 -22.956 -22.955 -22.955 -22.953
  8 A"   26 A'    9 A"   27 A'   28 A'   10 A"   29 A'   11 A"                 
-22.953 -22.950 -22.950 -10.299  -6.610  -6.381  -6.363  -6.360
 30 A'   31 A'   12 A"   32 A'   33 A'   34 A'   35 A'   36 A'                 
 -4.796  -4.778  -4.777  -4.775  -4.774  -4.772  -4.769  -4.768
 37 A'   38 A'   13 A"   39 A'   40 A'   41 A'   14 A"   42 A'                 
 -4.761  -4.761  -4.757  -4.757  -2.060  -2.055  -2.055  -2.041
 15 A"   43 A'   16 A"   44 A'   45 A'   46 A'   17 A"   47 A'                 
 -2.040  -2.040  -2.039  -2.037  -2.036  -2.034  -2.034  -2.025
 48 A'   18 A"   49 A'   19 A"   50 A'   51 A'   20 A"   52 A'                 
 -2.025  -2.020  -2.020  -0.790  -0.673  -0.653  -0.643  -0.493
 21 A"   22 A"   53 A'   54 A'   55 A'   56 A'   57 A'   58 A'                 
 -0.401  -0.389  -0.357  -0.309  -0.298  -0.296  -0.284  -0.284
 59 A'   60 A'   23 A"   61 A'   24 A"   62 A'   25 A"   63 A'                 
 -0.272  -0.271
 26 A"   64 A'                                                                 
 -- Virtual --                   
 -0.169  -0.153  -0.094  -0.042   0.006   0.029   0.043   0.044
 65 A'   66 A'   27 A"   67 A'   68 A'   69 A'   70 A'   28 A"                 
  0.066   0.089   0.097   0.111   0.136   0.164   0.176   0.190
 71 A'   72 A'   29 A"   73 A'   74 A'   75 A'   76 A'   77 A'                 
  0.194   0.200   0.212   0.221   0.235   0.239   0.257   0.275
 30 A"   78 A'   31 A"   79 A'   32 A"   80 A'   81 A'   33 A"                 
  0.276   0.343   0.361   0.377   0.382   0.388   0.389   0.392
 82 A'   83 A'   34 A"   35 A"   84 A'   85 A'   36 A"   37 A"                 
  0.401   0.403   0.404   0.407   0.414   0.444   0.458   0.467
 86 A'   87 A'   38 A"   88 A'   39 A"   89 A'   90 A'   91 A'                 
  0.487   0.547   0.573   0.582   0.597   0.626   0.659   0.680
 92 A'   93 A'   94 A'   40 A"   95 A'   96 A'   41 A"   42 A"                 
  0.695   0.839   0.859   0.923   1.082   1.216   1.226   1.259
 97 A'   98 A'   99 A'  100 A'  101 A'  102 A'   43 A"  103 A'                 
  1.280   1.301   1.307   1.316   1.330   1.352   1.372   1.490
 44 A"   45 A"  104 A'  105 A'  106 A'   46 A"  107 A'   47 A"                 
  1.568   1.574   1.614   1.650   1.674   1.981   2.676   2.733
108 A'   48 A"  109 A'  110 A'  111 A'  112 A'   49 A"  113 A'                 
  3.073   3.936   3.938   3.941   3.949   3.949   3.956   3.958
114 A'   50 A"   51 A"  115 A'   52 A"  116 A'   53 A"   54 A"                 
  3.966   3.975   3.986   3.995   4.039   4.083   4.098   4.133
117 A'  118 A'   55 A"  119 A'  120 A'  121 A'  122 A'  123 A'                 
  4.230   4.327   4.363   5.953   5.972   5.977   5.982   5.991
124 A'  125 A'  126 A'   56 A"  127 A'   57 A"  128 A'   58 A"                 
  5.999   6.015   6.025   6.033   6.934  13.771  13.873  14.025
129 A'  130 A'  131 A'  132 A'  133 A'   59 A"  134 A'  135 A'                 
 23.384  27.689  27.767  27.808  28.299  28.313  28.321  28.323
136 A'  137 A'  138 A'  139 A'   60 A"  140 A'   61 A"  141 A'                 
 28.332  28.336  28.340  28.353  28.362  28.507  28.508  28.510
 62 A"  142 A'  143 A'  144 A'  145 A'   63 A"   64 A"  146 A'                 
 28.524  28.524  28.527  28.528  28.528  28.534  28.537  28.543
147 A'   65 A"   66 A"  148 A'   67 A"  149 A'   68 A"  150 A'                 
 28.559  28.598  28.604  28.624 127.846 127.857 127.867 127.871
151 A'  152 A'  153 A'  154 A'   69 A"  155 A'   70 A"  156 A'                 
127.875 127.880 127.887 127.901 127.904 151.511 151.578 151.613
 71 A"  157 A'  158 A'  159 A'  160 A'  161 A'  162 A'  163 A'                 
163.0921901.6681901.7381901.774
164 A'  165 A'  166 A'  167 A'                                                 

 Beta MOs, Restricted
 -- Occupied --                  
*******-1165.89-1165.88 -176.34 -176.32 -176.32 -165.74 -165.74
  1 A'    2 A'    3 A'    4 A'    5 A'    6 A'    7 A'    8 A'                 
-165.74 -165.72 -165.72 -165.72 -165.72 -165.72 -165.72  -77.11
  1 A"    9 A'   10 A'    2 A"   11 A'    3 A"   12 A'   13 A'                 
-35.833 -35.814 -35.812 -31.328 -31.320 -31.320 -31.307 -31.306
 14 A'   15 A'   16 A'   17 A'   18 A'    4 A"   19 A'   20 A'                 
-31.302 -31.302 -31.299 -31.299 -22.978 -22.976 -22.976 -22.971
  5 A"   21 A'    6 A"   22 A'   23 A'   24 A'    7 A"   25 A'                 
-22.971 -22.958 -22.957 -22.956 -22.956 -22.955 -22.955 -22.953
  8 A"   26 A'    9 A"   27 A'   28 A'   10 A"   29 A'   11 A"                 
-22.953 -22.950 -22.950 -10.299  -6.610  -6.381  -6.363  -6.360
 30 A'   31 A'   12 A"   32 A'   33 A'   34 A'   35 A'   36 A'                 
 -4.796  -4.778  -4.777  -4.775  -4.774  -4.772  -4.769  -4.768
 37 A'   38 A'   13 A"   39 A'   40 A'   41 A'   14 A"   42 A'                 
 -4.761  -4.761  -4.757  -4.757  -2.060  -2.055  -2.055  -2.041
 15 A"   43 A'   16 A"   44 A'   45 A'   46 A'   17 A"   47 A'                 
 -2.040  -2.040  -2.039  -2.037  -2.036  -2.034  -2.034  -2.025
 48 A'   18 A"   49 A'   19 A"   50 A'   51 A'   20 A"   52 A'                 
 -2.025  -2.020  -2.020  -0.790  -0.673  -0.653  -0.643  -0.493
 21 A"   22 A"   53 A'   54 A'   55 A'   56 A'   57 A'   58 A'                 
 -0.401  -0.389  -0.357  -0.309  -0.298  -0.296  -0.284  -0.284
 59 A'   60 A'   23 A"   61 A'   24 A"   62 A'   25 A"   63 A'                 
 -0.272  -0.271
 26 A"   64 A'                                                                 
 -- Virtual --                   
 -0.169  -0.153  -0.094  -0.042   0.006   0.029   0.043   0.044
 65 A'   66 A'   27 A"   67 A'   68 A'   69 A'   70 A'   28 A"                 
  0.066   0.089   0.097   0.111   0.136   0.164   0.176   0.190
 71 A'   72 A'   29 A"   73 A'   74 A'   75 A'   76 A'   77 A'                 
  0.194   0.200   0.212   0.221   0.235   0.239   0.257   0.275
 30 A"   78 A'   31 A"   79 A'   32 A"   80 A'   81 A'   33 A"                 
  0.276   0.343   0.361   0.377   0.382   0.388   0.389   0.392
 82 A'   83 A'   34 A"   35 A"   84 A'   85 A'   36 A"   37 A"                 
  0.401   0.403   0.404   0.407   0.414   0.444   0.458   0.467
 86 A'   87 A'   38 A"   88 A'   39 A"   89 A'   90 A'   91 A'                 
  0.487   0.547   0.573   0.582   0.597   0.626   0.659   0.680
 92 A'   93 A'   94 A'   40 A"   95 A'   96 A'   41 A"   42 A"                 
  0.695   0.839   0.859   0.923   1.082   1.216   1.226   1.259
 97 A'   98 A'   99 A'  100 A'  101 A'  102 A'   43 A"  103 A'                 
  1.280   1.301   1.307   1.316   1.330   1.352   1.372   1.490
 44 A"   45 A"  104 A'  105 A'  106 A'   46 A"  107 A'   47 A"                 
  1.568   1.574   1.614   1.650   1.674   1.981   2.676   2.733
108 A'   48 A"  109 A'  110 A'  111 A'  112 A'   49 A"  113 A'                 
  3.073   3.936   3.938   3.941   3.949   3.949   3.956   3.958
114 A'   50 A"   51 A"  115 A'   52 A"  116 A'   53 A"   54 A"                 
  3.966   3.975   3.986   3.995   4.039   4.083   4.098   4.133
117 A'  118 A'   55 A"  119 A'  120 A'  121 A'  122 A'  123 A'                 
  4.230   4.327   4.363   5.953   5.972   5.977   5.982   5.991
124 A'  125 A'  126 A'   56 A"  127 A'   57 A"  128 A'   58 A"                 
  5.999   6.015   6.025   6.033   6.934  13.771  13.873  14.025
129 A'  130 A'  131 A'  132 A'  133 A'   59 A"  134 A'  135 A'                 
 23.384  27.689  27.767  27.808  28.299  28.313  28.321  28.323
136 A'  137 A'  138 A'  139 A'   60 A"  140 A'   61 A"  141 A'                 
 28.332  28.336  28.340  28.353  28.362  28.507  28.508  28.510
 62 A"  142 A'  143 A'  144 A'  145 A'   63 A"   64 A"  146 A'                 
 28.524  28.524  28.527  28.528  28.528  28.534  28.537  28.543
147 A'   65 A"   66 A"  148 A'   67 A"  149 A'   68 A"  150 A'                 
 28.559  28.598  28.604  28.624 127.846 127.857 127.867 127.871
151 A'  152 A'  153 A'  154 A'   69 A"  155 A'   70 A"  156 A'                 
127.875 127.880 127.887 127.901 127.904 151.511 151.578 151.613
 71 A"  157 A'  158 A'  159 A'  160 A'  161 A'  162 A'  163 A'                 
163.0921901.6681901.7381901.774
164 A'  165 A'  166 A'  167 A'                                                 
 --------------------------------------------------------------

          Ground-State Mulliken Net Atomic Charges

     Atom                 Charge (a.u.)
  ----------------------------------------
      1 C                    -0.186667
      2 P                     0.119770
      3 I                    -0.102037
      4 I                     0.122998
      5 I                     0.045937
  ----------------------------------------
  Sum of atomic charges =     0.000000

 -----------------------------------------------------------------
                    Cartesian Multipole Moments
 -----------------------------------------------------------------
    Charge (ESU x 10^10)
                 0.0000
    Dipole Moment (Debye)
         X       0.5878      Y       0.6703      Z      -0.0000
       Tot       0.8916
    Quadrupole Moments (Debye-Ang)
        XX     -97.1171     XY       2.8137     YY    -102.9990
        XZ      -0.0000     YZ       0.0000     ZZ    -106.2585
    Octopole Moments (Debye-Ang^2)
       XXX      24.0411    XXY      -0.3116    XYY      -3.3312
       YYY     -39.0705    XXZ       0.0000    XYZ       0.0000
       YYZ      -0.0000    XZZ      -0.3390    YZZ      -5.9558
       ZZZ      -0.0000
    Hexadecapole Moments (Debye-Ang^3)
      XXXX   -2872.3895   XXXY      86.5803   XXYY    -757.1714
      XYYY      73.1250   YYYY   -1281.9877   XXXZ       0.0000
      XXYZ       0.0000   XYYZ      -0.0000   YYYZ       0.0000
      XXZZ    -569.5192   XYZZ      15.8940   YYZZ    -252.1189
      XZZZ      -0.0000   YZZZ       0.0000   ZZZZ    -153.1236
 -----------------------------------------------------------------
 Calculating analytic gradient of the SCF energy
 Gradient of SCF Energy
            1           2           3           4           5
    1  -0.0701479   0.0558063  -0.0115642   0.0466367  -0.0207309
    2   0.1141421  -0.0914793   0.0032147   0.0085098  -0.0343873
    3   0.0000000  -0.0000000   0.0000000  -0.0000000  -0.0000000
 Max gradient component =       1.141E-01
 RMS gradient           =       4.721E-02
 Gradient time:  CPU 16.76 s  wall 4.30 s
 Geometry Optimization Parameters
   NAtoms,    NIC,     NZ,  NCons,   NDum,   NFix, NCnnct, MaxDiis
        5      20       5       0       0       0       0       0

 Cartesian Hessian Update
 Hessian Updated using BFGS Update


** GEOMETRY OPTIMIZATION IN DELOCALIZED INTERNAL COORDINATES **
   Searching for a Minimum

   Optimization Cycle:   2

                       Coordinates (Angstroms)
     ATOM                X               Y               Z
      1  C         0.6265394500    0.2625590219    0.0000000000
      2  P        -0.3442839447    1.4711206365    0.0000000000
      3  I        -2.8780711591    0.9804386063    0.0000000000
      4  I         3.0710688795    0.6935836970    0.0000000000
      5  I        -0.1678570127   -2.1249887250    0.0000000000
   Point Group: cs    Number of degrees of freedom:     7


   Energy is -21137.976946057

 Hessian Updated using BFGS Update

  6 Hessian modes will be used to form the next step
  Hessian Eigenvalues:
     0.023282    0.046206    0.074482    0.223370    0.251573    0.896445

 Minimum Search - Taking Simple RFO Step
 Searching for Lamda that Minimizes Along All modes
 Value Taken    Lamda =  -0.07220695
 Calculated Step too Large.  Step scaled by  0.374506
 Step Taken.  Stepsize is  0.300000

                             Maximum     Tolerance    Cnvgd?
         Gradient           0.097106      0.000300      NO
         Displacement       0.179917      0.001200      NO
         Energy change     -0.032296      0.000001      NO


 New Cartesian Coordinates Obtained by Inverse Iteration

 Displacement from previous Coordinates is:  0.315922
 ----------------------------------------------------------------
             Standard Nuclear Orientation (Angstroms)
    I     Atom           X                Y                Z
 ----------------------------------------------------------------
    1      C       0.6175259382     0.2414857220     0.0000000000
    2      P      -0.3360684324     1.5067009319     0.0000000000
    3      I      -2.8350225135     0.9639873706     0.0000000000
    4      I       2.9607590734     0.6347060195     0.0000000000
    5      I      -0.0997978529    -2.0641668074     0.0000000000
 ----------------------------------------------------------------
 Molecular Point Group                 Cs    NOp =  2
 Largest Abelian Subgroup              Cs    NOp =  2
 Nuclear Repulsion Energy =  1608.3304088489 hartrees
 There are       90 alpha and       90 beta electrons
 Applying Cartesian multipole field
    Component          Value
    ---------          -----
     (2,0,0)        1.00000E-11
     (0,2,0)        2.00000E-11
     (0,0,2)       -3.00000E-11
 Nucleus-field energy     =     0.0000000556 hartrees
 Requested basis set is 6-311++G(d,p)
 There are 91 shells and 238 basis functions
 A cutoff of  1.0D-11 yielded   2700 shell pairs
 There are     19842 function pairs (     22669 Cartesian)
 Smallest overlap matrix eigenvalue = 1.10E-03
 Guess MOs from SCF MO coefficient file

 -----------------------------------------------------------------------
  General SCF calculation program by
  Eric Jon Sundstrom, Paul Horn, Yuezhi Mao, Dmitri Zuev, Alec White,
  David Stuck, Shaama M.S., Shane Yost, Joonho Lee, David Small,
  Daniel Levine, Susi Lehtola, Hugh Burton, Evgeny Epifanovsky
 -----------------------------------------------------------------------
 Exchange:     0.2000 Hartree-Fock + 0.0800 Slater + 0.7200 B88
 Correlation:  0.1900 VWN1RPA + 0.8100 LYP
 Using SG-1 standard quadrature grid
 using 4 threads for integral computing
 -------------------------------------------------------
 OpenMP Integral computing Module                
 Release: version 2.0, May 2017, Q-Chem Inc. Pleasanton 
 -------------------------------------------------------
 -------------------------------------------------------
 OpenMP BLAS3 based DFT computing Module                
 Release: version 1.0, May 2013, Q-Chem Inc. Pittsburgh 
 -------------------------------------------------------
 A restricted SCF calculation will be
 performed using DIIS
 SCF converges when DIIS error is below 1.0e-08
 ---------------------------------------
  Cycle       Energy         DIIS error
 ---------------------------------------
    1  -21137.9998721561      4.79e-04  
    2  -21138.0019626252      2.80e-04  
    3  -21138.0007985031      4.73e-04  
    4  -21138.0026184753      7.18e-05  
    5  -21138.0026590307      2.90e-05  
    6  -21138.0026656031      6.48e-06  
    7  -21138.0026659236      3.39e-06  
    8  -21138.0026660084      7.30e-07  
    9  -21138.0026660126      2.13e-07  
   10  -21138.0026660128      8.22e-08  
   11  -21138.0026660132      1.92e-08  
   12  -21138.0026660131      6.65e-09  Convergence criterion met
 ---------------------------------------
 SCF time:   CPU 55.99s  wall 15.00s 
 SCF   energy in the final basis set =   -21138.0026660131
 Total energy in the final basis set =   -21138.0026660131

 --------------------------------------------------------------
             Orbital Energies (a.u.) and Symmetries
 --------------------------------------------------------------

 Alpha MOs, Restricted
 -- Occupied --                  
*******-1165.89-1165.88 -176.34 -176.32 -176.32 -165.74 -165.74
  1 A'    2 A'    3 A'    4 A'    5 A'    6 A'    7 A'    8 A'                 
-165.74 -165.72 -165.72 -165.72 -165.72 -165.72 -165.72  -77.11
  1 A"    9 A'    2 A"   10 A'   11 A'    3 A"   12 A'   13 A'                 
-35.831 -35.815 -35.812 -31.325 -31.318 -31.318 -31.309 -31.305
 14 A'   15 A'   16 A'   17 A'   18 A'    4 A"   19 A'   20 A'                 
-31.302 -31.302 -31.299 -31.299 -22.976 -22.974 -22.974 -22.968
  5 A"   21 A'    6 A"   22 A'   23 A'   24 A'    7 A"   25 A'                 
-22.968 -22.959 -22.958 -22.958 -22.955 -22.954 -22.954 -22.953
  8 A"   26 A'    9 A"   27 A'   28 A'   10 A"   29 A'   30 A'                 
-22.953 -22.950 -22.950 -10.299  -6.610  -6.379  -6.363  -6.361
 11 A"   12 A"   31 A'   32 A'   33 A'   34 A'   35 A'   36 A'                 
 -4.793  -4.777  -4.776  -4.776  -4.772  -4.772  -4.769  -4.767
 37 A'   38 A'   39 A'   13 A"   40 A'   41 A'   14 A"   42 A'                 
 -4.760  -4.760  -4.759  -4.759  -2.058  -2.053  -2.053  -2.042
 15 A"   43 A'   16 A"   44 A'   45 A'   46 A'   17 A"   47 A'                 
 -2.038  -2.038  -2.038  -2.037  -2.037  -2.034  -2.034  -2.023
 48 A'   49 A'   18 A"   19 A"   50 A'   20 A"   51 A'   21 A"                 
 -2.023  -2.022  -2.022  -0.788  -0.677  -0.654  -0.645  -0.497
 52 A'   53 A'   22 A"   54 A'   55 A'   56 A'   57 A'   58 A'                 
 -0.406  -0.393  -0.357  -0.311  -0.298  -0.297  -0.285  -0.284
 59 A'   60 A'   23 A"   61 A'   24 A"   62 A'   25 A"   63 A'                 
 -0.271  -0.269
 64 A'   26 A"                                                                 
 -- Virtual --                   
 -0.149  -0.140  -0.098  -0.039   0.006   0.029   0.043   0.045
 65 A'   66 A'   27 A"   67 A'   68 A'   69 A'   70 A'   28 A"                 
  0.066   0.089   0.097   0.108   0.131   0.164   0.177   0.188
 71 A'   72 A'   29 A"   73 A'   74 A'   75 A'   76 A'   77 A'                 
  0.194   0.200   0.213   0.217   0.235   0.240   0.260   0.276
 30 A"   78 A'   31 A"   79 A'   32 A"   80 A'   81 A'   82 A'                 
  0.278   0.337   0.358   0.377   0.384   0.390   0.393   0.393
 33 A"   83 A'   34 A"   35 A"   84 A'   36 A"   37 A"   85 A'                 
  0.400   0.403   0.405   0.414   0.416   0.442   0.462   0.473
 86 A'   38 A"   87 A'   39 A"   88 A'   89 A'   90 A'   91 A'                 
  0.497   0.569   0.576   0.587   0.602   0.622   0.666   0.695
 92 A'   93 A'   40 A"   94 A'   95 A'   96 A'   41 A"   42 A"                 
  0.718   0.842   0.862   0.939   1.045   1.220   1.243   1.273
 97 A'   98 A'   99 A'  100 A'  101 A'   43 A"  102 A'  103 A'                 
  1.282   1.305   1.311   1.325   1.342   1.365   1.376   1.481
 44 A"   45 A"  104 A'  105 A'  106 A'   46 A"  107 A'   47 A"                 
  1.564   1.590   1.630   1.654   1.680   1.952   2.671   2.720
 48 A"  108 A'  109 A'  110 A'  111 A'  112 A'   49 A"  113 A'                 
  3.039   3.937   3.944   3.944   3.948   3.950   3.955   3.962
114 A'   50 A"   51 A"  115 A'  116 A'   52 A"   53 A"   54 A"                 
  3.968   3.989   3.993   4.001   4.052   4.096   4.144   4.161
117 A'  118 A'   55 A"  119 A'  120 A'  121 A'  122 A'  123 A'                 
  4.231   4.336   4.368   5.955   5.979   5.980   5.986   5.993
124 A'  125 A'  126 A'   56 A"  127 A'   57 A"  128 A'   58 A"                 
  6.003   6.019   6.028   6.036   6.923  13.772  13.877  14.000
129 A'  130 A'  131 A'  132 A'  133 A'   59 A"  134 A'  135 A'                 
 23.361  27.694  27.779  27.815  28.301  28.319  28.324  28.327
136 A'  137 A'  138 A'  139 A'   60 A"  140 A'   61 A"  141 A'                 
 28.332  28.339  28.343  28.353  28.364  28.509  28.512  28.513
 62 A"  142 A'  143 A'  144 A'  145 A'   63 A"   64 A"  146 A'                 
 28.525  28.526  28.527  28.530  28.532  28.536  28.539  28.547
 65 A"  147 A'   66 A"   67 A"  148 A'  149 A'   68 A"  150 A'                 
 28.564  28.607  28.624  28.637 127.849 127.862 127.870 127.874
151 A'  152 A'  153 A'  154 A'   69 A"  155 A'   70 A"  156 A'                 
127.875 127.884 127.891 127.904 127.906 151.516 151.588 151.618
 71 A"  157 A'  158 A'  159 A'  160 A'  161 A'  162 A'  163 A'                 
163.0721901.6731901.7481901.779
164 A'  165 A'  166 A'  167 A'                                                 

 Beta MOs, Restricted
 -- Occupied --                  
*******-1165.89-1165.88 -176.34 -176.32 -176.32 -165.74 -165.74
  1 A'    2 A'    3 A'    4 A'    5 A'    6 A'    7 A'    8 A'                 
-165.74 -165.72 -165.72 -165.72 -165.72 -165.72 -165.72  -77.11
  1 A"    9 A'    2 A"   10 A'   11 A'    3 A"   12 A'   13 A'                 
-35.831 -35.815 -35.812 -31.325 -31.318 -31.318 -31.309 -31.305
 14 A'   15 A'   16 A'   17 A'   18 A'    4 A"   19 A'   20 A'                 
-31.302 -31.302 -31.299 -31.299 -22.976 -22.974 -22.974 -22.968
  5 A"   21 A'    6 A"   22 A'   23 A'   24 A'    7 A"   25 A'                 
-22.968 -22.959 -22.958 -22.958 -22.955 -22.954 -22.954 -22.953
  8 A"   26 A'    9 A"   27 A'   28 A'   10 A"   29 A'   30 A'                 
-22.953 -22.950 -22.950 -10.299  -6.610  -6.379  -6.363  -6.361
 11 A"   12 A"   31 A'   32 A'   33 A'   34 A'   35 A'   36 A'                 
 -4.793  -4.777  -4.776  -4.776  -4.772  -4.772  -4.769  -4.767
 37 A'   38 A'   39 A'   13 A"   40 A'   41 A'   14 A"   42 A'                 
 -4.760  -4.760  -4.759  -4.759  -2.058  -2.053  -2.053  -2.042
 15 A"   43 A'   16 A"   44 A'   45 A'   46 A'   17 A"   47 A'                 
 -2.038  -2.038  -2.038  -2.037  -2.037  -2.034  -2.034  -2.023
 48 A'   49 A'   18 A"   19 A"   50 A'   20 A"   51 A'   21 A"                 
 -2.023  -2.022  -2.022  -0.788  -0.677  -0.654  -0.645  -0.497
 52 A'   53 A'   22 A"   54 A'   55 A'   56 A'   57 A'   58 A'                 
 -0.406  -0.393  -0.357  -0.311  -0.298  -0.297  -0.285  -0.284
 59 A'   60 A'   23 A"   61 A'   24 A"   62 A'   25 A"   63 A'                 
 -0.271  -0.269
 64 A'   26 A"                                                                 
 -- Virtual --                   
 -0.149  -0.140  -0.098  -0.039   0.006   0.029   0.043   0.045
 65 A'   66 A'   27 A"   67 A'   68 A'   69 A'   70 A'   28 A"                 
  0.066   0.089   0.097   0.108   0.131   0.164   0.177   0.188
 71 A'   72 A'   29 A"   73 A'   74 A'   75 A'   76 A'   77 A'                 
  0.194   0.200   0.213   0.217   0.235   0.240   0.260   0.276
 30 A"   78 A'   31 A"   79 A'   32 A"   80 A'   81 A'   82 A'                 
  0.278   0.337   0.358   0.377   0.384   0.390   0.393   0.393
 33 A"   83 A'   34 A"   35 A"   84 A'   36 A"   37 A"   85 A'                 
  0.400   0.403   0.405   0.414   0.416   0.442   0.462   0.473
 86 A'   38 A"   87 A'   39 A"   88 A'   89 A'   90 A'   91 A'                 
  0.497   0.569   0.576   0.587   0.602   0.622   0.666   0.695
 92 A'   93 A'   40 A"   94 A'   95 A'   96 A'   41 A"   42 A"                 
  0.718   0.842   0.862   0.939   1.045   1.220   1.243   1.273
 97 A'   98 A'   99 A'  100 A'  101 A'   43 A"  102 A'  103 A'                 
  1.282   1.305   1.311   1.325   1.342   1.365   1.376   1.481
 44 A"   45 A"  104 A'  105 A'  106 A'   46 A"  107 A'   47 A"                 
  1.564   1.590   1.630   1.654   1.680   1.952   2.671   2.720
 48 A"  108 A'  109 A'  110 A'  111 A'  112 A'   49 A"  113 A'                 
  3.039   3.937   3.944   3.944   3.948   3.950   3.955   3.962
114 A'   50 A"   51 A"  115 A'  116 A'   52 A"   53 A"   54 A"                 
  3.968   3.989   3.993   4.001   4.052   4.096   4.144   4.161
117 A'  118 A'   55 A"  119 A'  120 A'  121 A'  122 A'  123 A'                 
  4.231   4.336   4.368   5.955   5.979   5.980   5.986   5.993
124 A'  125 A'  126 A'   56 A"  127 A'   57 A"  128 A'   58 A"                 
  6.003   6.019   6.028   6.036   6.923  13.772  13.877  14.000
129 A'  130 A'  131 A'  132 A'  133 A'   59 A"  134 A'  135 A'                 
 23.361  27.694  27.779  27.815  28.301  28.319  28.324  28.327
136 A'  137 A'  138 A'  139 A'   60 A"  140 A'   61 A"  141 A'                 
 28.332  28.339  28.343  28.353  28.364  28.509  28.512  28.513
 62 A"  142 A'  143 A'  144 A'  145 A'   63 A"   64 A"  146 A'                 
 28.525  28.526  28.527  28.530  28.532  28.536  28.539  28.547
 65 A"  147 A'   66 A"   67 A"  148 A'  149 A'   68 A"  150 A'                 
 28.564  28.607  28.624  28.637 127.849 127.862 127.870 127.874
151 A'  152 A'  153 A'  154 A'   69 A"  155 A'   70 A"  156 A'                 
127.875 127.884 127.891 127.904 127.906 151.516 151.588 151.618
 71 A"  157 A'  158 A'  159 A'  160 A'  161 A'  162 A'  163 A'                 
163.0721901.6731901.7481901.779
164 A'  165 A'  166 A'  167 A'                                                 
 --------------------------------------------------------------

          Ground-State Mulliken Net Atomic Charges

     Atom                 Charge (a.u.)
  ----------------------------------------
      1 C                    -0.214820
      2 P                     0.115555
      3 I                    -0.112372
      4 I                     0.131296
      5 I                     0.080342
  ----------------------------------------
  Sum of atomic charges =     0.000000

 -----------------------------------------------------------------
                    Cartesian Multipole Moments
 -----------------------------------------------------------------
    Charge (ESU x 10^10)
                 0.0000
    Dipole Moment (Debye)
         X       0.6382      Y       0.3762      Z      -0.0000
       Tot       0.7409
    Quadrupole Moments (Debye-Ang)
        XX     -98.2221     XY       2.6407     YY    -102.5423
        XZ      -0.0000     YZ      -0.0000     ZZ    -106.1507
    Octopole Moments (Debye-Ang^2)
       XXX      21.8048    XXY      -2.3029    XYY      -2.8047
       YYY     -40.4183    XXZ       0.0000    XYZ      -0.0000
       YYZ      -0.0000    XZZ      -0.2575    YZZ      -6.2767
       ZZZ      -0.0000
    Hexadecapole Moments (Debye-Ang^3)
      XXXX   -2748.9164   XXXY     109.7664   XXYY    -724.8896
      XYYY      96.6174   YYYY   -1223.3288   XXXZ      -0.0000
      XXYZ      -0.0000   XYYZ      -0.0000   YYYZ       0.0000
      XXZZ    -542.4495   XYZZ      25.1550   YYZZ    -242.1729
      XZZZ      -0.0000   YZZZ      -0.0000   ZZZZ    -152.7969
 -----------------------------------------------------------------
 Calculating analytic gradient of the SCF energy
 Gradient of SCF Energy
            1           2           3           4           5
    1  -0.0514052   0.0362111  -0.0103420   0.0439331  -0.0183970
    2   0.0915205  -0.0633446   0.0022067   0.0075683  -0.0379510
    3  -0.0000000   0.0000000  -0.0000000   0.0000000   0.0000000
 Max gradient component =       9.152E-02
 RMS gradient           =       3.672E-02
 Gradient time:  CPU 16.87 s  wall 4.33 s
 Geometry Optimization Parameters
   NAtoms,    NIC,     NZ,  NCons,   NDum,   NFix, NCnnct, MaxDiis
        5      20       5       0       0       0       0       0

 Cartesian Hessian Update
 Hessian Updated using BFGS Update


** GEOMETRY OPTIMIZATION IN DELOCALIZED INTERNAL COORDINATES **
   Searching for a Minimum

   Optimization Cycle:   3

                       Coordinates (Angstroms)
     ATOM                X               Y               Z
      1  C         0.6175259382    0.2414857220    0.0000000000
      2  P        -0.3360684324    1.5067009319    0.0000000000
      3  I        -2.8350225135    0.9639873706    0.0000000000
      4  I         2.9607590734    0.6347060195    0.0000000000
      5  I        -0.0997978529   -2.0641668074    0.0000000000
   Point Group: cs    Number of degrees of freedom:     7


   Energy is -21138.002666013

 Hessian Updated using BFGS Update

  7 Hessian modes will be used to form the next step
  Hessian Eigenvalues:
     0.015883    0.047867    0.075224    0.229980    0.250061    0.256514
     0.977849

 Minimum Search - Taking Simple RFO Step
 Searching for Lamda that Minimizes Along All modes
 Value Taken    Lamda =  -0.06704058
 Calculated Step too Large.  Step scaled by  0.345294
 Step Taken.  Stepsize is  0.300000

                             Maximum     Tolerance    Cnvgd?
         Gradient           0.075394      0.000300      NO
         Displacement       0.180847      0.001200      NO
         Energy change     -0.025720      0.000001      NO


 New Cartesian Coordinates Obtained by Inverse Iteration

 Displacement from previous Coordinates is:  0.307546
 ----------------------------------------------------------------
             Standard Nuclear Orientation (Angstroms)
    I     Atom           X                Y                Z
 ----------------------------------------------------------------
    1      C       0.6114530147     0.2202078910     0.0000000000
    2      P      -0.3241939443     1.5327423103     0.0000000000
    3      I      -2.7905510565     0.9357008662     0.0000000000
    4      I       2.8584898248     0.5795330014     0.0000000000
    5      I      -0.0478016259    -1.9854708323     0.0000000000
 ----------------------------------------------------------------
 Molecular Point Group                 Cs    NOp =  2
 Largest Abelian Subgroup              Cs    NOp =  2
 Nuclear Repulsion Energy =  1653.6728933602 hartrees
 There are       90 alpha and       90 beta electrons
 Applying Cartesian multipole field
    Component          Value
    ---------          -----
     (2,0,0)        1.00000E-11
     (0,2,0)        2.00000E-11
     (0,0,2)       -3.00000E-11
 Nucleus-field energy     =     0.0000000524 hartrees
 Requested basis set is 6-311++G(d,p)
 There are 91 shells and 238 basis functions
 A cutoff of  1.0D-11 yielded   2728 shell pairs
 There are     19947 function pairs (     22779 Cartesian)
 Smallest overlap matrix eigenvalue = 1.10E-03
 Guess MOs from SCF MO coefficient file

 -----------------------------------------------------------------------
  General SCF calculation program by
  Eric Jon Sundstrom, Paul Horn, Yuezhi Mao, Dmitri Zuev, Alec White,
  David Stuck, Shaama M.S., Shane Yost, Joonho Lee, David Small,
  Daniel Levine, Susi Lehtola, Hugh Burton, Evgeny Epifanovsky
 -----------------------------------------------------------------------
 Exchange:     0.2000 Hartree-Fock + 0.0800 Slater + 0.7200 B88
 Correlation:  0.1900 VWN1RPA + 0.8100 LYP
 Using SG-1 standard quadrature grid
 using 4 threads for integral computing
 -------------------------------------------------------
 OpenMP Integral computing Module                
 Release: version 2.0, May 2017, Q-Chem Inc. Pleasanton 
 -------------------------------------------------------
 -------------------------------------------------------
 OpenMP BLAS3 based DFT computing Module                
 Release: version 1.0, May 2013, Q-Chem Inc. Pittsburgh 
 -------------------------------------------------------
 A restricted SCF calculation will be
 performed using DIIS
 SCF converges when DIIS error is below 1.0e-08
 ---------------------------------------
  Cycle       Energy         DIIS error
 ---------------------------------------
    1  -21138.0201549416      5.16e-04  
    2  -21138.0216940998      4.21e-04  
    3  -21138.0210618716      5.08e-04  
    4  -21138.0231038518      6.80e-05  
    5  -21138.0231423808      2.55e-05  
    6  -21138.0231471081      6.67e-06  
    7  -21138.0231474652      3.27e-06  
    8  -21138.0231475409      5.35e-07  
    9  -21138.0231475431      2.07e-07  
   10  -21138.0231475433      6.10e-08  
   11  -21138.0231475433      1.21e-08  
   12  -21138.0231475434      4.70e-09  Convergence criterion met
 ---------------------------------------
 SCF time:   CPU 57.25s  wall 15.00s 
 SCF   energy in the final basis set =   -21138.0231475434
 Total energy in the final basis set =   -21138.0231475434

 --------------------------------------------------------------
             Orbital Energies (a.u.) and Symmetries
 --------------------------------------------------------------

 Alpha MOs, Restricted
 -- Occupied --                  
*******-1165.89-1165.88 -176.33 -176.32 -176.31 -165.74 -165.73
  1 A'    2 A'    3 A'    4 A'    5 A'    6 A'    7 A'    8 A'                 
-165.73 -165.73 -165.72 -165.72 -165.72 -165.71 -165.71  -77.11
  1 A"    9 A'    2 A"   10 A'   11 A'    3 A"   12 A'   13 A'                 
-35.829 -35.818 -35.809 -31.323 -31.316 -31.316 -31.312 -31.305
 14 A'   15 A'   16 A'   17 A'   18 A'    4 A"   19 A'    5 A"                 
-31.305 -31.302 -31.297 -31.296 -22.973 -22.972 -22.972 -22.967
 20 A'   21 A'    6 A"   22 A'   23 A'   24 A'    7 A"   25 A'                 
-22.967 -22.962 -22.961 -22.960 -22.956 -22.956 -22.952 -22.951
  8 A"   26 A'    9 A"   27 A'   28 A'   10 A"   29 A'   11 A"                 
-22.951 -22.948 -22.948 -10.296  -6.608  -6.378  -6.367  -6.358
 30 A'   12 A"   31 A'   32 A'   33 A'   34 A'   35 A'   36 A'                 
 -4.791  -4.780  -4.775  -4.774  -4.770  -4.769  -4.767  -4.765
 37 A'   38 A'   39 A'   13 A"   40 A'   41 A'   14 A"   42 A'                 
 -4.764  -4.763  -4.757  -4.756  -2.056  -2.051  -2.051  -2.045
 15 A"   43 A'   16 A"   44 A'   45 A'   46 A'   17 A"   47 A'                 
 -2.040  -2.040  -2.037  -2.037  -2.035  -2.031  -2.031  -2.026
 18 A"   48 A'   49 A'   19 A"   50 A'   20 A"   51 A'   21 A"                 
 -2.026  -2.020  -2.020  -0.790  -0.681  -0.660  -0.642  -0.500
 52 A'   22 A"   53 A'   54 A'   55 A'   56 A'   57 A'   58 A'                 
 -0.413  -0.397  -0.361  -0.314  -0.299  -0.298  -0.286  -0.283
 59 A'   60 A'   23 A"   61 A'   62 A'   24 A"   25 A"   63 A'                 
 -0.270  -0.264
 64 A'   26 A"                                                                 
 -- Virtual --                   
 -0.129  -0.125  -0.100  -0.035   0.007   0.029   0.043   0.045
 65 A'   66 A'   27 A"   67 A'   68 A'   69 A'   70 A'   28 A"                 
  0.066   0.090   0.096   0.106   0.127   0.165   0.177   0.188
 71 A'   72 A'   29 A"   73 A'   74 A'   75 A'   76 A'   77 A'                 
  0.194   0.204   0.214   0.214   0.235   0.241   0.264   0.278
 30 A"   78 A'   31 A"   79 A'   32 A"   80 A'   81 A'   82 A'                 
  0.280   0.330   0.355   0.375   0.377   0.392   0.393   0.394
 33 A"   83 A'   34 A"   35 A"   84 A'   36 A"   85 A'   37 A"                 
  0.403   0.403   0.414   0.416   0.429   0.444   0.463   0.483
 86 A'   38 A"   87 A'   39 A"   88 A'   89 A'   90 A'   91 A'                 
  0.513   0.569   0.589   0.595   0.620   0.627   0.672   0.713
 92 A'   40 A"   93 A'   94 A'   95 A'   96 A'   41 A"   42 A"                 
  0.743   0.837   0.869   0.951   1.017   1.218   1.273   1.285
 97 A'   98 A'   99 A'  100 A'  101 A'   43 A"  102 A'   44 A"                 
  1.296   1.308   1.315   1.334   1.359   1.378   1.381   1.473
103 A'   45 A"  104 A'  105 A'  106 A'   46 A"  107 A'   47 A"                 
  1.559   1.609   1.640   1.657   1.686   1.926   2.665   2.714
 48 A"  108 A'  109 A'  110 A'  111 A'  112 A'   49 A"  113 A'                 
  3.013   3.939   3.945   3.947   3.948   3.953   3.957   3.966
114 A'   50 A"  115 A'   51 A"  116 A'   52 A"   53 A"   54 A"                 
  3.971   4.002   4.005   4.010   4.062   4.106   4.181   4.196
117 A'   55 A"  118 A'  119 A'  120 A'  121 A'  122 A'  123 A'                 
  4.241   4.343   4.376   5.957   5.983   5.986   5.993   5.996
124 A'  125 A'  126 A'   56 A"   57 A"  127 A'  128 A'   58 A"                 
  6.009   6.018   6.029   6.037   6.917  13.774  13.883  13.985
129 A'  130 A'  131 A'  132 A'  133 A'   59 A"  134 A'  135 A'                 
 23.347  27.701  27.790  27.824  28.303  28.327  28.328  28.332
136 A'  137 A'  138 A'  139 A'   60 A"  140 A'   61 A"  141 A'                 
 28.334  28.341  28.346  28.352  28.365  28.511  28.516  28.516
 62 A"  142 A'  143 A'  144 A'  145 A'   63 A"  146 A'   64 A"                 
 28.522  28.525  28.530  28.533  28.536  28.543  28.543  28.551
 65 A"  147 A'   66 A"   67 A"  148 A'   68 A"  149 A'  150 A'                 
 28.571  28.614  28.642  28.653 127.851 127.868 127.873 127.876
151 A'  152 A'  153 A'  154 A'   69 A"  155 A'   70 A"   71 A"                 
127.878 127.888 127.894 127.906 127.907 151.523 151.597 151.626
156 A'  157 A'  158 A'  159 A'  160 A'  161 A'  162 A'  163 A'                 
163.0581901.6811901.7581901.787
164 A'  165 A'  166 A'  167 A'                                                 

 Beta MOs, Restricted
 -- Occupied --                  
*******-1165.89-1165.88 -176.33 -176.32 -176.31 -165.74 -165.73
  1 A'    2 A'    3 A'    4 A'    5 A'    6 A'    7 A'    8 A'                 
-165.73 -165.73 -165.72 -165.72 -165.72 -165.71 -165.71  -77.11
  1 A"    9 A'    2 A"   10 A'   11 A'    3 A"   12 A'   13 A'                 
-35.829 -35.818 -35.809 -31.323 -31.316 -31.316 -31.312 -31.305
 14 A'   15 A'   16 A'   17 A'   18 A'    4 A"   19 A'    5 A"                 
-31.305 -31.302 -31.297 -31.296 -22.973 -22.972 -22.972 -22.967
 20 A'   21 A'    6 A"   22 A'   23 A'   24 A'    7 A"   25 A'                 
-22.967 -22.962 -22.961 -22.960 -22.956 -22.956 -22.952 -22.951
  8 A"   26 A'    9 A"   27 A'   28 A'   10 A"   29 A'   11 A"                 
-22.951 -22.948 -22.948 -10.296  -6.608  -6.378  -6.367  -6.358
 30 A'   12 A"   31 A'   32 A'   33 A'   34 A'   35 A'   36 A'                 
 -4.791  -4.780  -4.775  -4.774  -4.770  -4.769  -4.767  -4.765
 37 A'   38 A'   39 A'   13 A"   40 A'   41 A'   14 A"   42 A'                 
 -4.764  -4.763  -4.757  -4.756  -2.056  -2.051  -2.051  -2.045
 15 A"   43 A'   16 A"   44 A'   45 A'   46 A'   17 A"   47 A'                 
 -2.040  -2.040  -2.037  -2.037  -2.035  -2.031  -2.031  -2.026
 18 A"   48 A'   49 A'   19 A"   50 A'   20 A"   51 A'   21 A"                 
 -2.026  -2.020  -2.020  -0.790  -0.681  -0.660  -0.642  -0.500
 52 A'   22 A"   53 A'   54 A'   55 A'   56 A'   57 A'   58 A'                 
 -0.413  -0.397  -0.361  -0.314  -0.299  -0.298  -0.286  -0.283
 59 A'   60 A'   23 A"   61 A'   62 A'   24 A"   25 A"   63 A'                 
 -0.270  -0.264
 64 A'   26 A"                                                                 
 -- Virtual --                   
 -0.129  -0.125  -0.100  -0.035   0.007   0.029   0.043   0.045
 65 A'   66 A'   27 A"   67 A'   68 A'   69 A'   70 A'   28 A"                 
  0.066   0.090   0.096   0.106   0.127   0.165   0.177   0.188
 71 A'   72 A'   29 A"   73 A'   74 A'   75 A'   76 A'   77 A'                 
  0.194   0.204   0.214   0.214   0.235   0.241   0.264   0.278
 30 A"   78 A'   31 A"   79 A'   32 A"   80 A'   81 A'   82 A'                 
  0.280   0.330   0.355   0.375   0.377   0.392   0.393   0.394
 33 A"   83 A'   34 A"   35 A"   84 A'   36 A"   85 A'   37 A"                 
  0.403   0.403   0.414   0.416   0.429   0.444   0.463   0.483
 86 A'   38 A"   87 A'   39 A"   88 A'   89 A'   90 A'   91 A'                 
  0.513   0.569   0.589   0.595   0.620   0.627   0.672   0.713
 92 A'   40 A"   93 A'   94 A'   95 A'   96 A'   41 A"   42 A"                 
  0.743   0.837   0.869   0.951   1.017   1.218   1.273   1.285
 97 A'   98 A'   99 A'  100 A'  101 A'   43 A"  102 A'   44 A"                 
  1.296   1.308   1.315   1.334   1.359   1.378   1.381   1.473
103 A'   45 A"  104 A'  105 A'  106 A'   46 A"  107 A'   47 A"                 
  1.559   1.609   1.640   1.657   1.686   1.926   2.665   2.714
 48 A"  108 A'  109 A'  110 A'  111 A'  112 A'   49 A"  113 A'                 
  3.013   3.939   3.945   3.947   3.948   3.953   3.957   3.966
114 A'   50 A"  115 A'   51 A"  116 A'   52 A"   53 A"   54 A"                 
  3.971   4.002   4.005   4.010   4.062   4.106   4.181   4.196
117 A'   55 A"  118 A'  119 A'  120 A'  121 A'  122 A'  123 A'                 
  4.241   4.343   4.376   5.957   5.983   5.986   5.993   5.996
124 A'  125 A'  126 A'   56 A"   57 A"  127 A'  128 A'   58 A"                 
  6.009   6.018   6.029   6.037   6.917  13.774  13.883  13.985
129 A'  130 A'  131 A'  132 A'  133 A'   59 A"  134 A'  135 A'                 
 23.347  27.701  27.790  27.824  28.303  28.327  28.328  28.332
136 A'  137 A'  138 A'  139 A'   60 A"  140 A'   61 A"  141 A'                 
 28.334  28.341  28.346  28.352  28.365  28.511  28.516  28.516
 62 A"  142 A'  143 A'  144 A'  145 A'   63 A"  146 A'   64 A"                 
 28.522  28.525  28.530  28.533  28.536  28.543  28.543  28.551
 65 A"  147 A'   66 A"   67 A"  148 A'   68 A"  149 A'  150 A'                 
 28.571  28.614  28.642  28.653 127.851 127.868 127.873 127.876
151 A'  152 A'  153 A'  154 A'   69 A"  155 A'   70 A"   71 A"                 
127.878 127.888 127.894 127.906 127.907 151.523 151.597 151.626
156 A'  157 A'  158 A'  159 A'  160 A'  161 A'  162 A'  163 A'                 
163.0581901.6811901.7581901.787
164 A'  165 A'  166 A'  167 A'                                                 
 --------------------------------------------------------------

          Ground-State Mulliken Net Atomic Charges

     Atom                 Charge (a.u.)
  ----------------------------------------
      1 C                    -0.249116
      2 P                     0.111655
      3 I                    -0.122975
      4 I                     0.142764
      5 I                     0.117672
  ----------------------------------------
  Sum of atomic charges =    -0.000000

 -----------------------------------------------------------------
                    Cartesian Multipole Moments
 -----------------------------------------------------------------
    Charge (ESU x 10^10)
                -0.0000
    Dipole Moment (Debye)
         X       0.7285      Y       0.0733      Z      -0.0000
       Tot       0.7321
    Quadrupole Moments (Debye-Ang)
        XX     -99.2355     XY       2.5362     YY    -102.2418
        XZ       0.0000     YZ       0.0000     ZZ    -105.9709
    Octopole Moments (Debye-Ang^2)
       XXX      20.6679    XXY      -4.4745    XYY      -2.1021
       YYY     -41.5671    XXZ      -0.0000    XYZ      -0.0000
       YYZ      -0.0000    XZZ       0.0595    YZZ      -6.8063
       ZZZ       0.0000
    Hexadecapole Moments (Debye-Ang^3)
      XXXX   -2635.9141   XXXY     125.7056   XXYY    -691.5134
      XYYY     111.4454   YYYY   -1153.9706   XXXZ      -0.0000
      XXYZ      -0.0000   XYYZ      -0.0000   YYYZ       0.0000
      XXZZ    -517.5628   XYZZ      31.4005   YYZZ    -229.7940
      XZZZ       0.0000   YZZZ      -0.0000   ZZZZ    -152.2543
 -----------------------------------------------------------------
 Calculating analytic gradient of the SCF energy
 Gradient of SCF Energy
            1           2           3           4           5
    1  -0.0340496   0.0246085  -0.0083834   0.0316952  -0.0138708
    2   0.0666132  -0.0437232   0.0009966   0.0046059  -0.0284925
    3  -0.0000000   0.0000000  -0.0000000   0.0000000  -0.0000000
 Max gradient component =       6.661E-02
 RMS gradient           =       2.610E-02
 Gradient time:  CPU 17.61 s  wall 4.51 s
 Geometry Optimization Parameters
   NAtoms,    NIC,     NZ,  NCons,   NDum,   NFix, NCnnct, MaxDiis
        5      20       5       0       0       0       0       0

 Cartesian Hessian Update
 Hessian Updated using BFGS Update


** GEOMETRY OPTIMIZATION IN DELOCALIZED INTERNAL COORDINATES **
   Searching for a Minimum

   Optimization Cycle:   4

                       Coordinates (Angstroms)
     ATOM                X               Y               Z
      1  C         0.6114530147    0.2202078910    0.0000000000
      2  P        -0.3241939443    1.5327423103    0.0000000000
      3  I        -2.7905510565    0.9357008662    0.0000000000
      4  I         2.8584898248    0.5795330014    0.0000000000
      5  I        -0.0478016259   -1.9854708323    0.0000000000
   Point Group: cs    Number of degrees of freedom:     7


   Energy is -21138.023147543

 Hessian Updated using BFGS Update

  7 Hessian modes will be used to form the next step
  Hessian Eigenvalues:
     0.046529    0.064049    0.074812    0.215280    0.251074    0.255845
     0.862763

 Minimum Search - Taking Simple RFO Step
 Searching for Lamda that Minimizes Along All modes
 Value Taken    Lamda =  -0.03138086
 Calculated Step too Large.  Step scaled by  0.542236
 Step Taken.  Stepsize is  0.300000

                             Maximum     Tolerance    Cnvgd?
         Gradient           0.053990      0.000300      NO
         Displacement       0.191205      0.001200      NO
         Energy change     -0.020482      0.000001      NO


 New Cartesian Coordinates Obtained by Inverse Iteration

 Displacement from previous Coordinates is:  0.300932
 ----------------------------------------------------------------
             Standard Nuclear Orientation (Angstroms)
    I     Atom           X                Y                Z
 ----------------------------------------------------------------
    1      C       0.5990454516     0.1892987720     0.0000000000
    2      P      -0.3141730092     1.5528656428     0.0000000000
    3      I      -2.7442638646     0.9248123164     0.0000000000
    4      I       2.7529189522     0.5342435419     0.0000000000
    5      I       0.0138686829    -1.9185070365     0.0000000000
 ----------------------------------------------------------------
 Molecular Point Group                 Cs    NOp =  2
 Largest Abelian Subgroup              Cs    NOp =  2
 Nuclear Repulsion Energy =  1699.9452382510 hartrees
 There are       90 alpha and       90 beta electrons
 Applying Cartesian multipole field
    Component          Value
    ---------          -----
     (2,0,0)        1.00000E-11
     (0,2,0)        2.00000E-11
     (0,0,2)       -3.00000E-11
 Nucleus-field energy     =     0.0000000496 hartrees
 Requested basis set is 6-311++G(d,p)
 There are 91 shells and 238 basis functions
 A cutoff of  1.0D-11 yielded   2751 shell pairs
 There are     20056 function pairs (     22898 Cartesian)
 Smallest overlap matrix eigenvalue = 1.08E-03
 Guess MOs from SCF MO coefficient file

 -----------------------------------------------------------------------
  General SCF calculation program by
  Eric Jon Sundstrom, Paul Horn, Yuezhi Mao, Dmitri Zuev, Alec White,
  David Stuck, Shaama M.S., Shane Yost, Joonho Lee, David Small,
  Daniel Levine, Susi Lehtola, Hugh Burton, Evgeny Epifanovsky
 -----------------------------------------------------------------------
 Exchange:     0.2000 Hartree-Fock + 0.0800 Slater + 0.7200 B88
 Correlation:  0.1900 VWN1RPA + 0.8100 LYP
 Using SG-1 standard quadrature grid
 using 4 threads for integral computing
 -------------------------------------------------------
 OpenMP Integral computing Module                
 Release: version 2.0, May 2017, Q-Chem Inc. Pleasanton 
 -------------------------------------------------------
 -------------------------------------------------------
 OpenMP BLAS3 based DFT computing Module                
 Release: version 1.0, May 2013, Q-Chem Inc. Pittsburgh 
 -------------------------------------------------------
 A restricted SCF calculation will be
 performed using DIIS
 SCF converges when DIIS error is below 1.0e-08
 ---------------------------------------
  Cycle       Energy         DIIS error
 ---------------------------------------
    1  -21138.0315452503      5.87e-04  
    2  -21138.0331615536      4.99e-04  
    3  -21138.0328335482      5.36e-04  
    4  -21138.0350620529      8.08e-05  
    5  -21138.0351150111      2.94e-05  
    6  -21138.0351216617      8.33e-06  
    7  -21138.0351222349      3.00e-06  
    8  -21138.0351222897      5.39e-07  
    9  -21138.0351222919      2.11e-07  
   10  -21138.0351222922      5.35e-08  
   11  -21138.0351222923      9.90e-09  Convergence criterion met
 ---------------------------------------
 SCF time:   CPU 53.59s  wall 14.00s 
 SCF   energy in the final basis set =   -21138.0351222923
 Total energy in the final basis set =   -21138.0351222923

 --------------------------------------------------------------
             Orbital Energies (a.u.) and Symmetries
 --------------------------------------------------------------

 Alpha MOs, Restricted
 -- Occupied --                  
*******-1165.89-1165.88 -176.33 -176.32 -176.31 -165.73 -165.73
  1 A'    2 A'    3 A'    4 A'    5 A'    6 A'    7 A'    8 A'                 
-165.73 -165.73 -165.73 -165.73 -165.71 -165.71 -165.71  -77.11
  1 A"    9 A'    2 A"   10 A'   11 A'    3 A"   12 A'   13 A'                 
-35.827 -35.821 -35.807 -31.320 -31.314 -31.314 -31.313 -31.308
 14 A'   15 A'   16 A'   17 A'   18 A'   19 A'    4 A"    5 A"                 
-31.307 -31.299 -31.295 -31.294 -22.971 -22.969 -22.969 -22.965
 20 A'   21 A'    6 A"   22 A'   23 A'   24 A'    7 A"   25 A'                 
-22.964 -22.964 -22.963 -22.963 -22.959 -22.959 -22.950 -22.949
 26 A'    8 A"    9 A"   27 A'   10 A"   28 A'   29 A'   11 A"                 
-22.949 -22.945 -22.945 -10.292  -6.605  -6.376  -6.370  -6.356
 30 A'   12 A"   31 A'   32 A'   33 A'   34 A'   35 A'   36 A'                 
 -4.789  -4.783  -4.773  -4.772  -4.768  -4.767  -4.767  -4.766
 37 A'   38 A'   39 A'   13 A"   40 A'   14 A"   41 A'   42 A'                 
 -4.764  -4.763  -4.755  -4.754  -2.054  -2.050  -2.049  -2.048
 15 A"   43 A'   16 A"   44 A'   45 A'   46 A'   17 A"   47 A'                 
 -2.044  -2.043  -2.035  -2.035  -2.033  -2.030  -2.030  -2.029
 18 A"   48 A'   49 A'   19 A"   50 A'   20 A"   51 A'   21 A"                 
 -2.029  -2.018  -2.018  -0.796  -0.687  -0.668  -0.637  -0.503
 52 A'   22 A"   53 A'   54 A'   55 A'   56 A'   57 A'   58 A'                 
 -0.420  -0.401  -0.367  -0.317  -0.302  -0.298  -0.288  -0.282
 59 A'   60 A'   23 A"   61 A'   62 A'   24 A"   25 A"   63 A'                 
 -0.269  -0.258
 64 A'   26 A"                                                                 
 -- Virtual --                   
 -0.109  -0.108  -0.102  -0.029   0.007   0.029   0.044   0.046
 65 A'   66 A'   27 A"   67 A'   68 A'   69 A'   70 A'   28 A"                 
  0.065   0.090   0.095   0.104   0.123   0.166   0.178   0.188
 71 A'   72 A'   29 A"   73 A'   74 A'   75 A'   76 A'   77 A'                 
  0.193   0.211   0.212   0.215   0.234   0.242   0.267   0.283
 30 A"   78 A'   79 A'   31 A"   32 A"   80 A'   81 A'   33 A"                 
  0.285   0.322   0.351   0.369   0.370   0.387   0.393   0.398
 82 A'   83 A'   34 A"   84 A'   35 A"   85 A'   36 A"   37 A"                 
  0.403   0.404   0.421   0.426   0.444   0.450   0.461   0.494
 38 A"   86 A'   39 A"   87 A'   88 A'   89 A'   90 A'   91 A'                 
  0.530   0.559   0.591   0.614   0.631   0.654   0.681   0.732
 92 A'   40 A"   93 A'   94 A'   95 A'   96 A'   41 A"   42 A"                 
  0.770   0.825   0.879   0.957   0.990   1.222   1.287   1.299
 97 A'   98 A'   99 A'  100 A'  101 A'   43 A"   44 A"  102 A'                 
  1.310   1.315   1.317   1.334   1.374   1.388   1.398   1.465
 45 A"  103 A'  104 A'  105 A'  106 A'   46 A"  107 A'   47 A"                 
  1.556   1.621   1.645   1.662   1.693   1.897   2.658   2.715
 48 A"  108 A'  109 A'  110 A'  111 A'  112 A'   49 A"  113 A'                 
  2.989   3.939   3.942   3.946   3.951   3.957   3.962   3.971
114 A'   50 A"  115 A'   51 A"  116 A'   52 A"   53 A"   54 A"                 
  3.973   4.011   4.014   4.030   4.067   4.116   4.191   4.220
117 A'   55 A"  118 A'  119 A'  120 A'  121 A'  122 A'  123 A'                 
  4.268   4.360   4.391   5.958   5.986   5.991   5.998   6.000
124 A'  125 A'  126 A'   56 A"   57 A"  127 A'   58 A"  128 A'                 
  6.005   6.016   6.032   6.054   6.910  13.777  13.889  13.975
129 A'  130 A'  131 A'  132 A'  133 A'   59 A"  134 A'  135 A'                 
 23.336  27.714  27.803  27.835  28.305  28.330  28.332  28.336
136 A'  137 A'  138 A'  139 A'   60 A"   61 A"  140 A'   62 A"                 
 28.337  28.340  28.350  28.360  28.368  28.513  28.519  28.519
141 A'  142 A'  143 A'  144 A'  145 A'   63 A"  146 A'   64 A"                 
 28.522  28.522  28.532  28.536  28.539  28.547  28.554  28.555
 65 A"  147 A'   66 A"   67 A"  148 A'   68 A"  149 A'  150 A'                 
 28.575  28.621  28.655  28.667 127.853 127.875 127.876 127.878
151 A'  152 A'  153 A'  154 A'   69 A"  155 A'   70 A"   71 A"                 
127.881 127.891 127.892 127.910 127.913 151.536 151.609 151.635
156 A'  157 A'  158 A'  159 A'  160 A'  161 A'  162 A'  163 A'                 
163.0461901.6931901.7701901.798
164 A'  165 A'  166 A'  167 A'                                                 

 Beta MOs, Restricted
 -- Occupied --                  
*******-1165.89-1165.88 -176.33 -176.32 -176.31 -165.73 -165.73
  1 A'    2 A'    3 A'    4 A'    5 A'    6 A'    7 A'    8 A'                 
-165.73 -165.73 -165.73 -165.73 -165.71 -165.71 -165.71  -77.11
  1 A"    9 A'    2 A"   10 A'   11 A'    3 A"   12 A'   13 A'                 
-35.827 -35.821 -35.807 -31.320 -31.314 -31.314 -31.313 -31.308
 14 A'   15 A'   16 A'   17 A'   18 A'   19 A'    4 A"    5 A"                 
-31.307 -31.299 -31.295 -31.294 -22.971 -22.969 -22.969 -22.965
 20 A'   21 A'    6 A"   22 A'   23 A'   24 A'    7 A"   25 A'                 
-22.964 -22.964 -22.963 -22.963 -22.959 -22.959 -22.950 -22.949
 26 A'    8 A"    9 A"   27 A'   10 A"   28 A'   29 A'   11 A"                 
-22.949 -22.945 -22.945 -10.292  -6.605  -6.376  -6.370  -6.356
 30 A'   12 A"   31 A'   32 A'   33 A'   34 A'   35 A'   36 A'                 
 -4.789  -4.783  -4.773  -4.772  -4.768  -4.767  -4.767  -4.766
 37 A'   38 A'   39 A'   13 A"   40 A'   14 A"   41 A'   42 A'                 
 -4.764  -4.763  -4.755  -4.754  -2.054  -2.050  -2.049  -2.048
 15 A"   43 A'   16 A"   44 A'   45 A'   46 A'   17 A"   47 A'                 
 -2.044  -2.043  -2.035  -2.035  -2.033  -2.030  -2.030  -2.029
 18 A"   48 A'   49 A'   19 A"   50 A'   20 A"   51 A'   21 A"                 
 -2.029  -2.018  -2.018  -0.796  -0.687  -0.668  -0.637  -0.503
 52 A'   22 A"   53 A'   54 A'   55 A'   56 A'   57 A'   58 A'                 
 -0.420  -0.401  -0.367  -0.317  -0.302  -0.298  -0.288  -0.282
 59 A'   60 A'   23 A"   61 A'   62 A'   24 A"   25 A"   63 A'                 
 -0.269  -0.258
 64 A'   26 A"                                                                 
 -- Virtual --                   
 -0.109  -0.108  -0.102  -0.029   0.007   0.029   0.044   0.046
 65 A'   66 A'   27 A"   67 A'   68 A'   69 A'   70 A'   28 A"                 
  0.065   0.090   0.095   0.104   0.123   0.166   0.178   0.188
 71 A'   72 A'   29 A"   73 A'   74 A'   75 A'   76 A'   77 A'                 
  0.193   0.211   0.212   0.215   0.234   0.242   0.267   0.283
 30 A"   78 A'   79 A'   31 A"   32 A"   80 A'   81 A'   33 A"                 
  0.285   0.322   0.351   0.369   0.370   0.387   0.393   0.398
 82 A'   83 A'   34 A"   84 A'   35 A"   85 A'   36 A"   37 A"                 
  0.403   0.404   0.421   0.426   0.444   0.450   0.461   0.494
 38 A"   86 A'   39 A"   87 A'   88 A'   89 A'   90 A'   91 A'                 
  0.530   0.559   0.591   0.614   0.631   0.654   0.681   0.732
 92 A'   40 A"   93 A'   94 A'   95 A'   96 A'   41 A"   42 A"                 
  0.770   0.825   0.879   0.957   0.990   1.222   1.287   1.299
 97 A'   98 A'   99 A'  100 A'  101 A'   43 A"   44 A"  102 A'                 
  1.310   1.315   1.317   1.334   1.374   1.388   1.398   1.465
 45 A"  103 A'  104 A'  105 A'  106 A'   46 A"  107 A'   47 A"                 
  1.556   1.621   1.645   1.662   1.693   1.897   2.658   2.715
 48 A"  108 A'  109 A'  110 A'  111 A'  112 A'   49 A"  113 A'                 
  2.989   3.939   3.942   3.946   3.951   3.957   3.962   3.971
114 A'   50 A"  115 A'   51 A"  116 A'   52 A"   53 A"   54 A"                 
  3.973   4.011   4.014   4.030   4.067   4.116   4.191   4.220
117 A'   55 A"  118 A'  119 A'  120 A'  121 A'  122 A'  123 A'                 
  4.268   4.360   4.391   5.958   5.986   5.991   5.998   6.000
124 A'  125 A'  126 A'   56 A"   57 A"  127 A'   58 A"  128 A'                 
  6.005   6.016   6.032   6.054   6.910  13.777  13.889  13.975
129 A'  130 A'  131 A'  132 A'  133 A'   59 A"  134 A'  135 A'                 
 23.336  27.714  27.803  27.835  28.305  28.330  28.332  28.336
136 A'  137 A'  138 A'  139 A'   60 A"   61 A"  140 A'   62 A"                 
 28.337  28.340  28.350  28.360  28.368  28.513  28.519  28.519
141 A'  142 A'  143 A'  144 A'  145 A'   63 A"  146 A'   64 A"                 
 28.522  28.522  28.532  28.536  28.539  28.547  28.554  28.555
 65 A"  147 A'   66 A"   67 A"  148 A'   68 A"  149 A'  150 A'                 
 28.575  28.621  28.655  28.667 127.853 127.875 127.876 127.878
151 A'  152 A'  153 A'  154 A'   69 A"  155 A'   70 A"   71 A"                 
127.881 127.891 127.892 127.910 127.913 151.536 151.609 151.635
156 A'  157 A'  158 A'  159 A'  160 A'  161 A'  162 A'  163 A'                 
163.0461901.6931901.7701901.798
164 A'  165 A'  166 A'  167 A'                                                 
 --------------------------------------------------------------

          Ground-State Mulliken Net Atomic Charges

     Atom                 Charge (a.u.)
  ----------------------------------------
      1 C                    -0.286663
      2 P                     0.106272
      3 I                    -0.130557
      4 I                     0.153602
      5 I                     0.157347
  ----------------------------------------
  Sum of atomic charges =    -0.000000

 -----------------------------------------------------------------
                    Cartesian Multipole Moments
 -----------------------------------------------------------------
    Charge (ESU x 10^10)
                -0.0000
    Dipole Moment (Debye)
         X       0.7829      Y      -0.2229      Z       0.0000
       Tot       0.8141
    Quadrupole Moments (Debye-Ang)
        XX    -100.2048     XY       2.3002     YY    -101.9733
        XZ      -0.0000     YZ      -0.0000     ZZ    -105.7277
    Octopole Moments (Debye-Ang^2)
       XXX      18.3083    XXY      -6.3189    XYY      -1.4519
       YYY     -43.5072    XXZ       0.0000    XYZ       0.0000
       YYZ       0.0000    XZZ       0.1915    YZZ      -7.7100
       ZZZ       0.0000
    Hexadecapole Moments (Debye-Ang^3)
      XXXX   -2522.0014   XXXY     143.1029   XXYY    -660.0752
      XYYY     127.4349   YYYY   -1101.5868   XXXZ      -0.0000
      XXYZ       0.0000   XYYZ      -0.0000   YYYZ      -0.0000
      XXZZ    -492.6122   XYZZ      38.1930   YYZZ    -220.3077
      XZZZ      -0.0000   YZZZ       0.0000   ZZZZ    -151.5036
 -----------------------------------------------------------------
 Calculating analytic gradient of the SCF energy
 Gradient of SCF Energy
            1           2           3           4           5
    1  -0.0116606   0.0137133  -0.0039233   0.0081820  -0.0063114
    2   0.0364331  -0.0255438   0.0006725  -0.0007898  -0.0107720
    3   0.0000000   0.0000000  -0.0000000  -0.0000000   0.0000000
 Max gradient component =       3.643E-02
 RMS gradient           =       1.302E-02
 Gradient time:  CPU 18.54 s  wall 4.75 s
 Geometry Optimization Parameters
   NAtoms,    NIC,     NZ,  NCons,   NDum,   NFix, NCnnct, MaxDiis
        5      20       5       0       0       0       0       0

 Cartesian Hessian Update
 Hessian Updated using BFGS Update


** GEOMETRY OPTIMIZATION IN DELOCALIZED INTERNAL COORDINATES **
   Searching for a Minimum

   Optimization Cycle:   5

                       Coordinates (Angstroms)
     ATOM                X               Y               Z
      1  C         0.5990454516    0.1892987720    0.0000000000
      2  P        -0.3141730092    1.5528656428    0.0000000000
      3  I        -2.7442638646    0.9248123164    0.0000000000
      4  I         2.7529189522    0.5342435419    0.0000000000
      5  I         0.0138686829   -1.9185070365    0.0000000000
   Point Group: cs    Number of degrees of freedom:     7


   Energy is -21138.035122292

 Hessian Updated using BFGS Update

  7 Hessian modes will be used to form the next step
  Hessian Eigenvalues:
     0.045628    0.074508    0.115091    0.206904    0.253912    0.257205
     0.821397

 Minimum Search - Taking Simple RFO Step
 Searching for Lamda that Minimizes Along All modes
 Value Taken    Lamda =  -0.00540651
 Step Taken.  Stepsize is  0.229664

                             Maximum     Tolerance    Cnvgd?
         Gradient           0.028271      0.000300      NO
         Displacement       0.186313      0.001200      NO
         Energy change     -0.011975      0.000001      NO


 New Cartesian Coordinates Obtained by Inverse Iteration

 Displacement from previous Coordinates is:  0.193615
 ----------------------------------------------------------------
             Standard Nuclear Orientation (Angstroms)
    I     Atom           X                Y                Z
 ----------------------------------------------------------------
    1      C       0.5677855259     0.1427729641     0.0000000000
    2      P      -0.3167588759     1.5639285739     0.0000000000
    3      I      -2.7136911659     0.9360478339     0.0000000000
    4      I       2.7071254944     0.5202088632     0.0000000000
    5      I       0.0629352344    -1.8802449985     0.0000000000
 ----------------------------------------------------------------
 Molecular Point Group                 Cs    NOp =  2
 Largest Abelian Subgroup              Cs    NOp =  2
 Nuclear Repulsion Energy =  1724.6652298890 hartrees
 There are       90 alpha and       90 beta electrons
 Applying Cartesian multipole field
    Component          Value
    ---------          -----
     (2,0,0)        1.00000E-11
     (0,2,0)        2.00000E-11
     (0,0,2)       -3.00000E-11
 Nucleus-field energy     =     0.0000000483 hartrees
 Requested basis set is 6-311++G(d,p)
 There are 91 shells and 238 basis functions
 A cutoff of  1.0D-11 yielded   2765 shell pairs
 There are     20133 function pairs (     22992 Cartesian)
 Smallest overlap matrix eigenvalue = 1.09E-03
 Guess MOs from SCF MO coefficient file

 -----------------------------------------------------------------------
  General SCF calculation program by
  Eric Jon Sundstrom, Paul Horn, Yuezhi Mao, Dmitri Zuev, Alec White,
  David Stuck, Shaama M.S., Shane Yost, Joonho Lee, David Small,
  Daniel Levine, Susi Lehtola, Hugh Burton, Evgeny Epifanovsky
 -----------------------------------------------------------------------
 Exchange:     0.2000 Hartree-Fock + 0.0800 Slater + 0.7200 B88
 Correlation:  0.1900 VWN1RPA + 0.8100 LYP
 Using SG-1 standard quadrature grid
 using 4 threads for integral computing
 -------------------------------------------------------
 OpenMP Integral computing Module                
 Release: version 2.0, May 2017, Q-Chem Inc. Pleasanton 
 -------------------------------------------------------
 -------------------------------------------------------
 OpenMP BLAS3 based DFT computing Module                
 Release: version 1.0, May 2013, Q-Chem Inc. Pittsburgh 
 -------------------------------------------------------
 A restricted SCF calculation will be
 performed using DIIS
 SCF converges when DIIS error is below 1.0e-08
 ---------------------------------------
  Cycle       Energy         DIIS error
 ---------------------------------------
    1  -21138.0347425016      5.07e-04  
    2  -21138.0370382505      2.43e-04  
    3  -21138.0363812719      3.80e-04  
    4  -21138.0374853549      7.92e-05  
    5  -21138.0375342659      3.00e-05  
    6  -21138.0375413100      7.48e-06  
    7  -21138.0375417561      2.39e-06  
    8  -21138.0375417840      3.12e-07  
    9  -21138.0375417850      8.38e-08  
   10  -21138.0375417847      3.33e-08  
   11  -21138.0375417849      8.80e-09  Convergence criterion met
 ---------------------------------------
 SCF time:   CPU 54.26s  wall 15.00s 
 SCF   energy in the final basis set =   -21138.0375417849
 Total energy in the final basis set =   -21138.0375417849

 --------------------------------------------------------------
             Orbital Energies (a.u.) and Symmetries
 --------------------------------------------------------------

 Alpha MOs, Restricted
 -- Occupied --                  
*******-1165.89-1165.88 -176.33 -176.33 -176.31 -165.73 -165.73
  1 A'    2 A'    3 A'    4 A'    5 A'    6 A'    7 A'    1 A"                 
-165.73 -165.73 -165.73 -165.73 -165.71 -165.71 -165.71  -77.11
  8 A'    9 A'   10 A'    2 A"   11 A'    3 A"   12 A'   13 A'                 
-35.825 -35.822 -35.806 -31.319 -31.316 -31.313 -31.312 -31.309
 14 A'   15 A'   16 A'   17 A'   18 A'    4 A"   19 A'   20 A'                 
-31.309 -31.299 -31.294 -31.294 -22.969 -22.968 -22.967 -22.966
  5 A"   21 A'    6 A"   22 A'   23 A'    7 A"   24 A'   25 A'                 
-22.965 -22.965 -22.963 -22.963 -22.960 -22.960 -22.949 -22.948
 26 A'    8 A"    9 A"   27 A'   28 A'   10 A"   29 A'   11 A"                 
-22.948 -22.945 -22.945 -10.290  -6.604  -6.375  -6.372  -6.356
 30 A'   12 A"   31 A'   32 A'   33 A'   34 A'   35 A'   36 A'                 
 -4.787  -4.785  -4.773  -4.771  -4.769  -4.769  -4.766  -4.766
 37 A'   38 A'   13 A"   39 A'   40 A'   14 A"   41 A'   42 A'                 
 -4.763  -4.761  -4.754  -4.754  -2.054  -2.050  -2.049  -2.048
 15 A"   43 A'   16 A"   44 A'   45 A'   46 A'   17 A"   47 A'                 
 -2.046  -2.045  -2.035  -2.035  -2.032  -2.032  -2.032  -2.029
 48 A'   18 A"   19 A"   49 A'   50 A'   51 A'   20 A"   21 A"                 
 -2.028  -2.018  -2.018  -0.799  -0.692  -0.674  -0.632  -0.506
 52 A'   22 A"   53 A'   54 A'   55 A'   56 A'   57 A'   58 A'                 
 -0.424  -0.402  -0.370  -0.319  -0.304  -0.299  -0.289  -0.280
 59 A'   60 A'   23 A"   61 A'   62 A'   24 A"   25 A"   63 A'                 
 -0.269  -0.252
 64 A'   26 A"                                                                 
 -- Virtual --                   
 -0.104  -0.099  -0.094  -0.024   0.006   0.029   0.044   0.046
 27 A"   65 A'   66 A'   67 A'   68 A'   69 A'   70 A'   28 A"                 
  0.062   0.089   0.094   0.102   0.122   0.167   0.179   0.188
 71 A'   72 A'   29 A"   73 A'   74 A'   75 A'   76 A'   77 A'                 
  0.192   0.210   0.217   0.217   0.234   0.243   0.269   0.286
 30 A"   78 A'   31 A"   79 A'   32 A"   80 A'   81 A'   33 A"                 
  0.292   0.315   0.348   0.365   0.366   0.380   0.393   0.400
 82 A'   83 A'   34 A"   35 A"   84 A'   85 A'   36 A"   37 A"                 
  0.404   0.404   0.426   0.432   0.450   0.453   0.461   0.501
 86 A'   38 A"   39 A"   87 A'   88 A'   89 A'   90 A'   91 A'                 
  0.539   0.551   0.589   0.621   0.637   0.676   0.689   0.744
 92 A'   40 A"   93 A'   94 A'   95 A'   96 A'   41 A"   42 A"                 
  0.785   0.819   0.889   0.955   0.963   1.227   1.288   1.304
 97 A'   98 A'   99 A'  100 A'  101 A'   43 A"   44 A"  102 A'                 
  1.310   1.310   1.325   1.335   1.381   1.389   1.411   1.456
103 A'   45 A"  104 A'  105 A'  106 A'   46 A"  107 A'   47 A"                 
  1.556   1.621   1.644   1.674   1.698   1.875   2.653   2.719
 48 A"  108 A'  109 A'  110 A'  111 A'  112 A'   49 A"  113 A'                 
  2.966   3.937   3.938   3.946   3.956   3.958   3.967   3.973
114 A'   50 A"  115 A'   51 A"  116 A'   52 A"   53 A"  117 A'                 
  3.975   4.016   4.018   4.043   4.065   4.125   4.193   4.222
 54 A"   55 A"  118 A'  119 A'  120 A'  121 A'  122 A'  123 A'                 
  4.282   4.375   4.403   5.959   5.987   5.989   5.999   6.000
124 A'  125 A'  126 A'   56 A"   57 A"  127 A'   58 A"  128 A'                 
  6.004   6.019   6.035   6.075   6.898  13.780  13.891  13.963
129 A'  130 A'  131 A'  132 A'  133 A'   59 A"  134 A'  135 A'                 
 23.324  27.724  27.812  27.842  28.306  28.330  28.331  28.336
136 A'  137 A'  138 A'  139 A'   60 A"  140 A'   61 A"   62 A"                 
 28.338  28.343  28.352  28.369  28.372  28.514  28.518  28.519
141 A'  142 A'  143 A'  144 A'  145 A'   63 A"   64 A"  146 A'                 
 28.523  28.525  28.533  28.538  28.539  28.549  28.557  28.562
147 A'   65 A"   66 A"   67 A"  148 A'   68 A"  149 A'  150 A'                 
 28.576  28.625  28.659  28.673 127.855 127.874 127.877 127.878
151 A'  152 A'  153 A'  154 A'   69 A"  155 A'   70 A"   71 A"                 
127.883 127.890 127.894 127.912 127.922 151.545 151.618 151.641
156 A'  157 A'  158 A'  159 A'  160 A'  161 A'  162 A'  163 A'                 
163.0281901.7031901.7791901.804
164 A'  165 A'  166 A'  167 A'                                                 

 Beta MOs, Restricted
 -- Occupied --                  
*******-1165.89-1165.88 -176.33 -176.33 -176.31 -165.73 -165.73
  1 A'    2 A'    3 A'    4 A'    5 A'    6 A'    7 A'    1 A"                 
-165.73 -165.73 -165.73 -165.73 -165.71 -165.71 -165.71  -77.11
  8 A'    9 A'   10 A'    2 A"   11 A'    3 A"   12 A'   13 A'                 
-35.825 -35.822 -35.806 -31.319 -31.316 -31.313 -31.312 -31.309
 14 A'   15 A'   16 A'   17 A'   18 A'    4 A"   19 A'   20 A'                 
-31.309 -31.299 -31.294 -31.294 -22.969 -22.968 -22.967 -22.966
  5 A"   21 A'    6 A"   22 A'   23 A'    7 A"   24 A'   25 A'                 
-22.965 -22.965 -22.963 -22.963 -22.960 -22.960 -22.949 -22.948
 26 A'    8 A"    9 A"   27 A'   28 A'   10 A"   29 A'   11 A"                 
-22.948 -22.945 -22.945 -10.290  -6.604  -6.375  -6.372  -6.356
 30 A'   12 A"   31 A'   32 A'   33 A'   34 A'   35 A'   36 A'                 
 -4.787  -4.785  -4.773  -4.771  -4.769  -4.769  -4.766  -4.766
 37 A'   38 A'   13 A"   39 A'   40 A'   14 A"   41 A'   42 A'                 
 -4.763  -4.761  -4.754  -4.754  -2.054  -2.050  -2.049  -2.048
 15 A"   43 A'   16 A"   44 A'   45 A'   46 A'   17 A"   47 A'                 
 -2.046  -2.045  -2.035  -2.035  -2.032  -2.032  -2.032  -2.029
 48 A'   18 A"   19 A"   49 A'   50 A'   51 A'   20 A"   21 A"                 
 -2.028  -2.018  -2.018  -0.799  -0.692  -0.674  -0.632  -0.506
 52 A'   22 A"   53 A'   54 A'   55 A'   56 A'   57 A'   58 A'                 
 -0.424  -0.402  -0.370  -0.319  -0.304  -0.299  -0.289  -0.280
 59 A'   60 A'   23 A"   61 A'   62 A'   24 A"   25 A"   63 A'                 
 -0.269  -0.252
 64 A'   26 A"                                                                 
 -- Virtual --                   
 -0.104  -0.099  -0.094  -0.024   0.006   0.029   0.044   0.046
 27 A"   65 A'   66 A'   67 A'   68 A'   69 A'   70 A'   28 A"                 
  0.062   0.089   0.094   0.102   0.122   0.167   0.179   0.188
 71 A'   72 A'   29 A"   73 A'   74 A'   75 A'   76 A'   77 A'                 
  0.192   0.210   0.217   0.217   0.234   0.243   0.269   0.286
 30 A"   78 A'   31 A"   79 A'   32 A"   80 A'   81 A'   33 A"                 
  0.292   0.315   0.348   0.365   0.366   0.380   0.393   0.400
 82 A'   83 A'   34 A"   35 A"   84 A'   85 A'   36 A"   37 A"                 
  0.404   0.404   0.426   0.432   0.450   0.453   0.461   0.501
 86 A'   38 A"   39 A"   87 A'   88 A'   89 A'   90 A'   91 A'                 
  0.539   0.551   0.589   0.621   0.637   0.676   0.689   0.744
 92 A'   40 A"   93 A'   94 A'   95 A'   96 A'   41 A"   42 A"                 
  0.785   0.819   0.889   0.955   0.963   1.227   1.288   1.304
 97 A'   98 A'   99 A'  100 A'  101 A'   43 A"   44 A"  102 A'                 
  1.310   1.310   1.325   1.335   1.381   1.389   1.411   1.456
103 A'   45 A"  104 A'  105 A'  106 A'   46 A"  107 A'   47 A"                 
  1.556   1.621   1.644   1.674   1.698   1.875   2.653   2.719
 48 A"  108 A'  109 A'  110 A'  111 A'  112 A'   49 A"  113 A'                 
  2.966   3.937   3.938   3.946   3.956   3.958   3.967   3.973
114 A'   50 A"  115 A'   51 A"  116 A'   52 A"   53 A"  117 A'                 
  3.975   4.016   4.018   4.043   4.065   4.125   4.193   4.222
 54 A"   55 A"  118 A'  119 A'  120 A'  121 A'  122 A'  123 A'                 
  4.282   4.375   4.403   5.959   5.987   5.989   5.999   6.000
124 A'  125 A'  126 A'   56 A"   57 A"  127 A'   58 A"  128 A'                 
  6.004   6.019   6.035   6.075   6.898  13.780  13.891  13.963
129 A'  130 A'  131 A'  132 A'  133 A'   59 A"  134 A'  135 A'                 
 23.324  27.724  27.812  27.842  28.306  28.330  28.331  28.336
136 A'  137 A'  138 A'  139 A'   60 A"  140 A'   61 A"   62 A"                 
 28.338  28.343  28.352  28.369  28.372  28.514  28.518  28.519
141 A'  142 A'  143 A'  144 A'  145 A'   63 A"   64 A"  146 A'                 
 28.523  28.525  28.533  28.538  28.539  28.549  28.557  28.562
147 A'   65 A"   66 A"   67 A"  148 A'   68 A"  149 A'  150 A'                 
 28.576  28.625  28.659  28.673 127.855 127.874 127.877 127.878
151 A'  152 A'  153 A'  154 A'   69 A"  155 A'   70 A"   71 A"                 
127.883 127.890 127.894 127.912 127.922 151.545 151.618 151.641
156 A'  157 A'  158 A'  159 A'  160 A'  161 A'  162 A'  163 A'                 
163.0281901.7031901.7791901.804
164 A'  165 A'  166 A'  167 A'                                                 
 --------------------------------------------------------------

          Ground-State Mulliken Net Atomic Charges

     Atom                 Charge (a.u.)
  ----------------------------------------
      1 C                    -0.308820
      2 P                     0.103052
      3 I                    -0.132928
      4 I                     0.137223
      5 I                     0.201473
  ----------------------------------------
  Sum of atomic charges =     0.000000

 -----------------------------------------------------------------
                    Cartesian Multipole Moments
 -----------------------------------------------------------------
    Charge (ESU x 10^10)
                 0.0000
    Dipole Moment (Debye)
         X       0.6276      Y      -0.5277      Z       0.0000
       Tot       0.8200
    Quadrupole Moments (Debye-Ang)
        XX    -101.1643     XY       1.9447     YY    -101.5395
        XZ      -0.0000     YZ       0.0000     ZZ    -105.5817
    Octopole Moments (Debye-Ang^2)
       XXX      13.0949    XXY      -7.7726    XYY      -1.8129
       YYY     -47.1760    XXZ       0.0000    XYZ      -0.0000
       YYZ       0.0000    XZZ      -0.7524    YZZ      -9.2290
       ZZZ       0.0000
    Hexadecapole Moments (Debye-Ang^3)
      XXXX   -2473.1738   XXXY     155.3704   XXYY    -644.9180
      XYYY     137.5461   YYYY   -1077.1392   XXXZ      -0.0000
      XXYZ       0.0000   XYYZ      -0.0000   YYYZ       0.0000
      XXZZ    -480.9236   XYZZ      42.6712   YYZZ    -215.9439
      XZZZ      -0.0000   YZZZ       0.0000   ZZZZ    -151.0257
 -----------------------------------------------------------------
 Calculating analytic gradient of the SCF energy
 Gradient of SCF Energy
            1           2           3           4           5
    1  -0.0072459  -0.0003323   0.0030368   0.0009024   0.0036391
    2   0.0036288  -0.0071731   0.0013399  -0.0026511   0.0048555
    3   0.0000000   0.0000000   0.0000000  -0.0000000  -0.0000000
 Max gradient component =       7.246E-03
 RMS gradient           =       3.395E-03
 Gradient time:  CPU 18.88 s  wall 4.84 s
 Geometry Optimization Parameters
   NAtoms,    NIC,     NZ,  NCons,   NDum,   NFix, NCnnct, MaxDiis
        5      20       5       0       0       0       0       0

 Cartesian Hessian Update
 Hessian Updated using BFGS Update


** GEOMETRY OPTIMIZATION IN DELOCALIZED INTERNAL COORDINATES **
   Searching for a Minimum

   Optimization Cycle:   6

                       Coordinates (Angstroms)
     ATOM                X               Y               Z
      1  C         0.5677855259    0.1427729641    0.0000000000
      2  P        -0.3167588759    1.5639285739    0.0000000000
      3  I        -2.7136911659    0.9360478339    0.0000000000
      4  I         2.7071254944    0.5202088632    0.0000000000
      5  I         0.0629352344   -1.8802449985    0.0000000000
   Point Group: cs    Number of degrees of freedom:     7


   Energy is -21138.037541785

 Hessian Updated using BFGS Update

  7 Hessian modes will be used to form the next step
  Hessian Eigenvalues:
     0.055194    0.077237    0.119031    0.191798    0.256689    0.277700
     0.764819

 Minimum Search - Taking Simple RFO Step
 Searching for Lamda that Minimizes Along All modes
 Value Taken    Lamda =  -0.00070847
 Step Taken.  Stepsize is  0.076652

                             Maximum     Tolerance    Cnvgd?
         Gradient           0.008028      0.000300      NO
         Displacement       0.044950      0.001200      NO
         Energy change     -0.002419      0.000001      NO


 New Cartesian Coordinates Obtained by Inverse Iteration

 Displacement from previous Coordinates is:  0.084842
 ----------------------------------------------------------------
             Standard Nuclear Orientation (Angstroms)
    I     Atom           X                Y                Z
 ----------------------------------------------------------------
    1      C       0.5781604091     0.1424118914     0.0000000000
    2      P      -0.2991114750     1.5727371593     0.0000000000
    3      I      -2.7069216022     0.9284574112     0.0000000000
    4      I       2.6936880297     0.5395099949     0.0000000000
    5      I       0.0415808513    -1.9004032202     0.0000000000
 ----------------------------------------------------------------
 Molecular Point Group                 Cs    NOp =  2
 Largest Abelian Subgroup              Cs    NOp =  2
 Nuclear Repulsion Energy =  1722.1398056202 hartrees
 There are       90 alpha and       90 beta electrons
 Applying Cartesian multipole field
    Component          Value
    ---------          -----
     (2,0,0)        1.00000E-11
     (0,2,0)        2.00000E-11
     (0,0,2)       -3.00000E-11
 Nucleus-field energy     =     0.0000000484 hartrees
 Requested basis set is 6-311++G(d,p)
 There are 91 shells and 238 basis functions
 A cutoff of  1.0D-11 yielded   2770 shell pairs
 There are     20152 function pairs (     23013 Cartesian)
 Smallest overlap matrix eigenvalue = 1.10E-03
 Guess MOs from SCF MO coefficient file

 -----------------------------------------------------------------------
  General SCF calculation program by
  Eric Jon Sundstrom, Paul Horn, Yuezhi Mao, Dmitri Zuev, Alec White,
  David Stuck, Shaama M.S., Shane Yost, Joonho Lee, David Small,
  Daniel Levine, Susi Lehtola, Hugh Burton, Evgeny Epifanovsky
 -----------------------------------------------------------------------
 Exchange:     0.2000 Hartree-Fock + 0.0800 Slater + 0.7200 B88
 Correlation:  0.1900 VWN1RPA + 0.8100 LYP
 Using SG-1 standard quadrature grid
 using 4 threads for integral computing
 -------------------------------------------------------
 OpenMP Integral computing Module                
 Release: version 2.0, May 2017, Q-Chem Inc. Pleasanton 
 -------------------------------------------------------
 -------------------------------------------------------
 OpenMP BLAS3 based DFT computing Module                
 Release: version 1.0, May 2013, Q-Chem Inc. Pittsburgh 
 -------------------------------------------------------
 A restricted SCF calculation will be
 performed using DIIS
 SCF converges when DIIS error is below 1.0e-08
 ---------------------------------------
  Cycle       Energy         DIIS error
 ---------------------------------------
    1  -21138.0374621645      1.74e-04  
    2  -21138.0377445961      9.38e-05  
    3  -21138.0376729731      1.35e-04  
    4  -21138.0378061055      3.27e-05  
    5  -21138.0378147212      4.62e-06  
    6  -21138.0378148005      1.41e-06  
    7  -21138.0378148120      5.10e-07  
    8  -21138.0378148137      2.85e-07  
    9  -21138.0378148149      3.57e-08  
   10  -21138.0378148145      1.19e-08  
   11  -21138.0378148145      3.73e-09  Convergence criterion met
 ---------------------------------------
 SCF time:   CPU 54.25s  wall 14.00s 
 SCF   energy in the final basis set =   -21138.0378148145
 Total energy in the final basis set =   -21138.0378148145

 --------------------------------------------------------------
             Orbital Energies (a.u.) and Symmetries
 --------------------------------------------------------------

 Alpha MOs, Restricted
 -- Occupied --                  
*******-1165.89-1165.88 -176.33 -176.33 -176.31 -165.73 -165.73
  1 A'    2 A'    3 A'    4 A'    5 A'    6 A'    7 A'    8 A'                 
-165.73 -165.73 -165.73 -165.73 -165.71 -165.71 -165.71  -77.11
  1 A"    9 A'   10 A'    2 A"   11 A'    3 A"   12 A'   13 A'                 
-35.825 -35.824 -35.805 -31.318 -31.317 -31.312 -31.312 -31.311
 14 A'   15 A'   16 A'   17 A'   18 A'    4 A"   19 A'   20 A'                 
-31.311 -31.297 -31.293 -31.292 -22.969 -22.968 -22.967 -22.967
  5 A"   21 A'    6 A"   22 A'   23 A'   24 A'    7 A"   25 A'                 
-22.966 -22.966 -22.963 -22.963 -22.962 -22.962 -22.948 -22.947
 26 A'    8 A"    9 A"   27 A'   28 A'   10 A"   29 A'   11 A"                 
-22.947 -22.943 -22.943 -10.291  -6.605  -6.374  -6.373  -6.354
 30 A'   12 A"   31 A'   32 A'   33 A'   34 A'   35 A'   36 A'                 
 -4.787  -4.786  -4.772  -4.771  -4.771  -4.770  -4.767  -4.765
 37 A'   38 A'   13 A"   39 A'   40 A'   14 A"   41 A'   42 A'                 
 -4.764  -4.762  -4.753  -4.752  -2.053  -2.052  -2.048  -2.047
 15 A"   43 A'   16 A"   44 A'   45 A'   46 A'   17 A"   47 A'                 
 -2.047  -2.047  -2.034  -2.034  -2.033  -2.033  -2.031  -2.027
 48 A'   18 A"   19 A"   49 A'   50 A'   20 A"   51 A'   21 A"                 
 -2.027  -2.016  -2.016  -0.798  -0.689  -0.675  -0.631  -0.506
 52 A'   22 A"   53 A'   54 A'   55 A'   56 A'   57 A'   58 A'                 
 -0.423  -0.401  -0.369  -0.319  -0.303  -0.298  -0.290  -0.281
 59 A'   60 A'   23 A"   61 A'   62 A'   24 A"   25 A"   63 A'                 
 -0.269  -0.252
 64 A'   26 A"                                                                 
 -- Virtual --                   
 -0.105  -0.099  -0.096  -0.026   0.006   0.028   0.043   0.046
 27 A"   65 A'   66 A'   67 A'   68 A'   69 A'   70 A'   28 A"                 
  0.062   0.089   0.093   0.101   0.122   0.167   0.179   0.187
 71 A'   72 A'   29 A"   73 A'   74 A'   75 A'   76 A'   77 A'                 
  0.193   0.211   0.216   0.216   0.234   0.243   0.269   0.286
 30 A"   78 A'   79 A'   31 A"   32 A"   80 A'   81 A'   33 A"                 
  0.294   0.317   0.348   0.366   0.367   0.379   0.394   0.399
 82 A'   83 A'   34 A"   84 A'   35 A"   85 A'   36 A"   37 A"                 
  0.405   0.405   0.426   0.431   0.448   0.451   0.461   0.501
 38 A"   86 A'   39 A"   87 A'   88 A'   89 A'   90 A'   91 A'                 
  0.538   0.551   0.587   0.622   0.639   0.670   0.687   0.742
 92 A'   40 A"   93 A'   94 A'   95 A'   96 A'   41 A"   42 A"                 
  0.785   0.819   0.887   0.951   0.960   1.226   1.289   1.308
 97 A'   98 A'   99 A'  100 A'  101 A'   43 A"   44 A"  102 A'                 
  1.310   1.312   1.322   1.337   1.381   1.391   1.407   1.452
 45 A"  103 A'  104 A'  105 A'  106 A'   46 A"  107 A'   47 A"                 
  1.556   1.619   1.643   1.669   1.697   1.873   2.653   2.718
 48 A"  108 A'  109 A'  110 A'  111 A'  112 A'   49 A"  113 A'                 
  2.960   3.938   3.939   3.945   3.955   3.959   3.966   3.975
114 A'   50 A"  115 A'   51 A"  116 A'   52 A"   53 A"  117 A'                 
  3.975   4.016   4.019   4.038   4.066   4.123   4.194   4.223
 54 A"   55 A"  118 A'  119 A'  120 A'  121 A'  122 A'  123 A'                 
  4.282   4.373   4.400   5.959   5.987   5.992   5.998   6.001
124 A'  125 A'  126 A'   56 A"   57 A"  127 A'   58 A"  128 A'                 
  6.003   6.019   6.037   6.068   6.896  13.779  13.888  13.957
129 A'  130 A'  131 A'  132 A'  133 A'   59 A"  134 A'  135 A'                 
 23.322  27.723  27.812  27.841  28.306  28.332  28.332  28.336
136 A'  137 A'  138 A'  139 A'   60 A"  140 A'   61 A"   62 A"                 
 28.338  28.342  28.353  28.367  28.371  28.514  28.517  28.519
141 A'  142 A'  143 A'  144 A'  145 A'   63 A"   64 A"  146 A'                 
 28.522  28.524  28.534  28.539  28.540  28.549  28.558  28.559
147 A'   65 A"   66 A"   67 A"  148 A'   68 A"  149 A'  150 A'                 
 28.576  28.625  28.660  28.672 127.854 127.876 127.877 127.879
151 A'  152 A'  153 A'  154 A'   69 A"  155 A'   70 A"   71 A"                 
127.881 127.891 127.895 127.912 127.919 151.544 151.617 151.640
156 A'  157 A'  158 A'  159 A'  160 A'  161 A'  162 A'  163 A'                 
163.0251901.7021901.7781901.803
164 A'  165 A'  166 A'  167 A'                                                 

 Beta MOs, Restricted
 -- Occupied --                  
*******-1165.89-1165.88 -176.33 -176.33 -176.31 -165.73 -165.73
  1 A'    2 A'    3 A'    4 A'    5 A'    6 A'    7 A'    8 A'                 
-165.73 -165.73 -165.73 -165.73 -165.71 -165.71 -165.71  -77.11
  1 A"    9 A'   10 A'    2 A"   11 A'    3 A"   12 A'   13 A'                 
-35.825 -35.824 -35.805 -31.318 -31.317 -31.312 -31.312 -31.311
 14 A'   15 A'   16 A'   17 A'   18 A'    4 A"   19 A'   20 A'                 
-31.311 -31.297 -31.293 -31.292 -22.969 -22.968 -22.967 -22.967
  5 A"   21 A'    6 A"   22 A'   23 A'   24 A'    7 A"   25 A'                 
-22.966 -22.966 -22.963 -22.963 -22.962 -22.962 -22.948 -22.947
 26 A'    8 A"    9 A"   27 A'   28 A'   10 A"   29 A'   11 A"                 
-22.947 -22.943 -22.943 -10.291  -6.605  -6.374  -6.373  -6.354
 30 A'   12 A"   31 A'   32 A'   33 A'   34 A'   35 A'   36 A'                 
 -4.787  -4.786  -4.772  -4.771  -4.771  -4.770  -4.767  -4.765
 37 A'   38 A'   13 A"   39 A'   40 A'   14 A"   41 A'   42 A'                 
 -4.764  -4.762  -4.753  -4.752  -2.053  -2.052  -2.048  -2.047
 15 A"   43 A'   16 A"   44 A'   45 A'   46 A'   17 A"   47 A'                 
 -2.047  -2.047  -2.034  -2.034  -2.033  -2.033  -2.031  -2.027
 48 A'   18 A"   19 A"   49 A'   50 A'   20 A"   51 A'   21 A"                 
 -2.027  -2.016  -2.016  -0.798  -0.689  -0.675  -0.631  -0.506
 52 A'   22 A"   53 A'   54 A'   55 A'   56 A'   57 A'   58 A'                 
 -0.423  -0.401  -0.369  -0.319  -0.303  -0.298  -0.290  -0.281
 59 A'   60 A'   23 A"   61 A'   62 A'   24 A"   25 A"   63 A'                 
 -0.269  -0.252
 64 A'   26 A"                                                                 
 -- Virtual --                   
 -0.105  -0.099  -0.096  -0.026   0.006   0.028   0.043   0.046
 27 A"   65 A'   66 A'   67 A'   68 A'   69 A'   70 A'   28 A"                 
  0.062   0.089   0.093   0.101   0.122   0.167   0.179   0.187
 71 A'   72 A'   29 A"   73 A'   74 A'   75 A'   76 A'   77 A'                 
  0.193   0.211   0.216   0.216   0.234   0.243   0.269   0.286
 30 A"   78 A'   79 A'   31 A"   32 A"   80 A'   81 A'   33 A"                 
  0.294   0.317   0.348   0.366   0.367   0.379   0.394   0.399
 82 A'   83 A'   34 A"   84 A'   35 A"   85 A'   36 A"   37 A"                 
  0.405   0.405   0.426   0.431   0.448   0.451   0.461   0.501
 38 A"   86 A'   39 A"   87 A'   88 A'   89 A'   90 A'   91 A'                 
  0.538   0.551   0.587   0.622   0.639   0.670   0.687   0.742
 92 A'   40 A"   93 A'   94 A'   95 A'   96 A'   41 A"   42 A"                 
  0.785   0.819   0.887   0.951   0.960   1.226   1.289   1.308
 97 A'   98 A'   99 A'  100 A'  101 A'   43 A"   44 A"  102 A'                 
  1.310   1.312   1.322   1.337   1.381   1.391   1.407   1.452
 45 A"  103 A'  104 A'  105 A'  106 A'   46 A"  107 A'   47 A"                 
  1.556   1.619   1.643   1.669   1.697   1.873   2.653   2.718
 48 A"  108 A'  109 A'  110 A'  111 A'  112 A'   49 A"  113 A'                 
  2.960   3.938   3.939   3.945   3.955   3.959   3.966   3.975
114 A'   50 A"  115 A'   51 A"  116 A'   52 A"   53 A"  117 A'                 
  3.975   4.016   4.019   4.038   4.066   4.123   4.194   4.223
 54 A"   55 A"  118 A'  119 A'  120 A'  121 A'  122 A'  123 A'                 
  4.282   4.373   4.400   5.959   5.987   5.992   5.998   6.001
124 A'  125 A'  126 A'   56 A"   57 A"  127 A'   58 A"  128 A'                 
  6.003   6.019   6.037   6.068   6.896  13.779  13.888  13.957
129 A'  130 A'  131 A'  132 A'  133 A'   59 A"  134 A'  135 A'                 
 23.322  27.723  27.812  27.841  28.306  28.332  28.332  28.336
136 A'  137 A'  138 A'  139 A'   60 A"  140 A'   61 A"   62 A"                 
 28.338  28.342  28.353  28.367  28.371  28.514  28.517  28.519
141 A'  142 A'  143 A'  144 A'  145 A'   63 A"   64 A"  146 A'                 
 28.522  28.524  28.534  28.539  28.540  28.549  28.558  28.559
147 A'   65 A"   66 A"   67 A"  148 A'   68 A"  149 A'  150 A'                 
 28.576  28.625  28.660  28.672 127.854 127.876 127.877 127.879
151 A'  152 A'  153 A'  154 A'   69 A"  155 A'   70 A"   71 A"                 
127.881 127.891 127.895 127.912 127.919 151.544 151.617 151.640
156 A'  157 A'  158 A'  159 A'  160 A'  161 A'  162 A'  163 A'                 
163.0251901.7021901.7781901.803
164 A'  165 A'  166 A'  167 A'                                                 
 --------------------------------------------------------------

          Ground-State Mulliken Net Atomic Charges

     Atom                 Charge (a.u.)
  ----------------------------------------
      1 C                    -0.304602
      2 P                     0.103560
      3 I                    -0.137809
      4 I                     0.145627
      5 I                     0.193224
  ----------------------------------------
  Sum of atomic charges =     0.000000

 -----------------------------------------------------------------
                    Cartesian Multipole Moments
 -----------------------------------------------------------------
    Charge (ESU x 10^10)
                 0.0000
    Dipole Moment (Debye)
         X       0.7740      Y      -0.4599      Z      -0.0000
       Tot       0.9004
    Quadrupole Moments (Debye-Ang)
        XX    -101.2632     XY       2.3121     YY    -101.4018
        XZ      -0.0000     YZ      -0.0000     ZZ    -105.6387
    Octopole Moments (Debye-Ang^2)
       XXX      15.9605    XXY      -7.6512    XYY      -1.1014
       YYY     -46.4661    XXZ      -0.0000    XYZ      -0.0000
       YYZ      -0.0000    XZZ       0.0211    YZZ      -9.0175
       ZZZ      -0.0000
    Hexadecapole Moments (Debye-Ang^3)
      XXXX   -2458.1408   XXXY     149.3034   XXYY    -643.8375
      XYYY     129.3396   YYYY   -1091.4831   XXXZ      -0.0000
      XXYZ      -0.0000   XYYZ      -0.0000   YYYZ      -0.0000
      XXZZ    -477.7496   XYZZ      39.4873   YYZZ    -218.7661
      XZZZ      -0.0000   YZZZ      -0.0000   ZZZZ    -151.2223
 -----------------------------------------------------------------
 Calculating analytic gradient of the SCF energy
 Gradient of SCF Energy
            1           2           3           4           5
    1  -0.0010856   0.0035476   0.0004639  -0.0031510   0.0002251
    2   0.0048192  -0.0025253  -0.0001150  -0.0007687  -0.0014102
    3  -0.0000000   0.0000000  -0.0000000   0.0000000  -0.0000000
 Max gradient component =       4.819E-03
 RMS gradient           =       1.935E-03
 Gradient time:  CPU 18.97 s  wall 4.85 s
 Geometry Optimization Parameters
   NAtoms,    NIC,     NZ,  NCons,   NDum,   NFix, NCnnct, MaxDiis
        5      20       5       0       0       0       0       0

 Cartesian Hessian Update
 Hessian Updated using BFGS Update


** GEOMETRY OPTIMIZATION IN DELOCALIZED INTERNAL COORDINATES **
   Searching for a Minimum

   Optimization Cycle:   7

                       Coordinates (Angstroms)
     ATOM                X               Y               Z
      1  C         0.5781604091    0.1424118914    0.0000000000
      2  P        -0.2991114750    1.5727371593    0.0000000000
      3  I        -2.7069216022    0.9284574112    0.0000000000
      4  I         2.6936880297    0.5395099949    0.0000000000
      5  I         0.0415808513   -1.9004032202    0.0000000000
   Point Group: cs    Number of degrees of freedom:     7


   Energy is -21138.037814815

 Hessian Updated using BFGS Update

  7 Hessian modes will be used to form the next step
  Hessian Eigenvalues:
     0.068735    0.091196    0.116296    0.216113    0.222416    0.257170
     0.722948

 Minimum Search - Taking Simple RFO Step
 Searching for Lamda that Minimizes Along All modes
 Value Taken    Lamda =  -0.00019153
 Step Taken.  Stepsize is  0.040286

                             Maximum     Tolerance    Cnvgd?
         Gradient           0.005095      0.000300      NO
         Displacement       0.026615      0.001200      NO
         Energy change     -0.000273      0.000001      NO


 New Cartesian Coordinates Obtained by Inverse Iteration

 Displacement from previous Coordinates is:  0.045946
 ----------------------------------------------------------------
             Standard Nuclear Orientation (Angstroms)
    I     Atom           X                Y                Z
 ----------------------------------------------------------------
    1      C       0.5802784226     0.1379560698     0.0000000000
    2      P      -0.3021308257     1.5692636316     0.0000000000
    3      I      -2.7156423653     0.9258184505     0.0000000000
    4      I       2.7116593956     0.5421395567     0.0000000000
    5      I       0.0332315856    -1.8924644719     0.0000000000
 ----------------------------------------------------------------
 Molecular Point Group                 Cs    NOp =  2
 Largest Abelian Subgroup              Cs    NOp =  2
 Nuclear Repulsion Energy =  1718.5412999008 hartrees
 There are       90 alpha and       90 beta electrons
 Applying Cartesian multipole field
    Component          Value
    ---------          -----
     (2,0,0)        1.00000E-11
     (0,2,0)        2.00000E-11
     (0,0,2)       -3.00000E-11
 Nucleus-field energy     =     0.0000000486 hartrees
 Requested basis set is 6-311++G(d,p)
 There are 91 shells and 238 basis functions
 A cutoff of  1.0D-11 yielded   2768 shell pairs
 There are     20144 function pairs (     23003 Cartesian)
 Smallest overlap matrix eigenvalue = 1.11E-03
 Guess MOs from SCF MO coefficient file

 -----------------------------------------------------------------------
  General SCF calculation program by
  Eric Jon Sundstrom, Paul Horn, Yuezhi Mao, Dmitri Zuev, Alec White,
  David Stuck, Shaama M.S., Shane Yost, Joonho Lee, David Small,
  Daniel Levine, Susi Lehtola, Hugh Burton, Evgeny Epifanovsky
 -----------------------------------------------------------------------
 Exchange:     0.2000 Hartree-Fock + 0.0800 Slater + 0.7200 B88
 Correlation:  0.1900 VWN1RPA + 0.8100 LYP
 Using SG-1 standard quadrature grid
 using 4 threads for integral computing
 -------------------------------------------------------
 OpenMP Integral computing Module                
 Release: version 2.0, May 2017, Q-Chem Inc. Pleasanton 
 -------------------------------------------------------
 -------------------------------------------------------
 OpenMP BLAS3 based DFT computing Module                
 Release: version 1.0, May 2013, Q-Chem Inc. Pittsburgh 
 -------------------------------------------------------
 A restricted SCF calculation will be
 performed using DIIS
 SCF converges when DIIS error is below 1.0e-08
 ---------------------------------------
  Cycle       Energy         DIIS error
 ---------------------------------------
    1  -21138.0378166066      8.95e-05  
    2  -21138.0378803298      5.36e-05  
    3  -21138.0378566526      7.70e-05  
    4  -21138.0379016765      1.46e-05  
    5  -21138.0379032678      3.33e-06  
    6  -21138.0379033249      1.47e-06  
    7  -21138.0379033437      4.50e-07  
    8  -21138.0379033452      1.09e-07  
    9  -21138.0379033455      2.94e-08  
   10  -21138.0379033454      1.05e-08  
   11  -21138.0379033454      1.64e-09  Convergence criterion met
 ---------------------------------------
 SCF time:   CPU 54.15s  wall 15.00s 
 SCF   energy in the final basis set =   -21138.0379033454
 Total energy in the final basis set =   -21138.0379033454

 --------------------------------------------------------------
             Orbital Energies (a.u.) and Symmetries
 --------------------------------------------------------------

 Alpha MOs, Restricted
 -- Occupied --                  
*******-1165.89-1165.88 -176.33 -176.33 -176.31 -165.73 -165.73
  1 A'    2 A'    3 A'    4 A'    5 A'    6 A'    7 A'    8 A'                 
-165.73 -165.73 -165.73 -165.73 -165.71 -165.71 -165.71  -77.11
  1 A"    9 A'   10 A'    2 A"   11 A'    3 A"   12 A'   13 A'                 
-35.825 -35.824 -35.805 -31.319 -31.317 -31.313 -31.312 -31.311
 14 A'   15 A'   16 A'   17 A'   18 A'    4 A"   19 A'   20 A'                 
-31.311 -31.297 -31.293 -31.292 -22.969 -22.968 -22.968 -22.968
  5 A"   21 A'    6 A"   22 A'   23 A'    7 A"   24 A'   25 A'                 
-22.966 -22.966 -22.963 -22.963 -22.961 -22.961 -22.948 -22.947
 26 A'    8 A"    9 A"   27 A'   28 A'   10 A"   29 A'   11 A"                 
-22.947 -22.943 -22.943 -10.292  -6.605  -6.375  -6.373  -6.354
 30 A'   12 A"   31 A'   32 A'   33 A'   34 A'   35 A'   36 A'                 
 -4.788  -4.786  -4.773  -4.771  -4.770  -4.770  -4.767  -4.765
 37 A'   38 A'   13 A"   39 A'   40 A'   14 A"   41 A'   42 A'                 
 -4.764  -4.762  -4.753  -4.752  -2.053  -2.051  -2.049  -2.048
 15 A"   43 A'   16 A"   44 A'   45 A'   46 A'   17 A"   47 A'                 
 -2.047  -2.046  -2.035  -2.035  -2.033  -2.033  -2.031  -2.027
 48 A'   18 A"   19 A"   49 A'   50 A'   20 A"   51 A'   21 A"                 
 -2.027  -2.016  -2.016  -0.797  -0.689  -0.675  -0.631  -0.506
 52 A'   22 A"   53 A'   54 A'   55 A'   56 A'   57 A'   58 A'                 
 -0.423  -0.401  -0.368  -0.319  -0.303  -0.298  -0.290  -0.281
 59 A'   60 A'   23 A"   61 A'   62 A'   24 A"   25 A"   63 A'                 
 -0.269  -0.252
 64 A'   26 A"                                                                 
 -- Virtual --                   
 -0.106  -0.100  -0.097  -0.026   0.006   0.028   0.044   0.046
 27 A"   65 A'   66 A'   67 A'   68 A'   69 A'   70 A'   28 A"                 
  0.062   0.089   0.093   0.101   0.122   0.166   0.179   0.188
 71 A'   72 A'   29 A"   73 A'   74 A'   75 A'   76 A'   77 A'                 
  0.193   0.211   0.215   0.217   0.234   0.243   0.269   0.285
 30 A"   78 A'   79 A'   31 A"   32 A"   80 A'   81 A'   33 A"                 
  0.292   0.318   0.348   0.367   0.367   0.379   0.394   0.398
 82 A'   83 A'   34 A"   35 A"   84 A'   85 A'   36 A"   37 A"                 
  0.405   0.405   0.425   0.431   0.447   0.450   0.462   0.499
 86 A'   38 A"   39 A"   87 A'   88 A'   89 A'   90 A'   91 A'                 
  0.538   0.551   0.586   0.620   0.635   0.670   0.686   0.742
 92 A'   40 A"   93 A'   94 A'   95 A'   96 A'   41 A"   42 A"                 
  0.784   0.819   0.886   0.952   0.957   1.225   1.289   1.306
 97 A'   98 A'   99 A'  100 A'  101 A'   43 A"   44 A"  102 A'                 
  1.310   1.314   1.320   1.336   1.380   1.390   1.406   1.451
 45 A"  103 A'  104 A'  105 A'  106 A'   46 A"  107 A'   47 A"                 
  1.555   1.617   1.645   1.668   1.697   1.870   2.652   2.717
 48 A"  108 A'  109 A'  110 A'  111 A'  112 A'   49 A"  113 A'                 
  2.956   3.938   3.939   3.945   3.955   3.959   3.965   3.975
114 A'   50 A"  115 A'   51 A"  116 A'   52 A"   53 A"  117 A'                 
  3.975   4.015   4.018   4.035   4.067   4.121   4.194   4.223
 54 A"   55 A"  118 A'  119 A'  120 A'  121 A'  122 A'  123 A'                 
  4.279   4.370   4.400   5.958   5.987   5.993   5.998   6.001
124 A'  125 A'  126 A'   56 A"   57 A"  127 A'   58 A"  128 A'                 
  6.002   6.019   6.037   6.067   6.893  13.778  13.888  13.954
129 A'  130 A'  131 A'  132 A'  133 A'   59 A"  134 A'  135 A'                 
 23.320  27.722  27.810  27.841  28.305  28.332  28.333  28.336
136 A'  137 A'  138 A'  139 A'   60 A"   61 A"  140 A'   62 A"                 
 28.338  28.341  28.353  28.366  28.371  28.514  28.517  28.519
141 A'  142 A'  143 A'  144 A'  145 A'   63 A"   64 A"  146 A'                 
 28.522  28.523  28.534  28.539  28.540  28.548  28.557  28.559
147 A'   65 A"   66 A"   67 A"  148 A'   68 A"  149 A'  150 A'                 
 28.576  28.624  28.660  28.672 127.854 127.876 127.877 127.879
151 A'  152 A'  153 A'  154 A'   69 A"  155 A'   70 A"   71 A"                 
127.880 127.891 127.895 127.912 127.918 151.542 151.616 151.640
156 A'  157 A'  158 A'  159 A'  160 A'  161 A'  162 A'  163 A'                 
163.0211901.7001901.7771901.802
164 A'  165 A'  166 A'  167 A'                                                 

 Beta MOs, Restricted
 -- Occupied --                  
*******-1165.89-1165.88 -176.33 -176.33 -176.31 -165.73 -165.73
  1 A'    2 A'    3 A'    4 A'    5 A'    6 A'    7 A'    8 A'                 
-165.73 -165.73 -165.73 -165.73 -165.71 -165.71 -165.71  -77.11
  1 A"    9 A'   10 A'    2 A"   11 A'    3 A"   12 A'   13 A'                 
-35.825 -35.824 -35.805 -31.319 -31.317 -31.313 -31.312 -31.311
 14 A'   15 A'   16 A'   17 A'   18 A'    4 A"   19 A'   20 A'                 
-31.311 -31.297 -31.293 -31.292 -22.969 -22.968 -22.968 -22.968
  5 A"   21 A'    6 A"   22 A'   23 A'    7 A"   24 A'   25 A'                 
-22.966 -22.966 -22.963 -22.963 -22.961 -22.961 -22.948 -22.947
 26 A'    8 A"    9 A"   27 A'   28 A'   10 A"   29 A'   11 A"                 
-22.947 -22.943 -22.943 -10.292  -6.605  -6.375  -6.373  -6.354
 30 A'   12 A"   31 A'   32 A'   33 A'   34 A'   35 A'   36 A'                 
 -4.788  -4.786  -4.773  -4.771  -4.770  -4.770  -4.767  -4.765
 37 A'   38 A'   13 A"   39 A'   40 A'   14 A"   41 A'   42 A'                 
 -4.764  -4.762  -4.753  -4.752  -2.053  -2.051  -2.049  -2.048
 15 A"   43 A'   16 A"   44 A'   45 A'   46 A'   17 A"   47 A'                 
 -2.047  -2.046  -2.035  -2.035  -2.033  -2.033  -2.031  -2.027
 48 A'   18 A"   19 A"   49 A'   50 A'   20 A"   51 A'   21 A"                 
 -2.027  -2.016  -2.016  -0.797  -0.689  -0.675  -0.631  -0.506
 52 A'   22 A"   53 A'   54 A'   55 A'   56 A'   57 A'   58 A'                 
 -0.423  -0.401  -0.368  -0.319  -0.303  -0.298  -0.290  -0.281
 59 A'   60 A'   23 A"   61 A'   62 A'   24 A"   25 A"   63 A'                 
 -0.269  -0.252
 64 A'   26 A"                                                                 
 -- Virtual --                   
 -0.106  -0.100  -0.097  -0.026   0.006   0.028   0.044   0.046
 27 A"   65 A'   66 A'   67 A'   68 A'   69 A'   70 A'   28 A"                 
  0.062   0.089   0.093   0.101   0.122   0.166   0.179   0.188
 71 A'   72 A'   29 A"   73 A'   74 A'   75 A'   76 A'   77 A'                 
  0.193   0.211   0.215   0.217   0.234   0.243   0.269   0.285
 30 A"   78 A'   79 A'   31 A"   32 A"   80 A'   81 A'   33 A"                 
  0.292   0.318   0.348   0.367   0.367   0.379   0.394   0.398
 82 A'   83 A'   34 A"   35 A"   84 A'   85 A'   36 A"   37 A"                 
  0.405   0.405   0.425   0.431   0.447   0.450   0.462   0.499
 86 A'   38 A"   39 A"   87 A'   88 A'   89 A'   90 A'   91 A'                 
  0.538   0.551   0.586   0.620   0.635   0.670   0.686   0.742
 92 A'   40 A"   93 A'   94 A'   95 A'   96 A'   41 A"   42 A"                 
  0.784   0.819   0.886   0.952   0.957   1.225   1.289   1.306
 97 A'   98 A'   99 A'  100 A'  101 A'   43 A"   44 A"  102 A'                 
  1.310   1.314   1.320   1.336   1.380   1.390   1.406   1.451
 45 A"  103 A'  104 A'  105 A'  106 A'   46 A"  107 A'   47 A"                 
  1.555   1.617   1.645   1.668   1.697   1.870   2.652   2.717
 48 A"  108 A'  109 A'  110 A'  111 A'  112 A'   49 A"  113 A'                 
  2.956   3.938   3.939   3.945   3.955   3.959   3.965   3.975
114 A'   50 A"  115 A'   51 A"  116 A'   52 A"   53 A"  117 A'                 
  3.975   4.015   4.018   4.035   4.067   4.121   4.194   4.223
 54 A"   55 A"  118 A'  119 A'  120 A'  121 A'  122 A'  123 A'                 
  4.279   4.370   4.400   5.958   5.987   5.993   5.998   6.001
124 A'  125 A'  126 A'   56 A"   57 A"  127 A'   58 A"  128 A'                 
  6.002   6.019   6.037   6.067   6.893  13.778  13.888  13.954
129 A'  130 A'  131 A'  132 A'  133 A'   59 A"  134 A'  135 A'                 
 23.320  27.722  27.810  27.841  28.305  28.332  28.333  28.336
136 A'  137 A'  138 A'  139 A'   60 A"   61 A"  140 A'   62 A"                 
 28.338  28.341  28.353  28.366  28.371  28.514  28.517  28.519
141 A'  142 A'  143 A'  144 A'  145 A'   63 A"   64 A"  146 A'                 
 28.522  28.523  28.534  28.539  28.540  28.548  28.557  28.559
147 A'   65 A"   66 A"   67 A"  148 A'   68 A"  149 A'  150 A'                 
 28.576  28.624  28.660  28.672 127.854 127.876 127.877 127.879
151 A'  152 A'  153 A'  154 A'   69 A"  155 A'   70 A"   71 A"                 
127.880 127.891 127.895 127.912 127.918 151.542 151.616 151.640
156 A'  157 A'  158 A'  159 A'  160 A'  161 A'  162 A'  163 A'                 
163.0211901.7001901.7771901.802
164 A'  165 A'  166 A'  167 A'                                                 
 --------------------------------------------------------------

          Ground-State Mulliken Net Atomic Charges

     Atom                 Charge (a.u.)
  ----------------------------------------
      1 C                    -0.305379
      2 P                     0.104503
      3 I                    -0.138737
      4 I                     0.141239
      5 I                     0.198374
  ----------------------------------------
  Sum of atomic charges =     0.000000

 -----------------------------------------------------------------
                    Cartesian Multipole Moments
 -----------------------------------------------------------------
    Charge (ESU x 10^10)
                 0.0000
    Dipole Moment (Debye)
         X       0.7510      Y      -0.4960      Z       0.0000
       Tot       0.9000
    Quadrupole Moments (Debye-Ang)
        XX    -101.2851     XY       2.3561     YY    -101.4192
        XZ      -0.0000     YZ      -0.0000     ZZ    -105.6702
    Octopole Moments (Debye-Ang^2)
       XXX      16.1315    XXY      -7.8110    XYY      -1.2524
       YYY     -47.0118    XXZ       0.0000    XYZ      -0.0000
       YYZ       0.0000    XZZ      -0.0321    YZZ      -9.2692
       ZZZ       0.0000
    Hexadecapole Moments (Debye-Ang^3)
      XXXX   -2480.9008   XXXY     147.2221   XXYY    -646.7348
      XYYY     127.3428   YYYY   -1086.0442   XXXZ      -0.0000
      XXYZ       0.0000   XYYZ      -0.0000   YYYZ      -0.0000
      XXZZ    -482.1358   XYZZ      38.6229   YYZZ    -217.7034
      XZZZ      -0.0000   YZZZ       0.0000   ZZZZ    -151.3231
 -----------------------------------------------------------------
 Calculating analytic gradient of the SCF energy
 Gradient of SCF Energy
            1           2           3           4           5
    1  -0.0022248   0.0022411  -0.0007147   0.0009419  -0.0002435
    2   0.0018741  -0.0013020  -0.0002238   0.0000040  -0.0003522
    3  -0.0000000  -0.0000000  -0.0000000   0.0000000   0.0000000
 Max gradient component =       2.241E-03
 RMS gradient           =       1.059E-03
 Gradient time:  CPU 18.79 s  wall 4.81 s
 Geometry Optimization Parameters
   NAtoms,    NIC,     NZ,  NCons,   NDum,   NFix, NCnnct, MaxDiis
        5      20       5       0       0       0       0       0

 Cartesian Hessian Update
 Hessian Updated using BFGS Update


** GEOMETRY OPTIMIZATION IN DELOCALIZED INTERNAL COORDINATES **
   Searching for a Minimum

   Optimization Cycle:   8

                       Coordinates (Angstroms)
     ATOM                X               Y               Z
      1  C         0.5802784226    0.1379560698    0.0000000000
      2  P        -0.3021308257    1.5692636316    0.0000000000
      3  I        -2.7156423653    0.9258184505    0.0000000000
      4  I         2.7116593956    0.5421395567    0.0000000000
      5  I         0.0332315856   -1.8924644719    0.0000000000
   Point Group: cs    Number of degrees of freedom:     7


   Energy is -21138.037903345

 Hessian Updated using BFGS Update

  7 Hessian modes will be used to form the next step
  Hessian Eigenvalues:
     0.075967    0.085016    0.146717    0.202132    0.221888    0.260099
     0.635120

 Minimum Search - Taking Simple RFO Step
 Searching for Lamda that Minimizes Along All modes
 Value Taken    Lamda =  -0.00002552
 Step Taken.  Stepsize is  0.012248

                             Maximum     Tolerance    Cnvgd?
         Gradient           0.001977      0.000300      NO
         Displacement       0.008458      0.001200      NO
         Energy change     -0.000089      0.000001      NO


 New Cartesian Coordinates Obtained by Inverse Iteration

 Displacement from previous Coordinates is:  0.013495
 ----------------------------------------------------------------
             Standard Nuclear Orientation (Angstroms)
    I     Atom           X                Y                Z
 ----------------------------------------------------------------
    1      C       0.5810930320     0.1352019166     0.0000000000
    2      P      -0.3039197716     1.5674360573     0.0000000000
    3      I      -2.7143094442     0.9298325429     0.0000000000
    4      I       2.7087280526     0.5436363425     0.0000000000
    5      I       0.0358043441    -1.8933936226     0.0000000000
 ----------------------------------------------------------------
 Molecular Point Group                 Cs    NOp =  2
 Largest Abelian Subgroup              Cs    NOp =  2
 Nuclear Repulsion Energy =  1719.1473611288 hartrees
 There are       90 alpha and       90 beta electrons
 Applying Cartesian multipole field
    Component          Value
    ---------          -----
     (2,0,0)        1.00000E-11
     (0,2,0)        2.00000E-11
     (0,0,2)       -3.00000E-11
 Nucleus-field energy     =     0.0000000486 hartrees
 Requested basis set is 6-311++G(d,p)
 There are 91 shells and 238 basis functions
 A cutoff of  1.0D-11 yielded   2766 shell pairs
 There are     20138 function pairs (     22997 Cartesian)
 Smallest overlap matrix eigenvalue = 1.11E-03
 Guess MOs from SCF MO coefficient file

 -----------------------------------------------------------------------
  General SCF calculation program by
  Eric Jon Sundstrom, Paul Horn, Yuezhi Mao, Dmitri Zuev, Alec White,
  David Stuck, Shaama M.S., Shane Yost, Joonho Lee, David Small,
  Daniel Levine, Susi Lehtola, Hugh Burton, Evgeny Epifanovsky
 -----------------------------------------------------------------------
 Exchange:     0.2000 Hartree-Fock + 0.0800 Slater + 0.7200 B88
 Correlation:  0.1900 VWN1RPA + 0.8100 LYP
 Using SG-1 standard quadrature grid
 using 4 threads for integral computing
 -------------------------------------------------------
 OpenMP Integral computing Module                
 Release: version 2.0, May 2017, Q-Chem Inc. Pleasanton 
 -------------------------------------------------------
 -------------------------------------------------------
 OpenMP BLAS3 based DFT computing Module                
 Release: version 1.0, May 2013, Q-Chem Inc. Pittsburgh 
 -------------------------------------------------------
 A restricted SCF calculation will be
 performed using DIIS
 SCF converges when DIIS error is below 1.0e-08
 ---------------------------------------
  Cycle       Energy         DIIS error
 ---------------------------------------
    1  -21138.0379104092      2.55e-05  
    2  -21138.0379179548      8.43e-06  
    3  -21138.0379173639      1.19e-05  
    4  -21138.0379185430      3.36e-06  
    5  -21138.0379186115      1.66e-06  
    6  -21138.0379186332      4.16e-07  
    7  -21138.0379186343      1.43e-07  
    8  -21138.0379186343      2.94e-08  
    9  -21138.0379186344      7.20e-09  Convergence criterion met
 ---------------------------------------
 SCF time:   CPU 44.37s  wall 12.00s 
 SCF   energy in the final basis set =   -21138.0379186344
 Total energy in the final basis set =   -21138.0379186344

 --------------------------------------------------------------
             Orbital Energies (a.u.) and Symmetries
 --------------------------------------------------------------

 Alpha MOs, Restricted
 -- Occupied --                  
*******-1165.89-1165.88 -176.33 -176.33 -176.31 -165.73 -165.73
  1 A'    2 A'    3 A'    4 A'    5 A'    6 A'    7 A'    8 A'                 
-165.73 -165.73 -165.73 -165.73 -165.71 -165.71 -165.71  -77.11
  1 A"    9 A'   10 A'    2 A"   11 A'    3 A"   12 A'   13 A'                 
-35.825 -35.824 -35.805 -31.319 -31.317 -31.313 -31.312 -31.311
 14 A'   15 A'   16 A'   17 A'   18 A'    4 A"   19 A'   20 A'                 
-31.311 -31.297 -31.293 -31.292 -22.969 -22.968 -22.968 -22.967
  5 A"   21 A'    6 A"   22 A'   23 A'    7 A"   24 A'   25 A'                 
-22.966 -22.966 -22.963 -22.963 -22.961 -22.961 -22.948 -22.947
 26 A'    8 A"    9 A"   27 A'   28 A'   10 A"   29 A'   11 A"                 
-22.947 -22.944 -22.944 -10.292  -6.605  -6.375  -6.373  -6.354
 30 A'   12 A"   31 A'   32 A'   33 A'   34 A'   35 A'   36 A'                 
 -4.788  -4.786  -4.773  -4.771  -4.770  -4.770  -4.767  -4.765
 37 A'   38 A'   13 A"   39 A'   40 A'   14 A"   41 A'   42 A'                 
 -4.764  -4.762  -4.753  -4.752  -2.054  -2.051  -2.049  -2.048
 15 A"   43 A'   16 A"   44 A'   45 A'   46 A'   17 A"   47 A'                 
 -2.047  -2.046  -2.035  -2.035  -2.033  -2.033  -2.031  -2.027
 48 A'   18 A"   19 A"   49 A'   50 A'   20 A"   51 A'   21 A"                 
 -2.027  -2.016  -2.016  -0.797  -0.689  -0.675  -0.631  -0.506
 52 A'   22 A"   53 A'   54 A'   55 A'   56 A'   57 A'   58 A'                 
 -0.423  -0.401  -0.368  -0.319  -0.303  -0.298  -0.290  -0.281
 59 A'   60 A'   23 A"   61 A'   62 A'   24 A"   25 A"   63 A'                 
 -0.269  -0.252
 64 A'   26 A"                                                                 
 -- Virtual --                   
 -0.106  -0.100  -0.096  -0.026   0.006   0.028   0.044   0.046
 27 A"   65 A'   66 A'   67 A'   68 A'   69 A'   70 A'   28 A"                 
  0.062   0.088   0.093   0.101   0.122   0.166   0.179   0.188
 71 A'   72 A'   29 A"   73 A'   74 A'   75 A'   76 A'   77 A'                 
  0.193   0.211   0.215   0.217   0.234   0.243   0.269   0.286
 30 A"   78 A'   79 A'   31 A"   32 A"   80 A'   81 A'   33 A"                 
  0.292   0.318   0.348   0.367   0.367   0.379   0.394   0.398
 82 A'   83 A'   34 A"   35 A"   84 A'   85 A'   36 A"   37 A"                 
  0.405   0.405   0.426   0.431   0.447   0.450   0.462   0.499
 38 A"   86 A'   39 A"   87 A'   88 A'   89 A'   90 A'   91 A'                 
  0.538   0.550   0.587   0.620   0.636   0.671   0.687   0.742
 92 A'   40 A"   93 A'   94 A'   95 A'   96 A'   41 A"   42 A"                 
  0.785   0.819   0.887   0.953   0.955   1.225   1.289   1.307
 97 A'   98 A'   99 A'  100 A'  101 A'   43 A"   44 A"  102 A'                 
  1.310   1.313   1.320   1.337   1.380   1.390   1.406   1.450
 45 A"  103 A'  104 A'  105 A'  106 A'   46 A"  107 A'   47 A"                 
  1.556   1.617   1.645   1.668   1.698   1.869   2.652   2.717
 48 A"  108 A'  109 A'  110 A'  111 A'  112 A'   49 A"  113 A'                 
  2.955   3.938   3.939   3.945   3.955   3.959   3.965   3.975
114 A'   50 A"  115 A'   51 A"  116 A'   52 A"   53 A"  117 A'                 
  3.975   4.016   4.018   4.036   4.067   4.122   4.195   4.223
 54 A"   55 A"  118 A'  119 A'  120 A'  121 A'  122 A'  123 A'                 
  4.279   4.371   4.400   5.958   5.987   5.993   5.998   6.001
124 A'  125 A'  126 A'   56 A"   57 A"  127 A'   58 A"  128 A'                 
  6.002   6.018   6.037   6.068   6.892  13.779  13.888  13.954
129 A'  130 A'  131 A'  132 A'  133 A'   59 A"  134 A'  135 A'                 
 23.320  27.722  27.810  27.841  28.305  28.332  28.333  28.336
136 A'  137 A'  138 A'  139 A'   60 A"   61 A"  140 A'   62 A"                 
 28.338  28.341  28.353  28.367  28.371  28.514  28.517  28.519
141 A'  142 A'  143 A'  144 A'  145 A'   63 A"   64 A"  146 A'                 
 28.523  28.523  28.534  28.539  28.540  28.549  28.557  28.558
147 A'   65 A"   66 A"   67 A"  148 A'   68 A"  149 A'  150 A'                 
 28.576  28.624  28.660  28.672 127.854 127.876 127.877 127.879
151 A'  152 A'  153 A'  154 A'   69 A"  155 A'   70 A"   71 A"                 
127.881 127.891 127.895 127.912 127.918 151.543 151.616 151.640
156 A'  157 A'  158 A'  159 A'  160 A'  161 A'  162 A'  163 A'                 
163.0201901.7011901.7771901.803
164 A'  165 A'  166 A'  167 A'                                                 

 Beta MOs, Restricted
 -- Occupied --                  
*******-1165.89-1165.88 -176.33 -176.33 -176.31 -165.73 -165.73
  1 A'    2 A'    3 A'    4 A'    5 A'    6 A'    7 A'    8 A'                 
-165.73 -165.73 -165.73 -165.73 -165.71 -165.71 -165.71  -77.11
  1 A"    9 A'   10 A'    2 A"   11 A'    3 A"   12 A'   13 A'                 
-35.825 -35.824 -35.805 -31.319 -31.317 -31.313 -31.312 -31.311
 14 A'   15 A'   16 A'   17 A'   18 A'    4 A"   19 A'   20 A'                 
-31.311 -31.297 -31.293 -31.292 -22.969 -22.968 -22.968 -22.967
  5 A"   21 A'    6 A"   22 A'   23 A'    7 A"   24 A'   25 A'                 
-22.966 -22.966 -22.963 -22.963 -22.961 -22.961 -22.948 -22.947
 26 A'    8 A"    9 A"   27 A'   28 A'   10 A"   29 A'   11 A"                 
-22.947 -22.944 -22.944 -10.292  -6.605  -6.375  -6.373  -6.354
 30 A'   12 A"   31 A'   32 A'   33 A'   34 A'   35 A'   36 A'                 
 -4.788  -4.786  -4.773  -4.771  -4.770  -4.770  -4.767  -4.765
 37 A'   38 A'   13 A"   39 A'   40 A'   14 A"   41 A'   42 A'                 
 -4.764  -4.762  -4.753  -4.752  -2.054  -2.051  -2.049  -2.048
 15 A"   43 A'   16 A"   44 A'   45 A'   46 A'   17 A"   47 A'                 
 -2.047  -2.046  -2.035  -2.035  -2.033  -2.033  -2.031  -2.027
 48 A'   18 A"   19 A"   49 A'   50 A'   20 A"   51 A'   21 A"                 
 -2.027  -2.016  -2.016  -0.797  -0.689  -0.675  -0.631  -0.506
 52 A'   22 A"   53 A'   54 A'   55 A'   56 A'   57 A'   58 A'                 
 -0.423  -0.401  -0.368  -0.319  -0.303  -0.298  -0.290  -0.281
 59 A'   60 A'   23 A"   61 A'   62 A'   24 A"   25 A"   63 A'                 
 -0.269  -0.252
 64 A'   26 A"                                                                 
 -- Virtual --                   
 -0.106  -0.100  -0.096  -0.026   0.006   0.028   0.044   0.046
 27 A"   65 A'   66 A'   67 A'   68 A'   69 A'   70 A'   28 A"                 
  0.062   0.088   0.093   0.101   0.122   0.166   0.179   0.188
 71 A'   72 A'   29 A"   73 A'   74 A'   75 A'   76 A'   77 A'                 
  0.193   0.211   0.215   0.217   0.234   0.243   0.269   0.286
 30 A"   78 A'   79 A'   31 A"   32 A"   80 A'   81 A'   33 A"                 
  0.292   0.318   0.348   0.367   0.367   0.379   0.394   0.398
 82 A'   83 A'   34 A"   35 A"   84 A'   85 A'   36 A"   37 A"                 
  0.405   0.405   0.426   0.431   0.447   0.450   0.462   0.499
 38 A"   86 A'   39 A"   87 A'   88 A'   89 A'   90 A'   91 A'                 
  0.538   0.550   0.587   0.620   0.636   0.671   0.687   0.742
 92 A'   40 A"   93 A'   94 A'   95 A'   96 A'   41 A"   42 A"                 
  0.785   0.819   0.887   0.953   0.955   1.225   1.289   1.307
 97 A'   98 A'   99 A'  100 A'  101 A'   43 A"   44 A"  102 A'                 
  1.310   1.313   1.320   1.337   1.380   1.390   1.406   1.450
 45 A"  103 A'  104 A'  105 A'  106 A'   46 A"  107 A'   47 A"                 
  1.556   1.617   1.645   1.668   1.698   1.869   2.652   2.717
 48 A"  108 A'  109 A'  110 A'  111 A'  112 A'   49 A"  113 A'                 
  2.955   3.938   3.939   3.945   3.955   3.959   3.965   3.975
114 A'   50 A"  115 A'   51 A"  116 A'   52 A"   53 A"  117 A'                 
  3.975   4.016   4.018   4.036   4.067   4.122   4.195   4.223
 54 A"   55 A"  118 A'  119 A'  120 A'  121 A'  122 A'  123 A'                 
  4.279   4.371   4.400   5.958   5.987   5.993   5.998   6.001
124 A'  125 A'  126 A'   56 A"   57 A"  127 A'   58 A"  128 A'                 
  6.002   6.018   6.037   6.068   6.892  13.779  13.888  13.954
129 A'  130 A'  131 A'  132 A'  133 A'   59 A"  134 A'  135 A'                 
 23.320  27.722  27.810  27.841  28.305  28.332  28.333  28.336
136 A'  137 A'  138 A'  139 A'   60 A"   61 A"  140 A'   62 A"                 
 28.338  28.341  28.353  28.367  28.371  28.514  28.517  28.519
141 A'  142 A'  143 A'  144 A'  145 A'   63 A"   64 A"  146 A'                 
 28.523  28.523  28.534  28.539  28.540  28.549  28.557  28.558
147 A'   65 A"   66 A"   67 A"  148 A'   68 A"  149 A'  150 A'                 
 28.576  28.624  28.660  28.672 127.854 127.876 127.877 127.879
151 A'  152 A'  153 A'  154 A'   69 A"  155 A'   70 A"   71 A"                 
127.881 127.891 127.895 127.912 127.918 151.543 151.616 151.640
156 A'  157 A'  158 A'  159 A'  160 A'  161 A'  162 A'  163 A'                 
163.0201901.7011901.7771901.803
164 A'  165 A'  166 A'  167 A'                                                 
 --------------------------------------------------------------

          Ground-State Mulliken Net Atomic Charges

     Atom                 Charge (a.u.)
  ----------------------------------------
      1 C                    -0.307220
      2 P                     0.104062
      3 I                    -0.137587
      4 I                     0.141999
      5 I                     0.198747
  ----------------------------------------
  Sum of atomic charges =    -0.000000

 -----------------------------------------------------------------
                    Cartesian Multipole Moments
 -----------------------------------------------------------------
    Charge (ESU x 10^10)
                 0.0000
    Dipole Moment (Debye)
         X       0.7359      Y      -0.5012      Z      -0.0000
       Tot       0.8904
    Quadrupole Moments (Debye-Ang)
        XX    -101.2448     XY       2.3303     YY    -101.4387
        XZ      -0.0000     YZ       0.0000     ZZ    -105.6594
    Octopole Moments (Debye-Ang^2)
       XXX      15.8475    XXY      -7.7439    XYY      -1.2584
       YYY     -47.3365    XXZ       0.0000    XYZ      -0.0000
       YYZ      -0.0000    XZZ      -0.0642    YZZ      -9.3679
       ZZZ      -0.0000
    Hexadecapole Moments (Debye-Ang^3)
      XXXX   -2477.0579   XXXY     148.0535   XXYY    -646.1325
      XYYY     128.3641   YYYY   -1087.8709   XXXZ      -0.0000
      XXYZ       0.0000   XYYZ      -0.0000   YYYZ       0.0000
      XXZZ    -481.3864   XYZZ      38.9771   YYZZ    -217.9890
      XZZZ      -0.0000   YZZZ       0.0000   ZZZZ    -151.2857
 -----------------------------------------------------------------
 Calculating analytic gradient of the SCF energy
 Gradient of SCF Energy
            1           2           3           4           5
    1  -0.0011647   0.0008419   0.0000393   0.0002643   0.0000193
    2   0.0004640  -0.0007063   0.0001248   0.0000240   0.0000935
    3   0.0000000  -0.0000000  -0.0000000  -0.0000000   0.0000000
 Max gradient component =       1.165E-03
 RMS gradient           =       4.379E-04
 Gradient time:  CPU 18.64 s  wall 4.77 s
 Geometry Optimization Parameters
   NAtoms,    NIC,     NZ,  NCons,   NDum,   NFix, NCnnct, MaxDiis
        5      20       5       0       0       0       0       0

 Cartesian Hessian Update
 Hessian Updated using BFGS Update


** GEOMETRY OPTIMIZATION IN DELOCALIZED INTERNAL COORDINATES **
   Searching for a Minimum

   Optimization Cycle:   9

                       Coordinates (Angstroms)
     ATOM                X               Y               Z
      1  C         0.5810930320    0.1352019166    0.0000000000
      2  P        -0.3039197716    1.5674360573    0.0000000000
      3  I        -2.7143094442    0.9298325429    0.0000000000
      4  I         2.7087280526    0.5436363425    0.0000000000
      5  I         0.0358043441   -1.8933936226    0.0000000000
   Point Group: cs    Number of degrees of freedom:     7


   Energy is -21138.037918634

 Hessian Updated using BFGS Update

  7 Hessian modes will be used to form the next step
  Hessian Eigenvalues:
     0.074884    0.092096    0.119789    0.199925    0.221444    0.298107
     0.516828

 Minimum Search - Taking Simple RFO Step
 Searching for Lamda that Minimizes Along All modes
 Value Taken    Lamda =  -0.00000543
 Step Taken.  Stepsize is  0.005632

                             Maximum     Tolerance    Cnvgd?
         Gradient           0.000727      0.000300      NO
         Displacement       0.004986      0.001200      NO
         Energy change     -0.000015      0.000001      NO


 New Cartesian Coordinates Obtained by Inverse Iteration

 Displacement from previous Coordinates is:  0.004627
 ----------------------------------------------------------------
             Standard Nuclear Orientation (Angstroms)
    I     Atom           X                Y                Z
 ----------------------------------------------------------------
    1      C       0.5827663662     0.1355845246     0.0000000000
    2      P      -0.3047905919     1.5678294764     0.0000000000
    3      I      -2.7142780828     0.9290836018     0.0000000000
    4      I       2.7085972022     0.5428939944     0.0000000000
    5      I       0.0351013191    -1.8926783606     0.0000000000
 ----------------------------------------------------------------
 Molecular Point Group                 Cs    NOp =  2
 Largest Abelian Subgroup              Cs    NOp =  2
 Nuclear Repulsion Energy =  1719.3917635613 hartrees
 There are       90 alpha and       90 beta electrons
 Applying Cartesian multipole field
    Component          Value
    ---------          -----
     (2,0,0)        1.00000E-11
     (0,2,0)        2.00000E-11
     (0,0,2)       -3.00000E-11
 Nucleus-field energy     =     0.0000000485 hartrees
 Requested basis set is 6-311++G(d,p)
 There are 91 shells and 238 basis functions
 A cutoff of  1.0D-11 yielded   2766 shell pairs
 There are     20138 function pairs (     22997 Cartesian)
 Smallest overlap matrix eigenvalue = 1.11E-03
 Guess MOs from SCF MO coefficient file

 -----------------------------------------------------------------------
  General SCF calculation program by
  Eric Jon Sundstrom, Paul Horn, Yuezhi Mao, Dmitri Zuev, Alec White,
  David Stuck, Shaama M.S., Shane Yost, Joonho Lee, David Small,
  Daniel Levine, Susi Lehtola, Hugh Burton, Evgeny Epifanovsky
 -----------------------------------------------------------------------
 Exchange:     0.2000 Hartree-Fock + 0.0800 Slater + 0.7200 B88
 Correlation:  0.1900 VWN1RPA + 0.8100 LYP
 Using SG-1 standard quadrature grid
 using 4 threads for integral computing
 -------------------------------------------------------
 OpenMP Integral computing Module                
 Release: version 2.0, May 2017, Q-Chem Inc. Pleasanton 
 -------------------------------------------------------
 -------------------------------------------------------
 OpenMP BLAS3 based DFT computing Module                
 Release: version 1.0, May 2013, Q-Chem Inc. Pittsburgh 
 -------------------------------------------------------
 A restricted SCF calculation will be
 performed using DIIS
 SCF converges when DIIS error is below 1.0e-08
 ---------------------------------------
  Cycle       Energy         DIIS error
 ---------------------------------------
    1  -21138.0379198942      1.35e-05  
    2  -21138.0379219270      5.18e-06  
    3  -21138.0379214529      9.31e-06  
    4  -21138.0379221365      2.14e-06  
    5  -21138.0379221735      5.53e-07  
    6  -21138.0379221749      1.07e-07  
    7  -21138.0379221752      2.73e-08  
    8  -21138.0379221752      9.94e-09  Convergence criterion met
 ---------------------------------------
 SCF time:   CPU 39.46s  wall 10.00s 
 SCF   energy in the final basis set =   -21138.0379221752
 Total energy in the final basis set =   -21138.0379221752

 --------------------------------------------------------------
             Orbital Energies (a.u.) and Symmetries
 --------------------------------------------------------------

 Alpha MOs, Restricted
 -- Occupied --                  
*******-1165.89-1165.88 -176.33 -176.33 -176.31 -165.73 -165.73
  1 A'    2 A'    3 A'    4 A'    5 A'    6 A'    7 A'    8 A'                 
-165.73 -165.73 -165.73 -165.73 -165.71 -165.71 -165.71  -77.11
  1 A"    9 A'   10 A'    2 A"   11 A'    3 A"   12 A'   13 A'                 
-35.825 -35.824 -35.805 -31.319 -31.317 -31.313 -31.312 -31.311
 14 A'   15 A'   16 A'   17 A'   18 A'    4 A"   19 A'   20 A'                 
-31.311 -31.297 -31.293 -31.292 -22.969 -22.968 -22.968 -22.967
  5 A"   21 A'    6 A"   22 A'   23 A'    7 A"   24 A'   25 A'                 
-22.966 -22.966 -22.963 -22.963 -22.961 -22.961 -22.948 -22.947
 26 A'    8 A"    9 A"   27 A'   28 A'   10 A"   29 A'   11 A"                 
-22.947 -22.944 -22.944 -10.292  -6.605  -6.375  -6.373  -6.354
 30 A'   12 A"   31 A'   32 A'   33 A'   34 A'   35 A'   36 A'                 
 -4.787  -4.786  -4.772  -4.771  -4.770  -4.770  -4.767  -4.765
 37 A'   38 A'   13 A"   39 A'   40 A'   14 A"   41 A'   42 A'                 
 -4.764  -4.762  -4.753  -4.752  -2.053  -2.051  -2.049  -2.048
 15 A"   43 A'   16 A"   44 A'   45 A'   46 A'   17 A"   47 A'                 
 -2.047  -2.046  -2.035  -2.035  -2.033  -2.033  -2.031  -2.027
 48 A'   18 A"   19 A"   49 A'   50 A'   20 A"   51 A'   21 A"                 
 -2.027  -2.016  -2.016  -0.797  -0.689  -0.675  -0.631  -0.506
 52 A'   22 A"   53 A'   54 A'   55 A'   56 A'   57 A'   58 A'                 
 -0.423  -0.401  -0.368  -0.319  -0.303  -0.298  -0.290  -0.281
 59 A'   60 A'   23 A"   61 A'   62 A'   24 A"   25 A"   63 A'                 
 -0.269  -0.252
 64 A'   26 A"                                                                 
 -- Virtual --                   
 -0.106  -0.099  -0.096  -0.026   0.006   0.028   0.044   0.046
 27 A"   65 A'   66 A'   67 A'   68 A'   69 A'   70 A'   28 A"                 
  0.062   0.088   0.093   0.101   0.122   0.166   0.179   0.188
 71 A'   72 A'   29 A"   73 A'   74 A'   75 A'   76 A'   77 A'                 
  0.193   0.211   0.215   0.217   0.234   0.243   0.269   0.286
 30 A"   78 A'   79 A'   31 A"   32 A"   80 A'   81 A'   33 A"                 
  0.292   0.318   0.348   0.367   0.367   0.379   0.394   0.398
 82 A'   83 A'   34 A"   35 A"   84 A'   85 A'   36 A"   37 A"                 
  0.404   0.405   0.426   0.431   0.447   0.450   0.462   0.499
 38 A"   86 A'   39 A"   87 A'   88 A'   89 A'   90 A'   91 A'                 
  0.538   0.550   0.587   0.620   0.636   0.671   0.687   0.742
 92 A'   40 A"   93 A'   94 A'   95 A'   96 A'   41 A"   42 A"                 
  0.785   0.819   0.887   0.953   0.954   1.225   1.289   1.307
 97 A'   98 A'   99 A'  100 A'  101 A'   43 A"   44 A"  102 A'                 
  1.310   1.314   1.320   1.337   1.380   1.390   1.406   1.450
 45 A"  103 A'  104 A'  105 A'  106 A'   46 A"  107 A'   47 A"                 
  1.556   1.618   1.645   1.668   1.698   1.868   2.652   2.717
 48 A"  108 A'  109 A'  110 A'  111 A'  112 A'   49 A"  113 A'                 
  2.953   3.938   3.939   3.945   3.955   3.959   3.965   3.975
114 A'   50 A"  115 A'   51 A"  116 A'   52 A"   53 A"  117 A'                 
  3.975   4.016   4.018   4.036   4.067   4.122   4.195   4.223
 54 A"   55 A"  118 A'  119 A'  120 A'  121 A'  122 A'  123 A'                 
  4.280   4.371   4.401   5.958   5.987   5.993   5.998   6.001
124 A'  125 A'  126 A'   56 A"   57 A"  127 A'   58 A"  128 A'                 
  6.002   6.018   6.037   6.068   6.891  13.779  13.888  13.954
129 A'  130 A'  131 A'  132 A'  133 A'   59 A"  134 A'  135 A'                 
 23.319  27.722  27.810  27.841  28.305  28.332  28.333  28.336
136 A'  137 A'  138 A'  139 A'   60 A"   61 A"  140 A'   62 A"                 
 28.338  28.341  28.353  28.367  28.371  28.514  28.517  28.519
141 A'  142 A'  143 A'  144 A'  145 A'   63 A"   64 A"  146 A'                 
 28.523  28.523  28.534  28.539  28.540  28.549  28.557  28.558
147 A'   65 A"   66 A"   67 A"  148 A'   68 A"  149 A'  150 A'                 
 28.576  28.624  28.660  28.672 127.854 127.876 127.877 127.879
151 A'  152 A'  153 A'  154 A'   69 A"  155 A'   70 A"   71 A"                 
127.881 127.891 127.895 127.912 127.918 151.543 151.616 151.640
156 A'  157 A'  158 A'  159 A'  160 A'  161 A'  162 A'  163 A'                 
163.0191901.7011901.7771901.803
164 A'  165 A'  166 A'  167 A'                                                 

 Beta MOs, Restricted
 -- Occupied --                  
*******-1165.89-1165.88 -176.33 -176.33 -176.31 -165.73 -165.73
  1 A'    2 A'    3 A'    4 A'    5 A'    6 A'    7 A'    8 A'                 
-165.73 -165.73 -165.73 -165.73 -165.71 -165.71 -165.71  -77.11
  1 A"    9 A'   10 A'    2 A"   11 A'    3 A"   12 A'   13 A'                 
-35.825 -35.824 -35.805 -31.319 -31.317 -31.313 -31.312 -31.311
 14 A'   15 A'   16 A'   17 A'   18 A'    4 A"   19 A'   20 A'                 
-31.311 -31.297 -31.293 -31.292 -22.969 -22.968 -22.968 -22.967
  5 A"   21 A'    6 A"   22 A'   23 A'    7 A"   24 A'   25 A'                 
-22.966 -22.966 -22.963 -22.963 -22.961 -22.961 -22.948 -22.947
 26 A'    8 A"    9 A"   27 A'   28 A'   10 A"   29 A'   11 A"                 
-22.947 -22.944 -22.944 -10.292  -6.605  -6.375  -6.373  -6.354
 30 A'   12 A"   31 A'   32 A'   33 A'   34 A'   35 A'   36 A'                 
 -4.787  -4.786  -4.772  -4.771  -4.770  -4.770  -4.767  -4.765
 37 A'   38 A'   13 A"   39 A'   40 A'   14 A"   41 A'   42 A'                 
 -4.764  -4.762  -4.753  -4.752  -2.053  -2.051  -2.049  -2.048
 15 A"   43 A'   16 A"   44 A'   45 A'   46 A'   17 A"   47 A'                 
 -2.047  -2.046  -2.035  -2.035  -2.033  -2.033  -2.031  -2.027
 48 A'   18 A"   19 A"   49 A'   50 A'   20 A"   51 A'   21 A"                 
 -2.027  -2.016  -2.016  -0.797  -0.689  -0.675  -0.631  -0.506
 52 A'   22 A"   53 A'   54 A'   55 A'   56 A'   57 A'   58 A'                 
 -0.423  -0.401  -0.368  -0.319  -0.303  -0.298  -0.290  -0.281
 59 A'   60 A'   23 A"   61 A'   62 A'   24 A"   25 A"   63 A'                 
 -0.269  -0.252
 64 A'   26 A"                                                                 
 -- Virtual --                   
 -0.106  -0.099  -0.096  -0.026   0.006   0.028   0.044   0.046
 27 A"   65 A'   66 A'   67 A'   68 A'   69 A'   70 A'   28 A"                 
  0.062   0.088   0.093   0.101   0.122   0.166   0.179   0.188
 71 A'   72 A'   29 A"   73 A'   74 A'   75 A'   76 A'   77 A'                 
  0.193   0.211   0.215   0.217   0.234   0.243   0.269   0.286
 30 A"   78 A'   79 A'   31 A"   32 A"   80 A'   81 A'   33 A"                 
  0.292   0.318   0.348   0.367   0.367   0.379   0.394   0.398
 82 A'   83 A'   34 A"   35 A"   84 A'   85 A'   36 A"   37 A"                 
  0.404   0.405   0.426   0.431   0.447   0.450   0.462   0.499
 38 A"   86 A'   39 A"   87 A'   88 A'   89 A'   90 A'   91 A'                 
  0.538   0.550   0.587   0.620   0.636   0.671   0.687   0.742
 92 A'   40 A"   93 A'   94 A'   95 A'   96 A'   41 A"   42 A"                 
  0.785   0.819   0.887   0.953   0.954   1.225   1.289   1.307
 97 A'   98 A'   99 A'  100 A'  101 A'   43 A"   44 A"  102 A'                 
  1.310   1.314   1.320   1.337   1.380   1.390   1.406   1.450
 45 A"  103 A'  104 A'  105 A'  106 A'   46 A"  107 A'   47 A"                 
  1.556   1.618   1.645   1.668   1.698   1.868   2.652   2.717
 48 A"  108 A'  109 A'  110 A'  111 A'  112 A'   49 A"  113 A'                 
  2.953   3.938   3.939   3.945   3.955   3.959   3.965   3.975
114 A'   50 A"  115 A'   51 A"  116 A'   52 A"   53 A"  117 A'                 
  3.975   4.016   4.018   4.036   4.067   4.122   4.195   4.223
 54 A"   55 A"  118 A'  119 A'  120 A'  121 A'  122 A'  123 A'                 
  4.280   4.371   4.401   5.958   5.987   5.993   5.998   6.001
124 A'  125 A'  126 A'   56 A"   57 A"  127 A'   58 A"  128 A'                 
  6.002   6.018   6.037   6.068   6.891  13.779  13.888  13.954
129 A'  130 A'  131 A'  132 A'  133 A'   59 A"  134 A'  135 A'                 
 23.319  27.722  27.810  27.841  28.305  28.332  28.333  28.336
136 A'  137 A'  138 A'  139 A'   60 A"   61 A"  140 A'   62 A"                 
 28.338  28.341  28.353  28.367  28.371  28.514  28.517  28.519
141 A'  142 A'  143 A'  144 A'  145 A'   63 A"   64 A"  146 A'                 
 28.523  28.523  28.534  28.539  28.540  28.549  28.557  28.558
147 A'   65 A"   66 A"   67 A"  148 A'   68 A"  149 A'  150 A'                 
 28.576  28.624  28.660  28.672 127.854 127.876 127.877 127.879
151 A'  152 A'  153 A'  154 A'   69 A"  155 A'   70 A"   71 A"                 
127.881 127.891 127.895 127.912 127.918 151.543 151.616 151.640
156 A'  157 A'  158 A'  159 A'  160 A'  161 A'  162 A'  163 A'                 
163.0191901.7011901.7771901.803
164 A'  165 A'  166 A'  167 A'                                                 
 --------------------------------------------------------------

          Ground-State Mulliken Net Atomic Charges

     Atom                 Charge (a.u.)
  ----------------------------------------
      1 C                    -0.308144
      2 P                     0.103858
      3 I                    -0.137164
      4 I                     0.143087
      5 I                     0.198363
  ----------------------------------------
  Sum of atomic charges =     0.000000

 -----------------------------------------------------------------
                    Cartesian Multipole Moments
 -----------------------------------------------------------------
    Charge (ESU x 10^10)
                -0.0000
    Dipole Moment (Debye)
         X       0.7366      Y      -0.4983      Z      -0.0000
       Tot       0.8893
    Quadrupole Moments (Debye-Ang)
        XX    -101.2106     XY       2.3340     YY    -101.4585
        XZ       0.0000     YZ       0.0000     ZZ    -105.6600
    Octopole Moments (Debye-Ang^2)
       XXX      15.9360    XXY      -7.7155    XYY      -1.2532
       YYY     -47.2558    XXZ      -0.0000    XYZ       0.0000
       YYZ      -0.0000    XZZ      -0.0331    YZZ      -9.3530
       ZZZ      -0.0000
    Hexadecapole Moments (Debye-Ang^3)
      XXXX   -2476.6115   XXXY     147.9798   XXYY    -645.9543
      XYYY     128.3485   YYYY   -1087.4124   XXXZ       0.0000
      XXYZ      -0.0000   XYYZ       0.0000   YYYZ       0.0000
      XXZZ    -481.3228   XYZZ      38.9586   YYZZ    -217.8866
      XZZZ       0.0000   YZZZ      -0.0000   ZZZZ    -151.2873
 -----------------------------------------------------------------
 Calculating analytic gradient of the SCF energy
 Gradient of SCF Energy
            1           2           3           4           5
    1  -0.0003397   0.0002906   0.0001084  -0.0000041  -0.0000552
    2   0.0000349  -0.0002141   0.0001552  -0.0000511   0.0000752
    3   0.0000000  -0.0000000   0.0000000   0.0000000   0.0000000
 Max gradient component =       3.397E-04
 RMS gradient           =       1.400E-04
 Gradient time:  CPU 18.61 s  wall 4.77 s
 Geometry Optimization Parameters
   NAtoms,    NIC,     NZ,  NCons,   NDum,   NFix, NCnnct, MaxDiis
        5      20       5       0       0       0       0       0

 Cartesian Hessian Update
 Hessian Updated using BFGS Update


** GEOMETRY OPTIMIZATION IN DELOCALIZED INTERNAL COORDINATES **
   Searching for a Minimum

   Optimization Cycle:  10

                       Coordinates (Angstroms)
     ATOM                X               Y               Z
      1  C         0.5827663662    0.1355845246    0.0000000000
      2  P        -0.3047905919    1.5678294764    0.0000000000
      3  I        -2.7142780828    0.9290836018    0.0000000000
      4  I         2.7085972022    0.5428939944    0.0000000000
      5  I         0.0351013191   -1.8926783606    0.0000000000
   Point Group: cs    Number of degrees of freedom:     7


   Energy is -21138.037922175

 Hessian Updated using BFGS Update

  7 Hessian modes will be used to form the next step
  Hessian Eigenvalues:
     0.073085    0.084820    0.121109    0.192525    0.225842    0.263846
     0.455419

 Minimum Search - Taking Simple RFO Step
 Searching for Lamda that Minimizes Along All modes
 Value Taken    Lamda =  -0.00000114
 Step Taken.  Stepsize is  0.002834

                             Maximum     Tolerance    Cnvgd?
         Gradient           0.000264      0.000300     YES
         Displacement       0.002175      0.001200      NO
         Energy change     -0.000004      0.000001      NO


 New Cartesian Coordinates Obtained by Inverse Iteration

 Displacement from previous Coordinates is:  0.003869
 ----------------------------------------------------------------
             Standard Nuclear Orientation (Angstroms)
    I     Atom           X                Y                Z
 ----------------------------------------------------------------
    1      C       0.5836830068     0.1362551091     0.0000000000
    2      P      -0.3053928516     1.5682261191     0.0000000000
    3      I      -2.7147715751     0.9283645258     0.0000000000
    4      I       2.7091754353     0.5419893440     0.0000000000
    5      I       0.0347021975    -1.8921218614     0.0000000000
 ----------------------------------------------------------------
 Molecular Point Group                 Cs    NOp =  2
 Largest Abelian Subgroup              Cs    NOp =  2
 Nuclear Repulsion Energy =  1719.3574835838 hartrees
 There are       90 alpha and       90 beta electrons
 Applying Cartesian multipole field
    Component          Value
    ---------          -----
     (2,0,0)        1.00000E-11
     (0,2,0)        2.00000E-11
     (0,0,2)       -3.00000E-11
 Nucleus-field energy     =     0.0000000485 hartrees
 Requested basis set is 6-311++G(d,p)
 There are 91 shells and 238 basis functions
 A cutoff of  1.0D-11 yielded   2766 shell pairs
 There are     20138 function pairs (     22997 Cartesian)
 Smallest overlap matrix eigenvalue = 1.11E-03
 Guess MOs from SCF MO coefficient file

 -----------------------------------------------------------------------
  General SCF calculation program by
  Eric Jon Sundstrom, Paul Horn, Yuezhi Mao, Dmitri Zuev, Alec White,
  David Stuck, Shaama M.S., Shane Yost, Joonho Lee, David Small,
  Daniel Levine, Susi Lehtola, Hugh Burton, Evgeny Epifanovsky
 -----------------------------------------------------------------------
 Exchange:     0.2000 Hartree-Fock + 0.0800 Slater + 0.7200 B88
 Correlation:  0.1900 VWN1RPA + 0.8100 LYP
 Using SG-1 standard quadrature grid
 using 4 threads for integral computing
 -------------------------------------------------------
 OpenMP Integral computing Module                
 Release: version 2.0, May 2017, Q-Chem Inc. Pleasanton 
 -------------------------------------------------------
 -------------------------------------------------------
 OpenMP BLAS3 based DFT computing Module                
 Release: version 1.0, May 2013, Q-Chem Inc. Pittsburgh 
 -------------------------------------------------------
 A restricted SCF calculation will be
 performed using DIIS
 SCF converges when DIIS error is below 1.0e-08
 ---------------------------------------
  Cycle       Energy         DIIS error
 ---------------------------------------
    1  -21138.0379220152      7.61e-06  
    2  -21138.0379226531      3.94e-06  
    3  -21138.0379224253      6.68e-06  
    4  -21138.0379227759      1.11e-06  
    5  -21138.0379227859      3.77e-07  
    6  -21138.0379227870      1.03e-07  
    7  -21138.0379227874      5.01e-08  
    8  -21138.0379227872      8.81e-09  Convergence criterion met
 ---------------------------------------
 SCF time:   CPU 39.44s  wall 11.00s 
 SCF   energy in the final basis set =   -21138.0379227872
 Total energy in the final basis set =   -21138.0379227872

 --------------------------------------------------------------
             Orbital Energies (a.u.) and Symmetries
 --------------------------------------------------------------

 Alpha MOs, Restricted
 -- Occupied --                  
*******-1165.89-1165.88 -176.33 -176.33 -176.31 -165.73 -165.73
  1 A'    2 A'    3 A'    4 A'    5 A'    6 A'    7 A'    8 A'                 
-165.73 -165.73 -165.73 -165.73 -165.71 -165.71 -165.71  -77.11
  1 A"    9 A'   10 A'    2 A"   11 A'    3 A"   12 A'   13 A'                 
-35.825 -35.824 -35.805 -31.319 -31.317 -31.313 -31.312 -31.311
 14 A'   15 A'   16 A'   17 A'   18 A'    4 A"   19 A'   20 A'                 
-31.311 -31.297 -31.293 -31.292 -22.969 -22.968 -22.968 -22.967
  5 A"   21 A'    6 A"   22 A'   23 A'    7 A"   24 A'   25 A'                 
-22.966 -22.966 -22.963 -22.963 -22.962 -22.962 -22.948 -22.947
 26 A'    8 A"    9 A"   27 A'   28 A'   10 A"   29 A'   11 A"                 
-22.947 -22.944 -22.944 -10.292  -6.605  -6.375  -6.373  -6.354
 30 A'   12 A"   31 A'   32 A'   33 A'   34 A'   35 A'   36 A'                 
 -4.787  -4.786  -4.772  -4.771  -4.770  -4.770  -4.767  -4.765
 37 A'   38 A'   13 A"   39 A'   40 A'   14 A"   41 A'   42 A'                 
 -4.764  -4.762  -4.753  -4.752  -2.053  -2.051  -2.048  -2.048
 15 A"   43 A'   16 A"   44 A'   45 A'   46 A'   17 A"   47 A'                 
 -2.047  -2.046  -2.035  -2.035  -2.033  -2.033  -2.031  -2.027
 48 A'   18 A"   19 A"   49 A'   50 A'   20 A"   51 A'   21 A"                 
 -2.027  -2.017  -2.017  -0.797  -0.689  -0.675  -0.631  -0.506
 52 A'   22 A"   53 A'   54 A'   55 A'   56 A'   57 A'   58 A'                 
 -0.423  -0.401  -0.368  -0.319  -0.303  -0.298  -0.290  -0.281
 59 A'   60 A'   23 A"   61 A'   62 A'   24 A"   25 A"   63 A'                 
 -0.269  -0.252
 64 A'   26 A"                                                                 
 -- Virtual --                   
 -0.106  -0.099  -0.096  -0.026   0.006   0.028   0.044   0.046
 27 A"   65 A'   66 A'   67 A'   68 A'   69 A'   70 A'   28 A"                 
  0.062   0.088   0.093   0.101   0.122   0.166   0.179   0.188
 71 A'   72 A'   29 A"   73 A'   74 A'   75 A'   76 A'   77 A'                 
  0.193   0.211   0.215   0.217   0.234   0.243   0.269   0.286
 30 A"   78 A'   79 A'   31 A"   32 A"   80 A'   81 A'   33 A"                 
  0.292   0.318   0.348   0.367   0.367   0.379   0.394   0.398
 82 A'   83 A'   34 A"   35 A"   84 A'   85 A'   36 A"   37 A"                 
  0.404   0.405   0.426   0.431   0.447   0.450   0.462   0.499
 38 A"   86 A'   39 A"   87 A'   88 A'   89 A'   90 A'   91 A'                 
  0.538   0.550   0.587   0.619   0.636   0.671   0.687   0.742
 92 A'   40 A"   93 A'   94 A'   95 A'   96 A'   41 A"   42 A"                 
  0.785   0.819   0.887   0.953   0.954   1.225   1.289   1.308
 97 A'   98 A'   99 A'  100 A'  101 A'   43 A"   44 A"  102 A'                 
  1.310   1.314   1.320   1.336   1.380   1.390   1.406   1.449
 45 A"  103 A'  104 A'  105 A'  106 A'   46 A"  107 A'   47 A"                 
  1.556   1.618   1.645   1.668   1.698   1.867   2.652   2.717
 48 A"  108 A'  109 A'  110 A'  111 A'  112 A'   49 A"  113 A'                 
  2.953   3.938   3.939   3.945   3.955   3.959   3.965   3.975
114 A'   50 A"  115 A'   51 A"  116 A'   52 A"   53 A"  117 A'                 
  3.975   4.016   4.018   4.036   4.067   4.122   4.195   4.223
 54 A"   55 A"  118 A'  119 A'  120 A'  121 A'  122 A'  123 A'                 
  4.280   4.371   4.401   5.958   5.987   5.993   5.998   6.001
124 A'  125 A'  126 A'   56 A"   57 A"  127 A'   58 A"  128 A'                 
  6.002   6.018   6.036   6.068   6.891  13.779  13.888  13.953
129 A'  130 A'  131 A'  132 A'  133 A'   59 A"  134 A'  135 A'                 
 23.319  27.722  27.810  27.841  28.305  28.332  28.333  28.336
136 A'  137 A'  138 A'  139 A'   60 A"   61 A"  140 A'   62 A"                 
 28.338  28.341  28.353  28.367  28.370  28.514  28.517  28.519
141 A'  142 A'  143 A'  144 A'  145 A'   63 A"   64 A"  146 A'                 
 28.522  28.523  28.534  28.539  28.540  28.549  28.557  28.558
147 A'   65 A"   66 A"   67 A"  148 A'   68 A"  149 A'  150 A'                 
 28.576  28.624  28.660  28.672 127.854 127.876 127.877 127.879
151 A'  152 A'  153 A'  154 A'   69 A"  155 A'   70 A"   71 A"                 
127.881 127.891 127.895 127.912 127.918 151.543 151.616 151.640
156 A'  157 A'  158 A'  159 A'  160 A'  161 A'  162 A'  163 A'                 
163.0181901.7011901.7771901.803
164 A'  165 A'  166 A'  167 A'                                                 

 Beta MOs, Restricted
 -- Occupied --                  
*******-1165.89-1165.88 -176.33 -176.33 -176.31 -165.73 -165.73
  1 A'    2 A'    3 A'    4 A'    5 A'    6 A'    7 A'    8 A'                 
-165.73 -165.73 -165.73 -165.73 -165.71 -165.71 -165.71  -77.11
  1 A"    9 A'   10 A'    2 A"   11 A'    3 A"   12 A'   13 A'                 
-35.825 -35.824 -35.805 -31.319 -31.317 -31.313 -31.312 -31.311
 14 A'   15 A'   16 A'   17 A'   18 A'    4 A"   19 A'   20 A'                 
-31.311 -31.297 -31.293 -31.292 -22.969 -22.968 -22.968 -22.967
  5 A"   21 A'    6 A"   22 A'   23 A'    7 A"   24 A'   25 A'                 
-22.966 -22.966 -22.963 -22.963 -22.962 -22.962 -22.948 -22.947
 26 A'    8 A"    9 A"   27 A'   28 A'   10 A"   29 A'   11 A"                 
-22.947 -22.944 -22.944 -10.292  -6.605  -6.375  -6.373  -6.354
 30 A'   12 A"   31 A'   32 A'   33 A'   34 A'   35 A'   36 A'                 
 -4.787  -4.786  -4.772  -4.771  -4.770  -4.770  -4.767  -4.765
 37 A'   38 A'   13 A"   39 A'   40 A'   14 A"   41 A'   42 A'                 
 -4.764  -4.762  -4.753  -4.752  -2.053  -2.051  -2.048  -2.048
 15 A"   43 A'   16 A"   44 A'   45 A'   46 A'   17 A"   47 A'                 
 -2.047  -2.046  -2.035  -2.035  -2.033  -2.033  -2.031  -2.027
 48 A'   18 A"   19 A"   49 A'   50 A'   20 A"   51 A'   21 A"                 
 -2.027  -2.017  -2.017  -0.797  -0.689  -0.675  -0.631  -0.506
 52 A'   22 A"   53 A'   54 A'   55 A'   56 A'   57 A'   58 A'                 
 -0.423  -0.401  -0.368  -0.319  -0.303  -0.298  -0.290  -0.281
 59 A'   60 A'   23 A"   61 A'   62 A'   24 A"   25 A"   63 A'                 
 -0.269  -0.252
 64 A'   26 A"                                                                 
 -- Virtual --                   
 -0.106  -0.099  -0.096  -0.026   0.006   0.028   0.044   0.046
 27 A"   65 A'   66 A'   67 A'   68 A'   69 A'   70 A'   28 A"                 
  0.062   0.088   0.093   0.101   0.122   0.166   0.179   0.188
 71 A'   72 A'   29 A"   73 A'   74 A'   75 A'   76 A'   77 A'                 
  0.193   0.211   0.215   0.217   0.234   0.243   0.269   0.286
 30 A"   78 A'   79 A'   31 A"   32 A"   80 A'   81 A'   33 A"                 
  0.292   0.318   0.348   0.367   0.367   0.379   0.394   0.398
 82 A'   83 A'   34 A"   35 A"   84 A'   85 A'   36 A"   37 A"                 
  0.404   0.405   0.426   0.431   0.447   0.450   0.462   0.499
 38 A"   86 A'   39 A"   87 A'   88 A'   89 A'   90 A'   91 A'                 
  0.538   0.550   0.587   0.619   0.636   0.671   0.687   0.742
 92 A'   40 A"   93 A'   94 A'   95 A'   96 A'   41 A"   42 A"                 
  0.785   0.819   0.887   0.953   0.954   1.225   1.289   1.308
 97 A'   98 A'   99 A'  100 A'  101 A'   43 A"   44 A"  102 A'                 
  1.310   1.314   1.320   1.336   1.380   1.390   1.406   1.449
 45 A"  103 A'  104 A'  105 A'  106 A'   46 A"  107 A'   47 A"                 
  1.556   1.618   1.645   1.668   1.698   1.867   2.652   2.717
 48 A"  108 A'  109 A'  110 A'  111 A'  112 A'   49 A"  113 A'                 
  2.953   3.938   3.939   3.945   3.955   3.959   3.965   3.975
114 A'   50 A"  115 A'   51 A"  116 A'   52 A"   53 A"  117 A'                 
  3.975   4.016   4.018   4.036   4.067   4.122   4.195   4.223
 54 A"   55 A"  118 A'  119 A'  120 A'  121 A'  122 A'  123 A'                 
  4.280   4.371   4.401   5.958   5.987   5.993   5.998   6.001
124 A'  125 A'  126 A'   56 A"   57 A"  127 A'   58 A"  128 A'                 
  6.002   6.018   6.036   6.068   6.891  13.779  13.888  13.953
129 A'  130 A'  131 A'  132 A'  133 A'   59 A"  134 A'  135 A'                 
 23.319  27.722  27.810  27.841  28.305  28.332  28.333  28.336
136 A'  137 A'  138 A'  139 A'   60 A"   61 A"  140 A'   62 A"                 
 28.338  28.341  28.353  28.367  28.370  28.514  28.517  28.519
141 A'  142 A'  143 A'  144 A'  145 A'   63 A"   64 A"  146 A'                 
 28.522  28.523  28.534  28.539  28.540  28.549  28.557  28.558
147 A'   65 A"   66 A"   67 A"  148 A'   68 A"  149 A'  150 A'                 
 28.576  28.624  28.660  28.672 127.854 127.876 127.877 127.879
151 A'  152 A'  153 A'  154 A'   69 A"  155 A'   70 A"   71 A"                 
127.881 127.891 127.895 127.912 127.918 151.543 151.616 151.640
156 A'  157 A'  158 A'  159 A'  160 A'  161 A'  162 A'  163 A'                 
163.0181901.7011901.7771901.803
164 A'  165 A'  166 A'  167 A'                                                 
 --------------------------------------------------------------

          Ground-State Mulliken Net Atomic Charges

     Atom                 Charge (a.u.)
  ----------------------------------------
      1 C                    -0.308479
      2 P                     0.103778
      3 I                    -0.136975
      4 I                     0.143622
      5 I                     0.198054
  ----------------------------------------
  Sum of atomic charges =     0.000000

 -----------------------------------------------------------------
                    Cartesian Multipole Moments
 -----------------------------------------------------------------
    Charge (ESU x 10^10)
                -0.0000
    Dipole Moment (Debye)
         X       0.7378      Y      -0.4960      Z       0.0000
       Tot       0.8890
    Quadrupole Moments (Debye-Ang)
        XX    -101.1909     XY       2.3348     YY    -101.4706
        XZ       0.0000     YZ      -0.0000     ZZ    -105.6620
    Octopole Moments (Debye-Ang^2)
       XXX      16.0026    XXY      -7.7022    XYY      -1.2554
       YYY     -47.1682    XXZ      -0.0000    XYZ      -0.0000
       YYZ       0.0000    XZZ      -0.0167    YZZ      -9.3307
       ZZZ       0.0000
    Hexadecapole Moments (Debye-Ang^3)
      XXXX   -2477.2892   XXXY     147.9729   XXYY    -646.0342
      XYYY     128.3896   YYYY   -1086.9235   XXXZ       0.0000
      XXYZ       0.0000   XYYZ       0.0000   YYYZ       0.0000
      XXZZ    -481.4774   XYZZ      38.9684   YYZZ    -217.7916
      XZZZ       0.0000   YZZZ      -0.0000   ZZZZ    -151.2938
 -----------------------------------------------------------------
 Calculating analytic gradient of the SCF energy
 Gradient of SCF Energy
            1           2           3           4           5
    1   0.0000036   0.0000790   0.0000442  -0.0000156  -0.0001113
    2  -0.0000395  -0.0000086   0.0001504  -0.0001256   0.0000232
    3   0.0000000  -0.0000000  -0.0000000  -0.0000000   0.0000000
 Max gradient component =       1.504E-04
 RMS gradient           =       6.398E-05
 Gradient time:  CPU 19.00 s  wall 4.87 s
 Geometry Optimization Parameters
   NAtoms,    NIC,     NZ,  NCons,   NDum,   NFix, NCnnct, MaxDiis
        5      20       5       0       0       0       0       0

 Cartesian Hessian Update
 Hessian Updated using BFGS Update


** GEOMETRY OPTIMIZATION IN DELOCALIZED INTERNAL COORDINATES **
   Searching for a Minimum

   Optimization Cycle:  11

                       Coordinates (Angstroms)
     ATOM                X               Y               Z
      1  C         0.5836830068    0.1362551091    0.0000000000
      2  P        -0.3053928516    1.5682261191    0.0000000000
      3  I        -2.7147715751    0.9283645258    0.0000000000
      4  I         2.7091754353    0.5419893440    0.0000000000
      5  I         0.0347021975   -1.8921218614    0.0000000000
   Point Group: cs    Number of degrees of freedom:     7


   Energy is -21138.037922787

 Hessian Updated using BFGS Update

  7 Hessian modes will be used to form the next step
  Hessian Eigenvalues:
     0.072209    0.085882    0.127125    0.190790    0.223368    0.243010
     0.447016

 Minimum Search - Taking Simple RFO Step
 Searching for Lamda that Minimizes Along All modes
 Value Taken    Lamda =   0.00000000
 Step Taken.  Stepsize is  0.000352

                             Maximum     Tolerance    Cnvgd?
         Gradient           0.000047      0.000300     YES
         Displacement       0.000207      0.001200     YES
         Energy change     -0.000001      0.000001     YES


                       Distance Matrix (Angstroms)
             C (  1)   P (  2)   I (  3)   I (  4)
   P (  2)  1.685526
   I (  3)  3.392232  2.492896
   I (  4)  2.163871  3.184460  5.437691
   I (  5)  2.101355  3.477021  3.938877  3.616311

 Final energy is   -21138.037922787160     


 ******************************
 **  OPTIMIZATION CONVERGED  **
 ******************************

                       Coordinates (Angstroms)
     ATOM                X               Y               Z
      1  C         0.5836830068    0.1362551091    0.0000000000
      2  P        -0.3053928516    1.5682261191    0.0000000000
      3  I        -2.7147715751    0.9283645258    0.0000000000
      4  I         2.7091754353    0.5419893440    0.0000000000
      5  I         0.0347021975   -1.8921218614    0.0000000000

Z-matrix Print:
$molecule
0 1
I 
C  1 2.101355
P  2 1.685526 1 133.020567
I  2 2.163871 1 115.951446 3 -180.000000 0
I  3 2.492896 2 106.962334 1 -0.000000 0
$end


 --------------------------------------------------------------
             Orbital Energies (a.u.) and Symmetries
 --------------------------------------------------------------

 Alpha MOs, Restricted
 -- Occupied --                  
*******-1165.89-1165.88 -176.33 -176.33 -176.31 -165.73 -165.73
  1 A'    2 A'    3 A'    4 A'    5 A'    6 A'    7 A'    8 A'                 
-165.73 -165.73 -165.73 -165.73 -165.71 -165.71 -165.71  -77.11
  1 A"    9 A'   10 A'    2 A"   11 A'    3 A"   12 A'   13 A'                 
-35.825 -35.824 -35.805 -31.319 -31.317 -31.313 -31.312 -31.311
 14 A'   15 A'   16 A'   17 A'   18 A'    4 A"   19 A'   20 A'                 
-31.311 -31.297 -31.293 -31.292 -22.969 -22.968 -22.968 -22.967
  5 A"   21 A'    6 A"   22 A'   23 A'    7 A"   24 A'   25 A'                 
-22.966 -22.966 -22.963 -22.963 -22.962 -22.962 -22.948 -22.947
 26 A'    8 A"    9 A"   27 A'   28 A'   10 A"   29 A'   11 A"                 
-22.947 -22.944 -22.944 -10.292  -6.605  -6.375  -6.373  -6.354
 30 A'   12 A"   31 A'   32 A'   33 A'   34 A'   35 A'   36 A'                 
 -4.787  -4.786  -4.772  -4.771  -4.770  -4.770  -4.767  -4.765
 37 A'   38 A'   13 A"   39 A'   40 A'   14 A"   41 A'   42 A'                 
 -4.764  -4.762  -4.753  -4.752  -2.053  -2.051  -2.048  -2.048
 15 A"   43 A'   16 A"   44 A'   45 A'   46 A'   17 A"   47 A'                 
 -2.047  -2.046  -2.035  -2.035  -2.033  -2.033  -2.031  -2.027
 48 A'   18 A"   19 A"   49 A'   50 A'   20 A"   51 A'   21 A"                 
 -2.027  -2.017  -2.017  -0.797  -0.689  -0.675  -0.631  -0.506
 52 A'   22 A"   53 A'   54 A'   55 A'   56 A'   57 A'   58 A'                 
 -0.423  -0.401  -0.368  -0.319  -0.303  -0.298  -0.290  -0.281
 59 A'   60 A'   23 A"   61 A'   62 A'   24 A"   25 A"   63 A'                 
 -0.269  -0.252
 64 A'   26 A"                                                                 
 -- Virtual --                   
 -0.106  -0.099  -0.096  -0.026   0.006   0.028   0.044   0.046
 27 A"   65 A'   66 A'   67 A'   68 A'   69 A'   70 A'   28 A"                 
  0.062   0.088   0.093   0.101   0.122   0.166   0.179   0.188
 71 A'   72 A'   29 A"   73 A'   74 A'   75 A'   76 A'   77 A'                 
  0.193   0.211   0.215   0.217   0.234   0.243   0.269   0.286
 30 A"   78 A'   79 A'   31 A"   32 A"   80 A'   81 A'   33 A"                 
  0.292   0.318   0.348   0.367   0.367   0.379   0.394   0.398
 82 A'   83 A'   34 A"   35 A"   84 A'   85 A'   36 A"   37 A"                 
  0.404   0.405   0.426   0.431   0.447   0.450   0.462   0.499
 38 A"   86 A'   39 A"   87 A'   88 A'   89 A'   90 A'   91 A'                 
  0.538   0.550   0.587   0.619   0.636   0.671   0.687   0.742
 92 A'   40 A"   93 A'   94 A'   95 A'   96 A'   41 A"   42 A"                 
  0.785   0.819   0.887   0.953   0.954   1.225   1.289   1.308
 97 A'   98 A'   99 A'  100 A'  101 A'   43 A"   44 A"  102 A'                 
  1.310   1.314   1.320   1.336   1.380   1.390   1.406   1.449
 45 A"  103 A'  104 A'  105 A'  106 A'   46 A"  107 A'   47 A"                 
  1.556   1.618   1.645   1.668   1.698   1.867   2.652   2.717
 48 A"  108 A'  109 A'  110 A'  111 A'  112 A'   49 A"  113 A'                 
  2.953   3.938   3.939   3.945   3.955   3.959   3.965   3.975
114 A'   50 A"  115 A'   51 A"  116 A'   52 A"   53 A"  117 A'                 
  3.975   4.016   4.018   4.036   4.067   4.122   4.195   4.223
 54 A"   55 A"  118 A'  119 A'  120 A'  121 A'  122 A'  123 A'                 
  4.280   4.371   4.401   5.958   5.987   5.993   5.998   6.001
124 A'  125 A'  126 A'   56 A"   57 A"  127 A'   58 A"  128 A'                 
  6.002   6.018   6.036   6.068   6.891  13.779  13.888  13.953
129 A'  130 A'  131 A'  132 A'  133 A'   59 A"  134 A'  135 A'                 
 23.319  27.722  27.810  27.841  28.305  28.332  28.333  28.336
136 A'  137 A'  138 A'  139 A'   60 A"   61 A"  140 A'   62 A"                 
 28.338  28.341  28.353  28.367  28.370  28.514  28.517  28.519
141 A'  142 A'  143 A'  144 A'  145 A'   63 A"   64 A"  146 A'                 
 28.522  28.523  28.534  28.539  28.540  28.549  28.557  28.558
147 A'   65 A"   66 A"   67 A"  148 A'   68 A"  149 A'  150 A'                 
 28.576  28.624  28.660  28.672 127.854 127.876 127.877 127.879
151 A'  152 A'  153 A'  154 A'   69 A"  155 A'   70 A"   71 A"                 
127.881 127.891 127.895 127.912 127.918 151.543 151.616 151.640
156 A'  157 A'  158 A'  159 A'  160 A'  161 A'  162 A'  163 A'                 
163.0181901.7011901.7771901.803
164 A'  165 A'  166 A'  167 A'                                                 

 Beta MOs, Restricted
 -- Occupied --                  
*******-1165.89-1165.88 -176.33 -176.33 -176.31 -165.73 -165.73
  1 A'    2 A'    3 A'    4 A'    5 A'    6 A'    7 A'    8 A'                 
-165.73 -165.73 -165.73 -165.73 -165.71 -165.71 -165.71  -77.11
  1 A"    9 A'   10 A'    2 A"   11 A'    3 A"   12 A'   13 A'                 
-35.825 -35.824 -35.805 -31.319 -31.317 -31.313 -31.312 -31.311
 14 A'   15 A'   16 A'   17 A'   18 A'    4 A"   19 A'   20 A'                 
-31.311 -31.297 -31.293 -31.292 -22.969 -22.968 -22.968 -22.967
  5 A"   21 A'    6 A"   22 A'   23 A'    7 A"   24 A'   25 A'                 
-22.966 -22.966 -22.963 -22.963 -22.962 -22.962 -22.948 -22.947
 26 A'    8 A"    9 A"   27 A'   28 A'   10 A"   29 A'   11 A"                 
-22.947 -22.944 -22.944 -10.292  -6.605  -6.375  -6.373  -6.354
 30 A'   12 A"   31 A'   32 A'   33 A'   34 A'   35 A'   36 A'                 
 -4.787  -4.786  -4.772  -4.771  -4.770  -4.770  -4.767  -4.765
 37 A'   38 A'   13 A"   39 A'   40 A'   14 A"   41 A'   42 A'                 
 -4.764  -4.762  -4.753  -4.752  -2.053  -2.051  -2.048  -2.048
 15 A"   43 A'   16 A"   44 A'   45 A'   46 A'   17 A"   47 A'                 
 -2.047  -2.046  -2.035  -2.035  -2.033  -2.033  -2.031  -2.027
 48 A'   18 A"   19 A"   49 A'   50 A'   20 A"   51 A'   21 A"                 
 -2.027  -2.017  -2.017  -0.797  -0.689  -0.675  -0.631  -0.506
 52 A'   22 A"   53 A'   54 A'   55 A'   56 A'   57 A'   58 A'                 
 -0.423  -0.401  -0.368  -0.319  -0.303  -0.298  -0.290  -0.281
 59 A'   60 A'   23 A"   61 A'   62 A'   24 A"   25 A"   63 A'                 
 -0.269  -0.252
 64 A'   26 A"                                                                 
 -- Virtual --                   
 -0.106  -0.099  -0.096  -0.026   0.006   0.028   0.044   0.046
 27 A"   65 A'   66 A'   67 A'   68 A'   69 A'   70 A'   28 A"                 
  0.062   0.088   0.093   0.101   0.122   0.166   0.179   0.188
 71 A'   72 A'   29 A"   73 A'   74 A'   75 A'   76 A'   77 A'                 
  0.193   0.211   0.215   0.217   0.234   0.243   0.269   0.286
 30 A"   78 A'   79 A'   31 A"   32 A"   80 A'   81 A'   33 A"                 
  0.292   0.318   0.348   0.367   0.367   0.379   0.394   0.398
 82 A'   83 A'   34 A"   35 A"   84 A'   85 A'   36 A"   37 A"                 
  0.404   0.405   0.426   0.431   0.447   0.450   0.462   0.499
 38 A"   86 A'   39 A"   87 A'   88 A'   89 A'   90 A'   91 A'                 
  0.538   0.550   0.587   0.619   0.636   0.671   0.687   0.742
 92 A'   40 A"   93 A'   94 A'   95 A'   96 A'   41 A"   42 A"                 
  0.785   0.819   0.887   0.953   0.954   1.225   1.289   1.308
 97 A'   98 A'   99 A'  100 A'  101 A'   43 A"   44 A"  102 A'                 
  1.310   1.314   1.320   1.336   1.380   1.390   1.406   1.449
 45 A"  103 A'  104 A'  105 A'  106 A'   46 A"  107 A'   47 A"                 
  1.556   1.618   1.645   1.668   1.698   1.867   2.652   2.717
 48 A"  108 A'  109 A'  110 A'  111 A'  112 A'   49 A"  113 A'                 
  2.953   3.938   3.939   3.945   3.955   3.959   3.965   3.975
114 A'   50 A"  115 A'   51 A"  116 A'   52 A"   53 A"  117 A'                 
  3.975   4.016   4.018   4.036   4.067   4.122   4.195   4.223
 54 A"   55 A"  118 A'  119 A'  120 A'  121 A'  122 A'  123 A'                 
  4.280   4.371   4.401   5.958   5.987   5.993   5.998   6.001
124 A'  125 A'  126 A'   56 A"   57 A"  127 A'   58 A"  128 A'                 
  6.002   6.018   6.036   6.068   6.891  13.779  13.888  13.953
129 A'  130 A'  131 A'  132 A'  133 A'   59 A"  134 A'  135 A'                 
 23.319  27.722  27.810  27.841  28.305  28.332  28.333  28.336
136 A'  137 A'  138 A'  139 A'   60 A"   61 A"  140 A'   62 A"                 
 28.338  28.341  28.353  28.367  28.370  28.514  28.517  28.519
141 A'  142 A'  143 A'  144 A'  145 A'   63 A"   64 A"  146 A'                 
 28.522  28.523  28.534  28.539  28.540  28.549  28.557  28.558
147 A'   65 A"   66 A"   67 A"  148 A'   68 A"  149 A'  150 A'                 
 28.576  28.624  28.660  28.672 127.854 127.876 127.877 127.879
151 A'  152 A'  153 A'  154 A'   69 A"  155 A'   70 A"   71 A"                 
127.881 127.891 127.895 127.912 127.918 151.543 151.616 151.640
156 A'  157 A'  158 A'  159 A'  160 A'  161 A'  162 A'  163 A'                 
163.0181901.7011901.7771901.803
164 A'  165 A'  166 A'  167 A'                                                 
 --------------------------------------------------------------

          Ground-State Mulliken Net Atomic Charges

     Atom                 Charge (a.u.)
  ----------------------------------------
      1 C                    -0.308479
      2 P                     0.103778
      3 I                    -0.136975
      4 I                     0.143622
      5 I                     0.198054
  ----------------------------------------
  Sum of atomic charges =     0.000000

 -----------------------------------------------------------------
                    Cartesian Multipole Moments
 -----------------------------------------------------------------
    Charge (ESU x 10^10)
                -0.0000
    Dipole Moment (Debye)
         X       0.7378      Y      -0.4960      Z       0.0000
       Tot       0.8890
    Quadrupole Moments (Debye-Ang)
        XX    -101.1909     XY       2.3348     YY    -101.4706
        XZ       0.0000     YZ      -0.0000     ZZ    -105.6620
    Octopole Moments (Debye-Ang^2)
       XXX      16.0026    XXY      -7.7022    XYY      -1.2554
       YYY     -47.1682    XXZ      -0.0000    XYZ      -0.0000
       YYZ       0.0000    XZZ      -0.0167    YZZ      -9.3307
       ZZZ       0.0000
    Hexadecapole Moments (Debye-Ang^3)
      XXXX   -2477.2892   XXXY     147.9729   XXYY    -646.0342
      XYYY     128.3896   YYYY   -1086.9235   XXXZ       0.0000
      XXYZ       0.0000   XYYZ       0.0000   YYYZ       0.0000
      XXZZ    -481.4774   XYZZ      38.9684   YYZZ    -217.7916
      XZZZ       0.0000   YZZZ      -0.0000   ZZZZ    -151.2938
 -----------------------------------------------------------------
Archival summary:
1\1\TWL02\OPT\ProcedureUnspecified\BasisUnspecified\311\taweetha\MonNov2616:45:312018MonNov2616:45:312018\0\\#,OPT,ProcedureUnspecified,BasisUnspecified,\\0,1\I\C,1,2.10136\P,2,1.68553,1,133.021\I,2,2.16387,1,115.951,3,-180,0\I,3,2.4929,2,106.962,1,-0,0\\\@

 Total job time:  209.44s(wall), 780.92s(cpu) 
 Mon Nov 26 16:45:31 2018

        *************************************************************
        *                                                           *
        *  Thank you very much for using Q-Chem.  Have a nice day.  *
        *                                                           *
        *************************************************************


 
User input: 2 of 2 
 
Q-Chem Developer Version!
                  Welcome to Q-Chem
     A Quantum Leap Into The Future Of Chemistry


 Q-Chem 5.1, Q-Chem, Inc., Pleasanton, CA (2018)

 Yihan Shao,  Zhengting Gan,  E. Epifanovsky,  A. T. B. Gilbert,  M. Wormit,  
 J. Kussmann,  A. W. Lange,  A. Behn,  Jia Deng,  Xintian Feng,  D. Ghosh,  
 M. Goldey,  P. R. Horn,  L. D. Jacobson,  I. Kaliman,  T. Kus,  A. Landau,  
 Jie Liu,  E. I. Proynov,  R. M. Richard,  R. P. Steele,  E. J. Sundstrom,  
 H. L. Woodcock III,  P. M. Zimmerman,  D. Zuev,  B. Albrecht,  E. Alguire,  
 S. A. Baeppler,  D. Barton,  Z. Benda,  Y. A. Bernard,  E. J. Berquist,  
 K. B. Bravaya,  H. Burton,  D. Casanova,  Chun-Min Chang,  Yunqing Chen,  
 A. Chien,  K. D. Closser,  M. P. Coons,  S. Coriani,  S. Dasgupta,  
 A. L. Dempwolff,  M. Diedenhofen,  Hainam Do,  R. G. Edgar,  Po-Tung Fang,  
 S. Faraji,  S. Fatehi,  Qingguo Feng,  K. D. Fenk,  J. Fosso-Tande,  
 Qinghui Ge,  A. Ghysels,  G. Gidofalvi,  J. Gomes,  J. Gonthier,  A. Gunina,  
 D. Hait,  M. W. D. Hanson-Heine,  P. H. P. Harbach,  A. W. Hauser,  
 J. E. Herr,  E. G. Hohenstein,  Z. C. Holden,  Kerwin Hui,  B. C. Huynh,  
 T.-C. Jagau,  Hyunjun Ji,  B. Kaduk,  K. Khistyaev,  Jaehoon Kim,  
 P. Klunzinger,  K. Koh,  D. Kosenkov,  L. Koulias,  T. Kowalczyk,  
 C. M. Krauter,  A. Kunitsa,  Ka Un Lao,  A. Laurent,  K. V. Lawler,  
 Joonho Lee,  D. Lefrancois,  S. Lehtola,  D. S. Levine,  Yi-Pei Li,  
 You-Sheng Lin,  Fenglai Liu,  E. Livshits,  A. Luenser,  P. Manohar,  
 E. Mansoor,  S. F. Manzer,  Shan-Ping Mao,  Yuezhi Mao,  N. Mardirossian,  
 A. V. Marenich,  T. Markovich,  L. A. Martinez-Martinez,  S. A. Maurer,  
 N. J. Mayhall,  S. C. McKenzie,  J.-M. Mewes,  A. F. Morrison,  
 J. W. Mullinax,  K. Nanda,  T. S. Nguyen-Beck,  R. Olivares-Amaya,  
 J. A. Parkhill,  T. M. Perrine,  F. Plasser,  P. Pokhilko,  S. Prager,  
 A. Prociuk,  E. Ramos,  D. R. Rehn,  F. Rob,  M. Schneider,  N. Sergueev,  
 S. M. Sharada,  S. Sharma,  D. W. Small,  T. Stauch,  T. Stein,  
 Yu-Chuan Su,  A. J. W. Thom,  A. Tkatchenko,  T. Tsuchimochi,  N. M. Tubman,  
 L. Vogt,  M. L. Vidal,  O. Vydrov,  M. A. Watson,  J. Wenzel,  
 M. de Wergifosse,  T. A. Wesolowski,  A. White,  J. Witte,  A. Yamada,  
 Jun Yang,  K. Yao,  S. Yeganeh,  S. R. Yost,  Zhi-Qiang You,  A. Zech,  
 Igor Ying Zhang,  Xing Zhang,  Yan Zhao,  Ying Zhu,  B. R. Brooks,  
 G. K. L. Chan,  C. J. Cramer,  M. S. Gordon,  W. J. Hehre,  A. Klamt,  
 M. W. Schmidt,  C. D. Sherrill,  D. G. Truhlar,  A. Aspuru-Guzik,  R. Baer,  
 A. T. Bell,  N. A. Besley,  Jeng-Da Chai,  A. E. DePrince, III,  
 R. A. DiStasio Jr.,  A. Dreuw,  B. D. Dunietz,  T. R. Furlani,  
 Chao-Ping Hsu,  Yousung Jung,  Jing Kong,  D. S. Lambrecht,  WanZhen Liang,  
 C. Ochsenfeld,  V. A. Rassolov,  L. V. Slipchenko,  J. E. Subotnik,  
 T. Van Voorhis,  J. M. Herbert,  A. I. Krylov,  P. M. W. Gill,  M. Head-Gordon

 Contributors to earlier versions of Q-Chem not listed above: 
 R. D. Adamson,  B. Austin,  J. Baker,  G. J. O. Beran,  K. Brandhorst,  
 S. T. Brown,  E. F. C. Byrd,  A. K. Chakraborty,  C.-L. Cheng,  
 Siu Hung Chien,  D. M. Chipman,  D. L. Crittenden,  H. Dachsel,  
 R. J. Doerksen,  A. D. Dutoi,  L. Fusti-Molnar,  W. A. Goddard III,  
 A. Golubeva-Zadorozhnaya,  S. R. Gwaltney,  G. Hawkins,  A. Heyden,  
 S. Hirata,  G. Kedziora,  F. J. Keil,  C. Kelley,  Jihan Kim,  R. A. King,  
 R. Z. Khaliullin,  P. P. Korambath,  W. Kurlancheek,  A. M. Lee,  M. S. Lee,  
 S. V. Levchenko,  Ching Yeh Lin,  D. Liotard,  R. C. Lochan,  I. Lotan,  
 P. E. Maslen,  N. Nair,  D. P. O'Neill,  D. Neuhauser,  E. Neuscamman,  
 C. M. Oana,  R. Olson,  B. Peters,  R. Peverati,  P. A. Pieniazek,  
 Y. M. Rhee,  J. Ritchie,  M. A. Rohrdanz,  E. Rosta,  N. J. Russ,  
 H. F. Schaefer III,  N. E. Schultz,  N. Shenvi,  A. C. Simmonett,  A. Sodt,  
 D. Stuck,  K. S. Thanthiriwatte,  V. Vanovschi,  Tao Wang,  A. Warshel,  
 C. F. Williams,  Q. Wu,  X. Xu,  W. Zhang

 Please cite Q-Chem as follows:
 Y. Shao et al., Mol. Phys. 113, 184-215 (2015)
 DOI: 10.1080/00268976.2014.952696

 Q-Chem 5.1.2 for Intel X86 EM64T Linux

 Parts of Q-Chem use Armadillo 8.300.2 (Tropical Shenanigans).
 http://arma.sourceforge.net/

 Q-Chem begins on Mon Nov 26 16:45:31 2018  

Host: 
0

     Scratch files written to /scratch/taweetham/qchem51689//
The previous job contains 0 fragments, simply inherited here
Input Ideriv = 2
Curr. Ideriv = -1
Max.  Ideriv = 2

Checking the input file for inconsistencies... 	...done.

--------------------------------------------------------------
User input:
--------------------------------------------------------------

$molecule
read
$end

$rem
   job_type 	frequency
   basis 	6-311++g**
   method	b3lyp	
$end


--------------------------------------------------------------
 ----------------------------------------------------------------
             Standard Nuclear Orientation (Angstroms)
    I     Atom           X                Y                Z
 ----------------------------------------------------------------
    1      C       0.5599381880     0.1995806391     0.0000000000
    2      P      -0.5074799157     1.5040404689     0.0000000000
    3      I      -2.8134262227     0.5568655531     0.0000000000
    4      I       2.6147882783     0.8777616175     0.0000000000
    5      I       0.2788751069    -1.8828930360    -0.0000000000
 ----------------------------------------------------------------
 Molecular Point Group                 Cs    NOp =  2
 Largest Abelian Subgroup              Cs    NOp =  2
 Nuclear Repulsion Energy =  1719.3574835838 hartrees
 There are       90 alpha and       90 beta electrons
 Requested basis set is 6-311++G(d,p)
 There are 91 shells and 238 basis functions

 Total QAlloc Memory Limit   2000 MB
 Mega-Array Size       188 MB
 MEM_STATIC part       192 MB

                       Distance Matrix (Angstroms)
             C (  1)   P (  2)   I (  3)   I (  4)
   P (  2)  1.685526
   I (  3)  3.392232  2.492896
   I (  4)  2.163871  3.184460  5.437691
   I (  5)  2.101355  3.477021  3.938877  3.616311

 A cutoff of  1.0D-11 yielded   2766 shell pairs
 There are     20138 function pairs (     22997 Cartesian)

 -------------------------------------------------------
 OpenMP Integral Computing Module                       
 Release: version 1.0, May 2013, Q-Chem Inc. Pittsburgh 
 -------------------------------------------------------
 Integral Job Info:
 Integral job number is                      11
 Integral operator is                         1
 short-range coefficients                     0
 long-range coefficients              100000000
 Omega coefficients                           0
 if combine SR and LR in K                    0
 Integral screening is                        0
 Integral computing path is                   2
 max size of driver memory is            800000
 size of driver memory is                593474
 size of scratch memory is             11861008
 max col of scratch BK array               1296
 max len of scratch array in speh3          155
 max len of scratch index in speh4           18
 max int batch size is                      520
 min int batch size is                       52
 fixed nKL is                                52
 max L of basis functions is                  2
 order of int derivative is                   0
 number of shells is                         91
 number of basis is                         255
 number of cartesian basis is               255
 number of contracted shell pairs          2766
 number of primitive shell pairs           5213
 maxK2 (contraction) of shell pair           36
 max number of K2 of shell pair               1
 max number of CS2 of shell pair            535
 max number of PS2 of shell pair            535
 mem total for path MDJ                  561724
 -------------------------------------------------------
 Smallest overlap matrix eigenvalue = 1.11E-03
 Guess from superposition of atomic densities
 Warning:  Energy on first SCF cycle will be non-variational
 SAD guess density has 180.000000 electrons

 -----------------------------------------------------------------------
  General SCF calculation program by
  Eric Jon Sundstrom, Paul Horn, Yuezhi Mao, Dmitri Zuev, Alec White,
  David Stuck, Shaama M.S., Shane Yost, Joonho Lee, David Small,
  Daniel Levine, Susi Lehtola, Hugh Burton, Evgeny Epifanovsky
 -----------------------------------------------------------------------
 Exchange:     0.2000 Hartree-Fock + 0.0800 Slater + 0.7200 B88
 Correlation:  0.1900 VWN1RPA + 0.8100 LYP
 Using SG-1 standard quadrature grid
 using 4 threads for integral computing
 -------------------------------------------------------
 OpenMP Integral computing Module                
 Release: version 2.0, May 2017, Q-Chem Inc. Pleasanton 
 -------------------------------------------------------
 -------------------------------------------------------
 OpenMP BLAS3 based DFT computing Module                
 Release: version 1.0, May 2013, Q-Chem Inc. Pittsburgh 
 -------------------------------------------------------
 A restricted SCF calculation will be
 performed using DIIS
 SCF converges when DIIS error is below 1.0e-08
 ---------------------------------------
  Cycle       Energy         DIIS error
 ---------------------------------------
    1  -21138.4187003677      3.21e-02  
    2  -21138.0190267112      1.81e-03  
    3  -21137.9628235231      3.13e-03  
    4  -21138.0293306050      1.03e-03  
    5  -21138.0370395403      2.12e-04  
    6  -21138.0372628148      1.28e-04  
    7  -21138.0373907892      2.51e-05  
    8  -21138.0373955550      6.20e-06  
    9  -21138.0373957933      1.67e-06  
   10  -21138.0373958153      3.94e-07  
   11  -21138.0373958164      1.42e-07  
   12  -21138.0373958164      2.48e-08  
   13  -21138.0373958163      6.24e-09  Convergence criterion met
 ---------------------------------------
 SCF time:   CPU 64.12s  wall 17.00s 
 SCF   energy in the final basis set =   -21138.0373958163
 Total energy in the final basis set =   -21138.0373958163

 --------------------------------------------------------------
             Orbital Energies (a.u.) and Symmetries
 --------------------------------------------------------------

 Alpha MOs, Restricted
 -- Occupied --                  
*******-1165.89-1165.88 -176.33 -176.33 -176.31 -165.73 -165.73
  1 A'    2 A'    3 A'    4 A'    5 A'    6 A'    7 A'    8 A'                 
-165.73 -165.73 -165.73 -165.73 -165.71 -165.71 -165.71  -77.11
  1 A"    9 A'   10 A'    2 A"   11 A'    3 A"   12 A'   13 A'                 
-35.825 -35.824 -35.805 -31.319 -31.317 -31.313 -31.312 -31.311
 14 A'   15 A'   16 A'   17 A'   18 A'    4 A"   19 A'   20 A'                 
-31.311 -31.297 -31.293 -31.293 -22.969 -22.968 -22.968 -22.967
  5 A"   21 A'    6 A"   22 A'   23 A'   24 A'    7 A"   25 A'                 
-22.966 -22.966 -22.963 -22.963 -22.962 -22.962 -22.948 -22.947
 26 A'    8 A"    9 A"   27 A'   28 A'   10 A"   29 A'   11 A"                 
-22.947 -22.944 -22.944 -10.292  -6.605  -6.375  -6.373  -6.354
 30 A'   12 A"   31 A'   32 A'   33 A'   34 A'   35 A'   36 A'                 
 -4.787  -4.786  -4.772  -4.771  -4.770  -4.770  -4.767  -4.765
 37 A'   38 A'   13 A"   39 A'   40 A'   14 A"   41 A'   42 A'                 
 -4.764  -4.762  -4.753  -4.752  -2.053  -2.052  -2.049  -2.048
 15 A"   43 A'   16 A"   44 A'   45 A'   46 A'   17 A"   47 A'                 
 -2.047  -2.046  -2.035  -2.035  -2.033  -2.033  -2.031  -2.027
 48 A'   18 A"   49 A'   19 A"   20 A"   50 A'   51 A'   21 A"                 
 -2.027  -2.017  -2.017  -0.797  -0.689  -0.675  -0.631  -0.506
 52 A'   22 A"   53 A'   54 A'   55 A'   56 A'   57 A'   58 A'                 
 -0.423  -0.401  -0.368  -0.319  -0.303  -0.298  -0.290  -0.281
 59 A'   60 A'   23 A"   61 A'   62 A'   24 A"   25 A"   63 A'                 
 -0.269  -0.252
 64 A'   26 A"                                                                 
 -- Virtual --                   
 -0.106  -0.099  -0.096  -0.026   0.006   0.028   0.044   0.046
 27 A"   65 A'   66 A'   67 A'   68 A'   69 A'   70 A'   28 A"                 
  0.062   0.088   0.093   0.101   0.122   0.166   0.179   0.188
 71 A'   72 A'   29 A"   73 A'   74 A'   75 A'   76 A'   77 A'                 
  0.192   0.211   0.215   0.217   0.234   0.243   0.269   0.286
 30 A"   78 A'   79 A'   31 A"   32 A"   80 A'   81 A'   33 A"                 
  0.292   0.318   0.348   0.367   0.367   0.379   0.394   0.398
 82 A'   83 A'   34 A"   35 A"   84 A'   85 A'   36 A"   37 A"                 
  0.404   0.405   0.426   0.431   0.447   0.450   0.462   0.499
 38 A"   86 A'   39 A"   87 A'   88 A'   89 A'   90 A'   91 A'                 
  0.538   0.550   0.587   0.619   0.636   0.671   0.687   0.742
 92 A'   40 A"   93 A'   94 A'   95 A'   96 A'   41 A"   42 A"                 
  0.785   0.819   0.887   0.953   0.954   1.225   1.289   1.308
 97 A'   98 A'   99 A'  100 A'  101 A'   43 A"   44 A"  102 A'                 
  1.310   1.314   1.320   1.337   1.380   1.390   1.406   1.449
 45 A"  103 A'  104 A'  105 A'  106 A'   46 A"  107 A'   47 A"                 
  1.556   1.618   1.645   1.668   1.698   1.867   2.652   2.717
 48 A"  108 A'  109 A'  110 A'  111 A'  112 A'   49 A"  113 A'                 
  2.953   3.938   3.939   3.945   3.955   3.958   3.965   3.974
114 A'   50 A"  115 A'   51 A"  116 A'   52 A"   53 A"  117 A'                 
  3.975   4.016   4.018   4.036   4.067   4.122   4.195   4.223
 54 A"   55 A"  118 A'  119 A'  120 A'  121 A'  122 A'  123 A'                 
  4.279   4.371   4.400   5.958   5.987   5.993   5.998   6.001
124 A'  125 A'  126 A'   56 A"   57 A"  127 A'   58 A"  128 A'                 
  6.002   6.019   6.036   6.068   6.891  13.779  13.888  13.953
129 A'  130 A'  131 A'  132 A'  133 A'   59 A"  134 A'  135 A'                 
 23.319  27.722  27.810  27.841  28.305  28.332  28.333  28.336
136 A'  137 A'  138 A'  139 A'   60 A"   61 A"  140 A'   62 A"                 
 28.338  28.341  28.353  28.367  28.370  28.514  28.517  28.519
141 A'  142 A'  143 A'  144 A'  145 A'   63 A"   64 A"  146 A'                 
 28.522  28.523  28.534  28.539  28.540  28.549  28.557  28.558
147 A'   65 A"   66 A"   67 A"  148 A'   68 A"  149 A'  150 A'                 
 28.576  28.624  28.660  28.672 127.854 127.876 127.877 127.879
151 A'  152 A'  153 A'  154 A'   69 A"  155 A'   70 A"   71 A"                 
127.880 127.891 127.895 127.912 127.918 151.543 151.616 151.640
156 A'  157 A'  158 A'  159 A'  160 A'  161 A'  162 A'  163 A'                 
163.0181901.7011901.7771901.803
164 A'  165 A'  166 A'  167 A'                                                 

 Beta MOs, Restricted
 -- Occupied --                  
*******-1165.89-1165.88 -176.33 -176.33 -176.31 -165.73 -165.73
  1 A'    2 A'    3 A'    4 A'    5 A'    6 A'    7 A'    8 A'                 
-165.73 -165.73 -165.73 -165.73 -165.71 -165.71 -165.71  -77.11
  1 A"    9 A'   10 A'    2 A"   11 A'    3 A"   12 A'   13 A'                 
-35.825 -35.824 -35.805 -31.319 -31.317 -31.313 -31.312 -31.311
 14 A'   15 A'   16 A'   17 A'   18 A'    4 A"   19 A'   20 A'                 
-31.311 -31.297 -31.293 -31.293 -22.969 -22.968 -22.968 -22.967
  5 A"   21 A'    6 A"   22 A'   23 A'   24 A'    7 A"   25 A'                 
-22.966 -22.966 -22.963 -22.963 -22.962 -22.962 -22.948 -22.947
 26 A'    8 A"    9 A"   27 A'   28 A'   10 A"   29 A'   11 A"                 
-22.947 -22.944 -22.944 -10.292  -6.605  -6.375  -6.373  -6.354
 30 A'   12 A"   31 A'   32 A'   33 A'   34 A'   35 A'   36 A'                 
 -4.787  -4.786  -4.772  -4.771  -4.770  -4.770  -4.767  -4.765
 37 A'   38 A'   13 A"   39 A'   40 A'   14 A"   41 A'   42 A'                 
 -4.764  -4.762  -4.753  -4.752  -2.053  -2.052  -2.049  -2.048
 15 A"   43 A'   16 A"   44 A'   45 A'   46 A'   17 A"   47 A'                 
 -2.047  -2.046  -2.035  -2.035  -2.033  -2.033  -2.031  -2.027
 48 A'   18 A"   49 A'   19 A"   20 A"   50 A'   51 A'   21 A"                 
 -2.027  -2.017  -2.017  -0.797  -0.689  -0.675  -0.631  -0.506
 52 A'   22 A"   53 A'   54 A'   55 A'   56 A'   57 A'   58 A'                 
 -0.423  -0.401  -0.368  -0.319  -0.303  -0.298  -0.290  -0.281
 59 A'   60 A'   23 A"   61 A'   62 A'   24 A"   25 A"   63 A'                 
 -0.269  -0.252
 64 A'   26 A"                                                                 
 -- Virtual --                   
 -0.106  -0.099  -0.096  -0.026   0.006   0.028   0.044   0.046
 27 A"   65 A'   66 A'   67 A'   68 A'   69 A'   70 A'   28 A"                 
  0.062   0.088   0.093   0.101   0.122   0.166   0.179   0.188
 71 A'   72 A'   29 A"   73 A'   74 A'   75 A'   76 A'   77 A'                 
  0.192   0.211   0.215   0.217   0.234   0.243   0.269   0.286
 30 A"   78 A'   79 A'   31 A"   32 A"   80 A'   81 A'   33 A"                 
  0.292   0.318   0.348   0.367   0.367   0.379   0.394   0.398
 82 A'   83 A'   34 A"   35 A"   84 A'   85 A'   36 A"   37 A"                 
  0.404   0.405   0.426   0.431   0.447   0.450   0.462   0.499
 38 A"   86 A'   39 A"   87 A'   88 A'   89 A'   90 A'   91 A'                 
  0.538   0.550   0.587   0.619   0.636   0.671   0.687   0.742
 92 A'   40 A"   93 A'   94 A'   95 A'   96 A'   41 A"   42 A"                 
  0.785   0.819   0.887   0.953   0.954   1.225   1.289   1.308
 97 A'   98 A'   99 A'  100 A'  101 A'   43 A"   44 A"  102 A'                 
  1.310   1.314   1.320   1.337   1.380   1.390   1.406   1.449
 45 A"  103 A'  104 A'  105 A'  106 A'   46 A"  107 A'   47 A"                 
  1.556   1.618   1.645   1.668   1.698   1.867   2.652   2.717
 48 A"  108 A'  109 A'  110 A'  111 A'  112 A'   49 A"  113 A'                 
  2.953   3.938   3.939   3.945   3.955   3.958   3.965   3.974
114 A'   50 A"  115 A'   51 A"  116 A'   52 A"   53 A"  117 A'                 
  3.975   4.016   4.018   4.036   4.067   4.122   4.195   4.223
 54 A"   55 A"  118 A'  119 A'  120 A'  121 A'  122 A'  123 A'                 
  4.279   4.371   4.400   5.958   5.987   5.993   5.998   6.001
124 A'  125 A'  126 A'   56 A"   57 A"  127 A'   58 A"  128 A'                 
  6.002   6.019   6.036   6.068   6.891  13.779  13.888  13.953
129 A'  130 A'  131 A'  132 A'  133 A'   59 A"  134 A'  135 A'                 
 23.319  27.722  27.810  27.841  28.305  28.332  28.333  28.336
136 A'  137 A'  138 A'  139 A'   60 A"   61 A"  140 A'   62 A"                 
 28.338  28.341  28.353  28.367  28.370  28.514  28.517  28.519
141 A'  142 A'  143 A'  144 A'  145 A'   63 A"   64 A"  146 A'                 
 28.522  28.523  28.534  28.539  28.540  28.549  28.557  28.558
147 A'   65 A"   66 A"   67 A"  148 A'   68 A"  149 A'  150 A'                 
 28.576  28.624  28.660  28.672 127.854 127.876 127.877 127.879
151 A'  152 A'  153 A'  154 A'   69 A"  155 A'   70 A"   71 A"                 
127.880 127.891 127.895 127.912 127.918 151.543 151.616 151.640
156 A'  157 A'  158 A'  159 A'  160 A'  161 A'  162 A'  163 A'                 
163.0181901.7011901.7771901.803
164 A'  165 A'  166 A'  167 A'                                                 
 --------------------------------------------------------------

          Ground-State Mulliken Net Atomic Charges

     Atom                 Charge (a.u.)
  ----------------------------------------
      1 C                    -0.308260
      2 P                     0.104055
      3 I                    -0.137105
      4 I                     0.143266
      5 I                     0.198044
  ----------------------------------------
  Sum of atomic charges =     0.000000

 -----------------------------------------------------------------
                    Cartesian Multipole Moments
 -----------------------------------------------------------------
    Charge (ESU x 10^10)
                 0.0000
    Dipole Moment (Debye)
         X       0.7955      Y      -0.3945      Z      -0.0000
       Tot       0.8880
    Quadrupole Moments (Debye-Ang)
        XX    -101.8034     XY       2.2770     YY    -100.8572
        XZ      -0.0000     YZ       0.0000     ZZ    -105.6643
    Octopole Moments (Debye-Ang^2)
       XXX      18.9279    XXY      -4.5190    XYY       3.2091
       YYY     -43.3938    XXZ      -0.0000    XYZ      -0.0000
       YYZ      -0.0000    XZZ       1.3128    YZZ      -8.0591
       ZZZ      -0.0000
    Hexadecapole Moments (Debye-Ang^3)
      XXXX   -2535.2073   XXXY      71.7152   XXYY    -635.9052
      XYYY      16.0857   YYYY   -1047.2135   XXXZ       0.0000
      XXYZ      -0.0000   XYYZ      -0.0000   YYYZ      -0.0000
      XXZZ    -487.0836   XYZZ       3.7182   YYZZ    -212.0150
      XZZZ       0.0000   YZZZ      -0.0000   ZZZZ    -151.3010
 -----------------------------------------------------------------
 Calculating MO derivatives via CPSCF
 D1JvT checksum  = 412440 23212.7266990236
 D1KAT checksum  = 1188960 639.0806735189
   1         3          15      0.117068    0.038989
   2         3          15      0.015112    0.005835
   3         3          15      0.002337    0.000948
   4         4          14      0.000342    0.000136
   5        13           5      0.000036    0.000018
   6        16           2      0.000003    0.000002
   7        18           0      0.000000    0.000000    Roots Converged
 Time for AOints: 24.4 s (CPU) 6.2 s (wall)
 ------------------------------------------------------------------------------
                     AOints        : Timing summary (seconds)
 ------------------------------------------------------------------------------
     job step          cpu (% of tot)      sys (% of tot)     wall (% of tot)
 ------------------------------------------------------------------------------
  cpscf_lag         0.1130E+03 (35.8)   0.8000E-05 (12.5)   0.2909E+02 (35.2)
  iterzp            0.1774E+03 (56.3)   0.5300E-04 (82.8)   0.4688E+02 (56.7)
  make_fx           0.0000E+00 ( 0.0)   0.0000E+00 ( 0.0)   0.0000E+00 ( 0.0)
  AOints            0.2443E+02 ( 7.7)   0.1000E-05 ( 1.6)   0.6195E+01 ( 7.5)
 ------------------------------------------------------------------------------
   Grand Totals     0.3153E+03          0.6400E-04          0.8262E+02
 ------------------------------------------------------------------------------
 Calculating analytic Hessian of the SCF energy
 Polarizability Matrix (a.u.)
            1           2           3
    1-201.7931929   0.1271142   0.0000000
    2   0.1271142-134.5531589  -0.0000000
    3   0.0000000  -0.0000000 -76.5300364

 Direct stationary perturbation theory relativistic correction:

 rels  =     291.317561577082
 relv  =    -970.921725911350
 rel2e =     130.682672522208
 E_rel =    -548.921491812060

 Hessian of the SCF Energy
            1           2           3           4           5           6
    1   0.1764565  -0.1170706   0.0000000  -0.1170341   0.1191763  -0.0000000
    2  -0.1170706   0.2778676   0.0000000   0.1320982  -0.1957748   0.0000000
    3   0.0000000   0.0000000   0.0338658  -0.0000000   0.0000000  -0.0174802
    4  -0.1170341   0.1320982  -0.0000000   0.2261939  -0.0820279   0.0000000
    5   0.1191763  -0.1957748   0.0000000  -0.0820279   0.2502415  -0.0000000
    6  -0.0000000   0.0000000  -0.0174802   0.0000000  -0.0000000   0.0126317
    7  -0.0144580  -0.0017360  -0.0000000  -0.0829636  -0.0417211   0.0000000
    8   0.0047602   0.0037166  -0.0000000  -0.0486816  -0.0347331  -0.0000000
    9   0.0000000  -0.0000000   0.0000493  -0.0000000  -0.0000000  -0.0036899
   10  -0.0326215  -0.0086469   0.0000000  -0.0270548  -0.0033919   0.0000000
   11  -0.0099908  -0.0126566   0.0000000   0.0013211   0.0034686  -0.0000000
   12   0.0000000  -0.0000000  -0.0037415   0.0000000  -0.0000000   0.0007552
   13  -0.0123429  -0.0046447  -0.0000000   0.0008586   0.0079646  -0.0000000
   14   0.0031250  -0.0731528  -0.0000000  -0.0027097  -0.0232022   0.0000000
   15  -0.0000000  -0.0000000  -0.0126934  -0.0000000   0.0000000   0.0077832
            7           8           9          10          11          12
    1  -0.0144580   0.0047602   0.0000000  -0.0326215  -0.0099908   0.0000000
    2  -0.0017360   0.0037166  -0.0000000  -0.0086469  -0.0126566  -0.0000000
    3  -0.0000000  -0.0000000   0.0000493   0.0000000   0.0000000  -0.0037415
    4  -0.0829636  -0.0486816  -0.0000000  -0.0270548   0.0013211   0.0000000
    5  -0.0417211  -0.0347331  -0.0000000  -0.0033919   0.0034686  -0.0000000
    6   0.0000000  -0.0000000  -0.0036899   0.0000000  -0.0000000   0.0007552
    7   0.1013714   0.0381068  -0.0000000  -0.0017366   0.0028051   0.0000000
    8   0.0381068   0.0299268   0.0000000   0.0012033   0.0005457   0.0000000
    9  -0.0000000   0.0000000   0.0024610   0.0000000   0.0000000   0.0025803
   10  -0.0017366   0.0012033   0.0000000   0.0699762   0.0216702  -0.0000000
   11   0.0028051   0.0005457   0.0000000   0.0216702   0.0214634   0.0000000
   12   0.0000000   0.0000000   0.0025803  -0.0000000   0.0000000  -0.0021208
   13  -0.0022132   0.0046113   0.0000000  -0.0085633  -0.0158055   0.0000000
   14   0.0025452   0.0005440   0.0000000  -0.0108347  -0.0128211   0.0000000
   15  -0.0000000   0.0000000  -0.0014007  -0.0000000   0.0000000   0.0025268
           13          14          15
    1  -0.0123429   0.0031250  -0.0000000
    2  -0.0046447  -0.0731528  -0.0000000
    3  -0.0000000  -0.0000000  -0.0126934
    4   0.0008586  -0.0027097  -0.0000000
    5   0.0079646  -0.0232022   0.0000000
    6  -0.0000000   0.0000000   0.0077832
    7  -0.0022132   0.0025452  -0.0000000
    8   0.0046113   0.0005440   0.0000000
    9   0.0000000   0.0000000  -0.0014007
   10  -0.0085633  -0.0108347  -0.0000000
   11  -0.0158055  -0.0128211   0.0000000
   12   0.0000000   0.0000000   0.0025268
   13   0.0222608   0.0078743   0.0000000
   14   0.0078743   0.1086321   0.0000000
   15   0.0000000   0.0000000   0.0037841
 Gradient time:  CPU 460.36 s  wall 121.02 s
 **********************************************************************
 **                                                                  **
 **                       VIBRATIONAL ANALYSIS                       **
 **                       --------------------                       **
 **                                                                  **
 **        VIBRATIONAL FREQUENCIES (CM**-1) AND NORMAL MODES         **
 **     FORCE CONSTANTS (mDYN/ANGSTROM) AND REDUCED MASSES (AMU)     **
 **                  INFRARED INTENSITIES (KM/MOL)                   **
 **                                                                  **
 **********************************************************************


 Mode:                 1                      2                      3
 Frequency:        59.23                  65.16                 101.25
 Force Cnst:      0.0654                 0.2475                 0.5695
 Red. Mass:      31.6558                98.9148                94.2942
 IR Active:          YES                    YES                    YES
 IR Intens:        0.042                  0.177                  0.018
 Raman Active:       YES                    YES                    YES
               X      Y      Z        X      Y      Z        X      Y      Z
 C          0.000 -0.000  0.468   -0.015 -0.387 -0.000    0.157 -0.339  0.000
 P          0.000 -0.000  0.854    0.059 -0.330 -0.000    0.374 -0.181  0.000
 I         -0.000  0.000 -0.160   -0.314  0.458  0.000    0.433  0.042 -0.000
 I         -0.000  0.000 -0.147   -0.147  0.102  0.000   -0.181  0.428 -0.000
 I          0.000 -0.000  0.055    0.448 -0.443 -0.000   -0.358 -0.394  0.000
 TransDip   0.000 -0.000 -0.007    0.011 -0.008  0.000    0.000  0.004 -0.000

 Mode:                 4                      5                      6
 Frequency:       129.00                 268.00                 289.13
 Force Cnst:      1.0699                 1.1962                 0.6387
 Red. Mass:     109.1181                28.2672                12.9666
 IR Active:          YES                    YES                    YES
 IR Intens:        0.028                 10.491                  9.115
 Raman Active:       YES                    YES                    YES
               X      Y      Z        X      Y      Z        X      Y      Z
 C          0.219 -0.145 -0.000   -0.449  0.442  0.000   -0.000 -0.000  0.978
 P         -0.004 -0.320  0.000   -0.380  0.638  0.000    0.000  0.000 -0.204
 I         -0.415 -0.056  0.000    0.042 -0.002 -0.000   -0.000 -0.000  0.009
 I          0.682  0.291  0.000    0.079  0.010 -0.000    0.000  0.000 -0.016
 I         -0.287 -0.143  0.000    0.014 -0.205 -0.000   -0.000  0.000 -0.035
 TransDip  -0.001 -0.005  0.000   -0.092  0.048 -0.000    0.000 -0.000 -0.097

 Mode:                 7                      8                      9
 Frequency:       377.65                 487.28                 998.98
 Force Cnst:      2.5284                 1.8386                 8.2161
 Red. Mass:      30.0898                13.1423                13.9736
 IR Active:          YES                    YES                    YES
 IR Intens:       66.782                 32.717                 21.440
 Raman Active:       YES                    YES                    YES
               X      Y      Z        X      Y      Z        X      Y      Z
 C          0.421  0.219 -0.000    0.789  0.574  0.000   -0.526  0.787 -0.000
 P          0.710  0.486  0.000   -0.194 -0.089 -0.000    0.198 -0.253  0.000
 I         -0.152 -0.081 -0.000    0.008  0.017  0.000    0.000  0.000 -0.000
 I         -0.058 -0.010 -0.000   -0.023 -0.014 -0.000    0.001 -0.002 -0.000
 I         -0.004 -0.048  0.000   -0.012 -0.035 -0.000   -0.000 -0.012  0.000
 TransDip   0.256  0.053  0.000    0.039  0.179 -0.000   -0.003  0.148  0.000

 STANDARD THERMODYNAMIC QUANTITIES AT   298.15 K  AND     1.00 ATM

   This Molecule has  0 Imaginary Frequencies
   Zero point vibrational energy:        3.968 kcal/mol

   Atom    1 Element C  Has Mass   12.00000
   Atom    2 Element P  Has Mass   30.97376
   Atom    3 Element I  Has Mass  126.90440
   Atom    4 Element I  Has Mass  126.90440
   Atom    5 Element I  Has Mass  126.90440
   Molecular Mass:   423.686960 amu
   Principal axes and moments of inertia in amu*Bohr^2:
                             1           2           3
    Eigenvalues --     2347.71844  6762.77816  9110.49659
          X               1.00000    -0.00286     0.00000
          Y               0.00286     1.00000    -0.00000
          Z              -0.00000     0.00000     1.00000
   Rotational Symmetry Number is   1
   The Molecule is an Asymmetric Top
   Translational Enthalpy:        0.889 kcal/mol
   Rotational Enthalpy:           0.889 kcal/mol
   Vibrational Enthalpy:          6.811 kcal/mol
   gas constant (RT):             0.592 kcal/mol
   Translational Entropy:        44.022  cal/mol.K
   Rotational Entropy:           33.336  cal/mol.K
   Vibrational Entropy:          20.089  cal/mol.K

   Total Enthalpy:                9.181 kcal/mol
   Total Entropy:                97.447  cal/mol.K
Archival summary:
1\1\TWL02\FREQ\ProcedureUnspecified\BasisUnspecified\311\taweetha\MonNov2616:47:502018MonNov2616:47:502018\0\\#,FREQ,ProcedureUnspecified,BasisUnspecified,\\0,1\I\C,1,2.10136\P,2,1.68553,1,133.021\I,2,2.16387,1,115.951,3,-180,0\I,3,2.4929,2,106.962,1,0,0\\\@

 Total job time:  138.41s(wall), 524.75s(cpu) 
 Mon Nov 26 16:47:50 2018

        *************************************************************
        *                                                           *
        *  Thank you very much for using Q-Chem.  Have a nice day.  *
        *                                                           *
        *************************************************************
