# Supplementary material for: Geometric and energetic data from ab initio calculations of haloethene, haloimine, halomethylenephosphine, haloiminophosphine, halodiazene, halodiphosphene and halocyclopropane
Source: Data Brief. 2019 Nov 2;27:104738. doi: 10.1016/j.dib.2019.104738 (PMC6861602; doi:10.1016/j.dib.2019.104738)
Supplement: Multimedia component 5 [file mmc5.zip › CP/B3LYP/XYZ/0_file_list.txt]

BrBrCPBrE.xyz
BrBrCPClE.xyz
BrBrCPFE.xyz
BrBrCPHE.xyz
BrBrCPIE.xyz
BrClCPBrE.xyz
BrClCPClE.xyz
BrClCPFE.xyz
BrClCPHE.xyz
BrClCPIE.xyz
BrFCPBrE.xyz
BrFCPClE.xyz
BrFCPFE.xyz
BrFCPHE.xyz
BrFCPIE.xyz
BrHCPBrE.xyz
BrHCPClE.xyz
BrHCPFE.xyz
BrHCPHE.xyz
BrHCPIE.xyz
BrICPBrE.xyz
BrICPClE.xyz
BrICPFE.xyz
BrICPHE.xyz
BrICPIE.xyz
ClBrCPBrE.xyz
ClBrCPClE.xyz
ClBrCPFE.xyz
ClBrCPHE.xyz
ClBrCPIE.xyz
ClClCPBrE.xyz
ClClCPClE.xyz
ClClCPFE.xyz
ClClCPHE.xyz
ClClCPIE.xyz
ClFCPBrE.xyz
ClFCPClE.xyz
ClFCPFE.xyz
ClFCPHE.xyz
ClFCPIE.xyz
ClHCPBrE.xyz
ClHCPClE.xyz
ClHCPFE.xyz
ClHCPHE.xyz
ClHCPIE.xyz
ClICPBrE.xyz
ClICPClE.xyz
ClICPFE.xyz
ClICPHE.xyz
ClICPIE.xyz
FBrCPBrE.xyz
FBrCPClE.xyz
FBrCPFE.xyz
FBrCPHE.xyz
FBrCPIE.xyz
FClCPBrE.xyz
FClCPClE.xyz
FClCPFE.xyz
FClCPHE.xyz
FClCPIE.xyz
FFCPBrE.xyz
FFCPClE.xyz
FFCPFE.xyz
FFCPHE.xyz
FFCPIE.xyz
FHCPBrE.xyz
FHCPClE.xyz
FHCPFE.xyz
FHCPHE.xyz
FHCPIE.xyz
FICPBrE.xyz
FICPClE.xyz
FICPFE.xyz
FICPHE.xyz
FICPIE.xyz
HBrCPBrE.xyz
HBrCPClE.xyz
HBrCPFE.xyz
HBrCPHE.xyz
HBrCPIE.xyz
HClCPBrE.xyz
HClCPClE.xyz
HClCPFE.xyz
HClCPHE.xyz
HClCPIE.xyz
HFCPBrE.xyz
HFCPClE.xyz
HFCPFE.xyz
HFCPHE.xyz
HFCPIE.xyz
HHCPBrE.xyz
HHCPClE.xyz
HHCPFE.xyz
HHCPHE.xyz
HHCPIE.xyz
HICPBrE.xyz
HICPClE.xyz
HICPFE.xyz
HICPHE.xyz
HICPIE.xyz
IBrCPBrE.xyz
IBrCPClE.xyz
IBrCPFE.xyz
IBrCPHE.xyz
IBrCPIE.xyz
IClCPBrE.xyz
IClCPClE.xyz
IClCPFE.xyz
IClCPHE.xyz
IClCPIE.xyz
IFCPBrE.xyz
IFCPClE.xyz
IFCPFE.xyz
IFCPHE.xyz
IFCPIE.xyz
IHCPBrE.xyz
IHCPClE.xyz
IHCPFE.xyz
IHCPHE.xyz
IHCPIE.xyz
IICPBrE.xyz
IICPClE.xyz
IICPFE.xyz
IICPHE.xyz
IICPIE.xyz
