# Supplementary material for: Geometric and energetic data from ab initio calculations of haloethene, haloimine, halomethylenephosphine, haloiminophosphine, halodiazene, halodiphosphene and halocyclopropane
Source: Data Brief. 2019 Nov 2;27:104738. doi: 10.1016/j.dib.2019.104738 (PMC6861602; doi:10.1016/j.dib.2019.104738)
Supplement: Multimedia component 5 [file mmc5.zip › CP/B3LYP/XYZ/BrBrCPBrE.xyz]

BrBrBr.out
                       Coordinates (Angstroms)
     ATOM                X               Y               Z
      1  C         0.5843239189    0.0738502228    0.0000000000
      2  P        -0.3653471897    1.4701971697    0.0000000000
      3  Br       -2.4989557805    0.7194604670    0.0000000000
      4  Br        2.4661924651    0.4269406354    0.0000000000
      5  Br        0.1064935885   -1.7506327141    0.0000000000

Z-matrix Print:
$molecule
0 1
Br
C  1 1.886017
P  2 1.688686 1 131.103857
Br 2 1.914707 1 115.302802 3 -180.000000 0
Br 3 2.261834 2 104.835001 1 -0.000000 0
$end
