# Supplementary material for: Geometric and energetic data from ab initio calculations of haloethene, haloimine, halomethylenephosphine, haloiminophosphine, halodiazene, halodiphosphene and halocyclopropane
Source: Data Brief. 2019 Nov 2;27:104738. doi: 10.1016/j.dib.2019.104738 (PMC6861602; doi:10.1016/j.dib.2019.104738)
Supplement: Multimedia component 5 [file mmc5.zip › CP/B3LYP/XYZ/BrBrCPClE.xyz]

BrBrCl.out
                       Coordinates (Angstroms)
     ATOM                X               Y               Z
      1  C         0.1539065369   -0.1737322936    0.0000000000
      2  P        -0.3756717473   -1.7759341316    0.0000000000
      3  Cl       -2.4620764633   -1.6213329705    0.0000000000
      4  Br        2.0567609948    0.0152795069    0.0000000000
      5  Br       -0.8280419404    1.4346097286    0.0000000000

Z-matrix Print:
$molecule
0 1
Br
C  1 1.884406
P  2 1.687455 1 130.304139
Br 2 1.912219 1 115.732890 3 -180.000000 0
Cl 3 2.092125 2 104.052518 1 -0.000000 0
$end
