# Supplementary material for: Geometric and energetic data from ab initio calculations of haloethene, haloimine, halomethylenephosphine, haloiminophosphine, halodiazene, halodiphosphene and halocyclopropane
Source: Data Brief. 2019 Nov 2;27:104738. doi: 10.1016/j.dib.2019.104738 (PMC6861602; doi:10.1016/j.dib.2019.104738)
Supplement: Multimedia component 5 [file mmc5.zip › CP/B3LYP/XYZ/BrBrCPFE.xyz]

BrBrF.out
                       Coordinates (Angstroms)
     ATOM                X               Y               Z
      1  C         0.0308619109   -0.3332255749    0.0000000000
      2  P        -0.0877196481   -2.0100613968    0.0000000000
      3  F        -1.7078919169   -2.2470669392    0.0000000000
      4  Br        1.8057304402    0.3691656576    0.0000000000
      5  Br       -1.3894474471    0.9107205123    0.0000000000

Z-matrix Print:
$molecule
0 1
Br
C  1 1.888036
P  2 1.681023 1 127.167692
F  3 1.637416 2 102.367514 1 -0.000000 0
Br 2 1.908799 1 117.196411 3 -180.000000 0
$end
