# Supplementary material for: Geometric and energetic data from ab initio calculations of haloethene, haloimine, halomethylenephosphine, haloiminophosphine, halodiazene, halodiphosphene and halocyclopropane
Source: Data Brief. 2019 Nov 2;27:104738. doi: 10.1016/j.dib.2019.104738 (PMC6861602; doi:10.1016/j.dib.2019.104738)
Supplement: Multimedia component 5 [file mmc5.zip › CP/B3LYP/XYZ/BrBrCPHE.xyz]

BrBrH.out
                       Coordinates (Angstroms)
     ATOM                X               Y               Z
      1  C        -0.0209896632   -0.6162817473    0.0000000000
      2  P         0.1107686152   -2.2988732113    0.0000000000
      3  H        -1.2929647828   -2.5487483148    0.0000000000
      4  Br        1.5705239058    0.4334651080    0.0000000000
      5  Br       -1.6211516849    0.4180935616    0.0000000000

Z-matrix Print:
$molecule
0 1
Br
C  1 1.906537
P  2 1.687742 1 118.930946
H  3 1.425800 2 95.615848 1 -180.000000 0
Br 2 1.905374 1 113.712145 3 -180.000000 0
$end
