# Supplementary material for: Geometric and energetic data from ab initio calculations of haloethene, haloimine, halomethylenephosphine, haloiminophosphine, halodiazene, halodiphosphene and halocyclopropane
Source: Data Brief. 2019 Nov 2;27:104738. doi: 10.1016/j.dib.2019.104738 (PMC6861602; doi:10.1016/j.dib.2019.104738)
Supplement: Multimedia component 5 [file mmc5.zip › CP/B3LYP/XYZ/BrBrCPIE.xyz]

BrBrI.out
                       Coordinates (Angstroms)
     ATOM                X               Y               Z
      1  C         0.9928944326    0.0473786949    0.0000000000
      2  P        -0.0420477255    1.3835809797    0.0000000000
      3  I        -2.3519838289    0.4456573746    0.0000000000
      4  Br        2.8512061415    0.5203952700    0.0000000000
      5  Br        0.6559332457   -1.8093359254    0.0000000000

Z-matrix Print:
$molecule
0 1
I 
P  1 2.493092
C  2 1.690131 1 105.660156
Br 3 1.887043 2 131.954557 1 -0.000000 0
Br 3 1.917568 2 113.478358 1 -180.000000 0
$end
