# Supplementary material for: Geometric and energetic data from ab initio calculations of haloethene, haloimine, halomethylenephosphine, haloiminophosphine, halodiazene, halodiphosphene and halocyclopropane
Source: Data Brief. 2019 Nov 2;27:104738. doi: 10.1016/j.dib.2019.104738 (PMC6861602; doi:10.1016/j.dib.2019.104738)
Supplement: Multimedia component 5 [file mmc5.zip › CP/B3LYP/XYZ/BrClCPBrE.xyz]

BrClBr.out
                       Coordinates (Angstroms)
     ATOM                X               Y               Z
      1  C         0.9814985832    0.5536156197    0.0000000000
      2  P        -0.3782070693    1.5625591220    0.0000000000
      3  Br       -2.1369293846    0.1494998141    0.0000000000
      4  Cl        2.5165365354    1.3951559669    0.0000000000
      5  Br        1.1164251907   -1.3296384702    0.0000000000

Z-matrix Print:
$molecule
0 1
Br
C  1 1.888081
P  2 1.693153 1 130.674534
Cl 2 1.750580 1 114.634507 3 -180.000000 0
Br 3 2.256068 2 104.643035 1 -0.000000 0
$end
