# Supplementary material for: Geometric and energetic data from ab initio calculations of haloethene, haloimine, halomethylenephosphine, haloiminophosphine, halodiazene, halodiphosphene and halocyclopropane
Source: Data Brief. 2019 Nov 2;27:104738. doi: 10.1016/j.dib.2019.104738 (PMC6861602; doi:10.1016/j.dib.2019.104738)
Supplement: Multimedia component 5 [file mmc5.zip › CP/B3LYP/XYZ/BrClCPClE.xyz]

BrClCl.out
                       Coordinates (Angstroms)
     ATOM                X               Y               Z
      1  C         0.4847708460   -0.5618565434    0.0000000000
      2  P        -0.8403167670   -1.6133752952    0.0000000000
      3  Cl       -2.4922279697   -0.3359277202    0.0000000000
      4  Cl        2.0483224173   -1.3447626539    0.0000000000
      5  Br        0.5359078701    1.3254008046    0.0000000000

Z-matrix Print:
$molecule
0 1
Br
C  1 1.887950
P  2 1.691611 1 129.985742
Cl 2 1.748610 1 115.046074 3 -180.000000 0
Cl 3 2.088225 2 103.851046 1 -0.000000 0
$end
