# Supplementary material for: Geometric and energetic data from ab initio calculations of haloethene, haloimine, halomethylenephosphine, haloiminophosphine, halodiazene, halodiphosphene and halocyclopropane
Source: Data Brief. 2019 Nov 2;27:104738. doi: 10.1016/j.dib.2019.104738 (PMC6861602; doi:10.1016/j.dib.2019.104738)
Supplement: Multimedia component 5 [file mmc5.zip › CP/B3LYP/XYZ/BrClCPFE.xyz]

BrClF.out
                       Coordinates (Angstroms)
     ATOM                X               Y               Z
      1  C         0.6295460103   -0.1377382248    0.0000000000
      2  P         1.4827339511    1.3164346362    0.0000000000
      3  F         0.2700428730    2.4149296234    0.0000000000
      4  Cl        1.5656786287   -1.6076603710    0.0000000000
      5  Br       -1.2481360435   -0.3398118199    0.0000000000

Z-matrix Print:
$molecule
0 1
Br
C  1 1.888524
P  2 1.685986 1 126.543327
F  3 1.636249 2 101.770433 1 -0.000000 0
Cl 2 1.742703 1 116.348921 3 -180.000000 0
$end
