# Supplementary material for: Geometric and energetic data from ab initio calculations of haloethene, haloimine, halomethylenephosphine, haloiminophosphine, halodiazene, halodiphosphene and halocyclopropane
Source: Data Brief. 2019 Nov 2;27:104738. doi: 10.1016/j.dib.2019.104738 (PMC6861602; doi:10.1016/j.dib.2019.104738)
Supplement: Multimedia component 5 [file mmc5.zip › CP/B3LYP/XYZ/BrClCPHE.xyz]

BrClH.out
                       Coordinates (Angstroms)
     ATOM                X               Y               Z
      1  C         0.6788142481    0.2423941792    0.0000000000
      2  P         1.3999197194    1.7702803333    0.0000000000
      3  H         0.1742737074    2.4953909055    0.0000000000
      4  Cl        1.6826570217   -1.1834178963    0.0000000000
      5  Br       -1.1880772417   -0.1534390403    0.0000000000

Z-matrix Print:
$molecule
0 1
Br
C  1 1.908394
P  2 1.689506 1 127.236589
H  3 1.424076 2 95.343627 1 -0.000000 0
Cl 2 1.743743 1 113.176435 3 -180.000000 0
$end
