# Supplementary material for: Geometric and energetic data from ab initio calculations of haloethene, haloimine, halomethylenephosphine, haloiminophosphine, halodiazene, halodiphosphene and halocyclopropane
Source: Data Brief. 2019 Nov 2;27:104738. doi: 10.1016/j.dib.2019.104738 (PMC6861602; doi:10.1016/j.dib.2019.104738)
Supplement: Multimedia component 5 [file mmc5.zip › CP/B3LYP/XYZ/BrClCPIE.xyz]

BrClI.out
                       Coordinates (Angstroms)
     ATOM                X               Y               Z
      1  C         1.3822430781    0.5608981073    0.0000000000
      2  P         0.0260021695    1.5773182264    0.0000000000
      3  I        -1.9405791154    0.0660267264    0.0000000000
      4  Cl        2.9208462205    1.4002300456    0.0000000000
      5  Br        1.5357321155   -1.3231050251    0.0000000000

Z-matrix Print:
$molecule
0 1
I 
P  1 2.480210
C  2 1.694845 1 105.608874
Cl 3 1.752649 2 114.537518 1 -180.000000 0
Br 3 1.890245 2 131.506908 1 -0.000000 0
$end
