# Supplementary material for: Geometric and energetic data from ab initio calculations of haloethene, haloimine, halomethylenephosphine, haloiminophosphine, halodiazene, halodiphosphene and halocyclopropane
Source: Data Brief. 2019 Nov 2;27:104738. doi: 10.1016/j.dib.2019.104738 (PMC6861602; doi:10.1016/j.dib.2019.104738)
Supplement: Multimedia component 5 [file mmc5.zip › CP/B3LYP/XYZ/BrFCPBrE.xyz]

BrFBr.out
                       Coordinates (Angstroms)
     ATOM                X               Y               Z
      1  C         0.8957321037   -1.0674678195    0.0000000000
      2  P        -0.7179720765   -1.5927494496    0.0000000000
      3  Br       -1.8827853905    0.3357412854    0.0000000000
      4  F         1.8192436271   -2.0442364912    0.0000000000
      5  Br        1.6981691240    0.6348591092    0.0000000000

Z-matrix Print:
$molecule
0 1
Br
C  1 1.881973
F  2 1.344229 1 111.367257
P  2 1.697045 1 133.268832 3 -180.000000 0
Br 4 2.252968 2 103.101343 1 -0.000000 0
$end
