# Supplementary material for: Geometric and energetic data from ab initio calculations of haloethene, haloimine, halomethylenephosphine, haloiminophosphine, halodiazene, halodiphosphene and halocyclopropane
Source: Data Brief. 2019 Nov 2;27:104738. doi: 10.1016/j.dib.2019.104738 (PMC6861602; doi:10.1016/j.dib.2019.104738)
Supplement: Multimedia component 5 [file mmc5.zip › CP/B3LYP/XYZ/BrFCPClE.xyz]

BrFCl.out
                       Coordinates (Angstroms)
     ATOM                X               Y               Z
      1  C        -0.0822705131   -1.0236693631    0.0000000000
      2  P        -1.7578269418   -0.7589889282    0.0000000000
      3  Cl       -1.8785790237    1.3229105517    0.0000000000
      4  F         0.3052031611   -2.3096484077    0.0000000000
      5  Br        1.3870227112    0.1499046735    0.0000000000

Z-matrix Print:
$molecule
0 1
Br
C  1 1.880452
F  2 1.343085 1 111.847653
P  2 1.696333 1 132.407865 3 -180.000000 0
Cl 4 2.085398 2 102.296082 1 -0.000000 0
$end
