# Supplementary material for: Geometric and energetic data from ab initio calculations of haloethene, haloimine, halomethylenephosphine, haloiminophosphine, halodiazene, halodiphosphene and halocyclopropane
Source: Data Brief. 2019 Nov 2;27:104738. doi: 10.1016/j.dib.2019.104738 (PMC6861602; doi:10.1016/j.dib.2019.104738)
Supplement: Multimedia component 5 [file mmc5.zip › CP/B3LYP/XYZ/BrFCPFE.xyz]

BrFF.out
                       Coordinates (Angstroms)
     ATOM                X               Y               Z
      1  C        -0.6054952667   -0.6892708272    0.0000000000
      2  P        -2.0473629857    0.1963071577    0.0000000000
      3  F        -1.4559960773    1.7228055055    0.0000000000
      4  F        -0.6902560352   -2.0267605746    0.0000000000
      5  Br        1.1703459138   -0.0596352307    0.0000000000

Z-matrix Print:
$molecule
0 1
Br
C  1 1.884158
F  2 1.340173 1 113.148437
P  2 1.692108 1 128.919969 3 -180.000000 0
F  4 1.637044 2 100.381336 1 -0.000000 0
$end
