# Supplementary material for: Geometric and energetic data from ab initio calculations of haloethene, haloimine, halomethylenephosphine, haloiminophosphine, halodiazene, halodiphosphene and halocyclopropane
Source: Data Brief. 2019 Nov 2;27:104738. doi: 10.1016/j.dib.2019.104738 (PMC6861602; doi:10.1016/j.dib.2019.104738)
Supplement: Multimedia component 5 [file mmc5.zip › CP/B3LYP/XYZ/BrFCPHE.xyz]

BrFH.out
                       Coordinates (Angstroms)
     ATOM                X               Y               Z
      1  C         0.9094178469   -0.2351771210    0.0000000000
      2  P         2.1170500015    0.9461627166    0.0000000000
      3  H         1.1993005295    2.0293171563    0.0000000000
      4  F         1.2565902078   -1.5267181918    0.0000000000
      5  Br       -0.9839196792   -0.0663696537    0.0000000000

Z-matrix Print:
$molecule
0 1
Br
C  1 1.900848
F  2 1.337388 1 110.140670
P  2 1.689361 1 130.535611 3 -180.000000 0
H  4 1.419679 2 94.095063 1 -0.000000 0
$end
