# Supplementary material for: Geometric and energetic data from ab initio calculations of haloethene, haloimine, halomethylenephosphine, haloiminophosphine, halodiazene, halodiphosphene and halocyclopropane
Source: Data Brief. 2019 Nov 2;27:104738. doi: 10.1016/j.dib.2019.104738 (PMC6861602; doi:10.1016/j.dib.2019.104738)
Supplement: Multimedia component 5 [file mmc5.zip › CP/B3LYP/XYZ/BrFCPIE.xyz]

BrFI.out
                       Coordinates (Angstroms)
     ATOM                X               Y               Z
      1  C         1.3741852608    1.0529216709    0.0000000000
      2  P        -0.1792393925    1.7384686485    0.0000000000
      3  I        -1.7132616062   -0.2054669422    0.0000000000
      4  F         2.3832602457    1.9422818575    0.0000000000
      5  Br        2.0372224112   -0.7128966339    0.0000000000

Z-matrix Print:
$molecule
0 1
I 
P  1 2.476310
C  2 1.697970 1 104.465603
F  3 1.345063 2 114.795772 1 -180.000000 0
Br 3 1.886195 2 134.392878 1 -0.000000 0
$end
