# Supplementary material for: Geometric and energetic data from ab initio calculations of haloethene, haloimine, halomethylenephosphine, haloiminophosphine, halodiazene, halodiphosphene and halocyclopropane
Source: Data Brief. 2019 Nov 2;27:104738. doi: 10.1016/j.dib.2019.104738 (PMC6861602; doi:10.1016/j.dib.2019.104738)
Supplement: Multimedia component 5 [file mmc5.zip › CP/B3LYP/XYZ/BrHCPBrE.xyz]

BrHBr.out
                       Coordinates (Angstroms)
     ATOM                X               Y               Z
      1  C         0.8138511849   -1.4889557031    0.0000000000
      2  P        -0.8465335798   -1.6705045097    0.0000000000
      3  Br       -1.6941785476    0.4236523773    0.0000000000
      4  H         1.3742866438   -2.4208688245    0.0000000000
      5  Br        1.9440054057    0.0166481659    0.0000000000

Z-matrix Print:
$molecule
0 1
Br
P  1 2.259202
C  2 1.670281 1 105.796451
H  3 1.087451 2 114.781917 1 -180.000000 0
Br 3 1.882576 2 133.133073 1 -0.000000 0
$end
