# Supplementary material for: Geometric and energetic data from ab initio calculations of haloethene, haloimine, halomethylenephosphine, haloiminophosphine, halodiazene, halodiphosphene and halocyclopropane
Source: Data Brief. 2019 Nov 2;27:104738. doi: 10.1016/j.dib.2019.104738 (PMC6861602; doi:10.1016/j.dib.2019.104738)
Supplement: Multimedia component 5 [file mmc5.zip › CP/B3LYP/XYZ/BrHCPClE.xyz]

BrHCl.out
                       Coordinates (Angstroms)
     ATOM                X               Y               Z
      1  C        -0.0738612119   -1.3372433406    0.0000000000
      2  P        -1.7162988912   -1.0368928337    0.0000000000
      3  Cl       -1.8913324721    1.0442488551    0.0000000000
      4  H         0.2001304489   -2.3889366169    0.0000000000
      5  Br        1.4261745752   -0.2008252249    0.0000000000

Z-matrix Print:
$molecule
0 1
Br
C  1 1.881902
H  2 1.086798 1 112.545000
P  2 1.669674 1 132.489547 3 -180.000000 0
Cl 4 2.088489 2 105.170626 1 -0.000000 0
$end
