# Supplementary material for: Geometric and energetic data from ab initio calculations of haloethene, haloimine, halomethylenephosphine, haloiminophosphine, halodiazene, halodiphosphene and halocyclopropane
Source: Data Brief. 2019 Nov 2;27:104738. doi: 10.1016/j.dib.2019.104738 (PMC6861602; doi:10.1016/j.dib.2019.104738)
Supplement: Multimedia component 5 [file mmc5.zip › CP/B3LYP/XYZ/BrHCPFE.xyz]

BrHF.out
                       Coordinates (Angstroms)
     ATOM                X               Y               Z
      1  C        -0.5674217065   -1.0786475405    0.0000000000
      2  P        -2.0928740720   -0.4136617701    0.0000000000
      3  F        -1.8198947955    1.1984647179    0.0000000000
      4  H        -0.5070497746   -2.1630530048    0.0000000000
      5  Br        1.1151970678   -0.2271865891    0.0000000000

Z-matrix Print:
$molecule
0 1
Br
C  1 1.885787
H  2 1.086085 1 113.654395
P  2 1.664095 1 129.605392 3 -180.000000 0
F  4 1.635075 2 103.943025 1 -0.000000 0
$end
