# Supplementary material for: Geometric and energetic data from ab initio calculations of haloethene, haloimine, halomethylenephosphine, haloiminophosphine, halodiazene, halodiphosphene and halocyclopropane
Source: Data Brief. 2019 Nov 2;27:104738. doi: 10.1016/j.dib.2019.104738 (PMC6861602; doi:10.1016/j.dib.2019.104738)
Supplement: Multimedia component 5 [file mmc5.zip › CP/B3LYP/XYZ/BrHCPHE.xyz]

BrHH.out
                       Coordinates (Angstroms)
     ATOM                X               Y               Z
      1  C         1.0093248733   -0.7279896344    0.0000000000
      2  P         2.4056785774    0.1947923299    0.0000000000
      3  H         1.7873178324    1.4798213380    0.0000000000
      4  H         1.0781581835   -1.8102103081    0.0000000000
      5  Br       -0.8119969564   -0.1807890625    0.0000000000

Z-matrix Print:
$molecule
0 1
Br
C  1 1.901747
H  2 1.084407 1 110.361771
P  2 1.673717 1 129.818786 3 -180.000000 0
H  4 1.426068 2 97.761735 1 -0.000000 0
$end
