# Supplementary material for: Geometric and energetic data from ab initio calculations of haloethene, haloimine, halomethylenephosphine, haloiminophosphine, halodiazene, halodiphosphene and halocyclopropane
Source: Data Brief. 2019 Nov 2;27:104738. doi: 10.1016/j.dib.2019.104738 (PMC6861602; doi:10.1016/j.dib.2019.104738)
Supplement: Multimedia component 5 [file mmc5.zip › CP/B3LYP/XYZ/BrHCPIE.xyz]

BrHI.out
                       Coordinates (Angstroms)
     ATOM                X               Y               Z
      1  C         1.3215695760   -1.5184266593    0.0000000000
      2  P        -0.3114162461   -1.8811160732    0.0000000000
      3  I        -1.5145524750    0.2892479897    0.0000000000
      4  H         1.9779922919   -2.3854290294    0.0000000000
      5  Br        2.3040429499    0.0880927790    0.0000000000

Z-matrix Print:
$molecule
0 1
I 
P  1 2.481535
C  2 1.672778 1 106.479449
H  3 1.087467 2 114.607760 1 -180.000000 0
Br 3 1.883125 2 133.970281 1 -0.000000 0
$end
