# Supplementary material for: Geometric and energetic data from ab initio calculations of haloethene, haloimine, halomethylenephosphine, haloiminophosphine, halodiazene, halodiphosphene and halocyclopropane
Source: Data Brief. 2019 Nov 2;27:104738. doi: 10.1016/j.dib.2019.104738 (PMC6861602; doi:10.1016/j.dib.2019.104738)
Supplement: Multimedia component 5 [file mmc5.zip › CP/B3LYP/XYZ/BrICPBrE.xyz]

BrIBr.out
                       Coordinates (Angstroms)
     ATOM                X               Y               Z
      1  C         0.1384697112   -0.0494505397    0.0000000000
      2  P        -0.7013054790    1.4114685979    0.0000000000
      3  Br       -2.8946899502    0.8453032786    0.0000000000
      4  I         2.2712790828    0.2276527796    0.0000000000
      5  Br       -0.4791863295   -1.8330124667    0.0000000000

Z-matrix Print:
$molecule
0 1
I 
C  1 2.150735
P  2 1.685084 1 112.488800
Br 2 1.887483 1 116.503850 3 -180.000000 0
Br 3 2.265277 2 105.417942 1 -180.000000 0
$end
