# Supplementary material for: Geometric and energetic data from ab initio calculations of haloethene, haloimine, halomethylenephosphine, haloiminophosphine, halodiazene, halodiphosphene and halocyclopropane
Source: Data Brief. 2019 Nov 2;27:104738. doi: 10.1016/j.dib.2019.104738 (PMC6861602; doi:10.1016/j.dib.2019.104738)
Supplement: Multimedia component 5 [file mmc5.zip › CP/B3LYP/XYZ/BrICPClE.xyz]

BrICl.out
                       Coordinates (Angstroms)
     ATOM                X               Y               Z
      1  C         0.2899791854   -0.1564360604    0.0000000000
      2  P         0.7929571336   -1.7631120833    0.0000000000
      3  Cl        2.8859720490   -1.6602161728    0.0000000000
      4  I        -1.8444397717    0.0610035626    0.0000000000
      5  Br        1.3027136679    1.4329526811    0.0000000000

Z-matrix Print:
$molecule
0 1
I 
C  1 2.145466
P  2 1.683566 1 113.199814
Br 2 1.884619 1 116.687847 3 -180.000000 0
Cl 3 2.095543 2 104.568505 1 -180.000000 0
$end
