# Supplementary material for: Geometric and energetic data from ab initio calculations of haloethene, haloimine, halomethylenephosphine, haloiminophosphine, halodiazene, halodiphosphene and halocyclopropane
Source: Data Brief. 2019 Nov 2;27:104738. doi: 10.1016/j.dib.2019.104738 (PMC6861602; doi:10.1016/j.dib.2019.104738)
Supplement: Multimedia component 5 [file mmc5.zip › CP/B3LYP/XYZ/BrICPFE.xyz]

BrIF.out
                       Coordinates (Angstroms)
     ATOM                X               Y               Z
      1  C         0.4241672695   -0.3768456950    0.0000000000
      2  P         0.6527534888   -2.0396024684    0.0000000000
      3  F         2.2834313452   -2.1928705356    0.0000000000
      4  I        -1.6065962333    0.2379224795    0.0000000000
      5  Br        1.7703729738    0.9533165992    0.0000000000

Z-matrix Print:
$molecule
0 1
I 
C  1 2.121778
P  2 1.678396 1 114.670141
F  3 1.637865 2 103.197107 1 -180.000000 0
Br 2 1.892512 1 118.500941 3 -180.000000 0
$end
