# Supplementary material for: Geometric and energetic data from ab initio calculations of haloethene, haloimine, halomethylenephosphine, haloiminophosphine, halodiazene, halodiphosphene and halocyclopropane
Source: Data Brief. 2019 Nov 2;27:104738. doi: 10.1016/j.dib.2019.104738 (PMC6861602; doi:10.1016/j.dib.2019.104738)
Supplement: Multimedia component 5 [file mmc5.zip › CP/B3LYP/XYZ/BrICPHE.xyz]

BrIH.out
                       Coordinates (Angstroms)
     ATOM                X               Y               Z
      1  C         0.4936308868   -0.7046044297    0.0000000000
      2  P         0.5079873784   -2.3906918845    0.0000000000
      3  H         1.9297687856   -2.5261453481    0.0000000000
      4  I        -1.3839876288    0.3215549194    0.0000000000
      5  Br        2.0125659557    0.4488340944    0.0000000000

Z-matrix Print:
$molecule
0 1
I 
C  1 2.139732
P  2 1.686149 1 119.145407
H  3 1.428219 2 95.930001 1 -180.000000 0
Br 2 1.907245 1 114.130375 3 -180.000000 0
$end
