# Supplementary material for: Geometric and energetic data from ab initio calculations of haloethene, haloimine, halomethylenephosphine, haloiminophosphine, halodiazene, halodiphosphene and halocyclopropane
Source: Data Brief. 2019 Nov 2;27:104738. doi: 10.1016/j.dib.2019.104738 (PMC6861602; doi:10.1016/j.dib.2019.104738)
Supplement: Multimedia component 5 [file mmc5.zip › CP/B3LYP/XYZ/BrICPIE.xyz]

BrII.out
                       Coordinates (Angstroms)
     ATOM                X               Y               Z
      1  C         0.5527987602   -0.1167902107    0.0000000000
      2  P        -0.3753481192    1.2908048973    0.0000000000
      3  I        -2.7611712262    0.5555360644    0.0000000000
      4  I         2.6702557524    0.2910546869    0.0000000000
      5  Br        0.0754599919   -1.9416645882    0.0000000000

Z-matrix Print:
$molecule
0 1
I 
C  1 2.156377
P  2 1.686055 1 112.497984
Br 2 1.886271 1 115.560898 3 -180.000000 0
I  3 2.496552 2 106.271873 1 -180.000000 0
$end
