# Supplementary material for: Geometric and energetic data from ab initio calculations of haloethene, haloimine, halomethylenephosphine, haloiminophosphine, halodiazene, halodiphosphene and halocyclopropane
Source: Data Brief. 2019 Nov 2;27:104738. doi: 10.1016/j.dib.2019.104738 (PMC6861602; doi:10.1016/j.dib.2019.104738)
Supplement: Multimedia component 5 [file mmc5.zip › CP/B3LYP/XYZ/ClBrCPBrE.xyz]

ClBrBr.out
                       Coordinates (Angstroms)
     ATOM                X               Y               Z
      1  C         0.5620046027   -0.2661578763    0.0000000000
      2  P        -0.4456804572    1.0913640341    0.0000000000
      3  Br       -2.5329681750    0.2181852719    0.0000000000
      4  Br        2.4328602174    0.1421608192    0.0000000000
      5  Cl        0.1818543303   -1.9437122972    0.0000000000

Z-matrix Print:
$molecule
0 1
Br
C  1 1.914896
P  2 1.690649 1 114.274530
Cl 2 1.720088 1 115.080019 3 -180.000000 0
Br 3 2.262567 2 103.885298 1 -180.000000 0
$end
