# Supplementary material for: Geometric and energetic data from ab initio calculations of haloethene, haloimine, halomethylenephosphine, haloiminophosphine, halodiazene, halodiphosphene and halocyclopropane
Source: Data Brief. 2019 Nov 2;27:104738. doi: 10.1016/j.dib.2019.104738 (PMC6861602; doi:10.1016/j.dib.2019.104738)
Supplement: Multimedia component 5 [file mmc5.zip › CP/B3LYP/XYZ/ClBrCPClE.xyz]

ClBrCl.out
                       Coordinates (Angstroms)
     ATOM                X               Y               Z
      1  C        -0.0552887732   -0.2119781780    0.0000000000
      2  P        -0.9629950635    1.2130925206    0.0000000000
      3  Cl       -2.9404008136    0.5283336674    0.0000000000
      4  Br        1.8383909406    0.0589941881    0.0000000000
      5  Cl       -0.5705064609   -1.8522363288    0.0000000000

Z-matrix Print:
$molecule
0 1
Br
C  1 1.912969
P  2 1.689603 1 114.351966
Cl 2 1.719272 1 115.581251 3 -180.000000 0
Cl 3 2.092613 2 103.394777 1 -180.000000 0
$end
