# Supplementary material for: Geometric and energetic data from ab initio calculations of haloethene, haloimine, halomethylenephosphine, haloiminophosphine, halodiazene, halodiphosphene and halocyclopropane
Source: Data Brief. 2019 Nov 2;27:104738. doi: 10.1016/j.dib.2019.104738 (PMC6861602; doi:10.1016/j.dib.2019.104738)
Supplement: Multimedia component 5 [file mmc5.zip › CP/B3LYP/XYZ/ClBrCPFE.xyz]

ClBrF.out
                       Coordinates (Angstroms)
     ATOM                X               Y               Z
      1  C         0.3950224399   -0.1045483625    0.0000000000
      2  P         1.1815864035    1.3841486426    0.0000000000
      3  F         2.7574818827    0.9351429031    0.0000000000
      4  Br       -1.5128211504   -0.0365196501    0.0000000000
      5  Cl        1.1150387770   -1.6678799518    0.0000000000

Z-matrix Print:
$molecule
0 1
Br
C  1 1.909056
P  2 1.683717 1 115.807909
F  3 1.638613 2 101.946695 1 -180.000000 0
Cl 2 1.721171 1 116.771311 3 -180.000000 0
$end
