# Supplementary material for: Geometric and energetic data from ab initio calculations of haloethene, haloimine, halomethylenephosphine, haloiminophosphine, halodiazene, halodiphosphene and halocyclopropane
Source: Data Brief. 2019 Nov 2;27:104738. doi: 10.1016/j.dib.2019.104738 (PMC6861602; doi:10.1016/j.dib.2019.104738)
Supplement: Multimedia component 5 [file mmc5.zip › CP/B3LYP/XYZ/ClBrCPHE.xyz]

ClBrH.out
                       Coordinates (Angstroms)
     ATOM                X               Y               Z
      1  C         0.6992569200    0.2202234992    0.0000000000
      2  P         1.1784722299    1.8396103875    0.0000000000
      3  H         2.5768193809    1.5583718489    0.0000000000
      4  Br       -1.1636186307   -0.1958111952    0.0000000000
      5  Cl        1.7230197982   -1.1874095942    0.0000000000

Z-matrix Print:
$molecule
0 1
Br
C  1 1.908767
P  2 1.688805 1 119.073985
H  3 1.426348 2 95.113007 1 -180.000000 0
Cl 2 1.740552 1 113.438925 3 -180.000000 0
$end
