# Supplementary material for: Geometric and energetic data from ab initio calculations of haloethene, haloimine, halomethylenephosphine, haloiminophosphine, halodiazene, halodiphosphene and halocyclopropane
Source: Data Brief. 2019 Nov 2;27:104738. doi: 10.1016/j.dib.2019.104738 (PMC6861602; doi:10.1016/j.dib.2019.104738)
Supplement: Multimedia component 5 [file mmc5.zip › CP/B3LYP/XYZ/ClBrCPIE.xyz]

ClBrI.out
                       Coordinates (Angstroms)
     ATOM                X               Y               Z
      1  C         1.0418855195   -0.2850964943    0.0000000000
      2  P         0.0237544516    1.0652853622    0.0000000000
      3  I        -2.2862676528    0.1250327377    0.0000000000
      4  Br        2.9093373794    0.1492562600    0.0000000000
      5  Cl        0.7011390774   -1.9727881484    0.0000000000

Z-matrix Print:
$molecule
0 1
I 
P  1 2.494048
C  2 1.691190 1 104.866866
Cl 3 1.721747 2 131.570627 1 -0.000000 0
Br 3 1.917300 2 113.921069 1 -180.000000 0
$end
