# Supplementary material for: Geometric and energetic data from ab initio calculations of haloethene, haloimine, halomethylenephosphine, haloiminophosphine, halodiazene, halodiphosphene and halocyclopropane
Source: Data Brief. 2019 Nov 2;27:104738. doi: 10.1016/j.dib.2019.104738 (PMC6861602; doi:10.1016/j.dib.2019.104738)
Supplement: Multimedia component 5 [file mmc5.zip › CP/B3LYP/XYZ/ClClCPBrE.xyz]

ClClBr.out
                       Coordinates (Angstroms)
     ATOM                X               Y               Z
      1  C         1.2031235571   -0.0385534278    0.0000000000
      2  P         0.0375949419    1.1904322271    0.0000000000
      3  Br       -1.9241460547    0.0760009297    0.0000000000
      4  Cl        2.8656670515    0.5124816417    0.0000000000
      5  Cl        1.0166082328   -1.7507280468    0.0000000000

Z-matrix Print:
$molecule
0 1
Br
P  1 2.256188
C  2 1.693772 1 103.881798
Cl 3 1.722304 2 130.301053 1 -0.000000 0
Cl 3 1.751482 2 115.144647 1 -180.000000 0
$end
