# Supplementary material for: Geometric and energetic data from ab initio calculations of haloethene, haloimine, halomethylenephosphine, haloiminophosphine, halodiazene, halodiphosphene and halocyclopropane
Source: Data Brief. 2019 Nov 2;27:104738. doi: 10.1016/j.dib.2019.104738 (PMC6861602; doi:10.1016/j.dib.2019.104738)
Supplement: Multimedia component 5 [file mmc5.zip › CP/B3LYP/XYZ/ClClCPClE.xyz]

ClClCl.out
                       Coordinates (Angstroms)
     ATOM                X               Y               Z
      1  C         0.5983454343   -0.0324111170    0.0000000000
      2  P        -0.5327126004    1.2271945980    0.0000000000
      3  Cl       -2.3643579238    0.2216130971    0.0000000000
      4  Cl        2.2763494202    0.4608206018    0.0000000000
      5  Cl        0.3436497864   -1.7355812416    0.0000000000

Z-matrix Print:
$molecule
0 1
P 
C  1 1.692897
Cl 2 1.722109 1 129.572765
Cl 2 1.748993 1 115.541982 3 -180.000000 0
Cl 1 2.089526 2 103.155146 3 -0.000000 0
$end
