# Supplementary material for: Geometric and energetic data from ab initio calculations of haloethene, haloimine, halomethylenephosphine, haloiminophosphine, halodiazene, halodiphosphene and halocyclopropane
Source: Data Brief. 2019 Nov 2;27:104738. doi: 10.1016/j.dib.2019.104738 (PMC6861602; doi:10.1016/j.dib.2019.104738)
Supplement: Multimedia component 5 [file mmc5.zip › CP/B3LYP/XYZ/ClClCPFE.xyz]

ClClF.out
                       Coordinates (Angstroms)
     ATOM                X               Y               Z
      1  C         0.2476575860   -0.0242891673    0.0000000000
      2  P        -0.7553458069    1.3327690953    0.0000000000
      3  F        -2.2370422506    0.6392203482    0.0000000000
      4  Cl        1.9688058854    0.2618052729    0.0000000000
      5  Cl       -0.2455494998   -1.6761334606    0.0000000000

Z-matrix Print:
$molecule
0 1
P 
F  1 1.635981
C  1 1.687490 2 101.384915
Cl 3 1.723903 1 126.907294 2 -0.000000 0
Cl 3 1.744764 1 117.030564 2 -180.000000 0
$end
