# Supplementary material for: Geometric and energetic data from ab initio calculations of haloethene, haloimine, halomethylenephosphine, haloiminophosphine, halodiazene, halodiphosphene and halocyclopropane
Source: Data Brief. 2019 Nov 2;27:104738. doi: 10.1016/j.dib.2019.104738 (PMC6861602; doi:10.1016/j.dib.2019.104738)
Supplement: Multimedia component 5 [file mmc5.zip › CP/B3LYP/XYZ/ClClCPHE.xyz]

ClClH.out
                       Coordinates (Angstroms)
     ATOM                X               Y               Z
      1  C        -0.0136847215   -0.1740354795    0.0000000000
      2  P        -0.0038500616   -1.8648284123    0.0000000000
      3  H        -1.4226226135   -1.9906795279    0.0000000000
      4  Cl        1.4971768635    0.6992255592    0.0000000000
      5  Cl       -1.4074056190    0.8724760525    0.0000000000

Z-matrix Print:
$molecule
0 1
Cl
C  1 1.745075
P  2 1.690822 1 119.694168
H  3 1.424343 2 94.735847 1 -180.000000 0
Cl 2 1.742884 1 113.070564 3 -180.000000 0
$end
