# Supplementary material for: Geometric and energetic data from ab initio calculations of haloethene, haloimine, halomethylenephosphine, haloiminophosphine, halodiazene, halodiphosphene and halocyclopropane
Source: Data Brief. 2019 Nov 2;27:104738. doi: 10.1016/j.dib.2019.104738 (PMC6861602; doi:10.1016/j.dib.2019.104738)
Supplement: Multimedia component 5 [file mmc5.zip › CP/B3LYP/XYZ/ClClCPIE.xyz]

ClClI.out
                       Coordinates (Angstroms)
     ATOM                X               Y               Z
      1  C         1.6429578562   -0.0350015415    0.0000000000
      2  P         0.4813633091    1.1994557803    0.0000000000
      3  I        -1.7002938316    0.0192392550    0.0000000000
      4  Cl        3.3085498283    0.5117310629    0.0000000000
      5  Cl        1.4701113691   -1.7503249484    0.0000000000

Z-matrix Print:
$molecule
0 1
I 
P  1 2.480431
C  2 1.695048 1 104.846031
Cl 3 1.724010 2 130.987749 1 -0.000000 0
Cl 3 1.753030 2 115.085714 1 -180.000000 0
$end
