# Supplementary material for: Geometric and energetic data from ab initio calculations of haloethene, haloimine, halomethylenephosphine, haloiminophosphine, halodiazene, halodiphosphene and halocyclopropane
Source: Data Brief. 2019 Nov 2;27:104738. doi: 10.1016/j.dib.2019.104738 (PMC6861602; doi:10.1016/j.dib.2019.104738)
Supplement: Multimedia component 5 [file mmc5.zip › CP/B3LYP/XYZ/ClFCPBrE.xyz]

ClFBr.out
                       Coordinates (Angstroms)
     ATOM                X               Y               Z
      1  C         1.5015662419    0.2868700363    0.0000000000
      2  P         0.1701109073    1.3408503385    0.0000000000
      3  Br       -1.5820673909   -0.0792436212    0.0000000000
      4  F         2.7095621548    0.8742492277    0.0000000000
      5  Cl        1.6326904945   -1.4224138264    0.0000000000

Z-matrix Print:
$molecule
0 1
Br
P  1 2.255393
C  2 1.698131 1 102.611008
F  3 1.343231 2 115.703856 1 -180.000000 0
Cl 3 1.714306 2 132.751882 1 -0.000000 0
$end
