# Supplementary material for: Geometric and energetic data from ab initio calculations of haloethene, haloimine, halomethylenephosphine, haloiminophosphine, halodiazene, halodiphosphene and halocyclopropane
Source: Data Brief. 2019 Nov 2;27:104738. doi: 10.1016/j.dib.2019.104738 (PMC6861602; doi:10.1016/j.dib.2019.104738)
Supplement: Multimedia component 5 [file mmc5.zip › CP/B3LYP/XYZ/ClFCPClE.xyz]

ClFCl.out
                       Coordinates (Angstroms)
     ATOM                X               Y               Z
      1  C         0.8640827602    0.3834352524    0.0000000000
      2  P        -0.6151499704    1.2146412497    0.0000000000
      3  Cl       -1.9883096638   -0.3578829137    0.0000000000
      4  F         1.9682121328    1.1469824347    0.0000000000
      5  Cl        1.2384167624   -1.2888980974    0.0000000000

Z-matrix Print:
$molecule
0 1
P 
C  1 1.696771
F  2 1.342425 1 116.002305
Cl 2 1.713717 1 131.949443 3 -180.000000 0
Cl 1 2.087678 2 101.795743 3 -180.000000 0
$end
