# Supplementary material for: Geometric and energetic data from ab initio calculations of haloethene, haloimine, halomethylenephosphine, haloiminophosphine, halodiazene, halodiphosphene and halocyclopropane
Source: Data Brief. 2019 Nov 2;27:104738. doi: 10.1016/j.dib.2019.104738 (PMC6861602; doi:10.1016/j.dib.2019.104738)
Supplement: Multimedia component 5 [file mmc5.zip › CP/B3LYP/XYZ/ClFCPFE.xyz]

ClFF.out
                       Coordinates (Angstroms)
     ATOM                X               Y               Z
      1  C         0.3045544377   -0.5259606414    0.0000000000
      2  P        -1.3880321641   -0.5094271045    0.0000000000
      3  F        -1.6628683071    1.1049455042    0.0000000000
      4  F         0.9128740442   -1.7206614152    0.0000000000
      5  Cl        1.4035205600    0.7903372304    0.0000000000

Z-matrix Print:
$molecule
0 1
P 
F  1 1.637600
C  1 1.692667 2 100.221253
F  3 1.340658 1 117.544015 2 -180.000000 0
Cl 3 1.714750 1 129.298565 2 -0.000000 0
$end
