# Supplementary material for: Geometric and energetic data from ab initio calculations of haloethene, haloimine, halomethylenephosphine, haloiminophosphine, halodiazene, halodiphosphene and halocyclopropane
Source: Data Brief. 2019 Nov 2;27:104738. doi: 10.1016/j.dib.2019.104738 (PMC6861602; doi:10.1016/j.dib.2019.104738)
Supplement: Multimedia component 5 [file mmc5.zip › CP/B3LYP/XYZ/ClFCPHE.xyz]

ClFH.out
                       Coordinates (Angstroms)
     ATOM                X               Y               Z
      1  C        -0.2434789329   -0.2331560446    0.0000000000
      2  P        -1.5606366865    0.8256926685    0.0000000000
      3  H        -0.7403558946    1.9863949792    0.0000000000
      4  F        -0.4569474155   -1.5536259322    0.0000000000
      5  Cl        1.4597190782    0.0963334746    0.0000000000

Z-matrix Print:
$molecule
0 1
Cl
C  1 1.734776
F  2 1.337613 1 110.131865
P  2 1.689990 1 130.255760 3 -180.000000 0
H  4 1.421299 2 93.546162 1 -0.000000 0
$end
