# Supplementary material for: Geometric and energetic data from ab initio calculations of haloethene, haloimine, halomethylenephosphine, haloiminophosphine, halodiazene, halodiphosphene and halocyclopropane
Source: Data Brief. 2019 Nov 2;27:104738. doi: 10.1016/j.dib.2019.104738 (PMC6861602; doi:10.1016/j.dib.2019.104738)
Supplement: Multimedia component 5 [file mmc5.zip › CP/B3LYP/XYZ/ClFCPIE.xyz]

ClFI.out
                       Coordinates (Angstroms)
     ATOM                X               Y               Z
      1  C         1.9158418730    0.2798412653    0.0000000000
      2  P         0.6230161920    1.3822853391    0.0000000000
      3  I        -1.3819445334   -0.0739853653    0.0000000000
      4  F         3.1428575126    0.8280788675    0.0000000000
      5  Cl        2.0081440472   -1.4340643398    0.0000000000

Z-matrix Print:
$molecule
0 1
I 
P  1 2.478022
C  2 1.699053 1 103.552277
F  3 1.343924 2 115.469083 1 -180.000000 0
Cl 3 1.716389 2 133.538231 1 -0.000000 0
$end
