# Supplementary material for: Geometric and energetic data from ab initio calculations of haloethene, haloimine, halomethylenephosphine, haloiminophosphine, halodiazene, halodiphosphene and halocyclopropane
Source: Data Brief. 2019 Nov 2;27:104738. doi: 10.1016/j.dib.2019.104738 (PMC6861602; doi:10.1016/j.dib.2019.104738)
Supplement: Multimedia component 5 [file mmc5.zip › CP/B3LYP/XYZ/ClHCPBrE.xyz]

ClHBr.out
                       Coordinates (Angstroms)
     ATOM                X               Y               Z
      1  C         1.7017227479    0.8474745308    0.0000000000
      2  P         0.1746990208    1.5329095891    0.0000000000
      3  Br       -1.2476810563   -0.2199556693    0.0000000000
      4  H         2.5258301816    1.5570976562    0.0000000000
      5  Cl        2.2358216683   -0.7917415636    0.0000000000

Z-matrix Print:
$molecule
0 1
Br
P  1 2.257366
C  2 1.673805 1 104.884070
H  3 1.087528 2 115.095010 1 -180.000000 0
Cl 3 1.724033 2 132.220825 1 -0.000000 0
$end
