# Supplementary material for: Geometric and energetic data from ab initio calculations of haloethene, haloimine, halomethylenephosphine, haloiminophosphine, halodiazene, halodiphosphene and halocyclopropane
Source: Data Brief. 2019 Nov 2;27:104738. doi: 10.1016/j.dib.2019.104738 (PMC6861602; doi:10.1016/j.dib.2019.104738)
Supplement: Multimedia component 5 [file mmc5.zip › CP/B3LYP/XYZ/ClHCPClE.xyz]

ClHCl.out
                       Coordinates (Angstroms)
     ATOM                X               Y               Z
      1  C         0.8494630865   -1.0332569671    0.0000000000
      2  P        -0.8160302795   -1.1816856437    0.0000000000
      3  Cl       -1.5159020273    0.7859637760    0.0000000000
      4  H         1.3987535402   -1.9714019009    0.0000000000
      5  Cl        1.8759102497    0.3510587224    0.0000000000

Z-matrix Print:
$molecule
0 1
P 
C  1 1.672094
H  2 1.087123 1 115.256531
Cl 2 1.723347 1 131.649065 3 -180.000000 0
Cl 1 2.088412 2 104.487184 3 -180.000000 0
$end
