# Supplementary material for: Geometric and energetic data from ab initio calculations of haloethene, haloimine, halomethylenephosphine, haloiminophosphine, halodiazene, halodiphosphene and halocyclopropane
Source: Data Brief. 2019 Nov 2;27:104738. doi: 10.1016/j.dib.2019.104738 (PMC6861602; doi:10.1016/j.dib.2019.104738)
Supplement: Multimedia component 5 [file mmc5.zip › CP/B3LYP/XYZ/ClHCPFE.xyz]

ClHF.out
                       Coordinates (Angstroms)
     ATOM                X               Y               Z
      1  C         0.2421705703   -0.9708010069    0.0000000000
      2  P        -1.3703152648   -0.5466187920    0.0000000000
      3  F        -1.3377336992    1.0875394546    0.0000000000
      4  H         0.4632042709   -2.0344712634    0.0000000000
      5  Cl        1.6459509276    0.0356586699    0.0000000000

Z-matrix Print:
$molecule
0 1
P 
F  1 1.634483
C  1 1.667346 2 103.596171
H  3 1.086393 1 116.477528 2 -180.000000 0
Cl 3 1.727299 1 129.622474 2 -0.000000 0
$end
