# Supplementary material for: Geometric and energetic data from ab initio calculations of haloethene, haloimine, halomethylenephosphine, haloiminophosphine, halodiazene, halodiphosphene and halocyclopropane
Source: Data Brief. 2019 Nov 2;27:104738. doi: 10.1016/j.dib.2019.104738 (PMC6861602; doi:10.1016/j.dib.2019.104738)
Supplement: Multimedia component 5 [file mmc5.zip › CP/B3LYP/XYZ/ClHCPHE.xyz]

ClHH.out
                       Coordinates (Angstroms)
     ATOM                X               Y               Z
      1  C        -0.2614221403   -0.6930262833    0.0000000000
      2  P        -1.7277421143    0.1187064226    0.0000000000
      3  H        -1.1969888934    1.4421508174    0.0000000000
      4  H        -0.2444551457   -1.7775836757    0.0000000000
      5  Cl        1.3552617809   -0.0433741949    0.0000000000

Z-matrix Print:
$molecule
0 1
Cl
C  1 1.742330
H  2 1.084690 1 110.996080
P  2 1.676008 1 129.139394 3 -180.000000 0
H  4 1.425905 2 97.115529 1 -0.000000 0
$end
