# Supplementary material for: Geometric and energetic data from ab initio calculations of haloethene, haloimine, halomethylenephosphine, haloiminophosphine, halodiazene, halodiphosphene and halocyclopropane
Source: Data Brief. 2019 Nov 2;27:104738. doi: 10.1016/j.dib.2019.104738 (PMC6861602; doi:10.1016/j.dib.2019.104738)
Supplement: Multimedia component 5 [file mmc5.zip › CP/B3LYP/XYZ/ClHCPIE.xyz]

ClHI.out
                       Coordinates (Angstroms)
     ATOM                X               Y               Z
      1  C         2.1303899398    0.8024494276    0.0000000000
      2  P         0.6674409513    1.6182947854    0.0000000000
      3  I        -1.0859524336   -0.1534559282    0.0000000000
      4  H         3.0093888172    1.4436089190    0.0000000000
      5  Cl        2.5471027604   -0.8712447741    0.0000000000

Z-matrix Print:
$molecule
0 1
I 
P  1 2.492687
C  2 1.675059 1 105.554458
H  3 1.087991 2 114.745061 1 -180.000000 0
Cl 3 1.724790 2 133.128286 1 -0.000000 0
$end
