# Supplementary material for: Geometric and energetic data from ab initio calculations of haloethene, haloimine, halomethylenephosphine, haloiminophosphine, halodiazene, halodiphosphene and halocyclopropane
Source: Data Brief. 2019 Nov 2;27:104738. doi: 10.1016/j.dib.2019.104738 (PMC6861602; doi:10.1016/j.dib.2019.104738)
Supplement: Multimedia component 5 [file mmc5.zip › CP/B3LYP/XYZ/ClICPBrE.xyz]

ClIBr.out
                       Coordinates (Angstroms)
     ATOM                X               Y               Z
      1  C         0.0564747452   -0.3484709224    0.0000000000
      2  P        -0.8988497797    1.0411154087    0.0000000000
      3  Br       -3.0303511616    0.2645617646    0.0000000000
      4  I         2.1684434888    0.0732951765    0.0000000000
      5  Cl       -0.3819709824   -2.0109262650    0.0000000000

Z-matrix Print:
$molecule
0 1
I 
C  1 2.153671
P  2 1.686296 1 113.214514
Cl 2 1.719300 1 116.067979 3 -180.000000 0
Br 3 2.268553 2 104.490259 1 -180.000000 0
$end
