# Supplementary material for: Geometric and energetic data from ab initio calculations of haloethene, haloimine, halomethylenephosphine, haloiminophosphine, halodiazene, halodiphosphene and halocyclopropane
Source: Data Brief. 2019 Nov 2;27:104738. doi: 10.1016/j.dib.2019.104738 (PMC6861602; doi:10.1016/j.dib.2019.104738)
Supplement: Multimedia component 5 [file mmc5.zip › CP/B3LYP/XYZ/ClICPClE.xyz]

ClICl.out
                       Coordinates (Angstroms)
     ATOM                X               Y               Z
      1  C         0.5303412205   -0.2637835892    0.0000000000
      2  P         1.3842687544    1.1897669913    0.0000000000
      3  Cl        3.3941619141    0.5935584190    0.0000000000
      4  I        -1.6015653046    0.0053029929    0.0000000000
      5  Cl        1.1057554302   -1.8830415979    0.0000000000

Z-matrix Print:
$molecule
0 1
I 
C  1 2.148821
P  2 1.685824 1 113.239495
Cl 2 1.718458 1 116.756772 3 -180.000000 0
Cl 3 2.096458 2 103.910954 1 -180.000000 0
$end
