# Supplementary material for: Geometric and energetic data from ab initio calculations of haloethene, haloimine, halomethylenephosphine, haloiminophosphine, halodiazene, halodiphosphene and halocyclopropane
Source: Data Brief. 2019 Nov 2;27:104738. doi: 10.1016/j.dib.2019.104738 (PMC6861602; doi:10.1016/j.dib.2019.104738)
Supplement: Multimedia component 5 [file mmc5.zip › CP/B3LYP/XYZ/ClICPFE.xyz]

ClIF.out
                       Coordinates (Angstroms)
     ATOM                X               Y               Z
      1  C         0.8369628698   -0.1183380289    0.0000000000
      2  P         1.5984670017    1.3797540118    0.0000000000
      3  F         3.1860390332    0.9703925656    0.0000000000
      4  I        -1.2950320937   -0.0647409613    0.0000000000
      5  Cl        1.5926554683   -1.6680161489    0.0000000000

Z-matrix Print:
$molecule
0 1
I 
C  1 2.132669
P  2 1.680526 1 115.504881
F  3 1.639500 2 102.485986 1 -180.000000 0
Cl 2 1.724115 1 117.436018 3 -180.000000 0
$end
