# Supplementary material for: Geometric and energetic data from ab initio calculations of haloethene, haloimine, halomethylenephosphine, haloiminophosphine, halodiazene, halodiphosphene and halocyclopropane
Source: Data Brief. 2019 Nov 2;27:104738. doi: 10.1016/j.dib.2019.104738 (PMC6861602; doi:10.1016/j.dib.2019.104738)
Supplement: Multimedia component 5 [file mmc5.zip › CP/B3LYP/XYZ/ClICPHE.xyz]

ClIH.out
                       Coordinates (Angstroms)
     ATOM                X               Y               Z
      1  C         1.1249587769    0.2288366336    0.0000000000
      2  P         1.6520502473    1.8318818638    0.0000000000
      3  H         3.0461786067    1.5195608811    0.0000000000
      4  I        -0.9827895450   -0.1666871812    0.0000000000
      5  Cl        2.1157752754   -1.2029363661    0.0000000000

Z-matrix Print:
$molecule
0 1
I 
C  1 2.144538
P  2 1.687477 1 118.829279
H  3 1.428684 2 95.573939 1 -180.000000 0
Cl 2 1.741175 1 114.055950 3 -180.000000 0
$end
