# Supplementary material for: Geometric and energetic data from ab initio calculations of haloethene, haloimine, halomethylenephosphine, haloiminophosphine, halodiazene, halodiphosphene and halocyclopropane
Source: Data Brief. 2019 Nov 2;27:104738. doi: 10.1016/j.dib.2019.104738 (PMC6861602; doi:10.1016/j.dib.2019.104738)
Supplement: Multimedia component 5 [file mmc5.zip › CP/B3LYP/XYZ/ClICPIE.xyz]

ClII.out
                       Coordinates (Angstroms)
     ATOM                X               Y               Z
      1  C         0.5393785357   -0.3746961457    0.0000000000
      2  P        -0.4314447049    1.0049941362    0.0000000000
      3  I        -2.7832592235    0.1559055303    0.0000000000
      4  I         2.6501003731    0.0704967373    0.0000000000
      5  Cl        0.1410288558   -2.0493028469    0.0000000000

Z-matrix Print:
$molecule
0 1
I 
C  1 2.157161
P  2 1.687022 1 113.222010
Cl 2 1.721334 1 115.290881 3 -180.000000 0
I  3 2.500397 2 105.280868 1 -180.000000 0
$end
