# Supplementary material for: Geometric and energetic data from ab initio calculations of haloethene, haloimine, halomethylenephosphine, haloiminophosphine, halodiazene, halodiphosphene and halocyclopropane
Source: Data Brief. 2019 Nov 2;27:104738. doi: 10.1016/j.dib.2019.104738 (PMC6861602; doi:10.1016/j.dib.2019.104738)
Supplement: Multimedia component 5 [file mmc5.zip › CP/B3LYP/XYZ/FBrCPBrE.xyz]

FBrBr.out
                       Coordinates (Angstroms)
     ATOM                X               Y               Z
      1  C         0.5636096817   -0.4013545458    0.0000000000
      2  P        -0.4812678406    0.9268491862    0.0000000000
      3  Br       -2.5017986138   -0.0952183856    0.0000000000
      4  Br        2.4381275330   -0.0982287880    0.0000000000
      5  F         0.2562988718   -1.6883478398    0.0000000000

Z-matrix Print:
$molecule
0 1
Br
P  1 2.264325
C  2 1.689939 1 101.359424
F  3 1.323175 2 128.378684 1 -0.000000 0
Br 3 1.898869 2 119.005881 1 -180.000000 0
$end
