# Supplementary material for: Geometric and energetic data from ab initio calculations of haloethene, haloimine, halomethylenephosphine, haloiminophosphine, halodiazene, halodiphosphene and halocyclopropane
Source: Data Brief. 2019 Nov 2;27:104738. doi: 10.1016/j.dib.2019.104738 (PMC6861602; doi:10.1016/j.dib.2019.104738)
Supplement: Multimedia component 5 [file mmc5.zip › CP/B3LYP/XYZ/FBrCPClE.xyz]

FBrCl.out
                       Coordinates (Angstroms)
     ATOM                X               Y               Z
      1  C        -0.1087437433   -0.3977062427    0.0000000000
      2  P        -1.1421986269    0.9391373874    0.0000000000
      3  Cl       -3.0169933307    0.0017065806    0.0000000000
      4  Br        1.7665988536   -0.1103184226    0.0000000000
      5  F        -0.4357393640   -1.6799221086    0.0000000000

Z-matrix Print:
$molecule
0 1
Br
C  1 1.897235
F  2 1.323255 1 113.019375
P  2 1.689728 1 118.993489 3 -180.000000 0
Cl 4 2.096099 2 101.140160 1 -180.000000 0
$end
