# Supplementary material for: Geometric and energetic data from ab initio calculations of haloethene, haloimine, halomethylenephosphine, haloiminophosphine, halodiazene, halodiphosphene and halocyclopropane
Source: Data Brief. 2019 Nov 2;27:104738. doi: 10.1016/j.dib.2019.104738 (PMC6861602; doi:10.1016/j.dib.2019.104738)
Supplement: Multimedia component 5 [file mmc5.zip › CP/B3LYP/XYZ/FBrCPFE.xyz]

FBrF.out
                       Coordinates (Angstroms)
     ATOM                X               Y               Z
      1  C         0.4950356582   -0.3791430125    0.0000000000
      2  P         1.5358203738    0.9488229574    0.0000000000
      3  F         2.9877312866    0.1851374786    0.0000000000
      4  Br       -1.3804984854   -0.1074915629    0.0000000000
      5  F         0.8514255550   -1.6555025858    0.0000000000

Z-matrix Print:
$molecule
0 1
Br
C  1 1.895105
F  2 1.325182 1 113.842376
P  2 1.687224 1 119.845963 3 -180.000000 0
F  4 1.640506 2 100.343581 1 -180.000000 0
$end
