# Supplementary material for: Geometric and energetic data from ab initio calculations of haloethene, haloimine, halomethylenephosphine, haloiminophosphine, halodiazene, halodiphosphene and halocyclopropane
Source: Data Brief. 2019 Nov 2;27:104738. doi: 10.1016/j.dib.2019.104738 (PMC6861602; doi:10.1016/j.dib.2019.104738)
Supplement: Multimedia component 5 [file mmc5.zip › CP/B3LYP/XYZ/FBrCPHE.xyz]

FBrH.out
                       Coordinates (Angstroms)
     ATOM                X               Y               Z
      1  C         0.9284301261   -0.2090272005    0.0000000000
      2  P         1.8853448877    1.1815851669    0.0000000000
      3  H         3.0984402699    0.4294242303    0.0000000000
      4  Br       -0.9692064309   -0.1683650328    0.0000000000
      5  F         1.3767594357   -1.4663052558    0.0000000000

Z-matrix Print:
$molecule
0 1
Br
C  1 1.898072
F  2 1.334821 1 110.853120
P  2 1.688043 1 123.305288 3 -180.000000 0
H  4 1.427356 2 92.732483 1 -180.000000 0
$end
