# Supplementary material for: Geometric and energetic data from ab initio calculations of haloethene, haloimine, halomethylenephosphine, haloiminophosphine, halodiazene, halodiphosphene and halocyclopropane
Source: Data Brief. 2019 Nov 2;27:104738. doi: 10.1016/j.dib.2019.104738 (PMC6861602; doi:10.1016/j.dib.2019.104738)
Supplement: Multimedia component 5 [file mmc5.zip › CP/B3LYP/XYZ/FBrCPIE.xyz]

FBrI.out
                       Coordinates (Angstroms)
     ATOM                X               Y               Z
      1  C         1.0707188101   -0.3942648256    0.0000000000
      2  P         0.0403507808    0.9452873020    0.0000000000
      3  I        -2.1997027994   -0.1444192731    0.0000000000
      4  Br        2.9508331084   -0.1210558553    0.0000000000
      5  F         0.7546259595   -1.6797513337    0.0000000000

Z-matrix Print:
$molecule
0 1
I 
P  1 2.491044
C  2 1.689988 1 101.625791
F  3 1.323779 2 128.618343 1 -0.000000 0
Br 3 1.899861 2 119.299001 1 -180.000000 0
$end
