# Supplementary material for: Geometric and energetic data from ab initio calculations of haloethene, haloimine, halomethylenephosphine, haloiminophosphine, halodiazene, halodiphosphene and halocyclopropane
Source: Data Brief. 2019 Nov 2;27:104738. doi: 10.1016/j.dib.2019.104738 (PMC6861602; doi:10.1016/j.dib.2019.104738)
Supplement: Multimedia component 5 [file mmc5.zip › CP/B3LYP/XYZ/FClCPBrE.xyz]

FClBr.out
                       Coordinates (Angstroms)
     ATOM                X               Y               Z
      1  C         1.2725206921   -0.2856361832    0.0000000000
      2  P         0.1595446614    0.9894037951    0.0000000000
      3  Br       -1.8025790494   -0.1348999426    0.0000000000
      4  Cl        2.9721463489    0.0622175658    0.0000000000
      5  F         1.0297649045   -1.5863583729    0.0000000000

Z-matrix Print:
$molecule
0 1
Br
P  1 2.261413
C  2 1.692466 1 101.304686
F  3 1.323181 2 128.310876 1 -0.000000 0
Cl 3 1.734857 2 119.550845 1 -180.000000 0
$end
