# Supplementary material for: Geometric and energetic data from ab initio calculations of haloethene, haloimine, halomethylenephosphine, haloiminophosphine, halodiazene, halodiphosphene and halocyclopropane
Source: Data Brief. 2019 Nov 2;27:104738. doi: 10.1016/j.dib.2019.104738 (PMC6861602; doi:10.1016/j.dib.2019.104738)
Supplement: Multimedia component 5 [file mmc5.zip › CP/B3LYP/XYZ/FClCPClE.xyz]

FClCl.out
                       Coordinates (Angstroms)
     ATOM                X               Y               Z
      1  C         0.6124041733   -0.2908302662    0.0000000000
      2  P        -0.5199303487    0.9663356911    0.0000000000
      3  Cl       -2.3151155015   -0.1109762747    0.0000000000
      4  Cl        2.3054641124    0.0806726454    0.0000000000
      5  F         0.3803249251   -1.5938353169    0.0000000000

Z-matrix Print:
$molecule
0 1
P 
C  1 1.691936
F  2 1.323512 1 127.891415
Cl 2 1.733340 1 119.633398 3 -180.000000 0
Cl 1 2.093631 2 101.041022 3 -0.000000 0
$end
