# Supplementary material for: Geometric and energetic data from ab initio calculations of haloethene, haloimine, halomethylenephosphine, haloiminophosphine, halodiazene, halodiphosphene and halocyclopropane
Source: Data Brief. 2019 Nov 2;27:104738. doi: 10.1016/j.dib.2019.104738 (PMC6861602; doi:10.1016/j.dib.2019.104738)
Supplement: Multimedia component 5 [file mmc5.zip › CP/B3LYP/XYZ/FClCPFE.xyz]

FClF.out
                       Coordinates (Angstroms)
     ATOM                X               Y               Z
      1  C         0.2137573567   -0.2974377891    0.0000000000
      2  P        -0.9590038850    0.9182496528    0.0000000000
      3  F        -2.3219863927    0.0062820008    0.0000000000
      4  Cl        1.8977721782    0.1057667410    0.0000000000
      5  F        -0.0124205711   -1.6031833947    0.0000000000

Z-matrix Print:
$molecule
0 1
P 
F  1 1.639941
C  1 1.689161 2 100.184001
F  3 1.325190 1 126.202515 2 -0.000000 0
Cl 3 1.731612 1 120.505490 2 -180.000000 0
$end
