# Supplementary material for: Geometric and energetic data from ab initio calculations of haloethene, haloimine, halomethylenephosphine, haloiminophosphine, halodiazene, halodiphosphene and halocyclopropane
Source: Data Brief. 2019 Nov 2;27:104738. doi: 10.1016/j.dib.2019.104738 (PMC6861602; doi:10.1016/j.dib.2019.104738)
Supplement: Multimedia component 5 [file mmc5.zip › CP/B3LYP/XYZ/FClCPHE.xyz]

FClH.out
                       Coordinates (Angstroms)
     ATOM                X               Y               Z
      1  C        -0.2492803222   -0.2067421774    0.0000000000
      2  P        -1.3231180461    1.0970910641    0.0000000000
      3  H        -2.4656719488    0.2442653297    0.0000000000
      4  Cl        1.4742412247   -0.0221009038    0.0000000000
      5  F        -0.5847991289   -1.4988866789    0.0000000000

Z-matrix Print:
$molecule
0 1
Cl
C  1 1.733384
F  2 1.334994 1 110.670780
P  2 1.689115 1 123.360098 3 -180.000000 0
H  4 1.425742 2 92.736470 1 -180.000000 0
$end
