# Supplementary material for: Geometric and energetic data from ab initio calculations of haloethene, haloimine, halomethylenephosphine, haloiminophosphine, halodiazene, halodiphosphene and halocyclopropane
Source: Data Brief. 2019 Nov 2;27:104738. doi: 10.1016/j.dib.2019.104738 (PMC6861602; doi:10.1016/j.dib.2019.104738)
Supplement: Multimedia component 5 [file mmc5.zip › CP/B3LYP/XYZ/FClCPIE.xyz]

FClI.out
                       Coordinates (Angstroms)
     ATOM                X               Y               Z
      1  C         1.7299124744   -0.2754858426    0.0000000000
      2  P         0.6400179860    1.0199293525    0.0000000000
      3  I        -1.5450780038   -0.1654025789    0.0000000000
      4  Cl        3.4372838538    0.0371063233    0.0000000000
      5  F         1.4697697894   -1.5741139626    0.0000000000

Z-matrix Print:
$molecule
0 1
I 
P  1 2.485891
C  2 1.692918 1 101.597343
F  3 1.324428 2 128.596876 1 -0.000000 0
Cl 3 1.735751 2 119.700470 1 -180.000000 0
$end
