# Supplementary material for: Geometric and energetic data from ab initio calculations of haloethene, haloimine, halomethylenephosphine, haloiminophosphine, halodiazene, halodiphosphene and halocyclopropane
Source: Data Brief. 2019 Nov 2;27:104738. doi: 10.1016/j.dib.2019.104738 (PMC6861602; doi:10.1016/j.dib.2019.104738)
Supplement: Multimedia component 5 [file mmc5.zip › CP/B3LYP/XYZ/FFCPBrE.xyz]

FFBr.out
                       Coordinates (Angstroms)
     ATOM                X               Y               Z
      1  C         1.6666349862   -0.1356459762    0.0000000000
      2  P         0.4916274897    1.0865640943    0.0000000000
      3  Br       -1.3895332828   -0.1684117121    0.0000000000
      4  F         2.9536332466    0.1889000186    0.0000000000
      5  F         1.5379131963   -1.4417114244    0.0000000000

Z-matrix Print:
$molecule
0 1
Br
P  1 2.261356
C  2 1.695417 1 100.163580
F  3 1.312393 2 130.499323 1 -0.000000 0
F  3 1.327288 2 119.718605 1 -180.000000 0
$end
