# Supplementary material for: Geometric and energetic data from ab initio calculations of haloethene, haloimine, halomethylenephosphine, haloiminophosphine, halodiazene, halodiphosphene and halocyclopropane
Source: Data Brief. 2019 Nov 2;27:104738. doi: 10.1016/j.dib.2019.104738 (PMC6861602; doi:10.1016/j.dib.2019.104738)
Supplement: Multimedia component 5 [file mmc5.zip › CP/B3LYP/XYZ/FFCPClE.xyz]

FFCl.out
                       Coordinates (Angstroms)
     ATOM                X               Y               Z
      1  C         1.0408347173   -0.1070924208    0.0000000000
      2  P        -0.2159132253    1.0300021141    0.0000000000
      3  Cl       -1.8653194643   -0.2614755059    0.0000000000
      4  F         2.3020858650    0.3049836802    0.0000000000
      5  F         0.9950704513   -1.4183063768    0.0000000000

Z-matrix Print:
$molecule
0 1
P 
C  1 1.694815
F  2 1.312012 1 130.139581
F  2 1.326861 1 119.768225 3 -180.000000 0
Cl 1 2.094864 2 99.800698 3 -0.000000 0
$end
