# Supplementary material for: Geometric and energetic data from ab initio calculations of haloethene, haloimine, halomethylenephosphine, haloiminophosphine, halodiazene, halodiphosphene and halocyclopropane
Source: Data Brief. 2019 Nov 2;27:104738. doi: 10.1016/j.dib.2019.104738 (PMC6861602; doi:10.1016/j.dib.2019.104738)
Supplement: Multimedia component 5 [file mmc5.zip › CP/B3LYP/XYZ/FFCPFE.xyz]

FFF.out
                       Coordinates (Angstroms)
     ATOM                X               Y               Z
      1  C         0.6587199446   -0.0696609903    0.0000000000
      2  P        -0.7554263771    0.8633055206    0.0000000000
      3  F        -1.8554540793   -0.3561473500    0.0000000000
      4  F         1.8561831886    0.5001154875    0.0000000000
      5  F         0.7661461510   -1.3790028634    0.0000000000

Z-matrix Print:
$molecule
0 1
P 
F  1 1.642293
C  1 1.694177 2 98.638198
F  3 1.313741 1 128.104747 2 -0.000000 0
F  3 1.326108 1 121.139613 2 -180.000000 0
$end
