# Supplementary material for: Geometric and energetic data from ab initio calculations of haloethene, haloimine, halomethylenephosphine, haloiminophosphine, halodiazene, halodiphosphene and halocyclopropane
Source: Data Brief. 2019 Nov 2;27:104738. doi: 10.1016/j.dib.2019.104738 (PMC6861602; doi:10.1016/j.dib.2019.104738)
Supplement: Multimedia component 5 [file mmc5.zip › CP/B3LYP/XYZ/FFCPHE.xyz]

FFH.out
                       Coordinates (Angstroms)
     ATOM                X               Y               Z
      1  C         0.2342256148   -0.0313527274    0.0000000000
      2  P        -1.3893330025    0.4354022979    0.0000000000
      3  H        -1.8246358859   -0.9177643456    0.0000000000
      4  F         1.2312796062    0.8411456613    0.0000000000
      5  F         0.7433970553   -1.2531994076    0.0000000000

Z-matrix Print:
$molecule
0 1
P 
H  1 1.421460
C  1 1.689320 2 91.793214
F  3 1.323694 1 128.661962 2 -0.000000 0
F  3 1.324904 1 122.772243 2 -180.000000 0
$end
