# Supplementary material for: Geometric and energetic data from ab initio calculations of haloethene, haloimine, halomethylenephosphine, haloiminophosphine, halodiazene, halodiphosphene and halocyclopropane
Source: Data Brief. 2019 Nov 2;27:104738. doi: 10.1016/j.dib.2019.104738 (PMC6861602; doi:10.1016/j.dib.2019.104738)
Supplement: Multimedia component 5 [file mmc5.zip › CP/B3LYP/XYZ/FFCPIE.xyz]

FFI.out
                       Coordinates (Angstroms)
     ATOM                X               Y               Z
      1  C         2.0804963232   -0.1338060856    0.0000000000
      2  P         0.9428280872    1.1233944657    0.0000000000
      3  I        -1.1770635943   -0.1736114593    0.0000000000
      4  F         3.3768264983    0.1529482253    0.0000000000
      5  F         1.9222474494   -1.4379694910    0.0000000000

Z-matrix Print:
$molecule
0 1
I 
P  1 2.485189
C  2 1.695536 1 100.683233
F  3 1.313729 2 130.938846 1 -0.000000 0
F  3 1.327667 2 119.669394 1 -180.000000 0
$end
