# Supplementary material for: Geometric and energetic data from ab initio calculations of haloethene, haloimine, halomethylenephosphine, haloiminophosphine, halodiazene, halodiphosphene and halocyclopropane
Source: Data Brief. 2019 Nov 2;27:104738. doi: 10.1016/j.dib.2019.104738 (PMC6861602; doi:10.1016/j.dib.2019.104738)
Supplement: Multimedia component 5 [file mmc5.zip › CP/B3LYP/XYZ/FHCPBrE.xyz]

FHBr.out
                       Coordinates (Angstroms)
     ATOM                X               Y               Z
      1  C         2.0925400758    0.1519247050    0.0000000000
      2  P         0.7905260208    1.2085136664    0.0000000000
      3  Br       -0.9821681716   -0.1923899237    0.0000000000
      4  H         3.1019982795    0.5608674485    0.0000000000
      5  F         2.0838455069   -1.1817544292    0.0000000000

Z-matrix Print:
$molecule
0 1
Br
P  1 2.259419
C  2 1.676789 1 102.622359
H  3 1.089146 2 118.887133 1 -180.000000 0
F  3 1.333707 2 128.685931 1 -0.000000 0
$end
