# Supplementary material for: Geometric and energetic data from ab initio calculations of haloethene, haloimine, halomethylenephosphine, haloiminophosphine, halodiazene, halodiphosphene and halocyclopropane
Source: Data Brief. 2019 Nov 2;27:104738. doi: 10.1016/j.dib.2019.104738 (PMC6861602; doi:10.1016/j.dib.2019.104738)
Supplement: Multimedia component 5 [file mmc5.zip › CP/B3LYP/XYZ/FHCPClE.xyz]

FHCl.out
                       Coordinates (Angstroms)
     ATOM                X               Y               Z
      1  C         1.4483018094    0.3644110104    0.0000000000
      2  P        -0.0445366060    1.1261275571    0.0000000000
      3  Cl       -1.3785036289   -0.4841190336    0.0000000000
      4  H         2.3489613164    0.9761448177    0.0000000000
      5  F         1.7130171064   -0.9429113505    0.0000000000

Z-matrix Print:
$molecule
0 1
P 
C  1 1.675941
H  2 1.088763 1 118.782579
F  2 1.333854 1 128.479678 3 -180.000000 0
Cl 1 2.091019 2 102.606350 3 -180.000000 0
$end
