# Supplementary material for: Geometric and energetic data from ab initio calculations of haloethene, haloimine, halomethylenephosphine, haloiminophosphine, halodiazene, halodiphosphene and halocyclopropane
Source: Data Brief. 2019 Nov 2;27:104738. doi: 10.1016/j.dib.2019.104738 (PMC6861602; doi:10.1016/j.dib.2019.104738)
Supplement: Multimedia component 6 [file mmc6.zip]

Archive with 319 entries (307 files):
- NN/
- NN/B3LYP/
- NN/B3LYP/0_CONV.txt
- NN/B3LYP/0_file_list.txt
- NN/B3LYP/0_IMAG.txt
- NN/B3LYP/1_final_energy.csv
- NN/B3LYP/3_zero_point.csv
- NN/B3LYP/4_enthalpy.csv
- NN/B3LYP/5_entropy.csv
- NN/B3LYP/BrENNBrE.out
- NN/B3LYP/BrENNEBr.out
- NN/B3LYP/BrENNEI.out
- NN/B3LYP/BrENNIE.out
- NN/B3LYP/ClENNBrE.out
- NN/B3LYP/ClENNClE.out
- NN/B3LYP/ClENNEBr.out
- NN/B3LYP/ClENNECl.out
- NN/B3LYP/ClENNEI.out
- NN/B3LYP/ClENNIE.out
- NN/B3LYP/FENNBrE.out
- NN/B3LYP/FENNClE.out
- NN/B3LYP/FENNEBr.out
- NN/B3LYP/FENNECl.out
- NN/B3LYP/FENNEF.out
- NN/B3LYP/FENNEI.out
- NN/B3LYP/FENNFE.out
- NN/B3LYP/FENNIE.out
- NN/B3LYP/HENNBrE.out
- NN/B3LYP/HENNClE.out
- NN/B3LYP/HENNEBr.out
- NN/B3LYP/HENNECl.out
- NN/B3LYP/HENNEF.out
- NN/B3LYP/HENNEH.out
- NN/B3LYP/HENNEI.out
- NN/B3LYP/HENNFE.out
- NN/B3LYP/HENNHE.out
- NN/B3LYP/HENNIE.out
- NN/B3LYP/IENNEI.out
- NN/B3LYP/IENNIE.out
- NN/B3LYP/XYZ/
- NN/B3LYP/XYZ/0_file_list.txt
- NN/B3LYP/XYZ/BrENNBrE.xyz
- NN/B3LYP/XYZ/BrENNEBr.xyz
- NN/B3LYP/XYZ/BrENNEI.xyz
- NN/B3LYP/XYZ/BrENNIE.xyz
- NN/B3LYP/XYZ/ClENNBrE.xyz
- NN/B3LYP/XYZ/ClENNClE.xyz
- NN/B3LYP/XYZ/ClENNEBr.xyz
- NN/B3LYP/XYZ/ClENNECl.xyz
- NN/B3LYP/XYZ/ClENNEI.xyz
- NN/B3LYP/XYZ/ClENNIE.xyz
- NN/B3LYP/XYZ/FENNBrE.xyz
- NN/B3LYP/XYZ/FENNClE.xyz
- NN/B3LYP/XYZ/FENNEBr.xyz
- NN/B3LYP/XYZ/FENNECl.xyz
- NN/B3LYP/XYZ/FENNEF.xyz
- NN/B3LYP/XYZ/FENNEI.xyz
- NN/B3LYP/XYZ/FENNFE.xyz
- NN/B3LYP/XYZ/FENNIE.xyz
- NN/B3LYP/XYZ/HENNBrE.xyz
- NN/B3LYP/XYZ/HENNClE.xyz
- NN/B3LYP/XYZ/HENNEBr.xyz
- NN/B3LYP/XYZ/HENNECl.xyz
- NN/B3LYP/XYZ/HENNEF.xyz
- NN/B3LYP/XYZ/HENNEH.xyz
- NN/B3LYP/XYZ/HENNEI.xyz
- NN/B3LYP/XYZ/HENNFE.xyz
- NN/B3LYP/XYZ/HENNHE.xyz
- NN/B3LYP/XYZ/HENNIE.xyz
- NN/B3LYP/XYZ/IENNEI.xyz
- NN/B3LYP/XYZ/IENNIE.xyz
- NN/CCSD/
- NN/CCSD/0_CONV.txt
- NN/CCSD/0_file_list.txt
- NN/CCSD/0_IMAG.txt
- NN/CCSD/1_final_energy.csv
- NN/CCSD/3_zero_point.csv
- NN/CCSD/4_enthalpy.csv
- NN/CCSD/5_entropy.csv
- NN/CCSD/BrENNBrE.out
- NN/CCSD/BrENNEBr.out
- NN/CCSD/BrENNEI.out
- NN/CCSD/BrENNIE.out
- NN/CCSD/ClENNBrE.out
- NN/CCSD/ClENNClE.out
- NN/CCSD/ClENNEBr.out
- NN/CCSD/ClENNECl.out
- NN/CCSD/ClENNEI.out
- NN/CCSD/ClENNIE.out
- NN/CCSD/FENNBrE.out
- NN/CCSD/FENNClE.out
- NN/CCSD/FENNEBr.out
- NN/CCSD/FENNECl.out
- NN/CCSD/FENNEF.out
- NN/CCSD/FENNEI.out
- NN/CCSD/FENNFE.out
- NN/CCSD/FENNIE.out
- NN/CCSD/freq/
- NN/CCSD/freq/0_file_list.txt
- NN/CCSD/freq/BrENNBrE.out
- NN/CCSD/freq/BrENNEBr.out
- NN/CCSD/freq/ClENNBrE.out
- NN/CCSD/freq/ClENNClE.out
- NN/CCSD/freq/ClENNEBr.out
- NN/CCSD/freq/ClENNECl.out
- NN/CCSD/freq/ClENNEI.out
- NN/CCSD/freq/ClENNIE.out
- NN/CCSD/freq/FENNBrE.out
- NN/CCSD/freq/FENNClE.out
- NN/CCSD/freq/FENNEBr.out
- NN/CCSD/freq/FENNECl.out
- NN/CCSD/freq/FENNEF.out
- NN/CCSD/freq/FENNEI.out
- NN/CCSD/freq/FENNFE.out
- NN/CCSD/freq/FENNIE.out
- NN/CCSD/freq/HENNBrE.out
- NN/CCSD/freq/HENNClE.out
- NN/CCSD/freq/HENNEBr.out
- NN/CCSD/freq/HENNECl.out
- NN/CCSD/freq/HENNEF.out
- NN/CCSD/freq/HENNEH.out
- NN/CCSD/freq/HENNEI.out
- NN/CCSD/freq/HENNFE.out
- NN/CCSD/freq/HENNHE.out
- NN/CCSD/freq/HENNIE.out
- NN/CCSD/HENNBrE.out
- NN/CCSD/HENNClE.out
- NN/CCSD/HENNEBr.out
- NN/CCSD/HENNECl.out
- NN/CCSD/HENNEF.out
- NN/CCSD/HENNEH.out
- NN/CCSD/HENNEI.out
- NN/CCSD/HENNFE.out
- NN/CCSD/HENNHE.out
- NN/CCSD/HENNIE.out
- NN/CCSD/IENNEI.out
- NN/CCSD/IENNIE.out
- NN/CCSD/XYZ/
- NN/CCSD/XYZ/0_file_list.txt
- NN/CCSD/XYZ/BrENNBrE.xyz
- NN/CCSD/XYZ/BrENNEBr.xyz
- NN/CCSD/XYZ/BrENNEI.xyz
- NN/CCSD/XYZ/BrENNIE.xyz
- NN/CCSD/XYZ/ClENNBrE.xyz
- NN/CCSD/XYZ/ClENNClE.xyz
- NN/CCSD/XYZ/ClENNEBr.xyz
- NN/CCSD/XYZ/ClENNECl.xyz
- NN/CCSD/XYZ/ClENNEI.xyz
- NN/CCSD/XYZ/ClENNIE.xyz
- NN/CCSD/XYZ/FENNBrE.xyz
- NN/CCSD/XYZ/FENNClE.xyz
- NN/CCSD/XYZ/FENNEBr.xyz
- NN/CCSD/XYZ/FENNECl.xyz
- NN/CCSD/XYZ/FENNEF.xyz
- NN/CCSD/XYZ/FENNEI.xyz
- NN/CCSD/XYZ/FENNFE.xyz
- NN/CCSD/XYZ/FENNIE.xyz
- NN/CCSD/XYZ/HENNBrE.xyz
- NN/CCSD/XYZ/HENNClE.xyz
- NN/CCSD/XYZ/HENNEBr.xyz
- NN/CCSD/XYZ/HENNECl.xyz
- NN/CCSD/XYZ/HENNEF.xyz
- NN/CCSD/XYZ/HENNEH.xyz
- NN/CCSD/XYZ/HENNEI.xyz
- NN/CCSD/XYZ/HENNFE.xyz
- NN/CCSD/XYZ/HENNHE.xyz
- NN/CCSD/XYZ/HENNIE.xyz
- NN/CCSD/XYZ/IENNEI.xyz
- NN/CCSD/XYZ/IENNIE.xyz
- NN/HF/
- NN/HF/0_CONV.txt
- NN/HF/0_file_list.txt
- NN/HF/0_IMAG.txt
- NN/HF/1_final_energy.csv
- NN/HF/3_zero_point.csv
- NN/HF/4_enthalpy.csv
- NN/HF/5_entropy.csv
- NN/HF/BrENNBrE.out
- NN/HF/BrENNEBr.out
- NN/HF/BrENNEI.out
- NN/HF/BrENNIE.out
- NN/HF/ClENNBrE.out
- NN/HF/ClENNClE.out
- NN/HF/ClENNEBr.out
- NN/HF/ClENNECl.out
- NN/HF/ClENNEI.out
- NN/HF/ClENNIE.out
- NN/HF/FENNBrE.out
- NN/HF/FENNClE.out
- NN/HF/FENNEBr.out
- NN/HF/FENNECl.out
- NN/HF/FENNEF.out
- NN/HF/FENNEI.out
- NN/HF/FENNFE.out
- NN/HF/FENNIE.out
- NN/HF/HENNBrE.out
- NN/HF/HENNClE.out
- NN/HF/HENNEBr.out
- NN/HF/HENNECl.out
- NN/HF/HENNEF.out
- NN/HF/HENNEH.out
- NN/HF/HENNEI.out
- NN/HF/HENNFE.out
- NN/HF/HENNHE.out
- NN/HF/HENNIE.out
- NN/HF/IENNEI.out
- NN/HF/IENNIE.out
- NN/HF/XYZ/
- NN/HF/XYZ/0_file_list.txt
- NN/HF/XYZ/6_cmpdtab.csv
- NN/HF/XYZ/7_rxntab.csv
- NN/HF/XYZ/BrENNBrE.xyz
- NN/HF/XYZ/BrENNEBr.xyz
- NN/HF/XYZ/BrENNEI.xyz
- NN/HF/XYZ/BrENNIE.xyz
- NN/HF/XYZ/ClENNBrE.xyz
- NN/HF/XYZ/ClENNClE.xyz
- NN/HF/XYZ/ClENNEBr.xyz
- NN/HF/XYZ/ClENNECl.xyz
- NN/HF/XYZ/ClENNEI.xyz
- NN/HF/XYZ/ClENNIE.xyz
- NN/HF/XYZ/FENNBrE.xyz
- NN/HF/XYZ/FENNClE.xyz
- NN/HF/XYZ/FENNEBr.xyz
- NN/HF/XYZ/FENNECl.xyz
- NN/HF/XYZ/FENNEF.xyz
- NN/HF/XYZ/FENNEI.xyz
- NN/HF/XYZ/FENNFE.xyz
- NN/HF/XYZ/FENNIE.xyz
- NN/HF/XYZ/HENNBrE.xyz
- NN/HF/XYZ/HENNClE.xyz
- NN/HF/XYZ/HENNEBr.xyz
- NN/HF/XYZ/HENNECl.xyz
- NN/HF/XYZ/HENNEF.xyz
- NN/HF/XYZ/HENNEH.xyz
- NN/HF/XYZ/HENNEI.xyz
- NN/HF/XYZ/HENNFE.xyz
- NN/HF/XYZ/HENNHE.xyz
- NN/HF/XYZ/HENNIE.xyz
- NN/HF/XYZ/IENNEI.xyz
- NN/HF/XYZ/IENNIE.xyz
- NN/MP2/
- NN/MP2/0_CONV.txt
- NN/MP2/0_file_list.txt
- NN/MP2/0_IMAG.txt
- NN/MP2/1_final_energy.csv
- NN/MP2/3_zero_point.csv
- NN/MP2/4_enthalpy.csv
- NN/MP2/5_entropy.csv
- NN/MP2/BrENNBrE.out
- NN/MP2/BrENNEBr.out
- NN/MP2/BrENNEI.out
- NN/MP2/BrENNIE.out
- NN/MP2/ClENNBrE.out
- NN/MP2/ClENNClE.out
- NN/MP2/ClENNEBr.out
- NN/MP2/ClENNECl.out
- NN/MP2/ClENNEI.out
- NN/MP2/ClENNIE.out
- NN/MP2/FENNBrE.out
- NN/MP2/FENNClE.out
- NN/MP2/FENNEBr.out
- NN/MP2/FENNECl.out
- NN/MP2/FENNEF.out
- NN/MP2/FENNEI.out
- NN/MP2/FENNFE.out
- NN/MP2/FENNIE.out
- NN/MP2/HENNBrE.out
- NN/MP2/HENNClE.out
- NN/MP2/HENNEBr.out
- NN/MP2/HENNECl.out
- NN/MP2/HENNEF.out
- NN/MP2/HENNEH.out
- NN/MP2/HENNEI.out
- NN/MP2/HENNFE.out
- NN/MP2/HENNHE.out
- NN/MP2/HENNIE.out
- NN/MP2/IENNEI.out
- NN/MP2/IENNIE.out
- NN/MP2/not used/
- NN/MP2/not used/BrENNEI2.out
- NN/MP2/not used/IENNEI2.out
- NN/MP2/XYZ/
- NN/MP2/XYZ/0_file_list.txt
- NN/MP2/XYZ/BrENNBrE.xyz
- NN/MP2/XYZ/BrENNEBr.xyz
- NN/MP2/XYZ/BrENNEI.xyz
- NN/MP2/XYZ/BrENNIE.xyz
- NN/MP2/XYZ/ClENNBrE.xyz
- NN/MP2/XYZ/ClENNClE.xyz
- NN/MP2/XYZ/ClENNEBr.xyz
- NN/MP2/XYZ/ClENNECl.xyz
- NN/MP2/XYZ/ClENNEI.xyz
- NN/MP2/XYZ/ClENNIE.xyz
- NN/MP2/XYZ/FENNBrE.xyz
- NN/MP2/XYZ/FENNClE.xyz
- NN/MP2/XYZ/FENNEBr.xyz
- NN/MP2/XYZ/FENNECl.xyz
- NN/MP2/XYZ/FENNEF.xyz
- NN/MP2/XYZ/FENNEI.xyz
[truncated: 19 more entries]
