# Supplementary material for: Geometric and energetic data from ab initio calculations of haloethene, haloimine, halomethylenephosphine, haloiminophosphine, halodiazene, halodiphosphene and halocyclopropane
Source: Data Brief. 2019 Nov 2;27:104738. doi: 10.1016/j.dib.2019.104738 (PMC6861602; doi:10.1016/j.dib.2019.104738)
Supplement: Multimedia component 6 [file mmc6.zip › NN/B3LYP/0_CONV.txt]

BrENNBrE.out: **  OPTIMIZATION CONVERGED  **
BrENNEBr.out: **  OPTIMIZATION CONVERGED  **
BrENNEI.out: **  OPTIMIZATION CONVERGED  **
BrENNIE.out: **  OPTIMIZATION CONVERGED  **
ClENNBrE.out: **  OPTIMIZATION CONVERGED  **
ClENNClE.out: **  OPTIMIZATION CONVERGED  **
ClENNEBr.out: **  OPTIMIZATION CONVERGED  **
ClENNECl.out: **  OPTIMIZATION CONVERGED  **
ClENNEI.out: **  OPTIMIZATION CONVERGED  **
ClENNIE.out: **  OPTIMIZATION CONVERGED  **
FENNBrE.out: **  OPTIMIZATION CONVERGED  **
FENNClE.out: **  OPTIMIZATION CONVERGED  **
FENNEBr.out: **  OPTIMIZATION CONVERGED  **
FENNECl.out: **  OPTIMIZATION CONVERGED  **
FENNEF.out: **  OPTIMIZATION CONVERGED  **
FENNEI.out: **  OPTIMIZATION CONVERGED  **
FENNFE.out: **  OPTIMIZATION CONVERGED  **
FENNIE.out: **  OPTIMIZATION CONVERGED  **
HENNBrE.out: **  OPTIMIZATION CONVERGED  **
HENNClE.out: **  OPTIMIZATION CONVERGED  **
HENNEBr.out: **  OPTIMIZATION CONVERGED  **
HENNECl.out: **  OPTIMIZATION CONVERGED  **
HENNEF.out: **  OPTIMIZATION CONVERGED  **
HENNEH.out: **  OPTIMIZATION CONVERGED  **
HENNEI.out: **  OPTIMIZATION CONVERGED  **
HENNFE.out: **  OPTIMIZATION CONVERGED  **
HENNHE.out: **  OPTIMIZATION CONVERGED  **
HENNIE.out: **  OPTIMIZATION CONVERGED  **
IENNEI.out: **  OPTIMIZATION CONVERGED  **
IENNIE.out: **  OPTIMIZATION CONVERGED  **
