# Supplementary material for: Geometric and energetic data from ab initio calculations of haloethene, haloimine, halomethylenephosphine, haloiminophosphine, halodiazene, halodiphosphene and halocyclopropane
Source: Data Brief. 2019 Nov 2;27:104738. doi: 10.1016/j.dib.2019.104738 (PMC6861602; doi:10.1016/j.dib.2019.104738)
Supplement: Multimedia component 6 [file mmc6.zip › NN/B3LYP/1_final_energy.csv]

BrENNBrE.out	-5257.7444599847986
BrENNEBr.out	-5257.7353155556475
BrENNEI.out	-9603.1240935571750
BrENNIE.out	-9603.1331852787262
ClENNBrE.out	-3143.8125468994649
ClENNClE.out	-1029.8826317122077
ClENNEBr.out	-3143.8044253768612
ClENNECl.out	-1029.8751293987893
ClENNEI.out	-7489.1917168508380
ClENNIE.out	-7489.2011953808560
FENNBrE.out	-2783.4316608690197
FENNClE.out	-669.50147672788319
FENNEBr.out	-2783.4246870493034
FENNECl.out	-669.49582219349622
FENNEF.out	-309.11377465690077
FENNEI.out	-7128.8107681777974
FENNFE.out	-309.11667980645586
FENNIE.out	-7128.8201689911266
HENNBrE.out	-2684.2188980400597
HENNClE.out	-570.29149345748317
HENNEBr.out	-2684.2127596870700
HENNECl.out	-570.28640751938974
HENNEF.out	-209.91569240114706
HENNEH.out	-110.67968382534863
HENNEI.out	-7029.5937855209504
HENNFE.out	-209.91939082052855
HENNHE.out	-110.66901708640972
HENNIE.out	-7029.5986266654154
IENNEI.out	-13948.513909097719
IENNIE.out	-13948.521930743605
