# Supplementary material for: Geometric and energetic data from ab initio calculations of haloethene, haloimine, halomethylenephosphine, haloiminophosphine, halodiazene, halodiphosphene and halocyclopropane
Source: Data Brief. 2019 Nov 2;27:104738. doi: 10.1016/j.dib.2019.104738 (PMC6861602; doi:10.1016/j.dib.2019.104738)
Supplement: Multimedia component 6 [file mmc6.zip › NN/B3LYP/3_zero_point.csv]

BrENNBrE.out	5.015
BrENNEBr.out	4.610
BrENNEI.out	4.544
BrENNIE.out	4.942
ClENNBrE.out	5.102
ClENNClE.out	5.532
ClENNEBr.out	4.914
ClENNECl.out	5.347
ClENNEI.out	4.746
ClENNIE.out	5.013
FENNBrE.out	5.977
FENNClE.out	6.351
FENNEBr.out	5.916
FENNECl.out	6.264
FENNEF.out	7.214
FENNEI.out	5.545
FENNFE.out	7.284
FENNIE.out	5.711
HENNBrE.out	11.273
HENNClE.out	11.369
HENNEBr.out	11.159
HENNECl.out	11.600
HENNEF.out	12.503
HENNEH.out	17.772
HENNEI.out	11.051
HENNFE.out	12.084
HENNHE.out	17.231
HENNIE.out	10.959
IENNEI.out	4.327
IENNIE.out	4.703
