# Supplementary material for: Geometric and energetic data from ab initio calculations of haloethene, haloimine, halomethylenephosphine, haloiminophosphine, halodiazene, halodiphosphene and halocyclopropane
Source: Data Brief. 2019 Nov 2;27:104738. doi: 10.1016/j.dib.2019.104738 (PMC6861602; doi:10.1016/j.dib.2019.104738)
Supplement: Multimedia component 6 [file mmc6.zip › NN/B3LYP/4_enthalpy.csv]

BrENNBrE.out	8.684
BrENNEBr.out	8.471
BrENNEI.out	8.512
BrENNIE.out	8.713
ClENNBrE.out	8.670
ClENNClE.out	8.873
ClENNEBr.out	8.557
ClENNECl.out	8.774
ClENNEI.out	8.541
ClENNIE.out	8.697
FENNBrE.out	9.189
FENNClE.out	9.421
FENNEBr.out	9.186
FENNECl.out	9.402
FENNEF.out	10.120
FENNEI.out	8.970
FENNFE.out	10.135
FENNIE.out	9.043
HENNBrE.out	14.112
HENNClE.out	14.192
HENNEBr.out	14.008
HENNECl.out	14.328
HENNEF.out	15.060
HENNEH.out	20.158
HENNEI.out	13.898
HENNFE.out	14.715
HENNHE.out	19.619
HENNIE.out	13.909
IENNEI.out	8.579
IENNIE.out	8.700
