# Supplementary material for: Geometric and energetic data from ab initio calculations of haloethene, haloimine, halomethylenephosphine, haloiminophosphine, halodiazene, halodiphosphene and halocyclopropane
Source: Data Brief. 2019 Nov 2;27:104738. doi: 10.1016/j.dib.2019.104738 (PMC6861602; doi:10.1016/j.dib.2019.104738)
Supplement: Multimedia component 6 [file mmc6.zip › NN/B3LYP/5_entropy.csv]

BrENNBrE.out	76.428
BrENNEBr.out	76.493
BrENNEI.out	80.436
BrENNIE.out	80.503
ClENNBrE.out	74.734
ClENNClE.out	69.535
ClENNEBr.out	73.973
ClENNECl.out	68.935
ClENNEI.out	76.773
ClENNIE.out	77.421
FENNBrE.out	70.496
FENNClE.out	67.384
FENNEBr.out	69.896
FENNECl.out	66.918
FENNEF.out	62.505
FENNEI.out	72.477
FENNFE.out	62.852
FENNIE.out	72.898
HENNBrE.out	65.711
HENNClE.out	63.245
HENNEBr.out	65.535
HENNECl.out	62.343
HENNEF.out	59.212
HENNEH.out	52.097
HENNEI.out	67.115
HENNFE.out	59.849
HENNHE.out	52.160
HENNIE.out	68.107
IENNEI.out	83.977
IENNIE.out	83.284
