# Supplementary material for: Geometric and energetic data from ab initio calculations of haloethene, haloimine, halomethylenephosphine, haloiminophosphine, halodiazene, halodiphosphene and halocyclopropane
Source: Data Brief. 2019 Nov 2;27:104738. doi: 10.1016/j.dib.2019.104738 (PMC6861602; doi:10.1016/j.dib.2019.104738)
Supplement: Multimedia component 6 [file mmc6.zip › NN/B3LYP/BrENNBrE.out]

Q-Chem Developer Version!
                  Welcome to Q-Chem
     A Quantum Leap Into The Future Of Chemistry


 Q-Chem 5.1, Q-Chem, Inc., Pleasanton, CA (2018)

 Yihan Shao,  Zhengting Gan,  E. Epifanovsky,  A. T. B. Gilbert,  M. Wormit,  
 J. Kussmann,  A. W. Lange,  A. Behn,  Jia Deng,  Xintian Feng,  D. Ghosh,  
 M. Goldey,  P. R. Horn,  L. D. Jacobson,  I. Kaliman,  T. Kus,  A. Landau,  
 Jie Liu,  E. I. Proynov,  R. M. Richard,  R. P. Steele,  E. J. Sundstrom,  
 H. L. Woodcock III,  P. M. Zimmerman,  D. Zuev,  B. Albrecht,  E. Alguire,  
 S. A. Baeppler,  D. Barton,  Z. Benda,  Y. A. Bernard,  E. J. Berquist,  
 K. B. Bravaya,  H. Burton,  D. Casanova,  Chun-Min Chang,  Yunqing Chen,  
 A. Chien,  K. D. Closser,  M. P. Coons,  S. Coriani,  S. Dasgupta,  
 A. L. Dempwolff,  M. Diedenhofen,  Hainam Do,  R. G. Edgar,  Po-Tung Fang,  
 S. Faraji,  S. Fatehi,  Qingguo Feng,  K. D. Fenk,  J. Fosso-Tande,  
 Qinghui Ge,  A. Ghysels,  G. Gidofalvi,  J. Gomes,  J. Gonthier,  A. Gunina,  
 D. Hait,  M. W. D. Hanson-Heine,  P. H. P. Harbach,  A. W. Hauser,  
 J. E. Herr,  E. G. Hohenstein,  Z. C. Holden,  Kerwin Hui,  B. C. Huynh,  
 T.-C. Jagau,  Hyunjun Ji,  B. Kaduk,  K. Khistyaev,  Jaehoon Kim,  
 P. Klunzinger,  K. Koh,  D. Kosenkov,  L. Koulias,  T. Kowalczyk,  
 C. M. Krauter,  A. Kunitsa,  Ka Un Lao,  A. Laurent,  K. V. Lawler,  
 Joonho Lee,  D. Lefrancois,  S. Lehtola,  D. S. Levine,  Yi-Pei Li,  
 You-Sheng Lin,  Fenglai Liu,  E. Livshits,  A. Luenser,  P. Manohar,  
 E. Mansoor,  S. F. Manzer,  Shan-Ping Mao,  Yuezhi Mao,  N. Mardirossian,  
 A. V. Marenich,  T. Markovich,  L. A. Martinez-Martinez,  S. A. Maurer,  
 N. J. Mayhall,  S. C. McKenzie,  J.-M. Mewes,  A. F. Morrison,  
 J. W. Mullinax,  K. Nanda,  T. S. Nguyen-Beck,  R. Olivares-Amaya,  
 J. A. Parkhill,  T. M. Perrine,  F. Plasser,  P. Pokhilko,  S. Prager,  
 A. Prociuk,  E. Ramos,  D. R. Rehn,  F. Rob,  M. Schneider,  N. Sergueev,  
 S. M. Sharada,  S. Sharma,  D. W. Small,  T. Stauch,  T. Stein,  
 Yu-Chuan Su,  A. J. W. Thom,  A. Tkatchenko,  T. Tsuchimochi,  N. M. Tubman,  
 L. Vogt,  M. L. Vidal,  O. Vydrov,  M. A. Watson,  J. Wenzel,  
 M. de Wergifosse,  T. A. Wesolowski,  A. White,  J. Witte,  A. Yamada,  
 Jun Yang,  K. Yao,  S. Yeganeh,  S. R. Yost,  Zhi-Qiang You,  A. Zech,  
 Igor Ying Zhang,  Xing Zhang,  Yan Zhao,  Ying Zhu,  B. R. Brooks,  
 G. K. L. Chan,  C. J. Cramer,  M. S. Gordon,  W. J. Hehre,  A. Klamt,  
 M. W. Schmidt,  C. D. Sherrill,  D. G. Truhlar,  A. Aspuru-Guzik,  R. Baer,  
 A. T. Bell,  N. A. Besley,  Jeng-Da Chai,  A. E. DePrince, III,  
 R. A. DiStasio Jr.,  A. Dreuw,  B. D. Dunietz,  T. R. Furlani,  
 Chao-Ping Hsu,  Yousung Jung,  Jing Kong,  D. S. Lambrecht,  WanZhen Liang,  
 C. Ochsenfeld,  V. A. Rassolov,  L. V. Slipchenko,  J. E. Subotnik,  
 T. Van Voorhis,  J. M. Herbert,  A. I. Krylov,  P. M. W. Gill,  M. Head-Gordon

 Contributors to earlier versions of Q-Chem not listed above: 
 R. D. Adamson,  B. Austin,  J. Baker,  G. J. O. Beran,  K. Brandhorst,  
 S. T. Brown,  E. F. C. Byrd,  A. K. Chakraborty,  C.-L. Cheng,  
 Siu Hung Chien,  D. M. Chipman,  D. L. Crittenden,  H. Dachsel,  
 R. J. Doerksen,  A. D. Dutoi,  L. Fusti-Molnar,  W. A. Goddard III,  
 A. Golubeva-Zadorozhnaya,  S. R. Gwaltney,  G. Hawkins,  A. Heyden,  
 S. Hirata,  G. Kedziora,  F. J. Keil,  C. Kelley,  Jihan Kim,  R. A. King,  
 R. Z. Khaliullin,  P. P. Korambath,  W. Kurlancheek,  A. M. Lee,  M. S. Lee,  
 S. V. Levchenko,  Ching Yeh Lin,  D. Liotard,  R. C. Lochan,  I. Lotan,  
 P. E. Maslen,  N. Nair,  D. P. O'Neill,  D. Neuhauser,  E. Neuscamman,  
 C. M. Oana,  R. Olson,  B. Peters,  R. Peverati,  P. A. Pieniazek,  
 Y. M. Rhee,  J. Ritchie,  M. A. Rohrdanz,  E. Rosta,  N. J. Russ,  
 H. F. Schaefer III,  N. E. Schultz,  N. Shenvi,  A. C. Simmonett,  A. Sodt,  
 D. Stuck,  K. S. Thanthiriwatte,  V. Vanovschi,  Tao Wang,  A. Warshel,  
 C. F. Williams,  Q. Wu,  X. Xu,  W. Zhang

 Please cite Q-Chem as follows:
 Y. Shao et al., Mol. Phys. 113, 184-215 (2015)
 DOI: 10.1080/00268976.2014.952696

 Q-Chem 5.1.1 for Intel X86 EM64T Linux

 Parts of Q-Chem use Armadillo 8.300.2 (Tropical Shenanigans).
 http://arma.sourceforge.net/

 Q-Chem begins on Tue Oct 30 13:58:25 2018  

Host: 
0

     Scratch files written to /scratch/taweetham/qchem16816//
Input Ideriv = 2
Curr. Ideriv = -1
Max.  Ideriv = 2

Checking the input file for inconsistencies... 	...done.

--------------------------------------------------------------
User input:
--------------------------------------------------------------
$molecule
0 1
N 
N 1 NN 
Br 2 NBr 1 ANG 
Br 1 NBr 2 ANG  3 DHA

NN=1.25
NH=1.09
NF=1.36
NCl=1.75
NBr=1.94
NI=2.14
ANG=120.0
DHA=0.0
$end

$rem
   job_type	optimization
   basis	6-311++g**
   method	b3lyp
$end

--------------------------------------------------------------
 ----------------------------------------------------------------
             Standard Nuclear Orientation (Angstroms)
    I     Atom           X                Y                Z
 ----------------------------------------------------------------
    1      N       0.6250000000    -0.0000000000     1.4000744028
    2      N      -0.6250000000    -0.0000000000     1.4000744028
    3      Br     -1.5950000000    -0.0000000000    -0.2800148806
    4      Br      1.5950000000     0.0000000000    -0.2800148806
 ----------------------------------------------------------------
 Molecular Point Group                 C2v   NOp =  4
 Largest Abelian Subgroup              C2v   NOp =  4
 Nuclear Repulsion Energy =   450.7481552821 hartrees
 There are       42 alpha and       42 beta electrons
 Requested basis set is 6-311++G(d,p)
 There are 50 shells and 140 basis functions

 Total QAlloc Memory Limit   2000 MB
 Mega-Array Size       188 MB
 MEM_STATIC part       192 MB
 A cutoff of  1.0D-11 yielded   1065 shell pairs
 There are      8990 function pairs (     10058 Cartesian)
 Smallest overlap matrix eigenvalue = 2.03E-04

 Scale SEOQF with 1.000000e-01/1.000000e-01/1.000000e-01

 Standard Electronic Orientation quadrupole field applied
 Nucleus-field energy     =     0.0000000030 hartrees
 Guess from superposition of atomic densities
 Warning:  Energy on first SCF cycle will be non-variational
 SAD guess density has 84.000000 electrons

 -----------------------------------------------------------------------
  General SCF calculation program by
  Eric Jon Sundstrom, Paul Horn, Yuezhi Mao, Dmitri Zuev, Alec White,
  David Stuck, Shaama M.S., Shane Yost, Joonho Lee, David Small,
  Daniel Levine, Susi Lehtola, Hugh Burton, Evgeny Epifanovsky
 -----------------------------------------------------------------------
 Exchange:     0.2000 Hartree-Fock + 0.0800 Slater + 0.7200 B88
 Correlation:  0.1900 VWN1RPA + 0.8100 LYP
 Using SG-1 standard quadrature grid
 A restricted SCF calculation will be
 performed using DIIS
 SCF converges when DIIS error is below 1.0e-08
 ---------------------------------------
  Cycle       Energy         DIIS error
 ---------------------------------------
    1   -5258.0188317170      4.02e-02  
    2   -5257.7138894344      3.85e-03  
    3   -5257.6872753562      4.58e-03  
    4   -5257.7196900204      2.35e-03  
    5   -5257.7329431638      2.42e-04  
    6   -5257.7330247419      3.84e-05  
    7   -5257.7330271220      7.18e-06  
    8   -5257.7330272715      1.77e-06  
    9   -5257.7330272817      2.01e-07  
   10   -5257.7330272821      5.48e-08  
   11   -5257.7330272822      8.08e-09  Convergence criterion met
 ---------------------------------------
 SCF time:   CPU 11.55s  wall 12.00s 
 SCF   energy in the final basis set =    -5257.7330272822
 Total energy in the final basis set =    -5257.7330272822

 --------------------------------------------------------------
             Orbital Energies (a.u.) and Symmetries
 --------------------------------------------------------------

 Alpha MOs, Restricted
 -- Occupied --                  
-482.87 -482.87  -62.53  -62.53  -56.35  -56.35  -56.34  -56.34
  1 A1    1 B1    2 B1    2 A1    3 B1    3 A1    1 A2    1 B2                 
-56.342 -56.342 -14.467 -14.467  -8.735  -8.735  -6.568  -6.568
  4 A1    4 B1    5 A1    5 B1    6 B1    6 A1    7 B1    7 A1                 
 -6.553  -6.553  -6.551  -6.551  -2.679  -2.678  -2.675  -2.675
  2 A2    2 B2    8 B1    8 A1    9 B1    9 A1    3 A2    3 B2                 
 -2.673  -2.673  -2.661  -2.661  -2.661  -2.661  -1.093  -0.841
 10 B1   10 A1   11 B1   11 A1    4 A2    4 B2   12 A1   12 B1                 
 -0.816  -0.630  -0.530  -0.474  -0.467  -0.340  -0.338  -0.324
 13 A1   13 B1   14 A1    5 B2   15 A1   16 A1    5 A2   14 B1                 
 -0.320  -0.298
  6 B2   15 B1                                                                 
 -- Virtual --                   
 -0.143  -0.114  -0.045   0.005   0.031   0.043   0.046   0.067
 17 A1    6 A2   16 B1   18 A1   17 B1   19 A1    7 B2   20 A1                 
  0.070   0.080   0.103   0.110   0.121   0.148   0.149   0.181
  7 A2   18 B1   19 B1   21 A1    8 B2   20 B1   22 A1    8 A2                 
  0.209   0.218   0.283   0.325   0.371   0.373   0.387   0.390
 23 A1   21 B1   22 B1   23 B1   24 B1   24 A1    9 B2   25 A1                 
  0.423   0.441   0.463   0.507   0.534   0.545   0.551   0.561
  9 A2   25 B1   26 A1   10 B2   11 B2   27 A1   10 A2   11 A2                 
  0.572   0.595   0.620   0.727   0.754   0.771   0.781   0.841
 28 A1   26 B1   27 B1   28 B1   29 A1   12 B2   30 A1   31 A1                 
  0.849   0.864   0.922   0.987   1.087   1.298   1.581   1.662
 29 B1   12 A2   30 B1   31 B1   32 A1   32 B1   13 B2   33 A1                 
  1.735   1.828   1.920   1.937   1.972   2.003   2.014   2.129
 14 B2   34 A1   13 A2   33 B1   15 B2   34 B1   35 A1   14 A2                 
  2.272   2.310   2.435   2.630   2.710   2.950   3.629   3.630
 36 A1   37 A1   35 B1   15 A2   36 B1   37 B1   16 B2   38 A1                 
  3.873   3.874   3.881   3.956   3.958   3.982   4.000   4.018
 16 A2   39 A1   38 B1   17 B2   40 A1   17 A2   18 B2   39 B1                 
  4.032   4.037   4.137   4.327   4.374   4.784   6.472   6.656
 18 A2   41 A1   40 B1   42 A1   41 B1   42 B1   43 A1   43 B1                 
  7.509   7.526   7.538   7.564   7.603   7.637  35.145  35.549
 19 B2   19 A2   44 A1   44 B1   45 A1   45 B1   46 A1   46 B1                 
 47.776  47.927 289.702 289.720 289.741 289.744 289.827 289.855
 47 A1   47 B1   20 B2   20 A2   48 A1   48 B1   49 A1   49 B1                 
*******1020.730
 50 A1   50 B1                                                                 

 Beta MOs, Restricted
 -- Occupied --                  
-482.87 -482.87  -62.53  -62.53  -56.35  -56.35  -56.34  -56.34
  1 A1    1 B1    2 B1    2 A1    3 B1    3 A1    1 A2    1 B2                 
-56.342 -56.342 -14.467 -14.467  -8.735  -8.735  -6.568  -6.568
  4 A1    4 B1    5 A1    5 B1    6 B1    6 A1    7 B1    7 A1                 
 -6.553  -6.553  -6.551  -6.551  -2.679  -2.678  -2.675  -2.675
  2 A2    2 B2    8 B1    8 A1    9 B1    9 A1    3 A2    3 B2                 
 -2.673  -2.673  -2.661  -2.661  -2.661  -2.661  -1.093  -0.841
 10 B1   10 A1   11 B1   11 A1    4 A2    4 B2   12 A1   12 B1                 
 -0.816  -0.630  -0.530  -0.474  -0.467  -0.340  -0.338  -0.324
 13 A1   13 B1   14 A1    5 B2   15 A1   16 A1    5 A2   14 B1                 
 -0.320  -0.298
  6 B2   15 B1                                                                 
 -- Virtual --                   
 -0.143  -0.114  -0.045   0.005   0.031   0.043   0.046   0.067
 17 A1    6 A2   16 B1   18 A1   17 B1   19 A1    7 B2   20 A1                 
  0.070   0.080   0.103   0.110   0.121   0.148   0.149   0.181
  7 A2   18 B1   19 B1   21 A1    8 B2   20 B1   22 A1    8 A2                 
  0.209   0.218   0.283   0.325   0.371   0.373   0.387   0.390
 23 A1   21 B1   22 B1   23 B1   24 B1   24 A1    9 B2   25 A1                 
  0.423   0.441   0.463   0.507   0.534   0.545   0.551   0.561
  9 A2   25 B1   26 A1   10 B2   11 B2   27 A1   10 A2   11 A2                 
  0.572   0.595   0.620   0.727   0.754   0.771   0.781   0.841
 28 A1   26 B1   27 B1   28 B1   29 A1   12 B2   30 A1   31 A1                 
  0.849   0.864   0.922   0.987   1.087   1.298   1.581   1.662
 29 B1   12 A2   30 B1   31 B1   32 A1   32 B1   13 B2   33 A1                 
  1.735   1.828   1.920   1.937   1.972   2.003   2.014   2.129
 14 B2   34 A1   13 A2   33 B1   15 B2   34 B1   35 A1   14 A2                 
  2.272   2.310   2.435   2.630   2.710   2.950   3.629   3.630
 36 A1   37 A1   35 B1   15 A2   36 B1   37 B1   16 B2   38 A1                 
  3.873   3.874   3.881   3.956   3.958   3.982   4.000   4.018
 16 A2   39 A1   38 B1   17 B2   40 A1   17 A2   18 B2   39 B1                 
  4.032   4.037   4.137   4.327   4.374   4.784   6.472   6.656
 18 A2   41 A1   40 B1   42 A1   41 B1   42 B1   43 A1   43 B1                 
  7.509   7.526   7.538   7.564   7.603   7.637  35.145  35.549
 19 B2   19 A2   44 A1   44 B1   45 A1   45 B1   46 A1   46 B1                 
 47.776  47.927 289.702 289.720 289.741 289.744 289.827 289.855
 47 A1   47 B1   20 B2   20 A2   48 A1   48 B1   49 A1   49 B1                 
*******1020.730
 50 A1   50 B1                                                                 
 --------------------------------------------------------------

          Ground-State Mulliken Net Atomic Charges

     Atom                 Charge (a.u.)
  ----------------------------------------
      1 N                    -0.008869
      2 N                    -0.008869
      3 Br                    0.008869
      4 Br                    0.008869
  ----------------------------------------
  Sum of atomic charges =     0.000000

 -----------------------------------------------------------------
                    Cartesian Multipole Moments
 -----------------------------------------------------------------
    Charge (ESU x 10^10)
                 0.0000
    Dipole Moment (Debye)
         X       0.0000      Y      -0.0000      Z      -1.2916
       Tot       1.2916
    Quadrupole Moments (Debye-Ang)
        XX     -47.8134     XY       0.0000     YY     -47.6274
        XZ       0.0000     YZ       0.0000     ZZ     -48.1861
    Octopole Moments (Debye-Ang^2)
       XXX       0.0000    XXY      -0.0000    XYY       0.0000
       YYY      -0.0000    XXZ     -13.6594    XYZ       0.0000
       YYZ      -4.3103    XZZ      -0.0000    YZZ      -0.0000
       ZZZ     -24.9969
    Hexadecapole Moments (Debye-Ang^3)
      XXXX    -638.1846   XXXY      -0.0000   XXYY    -117.7786
      XYYY      -0.0000   YYYY     -54.9511   XXXZ       0.0000
      XXYZ       0.0000   XYYZ       0.0000   YYYZ       0.0000
      XXZZ    -132.1956   XYZZ      -0.0000   YYZZ     -41.7725
      XZZZ       0.0000   YZZZ       0.0000   ZZZZ    -209.5151
 -----------------------------------------------------------------
 Calculating analytic gradient of the SCF energy
 Gradient of SCF Energy
            1           2           3           4
    1   0.0771757  -0.0771757   0.0136373  -0.0136373
    2  -0.0000000  -0.0000000   0.0000000   0.0000000
    3  -0.0019503  -0.0019503   0.0019503   0.0019503
 Max gradient component =       7.718E-02
 RMS gradient           =       3.201E-02
 Gradient time:  CPU 5.80 s  wall 5.81 s
 Geometry Optimization Parameters
   NAtoms,    NIC,     NZ,  NCons,   NDum,   NFix, NCnnct, MaxDiis
        4      14       4       0       0       0       0       0


** GEOMETRY OPTIMIZATION IN DELOCALIZED INTERNAL COORDINATES **
   Searching for a Minimum

   Optimization Cycle:   1

                       Coordinates (Angstroms)
     ATOM                X               Y               Z
      1  N         0.6250000000    0.0000000000    1.4000744028
      2  N        -0.6250000000    0.0000000000    1.4000744028
      3  Br       -1.5950000000    0.0000000000   -0.2800148806
      4  Br        1.5950000000    0.0000000000   -0.2800148806
   Point Group: c2v   Number of degrees of freedom:     3


   Energy is  -5257.733027282


 Attempting to Generate Delocalized Internal Coordinates

  3 Hessian modes will be used to form the next step
  Hessian Eigenvalues:
     0.175927    0.250000    0.832368

 Minimum Search - Taking Simple RFO Step
 Searching for Lamda that Minimizes Along All modes
 Value Taken    Lamda =  -0.01730608
 Step Taken.  Stepsize is  0.231591

                             Maximum     Tolerance    Cnvgd?
         Gradient           0.058954      0.000300      NO
         Displacement       0.195260      0.001200      NO
         Energy change     *********      0.000001      NO


 New Cartesian Coordinates Obtained by Inverse Iteration

 Displacement from previous Coordinates is:  0.680993
 ----------------------------------------------------------------
             Standard Nuclear Orientation (Angstroms)
    I     Atom           X                Y                Z
 ----------------------------------------------------------------
    1      N       0.6052141635     0.0000000000     1.3281238447
    2      N      -0.6052141635     0.0000000000     1.3281238447
    3      Br     -1.8277799819     0.0000000000    -0.2080643224
    4      Br      1.8277799819     0.0000000000    -0.2080643224
 ----------------------------------------------------------------
 Molecular Point Group                 C2v   NOp =  4
 Largest Abelian Subgroup              C2v   NOp =  4
 Nuclear Repulsion Energy =   420.9398873036 hartrees
 There are       42 alpha and       42 beta electrons
 Applying Cartesian multipole field
    Component          Value
    ---------          -----
     (2,0,0)        1.00000E-11
     (0,2,0)        2.00000E-11
     (0,0,2)       -3.00000E-11
 Nucleus-field energy     =     0.0000000056 hartrees
 Requested basis set is 6-311++G(d,p)
 There are 50 shells and 140 basis functions
 A cutoff of  1.0D-11 yielded   1055 shell pairs
 There are      8912 function pairs (      9974 Cartesian)
 Smallest overlap matrix eigenvalue = 1.47E-04
 Guess MOs from SCF MO coefficient file

 -----------------------------------------------------------------------
  General SCF calculation program by
  Eric Jon Sundstrom, Paul Horn, Yuezhi Mao, Dmitri Zuev, Alec White,
  David Stuck, Shaama M.S., Shane Yost, Joonho Lee, David Small,
  Daniel Levine, Susi Lehtola, Hugh Burton, Evgeny Epifanovsky
 -----------------------------------------------------------------------
 Exchange:     0.2000 Hartree-Fock + 0.0800 Slater + 0.7200 B88
 Correlation:  0.1900 VWN1RPA + 0.8100 LYP
 Using SG-1 standard quadrature grid
 A restricted SCF calculation will be
 performed using DIIS
 SCF converges when DIIS error is below 1.0e-08
 ---------------------------------------
  Cycle       Energy         DIIS error
 ---------------------------------------
    1   -5257.7227950344      1.62e-03  
    2   -5257.7386535800      3.42e-04  
    3   -5257.7389689341      2.19e-04  
    4   -5257.7390590989      1.28e-04  
    5   -5257.7390917663      6.06e-05  
    6   -5257.7391016250      6.80e-06  
    7   -5257.7391017060      2.60e-06  
    8   -5257.7391017214      2.93e-07  
    9   -5257.7391017217      5.20e-08  
   10   -5257.7391017217      1.72e-08  
   11   -5257.7391017216      3.19e-09  Convergence criterion met
 ---------------------------------------
 SCF time:   CPU 17.61s  wall 17.00s 
 SCF   energy in the final basis set =    -5257.7391017216
 Total energy in the final basis set =    -5257.7391017216

 --------------------------------------------------------------
             Orbital Energies (a.u.) and Symmetries
 --------------------------------------------------------------

 Alpha MOs, Restricted
 -- Occupied --                  
-482.87 -482.87  -62.52  -62.52  -56.35  -56.35  -56.34  -56.34
  1 B1    1 A1    2 B1    2 A1    3 B1    3 A1    1 A2    1 B2                 
-56.341 -56.341 -14.469 -14.469  -8.733  -8.733  -6.566  -6.566
  4 A1    4 B1    5 A1    5 B1    6 B1    6 A1    7 A1    7 B1                 
 -6.551  -6.551  -6.549  -6.549  -2.677  -2.677  -2.672  -2.672
  2 A2    2 B2    8 B1    8 A1    9 B1    9 A1    3 A2    3 B2                 
 -2.672  -2.672  -2.659  -2.659  -2.659  -2.659  -1.111  -0.840
 10 B1   10 A1    4 B2    4 A2   11 B1   11 A1   12 A1   12 B1                 
 -0.813  -0.629  -0.536  -0.483  -0.473  -0.339  -0.330  -0.326
 13 A1   13 B1   14 A1    5 B2   15 A1    5 A2   14 B1   16 A1                 
 -0.318  -0.295
  6 B2   15 B1                                                                 
 -- Virtual --                   
 -0.149  -0.107  -0.052   0.003   0.028   0.042   0.045   0.068
 17 A1    6 A2   16 B1   18 A1   17 B1   19 A1    7 B2   20 A1                 
  0.069   0.074   0.101   0.114   0.121   0.151   0.155   0.182
  7 A2   18 B1   19 B1   21 A1    8 B2   20 B1   22 A1    8 A2                 
  0.209   0.233   0.273   0.339   0.357   0.382   0.391   0.397
 23 A1   21 B1   22 B1   23 B1   24 A1   24 B1   25 A1    9 B2                 
  0.427   0.467   0.497   0.516   0.537   0.538   0.558   0.560
  9 A2   25 B1   26 A1   10 B2   10 A2   11 B2   27 A1   11 A2                 
  0.568   0.584   0.626   0.674   0.761   0.765   0.775   0.828
 28 A1   26 B1   27 B1   28 B1   29 A1   12 B2   30 A1   31 A1                 
  0.873   0.877   0.894   1.035   1.064   1.305   1.592   1.670
 12 A2   29 B1   30 B1   31 B1   32 A1   32 B1   13 B2   33 A1                 
  1.710   1.797   1.915   1.934   1.965   1.998   2.011   2.129
 14 B2   34 A1   33 B1   13 A2   15 B2   35 A1   34 B1   14 A2                 
  2.256   2.364   2.367   2.670   2.775   2.989   3.629   3.629
 36 A1   37 A1   35 B1   15 A2   36 B1   37 B1   16 B2   38 A1                 
  3.887   3.921   3.922   3.967   3.973   3.976   4.000   4.002
 16 A2   39 A1   38 B1   17 B2   17 A2   40 A1   18 B2   39 B1                 
  4.038   4.062   4.102   4.322   4.352   4.751   6.486   6.636
 18 A2   41 A1   40 B1   42 A1   41 B1   42 B1   43 A1   43 B1                 
  7.508   7.530   7.539   7.544   7.624   7.631  35.122  35.676
 19 B2   19 A2   44 B1   44 A1   45 A1   45 B1   46 A1   46 B1                 
 47.790  47.913 289.699 289.723 289.732 289.735 289.836 289.847
 47 A1   47 B1   20 B2   20 A2   48 A1   48 B1   49 A1   49 B1                 
*******1020.711
 50 A1   50 B1                                                                 

 Beta MOs, Restricted
 -- Occupied --                  
-482.87 -482.87  -62.52  -62.52  -56.35  -56.35  -56.34  -56.34
  1 B1    1 A1    2 B1    2 A1    3 B1    3 A1    1 A2    1 B2                 
-56.341 -56.341 -14.469 -14.469  -8.733  -8.733  -6.566  -6.566
  4 A1    4 B1    5 A1    5 B1    6 B1    6 A1    7 A1    7 B1                 
 -6.551  -6.551  -6.549  -6.549  -2.677  -2.677  -2.672  -2.672
  2 A2    2 B2    8 B1    8 A1    9 B1    9 A1    3 A2    3 B2                 
 -2.672  -2.672  -2.659  -2.659  -2.659  -2.659  -1.111  -0.840
 10 B1   10 A1    4 B2    4 A2   11 B1   11 A1   12 A1   12 B1                 
 -0.813  -0.629  -0.536  -0.483  -0.473  -0.339  -0.330  -0.326
 13 A1   13 B1   14 A1    5 B2   15 A1    5 A2   14 B1   16 A1                 
 -0.318  -0.295
  6 B2   15 B1                                                                 
 -- Virtual --                   
 -0.149  -0.107  -0.052   0.003   0.028   0.042   0.045   0.068
 17 A1    6 A2   16 B1   18 A1   17 B1   19 A1    7 B2   20 A1                 
  0.069   0.074   0.101   0.114   0.121   0.151   0.155   0.182
  7 A2   18 B1   19 B1   21 A1    8 B2   20 B1   22 A1    8 A2                 
  0.209   0.233   0.273   0.339   0.357   0.382   0.391   0.397
 23 A1   21 B1   22 B1   23 B1   24 A1   24 B1   25 A1    9 B2                 
  0.427   0.467   0.497   0.516   0.537   0.538   0.558   0.560
  9 A2   25 B1   26 A1   10 B2   10 A2   11 B2   27 A1   11 A2                 
  0.568   0.584   0.626   0.674   0.761   0.765   0.775   0.828
 28 A1   26 B1   27 B1   28 B1   29 A1   12 B2   30 A1   31 A1                 
  0.873   0.877   0.894   1.035   1.064   1.305   1.592   1.670
 12 A2   29 B1   30 B1   31 B1   32 A1   32 B1   13 B2   33 A1                 
  1.710   1.797   1.915   1.934   1.965   1.998   2.011   2.129
 14 B2   34 A1   33 B1   13 A2   15 B2   35 A1   34 B1   14 A2                 
  2.256   2.364   2.367   2.670   2.775   2.989   3.629   3.629
 36 A1   37 A1   35 B1   15 A2   36 B1   37 B1   16 B2   38 A1                 
  3.887   3.921   3.922   3.967   3.973   3.976   4.000   4.002
 16 A2   39 A1   38 B1   17 B2   17 A2   40 A1   18 B2   39 B1                 
  4.038   4.062   4.102   4.322   4.352   4.751   6.486   6.636
 18 A2   41 A1   40 B1   42 A1   41 B1   42 B1   43 A1   43 B1                 
  7.508   7.530   7.539   7.544   7.624   7.631  35.122  35.676
 19 B2   19 A2   44 B1   44 A1   45 A1   45 B1   46 A1   46 B1                 
 47.790  47.913 289.699 289.723 289.732 289.735 289.836 289.847
 47 A1   47 B1   20 B2   20 A2   48 A1   48 B1   49 A1   49 B1                 
*******1020.711
 50 A1   50 B1                                                                 
 --------------------------------------------------------------

          Ground-State Mulliken Net Atomic Charges

     Atom                 Charge (a.u.)
  ----------------------------------------
      1 N                     0.004780
      2 N                     0.004780
      3 Br                   -0.004780
      4 Br                   -0.004780
  ----------------------------------------
  Sum of atomic charges =     0.000000

 -----------------------------------------------------------------
                    Cartesian Multipole Moments
 -----------------------------------------------------------------
    Charge (ESU x 10^10)
                 0.0000
    Dipole Moment (Debye)
         X       0.0000      Y       0.0000      Z      -0.8141
       Tot       0.8141
    Quadrupole Moments (Debye-Ang)
        XX     -46.6639     XY       0.0000     YY     -47.6699
        XZ       0.0000     YZ       0.0000     ZZ     -48.5520
    Octopole Moments (Debye-Ang^2)
       XXX       0.0000    XXY      -0.0000    XYY       0.0000
       YYY      -0.0000    XXZ     -16.3731    XYZ       0.0000
       YYZ      -5.8761    XZZ       0.0000    YZZ      -0.0000
       ZZZ     -26.9223
    Hexadecapole Moments (Debye-Ang^3)
      XXXX    -790.8046   XXXY      -0.0000   XXYY    -147.2332
      XYYY      -0.0000   YYYY     -55.2202   XXXZ      -0.0000
      XXYZ       0.0000   XYYZ       0.0000   YYYZ       0.0000
      XXZZ    -157.3558   XYZZ       0.0000   YYZZ     -38.3833
      XZZZ       0.0000   YZZZ       0.0000   ZZZZ    -188.6804
 -----------------------------------------------------------------
 Calculating analytic gradient of the SCF energy
 Gradient of SCF Energy
            1           2           3           4
    1   0.0516392  -0.0516392   0.0005434  -0.0005434
    2   0.0000000  -0.0000000  -0.0000000   0.0000000
    3  -0.0107141  -0.0107141   0.0107141   0.0107141
 Max gradient component =       5.164E-02
 RMS gradient           =       2.197E-02
 Gradient time:  CPU 5.50 s  wall 5.51 s
 Geometry Optimization Parameters
   NAtoms,    NIC,     NZ,  NCons,   NDum,   NFix, NCnnct, MaxDiis
        4      14       4       0       0       0       0       0

 Cartesian Hessian Update
 Hessian Updated using BFGS Update


** GEOMETRY OPTIMIZATION IN DELOCALIZED INTERNAL COORDINATES **
   Searching for a Minimum

   Optimization Cycle:   2

                       Coordinates (Angstroms)
     ATOM                X               Y               Z
      1  N         0.6052141635    0.0000000000    1.3281238447
      2  N        -0.6052141635    0.0000000000    1.3281238447
      3  Br       -1.8277799819    0.0000000000   -0.2080643224
      4  Br        1.8277799819    0.0000000000   -0.2080643224
   Point Group: c2v   Number of degrees of freedom:     3


   Energy is  -5257.739101722

 Hessian Updated using BFGS Update

  3 Hessian modes will be used to form the next step
  Hessian Eigenvalues:
     0.155915    0.401640    0.699801

 Minimum Search - Taking Simple RFO Step
 Searching for Lamda that Minimizes Along All modes
 Value Taken    Lamda =  -0.00634964
 Step Taken.  Stepsize is  0.120892

                             Maximum     Tolerance    Cnvgd?
         Gradient           0.042038      0.000300      NO
         Displacement       0.111104      0.001200      NO
         Energy change     -0.006074      0.000001      NO


 New Cartesian Coordinates Obtained by Inverse Iteration

 Displacement from previous Coordinates is:  0.167418
 ----------------------------------------------------------------
             Standard Nuclear Orientation (Angstroms)
    I     Atom           X                Y                Z
 ----------------------------------------------------------------
    1      N       0.5838690219     0.0000000000     1.3561465657
    2      N      -0.5838690219     0.0000000000     1.3561465657
    3      Br     -1.7842110522     0.0000000000    -0.2360870435
    4      Br      1.7842110522     0.0000000000    -0.2360870435
 ----------------------------------------------------------------
 Molecular Point Group                 C2v   NOp =  4
 Largest Abelian Subgroup              C2v   NOp =  4
 Nuclear Repulsion Energy =   424.7710958818 hartrees
 There are       42 alpha and       42 beta electrons
 Applying Cartesian multipole field
    Component          Value
    ---------          -----
     (2,0,0)        1.00000E-11
     (0,2,0)        2.00000E-11
     (0,0,2)       -3.00000E-11
 Nucleus-field energy     =     0.0000000050 hartrees
 Requested basis set is 6-311++G(d,p)
 There are 50 shells and 140 basis functions
 A cutoff of  1.0D-11 yielded   1053 shell pairs
 There are      8904 function pairs (      9966 Cartesian)
 Smallest overlap matrix eigenvalue = 1.25E-04
 Guess MOs from SCF MO coefficient file

 -----------------------------------------------------------------------
  General SCF calculation program by
  Eric Jon Sundstrom, Paul Horn, Yuezhi Mao, Dmitri Zuev, Alec White,
  David Stuck, Shaama M.S., Shane Yost, Joonho Lee, David Small,
  Daniel Levine, Susi Lehtola, Hugh Burton, Evgeny Epifanovsky
 -----------------------------------------------------------------------
 Exchange:     0.2000 Hartree-Fock + 0.0800 Slater + 0.7200 B88
 Correlation:  0.1900 VWN1RPA + 0.8100 LYP
 Using SG-1 standard quadrature grid
 A restricted SCF calculation will be
 performed using DIIS
 SCF converges when DIIS error is below 1.0e-08
 ---------------------------------------
  Cycle       Energy         DIIS error
 ---------------------------------------
    1   -5257.7398704634      9.64e-04  
    2   -5257.7425950864      3.49e-04  
    3   -5257.7423893463      4.26e-04  
    4   -5257.7428251906      1.23e-04  
    5   -5257.7428663300      1.69e-05  
    6   -5257.7428667990      4.66e-06  
    7   -5257.7428668584      8.89e-07  
    8   -5257.7428668602      2.59e-07  
    9   -5257.7428668604      3.98e-08  
   10   -5257.7428668603      1.11e-08  
   11   -5257.7428668603      1.74e-09  Convergence criterion met
 ---------------------------------------
 SCF time:   CPU 17.69s  wall 18.00s 
 SCF   energy in the final basis set =    -5257.7428668603
 Total energy in the final basis set =    -5257.7428668603

 --------------------------------------------------------------
             Orbital Energies (a.u.) and Symmetries
 --------------------------------------------------------------

 Alpha MOs, Restricted
 -- Occupied --                  
-482.87 -482.87  -62.52  -62.52  -56.34  -56.34  -56.34  -56.34
  1 B1    1 A1    2 B1    2 A1    3 B1    3 A1    1 A2    1 B2                 
-56.338 -56.338 -14.470 -14.469  -8.730  -8.730  -6.563  -6.563
  4 A1    4 B1    5 A1    5 B1    6 B1    6 A1    7 A1    7 B1                 
 -6.548  -6.548  -6.546  -6.546  -2.674  -2.674  -2.670  -2.670
  2 A2    2 B2    8 B1    8 A1    9 B1    9 A1    3 A2    3 B2                 
 -2.669  -2.669  -2.656  -2.656  -2.656  -2.656  -1.140  -0.830
 10 B1   10 A1   11 B1   11 A1    4 B2    4 A2   12 A1   12 B1                 
 -0.812  -0.625  -0.540  -0.498  -0.484  -0.334  -0.330  -0.323
 13 A1   13 B1   14 A1    5 B2   15 A1    5 A2   16 A1   14 B1                 
 -0.319  -0.295
  6 B2   15 B1                                                                 
 -- Virtual --                   
 -0.161  -0.096  -0.046   0.004   0.029   0.041   0.046   0.069
 17 A1    6 A2   16 B1   18 A1   17 B1   19 A1    7 B2   20 A1                 
  0.070   0.076   0.102   0.111   0.118   0.150   0.151   0.182
  7 A2   18 B1   19 B1   21 A1    8 B2   20 B1   22 A1    8 A2                 
  0.210   0.231   0.274   0.357   0.363   0.380   0.391   0.396
 23 A1   21 B1   22 B1   24 A1   23 B1   24 B1   25 A1    9 B2                 
  0.429   0.480   0.492   0.516   0.541   0.541   0.556   0.559
  9 A2   25 B1   26 A1   10 B2   11 B2   10 A2   27 A1   11 A2                 
  0.567   0.590   0.624   0.696   0.748   0.759   0.767   0.819
 28 A1   26 B1   27 B1   28 B1   29 A1   12 B2   30 A1   31 A1                 
  0.869   0.872   0.889   1.043   1.069   1.311   1.607   1.662
 12 A2   29 B1   30 B1   31 B1   32 A1   32 B1   13 B2   33 A1                 
  1.686   1.768   1.909   1.940   1.965   2.005   2.010   2.140
 14 B2   34 A1   33 B1   13 A2   15 B2   34 B1   35 A1   14 A2                 
  2.255   2.394   2.409   2.720   2.801   3.035   3.630   3.632
 36 A1   35 B1   37 A1   15 A2   36 B1   37 B1   38 A1   16 B2                 
  3.899   3.932   3.959   3.969   3.977   3.985   3.998   4.006
 16 A2   38 B1   39 A1   17 B2   17 A2   40 A1   18 B2   39 B1                 
  4.037   4.084   4.108   4.322   4.342   4.699   6.474   6.636
 18 A2   41 A1   40 B1   42 A1   41 B1   42 B1   43 A1   43 B1                 
  7.510   7.531   7.538   7.549   7.631   7.633  35.101  35.861
 19 B2   19 A2   44 B1   44 A1   45 A1   45 B1   46 A1   46 B1                 
 47.781  47.913 289.702 289.725 289.732 289.740 289.840 289.847
 47 A1   47 B1   20 B2   20 A2   48 B1   48 A1   49 A1   49 B1                 
*******1020.710
 50 A1   50 B1                                                                 

 Beta MOs, Restricted
 -- Occupied --                  
-482.87 -482.87  -62.52  -62.52  -56.34  -56.34  -56.34  -56.34
  1 B1    1 A1    2 B1    2 A1    3 B1    3 A1    1 A2    1 B2                 
-56.338 -56.338 -14.470 -14.469  -8.730  -8.730  -6.563  -6.563
  4 A1    4 B1    5 A1    5 B1    6 B1    6 A1    7 A1    7 B1                 
 -6.548  -6.548  -6.546  -6.546  -2.674  -2.674  -2.670  -2.670
  2 A2    2 B2    8 B1    8 A1    9 B1    9 A1    3 A2    3 B2                 
 -2.669  -2.669  -2.656  -2.656  -2.656  -2.656  -1.140  -0.830
 10 B1   10 A1   11 B1   11 A1    4 B2    4 A2   12 A1   12 B1                 
 -0.812  -0.625  -0.540  -0.498  -0.484  -0.334  -0.330  -0.323
 13 A1   13 B1   14 A1    5 B2   15 A1    5 A2   16 A1   14 B1                 
 -0.319  -0.295
  6 B2   15 B1                                                                 
 -- Virtual --                   
 -0.161  -0.096  -0.046   0.004   0.029   0.041   0.046   0.069
 17 A1    6 A2   16 B1   18 A1   17 B1   19 A1    7 B2   20 A1                 
  0.070   0.076   0.102   0.111   0.118   0.150   0.151   0.182
  7 A2   18 B1   19 B1   21 A1    8 B2   20 B1   22 A1    8 A2                 
  0.210   0.231   0.274   0.357   0.363   0.380   0.391   0.396
 23 A1   21 B1   22 B1   24 A1   23 B1   24 B1   25 A1    9 B2                 
  0.429   0.480   0.492   0.516   0.541   0.541   0.556   0.559
  9 A2   25 B1   26 A1   10 B2   11 B2   10 A2   27 A1   11 A2                 
  0.567   0.590   0.624   0.696   0.748   0.759   0.767   0.819
 28 A1   26 B1   27 B1   28 B1   29 A1   12 B2   30 A1   31 A1                 
  0.869   0.872   0.889   1.043   1.069   1.311   1.607   1.662
 12 A2   29 B1   30 B1   31 B1   32 A1   32 B1   13 B2   33 A1                 
  1.686   1.768   1.909   1.940   1.965   2.005   2.010   2.140
 14 B2   34 A1   33 B1   13 A2   15 B2   34 B1   35 A1   14 A2                 
  2.255   2.394   2.409   2.720   2.801   3.035   3.630   3.632
 36 A1   35 B1   37 A1   15 A2   36 B1   37 B1   38 A1   16 B2                 
  3.899   3.932   3.959   3.969   3.977   3.985   3.998   4.006
 16 A2   38 B1   39 A1   17 B2   17 A2   40 A1   18 B2   39 B1                 
  4.037   4.084   4.108   4.322   4.342   4.699   6.474   6.636
 18 A2   41 A1   40 B1   42 A1   41 B1   42 B1   43 A1   43 B1                 
  7.510   7.531   7.538   7.549   7.631   7.633  35.101  35.861
 19 B2   19 A2   44 B1   44 A1   45 A1   45 B1   46 A1   46 B1                 
 47.781  47.913 289.702 289.725 289.732 289.740 289.840 289.847
 47 A1   47 B1   20 B2   20 A2   48 B1   48 A1   49 A1   49 B1                 
*******1020.710
 50 A1   50 B1                                                                 
 --------------------------------------------------------------

          Ground-State Mulliken Net Atomic Charges

     Atom                 Charge (a.u.)
  ----------------------------------------
      1 N                     0.017307
      2 N                     0.017307
      3 Br                   -0.017307
      4 Br                   -0.017307
  ----------------------------------------
  Sum of atomic charges =     0.000000

 -----------------------------------------------------------------
                    Cartesian Multipole Moments
 -----------------------------------------------------------------
    Charge (ESU x 10^10)
                 0.0000
    Dipole Moment (Debye)
         X      -0.0000      Y       0.0000      Z      -0.5797
       Tot       0.5797
    Quadrupole Moments (Debye-Ang)
        XX     -47.4596     XY       0.0000     YY     -47.6933
        XZ      -0.0000     YZ       0.0000     ZZ     -47.8366
    Octopole Moments (Debye-Ang^2)
       XXX      -0.0000    XXY       0.0000    XYY      -0.0000
       YYY      -0.0000    XXZ     -15.1635    XYZ      -0.0000
       YYZ      -4.8593    XZZ      -0.0000    YZZ      -0.0000
       ZZZ     -23.7933
    Hexadecapole Moments (Debye-Ang^3)
      XXXX    -765.1188   XXXY       0.0000   XXYY    -141.8574
      XYYY      -0.0000   YYYY     -55.4548   XXXZ       0.0000
      XXYZ       0.0000   XYYZ      -0.0000   YYYZ       0.0000
      XXZZ    -152.0589   XYZZ      -0.0000   YYZZ     -39.1948
      XZZZ      -0.0000   YZZZ       0.0000   ZZZZ    -192.4789
 -----------------------------------------------------------------
 Calculating analytic gradient of the SCF energy
 Gradient of SCF Energy
            1           2           3           4
    1  -0.0052388   0.0052388   0.0038630  -0.0038630
    2  -0.0000000  -0.0000000   0.0000000   0.0000000
    3  -0.0092838  -0.0092837   0.0092838   0.0092838
 Max gradient component =       9.284E-03
 RMS gradient           =       5.983E-03
 Gradient time:  CPU 5.52 s  wall 5.52 s
 Geometry Optimization Parameters
   NAtoms,    NIC,     NZ,  NCons,   NDum,   NFix, NCnnct, MaxDiis
        4      14       4       0       0       0       0       0

 Cartesian Hessian Update
 Hessian Updated using BFGS Update


** GEOMETRY OPTIMIZATION IN DELOCALIZED INTERNAL COORDINATES **
   Searching for a Minimum

   Optimization Cycle:   3

                       Coordinates (Angstroms)
     ATOM                X               Y               Z
      1  N         0.5838690219    0.0000000000    1.3561465657
      2  N        -0.5838690219    0.0000000000    1.3561465657
      3  Br       -1.7842110522    0.0000000000   -0.2360870435
      4  Br        1.7842110522    0.0000000000   -0.2360870435
   Point Group: c2v   Number of degrees of freedom:     3


   Energy is  -5257.742866860

 Hessian Updated using BFGS Update

  3 Hessian modes will be used to form the next step
  Hessian Eigenvalues:
     0.114699    0.366851    0.908685

 Minimum Search - Taking Simple RFO Step
 Searching for Lamda that Minimizes Along All modes
 Value Taken    Lamda =  -0.00196693
 Step Taken.  Stepsize is  0.112751

                             Maximum     Tolerance    Cnvgd?
         Gradient           0.018498      0.000300      NO
         Displacement       0.080597      0.001200      NO
         Energy change     -0.003765      0.000001      NO


 New Cartesian Coordinates Obtained by Inverse Iteration

 Displacement from previous Coordinates is:  0.143716
 ----------------------------------------------------------------
             Standard Nuclear Orientation (Angstroms)
    I     Atom           X                Y                Z
 ----------------------------------------------------------------
    1      N       0.5829499273     0.0000000000     1.3894993963
    2      N      -0.5829499273     0.0000000000     1.3894993963
    3      Br     -1.7583996243     0.0000000000    -0.2694398741
    4      Br      1.7583996243     0.0000000000    -0.2694398741
 ----------------------------------------------------------------
 Molecular Point Group                 C2v   NOp =  4
 Largest Abelian Subgroup              C2v   NOp =  4
 Nuclear Repulsion Energy =   424.4641720184 hartrees
 There are       42 alpha and       42 beta electrons
 Applying Cartesian multipole field
    Component          Value
    ---------          -----
     (2,0,0)        1.00000E-11
     (0,2,0)        2.00000E-11
     (0,0,2)       -3.00000E-11
 Nucleus-field energy     =     0.0000000045 hartrees
 Requested basis set is 6-311++G(d,p)
 There are 50 shells and 140 basis functions
 A cutoff of  1.0D-11 yielded   1049 shell pairs
 There are      8888 function pairs (      9950 Cartesian)
 Smallest overlap matrix eigenvalue = 1.31E-04
 Guess MOs from SCF MO coefficient file

 -----------------------------------------------------------------------
  General SCF calculation program by
  Eric Jon Sundstrom, Paul Horn, Yuezhi Mao, Dmitri Zuev, Alec White,
  David Stuck, Shaama M.S., Shane Yost, Joonho Lee, David Small,
  Daniel Levine, Susi Lehtola, Hugh Burton, Evgeny Epifanovsky
 -----------------------------------------------------------------------
 Exchange:     0.2000 Hartree-Fock + 0.0800 Slater + 0.7200 B88
 Correlation:  0.1900 VWN1RPA + 0.8100 LYP
 Using SG-1 standard quadrature grid
 A restricted SCF calculation will be
 performed using DIIS
 SCF converges when DIIS error is below 1.0e-08
 ---------------------------------------
  Cycle       Energy         DIIS error
 ---------------------------------------
    1   -5257.7429365965      4.65e-04  
    2   -5257.7439795007      1.88e-04  
    3   -5257.7437774585      3.42e-04  
    4   -5257.7440925725      1.92e-05  
    5   -5257.7440935460      6.88e-06  
    6   -5257.7440936730      1.38e-06  
    7   -5257.7440936754      5.04e-07  
    8   -5257.7440936761      9.85e-08  
    9   -5257.7440936761      2.98e-08  
   10   -5257.7440936761      3.64e-08  
   11   -5257.7440936761      2.97e-09  Convergence criterion met
 ---------------------------------------
 SCF time:   CPU 17.62s  wall 18.00s 
 SCF   energy in the final basis set =    -5257.7440936761
 Total energy in the final basis set =    -5257.7440936761

 --------------------------------------------------------------
             Orbital Energies (a.u.) and Symmetries
 --------------------------------------------------------------

 Alpha MOs, Restricted
 -- Occupied --                  
-482.87 -482.87  -62.52  -62.52  -56.34  -56.34  -56.34  -56.34
  1 B1    1 A1    2 B1    2 A1    3 B1    3 A1    1 A2    1 B2                 
-56.337 -56.337 -14.473 -14.472  -8.729  -8.729  -6.562  -6.562
  4 A1    4 B1    5 A1    5 B1    6 B1    6 A1    7 A1    7 B1                 
 -6.546  -6.546  -6.545  -6.545  -2.672  -2.672  -2.668  -2.668
  2 A2    2 B2    8 B1    8 A1    9 B1    9 A1    3 A2    3 B2                 
 -2.668  -2.668  -2.655  -2.655  -2.655  -2.655  -1.142  -0.822
 10 B1   10 A1   11 B1   11 A1    4 B2    4 A2   12 A1   12 B1                 
 -0.808  -0.625  -0.538  -0.499  -0.484  -0.332  -0.331  -0.320
 13 A1   13 B1   14 A1    5 B2   15 A1   16 A1    5 A2    6 B2                 
 -0.319  -0.298
 14 B1   15 B1                                                                 
 -- Virtual --                   
 -0.173  -0.097  -0.049   0.005   0.030   0.041   0.046   0.069
 17 A1    6 A2   16 B1   18 A1   17 B1   19 A1    7 B2   20 A1                 
  0.071   0.076   0.102   0.108   0.116   0.148   0.149   0.180
  7 A2   18 B1   19 B1   21 A1    8 B2   22 A1   20 B1    8 A2                 
  0.210   0.227   0.276   0.358   0.367   0.380   0.390   0.396
 23 A1   21 B1   22 B1   24 A1   23 B1   24 B1   25 A1    9 B2                 
  0.431   0.475   0.494   0.517   0.542   0.542   0.549   0.558
  9 A2   25 B1   26 A1   10 B2   11 B2   10 A2   27 A1   11 A2                 
  0.568   0.591   0.615   0.695   0.733   0.755   0.760   0.812
 28 A1   26 B1   27 B1   28 B1   29 A1   12 B2   30 A1   31 A1                 
  0.862   0.868   0.875   1.039   1.076   1.311   1.606   1.652
 12 A2   29 B1   30 B1   31 B1   32 A1   32 B1   13 B2   33 A1                 
  1.682   1.748   1.897   1.944   1.963   1.997   2.016   2.131
 14 B2   34 A1   33 B1   13 A2   15 B2   34 B1   35 A1   14 A2                 
  2.249   2.397   2.410   2.724   2.787   3.037   3.627   3.630
 36 A1   35 B1   37 A1   15 A2   36 B1   37 B1   38 A1   16 B2                 
  3.895   3.930   3.958   3.970   3.978   3.984   3.994   4.007
 16 A2   38 B1   39 A1   17 B2   17 A2   40 A1   18 B2   39 B1                 
  4.031   4.080   4.101   4.303   4.323   4.698   6.461   6.628
 18 A2   41 A1   40 B1   42 A1   41 B1   42 B1   43 A1   43 B1                 
  7.511   7.531   7.536   7.552   7.631   7.632  35.097  35.866
 19 B2   19 A2   44 B1   44 A1   45 A1   45 B1   46 A1   46 B1                 
 47.770  47.906 289.703 289.724 289.728 289.743 289.838 289.844
 47 A1   47 B1   20 B2   20 A2   48 B1   48 A1   49 A1   49 B1                 
*******1020.702
 50 A1   50 B1                                                                 

 Beta MOs, Restricted
 -- Occupied --                  
-482.87 -482.87  -62.52  -62.52  -56.34  -56.34  -56.34  -56.34
  1 B1    1 A1    2 B1    2 A1    3 B1    3 A1    1 A2    1 B2                 
-56.337 -56.337 -14.473 -14.472  -8.729  -8.729  -6.562  -6.562
  4 A1    4 B1    5 A1    5 B1    6 B1    6 A1    7 A1    7 B1                 
 -6.546  -6.546  -6.545  -6.545  -2.672  -2.672  -2.668  -2.668
  2 A2    2 B2    8 B1    8 A1    9 B1    9 A1    3 A2    3 B2                 
 -2.668  -2.668  -2.655  -2.655  -2.655  -2.655  -1.142  -0.822
 10 B1   10 A1   11 B1   11 A1    4 B2    4 A2   12 A1   12 B1                 
 -0.808  -0.625  -0.538  -0.499  -0.484  -0.332  -0.331  -0.320
 13 A1   13 B1   14 A1    5 B2   15 A1   16 A1    5 A2    6 B2                 
 -0.319  -0.298
 14 B1   15 B1                                                                 
 -- Virtual --                   
 -0.173  -0.097  -0.049   0.005   0.030   0.041   0.046   0.069
 17 A1    6 A2   16 B1   18 A1   17 B1   19 A1    7 B2   20 A1                 
  0.071   0.076   0.102   0.108   0.116   0.148   0.149   0.180
  7 A2   18 B1   19 B1   21 A1    8 B2   22 A1   20 B1    8 A2                 
  0.210   0.227   0.276   0.358   0.367   0.380   0.390   0.396
 23 A1   21 B1   22 B1   24 A1   23 B1   24 B1   25 A1    9 B2                 
  0.431   0.475   0.494   0.517   0.542   0.542   0.549   0.558
  9 A2   25 B1   26 A1   10 B2   11 B2   10 A2   27 A1   11 A2                 
  0.568   0.591   0.615   0.695   0.733   0.755   0.760   0.812
 28 A1   26 B1   27 B1   28 B1   29 A1   12 B2   30 A1   31 A1                 
  0.862   0.868   0.875   1.039   1.076   1.311   1.606   1.652
 12 A2   29 B1   30 B1   31 B1   32 A1   32 B1   13 B2   33 A1                 
  1.682   1.748   1.897   1.944   1.963   1.997   2.016   2.131
 14 B2   34 A1   33 B1   13 A2   15 B2   34 B1   35 A1   14 A2                 
  2.249   2.397   2.410   2.724   2.787   3.037   3.627   3.630
 36 A1   35 B1   37 A1   15 A2   36 B1   37 B1   38 A1   16 B2                 
  3.895   3.930   3.958   3.970   3.978   3.984   3.994   4.007
 16 A2   38 B1   39 A1   17 B2   17 A2   40 A1   18 B2   39 B1                 
  4.031   4.080   4.101   4.303   4.323   4.698   6.461   6.628
 18 A2   41 A1   40 B1   42 A1   41 B1   42 B1   43 A1   43 B1                 
  7.511   7.531   7.536   7.552   7.631   7.632  35.097  35.866
 19 B2   19 A2   44 B1   44 A1   45 A1   45 B1   46 A1   46 B1                 
 47.770  47.906 289.703 289.724 289.728 289.743 289.838 289.844
 47 A1   47 B1   20 B2   20 A2   48 B1   48 A1   49 A1   49 B1                 
*******1020.702
 50 A1   50 B1                                                                 
 --------------------------------------------------------------

          Ground-State Mulliken Net Atomic Charges

     Atom                 Charge (a.u.)
  ----------------------------------------
      1 N                     0.021542
      2 N                     0.021542
      3 Br                   -0.021542
      4 Br                   -0.021542
  ----------------------------------------
  Sum of atomic charges =     0.000000

 -----------------------------------------------------------------
                    Cartesian Multipole Moments
 -----------------------------------------------------------------
    Charge (ESU x 10^10)
                 0.0000
    Dipole Moment (Debye)
         X       0.0000      Y       0.0000      Z      -0.4996
       Tot       0.4996
    Quadrupole Moments (Debye-Ang)
        XX     -47.9502     XY      -0.0000     YY     -47.8009
        XZ       0.0000     YZ       0.0000     ZZ     -47.3691
    Octopole Moments (Debye-Ang^2)
       XXX       0.0000    XXY      -0.0000    XYY       0.0000
       YYY      -0.0000    XXZ     -14.1560    XYZ       0.0000
       YYZ      -3.9429    XZZ       0.0000    YZZ      -0.0000
       ZZZ     -21.1882
    Hexadecapole Moments (Debye-Ang^3)
      XXXX    -751.9683   XXXY      -0.0000   XXYY    -138.9239
      XYYY      -0.0000   YYYY     -55.7655   XXXZ      -0.0000
      XXYZ       0.0000   XYYZ       0.0000   YYYZ       0.0000
      XXZZ    -149.6397   XYZZ      -0.0000   YYZZ     -40.6820
      XZZZ       0.0000   YZZZ       0.0000   ZZZZ    -200.1029
 -----------------------------------------------------------------
 Calculating analytic gradient of the SCF energy
 Gradient of SCF Energy
            1           2           3           4
    1  -0.0020122   0.0020122   0.0031508  -0.0031508
    2  -0.0000000   0.0000000   0.0000000  -0.0000000
    3  -0.0032809  -0.0032809   0.0032809   0.0032809
 Max gradient component =       3.281E-03
 RMS gradient           =       2.433E-03
 Gradient time:  CPU 5.46 s  wall 5.46 s
 Geometry Optimization Parameters
   NAtoms,    NIC,     NZ,  NCons,   NDum,   NFix, NCnnct, MaxDiis
        4      14       4       0       0       0       0       0

 Cartesian Hessian Update
 Hessian Updated using BFGS Update


** GEOMETRY OPTIMIZATION IN DELOCALIZED INTERNAL COORDINATES **
   Searching for a Minimum

   Optimization Cycle:   4

                       Coordinates (Angstroms)
     ATOM                X               Y               Z
      1  N         0.5829499273    0.0000000000    1.3894993963
      2  N        -0.5829499273    0.0000000000    1.3894993963
      3  Br       -1.7583996243    0.0000000000   -0.2694398741
      4  Br        1.7583996243    0.0000000000   -0.2694398741
   Point Group: c2v   Number of degrees of freedom:     3


   Energy is  -5257.744093676

 Hessian Updated using BFGS Update

  3 Hessian modes will be used to form the next step
  Hessian Eigenvalues:
     0.072259    0.457448    0.876777

 Minimum Search - Taking Simple RFO Step
 Searching for Lamda that Minimizes Along All modes
 Value Taken    Lamda =  -0.00046451
 Step Taken.  Stepsize is  0.074854

                             Maximum     Tolerance    Cnvgd?
         Gradient           0.007336      0.000300      NO
         Displacement       0.054896      0.001200      NO
         Energy change     -0.001227      0.000001      NO


 New Cartesian Coordinates Obtained by Inverse Iteration

 Displacement from previous Coordinates is:  0.062540
 ----------------------------------------------------------------
             Standard Nuclear Orientation (Angstroms)
    I     Atom           X                Y                Z
 ----------------------------------------------------------------
    1      N       0.5818905177     0.0000000000     1.3997535876
    2      N      -0.5818905177     0.0000000000     1.3997535876
    3      Br     -1.7767355679     0.0000000000    -0.2796940654
    4      Br      1.7767355679     0.0000000000    -0.2796940654
 ----------------------------------------------------------------
 Molecular Point Group                 C2v   NOp =  4
 Largest Abelian Subgroup              C2v   NOp =  4
 Nuclear Repulsion Energy =   420.0627216429 hartrees
 There are       42 alpha and       42 beta electrons
 Applying Cartesian multipole field
    Component          Value
    ---------          -----
     (2,0,0)        1.00000E-11
     (0,2,0)        2.00000E-11
     (0,0,2)       -3.00000E-11
 Nucleus-field energy     =     0.0000000045 hartrees
 Requested basis set is 6-311++G(d,p)
 There are 50 shells and 140 basis functions
 A cutoff of  1.0D-11 yielded   1047 shell pairs
 There are      8886 function pairs (      9948 Cartesian)
 Smallest overlap matrix eigenvalue = 1.31E-04
 Guess MOs from SCF MO coefficient file

 -----------------------------------------------------------------------
  General SCF calculation program by
  Eric Jon Sundstrom, Paul Horn, Yuezhi Mao, Dmitri Zuev, Alec White,
  David Stuck, Shaama M.S., Shane Yost, Joonho Lee, David Small,
  Daniel Levine, Susi Lehtola, Hugh Burton, Evgeny Epifanovsky
 -----------------------------------------------------------------------
 Exchange:     0.2000 Hartree-Fock + 0.0800 Slater + 0.7200 B88
 Correlation:  0.1900 VWN1RPA + 0.8100 LYP
 Using SG-1 standard quadrature grid
 A restricted SCF calculation will be
 performed using DIIS
 SCF converges when DIIS error is below 1.0e-08
 ---------------------------------------
  Cycle       Energy         DIIS error
 ---------------------------------------
    1   -5257.7440544499      2.62e-04  
    2   -5257.7443432263      1.37e-04  
    3   -5257.7442768629      2.13e-04  
    4   -5257.7443998886      1.37e-05  
    5   -5257.7444002907      4.10e-06  
    6   -5257.7444003316      1.39e-06  
    7   -5257.7444003336      4.58e-07  
    8   -5257.7444003340      3.28e-08  
    9   -5257.7444003341      7.52e-09  Convergence criterion met
 ---------------------------------------
 SCF time:   CPU 14.22s  wall 14.00s 
 SCF   energy in the final basis set =    -5257.7444003341
 Total energy in the final basis set =    -5257.7444003341

 --------------------------------------------------------------
             Orbital Energies (a.u.) and Symmetries
 --------------------------------------------------------------

 Alpha MOs, Restricted
 -- Occupied --                  
-482.87 -482.87  -62.52  -62.52  -56.34  -56.34  -56.34  -56.34
  1 B1    1 A1    2 B1    2 A1    3 B1    3 A1    1 A2    1 B2                 
-56.336 -56.336 -14.475 -14.474  -8.728  -8.728  -6.562  -6.562
  4 A1    4 B1    5 A1    5 B1    6 B1    6 A1    7 A1    7 B1                 
 -6.546  -6.546  -6.545  -6.545  -2.672  -2.672  -2.668  -2.668
  2 A2    2 B2    8 B1    8 A1    9 B1    9 A1    3 A2    3 B2                 
 -2.667  -2.667  -2.654  -2.654  -2.654  -2.654  -1.144  -0.817
 10 B1   10 A1   11 B1   11 A1    4 B2    4 A2   12 A1   12 B1                 
 -0.805  -0.626  -0.537  -0.499  -0.484  -0.332  -0.330  -0.320
 13 A1   13 B1   14 A1    5 B2   15 A1   16 A1    5 A2    6 B2                 
 -0.319  -0.300
 14 B1   15 B1                                                                 
 -- Virtual --                   
 -0.181  -0.098  -0.053   0.005   0.029   0.041   0.047   0.069
 17 A1    6 A2   16 B1   18 A1   17 B1   19 A1    7 B2   20 A1                 
  0.071   0.075   0.102   0.107   0.115   0.147   0.148   0.180
  7 A2   18 B1   19 B1   21 A1    8 B2   22 A1   20 B1    8 A2                 
  0.211   0.227   0.275   0.357   0.371   0.379   0.391   0.397
 23 A1   21 B1   22 B1   24 A1   23 B1   24 B1   25 A1    9 B2                 
  0.433   0.474   0.498   0.519   0.541   0.543   0.547   0.558
  9 A2   25 B1   26 A1   10 B2   10 A2   11 B2   27 A1   11 A2                 
  0.568   0.588   0.613   0.689   0.722   0.752   0.760   0.807
 28 A1   26 B1   27 B1   28 B1   29 A1   12 B2   30 A1   31 A1                 
  0.859   0.862   0.868   1.042   1.078   1.311   1.606   1.645
 12 A2   29 B1   30 B1   31 B1   32 A1   32 B1   13 B2   33 A1                 
  1.678   1.735   1.890   1.948   1.962   1.995   2.014   2.125
 14 B2   34 A1   33 B1   13 A2   15 B2   34 B1   35 A1   14 A2                 
  2.241   2.387   2.412   2.726   2.782   3.040   3.626   3.629
 36 A1   35 B1   37 A1   15 A2   36 B1   37 B1   38 A1   16 B2                 
  3.892   3.934   3.959   3.971   3.978   3.984   3.991   4.006
 16 A2   38 B1   39 A1   17 B2   17 A2   40 A1   18 B2   39 B1                 
  4.029   4.080   4.094   4.287   4.308   4.694   6.458   6.621
 18 A2   41 A1   40 B1   42 A1   41 B1   42 B1   43 A1   43 B1                 
  7.511   7.532   7.536   7.551   7.630   7.631  35.093  35.873
 19 B2   19 A2   44 B1   44 A1   45 A1   45 B1   46 A1   46 B1                 
 47.768  47.900 289.703 289.725 289.728 289.742 289.833 289.841
 47 A1   47 B1   20 B2   20 A2   48 B1   48 A1   49 A1   49 B1                 
*******1020.693
 50 A1   50 B1                                                                 

 Beta MOs, Restricted
 -- Occupied --                  
-482.87 -482.87  -62.52  -62.52  -56.34  -56.34  -56.34  -56.34
  1 B1    1 A1    2 B1    2 A1    3 B1    3 A1    1 A2    1 B2                 
-56.336 -56.336 -14.475 -14.474  -8.728  -8.728  -6.562  -6.562
  4 A1    4 B1    5 A1    5 B1    6 B1    6 A1    7 A1    7 B1                 
 -6.546  -6.546  -6.545  -6.545  -2.672  -2.672  -2.668  -2.668
  2 A2    2 B2    8 B1    8 A1    9 B1    9 A1    3 A2    3 B2                 
 -2.667  -2.667  -2.654  -2.654  -2.654  -2.654  -1.144  -0.817
 10 B1   10 A1   11 B1   11 A1    4 B2    4 A2   12 A1   12 B1                 
 -0.805  -0.626  -0.537  -0.499  -0.484  -0.332  -0.330  -0.320
 13 A1   13 B1   14 A1    5 B2   15 A1   16 A1    5 A2    6 B2                 
 -0.319  -0.300
 14 B1   15 B1                                                                 
 -- Virtual --                   
 -0.181  -0.098  -0.053   0.005   0.029   0.041   0.047   0.069
 17 A1    6 A2   16 B1   18 A1   17 B1   19 A1    7 B2   20 A1                 
  0.071   0.075   0.102   0.107   0.115   0.147   0.148   0.180
  7 A2   18 B1   19 B1   21 A1    8 B2   22 A1   20 B1    8 A2                 
  0.211   0.227   0.275   0.357   0.371   0.379   0.391   0.397
 23 A1   21 B1   22 B1   24 A1   23 B1   24 B1   25 A1    9 B2                 
  0.433   0.474   0.498   0.519   0.541   0.543   0.547   0.558
  9 A2   25 B1   26 A1   10 B2   10 A2   11 B2   27 A1   11 A2                 
  0.568   0.588   0.613   0.689   0.722   0.752   0.760   0.807
 28 A1   26 B1   27 B1   28 B1   29 A1   12 B2   30 A1   31 A1                 
  0.859   0.862   0.868   1.042   1.078   1.311   1.606   1.645
 12 A2   29 B1   30 B1   31 B1   32 A1   32 B1   13 B2   33 A1                 
  1.678   1.735   1.890   1.948   1.962   1.995   2.014   2.125
 14 B2   34 A1   33 B1   13 A2   15 B2   34 B1   35 A1   14 A2                 
  2.241   2.387   2.412   2.726   2.782   3.040   3.626   3.629
 36 A1   35 B1   37 A1   15 A2   36 B1   37 B1   38 A1   16 B2                 
  3.892   3.934   3.959   3.971   3.978   3.984   3.991   4.006
 16 A2   38 B1   39 A1   17 B2   17 A2   40 A1   18 B2   39 B1                 
  4.029   4.080   4.094   4.287   4.308   4.694   6.458   6.621
 18 A2   41 A1   40 B1   42 A1   41 B1   42 B1   43 A1   43 B1                 
  7.511   7.532   7.536   7.551   7.630   7.631  35.093  35.873
 19 B2   19 A2   44 B1   44 A1   45 A1   45 B1   46 A1   46 B1                 
 47.768  47.900 289.703 289.725 289.728 289.742 289.833 289.841
 47 A1   47 B1   20 B2   20 A2   48 B1   48 A1   49 A1   49 B1                 
*******1020.693
 50 A1   50 B1                                                                 
 --------------------------------------------------------------

          Ground-State Mulliken Net Atomic Charges

     Atom                 Charge (a.u.)
  ----------------------------------------
      1 N                     0.025223
      2 N                     0.025224
      3 Br                   -0.025223
      4 Br                   -0.025224
  ----------------------------------------
  Sum of atomic charges =     0.000000

 -----------------------------------------------------------------
                    Cartesian Multipole Moments
 -----------------------------------------------------------------
    Charge (ESU x 10^10)
                 0.0000
    Dipole Moment (Debye)
         X      -0.0000      Y      -0.0000      Z      -0.4042
       Tot       0.4042
    Quadrupole Moments (Debye-Ang)
        XX     -48.1053     XY       0.0000     YY     -47.8751
        XZ      -0.0000     YZ       0.0000     ZZ     -47.1603
    Octopole Moments (Debye-Ang^2)
       XXX      -0.0000    XXY      -0.0000    XYY      -0.0000
       YYY      -0.0000    XXZ     -13.9534    XYZ       0.0000
       YYZ      -3.6350    XZZ      -0.0000    YZZ      -0.0000
       ZZZ     -19.9626
    Hexadecapole Moments (Debye-Ang^3)
      XXXX    -767.4939   XXXY       0.0000   XXYY    -141.6374
      XYYY       0.0000   YYYY     -55.9890   XXXZ       0.0000
      XXYZ       0.0000   XYYZ      -0.0000   YYYZ       0.0000
      XXZZ    -152.1661   XYZZ       0.0000   YYZZ     -41.1691
      XZZZ      -0.0000   YZZZ       0.0000   ZZZZ    -202.0524
 -----------------------------------------------------------------
 Calculating analytic gradient of the SCF energy
 Gradient of SCF Energy
            1           2           3           4
    1   0.0008425  -0.0008424   0.0013008  -0.0013009
    2   0.0000000  -0.0000000  -0.0000000   0.0000000
    3  -0.0007682  -0.0007681   0.0007681   0.0007682
 Max gradient component =       1.301E-03
 RMS gradient           =       7.727E-04
 Gradient time:  CPU 5.40 s  wall 5.40 s
 Geometry Optimization Parameters
   NAtoms,    NIC,     NZ,  NCons,   NDum,   NFix, NCnnct, MaxDiis
        4      14       4       0       0       0       0       0

 Cartesian Hessian Update
 Hessian Updated using BFGS Update


** GEOMETRY OPTIMIZATION IN DELOCALIZED INTERNAL COORDINATES **
   Searching for a Minimum

   Optimization Cycle:   5

                       Coordinates (Angstroms)
     ATOM                X               Y               Z
      1  N         0.5818905177    0.0000000000    1.3997535876
      2  N        -0.5818905177    0.0000000000    1.3997535876
      3  Br       -1.7767355679    0.0000000000   -0.2796940654
      4  Br        1.7767355679    0.0000000000   -0.2796940654
   Point Group: c2v   Number of degrees of freedom:     3


   Energy is  -5257.744400334

 Hessian Updated using BFGS Update

  3 Hessian modes will be used to form the next step
  Hessian Eigenvalues:
     0.050085    0.449981    0.866787

 Minimum Search - Taking Simple RFO Step
 Searching for Lamda that Minimizes Along All modes
 Value Taken    Lamda =  -0.00010549
 Step Taken.  Stepsize is  0.040993

                             Maximum     Tolerance    Cnvgd?
         Gradient           0.003542      0.000300      NO
         Displacement       0.032053      0.001200      NO
         Energy change     -0.000307      0.000001      NO


 New Cartesian Coordinates Obtained by Inverse Iteration

 Displacement from previous Coordinates is:  0.048717
 ----------------------------------------------------------------
             Standard Nuclear Orientation (Angstroms)
    I     Atom           X                Y                Z
 ----------------------------------------------------------------
    1      N       0.5805096749     0.0000000000     1.4019751131
    2      N      -0.5805096749     0.0000000000     1.4019751131
    3      Br     -1.7946386151     0.0000000000    -0.2819155909
    4      Br      1.7946386151     0.0000000000    -0.2819155909
 ----------------------------------------------------------------
 Molecular Point Group                 C2v   NOp =  4
 Largest Abelian Subgroup              C2v   NOp =  4
 Nuclear Repulsion Energy =   416.9030782229 hartrees
 There are       42 alpha and       42 beta electrons
 Applying Cartesian multipole field
    Component          Value
    ---------          -----
     (2,0,0)        1.00000E-11
     (0,2,0)        2.00000E-11
     (0,0,2)       -3.00000E-11
 Nucleus-field energy     =     0.0000000047 hartrees
 Requested basis set is 6-311++G(d,p)
 There are 50 shells and 140 basis functions
 A cutoff of  1.0D-11 yielded   1045 shell pairs
 There are      8862 function pairs (      9924 Cartesian)
 Smallest overlap matrix eigenvalue = 1.29E-04
 Guess MOs from SCF MO coefficient file

 -----------------------------------------------------------------------
  General SCF calculation program by
  Eric Jon Sundstrom, Paul Horn, Yuezhi Mao, Dmitri Zuev, Alec White,
  David Stuck, Shaama M.S., Shane Yost, Joonho Lee, David Small,
  Daniel Levine, Susi Lehtola, Hugh Burton, Evgeny Epifanovsky
 -----------------------------------------------------------------------
 Exchange:     0.2000 Hartree-Fock + 0.0800 Slater + 0.7200 B88
 Correlation:  0.1900 VWN1RPA + 0.8100 LYP
 Using SG-1 standard quadrature grid
 A restricted SCF calculation will be
 performed using DIIS
 SCF converges when DIIS error is below 1.0e-08
 ---------------------------------------
  Cycle       Energy         DIIS error
 ---------------------------------------
    1   -5257.7443272363      1.55e-04  
    2   -5257.7444456817      6.29e-05  
    3   -5257.7444267575      1.08e-04  
    4   -5257.7444582905      1.05e-05  
    5   -5257.7444585334      2.89e-06  
    6   -5257.7444585571      8.19e-07  
    7   -5257.7444585577      4.06e-07  
    8   -5257.7444585579      2.94e-07  
    9   -5257.7444585581      3.15e-08  
   10   -5257.7444585581      2.95e-09  Convergence criterion met
 ---------------------------------------
 SCF time:   CPU 15.70s  wall 16.00s 
 SCF   energy in the final basis set =    -5257.7444585581
 Total energy in the final basis set =    -5257.7444585581

 --------------------------------------------------------------
             Orbital Energies (a.u.) and Symmetries
 --------------------------------------------------------------

 Alpha MOs, Restricted
 -- Occupied --                  
-482.87 -482.87  -62.52  -62.52  -56.34  -56.34  -56.34  -56.34
  1 B1    1 A1    2 B1    2 A1    3 B1    3 A1    1 A2    1 B2                 
-56.336 -56.336 -14.476 -14.475  -8.728  -8.728  -6.561  -6.561
  4 A1    4 B1    5 A1    5 B1    6 B1    6 A1    7 A1    7 B1                 
 -6.545  -6.545  -6.544  -6.544  -2.671  -2.671  -2.667  -2.667
  2 A2    2 B2    8 B1    8 A1    9 B1    9 A1    3 A2    3 B2                 
 -2.667  -2.667  -2.654  -2.654  -2.654  -2.654  -1.146  -0.815
 10 B1   10 A1   11 B1   11 A1    4 B2    4 A2   12 A1   12 B1                 
 -0.804  -0.626  -0.537  -0.500  -0.485  -0.331  -0.329  -0.320
 13 A1   13 B1   14 A1    5 B2   15 A1   16 A1    5 A2    6 B2                 
 -0.318  -0.300
 14 B1   15 B1                                                                 
 -- Virtual --                   
 -0.184  -0.098  -0.054   0.005   0.029   0.041   0.047   0.069
 17 A1    6 A2   16 B1   18 A1   17 B1   19 A1    7 B2   20 A1                 
  0.071   0.074   0.102   0.107   0.114   0.147   0.148   0.179
  7 A2   18 B1   19 B1   21 A1    8 B2   22 A1   20 B1    8 A2                 
  0.211   0.227   0.275   0.356   0.374   0.379   0.391   0.397
 23 A1   21 B1   22 B1   24 A1   23 B1   24 B1   25 A1    9 B2                 
  0.433   0.476   0.502   0.520   0.540   0.544   0.547   0.559
  9 A2   25 B1   26 A1   10 B2   10 A2   11 B2   27 A1   11 A2                 
  0.567   0.585   0.612   0.684   0.716   0.751   0.759   0.804
 28 A1   26 B1   27 B1   28 B1   29 A1   12 B2   30 A1   31 A1                 
  0.856   0.858   0.869   1.046   1.078   1.311   1.607   1.641
 29 B1   12 A2   30 B1   31 B1   32 A1   32 B1   13 B2   33 A1                 
  1.675   1.728   1.888   1.951   1.961   1.995   2.011   2.122
 14 B2   34 A1   33 B1   13 A2   15 B2   34 B1   35 A1   14 A2                 
  2.235   2.380   2.414   2.729   2.782   3.044   3.626   3.628
 36 A1   35 B1   37 A1   15 A2   36 B1   37 B1   38 A1   16 B2                 
  3.892   3.938   3.960   3.971   3.978   3.985   3.990   4.006
 16 A2   38 B1   39 A1   17 B2   17 A2   40 A1   18 B2   39 B1                 
  4.028   4.082   4.089   4.279   4.300   4.689   6.458   6.616
 18 A2   41 A1   40 B1   42 A1   41 B1   42 B1   43 A1   43 B1                 
  7.511   7.532   7.536   7.550   7.629   7.630  35.089  35.884
 19 B2   19 A2   44 B1   44 A1   45 A1   45 B1   46 A1   46 B1                 
 47.768  47.896 289.703 289.725 289.729 289.740 289.830 289.839
 47 A1   47 B1   20 B2   20 A2   48 B1   48 A1   49 A1   49 B1                 
*******1020.688
 50 A1   50 B1                                                                 

 Beta MOs, Restricted
 -- Occupied --                  
-482.87 -482.87  -62.52  -62.52  -56.34  -56.34  -56.34  -56.34
  1 B1    1 A1    2 B1    2 A1    3 B1    3 A1    1 A2    1 B2                 
-56.336 -56.336 -14.476 -14.475  -8.728  -8.728  -6.561  -6.561
  4 A1    4 B1    5 A1    5 B1    6 B1    6 A1    7 A1    7 B1                 
 -6.545  -6.545  -6.544  -6.544  -2.671  -2.671  -2.667  -2.667
  2 A2    2 B2    8 B1    8 A1    9 B1    9 A1    3 A2    3 B2                 
 -2.667  -2.667  -2.654  -2.654  -2.654  -2.654  -1.146  -0.815
 10 B1   10 A1   11 B1   11 A1    4 B2    4 A2   12 A1   12 B1                 
 -0.804  -0.626  -0.537  -0.500  -0.485  -0.331  -0.329  -0.320
 13 A1   13 B1   14 A1    5 B2   15 A1   16 A1    5 A2    6 B2                 
 -0.318  -0.300
 14 B1   15 B1                                                                 
 -- Virtual --                   
 -0.184  -0.098  -0.054   0.005   0.029   0.041   0.047   0.069
 17 A1    6 A2   16 B1   18 A1   17 B1   19 A1    7 B2   20 A1                 
  0.071   0.074   0.102   0.107   0.114   0.147   0.148   0.179
  7 A2   18 B1   19 B1   21 A1    8 B2   22 A1   20 B1    8 A2                 
  0.211   0.227   0.275   0.356   0.374   0.379   0.391   0.397
 23 A1   21 B1   22 B1   24 A1   23 B1   24 B1   25 A1    9 B2                 
  0.433   0.476   0.502   0.520   0.540   0.544   0.547   0.559
  9 A2   25 B1   26 A1   10 B2   10 A2   11 B2   27 A1   11 A2                 
  0.567   0.585   0.612   0.684   0.716   0.751   0.759   0.804
 28 A1   26 B1   27 B1   28 B1   29 A1   12 B2   30 A1   31 A1                 
  0.856   0.858   0.869   1.046   1.078   1.311   1.607   1.641
 29 B1   12 A2   30 B1   31 B1   32 A1   32 B1   13 B2   33 A1                 
  1.675   1.728   1.888   1.951   1.961   1.995   2.011   2.122
 14 B2   34 A1   33 B1   13 A2   15 B2   34 B1   35 A1   14 A2                 
  2.235   2.380   2.414   2.729   2.782   3.044   3.626   3.628
 36 A1   35 B1   37 A1   15 A2   36 B1   37 B1   38 A1   16 B2                 
  3.892   3.938   3.960   3.971   3.978   3.985   3.990   4.006
 16 A2   38 B1   39 A1   17 B2   17 A2   40 A1   18 B2   39 B1                 
  4.028   4.082   4.089   4.279   4.300   4.689   6.458   6.616
 18 A2   41 A1   40 B1   42 A1   41 B1   42 B1   43 A1   43 B1                 
  7.511   7.532   7.536   7.550   7.629   7.630  35.089  35.884
 19 B2   19 A2   44 B1   44 A1   45 A1   45 B1   46 A1   46 B1                 
 47.768  47.896 289.703 289.725 289.729 289.740 289.830 289.839
 47 A1   47 B1   20 B2   20 A2   48 B1   48 A1   49 A1   49 B1                 
*******1020.688
 50 A1   50 B1                                                                 
 --------------------------------------------------------------

          Ground-State Mulliken Net Atomic Charges

     Atom                 Charge (a.u.)
  ----------------------------------------
      1 N                     0.027660
      2 N                     0.027660
      3 Br                   -0.027660
      4 Br                   -0.027660
  ----------------------------------------
  Sum of atomic charges =     0.000000

 -----------------------------------------------------------------
                    Cartesian Multipole Moments
 -----------------------------------------------------------------
    Charge (ESU x 10^10)
                 0.0000
    Dipole Moment (Debye)
         X       0.0000      Y      -0.0000      Z      -0.3399
       Tot       0.3399
    Quadrupole Moments (Debye-Ang)
        XX     -48.1577     XY      -0.0000     YY     -47.9108
        XZ      -0.0000     YZ       0.0000     ZZ     -47.0675
    Octopole Moments (Debye-Ang^2)
       XXX       0.0000    XXY      -0.0000    XYY      -0.0000
       YYY      -0.0000    XXZ     -13.9637    XYZ       0.0000
       YYZ      -3.5456    XZZ       0.0000    YZZ      -0.0000
       ZZZ     -19.4287
    Hexadecapole Moments (Debye-Ang^3)
      XXXX    -781.4917   XXXY      -0.0000   XXYY    -144.1764
      XYYY      -0.0000   YYYY     -56.1058   XXXZ      -0.0000
      XXYZ       0.0000   XYYZ      -0.0000   YYYZ       0.0000
      XXZZ    -154.4452   XYZZ      -0.0000   YYZZ     -41.2670
      XZZZ      -0.0000   YZZZ       0.0000   ZZZZ    -202.1164
 -----------------------------------------------------------------
 Calculating analytic gradient of the SCF energy
 Gradient of SCF Energy
            1           2           3           4
    1  -0.0000923   0.0000923   0.0001911  -0.0001911
    2   0.0000000  -0.0000000  -0.0000000   0.0000000
    3   0.0000185   0.0000185  -0.0000185  -0.0000185
 Max gradient component =       1.911E-04
 RMS gradient           =       8.729E-05
 Gradient time:  CPU 5.37 s  wall 5.38 s
 Geometry Optimization Parameters
   NAtoms,    NIC,     NZ,  NCons,   NDum,   NFix, NCnnct, MaxDiis
        4      14       4       0       0       0       0       0

 Cartesian Hessian Update
 Hessian Updated using BFGS Update


** GEOMETRY OPTIMIZATION IN DELOCALIZED INTERNAL COORDINATES **
   Searching for a Minimum

   Optimization Cycle:   6

                       Coordinates (Angstroms)
     ATOM                X               Y               Z
      1  N         0.5805096749    0.0000000000    1.4019751131
      2  N        -0.5805096749    0.0000000000    1.4019751131
      3  Br       -1.7946386151    0.0000000000   -0.2819155909
      4  Br        1.7946386151    0.0000000000   -0.2819155909
   Point Group: c2v   Number of degrees of freedom:     3


   Energy is  -5257.744458558

 Hessian Updated using BFGS Update

  3 Hessian modes will be used to form the next step
  Hessian Eigenvalues:
     0.048790    0.412799    0.859203

 Minimum Search - Taking Simple RFO Step
 Searching for Lamda that Minimizes Along All modes
 Value Taken    Lamda =  -0.00000263
 Step Taken.  Stepsize is  0.004214

                             Maximum     Tolerance    Cnvgd?
         Gradient           0.000965      0.000300      NO
         Displacement       0.002789      0.001200      NO
         Energy change     -0.000058      0.000001      NO


 New Cartesian Coordinates Obtained by Inverse Iteration

 Displacement from previous Coordinates is:  0.009772
 ----------------------------------------------------------------
             Standard Nuclear Orientation (Angstroms)
    I     Atom           X                Y                Z
 ----------------------------------------------------------------
    1      N       0.5804412786     0.0000000000     1.4014494862
    2      N      -0.5804412786     0.0000000000     1.4014494862
    3      Br     -1.7982181977     0.0000000000    -0.2813899639
    4      Br      1.7982181977     0.0000000000    -0.2813899639
 ----------------------------------------------------------------
 Molecular Point Group                 C2v   NOp =  4
 Largest Abelian Subgroup              C2v   NOp =  4
 Nuclear Repulsion Energy =   416.3999817307 hartrees
 There are       42 alpha and       42 beta electrons
 Applying Cartesian multipole field
    Component          Value
    ---------          -----
     (2,0,0)        1.00000E-11
     (0,2,0)        2.00000E-11
     (0,0,2)       -3.00000E-11
 Nucleus-field energy     =     0.0000000047 hartrees
 Requested basis set is 6-311++G(d,p)
 There are 50 shells and 140 basis functions
 A cutoff of  1.0D-11 yielded   1045 shell pairs
 There are      8862 function pairs (      9924 Cartesian)
 Smallest overlap matrix eigenvalue = 1.29E-04
 Guess MOs from SCF MO coefficient file

 -----------------------------------------------------------------------
  General SCF calculation program by
  Eric Jon Sundstrom, Paul Horn, Yuezhi Mao, Dmitri Zuev, Alec White,
  David Stuck, Shaama M.S., Shane Yost, Joonho Lee, David Small,
  Daniel Levine, Susi Lehtola, Hugh Burton, Evgeny Epifanovsky
 -----------------------------------------------------------------------
 Exchange:     0.2000 Hartree-Fock + 0.0800 Slater + 0.7200 B88
 Correlation:  0.1900 VWN1RPA + 0.8100 LYP
 Using SG-1 standard quadrature grid
 A restricted SCF calculation will be
 performed using DIIS
 SCF converges when DIIS error is below 1.0e-08
 ---------------------------------------
  Cycle       Energy         DIIS error
 ---------------------------------------
    1   -5257.7444576899      1.82e-05  
    2   -5257.7444597604      8.40e-06  
    3   -5257.7444595574      1.25e-05  
    4   -5257.7444599759      1.78e-06  
    5   -5257.7444599843      4.14e-07  
    6   -5257.7444599848      1.21e-07  
    7   -5257.7444599848      3.26e-08  
    8   -5257.7444599848      4.58e-09  Convergence criterion met
 ---------------------------------------
 SCF time:   CPU 12.58s  wall 13.00s 
 SCF   energy in the final basis set =    -5257.7444599848
 Total energy in the final basis set =    -5257.7444599848

 --------------------------------------------------------------
             Orbital Energies (a.u.) and Symmetries
 --------------------------------------------------------------

 Alpha MOs, Restricted
 -- Occupied --                  
-482.87 -482.87  -62.52  -62.52  -56.34  -56.34  -56.34  -56.34
  1 B1    1 A1    2 B1    2 A1    3 B1    3 A1    1 A2    1 B2                 
-56.336 -56.336 -14.476 -14.476  -8.728  -8.728  -6.561  -6.561
  4 A1    4 B1    5 A1    5 B1    6 B1    6 A1    7 A1    7 B1                 
 -6.545  -6.545  -6.544  -6.544  -2.671  -2.671  -2.667  -2.667
  2 A2    2 B2    8 B1    8 A1    9 B1    9 A1    3 A2    3 B2                 
 -2.667  -2.667  -2.654  -2.654  -2.654  -2.654  -1.146  -0.815
 10 B1   10 A1   11 B1   11 A1    4 B2    4 A2   12 A1   12 B1                 
 -0.804  -0.626  -0.537  -0.500  -0.485  -0.331  -0.329  -0.320
 13 A1   13 B1   14 A1    5 B2   15 A1   16 A1    5 A2    6 B2                 
 -0.319  -0.301
 14 B1   15 B1                                                                 
 -- Virtual --                   
 -0.185  -0.098  -0.055   0.005   0.029   0.041   0.047   0.069
 17 A1    6 A2   16 B1   18 A1   17 B1   19 A1    7 B2   20 A1                 
  0.071   0.074   0.102   0.107   0.114   0.147   0.148   0.179
  7 A2   18 B1   19 B1   21 A1    8 B2   22 A1   20 B1    8 A2                 
  0.211   0.227   0.275   0.356   0.374   0.379   0.391   0.398
 23 A1   21 B1   22 B1   24 A1   23 B1   24 B1   25 A1    9 B2                 
  0.433   0.476   0.502   0.520   0.540   0.544   0.547   0.559
  9 A2   25 B1   26 A1   10 B2   10 A2   11 B2   27 A1   11 A2                 
  0.567   0.584   0.612   0.683   0.715   0.750   0.760   0.803
 28 A1   26 B1   27 B1   28 B1   29 A1   12 B2   30 A1   31 A1                 
  0.855   0.858   0.869   1.046   1.078   1.311   1.607   1.641
 29 B1   12 A2   30 B1   31 B1   32 A1   32 B1   13 B2   33 A1                 
  1.675   1.727   1.888   1.951   1.961   1.995   2.010   2.122
 14 B2   34 A1   33 B1   13 A2   15 B2   34 B1   35 A1   14 A2                 
  2.234   2.379   2.414   2.729   2.782   3.044   3.626   3.628
 36 A1   35 B1   37 A1   15 A2   36 B1   37 B1   38 A1   16 B2                 
  3.891   3.939   3.960   3.971   3.978   3.985   3.990   4.006
 16 A2   38 B1   39 A1   17 B2   17 A2   40 A1   18 B2   39 B1                 
  4.028   4.083   4.089   4.278   4.299   4.688   6.459   6.616
 18 A2   41 A1   40 B1   42 A1   41 B1   42 B1   43 A1   43 B1                 
  7.511   7.532   7.536   7.550   7.628   7.630  35.089  35.885
 19 B2   19 A2   44 B1   44 A1   45 A1   45 B1   46 A1   46 B1                 
 47.768  47.895 289.703 289.725 289.730 289.739 289.829 289.839
 47 A1   47 B1   20 B2   20 A2   48 B1   48 A1   49 A1   49 B1                 
*******1020.688
 50 A1   50 B1                                                                 

 Beta MOs, Restricted
 -- Occupied --                  
-482.87 -482.87  -62.52  -62.52  -56.34  -56.34  -56.34  -56.34
  1 B1    1 A1    2 B1    2 A1    3 B1    3 A1    1 A2    1 B2                 
-56.336 -56.336 -14.476 -14.476  -8.728  -8.728  -6.561  -6.561
  4 A1    4 B1    5 A1    5 B1    6 B1    6 A1    7 A1    7 B1                 
 -6.545  -6.545  -6.544  -6.544  -2.671  -2.671  -2.667  -2.667
  2 A2    2 B2    8 B1    8 A1    9 B1    9 A1    3 A2    3 B2                 
 -2.667  -2.667  -2.654  -2.654  -2.654  -2.654  -1.146  -0.815
 10 B1   10 A1   11 B1   11 A1    4 B2    4 A2   12 A1   12 B1                 
 -0.804  -0.626  -0.537  -0.500  -0.485  -0.331  -0.329  -0.320
 13 A1   13 B1   14 A1    5 B2   15 A1   16 A1    5 A2    6 B2                 
 -0.319  -0.301
 14 B1   15 B1                                                                 
 -- Virtual --                   
 -0.185  -0.098  -0.055   0.005   0.029   0.041   0.047   0.069
 17 A1    6 A2   16 B1   18 A1   17 B1   19 A1    7 B2   20 A1                 
  0.071   0.074   0.102   0.107   0.114   0.147   0.148   0.179
  7 A2   18 B1   19 B1   21 A1    8 B2   22 A1   20 B1    8 A2                 
  0.211   0.227   0.275   0.356   0.374   0.379   0.391   0.398
 23 A1   21 B1   22 B1   24 A1   23 B1   24 B1   25 A1    9 B2                 
  0.433   0.476   0.502   0.520   0.540   0.544   0.547   0.559
  9 A2   25 B1   26 A1   10 B2   10 A2   11 B2   27 A1   11 A2                 
  0.567   0.584   0.612   0.683   0.715   0.750   0.760   0.803
 28 A1   26 B1   27 B1   28 B1   29 A1   12 B2   30 A1   31 A1                 
  0.855   0.858   0.869   1.046   1.078   1.311   1.607   1.641
 29 B1   12 A2   30 B1   31 B1   32 A1   32 B1   13 B2   33 A1                 
  1.675   1.727   1.888   1.951   1.961   1.995   2.010   2.122
 14 B2   34 A1   33 B1   13 A2   15 B2   34 B1   35 A1   14 A2                 
  2.234   2.379   2.414   2.729   2.782   3.044   3.626   3.628
 36 A1   35 B1   37 A1   15 A2   36 B1   37 B1   38 A1   16 B2                 
  3.891   3.939   3.960   3.971   3.978   3.985   3.990   4.006
 16 A2   38 B1   39 A1   17 B2   17 A2   40 A1   18 B2   39 B1                 
  4.028   4.083   4.089   4.278   4.299   4.688   6.459   6.616
 18 A2   41 A1   40 B1   42 A1   41 B1   42 B1   43 A1   43 B1                 
  7.511   7.532   7.536   7.550   7.628   7.630  35.089  35.885
 19 B2   19 A2   44 B1   44 A1   45 A1   45 B1   46 A1   46 B1                 
 47.768  47.895 289.703 289.725 289.730 289.739 289.829 289.839
 47 A1   47 B1   20 B2   20 A2   48 B1   48 A1   49 A1   49 B1                 
*******1020.688
 50 A1   50 B1                                                                 
 --------------------------------------------------------------

          Ground-State Mulliken Net Atomic Charges

     Atom                 Charge (a.u.)
  ----------------------------------------
      1 N                     0.027911
      2 N                     0.027911
      3 Br                   -0.027911
      4 Br                   -0.027911
  ----------------------------------------
  Sum of atomic charges =     0.000000

 -----------------------------------------------------------------
                    Cartesian Multipole Moments
 -----------------------------------------------------------------
    Charge (ESU x 10^10)
                 0.0000
    Dipole Moment (Debye)
         X       0.0000      Y       0.0000      Z      -0.3330
       Tot       0.3330
    Quadrupole Moments (Debye-Ang)
        XX     -48.1520     XY       0.0000     YY     -47.9142
        XZ       0.0000     YZ       0.0000     ZZ     -47.0672
    Octopole Moments (Debye-Ang^2)
       XXX       0.0000    XXY       0.0000    XYY       0.0000
       YYY       0.0000    XXZ     -13.9967    XYZ      -0.0000
       YYZ      -3.5575    XZZ       0.0000    YZZ       0.0000
       ZZZ     -19.4208
    Hexadecapole Moments (Debye-Ang^3)
      XXXX    -784.1200   XXXY       0.0000   XXYY    -144.6689
      XYYY       0.0000   YYYY     -56.1166   XXXZ      -0.0000
      XXYZ       0.0000   XYYZ      -0.0000   YYYZ       0.0000
      XXZZ    -154.8803   XYZZ       0.0000   YYZZ     -41.2433
      XZZZ       0.0000   YZZZ       0.0000   ZZZZ    -201.9313
 -----------------------------------------------------------------
 Calculating analytic gradient of the SCF energy
 Gradient of SCF Energy
            1           2           3           4
    1   0.0000892  -0.0000893   0.0000086  -0.0000085
    2  -0.0000000   0.0000000   0.0000000   0.0000000
    3   0.0000221   0.0000221  -0.0000221  -0.0000221
 Max gradient component =       8.926E-05
 RMS gradient           =       3.876E-05
 Gradient time:  CPU 5.35 s  wall 5.36 s
 Geometry Optimization Parameters
   NAtoms,    NIC,     NZ,  NCons,   NDum,   NFix, NCnnct, MaxDiis
        4      14       4       0       0       0       0       0

 Cartesian Hessian Update
 Hessian Updated using BFGS Update


** GEOMETRY OPTIMIZATION IN DELOCALIZED INTERNAL COORDINATES **
   Searching for a Minimum

   Optimization Cycle:   7

                       Coordinates (Angstroms)
     ATOM                X               Y               Z
      1  N         0.5804412786    0.0000000000    1.4014494862
      2  N        -0.5804412786    0.0000000000    1.4014494862
      3  Br       -1.7982181977    0.0000000000   -0.2813899639
      4  Br        1.7982181977    0.0000000000   -0.2813899639
   Point Group: c2v   Number of degrees of freedom:     3


   Energy is  -5257.744459985

 Hessian Updated using BFGS Update

  3 Hessian modes will be used to form the next step
  Hessian Eigenvalues:
     0.049467    0.358848    0.890942

 Minimum Search - Taking Simple RFO Step
 Searching for Lamda that Minimizes Along All modes
 Value Taken    Lamda =   0.00000000
 Step Taken.  Stepsize is  0.000360

                             Maximum     Tolerance    Cnvgd?
         Gradient           0.000091      0.000300     YES
         Displacement       0.000302      0.001200     YES
         Energy change     -0.000001      0.000001      NO


                       Distance Matrix (Angstroms)
             N (  1)   N (  2)   Br(  3)
   N (  2)  1.160883
   Br(  3)  2.913755  2.077241
   Br(  4)  2.077241  2.913755  3.596436

 Final energy is   -5257.7444599847986     


 ******************************
 **  OPTIMIZATION CONVERGED  **
 ******************************

                       Coordinates (Angstroms)
     ATOM                X               Y               Z
      1  N         0.5804412786    0.0000000000    1.4014494862
      2  N        -0.5804412786    0.0000000000    1.4014494862
      3  Br       -1.7982181977    0.0000000000   -0.2813899639
      4  Br        1.7982181977    0.0000000000   -0.2813899639

Z-matrix Print:
$molecule
0 1
Br
N  1 2.077241
N  2 1.160883 1 125.891159
Br 3 2.077241 2 125.891159 1 -0.000000 0
$end


 --------------------------------------------------------------
             Orbital Energies (a.u.) and Symmetries
 --------------------------------------------------------------

 Alpha MOs, Restricted
 -- Occupied --                  
-482.87 -482.87  -62.52  -62.52  -56.34  -56.34  -56.34  -56.34
  1 B1    1 A1    2 B1    2 A1    3 B1    3 A1    1 A2    1 B2                 
-56.336 -56.336 -14.476 -14.476  -8.728  -8.728  -6.561  -6.561
  4 A1    4 B1    5 A1    5 B1    6 B1    6 A1    7 A1    7 B1                 
 -6.545  -6.545  -6.544  -6.544  -2.671  -2.671  -2.667  -2.667
  2 A2    2 B2    8 B1    8 A1    9 B1    9 A1    3 A2    3 B2                 
 -2.667  -2.667  -2.654  -2.654  -2.654  -2.654  -1.146  -0.815
 10 B1   10 A1   11 B1   11 A1    4 B2    4 A2   12 A1   12 B1                 
 -0.804  -0.626  -0.537  -0.500  -0.485  -0.331  -0.329  -0.320
 13 A1   13 B1   14 A1    5 B2   15 A1   16 A1    5 A2    6 B2                 
 -0.319  -0.301
 14 B1   15 B1                                                                 
 -- Virtual --                   
 -0.185  -0.098  -0.055   0.005   0.029   0.041   0.047   0.069
 17 A1    6 A2   16 B1   18 A1   17 B1   19 A1    7 B2   20 A1                 
  0.071   0.074   0.102   0.107   0.114   0.147   0.148   0.179
  7 A2   18 B1   19 B1   21 A1    8 B2   22 A1   20 B1    8 A2                 
  0.211   0.227   0.275   0.356   0.374   0.379   0.391   0.398
 23 A1   21 B1   22 B1   24 A1   23 B1   24 B1   25 A1    9 B2                 
  0.433   0.476   0.502   0.520   0.540   0.544   0.547   0.559
  9 A2   25 B1   26 A1   10 B2   10 A2   11 B2   27 A1   11 A2                 
  0.567   0.584   0.612   0.683   0.715   0.750   0.760   0.803
 28 A1   26 B1   27 B1   28 B1   29 A1   12 B2   30 A1   31 A1                 
  0.855   0.858   0.869   1.046   1.078   1.311   1.607   1.641
 29 B1   12 A2   30 B1   31 B1   32 A1   32 B1   13 B2   33 A1                 
  1.675   1.727   1.888   1.951   1.961   1.995   2.010   2.122
 14 B2   34 A1   33 B1   13 A2   15 B2   34 B1   35 A1   14 A2                 
  2.234   2.379   2.414   2.729   2.782   3.044   3.626   3.628
 36 A1   35 B1   37 A1   15 A2   36 B1   37 B1   38 A1   16 B2                 
  3.891   3.939   3.960   3.971   3.978   3.985   3.990   4.006
 16 A2   38 B1   39 A1   17 B2   17 A2   40 A1   18 B2   39 B1                 
  4.028   4.083   4.089   4.278   4.299   4.688   6.459   6.616
 18 A2   41 A1   40 B1   42 A1   41 B1   42 B1   43 A1   43 B1                 
  7.511   7.532   7.536   7.550   7.628   7.630  35.089  35.885
 19 B2   19 A2   44 B1   44 A1   45 A1   45 B1   46 A1   46 B1                 
 47.768  47.895 289.703 289.725 289.730 289.739 289.829 289.839
 47 A1   47 B1   20 B2   20 A2   48 B1   48 A1   49 A1   49 B1                 
*******1020.688
 50 A1   50 B1                                                                 

 Beta MOs, Restricted
 -- Occupied --                  
-482.87 -482.87  -62.52  -62.52  -56.34  -56.34  -56.34  -56.34
  1 B1    1 A1    2 B1    2 A1    3 B1    3 A1    1 A2    1 B2                 
-56.336 -56.336 -14.476 -14.476  -8.728  -8.728  -6.561  -6.561
  4 A1    4 B1    5 A1    5 B1    6 B1    6 A1    7 A1    7 B1                 
 -6.545  -6.545  -6.544  -6.544  -2.671  -2.671  -2.667  -2.667
  2 A2    2 B2    8 B1    8 A1    9 B1    9 A1    3 A2    3 B2                 
 -2.667  -2.667  -2.654  -2.654  -2.654  -2.654  -1.146  -0.815
 10 B1   10 A1   11 B1   11 A1    4 B2    4 A2   12 A1   12 B1                 
 -0.804  -0.626  -0.537  -0.500  -0.485  -0.331  -0.329  -0.320
 13 A1   13 B1   14 A1    5 B2   15 A1   16 A1    5 A2    6 B2                 
 -0.319  -0.301
 14 B1   15 B1                                                                 
 -- Virtual --                   
 -0.185  -0.098  -0.055   0.005   0.029   0.041   0.047   0.069
 17 A1    6 A2   16 B1   18 A1   17 B1   19 A1    7 B2   20 A1                 
  0.071   0.074   0.102   0.107   0.114   0.147   0.148   0.179
  7 A2   18 B1   19 B1   21 A1    8 B2   22 A1   20 B1    8 A2                 
  0.211   0.227   0.275   0.356   0.374   0.379   0.391   0.398
 23 A1   21 B1   22 B1   24 A1   23 B1   24 B1   25 A1    9 B2                 
  0.433   0.476   0.502   0.520   0.540   0.544   0.547   0.559
  9 A2   25 B1   26 A1   10 B2   10 A2   11 B2   27 A1   11 A2                 
  0.567   0.584   0.612   0.683   0.715   0.750   0.760   0.803
 28 A1   26 B1   27 B1   28 B1   29 A1   12 B2   30 A1   31 A1                 
  0.855   0.858   0.869   1.046   1.078   1.311   1.607   1.641
 29 B1   12 A2   30 B1   31 B1   32 A1   32 B1   13 B2   33 A1                 
  1.675   1.727   1.888   1.951   1.961   1.995   2.010   2.122
 14 B2   34 A1   33 B1   13 A2   15 B2   34 B1   35 A1   14 A2                 
  2.234   2.379   2.414   2.729   2.782   3.044   3.626   3.628
 36 A1   35 B1   37 A1   15 A2   36 B1   37 B1   38 A1   16 B2                 
  3.891   3.939   3.960   3.971   3.978   3.985   3.990   4.006
 16 A2   38 B1   39 A1   17 B2   17 A2   40 A1   18 B2   39 B1                 
  4.028   4.083   4.089   4.278   4.299   4.688   6.459   6.616
 18 A2   41 A1   40 B1   42 A1   41 B1   42 B1   43 A1   43 B1                 
  7.511   7.532   7.536   7.550   7.628   7.630  35.089  35.885
 19 B2   19 A2   44 B1   44 A1   45 A1   45 B1   46 A1   46 B1                 
 47.768  47.895 289.703 289.725 289.730 289.739 289.829 289.839
 47 A1   47 B1   20 B2   20 A2   48 B1   48 A1   49 A1   49 B1                 
*******1020.688
 50 A1   50 B1                                                                 
 --------------------------------------------------------------

          Ground-State Mulliken Net Atomic Charges

     Atom                 Charge (a.u.)
  ----------------------------------------
      1 N                     0.027911
      2 N                     0.027911
      3 Br                   -0.027911
      4 Br                   -0.027911
  ----------------------------------------
  Sum of atomic charges =     0.000000

 -----------------------------------------------------------------
                    Cartesian Multipole Moments
 -----------------------------------------------------------------
    Charge (ESU x 10^10)
                 0.0000
    Dipole Moment (Debye)
         X       0.0000      Y       0.0000      Z      -0.3330
       Tot       0.3330
    Quadrupole Moments (Debye-Ang)
        XX     -48.1520     XY       0.0000     YY     -47.9142
        XZ       0.0000     YZ       0.0000     ZZ     -47.0672
    Octopole Moments (Debye-Ang^2)
       XXX       0.0000    XXY       0.0000    XYY       0.0000
       YYY       0.0000    XXZ     -13.9967    XYZ      -0.0000
       YYZ      -3.5575    XZZ       0.0000    YZZ       0.0000
       ZZZ     -19.4208
    Hexadecapole Moments (Debye-Ang^3)
      XXXX    -784.1200   XXXY       0.0000   XXYY    -144.6689
      XYYY       0.0000   YYYY     -56.1166   XXXZ      -0.0000
      XXYZ       0.0000   XYYZ      -0.0000   YYYZ       0.0000
      XXZZ    -154.8803   XYZZ       0.0000   YYZZ     -41.2433
      XZZZ       0.0000   YZZZ       0.0000   ZZZZ    -201.9313
 -----------------------------------------------------------------
Archival summary:
1\1\TWL02\OPT\ProcedureUnspecified\BasisUnspecified\r22\taweetha\TueOct3014:00:522018TueOct3014:00:522018\0\\#,OPT,ProcedureUnspecified,BasisUnspecified,\\0,1\Br\N,1,2.07724\N,2,1.16088,1,125.891\Br,3,2.07724,2,125.891,1,-0,0\\\@

 Total job time:  146.41s(wall), 145.94s(cpu) 
 Tue Oct 30 14:00:52 2018

        *************************************************************
        *                                                           *
        *  Thank you very much for using Q-Chem.  Have a nice day.  *
        *                                                           *
        *************************************************************


 
User input: 2 of 2 
 
Q-Chem Developer Version!
                  Welcome to Q-Chem
     A Quantum Leap Into The Future Of Chemistry


 Q-Chem 5.1, Q-Chem, Inc., Pleasanton, CA (2018)

 Yihan Shao,  Zhengting Gan,  E. Epifanovsky,  A. T. B. Gilbert,  M. Wormit,  
 J. Kussmann,  A. W. Lange,  A. Behn,  Jia Deng,  Xintian Feng,  D. Ghosh,  
 M. Goldey,  P. R. Horn,  L. D. Jacobson,  I. Kaliman,  T. Kus,  A. Landau,  
 Jie Liu,  E. I. Proynov,  R. M. Richard,  R. P. Steele,  E. J. Sundstrom,  
 H. L. Woodcock III,  P. M. Zimmerman,  D. Zuev,  B. Albrecht,  E. Alguire,  
 S. A. Baeppler,  D. Barton,  Z. Benda,  Y. A. Bernard,  E. J. Berquist,  
 K. B. Bravaya,  H. Burton,  D. Casanova,  Chun-Min Chang,  Yunqing Chen,  
 A. Chien,  K. D. Closser,  M. P. Coons,  S. Coriani,  S. Dasgupta,  
 A. L. Dempwolff,  M. Diedenhofen,  Hainam Do,  R. G. Edgar,  Po-Tung Fang,  
 S. Faraji,  S. Fatehi,  Qingguo Feng,  K. D. Fenk,  J. Fosso-Tande,  
 Qinghui Ge,  A. Ghysels,  G. Gidofalvi,  J. Gomes,  J. Gonthier,  A. Gunina,  
 D. Hait,  M. W. D. Hanson-Heine,  P. H. P. Harbach,  A. W. Hauser,  
 J. E. Herr,  E. G. Hohenstein,  Z. C. Holden,  Kerwin Hui,  B. C. Huynh,  
 T.-C. Jagau,  Hyunjun Ji,  B. Kaduk,  K. Khistyaev,  Jaehoon Kim,  
 P. Klunzinger,  K. Koh,  D. Kosenkov,  L. Koulias,  T. Kowalczyk,  
 C. M. Krauter,  A. Kunitsa,  Ka Un Lao,  A. Laurent,  K. V. Lawler,  
 Joonho Lee,  D. Lefrancois,  S. Lehtola,  D. S. Levine,  Yi-Pei Li,  
 You-Sheng Lin,  Fenglai Liu,  E. Livshits,  A. Luenser,  P. Manohar,  
 E. Mansoor,  S. F. Manzer,  Shan-Ping Mao,  Yuezhi Mao,  N. Mardirossian,  
 A. V. Marenich,  T. Markovich,  L. A. Martinez-Martinez,  S. A. Maurer,  
 N. J. Mayhall,  S. C. McKenzie,  J.-M. Mewes,  A. F. Morrison,  
 J. W. Mullinax,  K. Nanda,  T. S. Nguyen-Beck,  R. Olivares-Amaya,  
 J. A. Parkhill,  T. M. Perrine,  F. Plasser,  P. Pokhilko,  S. Prager,  
 A. Prociuk,  E. Ramos,  D. R. Rehn,  F. Rob,  M. Schneider,  N. Sergueev,  
 S. M. Sharada,  S. Sharma,  D. W. Small,  T. Stauch,  T. Stein,  
 Yu-Chuan Su,  A. J. W. Thom,  A. Tkatchenko,  T. Tsuchimochi,  N. M. Tubman,  
 L. Vogt,  M. L. Vidal,  O. Vydrov,  M. A. Watson,  J. Wenzel,  
 M. de Wergifosse,  T. A. Wesolowski,  A. White,  J. Witte,  A. Yamada,  
 Jun Yang,  K. Yao,  S. Yeganeh,  S. R. Yost,  Zhi-Qiang You,  A. Zech,  
 Igor Ying Zhang,  Xing Zhang,  Yan Zhao,  Ying Zhu,  B. R. Brooks,  
 G. K. L. Chan,  C. J. Cramer,  M. S. Gordon,  W. J. Hehre,  A. Klamt,  
 M. W. Schmidt,  C. D. Sherrill,  D. G. Truhlar,  A. Aspuru-Guzik,  R. Baer,  
 A. T. Bell,  N. A. Besley,  Jeng-Da Chai,  A. E. DePrince, III,  
 R. A. DiStasio Jr.,  A. Dreuw,  B. D. Dunietz,  T. R. Furlani,  
 Chao-Ping Hsu,  Yousung Jung,  Jing Kong,  D. S. Lambrecht,  WanZhen Liang,  
 C. Ochsenfeld,  V. A. Rassolov,  L. V. Slipchenko,  J. E. Subotnik,  
 T. Van Voorhis,  J. M. Herbert,  A. I. Krylov,  P. M. W. Gill,  M. Head-Gordon

 Contributors to earlier versions of Q-Chem not listed above: 
 R. D. Adamson,  B. Austin,  J. Baker,  G. J. O. Beran,  K. Brandhorst,  
 S. T. Brown,  E. F. C. Byrd,  A. K. Chakraborty,  C.-L. Cheng,  
 Siu Hung Chien,  D. M. Chipman,  D. L. Crittenden,  H. Dachsel,  
 R. J. Doerksen,  A. D. Dutoi,  L. Fusti-Molnar,  W. A. Goddard III,  
 A. Golubeva-Zadorozhnaya,  S. R. Gwaltney,  G. Hawkins,  A. Heyden,  
 S. Hirata,  G. Kedziora,  F. J. Keil,  C. Kelley,  Jihan Kim,  R. A. King,  
 R. Z. Khaliullin,  P. P. Korambath,  W. Kurlancheek,  A. M. Lee,  M. S. Lee,  
 S. V. Levchenko,  Ching Yeh Lin,  D. Liotard,  R. C. Lochan,  I. Lotan,  
 P. E. Maslen,  N. Nair,  D. P. O'Neill,  D. Neuhauser,  E. Neuscamman,  
 C. M. Oana,  R. Olson,  B. Peters,  R. Peverati,  P. A. Pieniazek,  
 Y. M. Rhee,  J. Ritchie,  M. A. Rohrdanz,  E. Rosta,  N. J. Russ,  
 H. F. Schaefer III,  N. E. Schultz,  N. Shenvi,  A. C. Simmonett,  A. Sodt,  
 D. Stuck,  K. S. Thanthiriwatte,  V. Vanovschi,  Tao Wang,  A. Warshel,  
 C. F. Williams,  Q. Wu,  X. Xu,  W. Zhang

 Please cite Q-Chem as follows:
 Y. Shao et al., Mol. Phys. 113, 184-215 (2015)
 DOI: 10.1080/00268976.2014.952696

 Q-Chem 5.1.1 for Intel X86 EM64T Linux

 Parts of Q-Chem use Armadillo 8.300.2 (Tropical Shenanigans).
 http://arma.sourceforge.net/

 Q-Chem begins on Tue Oct 30 14:00:52 2018  

Host: 
0

     Scratch files written to /scratch/taweetham/qchem16816//
The previous job contains 0 fragments, simply inherited here
Input Ideriv = 2
Curr. Ideriv = -1
Max.  Ideriv = 2

Checking the input file for inconsistencies... 	...done.

--------------------------------------------------------------
User input:
--------------------------------------------------------------

$molecule
read
$end

$rem
   job_type 	frequency
   basis 	6-311++g**
   method	b3lyp	
$end


--------------------------------------------------------------
 ----------------------------------------------------------------
             Standard Nuclear Orientation (Angstroms)
    I     Atom           X                Y                Z
 ----------------------------------------------------------------
    1      N       0.5804412786    -0.0000000000     1.4023662084
    2      N      -0.5804412786    -0.0000000000     1.4023662084
    3      Br     -1.7982181977    -0.0000000000    -0.2804732417
    4      Br      1.7982181977     0.0000000000    -0.2804732417
 ----------------------------------------------------------------
 Molecular Point Group                 C2v   NOp =  4
 Largest Abelian Subgroup              C2v   NOp =  4
 Nuclear Repulsion Energy =   416.3999817307 hartrees
 There are       42 alpha and       42 beta electrons
 Requested basis set is 6-311++G(d,p)
 There are 50 shells and 140 basis functions

 Total QAlloc Memory Limit   2000 MB
 Mega-Array Size       188 MB
 MEM_STATIC part       192 MB

                       Distance Matrix (Angstroms)
             N (  1)   N (  2)   Br(  3)
   N (  2)  1.160883
   Br(  3)  2.913755  2.077241
   Br(  4)  2.077241  2.913755  3.596436

 A cutoff of  1.0D-11 yielded   1045 shell pairs
 There are      8862 function pairs (      9924 Cartesian)
 Smallest overlap matrix eigenvalue = 1.29E-04
 Guess from superposition of atomic densities
 Warning:  Energy on first SCF cycle will be non-variational
 SAD guess density has 84.000000 electrons

 -----------------------------------------------------------------------
  General SCF calculation program by
  Eric Jon Sundstrom, Paul Horn, Yuezhi Mao, Dmitri Zuev, Alec White,
  David Stuck, Shaama M.S., Shane Yost, Joonho Lee, David Small,
  Daniel Levine, Susi Lehtola, Hugh Burton, Evgeny Epifanovsky
 -----------------------------------------------------------------------
 Exchange:     0.2000 Hartree-Fock + 0.0800 Slater + 0.7200 B88
 Correlation:  0.1900 VWN1RPA + 0.8100 LYP
 Using SG-1 standard quadrature grid
 A restricted SCF calculation will be
 performed using DIIS
 SCF converges when DIIS error is below 1.0e-08
 ---------------------------------------
  Cycle       Energy         DIIS error
 ---------------------------------------
    1   -5257.9913782813      3.95e-02  
    2   -5257.7242492634      3.65e-03  
    3   -5257.6790115441      5.05e-03  
    4   -5257.7345559735      2.13e-03  
    5   -5257.7443366417      2.54e-04  
    6   -5257.7444571994      4.21e-05  
    7   -5257.7444598682      5.74e-06  
    8   -5257.7444599754      1.72e-06  
    9   -5257.7444599846      2.35e-07  
   10   -5257.7444599849      5.98e-08  
   11   -5257.7444599850      1.55e-08  
   12   -5257.7444599849      2.68e-09  Convergence criterion met
 ---------------------------------------
 SCF time:   CPU 11.98s  wall 12.00s 
 SCF   energy in the final basis set =    -5257.7444599849
 Total energy in the final basis set =    -5257.7444599849

 --------------------------------------------------------------
             Orbital Energies (a.u.) and Symmetries
 --------------------------------------------------------------

 Alpha MOs, Restricted
 -- Occupied --                  
-482.87 -482.87  -62.52  -62.52  -56.34  -56.34  -56.34  -56.34
  1 B1    1 A1    2 B1    2 A1    3 B1    3 A1    1 A2    1 B2                 
-56.336 -56.336 -14.476 -14.476  -8.728  -8.728  -6.561  -6.561
  4 A1    4 B1    5 A1    5 B1    6 B1    6 A1    7 A1    7 B1                 
 -6.545  -6.545  -6.544  -6.544  -2.671  -2.671  -2.667  -2.667
  2 A2    2 B2    8 B1    8 A1    9 B1    9 A1    3 A2    3 B2                 
 -2.667  -2.667  -2.654  -2.654  -2.654  -2.654  -1.146  -0.815
 10 B1   10 A1   11 B1   11 A1    4 B2    4 A2   12 A1   12 B1                 
 -0.804  -0.626  -0.537  -0.500  -0.485  -0.331  -0.329  -0.320
 13 A1   13 B1   14 A1    5 B2   15 A1   16 A1    5 A2    6 B2                 
 -0.319  -0.301
 14 B1   15 B1                                                                 
 -- Virtual --                   
 -0.185  -0.098  -0.055   0.005   0.029   0.041   0.047   0.069
 17 A1    6 A2   16 B1   18 A1   17 B1   19 A1    7 B2   20 A1                 
  0.071   0.074   0.102   0.107   0.114   0.147   0.148   0.179
  7 A2   18 B1   19 B1   21 A1    8 B2   22 A1   20 B1    8 A2                 
  0.211   0.227   0.275   0.356   0.374   0.379   0.391   0.398
 23 A1   21 B1   22 B1   24 A1   23 B1   24 B1   25 A1    9 B2                 
  0.433   0.476   0.502   0.520   0.540   0.544   0.547   0.559
  9 A2   25 B1   26 A1   10 B2   10 A2   11 B2   27 A1   11 A2                 
  0.567   0.584   0.612   0.683   0.715   0.750   0.760   0.803
 28 A1   26 B1   27 B1   28 B1   29 A1   12 B2   30 A1   31 A1                 
  0.855   0.858   0.869   1.046   1.078   1.311   1.607   1.641
 29 B1   12 A2   30 B1   31 B1   32 A1   32 B1   13 B2   33 A1                 
  1.675   1.727   1.888   1.951   1.961   1.995   2.010   2.122
 14 B2   34 A1   33 B1   13 A2   15 B2   34 B1   35 A1   14 A2                 
  2.234   2.379   2.414   2.729   2.782   3.044   3.626   3.628
 36 A1   35 B1   37 A1   15 A2   36 B1   37 B1   38 A1   16 B2                 
  3.891   3.939   3.960   3.971   3.978   3.985   3.990   4.006
 16 A2   38 B1   39 A1   17 B2   17 A2   40 A1   18 B2   39 B1                 
  4.028   4.083   4.089   4.278   4.299   4.688   6.459   6.616
 18 A2   41 A1   40 B1   42 A1   41 B1   42 B1   43 A1   43 B1                 
  7.511   7.532   7.536   7.550   7.628   7.630  35.089  35.885
 19 B2   19 A2   44 B1   44 A1   45 A1   45 B1   46 A1   46 B1                 
 47.768  47.895 289.703 289.725 289.730 289.739 289.829 289.839
 47 A1   47 B1   20 B2   20 A2   48 B1   48 A1   49 A1   49 B1                 
*******1020.688
 50 A1   50 B1                                                                 

 Beta MOs, Restricted
 -- Occupied --                  
-482.87 -482.87  -62.52  -62.52  -56.34  -56.34  -56.34  -56.34
  1 B1    1 A1    2 B1    2 A1    3 B1    3 A1    1 A2    1 B2                 
-56.336 -56.336 -14.476 -14.476  -8.728  -8.728  -6.561  -6.561
  4 A1    4 B1    5 A1    5 B1    6 B1    6 A1    7 A1    7 B1                 
 -6.545  -6.545  -6.544  -6.544  -2.671  -2.671  -2.667  -2.667
  2 A2    2 B2    8 B1    8 A1    9 B1    9 A1    3 A2    3 B2                 
 -2.667  -2.667  -2.654  -2.654  -2.654  -2.654  -1.146  -0.815
 10 B1   10 A1   11 B1   11 A1    4 B2    4 A2   12 A1   12 B1                 
 -0.804  -0.626  -0.537  -0.500  -0.485  -0.331  -0.329  -0.320
 13 A1   13 B1   14 A1    5 B2   15 A1   16 A1    5 A2    6 B2                 
 -0.319  -0.301
 14 B1   15 B1                                                                 
 -- Virtual --                   
 -0.185  -0.098  -0.055   0.005   0.029   0.041   0.047   0.069
 17 A1    6 A2   16 B1   18 A1   17 B1   19 A1    7 B2   20 A1                 
  0.071   0.074   0.102   0.107   0.114   0.147   0.148   0.179
  7 A2   18 B1   19 B1   21 A1    8 B2   22 A1   20 B1    8 A2                 
  0.211   0.227   0.275   0.356   0.374   0.379   0.391   0.398
 23 A1   21 B1   22 B1   24 A1   23 B1   24 B1   25 A1    9 B2                 
  0.433   0.476   0.502   0.520   0.540   0.544   0.547   0.559
  9 A2   25 B1   26 A1   10 B2   10 A2   11 B2   27 A1   11 A2                 
  0.567   0.584   0.612   0.683   0.715   0.750   0.760   0.803
 28 A1   26 B1   27 B1   28 B1   29 A1   12 B2   30 A1   31 A1                 
  0.855   0.858   0.869   1.046   1.078   1.311   1.607   1.641
 29 B1   12 A2   30 B1   31 B1   32 A1   32 B1   13 B2   33 A1                 
  1.675   1.727   1.888   1.951   1.961   1.995   2.010   2.122
 14 B2   34 A1   33 B1   13 A2   15 B2   34 B1   35 A1   14 A2                 
  2.234   2.379   2.414   2.729   2.782   3.044   3.626   3.628
 36 A1   35 B1   37 A1   15 A2   36 B1   37 B1   38 A1   16 B2                 
  3.891   3.939   3.960   3.971   3.978   3.985   3.990   4.006
 16 A2   38 B1   39 A1   17 B2   17 A2   40 A1   18 B2   39 B1                 
  4.028   4.083   4.089   4.278   4.299   4.688   6.459   6.616
 18 A2   41 A1   40 B1   42 A1   41 B1   42 B1   43 A1   43 B1                 
  7.511   7.532   7.536   7.550   7.628   7.630  35.089  35.885
 19 B2   19 A2   44 B1   44 A1   45 A1   45 B1   46 A1   46 B1                 
 47.768  47.895 289.703 289.725 289.730 289.739 289.829 289.839
 47 A1   47 B1   20 B2   20 A2   48 B1   48 A1   49 A1   49 B1                 
*******1020.688
 50 A1   50 B1                                                                 
 --------------------------------------------------------------

          Ground-State Mulliken Net Atomic Charges

     Atom                 Charge (a.u.)
  ----------------------------------------
      1 N                     0.027911
      2 N                     0.027911
      3 Br                   -0.027911
      4 Br                   -0.027911
  ----------------------------------------
  Sum of atomic charges =     0.000000

 -----------------------------------------------------------------
                    Cartesian Multipole Moments
 -----------------------------------------------------------------
    Charge (ESU x 10^10)
                 0.0000
    Dipole Moment (Debye)
         X      -0.0000      Y      -0.0000      Z      -0.3330
       Tot       0.3330
    Quadrupole Moments (Debye-Ang)
        XX     -48.1520     XY      -0.0000     YY     -47.9142
        XZ       0.0000     YZ       0.0000     ZZ     -47.0678
    Octopole Moments (Debye-Ang^2)
       XXX      -0.0000    XXY      -0.0000    XYY      -0.0000
       YYY      -0.0000    XXZ     -14.0409    XYZ       0.0000
       YYZ      -3.6014    XZZ      -0.0000    YZZ      -0.0000
       ZZZ     -19.5502
    Hexadecapole Moments (Debye-Ang^3)
      XXXX    -784.1200   XXXY      -0.0000   XXYY    -144.6689
      XYYY      -0.0000   YYYY     -56.1166   XXXZ      -0.0000
      XXYZ       0.0000   XYYZ      -0.0000   YYYZ       0.0000
      XXZZ    -154.9060   XYZZ      -0.0000   YYZZ     -41.2498
      XZZZ      -0.0000   YZZZ       0.0000   ZZZZ    -202.0027
 -----------------------------------------------------------------
 Calculating MO derivatives via CPSCF
   1         3          12      0.159711    0.069611
   2         3          12      0.028640    0.011986
   3         3          12      0.004126    0.002213
   4         3          12      0.000512    0.000246
   5        10           5      0.000035    0.000017
   6        13           2      0.000002    0.000001
   7        15           0      0.000000    0.000000    Roots Converged
 Time for AOints: 4.4 s (CPU) 4.4 s (wall)
 ------------------------------------------------------------------------------
                     AOints        : Timing summary (seconds)
 ------------------------------------------------------------------------------
     job step          cpu (% of tot)      sys (% of tot)     wall (% of tot)
 ------------------------------------------------------------------------------
  cpscf_lag         0.4002E+02 (49.0)   0.6100E-04 (16.4)   0.4005E+02 (49.0)
  iterzp            0.3727E+02 (45.6)   0.3110E-03 (83.6)   0.3728E+02 (45.6)
  make_fx           0.0000E+00 ( 0.0)   0.0000E+00 ( 0.0)   0.0000E+00 ( 0.0)
  AOints            0.4355E+01 ( 5.3)   0.0000E+00 ( 0.0)   0.4357E+01 ( 5.3)
 ------------------------------------------------------------------------------
   Grand Totals     0.8173E+02          0.3720E-03          0.8177E+02
 ------------------------------------------------------------------------------
 Calculating analytic Hessian of the SCF energy
 Polarizability Matrix (a.u.)
            1           2           3
    1-116.2416240  -0.0000000   0.0000000
    2  -0.0000000 -35.3850622   0.0000000
    3   0.0000000   0.0000000 -55.8998166

 Direct stationary perturbation theory relativistic correction:

 rels  =      33.622862773845
 relv  =    -113.791369458373
 rel2e =      17.943689761478
 E_rel =     -62.224816923049

 Hessian of the SCF Energy
            1           2           3           4           5           6
    1   0.8969669  -0.0000000   0.0583900  -0.8608059   0.0000000   0.0265065
    2  -0.0000000   0.0422132  -0.0000000   0.0000000  -0.0408450   0.0000000
    3   0.0583900  -0.0000000   0.1151228  -0.0265065   0.0000000  -0.0646870
    4  -0.8608059   0.0000000  -0.0265065   0.8969669  -0.0000000  -0.0583900
    5   0.0000000  -0.0408450   0.0000000  -0.0000000   0.0422132  -0.0000000
    6   0.0265065   0.0000000  -0.0646870  -0.0583900  -0.0000000   0.1151228
    7  -0.0607772  -0.0000000  -0.0244346   0.0246162   0.0000000   0.0074490
    8  -0.0000000   0.0131635   0.0000000  -0.0000000  -0.0145317  -0.0000000
    9  -0.0540543   0.0000000  -0.0100848   0.0308422  -0.0000000  -0.0403511
   10   0.0246162  -0.0000000  -0.0074490  -0.0607772   0.0000000   0.0244346
   11  -0.0000000  -0.0145317  -0.0000000  -0.0000000   0.0131635   0.0000000
   12  -0.0308422  -0.0000000  -0.0403511   0.0540543   0.0000000  -0.0100848
            7           8           9          10          11          12
    1  -0.0607772  -0.0000000  -0.0540543   0.0246162  -0.0000000  -0.0308422
    2  -0.0000000   0.0131635   0.0000000  -0.0000000  -0.0145317  -0.0000000
    3  -0.0244346   0.0000000  -0.0100848  -0.0074490  -0.0000000  -0.0403511
    4   0.0246162  -0.0000000   0.0308422  -0.0607772  -0.0000000   0.0540543
    5   0.0000000  -0.0145317  -0.0000000   0.0000000   0.0131635   0.0000000
    6   0.0074490  -0.0000000  -0.0403511   0.0244346   0.0000000  -0.0100848
    7   0.0347629   0.0000000   0.0200988   0.0013980   0.0000000  -0.0031133
    8   0.0000000   0.0055700   0.0000000   0.0000000  -0.0042018  -0.0000000
    9   0.0200988   0.0000000   0.0423294   0.0031133  -0.0000000   0.0081064
   10   0.0013980   0.0000000   0.0031133   0.0347629   0.0000000  -0.0200988
   11   0.0000000  -0.0042018  -0.0000000   0.0000000   0.0055700   0.0000000
   12  -0.0031133  -0.0000000   0.0081064  -0.0200988   0.0000000   0.0423294
 Gradient time:  CPU 114.64 s  wall 114.73 s
 **********************************************************************
 **                                                                  **
 **                       VIBRATIONAL ANALYSIS                       **
 **                       --------------------                       **
 **                                                                  **
 **        VIBRATIONAL FREQUENCIES (CM**-1) AND NORMAL MODES         **
 **     FORCE CONSTANTS (mDYN/ANGSTROM) AND REDUCED MASSES (AMU)     **
 **                  INFRARED INTENSITIES (KM/MOL)                   **
 **                                                                  **
 **********************************************************************


 Mode:                 1                      2                      3
 Frequency:        92.08                 273.06                 322.39
 Force Cnst:      0.3739                 0.7777                 0.9890
 Red. Mass:      74.8455                17.7017                16.1493
 IR Active:          YES                    YES                    YES
 IR Intens:        1.114                145.814                 11.300
 Raman Active:       YES                    YES                    YES
               X      Y      Z        X      Y      Z        X      Y      Z
 N          0.023  0.000  0.176    0.669 -0.000 -0.153   -0.043 -0.000  0.694
 N         -0.023 -0.000  0.176    0.669  0.000  0.153    0.043  0.000  0.694
 Br         0.684  0.000 -0.031   -0.119 -0.000 -0.120   -0.037 -0.000 -0.123
 Br        -0.684 -0.000 -0.031   -0.119  0.000  0.120    0.037  0.000 -0.123
 TransDip  -0.000 -0.000 -0.034    0.387  0.000  0.000   -0.000 -0.000  0.108

 Mode:                 4                      5                      6
 Frequency:       399.79                 596.54                1824.24
 Force Cnst:      1.3386                 2.9608                27.4757
 Red. Mass:      14.2153                14.1214                14.0131
 IR Active:          NO                     YES                    YES
 IR Intens:        0.000                245.205                169.264
 Raman Active:       YES                    YES                    YES
               X      Y      Z        X      Y      Z        X      Y      Z
 N         -0.000 -0.706 -0.000    0.147 -0.000  0.691    0.706 -0.000  0.035
 N         -0.000  0.706  0.000    0.147  0.000 -0.691   -0.706  0.000  0.035
 Br         0.000 -0.040  0.000   -0.026 -0.000  0.015   -0.006 -0.000 -0.006
 Br         0.000  0.040 -0.000   -0.026  0.000 -0.015    0.006  0.000 -0.006
 TransDip   0.000 -0.000  0.000   -0.502 -0.000  0.000    0.000  0.000 -0.417

 STANDARD THERMODYNAMIC QUANTITIES AT   298.15 K  AND     1.00 ATM

   This Molecule has  0 Imaginary Frequencies
   Zero point vibrational energy:        5.015 kcal/mol

   Atom    1 Element N  Has Mass   14.00307
   Atom    2 Element N  Has Mass   14.00307
   Atom    3 Element Br Has Mass   78.91830
   Atom    4 Element Br Has Mass   78.91830
   Molecular Mass:   185.842740 amu
   Principal axes and moments of inertia in amu*Bohr^2:
                             1           2           3
    Eigenvalues --      240.54619  1856.29039  2096.83657
          X               1.00000     0.00000    -0.00000
          Y               0.00000    -0.00000     1.00000
          Z              -0.00000     1.00000     0.00000
   Rotational Symmetry Number is   2
   The Molecule is an Asymmetric Top
   Translational Enthalpy:        0.889 kcal/mol
   Rotational Enthalpy:           0.889 kcal/mol
   Vibrational Enthalpy:          6.314 kcal/mol
   gas constant (RT):             0.592 kcal/mol
   Translational Entropy:        41.565  cal/mol.K
   Rotational Entropy:           26.951  cal/mol.K
   Vibrational Entropy:           7.912  cal/mol.K

   Total Enthalpy:                8.684 kcal/mol
   Total Entropy:                76.428  cal/mol.K

 ======================================================================

 STANDARD THERMODYNAMIC QUANTITIES FOR ANHARMONIC VIBRATION -- TOSH

   Zero point vibrational energy: ************ kcal/mol

   Vibrational Enthalpy:   ************ kcal/mol
   Vibrational Entropy:             NaN  cal/mol.K

   Total Enthalpy:         ************ kcal/mol
   Total Entropy:                   NaN  cal/mol.K

 ======================================================================

 STANDARD THERMODYNAMIC QUANTITIES FOR ANHARMONIC VIBRATION -- VPT2

   Zero point vibrational energy: ************ kcal/mol

   Vibrational Enthalpy:   ************ kcal/mol
   Vibrational Entropy:             NaN  cal/mol.K

   Total Enthalpy:         ************ kcal/mol
   Total Entropy:                   NaN  cal/mol.K

 ======================================================================

Archival summary:
1\1\TWL02\FREQ\ProcedureUnspecified\BasisUnspecified\r22\taweetha\TueOct3014:02:582018TueOct3014:02:582018\0\\#,FREQ,ProcedureUnspecified,BasisUnspecified,\\0,1\Br\N,1,2.07724\N,2,1.16088,1,125.891\Br,3,2.07724,2,125.891,1,-0,0\\\@

 Total job time:  126.83s(wall), 126.72s(cpu) 
 Tue Oct 30 14:02:58 2018

        *************************************************************
        *                                                           *
        *  Thank you very much for using Q-Chem.  Have a nice day.  *
        *                                                           *
        *************************************************************
