# Supplementary material for: Geometric and energetic data from ab initio calculations of haloethene, haloimine, halomethylenephosphine, haloiminophosphine, halodiazene, halodiphosphene and halocyclopropane
Source: Data Brief. 2019 Nov 2;27:104738. doi: 10.1016/j.dib.2019.104738 (PMC6861602; doi:10.1016/j.dib.2019.104738)
Supplement: Multimedia component 6 [file mmc6.zip › NN/B3LYP/BrENNEBr.out]

Q-Chem Developer Version!
                  Welcome to Q-Chem
     A Quantum Leap Into The Future Of Chemistry


 Q-Chem 5.1, Q-Chem, Inc., Pleasanton, CA (2018)

 Yihan Shao,  Zhengting Gan,  E. Epifanovsky,  A. T. B. Gilbert,  M. Wormit,  
 J. Kussmann,  A. W. Lange,  A. Behn,  Jia Deng,  Xintian Feng,  D. Ghosh,  
 M. Goldey,  P. R. Horn,  L. D. Jacobson,  I. Kaliman,  T. Kus,  A. Landau,  
 Jie Liu,  E. I. Proynov,  R. M. Richard,  R. P. Steele,  E. J. Sundstrom,  
 H. L. Woodcock III,  P. M. Zimmerman,  D. Zuev,  B. Albrecht,  E. Alguire,  
 S. A. Baeppler,  D. Barton,  Z. Benda,  Y. A. Bernard,  E. J. Berquist,  
 K. B. Bravaya,  H. Burton,  D. Casanova,  Chun-Min Chang,  Yunqing Chen,  
 A. Chien,  K. D. Closser,  M. P. Coons,  S. Coriani,  S. Dasgupta,  
 A. L. Dempwolff,  M. Diedenhofen,  Hainam Do,  R. G. Edgar,  Po-Tung Fang,  
 S. Faraji,  S. Fatehi,  Qingguo Feng,  K. D. Fenk,  J. Fosso-Tande,  
 Qinghui Ge,  A. Ghysels,  G. Gidofalvi,  J. Gomes,  J. Gonthier,  A. Gunina,  
 D. Hait,  M. W. D. Hanson-Heine,  P. H. P. Harbach,  A. W. Hauser,  
 J. E. Herr,  E. G. Hohenstein,  Z. C. Holden,  Kerwin Hui,  B. C. Huynh,  
 T.-C. Jagau,  Hyunjun Ji,  B. Kaduk,  K. Khistyaev,  Jaehoon Kim,  
 P. Klunzinger,  K. Koh,  D. Kosenkov,  L. Koulias,  T. Kowalczyk,  
 C. M. Krauter,  A. Kunitsa,  Ka Un Lao,  A. Laurent,  K. V. Lawler,  
 Joonho Lee,  D. Lefrancois,  S. Lehtola,  D. S. Levine,  Yi-Pei Li,  
 You-Sheng Lin,  Fenglai Liu,  E. Livshits,  A. Luenser,  P. Manohar,  
 E. Mansoor,  S. F. Manzer,  Shan-Ping Mao,  Yuezhi Mao,  N. Mardirossian,  
 A. V. Marenich,  T. Markovich,  L. A. Martinez-Martinez,  S. A. Maurer,  
 N. J. Mayhall,  S. C. McKenzie,  J.-M. Mewes,  A. F. Morrison,  
 J. W. Mullinax,  K. Nanda,  T. S. Nguyen-Beck,  R. Olivares-Amaya,  
 J. A. Parkhill,  T. M. Perrine,  F. Plasser,  P. Pokhilko,  S. Prager,  
 A. Prociuk,  E. Ramos,  D. R. Rehn,  F. Rob,  M. Schneider,  N. Sergueev,  
 S. M. Sharada,  S. Sharma,  D. W. Small,  T. Stauch,  T. Stein,  
 Yu-Chuan Su,  A. J. W. Thom,  A. Tkatchenko,  T. Tsuchimochi,  N. M. Tubman,  
 L. Vogt,  M. L. Vidal,  O. Vydrov,  M. A. Watson,  J. Wenzel,  
 M. de Wergifosse,  T. A. Wesolowski,  A. White,  J. Witte,  A. Yamada,  
 Jun Yang,  K. Yao,  S. Yeganeh,  S. R. Yost,  Zhi-Qiang You,  A. Zech,  
 Igor Ying Zhang,  Xing Zhang,  Yan Zhao,  Ying Zhu,  B. R. Brooks,  
 G. K. L. Chan,  C. J. Cramer,  M. S. Gordon,  W. J. Hehre,  A. Klamt,  
 M. W. Schmidt,  C. D. Sherrill,  D. G. Truhlar,  A. Aspuru-Guzik,  R. Baer,  
 A. T. Bell,  N. A. Besley,  Jeng-Da Chai,  A. E. DePrince, III,  
 R. A. DiStasio Jr.,  A. Dreuw,  B. D. Dunietz,  T. R. Furlani,  
 Chao-Ping Hsu,  Yousung Jung,  Jing Kong,  D. S. Lambrecht,  WanZhen Liang,  
 C. Ochsenfeld,  V. A. Rassolov,  L. V. Slipchenko,  J. E. Subotnik,  
 T. Van Voorhis,  J. M. Herbert,  A. I. Krylov,  P. M. W. Gill,  M. Head-Gordon

 Contributors to earlier versions of Q-Chem not listed above: 
 R. D. Adamson,  B. Austin,  J. Baker,  G. J. O. Beran,  K. Brandhorst,  
 S. T. Brown,  E. F. C. Byrd,  A. K. Chakraborty,  C.-L. Cheng,  
 Siu Hung Chien,  D. M. Chipman,  D. L. Crittenden,  H. Dachsel,  
 R. J. Doerksen,  A. D. Dutoi,  L. Fusti-Molnar,  W. A. Goddard III,  
 A. Golubeva-Zadorozhnaya,  S. R. Gwaltney,  G. Hawkins,  A. Heyden,  
 S. Hirata,  G. Kedziora,  F. J. Keil,  C. Kelley,  Jihan Kim,  R. A. King,  
 R. Z. Khaliullin,  P. P. Korambath,  W. Kurlancheek,  A. M. Lee,  M. S. Lee,  
 S. V. Levchenko,  Ching Yeh Lin,  D. Liotard,  R. C. Lochan,  I. Lotan,  
 P. E. Maslen,  N. Nair,  D. P. O'Neill,  D. Neuhauser,  E. Neuscamman,  
 C. M. Oana,  R. Olson,  B. Peters,  R. Peverati,  P. A. Pieniazek,  
 Y. M. Rhee,  J. Ritchie,  M. A. Rohrdanz,  E. Rosta,  N. J. Russ,  
 H. F. Schaefer III,  N. E. Schultz,  N. Shenvi,  A. C. Simmonett,  A. Sodt,  
 D. Stuck,  K. S. Thanthiriwatte,  V. Vanovschi,  Tao Wang,  A. Warshel,  
 C. F. Williams,  Q. Wu,  X. Xu,  W. Zhang

 Please cite Q-Chem as follows:
 Y. Shao et al., Mol. Phys. 113, 184-215 (2015)
 DOI: 10.1080/00268976.2014.952696

 Q-Chem 5.1.1 for Intel X86 EM64T Linux

 Parts of Q-Chem use Armadillo 8.300.2 (Tropical Shenanigans).
 http://arma.sourceforge.net/

 Q-Chem begins on Tue Oct 30 14:52:28 2018  

Host: 
0

     Scratch files written to /scratch/taweetham/qchem17735//
Input Ideriv = 2
Curr. Ideriv = -1
Max.  Ideriv = 2

Checking the input file for inconsistencies... 	...done.

--------------------------------------------------------------
User input:
--------------------------------------------------------------
$molecule
0 1
N 
N 1 NN 
Br 2 NBr 1 ANG 
Br 1 NBr 2 ANG  3 DHA

NN=1.25
NH=1.09
NF=1.36
NCl=1.75
NBr=1.94
NI=2.14
ANG=120.0
DHA=180.0
$end

$rem
   job_type	optimization
   basis	6-311++g**
   method	b3lyp
$end

--------------------------------------------------------------
 ----------------------------------------------------------------
             Standard Nuclear Orientation (Angstroms)
    I     Atom           X                Y                Z
 ----------------------------------------------------------------
    1      N       0.4336001473    -0.4501287730     0.0000000000
    2      N      -0.4336001473     0.4501287730     0.0000000000
    3      Br     -2.3165580201    -0.0168505084    -0.0000000000
    4      Br      2.3165580201     0.0168505084     0.0000000000
 ----------------------------------------------------------------
 Molecular Point Group                 C2h   NOp =  4
 Largest Abelian Subgroup              C2h   NOp =  4
 Nuclear Repulsion Energy =   387.4486945560 hartrees
 There are       42 alpha and       42 beta electrons
 Requested basis set is 6-311++G(d,p)
 There are 50 shells and 140 basis functions

 Total QAlloc Memory Limit   2000 MB
 Mega-Array Size       188 MB
 MEM_STATIC part       192 MB
 A cutoff of  1.0D-11 yielded   1010 shell pairs
 There are      8591 function pairs (      9587 Cartesian)
 Smallest overlap matrix eigenvalue = 2.44E-04

 Scale SEOQF with 1.000000e-01/1.000000e-01/1.000000e-01

 Standard Electronic Orientation quadrupole field applied
 Nucleus-field energy     =     0.0000000137 hartrees
 Guess from superposition of atomic densities
 Warning:  Energy on first SCF cycle will be non-variational
 SAD guess density has 84.000000 electrons

 -----------------------------------------------------------------------
  General SCF calculation program by
  Eric Jon Sundstrom, Paul Horn, Yuezhi Mao, Dmitri Zuev, Alec White,
  David Stuck, Shaama M.S., Shane Yost, Joonho Lee, David Small,
  Daniel Levine, Susi Lehtola, Hugh Burton, Evgeny Epifanovsky
 -----------------------------------------------------------------------
 Exchange:     0.2000 Hartree-Fock + 0.0800 Slater + 0.7200 B88
 Correlation:  0.1900 VWN1RPA + 0.8100 LYP
 Using SG-1 standard quadrature grid
 A restricted SCF calculation will be
 performed using DIIS
 SCF converges when DIIS error is below 1.0e-08
 ---------------------------------------
  Cycle       Energy         DIIS error
 ---------------------------------------
    1   -5257.9951058684      3.97e-02  
    2   -5257.7037031679      3.79e-03  
    3   -5257.6950408657      3.75e-03  
    4   -5257.7121200141      1.80e-03  
    5   -5257.7201724938      2.97e-04  
    6   -5257.7202832924      1.68e-05  
    7   -5257.7202839240      3.83e-06  
    8   -5257.7202839657      7.17e-07  
    9   -5257.7202839687      1.42e-07  
   10   -5257.7202839686      3.82e-08  
   11   -5257.7202839687      6.15e-09  Convergence criterion met
 ---------------------------------------
 SCF time:   CPU 10.89s  wall 11.00s 
 SCF   energy in the final basis set =    -5257.7202839687
 Total energy in the final basis set =    -5257.7202839687

 --------------------------------------------------------------
             Orbital Energies (a.u.) and Symmetries
 --------------------------------------------------------------

 Alpha MOs, Restricted
 -- Occupied --                  
-482.88 -482.88  -62.53  -62.53  -56.35  -56.35  -56.35  -56.35
  1 Ag    1 Bu    2 Bu    2 Ag    3 Ag    3 Bu    1 Au    1 Bg                 
-56.346 -56.346 -14.457 -14.457  -8.738  -8.738  -6.572  -6.572
  4 Ag    4 Bu    5 Ag    5 Bu    6 Bu    6 Ag    7 Ag    7 Bu                 
 -6.555  -6.555  -6.554  -6.554  -2.682  -2.682  -2.678  -2.678
  2 Au    2 Bg    8 Bu    8 Ag    9 Bu    9 Ag    3 Au    3 Bg                 
 -2.677  -2.677  -2.663  -2.663  -2.663  -2.663  -1.088  -0.852
 10 Ag   10 Bu    4 Bg    4 Au   11 Bu   11 Ag   12 Ag   12 Bu                 
 -0.802  -0.627  -0.508  -0.483  -0.468  -0.344  -0.340  -0.320
 13 Ag   13 Bu   14 Ag   14 Bu    5 Au    5 Bg   15 Ag   15 Bu                 
 -0.312  -0.284
  6 Au   16 Ag                                                                 
 -- Virtual --                   
 -0.151  -0.109  -0.052   0.010   0.021   0.044   0.046   0.065
 16 Bu    6 Bg   17 Ag   18 Ag   17 Bu    7 Au   18 Bu   19 Ag                 
  0.068   0.070   0.082   0.124   0.136   0.142   0.155   0.183
  7 Bg   20 Ag   19 Bu   20 Bu    8 Au   21 Ag    8 Bg   22 Ag                 
  0.199   0.214   0.251   0.321   0.370   0.402   0.407   0.415
 21 Bu   23 Ag   22 Bu   23 Bu   24 Bu   24 Ag    9 Au    9 Bg                 
  0.416   0.423   0.467   0.512   0.533   0.543   0.557   0.558
 25 Bu   25 Ag   26 Ag   10 Bg   10 Au   11 Au   11 Bg   27 Ag                 
  0.566   0.588   0.619   0.626   0.776   0.787   0.826   0.837
 26 Bu   27 Bu   28 Ag   28 Bu   29 Ag   12 Au   30 Ag   29 Bu                 
  0.853   0.893   0.919   0.938   1.136   1.241   1.589   1.716
 12 Bg   30 Bu   31 Ag   31 Bu   32 Ag   32 Bu   13 Au   33 Bu                 
  1.747   1.842   1.910   1.930   1.975   1.978   2.011   2.129
 13 Bg   33 Ag   14 Au   34 Bu   34 Ag   14 Bg   35 Bu   15 Au                 
  2.198   2.321   2.451   2.636   2.709   2.954   3.648   3.676
 35 Ag   36 Ag   36 Bu   15 Bg   37 Ag   37 Bu   16 Au   38 Bu                 
  3.854   3.869   3.888   3.965   3.970   3.976   3.990   4.011
 38 Ag   16 Bg   39 Ag   17 Au   17 Bg   40 Ag   39 Bu   18 Au                 
  4.015   4.062   4.113   4.334   4.348   4.766   6.526   6.625
 18 Bg   40 Bu   41 Ag   41 Bu   42 Ag   42 Bu   43 Ag   43 Bu                 
  7.510   7.519   7.520   7.539   7.606   7.615  35.161  35.544
 19 Au   19 Bg   44 Bu   44 Ag   45 Bu   45 Ag   46 Ag   46 Bu                 
 47.822  47.900 289.701 289.709 289.709 289.727 289.822 289.836
 47 Ag   47 Bu   20 Au   48 Bu   20 Bg   48 Ag   49 Bu   49 Ag                 
*******1020.696
 50 Ag   50 Bu                                                                 

 Beta MOs, Restricted
 -- Occupied --                  
-482.88 -482.88  -62.53  -62.53  -56.35  -56.35  -56.35  -56.35
  1 Ag    1 Bu    2 Bu    2 Ag    3 Ag    3 Bu    1 Au    1 Bg                 
-56.346 -56.346 -14.457 -14.457  -8.738  -8.738  -6.572  -6.572
  4 Ag    4 Bu    5 Ag    5 Bu    6 Bu    6 Ag    7 Ag    7 Bu                 
 -6.555  -6.555  -6.554  -6.554  -2.682  -2.682  -2.678  -2.678
  2 Au    2 Bg    8 Bu    8 Ag    9 Bu    9 Ag    3 Au    3 Bg                 
 -2.677  -2.677  -2.663  -2.663  -2.663  -2.663  -1.088  -0.852
 10 Ag   10 Bu    4 Bg    4 Au   11 Bu   11 Ag   12 Ag   12 Bu                 
 -0.802  -0.627  -0.508  -0.483  -0.468  -0.344  -0.340  -0.320
 13 Ag   13 Bu   14 Ag   14 Bu    5 Au    5 Bg   15 Ag   15 Bu                 
 -0.312  -0.284
  6 Au   16 Ag                                                                 
 -- Virtual --                   
 -0.151  -0.109  -0.052   0.010   0.021   0.044   0.046   0.065
 16 Bu    6 Bg   17 Ag   18 Ag   17 Bu    7 Au   18 Bu   19 Ag                 
  0.068   0.070   0.082   0.124   0.136   0.142   0.155   0.183
  7 Bg   20 Ag   19 Bu   20 Bu    8 Au   21 Ag    8 Bg   22 Ag                 
  0.199   0.214   0.251   0.321   0.370   0.402   0.407   0.415
 21 Bu   23 Ag   22 Bu   23 Bu   24 Bu   24 Ag    9 Au    9 Bg                 
  0.416   0.423   0.467   0.512   0.533   0.543   0.557   0.558
 25 Bu   25 Ag   26 Ag   10 Bg   10 Au   11 Au   11 Bg   27 Ag                 
  0.566   0.588   0.619   0.626   0.776   0.787   0.826   0.837
 26 Bu   27 Bu   28 Ag   28 Bu   29 Ag   12 Au   30 Ag   29 Bu                 
  0.853   0.893   0.919   0.938   1.136   1.241   1.589   1.716
 12 Bg   30 Bu   31 Ag   31 Bu   32 Ag   32 Bu   13 Au   33 Bu                 
  1.747   1.842   1.910   1.930   1.975   1.978   2.011   2.129
 13 Bg   33 Ag   14 Au   34 Bu   34 Ag   14 Bg   35 Bu   15 Au                 
  2.198   2.321   2.451   2.636   2.709   2.954   3.648   3.676
 35 Ag   36 Ag   36 Bu   15 Bg   37 Ag   37 Bu   16 Au   38 Bu                 
  3.854   3.869   3.888   3.965   3.970   3.976   3.990   4.011
 38 Ag   16 Bg   39 Ag   17 Au   17 Bg   40 Ag   39 Bu   18 Au                 
  4.015   4.062   4.113   4.334   4.348   4.766   6.526   6.625
 18 Bg   40 Bu   41 Ag   41 Bu   42 Ag   42 Bu   43 Ag   43 Bu                 
  7.510   7.519   7.520   7.539   7.606   7.615  35.161  35.544
 19 Au   19 Bg   44 Bu   44 Ag   45 Bu   45 Ag   46 Ag   46 Bu                 
 47.822  47.900 289.701 289.709 289.709 289.727 289.822 289.836
 47 Ag   47 Bu   20 Au   48 Bu   20 Bg   48 Ag   49 Bu   49 Ag                 
*******1020.696
 50 Ag   50 Bu                                                                 
 --------------------------------------------------------------

          Ground-State Mulliken Net Atomic Charges

     Atom                 Charge (a.u.)
  ----------------------------------------
      1 N                    -0.065893
      2 N                    -0.065893
      3 Br                    0.065893
      4 Br                    0.065893
  ----------------------------------------
  Sum of atomic charges =    -0.000000

 -----------------------------------------------------------------
                    Cartesian Multipole Moments
 -----------------------------------------------------------------
    Charge (ESU x 10^10)
                -0.0000
    Dipole Moment (Debye)
         X       0.0000      Y       0.0000      Z       0.0000
       Tot       0.0000
    Quadrupole Moments (Debye-Ang)
        XX     -41.3041     XY       0.6828     YY     -50.2242
        XZ       0.0000     YZ       0.0000     ZZ     -47.6610
    Octopole Moments (Debye-Ang^2)
       XXX       0.0000    XXY       0.0000    XYY       0.0000
       YYY       0.0000    XXZ       0.0000    XYZ      -0.0000
       YYZ      -0.0000    XZZ       0.0000    YZZ       0.0000
       ZZZ      -0.0000
    Hexadecapole Moments (Debye-Ang^3)
      XXXX   -1094.9629   XXXY      12.0572   XXYY    -224.2325
      XYYY       1.5810   YYYY     -74.7965   XXXZ       0.0000
      XXYZ      -0.0000   XYYZ      -0.0000   YYYZ      -0.0000
      XXZZ    -219.8379   XYZZ       0.4417   YYZZ     -21.2660
      XZZZ       0.0000   YZZZ      -0.0000   ZZZZ     -55.0809
 -----------------------------------------------------------------
 Calculating analytic gradient of the SCF energy
 Gradient of SCF Energy
            1           2           3           4
    1   0.0856823  -0.0856823  -0.0012798   0.0012798
    2  -0.0191400   0.0191400   0.0129161  -0.0129161
    3  -0.0000000   0.0000000  -0.0000000   0.0000000
 Max gradient component =       8.568E-02
 RMS gradient           =       3.623E-02
 Gradient time:  CPU 5.22 s  wall 5.23 s
 Geometry Optimization Parameters
   NAtoms,    NIC,     NZ,  NCons,   NDum,   NFix, NCnnct, MaxDiis
        4      14       4       0       0       0       0       0


** GEOMETRY OPTIMIZATION IN DELOCALIZED INTERNAL COORDINATES **
   Searching for a Minimum

   Optimization Cycle:   1

                       Coordinates (Angstroms)
     ATOM                X               Y               Z
      1  N         0.4336001473   -0.4501287730    0.0000000000
      2  N        -0.4336001473    0.4501287730    0.0000000000
      3  Br       -2.3165580201   -0.0168505084    0.0000000000
      4  Br        2.3165580201    0.0168505084    0.0000000000
   Point Group: c2h   Number of degrees of freedom:     3


   Energy is  -5257.720283969


 Attempting to Generate Delocalized Internal Coordinates

  3 Hessian modes will be used to form the next step
  Hessian Eigenvalues:
     0.175927    0.250000    0.832368

 Minimum Search - Taking Simple RFO Step
 Searching for Lamda that Minimizes Along All modes
 Value Taken    Lamda =  -0.02464305
 Step Taken.  Stepsize is  0.263899

                             Maximum     Tolerance    Cnvgd?
         Gradient           0.082210      0.000300      NO
         Displacement       0.216260      0.001200      NO
         Energy change     *********      0.000001      NO


 New Cartesian Coordinates Obtained by Inverse Iteration

 Displacement from previous Coordinates is:  0.354215
 ----------------------------------------------------------------
             Standard Nuclear Orientation (Angstroms)
    I     Atom           X                Y                Z
 ----------------------------------------------------------------
    1      N       0.3501556195    -0.4862629126     0.0000000000
    2      N      -0.3501556195     0.4862629126     0.0000000000
    3      Br     -2.2227924905    -0.0393615585     0.0000000000
    4      Br      2.2227924905     0.0393615585     0.0000000000
 ----------------------------------------------------------------
 Molecular Point Group                 C2h   NOp =  4
 Largest Abelian Subgroup              C2h   NOp =  4
 Nuclear Repulsion Energy =   400.0361078900 hartrees
 There are       42 alpha and       42 beta electrons
 Applying Cartesian multipole field
    Component          Value
    ---------          -----
     (2,0,0)        1.00000E-11
     (0,2,0)        2.00000E-11
     (0,0,2)       -3.00000E-11
 Nucleus-field energy     =     0.0000000127 hartrees
 Requested basis set is 6-311++G(d,p)
 There are 50 shells and 140 basis functions
 A cutoff of  1.0D-11 yielded   1034 shell pairs
 There are      8761 function pairs (      9797 Cartesian)
 Smallest overlap matrix eigenvalue = 2.25E-04
 Guess MOs from SCF MO coefficient file

 -----------------------------------------------------------------------
  General SCF calculation program by
  Eric Jon Sundstrom, Paul Horn, Yuezhi Mao, Dmitri Zuev, Alec White,
  David Stuck, Shaama M.S., Shane Yost, Joonho Lee, David Small,
  Daniel Levine, Susi Lehtola, Hugh Burton, Evgeny Epifanovsky
 -----------------------------------------------------------------------
 Exchange:     0.2000 Hartree-Fock + 0.0800 Slater + 0.7200 B88
 Correlation:  0.1900 VWN1RPA + 0.8100 LYP
 Using SG-1 standard quadrature grid
 A restricted SCF calculation will be
 performed using DIIS
 SCF converges when DIIS error is below 1.0e-08
 ---------------------------------------
  Cycle       Energy         DIIS error
 ---------------------------------------
    1   -5257.7171821708      2.07e-03  
    2   -5257.7312480834      8.12e-04  
    3   -5257.7296093562      1.13e-03  
    4   -5257.7327363683      1.46e-04  
    5   -5257.7327892338      2.27e-05  
    6   -5257.7327902366      4.60e-06  
    7   -5257.7327902792      8.95e-07  
    8   -5257.7327902804      2.90e-07  
    9   -5257.7327902807      6.12e-08  
   10   -5257.7327902807      1.39e-08  
   11   -5257.7327902807      1.53e-09  Convergence criterion met
 ---------------------------------------
 SCF time:   CPU 17.22s  wall 17.00s 
 SCF   energy in the final basis set =    -5257.7327902807
 Total energy in the final basis set =    -5257.7327902807

 --------------------------------------------------------------
             Orbital Energies (a.u.) and Symmetries
 --------------------------------------------------------------

 Alpha MOs, Restricted
 -- Occupied --                  
-482.87 -482.87  -62.52  -62.52  -56.35  -56.35  -56.34  -56.34
  1 Ag    1 Bu    2 Bu    2 Ag    3 Ag    3 Bu    1 Au    1 Bg                 
-56.341 -56.341 -14.462 -14.461  -8.733  -8.733  -6.567  -6.567
  4 Ag    4 Bu    5 Ag    5 Bu    6 Bu    6 Ag    7 Ag    7 Bu                 
 -6.550  -6.550  -6.549  -6.549  -2.677  -2.677  -2.673  -2.673
  2 Au    2 Bg    8 Bu    8 Ag    9 Bu    9 Ag    3 Au    3 Bg                 
 -2.672  -2.672  -2.659  -2.659  -2.659  -2.659  -1.134  -0.849
 10 Ag   10 Bu    4 Bg    4 Au   11 Bu   11 Ag   12 Ag   12 Bu                 
 -0.797  -0.625  -0.510  -0.506  -0.492  -0.340  -0.331  -0.316
 13 Ag   13 Bu   14 Bu   14 Ag    5 Au    5 Bg   15 Ag   15 Bu                 
 -0.311  -0.304
  6 Au   16 Ag                                                                 
 -- Virtual --                   
 -0.144  -0.102  -0.052   0.012   0.023   0.044   0.045   0.064
 16 Bu    6 Bg   17 Ag   18 Ag   17 Bu    7 Au   18 Bu   19 Ag                 
  0.069   0.070   0.083   0.126   0.132   0.134   0.148   0.192
  7 Bg   20 Ag   19 Bu   20 Bu   21 Ag    8 Au    8 Bg   22 Ag                 
  0.198   0.213   0.249   0.365   0.377   0.403   0.407   0.413
 21 Bu   23 Ag   22 Bu   23 Bu   24 Bu   24 Ag    9 Au   25 Ag                 
  0.415   0.422   0.479   0.512   0.535   0.547   0.558   0.561
  9 Bg   25 Bu   26 Ag   10 Bg   10 Au   11 Au   27 Ag   11 Bg                 
  0.566   0.590   0.597   0.621   0.755   0.789   0.803   0.827
 26 Bu   28 Ag   27 Bu   28 Bu   29 Ag   12 Au   30 Ag   12 Bg                 
  0.842   0.874   0.943   1.013   1.133   1.239   1.596   1.674
 29 Bu   30 Bu   31 Ag   31 Bu   32 Ag   32 Bu   13 Au   33 Bu                 
  1.720   1.823   1.909   1.952   1.983   1.988   1.999   2.146
 13 Bg   33 Ag   14 Au   34 Bu   14 Bg   34 Ag   35 Bu   15 Au                 
  2.232   2.392   2.488   2.696   2.735   2.993   3.651   3.700
 35 Ag   36 Ag   36 Bu   15 Bg   37 Ag   37 Bu   16 Au   38 Bu                 
  3.850   3.872   3.968   3.969   3.978   3.985   4.004   4.009
 38 Ag   16 Bg   39 Ag   17 Au   17 Bg   40 Ag   39 Bu   18 Bg                 
  4.020   4.054   4.137   4.358   4.367   4.725   6.517   6.655
 18 Au   40 Bu   41 Ag   41 Bu   42 Ag   42 Bu   43 Ag   43 Bu                 
  7.514   7.519   7.524   7.547   7.605   7.622  35.146  35.725
 19 Au   44 Bu   19 Bg   44 Ag   45 Ag   45 Bu   46 Ag   46 Bu                 
 47.815  47.927 289.706 289.711 289.715 289.738 289.828 289.841
 47 Ag   47 Bu   20 Au   48 Bu   20 Bg   48 Ag   49 Ag   49 Bu                 
*******1020.729
 50 Ag   50 Bu                                                                 

 Beta MOs, Restricted
 -- Occupied --                  
-482.87 -482.87  -62.52  -62.52  -56.35  -56.35  -56.34  -56.34
  1 Ag    1 Bu    2 Bu    2 Ag    3 Ag    3 Bu    1 Au    1 Bg                 
-56.341 -56.341 -14.462 -14.461  -8.733  -8.733  -6.567  -6.567
  4 Ag    4 Bu    5 Ag    5 Bu    6 Bu    6 Ag    7 Ag    7 Bu                 
 -6.550  -6.550  -6.549  -6.549  -2.677  -2.677  -2.673  -2.673
  2 Au    2 Bg    8 Bu    8 Ag    9 Bu    9 Ag    3 Au    3 Bg                 
 -2.672  -2.672  -2.659  -2.659  -2.659  -2.659  -1.134  -0.849
 10 Ag   10 Bu    4 Bg    4 Au   11 Bu   11 Ag   12 Ag   12 Bu                 
 -0.797  -0.625  -0.510  -0.506  -0.492  -0.340  -0.331  -0.316
 13 Ag   13 Bu   14 Bu   14 Ag    5 Au    5 Bg   15 Ag   15 Bu                 
 -0.311  -0.304
  6 Au   16 Ag                                                                 
 -- Virtual --                   
 -0.144  -0.102  -0.052   0.012   0.023   0.044   0.045   0.064
 16 Bu    6 Bg   17 Ag   18 Ag   17 Bu    7 Au   18 Bu   19 Ag                 
  0.069   0.070   0.083   0.126   0.132   0.134   0.148   0.192
  7 Bg   20 Ag   19 Bu   20 Bu   21 Ag    8 Au    8 Bg   22 Ag                 
  0.198   0.213   0.249   0.365   0.377   0.403   0.407   0.413
 21 Bu   23 Ag   22 Bu   23 Bu   24 Bu   24 Ag    9 Au   25 Ag                 
  0.415   0.422   0.479   0.512   0.535   0.547   0.558   0.561
  9 Bg   25 Bu   26 Ag   10 Bg   10 Au   11 Au   27 Ag   11 Bg                 
  0.566   0.590   0.597   0.621   0.755   0.789   0.803   0.827
 26 Bu   28 Ag   27 Bu   28 Bu   29 Ag   12 Au   30 Ag   12 Bg                 
  0.842   0.874   0.943   1.013   1.133   1.239   1.596   1.674
 29 Bu   30 Bu   31 Ag   31 Bu   32 Ag   32 Bu   13 Au   33 Bu                 
  1.720   1.823   1.909   1.952   1.983   1.988   1.999   2.146
 13 Bg   33 Ag   14 Au   34 Bu   14 Bg   34 Ag   35 Bu   15 Au                 
  2.232   2.392   2.488   2.696   2.735   2.993   3.651   3.700
 35 Ag   36 Ag   36 Bu   15 Bg   37 Ag   37 Bu   16 Au   38 Bu                 
  3.850   3.872   3.968   3.969   3.978   3.985   4.004   4.009
 38 Ag   16 Bg   39 Ag   17 Au   17 Bg   40 Ag   39 Bu   18 Bg                 
  4.020   4.054   4.137   4.358   4.367   4.725   6.517   6.655
 18 Au   40 Bu   41 Ag   41 Bu   42 Ag   42 Bu   43 Ag   43 Bu                 
  7.514   7.519   7.524   7.547   7.605   7.622  35.146  35.725
 19 Au   44 Bu   19 Bg   44 Ag   45 Ag   45 Bu   46 Ag   46 Bu                 
 47.815  47.927 289.706 289.711 289.715 289.738 289.828 289.841
 47 Ag   47 Bu   20 Au   48 Bu   20 Bg   48 Ag   49 Ag   49 Bu                 
*******1020.729
 50 Ag   50 Bu                                                                 
 --------------------------------------------------------------

          Ground-State Mulliken Net Atomic Charges

     Atom                 Charge (a.u.)
  ----------------------------------------
      1 N                    -0.030567
      2 N                    -0.030567
      3 Br                    0.030567
      4 Br                    0.030567
  ----------------------------------------
  Sum of atomic charges =    -0.000000

 -----------------------------------------------------------------
                    Cartesian Multipole Moments
 -----------------------------------------------------------------
    Charge (ESU x 10^10)
                -0.0000
    Dipole Moment (Debye)
         X       0.0000      Y      -0.0000      Z       0.0000
       Tot       0.0000
    Quadrupole Moments (Debye-Ang)
        XX     -43.0619     XY       1.0569     YY     -49.8534
        XZ       0.0000     YZ       0.0000     ZZ     -47.6172
    Octopole Moments (Debye-Ang^2)
       XXX      -0.0000    XXY      -0.0000    XYY       0.0000
       YYY      -0.0000    XXZ      -0.0000    XYZ      -0.0000
       YYZ      -0.0000    XZZ       0.0000    YZZ      -0.0000
       ZZZ      -0.0000
    Hexadecapole Moments (Debye-Ang^3)
      XXXX   -1028.4865   XXXY      13.8428   XXYY    -207.0341
      XYYY      -4.1545   YYYY     -76.3796   XXXZ       0.0000
      XXYZ      -0.0000   XYYZ      -0.0000   YYYZ       0.0000
      XXZZ    -204.7650   XYZZ      -1.4382   YYZZ     -21.5048
      XZZZ      -0.0000   YZZZ      -0.0000   ZZZZ     -55.1705
 -----------------------------------------------------------------
 Calculating analytic gradient of the SCF energy
 Gradient of SCF Energy
            1           2           3           4
    1   0.0102494  -0.0102494   0.0120556  -0.0120556
    2   0.0002962  -0.0002962   0.0024431  -0.0024431
    3  -0.0000000   0.0000000  -0.0000000   0.0000000
 Max gradient component =       1.206E-02
 RMS gradient           =       6.538E-03
 Gradient time:  CPU 5.39 s  wall 5.39 s
 Geometry Optimization Parameters
   NAtoms,    NIC,     NZ,  NCons,   NDum,   NFix, NCnnct, MaxDiis
        4      14       4       0       0       0       0       0

 Cartesian Hessian Update
 Hessian Updated using BFGS Update


** GEOMETRY OPTIMIZATION IN DELOCALIZED INTERNAL COORDINATES **
   Searching for a Minimum

   Optimization Cycle:   2

                       Coordinates (Angstroms)
     ATOM                X               Y               Z
      1  N         0.3501556195   -0.4862629126    0.0000000000
      2  N        -0.3501556195    0.4862629126    0.0000000000
      3  Br       -2.2227924905   -0.0393615585    0.0000000000
      4  Br        2.2227924905    0.0393615585    0.0000000000
   Point Group: c2h   Number of degrees of freedom:     3


   Energy is  -5257.732790281

 Hessian Updated using BFGS Update

  3 Hessian modes will be used to form the next step
  Hessian Eigenvalues:
     0.162349    0.304679    0.820730

 Minimum Search - Taking Simple RFO Step
 Searching for Lamda that Minimizes Along All modes
 Value Taken    Lamda =  -0.00166781
 Step Taken.  Stepsize is  0.096019

                             Maximum     Tolerance    Cnvgd?
         Gradient           0.012765      0.000300      NO
         Displacement       0.077660      0.001200      NO
         Energy change     -0.012506      0.000001      NO


 New Cartesian Coordinates Obtained by Inverse Iteration

 Displacement from previous Coordinates is:  0.090091
 ----------------------------------------------------------------
             Standard Nuclear Orientation (Angstroms)
    I     Atom           X                Y                Z
 ----------------------------------------------------------------
    1      N       0.3468440338    -0.4862024923     0.0000000000
    2      N      -0.3468440338     0.4862024923     0.0000000000
    3      Br     -2.2563144354    -0.0406703392     0.0000000000
    4      Br      2.2563144354     0.0406703392     0.0000000000
 ----------------------------------------------------------------
 Molecular Point Group                 C2h   NOp =  4
 Largest Abelian Subgroup              C2h   NOp =  4
 Nuclear Repulsion Energy =   394.4196283358 hartrees
 There are       42 alpha and       42 beta electrons
 Applying Cartesian multipole field
    Component          Value
    ---------          -----
     (2,0,0)        1.00000E-11
     (0,2,0)        2.00000E-11
     (0,0,2)       -3.00000E-11
 Nucleus-field energy     =     0.0000000130 hartrees
 Requested basis set is 6-311++G(d,p)
 There are 50 shells and 140 basis functions
 A cutoff of  1.0D-11 yielded   1026 shell pairs
 There are      8693 function pairs (      9705 Cartesian)
 Smallest overlap matrix eigenvalue = 2.23E-04
 Guess MOs from SCF MO coefficient file

 -----------------------------------------------------------------------
  General SCF calculation program by
  Eric Jon Sundstrom, Paul Horn, Yuezhi Mao, Dmitri Zuev, Alec White,
  David Stuck, Shaama M.S., Shane Yost, Joonho Lee, David Small,
  Daniel Levine, Susi Lehtola, Hugh Burton, Evgeny Epifanovsky
 -----------------------------------------------------------------------
 Exchange:     0.2000 Hartree-Fock + 0.0800 Slater + 0.7200 B88
 Correlation:  0.1900 VWN1RPA + 0.8100 LYP
 Using SG-1 standard quadrature grid
 A restricted SCF calculation will be
 performed using DIIS
 SCF converges when DIIS error is below 1.0e-08
 ---------------------------------------
  Cycle       Energy         DIIS error
 ---------------------------------------
    1   -5257.7333562913      3.95e-04  
    2   -5257.7339579945      2.06e-04  
    3   -5257.7338597762      2.89e-04  
    4   -5257.7340746526      1.18e-05  
    5   -5257.7340749478      4.65e-06  
    6   -5257.7340749974      1.61e-06  
    7   -5257.7340749996      3.87e-07  
    8   -5257.7340750000      4.11e-08  
    9   -5257.7340750000      5.70e-09  Convergence criterion met
 ---------------------------------------
 SCF time:   CPU 13.98s  wall 14.00s 
 SCF   energy in the final basis set =    -5257.7340750000
 Total energy in the final basis set =    -5257.7340750000

 --------------------------------------------------------------
             Orbital Energies (a.u.) and Symmetries
 --------------------------------------------------------------

 Alpha MOs, Restricted
 -- Occupied --                  
-482.87 -482.87  -62.52  -62.52  -56.35  -56.35  -56.34  -56.34
  1 Ag    1 Bu    2 Bu    2 Ag    3 Ag    3 Bu    1 Au    1 Bg                 
-56.340 -56.340 -14.465 -14.464  -8.732  -8.732  -6.567  -6.567
  4 Ag    4 Bu    5 Ag    5 Bu    6 Bu    6 Ag    7 Ag    7 Bu                 
 -6.549  -6.549  -6.549  -6.549  -2.677  -2.677  -2.672  -2.672
  2 Au    2 Bg    8 Bu    8 Ag    9 Bu    9 Ag    3 Au    3 Bg                 
 -2.672  -2.672  -2.658  -2.658  -2.658  -2.658  -1.135  -0.841
 10 Ag   10 Bu    4 Bg    4 Au   11 Bu   11 Ag   12 Ag   12 Bu                 
 -0.796  -0.625  -0.511  -0.504  -0.493  -0.338  -0.330  -0.317
 13 Ag   13 Bu   14 Bu   14 Ag    5 Au    5 Bg   15 Ag   15 Bu                 
 -0.313  -0.305
  6 Au   16 Ag                                                                 
 -- Virtual --                   
 -0.156  -0.103  -0.057   0.012   0.022   0.044   0.045   0.064
 16 Bu    6 Bg   17 Ag   18 Ag   17 Bu    7 Au   18 Bu   19 Ag                 
  0.068   0.069   0.082   0.125   0.133   0.133   0.149   0.190
 20 Ag    7 Bg   19 Bu   20 Bu    8 Au   21 Ag    8 Bg   22 Ag                 
  0.200   0.212   0.250   0.365   0.380   0.403   0.409   0.415
 21 Bu   23 Ag   22 Bu   23 Bu   24 Bu   24 Ag    9 Au   25 Ag                 
  0.415   0.421   0.476   0.511   0.535   0.546   0.558   0.561
  9 Bg   25 Bu   26 Ag   10 Bg   10 Au   11 Au   27 Ag   11 Bg                 
  0.565   0.588   0.593   0.613   0.747   0.785   0.794   0.826
 26 Bu   28 Ag   27 Bu   28 Bu   29 Ag   12 Au   30 Ag   12 Bg                 
  0.835   0.870   0.933   1.008   1.134   1.243   1.596   1.665
 29 Bu   30 Bu   31 Ag   31 Bu   32 Ag   32 Bu   13 Au   33 Bu                 
  1.713   1.801   1.912   1.934   1.979   1.986   1.993   2.138
 13 Bg   33 Ag   14 Au   34 Bu   14 Bg   34 Ag   35 Bu   15 Au                 
  2.225   2.396   2.476   2.700   2.734   2.997   3.649   3.698
 35 Ag   36 Ag   36 Bu   15 Bg   37 Ag   37 Bu   16 Au   38 Bu                 
  3.844   3.873   3.970   3.970   3.977   3.985   4.003   4.005
 38 Ag   16 Bg   17 Au   39 Ag   17 Bg   40 Ag   39 Bu   18 Bg                 
  4.014   4.049   4.128   4.341   4.356   4.721   6.506   6.642
 18 Au   40 Bu   41 Ag   41 Bu   42 Ag   42 Bu   43 Ag   43 Bu                 
  7.514   7.520   7.523   7.545   7.610   7.621  35.140  35.738
 19 Au   44 Bu   19 Bg   44 Ag   45 Ag   45 Bu   46 Ag   46 Bu                 
 47.806  47.916 289.706 289.711 289.714 289.736 289.828 289.836
 47 Ag   47 Bu   20 Au   48 Bu   20 Bg   48 Ag   49 Ag   49 Bu                 
*******1020.715
 50 Ag   50 Bu                                                                 

 Beta MOs, Restricted
 -- Occupied --                  
-482.87 -482.87  -62.52  -62.52  -56.35  -56.35  -56.34  -56.34
  1 Ag    1 Bu    2 Bu    2 Ag    3 Ag    3 Bu    1 Au    1 Bg                 
-56.340 -56.340 -14.465 -14.464  -8.732  -8.732  -6.567  -6.567
  4 Ag    4 Bu    5 Ag    5 Bu    6 Bu    6 Ag    7 Ag    7 Bu                 
 -6.549  -6.549  -6.549  -6.549  -2.677  -2.677  -2.672  -2.672
  2 Au    2 Bg    8 Bu    8 Ag    9 Bu    9 Ag    3 Au    3 Bg                 
 -2.672  -2.672  -2.658  -2.658  -2.658  -2.658  -1.135  -0.841
 10 Ag   10 Bu    4 Bg    4 Au   11 Bu   11 Ag   12 Ag   12 Bu                 
 -0.796  -0.625  -0.511  -0.504  -0.493  -0.338  -0.330  -0.317
 13 Ag   13 Bu   14 Bu   14 Ag    5 Au    5 Bg   15 Ag   15 Bu                 
 -0.313  -0.305
  6 Au   16 Ag                                                                 
 -- Virtual --                   
 -0.156  -0.103  -0.057   0.012   0.022   0.044   0.045   0.064
 16 Bu    6 Bg   17 Ag   18 Ag   17 Bu    7 Au   18 Bu   19 Ag                 
  0.068   0.069   0.082   0.125   0.133   0.133   0.149   0.190
 20 Ag    7 Bg   19 Bu   20 Bu    8 Au   21 Ag    8 Bg   22 Ag                 
  0.200   0.212   0.250   0.365   0.380   0.403   0.409   0.415
 21 Bu   23 Ag   22 Bu   23 Bu   24 Bu   24 Ag    9 Au   25 Ag                 
  0.415   0.421   0.476   0.511   0.535   0.546   0.558   0.561
  9 Bg   25 Bu   26 Ag   10 Bg   10 Au   11 Au   27 Ag   11 Bg                 
  0.565   0.588   0.593   0.613   0.747   0.785   0.794   0.826
 26 Bu   28 Ag   27 Bu   28 Bu   29 Ag   12 Au   30 Ag   12 Bg                 
  0.835   0.870   0.933   1.008   1.134   1.243   1.596   1.665
 29 Bu   30 Bu   31 Ag   31 Bu   32 Ag   32 Bu   13 Au   33 Bu                 
  1.713   1.801   1.912   1.934   1.979   1.986   1.993   2.138
 13 Bg   33 Ag   14 Au   34 Bu   14 Bg   34 Ag   35 Bu   15 Au                 
  2.225   2.396   2.476   2.700   2.734   2.997   3.649   3.698
 35 Ag   36 Ag   36 Bu   15 Bg   37 Ag   37 Bu   16 Au   38 Bu                 
  3.844   3.873   3.970   3.970   3.977   3.985   4.003   4.005
 38 Ag   16 Bg   17 Au   39 Ag   17 Bg   40 Ag   39 Bu   18 Bg                 
  4.014   4.049   4.128   4.341   4.356   4.721   6.506   6.642
 18 Au   40 Bu   41 Ag   41 Bu   42 Ag   42 Bu   43 Ag   43 Bu                 
  7.514   7.520   7.523   7.545   7.610   7.621  35.140  35.738
 19 Au   44 Bu   19 Bg   44 Ag   45 Ag   45 Bu   46 Ag   46 Bu                 
 47.806  47.916 289.706 289.711 289.714 289.736 289.828 289.836
 47 Ag   47 Bu   20 Au   48 Bu   20 Bg   48 Ag   49 Ag   49 Bu                 
*******1020.715
 50 Ag   50 Bu                                                                 
 --------------------------------------------------------------

          Ground-State Mulliken Net Atomic Charges

     Atom                 Charge (a.u.)
  ----------------------------------------
      1 N                    -0.021556
      2 N                    -0.021556
      3 Br                    0.021556
      4 Br                    0.021556
  ----------------------------------------
  Sum of atomic charges =    -0.000000

 -----------------------------------------------------------------
                    Cartesian Multipole Moments
 -----------------------------------------------------------------
    Charge (ESU x 10^10)
                -0.0000
    Dipole Moment (Debye)
         X      -0.0000      Y       0.0000      Z       0.0000
       Tot       0.0000
    Quadrupole Moments (Debye-Ang)
        XX     -43.2655     XY       1.0416     YY     -49.8302
        XZ       0.0000     YZ       0.0000     ZZ     -47.7150
    Octopole Moments (Debye-Ang^2)
       XXX       0.0000    XXY       0.0000    XYY       0.0000
       YYY       0.0000    XXZ       0.0000    XYZ       0.0000
       YYZ       0.0000    XZZ       0.0000    YZZ       0.0000
       ZZZ      -0.0000
    Hexadecapole Moments (Debye-Ang^3)
      XXXX   -1059.3742   XXXY      13.2264   XXYY    -212.9523
      XYYY      -4.6714   YYYY     -76.2599   XXXZ       0.0000
      XXYZ       0.0000   XYYZ       0.0000   YYYZ       0.0000
      XXZZ    -210.8350   XYZZ      -1.6234   YYZZ     -21.5419
      XZZZ       0.0000   YZZZ       0.0000   ZZZZ     -55.4327
 -----------------------------------------------------------------
 Calculating analytic gradient of the SCF energy
 Gradient of SCF Energy
            1           2           3           4
    1   0.0098285  -0.0098285   0.0064980  -0.0064980
    2  -0.0040365   0.0040365   0.0012952  -0.0012952
    3  -0.0000000   0.0000000  -0.0000000  -0.0000000
 Max gradient component =       9.829E-03
 RMS gradient           =       5.112E-03
 Gradient time:  CPU 5.32 s  wall 5.33 s
 Geometry Optimization Parameters
   NAtoms,    NIC,     NZ,  NCons,   NDum,   NFix, NCnnct, MaxDiis
        4      14       4       0       0       0       0       0

 Cartesian Hessian Update
 Hessian Updated using BFGS Update


** GEOMETRY OPTIMIZATION IN DELOCALIZED INTERNAL COORDINATES **
   Searching for a Minimum

   Optimization Cycle:   3

                       Coordinates (Angstroms)
     ATOM                X               Y               Z
      1  N         0.3468440338   -0.4862024923    0.0000000000
      2  N        -0.3468440338    0.4862024923    0.0000000000
      3  Br       -2.2563144354   -0.0406703392    0.0000000000
      4  Br        2.2563144354    0.0406703392    0.0000000000
   Point Group: c2h   Number of degrees of freedom:     3


   Energy is  -5257.734075000

 Hessian Updated using BFGS Update

  3 Hessian modes will be used to form the next step
  Hessian Eigenvalues:
     0.067552    0.293019    0.886793

 Minimum Search - Taking Simple RFO Step
 Searching for Lamda that Minimizes Along All modes
 Value Taken    Lamda =  -0.00152471
 Step Taken.  Stepsize is  0.146376

                             Maximum     Tolerance    Cnvgd?
         Gradient           0.010976      0.000300      NO
         Displacement       0.128910      0.001200      NO
         Energy change     -0.001285      0.000001      NO


 New Cartesian Coordinates Obtained by Inverse Iteration

 Displacement from previous Coordinates is:  0.121162
 ----------------------------------------------------------------
             Standard Nuclear Orientation (Angstroms)
    I     Atom           X                Y                Z
 ----------------------------------------------------------------
    1      N       0.3356049463    -0.4849975591     0.0000000000
    2      N      -0.3356049463     0.4849975591     0.0000000000
    3      Br     -2.3001152182    -0.0436981088     0.0000000000
    4      Br      2.3001152182     0.0436981088     0.0000000000
 ----------------------------------------------------------------
 Molecular Point Group                 C2h   NOp =  4
 Largest Abelian Subgroup              C2h   NOp =  4
 Nuclear Repulsion Energy =   387.3548207845 hartrees
 There are       42 alpha and       42 beta electrons
 Applying Cartesian multipole field
    Component          Value
    ---------          -----
     (2,0,0)        1.00000E-11
     (0,2,0)        2.00000E-11
     (0,0,2)       -3.00000E-11
 Nucleus-field energy     =     0.0000000135 hartrees
 Requested basis set is 6-311++G(d,p)
 There are 50 shells and 140 basis functions
 A cutoff of  1.0D-11 yielded   1010 shell pairs
 There are      8615 function pairs (      9619 Cartesian)
 Smallest overlap matrix eigenvalue = 2.11E-04
 Guess MOs from SCF MO coefficient file

 -----------------------------------------------------------------------
  General SCF calculation program by
  Eric Jon Sundstrom, Paul Horn, Yuezhi Mao, Dmitri Zuev, Alec White,
  David Stuck, Shaama M.S., Shane Yost, Joonho Lee, David Small,
  Daniel Levine, Susi Lehtola, Hugh Burton, Evgeny Epifanovsky
 -----------------------------------------------------------------------
 Exchange:     0.2000 Hartree-Fock + 0.0800 Slater + 0.7200 B88
 Correlation:  0.1900 VWN1RPA + 0.8100 LYP
 Using SG-1 standard quadrature grid
 A restricted SCF calculation will be
 performed using DIIS
 SCF converges when DIIS error is below 1.0e-08
 ---------------------------------------
  Cycle       Energy         DIIS error
 ---------------------------------------
    1   -5257.7332362171      6.31e-04  
    2   -5257.7349742388      1.95e-04  
    3   -5257.7347869122      3.45e-04  
    4   -5257.7350951125      2.56e-05  
    5   -5257.7350965292      6.08e-06  
    6   -5257.7350966413      1.77e-06  
    7   -5257.7350966473      7.39e-07  
    8   -5257.7350966483      7.02e-08  
    9   -5257.7350966483      1.18e-08  
   10   -5257.7350966483      3.74e-09  Convergence criterion met
 ---------------------------------------
 SCF time:   CPU 15.14s  wall 15.00s 
 SCF   energy in the final basis set =    -5257.7350966483
 Total energy in the final basis set =    -5257.7350966483

 --------------------------------------------------------------
             Orbital Energies (a.u.) and Symmetries
 --------------------------------------------------------------

 Alpha MOs, Restricted
 -- Occupied --                  
-482.87 -482.87  -62.52  -62.52  -56.34  -56.34  -56.34  -56.34
  1 Bu    1 Ag    2 Bu    2 Ag    3 Ag    3 Bu    1 Au    1 Bg                 
-56.339 -56.339 -14.469 -14.469  -8.731  -8.731  -6.565  -6.565
  4 Ag    4 Bu    5 Ag    5 Bu    6 Bu    6 Ag    7 Ag    7 Bu                 
 -6.548  -6.548  -6.548  -6.548  -2.675  -2.675  -2.671  -2.671
  2 Au    2 Bg    8 Bu    8 Ag    9 Bu    9 Ag    3 Au    3 Bg                 
 -2.670  -2.670  -2.657  -2.657  -2.657  -2.657  -1.145  -0.831
 10 Ag   10 Bu    4 Bg    4 Au   11 Bu   11 Ag   12 Ag   12 Bu                 
 -0.794  -0.624  -0.515  -0.502  -0.497  -0.335  -0.329  -0.318
 13 Ag   13 Bu   14 Bu   14 Ag    5 Au    5 Bg   15 Ag   15 Bu                 
 -0.315  -0.308
  6 Au   16 Ag                                                                 
 -- Virtual --                   
 -0.173  -0.100  -0.061   0.012   0.022   0.044   0.045   0.063
 16 Bu    6 Bg   17 Ag   18 Ag   17 Bu    7 Au   18 Bu   19 Ag                 
  0.066   0.069   0.081   0.123   0.130   0.133   0.149   0.187
 20 Ag    7 Bg   19 Bu   20 Bu    8 Au   21 Ag    8 Bg   22 Ag                 
  0.202   0.210   0.252   0.365   0.394   0.401   0.411   0.416
 21 Bu   23 Ag   22 Bu   23 Bu   24 Bu   24 Ag    9 Au    9 Bg                 
  0.419   0.420   0.474   0.511   0.535   0.546   0.557   0.561
 25 Ag   25 Bu   26 Ag   10 Bg   10 Au   11 Au   27 Ag   11 Bg                 
  0.564   0.583   0.588   0.605   0.731   0.778   0.783   0.822
 26 Bu   28 Ag   27 Bu   28 Bu   29 Ag   12 Au   30 Ag   29 Bu                 
  0.824   0.867   0.922   1.010   1.135   1.251   1.600   1.652
 12 Bg   30 Bu   31 Ag   31 Bu   32 Ag   32 Bu   13 Au   33 Bu                 
  1.699   1.767   1.915   1.919   1.975   1.985   1.986   2.130
 13 Bg   33 Ag   34 Bu   14 Au   14 Bg   34 Ag   35 Bu   15 Au                 
  2.213   2.413   2.458   2.718   2.743   3.011   3.647   3.701
 35 Ag   36 Ag   36 Bu   15 Bg   37 Ag   37 Bu   16 Au   38 Bu                 
  3.841   3.876   3.971   3.976   3.980   3.995   4.000   4.001
 38 Ag   16 Bg   17 Au   17 Bg   39 Ag   40 Ag   18 Bg   39 Bu                 
  4.007   4.042   4.118   4.313   4.333   4.700   6.494   6.627
 18 Au   40 Bu   41 Ag   41 Bu   42 Ag   42 Bu   43 Ag   43 Bu                 
  7.515   7.520   7.523   7.544   7.614   7.620  35.129  35.798
 19 Au   44 Bu   19 Bg   44 Ag   45 Ag   45 Bu   46 Ag   46 Bu                 
 47.795  47.903 289.706 289.710 289.714 289.735 289.826 289.830
 47 Ag   47 Bu   20 Au   48 Bu   20 Bg   48 Ag   49 Ag   49 Bu                 
*******1020.699
 50 Ag   50 Bu                                                                 

 Beta MOs, Restricted
 -- Occupied --                  
-482.87 -482.87  -62.52  -62.52  -56.34  -56.34  -56.34  -56.34
  1 Bu    1 Ag    2 Bu    2 Ag    3 Ag    3 Bu    1 Au    1 Bg                 
-56.339 -56.339 -14.469 -14.469  -8.731  -8.731  -6.565  -6.565
  4 Ag    4 Bu    5 Ag    5 Bu    6 Bu    6 Ag    7 Ag    7 Bu                 
 -6.548  -6.548  -6.548  -6.548  -2.675  -2.675  -2.671  -2.671
  2 Au    2 Bg    8 Bu    8 Ag    9 Bu    9 Ag    3 Au    3 Bg                 
 -2.670  -2.670  -2.657  -2.657  -2.657  -2.657  -1.145  -0.831
 10 Ag   10 Bu    4 Bg    4 Au   11 Bu   11 Ag   12 Ag   12 Bu                 
 -0.794  -0.624  -0.515  -0.502  -0.497  -0.335  -0.329  -0.318
 13 Ag   13 Bu   14 Bu   14 Ag    5 Au    5 Bg   15 Ag   15 Bu                 
 -0.315  -0.308
  6 Au   16 Ag                                                                 
 -- Virtual --                   
 -0.173  -0.100  -0.061   0.012   0.022   0.044   0.045   0.063
 16 Bu    6 Bg   17 Ag   18 Ag   17 Bu    7 Au   18 Bu   19 Ag                 
  0.066   0.069   0.081   0.123   0.130   0.133   0.149   0.187
 20 Ag    7 Bg   19 Bu   20 Bu    8 Au   21 Ag    8 Bg   22 Ag                 
  0.202   0.210   0.252   0.365   0.394   0.401   0.411   0.416
 21 Bu   23 Ag   22 Bu   23 Bu   24 Bu   24 Ag    9 Au    9 Bg                 
  0.419   0.420   0.474   0.511   0.535   0.546   0.557   0.561
 25 Ag   25 Bu   26 Ag   10 Bg   10 Au   11 Au   27 Ag   11 Bg                 
  0.564   0.583   0.588   0.605   0.731   0.778   0.783   0.822
 26 Bu   28 Ag   27 Bu   28 Bu   29 Ag   12 Au   30 Ag   29 Bu                 
  0.824   0.867   0.922   1.010   1.135   1.251   1.600   1.652
 12 Bg   30 Bu   31 Ag   31 Bu   32 Ag   32 Bu   13 Au   33 Bu                 
  1.699   1.767   1.915   1.919   1.975   1.985   1.986   2.130
 13 Bg   33 Ag   34 Bu   14 Au   14 Bg   34 Ag   35 Bu   15 Au                 
  2.213   2.413   2.458   2.718   2.743   3.011   3.647   3.701
 35 Ag   36 Ag   36 Bu   15 Bg   37 Ag   37 Bu   16 Au   38 Bu                 
  3.841   3.876   3.971   3.976   3.980   3.995   4.000   4.001
 38 Ag   16 Bg   17 Au   17 Bg   39 Ag   40 Ag   18 Bg   39 Bu                 
  4.007   4.042   4.118   4.313   4.333   4.700   6.494   6.627
 18 Au   40 Bu   41 Ag   41 Bu   42 Ag   42 Bu   43 Ag   43 Bu                 
  7.515   7.520   7.523   7.544   7.614   7.620  35.129  35.798
 19 Au   44 Bu   19 Bg   44 Ag   45 Ag   45 Bu   46 Ag   46 Bu                 
 47.795  47.903 289.706 289.710 289.714 289.735 289.826 289.830
 47 Ag   47 Bu   20 Au   48 Bu   20 Bg   48 Ag   49 Ag   49 Bu                 
*******1020.699
 50 Ag   50 Bu                                                                 
 --------------------------------------------------------------

          Ground-State Mulliken Net Atomic Charges

     Atom                 Charge (a.u.)
  ----------------------------------------
      1 N                    -0.006306
      2 N                    -0.006306
      3 Br                    0.006306
      4 Br                    0.006306
  ----------------------------------------
  Sum of atomic charges =    -0.000000

 -----------------------------------------------------------------
                    Cartesian Multipole Moments
 -----------------------------------------------------------------
    Charge (ESU x 10^10)
                -0.0000
    Dipole Moment (Debye)
         X       0.0000      Y       0.0000      Z       0.0000
       Tot       0.0000
    Quadrupole Moments (Debye-Ang)
        XX     -43.7403     XY       1.0298     YY     -49.7599
        XZ      -0.0000     YZ       0.0000     ZZ     -47.8354
    Octopole Moments (Debye-Ang^2)
       XXX       0.0000    XXY       0.0000    XYY       0.0000
       YYY       0.0000    XXZ       0.0000    XYZ       0.0000
       YYZ       0.0000    XZZ       0.0000    YZZ       0.0000
       ZZZ       0.0000
    Hexadecapole Moments (Debye-Ang^3)
      XXXX   -1102.6649   XXXY      12.1361   XXYY    -220.8526
      XYYY      -5.8170   YYYY     -75.9647   XXXZ       0.0000
      XXYZ       0.0000   XYYZ       0.0000   YYYZ       0.0000
      XXZZ    -219.0746   XYZZ      -2.0233   YYZZ     -21.5751
      XZZZ      -0.0000   YZZZ       0.0000   ZZZZ     -55.8000
 -----------------------------------------------------------------
 Calculating analytic gradient of the SCF energy
 Gradient of SCF Energy
            1           2           3           4
    1   0.0021859  -0.0021859   0.0028998  -0.0028998
    2   0.0003154  -0.0003154   0.0000583  -0.0000583
    3   0.0000000  -0.0000000   0.0000000  -0.0000000
 Max gradient component =       2.900E-03
 RMS gradient           =       1.488E-03
 Gradient time:  CPU 5.23 s  wall 5.25 s
 Geometry Optimization Parameters
   NAtoms,    NIC,     NZ,  NCons,   NDum,   NFix, NCnnct, MaxDiis
        4      14       4       0       0       0       0       0

 Cartesian Hessian Update
 Hessian Updated using BFGS Update


** GEOMETRY OPTIMIZATION IN DELOCALIZED INTERNAL COORDINATES **
   Searching for a Minimum

   Optimization Cycle:   4

                       Coordinates (Angstroms)
     ATOM                X               Y               Z
      1  N         0.3356049463   -0.4849975591    0.0000000000
      2  N        -0.3356049463    0.4849975591    0.0000000000
      3  Br       -2.3001152182   -0.0436981088    0.0000000000
      4  Br        2.3001152182    0.0436981088    0.0000000000
   Point Group: c2h   Number of degrees of freedom:     3


   Energy is  -5257.735096648

 Hessian Updated using BFGS Update

  3 Hessian modes will be used to form the next step
  Hessian Eigenvalues:
     0.042721    0.289339    0.906757

 Minimum Search - Taking Simple RFO Step
 Searching for Lamda that Minimizes Along All modes
 Value Taken    Lamda =  -0.00036743
 Step Taken.  Stepsize is  0.091285

                             Maximum     Tolerance    Cnvgd?
         Gradient           0.003241      0.000300      NO
         Displacement       0.077467      0.001200      NO
         Energy change     -0.001022      0.000001      NO


 New Cartesian Coordinates Obtained by Inverse Iteration

 Displacement from previous Coordinates is:  0.081062
 ----------------------------------------------------------------
             Standard Nuclear Orientation (Angstroms)
    I     Atom           X                Y                Z
 ----------------------------------------------------------------
    1      N       0.3307018243    -0.4842208576     0.0000000000
    2      N      -0.3307018243     0.4842208576     0.0000000000
    3      Br     -2.3300012327    -0.0451866799     0.0000000000
    4      Br      2.3300012327     0.0451866799     0.0000000000
 ----------------------------------------------------------------
 Molecular Point Group                 C2h   NOp =  4
 Largest Abelian Subgroup              C2h   NOp =  4
 Nuclear Repulsion Energy =   382.7186887110 hartrees
 There are       42 alpha and       42 beta electrons
 Applying Cartesian multipole field
    Component          Value
    ---------          -----
     (2,0,0)        1.00000E-11
     (0,2,0)        2.00000E-11
     (0,0,2)       -3.00000E-11
 Nucleus-field energy     =     0.0000000139 hartrees
 Requested basis set is 6-311++G(d,p)
 There are 50 shells and 140 basis functions
 A cutoff of  1.0D-11 yielded   1006 shell pairs
 There are      8583 function pairs (      9581 Cartesian)
 Smallest overlap matrix eigenvalue = 2.06E-04
 Guess MOs from SCF MO coefficient file

 -----------------------------------------------------------------------
  General SCF calculation program by
  Eric Jon Sundstrom, Paul Horn, Yuezhi Mao, Dmitri Zuev, Alec White,
  David Stuck, Shaama M.S., Shane Yost, Joonho Lee, David Small,
  Daniel Levine, Susi Lehtola, Hugh Burton, Evgeny Epifanovsky
 -----------------------------------------------------------------------
 Exchange:     0.2000 Hartree-Fock + 0.0800 Slater + 0.7200 B88
 Correlation:  0.1900 VWN1RPA + 0.8100 LYP
 Using SG-1 standard quadrature grid
 A restricted SCF calculation will be
 performed using DIIS
 SCF converges when DIIS error is below 1.0e-08
 ---------------------------------------
  Cycle       Energy         DIIS error
 ---------------------------------------
    1   -5257.7346979127      3.49e-04  
    2   -5257.7352587125      1.26e-04  
    3   -5257.7351895258      2.14e-04  
    4   -5257.7353086955      1.30e-05  
    5   -5257.7353090855      3.59e-06  
    6   -5257.7353091254      1.04e-06  
    7   -5257.7353091272      4.35e-07  
    8   -5257.7353091275      3.75e-08  
    9   -5257.7353091275      6.91e-09  Convergence criterion met
 ---------------------------------------
 SCF time:   CPU 13.45s  wall 13.00s 
 SCF   energy in the final basis set =    -5257.7353091275
 Total energy in the final basis set =    -5257.7353091275

 --------------------------------------------------------------
             Orbital Energies (a.u.) and Symmetries
 --------------------------------------------------------------

 Alpha MOs, Restricted
 -- Occupied --                  
-482.87 -482.87  -62.52  -62.52  -56.34  -56.34  -56.34  -56.34
  1 Bu    1 Ag    2 Bu    2 Ag    3 Ag    3 Bu    1 Au    1 Bg                 
-56.339 -56.339 -14.472 -14.471  -8.731  -8.731  -6.565  -6.565
  4 Ag    4 Bu    5 Ag    5 Bu    6 Bu    6 Ag    7 Ag    7 Bu                 
 -6.548  -6.548  -6.547  -6.547  -2.675  -2.675  -2.670  -2.670
  2 Au    2 Bg    8 Bu    8 Ag    9 Bu    9 Ag    3 Au    3 Bg                 
 -2.670  -2.670  -2.656  -2.656  -2.656  -2.656  -1.149  -0.825
 10 Ag   10 Bu    4 Bg    4 Au   11 Bu   11 Ag   12 Ag   12 Bu                 
 -0.793  -0.623  -0.516  -0.500  -0.499  -0.333  -0.328  -0.318
 13 Ag   13 Bu   14 Bu   14 Ag    5 Au    5 Bg   15 Ag   15 Bu                 
 -0.316  -0.309
  6 Au   16 Ag                                                                 
 -- Virtual --                   
 -0.183  -0.099  -0.064   0.012   0.022   0.044   0.046   0.062
 16 Bu    6 Bg   17 Ag   18 Ag   17 Bu    7 Au   18 Bu   19 Ag                 
  0.065   0.069   0.080   0.122   0.128   0.133   0.150   0.185
 20 Ag    7 Bg   19 Bu   20 Bu    8 Au   21 Ag    8 Bg   22 Ag                 
  0.203   0.209   0.253   0.365   0.399   0.401   0.412   0.416
 21 Bu   23 Ag   22 Bu   23 Bu   24 Ag   24 Bu    9 Au    9 Bg                 
  0.420   0.422   0.474   0.511   0.535   0.546   0.557   0.561
 25 Bu   25 Ag   26 Ag   10 Bg   10 Au   11 Au   27 Ag   11 Bg                 
  0.562   0.580   0.583   0.602   0.720   0.773   0.778   0.813
 26 Bu   28 Ag   27 Bu   28 Bu   29 Ag   12 Au   30 Ag   29 Bu                 
  0.823   0.864   0.915   1.009   1.134   1.255   1.603   1.644
 12 Bg   30 Bu   31 Ag   31 Bu   32 Ag   32 Bu   13 Au   33 Bu                 
  1.692   1.749   1.905   1.924   1.973   1.983   1.984   2.124
 13 Bg   33 Ag   34 Bu   14 Au   14 Bg   35 Bu   34 Ag   15 Au                 
  2.203   2.420   2.445   2.726   2.748   3.018   3.645   3.703
 35 Ag   36 Ag   36 Bu   15 Bg   37 Ag   37 Bu   16 Au   38 Bu                 
  3.842   3.877   3.971   3.975   3.980   3.997   4.000   4.003
 38 Ag   16 Bg   17 Au   17 Bg   39 Ag   18 Bg   39 Bu   40 Ag                 
  4.003   4.038   4.112   4.295   4.313   4.688   6.487   6.618
 18 Au   40 Bu   41 Ag   41 Bu   42 Ag   42 Bu   43 Ag   43 Bu                 
  7.515   7.520   7.522   7.544   7.614   7.617  35.122  35.827
 19 Au   44 Bu   19 Bg   44 Ag   45 Ag   45 Bu   46 Ag   46 Bu                 
 47.790  47.895 289.706 289.710 289.713 289.734 289.822 289.825
 47 Ag   47 Bu   20 Au   48 Bu   20 Bg   48 Ag   49 Ag   49 Bu                 
*******1020.688
 50 Ag   50 Bu                                                                 

 Beta MOs, Restricted
 -- Occupied --                  
-482.87 -482.87  -62.52  -62.52  -56.34  -56.34  -56.34  -56.34
  1 Bu    1 Ag    2 Bu    2 Ag    3 Ag    3 Bu    1 Au    1 Bg                 
-56.339 -56.339 -14.472 -14.471  -8.731  -8.731  -6.565  -6.565
  4 Ag    4 Bu    5 Ag    5 Bu    6 Bu    6 Ag    7 Ag    7 Bu                 
 -6.548  -6.548  -6.547  -6.547  -2.675  -2.675  -2.670  -2.670
  2 Au    2 Bg    8 Bu    8 Ag    9 Bu    9 Ag    3 Au    3 Bg                 
 -2.670  -2.670  -2.656  -2.656  -2.656  -2.656  -1.149  -0.825
 10 Ag   10 Bu    4 Bg    4 Au   11 Bu   11 Ag   12 Ag   12 Bu                 
 -0.793  -0.623  -0.516  -0.500  -0.499  -0.333  -0.328  -0.318
 13 Ag   13 Bu   14 Bu   14 Ag    5 Au    5 Bg   15 Ag   15 Bu                 
 -0.316  -0.309
  6 Au   16 Ag                                                                 
 -- Virtual --                   
 -0.183  -0.099  -0.064   0.012   0.022   0.044   0.046   0.062
 16 Bu    6 Bg   17 Ag   18 Ag   17 Bu    7 Au   18 Bu   19 Ag                 
  0.065   0.069   0.080   0.122   0.128   0.133   0.150   0.185
 20 Ag    7 Bg   19 Bu   20 Bu    8 Au   21 Ag    8 Bg   22 Ag                 
  0.203   0.209   0.253   0.365   0.399   0.401   0.412   0.416
 21 Bu   23 Ag   22 Bu   23 Bu   24 Ag   24 Bu    9 Au    9 Bg                 
  0.420   0.422   0.474   0.511   0.535   0.546   0.557   0.561
 25 Bu   25 Ag   26 Ag   10 Bg   10 Au   11 Au   27 Ag   11 Bg                 
  0.562   0.580   0.583   0.602   0.720   0.773   0.778   0.813
 26 Bu   28 Ag   27 Bu   28 Bu   29 Ag   12 Au   30 Ag   29 Bu                 
  0.823   0.864   0.915   1.009   1.134   1.255   1.603   1.644
 12 Bg   30 Bu   31 Ag   31 Bu   32 Ag   32 Bu   13 Au   33 Bu                 
  1.692   1.749   1.905   1.924   1.973   1.983   1.984   2.124
 13 Bg   33 Ag   34 Bu   14 Au   14 Bg   35 Bu   34 Ag   15 Au                 
  2.203   2.420   2.445   2.726   2.748   3.018   3.645   3.703
 35 Ag   36 Ag   36 Bu   15 Bg   37 Ag   37 Bu   16 Au   38 Bu                 
  3.842   3.877   3.971   3.975   3.980   3.997   4.000   4.003
 38 Ag   16 Bg   17 Au   17 Bg   39 Ag   18 Bg   39 Bu   40 Ag                 
  4.003   4.038   4.112   4.295   4.313   4.688   6.487   6.618
 18 Au   40 Bu   41 Ag   41 Bu   42 Ag   42 Bu   43 Ag   43 Bu                 
  7.515   7.520   7.522   7.544   7.614   7.617  35.122  35.827
 19 Au   44 Bu   19 Bg   44 Ag   45 Ag   45 Bu   46 Ag   46 Bu                 
 47.790  47.895 289.706 289.710 289.713 289.734 289.822 289.825
 47 Ag   47 Bu   20 Au   48 Bu   20 Bg   48 Ag   49 Ag   49 Bu                 
*******1020.688
 50 Ag   50 Bu                                                                 
 --------------------------------------------------------------

          Ground-State Mulliken Net Atomic Charges

     Atom                 Charge (a.u.)
  ----------------------------------------
      1 N                     0.001535
      2 N                     0.001535
      3 Br                   -0.001535
      4 Br                   -0.001535
  ----------------------------------------
  Sum of atomic charges =    -0.000000

 -----------------------------------------------------------------
                    Cartesian Multipole Moments
 -----------------------------------------------------------------
    Charge (ESU x 10^10)
                -0.0000
    Dipole Moment (Debye)
         X      -0.0000      Y      -0.0000      Z      -0.0000
       Tot       0.0000
    Quadrupole Moments (Debye-Ang)
        XX     -43.9883     XY       1.0201     YY     -49.7283
        XZ       0.0000     YZ       0.0000     ZZ     -47.9078
    Octopole Moments (Debye-Ang^2)
       XXX      -0.0000    XXY      -0.0000    XYY      -0.0000
       YYY      -0.0000    XXZ      -0.0000    XYZ       0.0000
       YYZ      -0.0000    XZZ      -0.0000    YZZ      -0.0000
       ZZZ      -0.0000
    Hexadecapole Moments (Debye-Ang^3)
      XXXX   -1132.0658   XXXY      11.4827   XXYY    -226.3356
      XYYY      -6.4280   YYYY     -75.8191   XXXZ       0.0000
      XXYZ       0.0000   XYYZ       0.0000   YYYZ       0.0000
      XXZZ    -224.7021   XYZZ      -2.2377   YYZZ     -21.6002
      XZZZ       0.0000   YZZZ       0.0000   ZZZZ     -56.0170
 -----------------------------------------------------------------
 Calculating analytic gradient of the SCF energy
 Gradient of SCF Energy
            1           2           3           4
    1  -0.0000548   0.0000548   0.0005610  -0.0005610
    2   0.0010124  -0.0010124  -0.0002615   0.0002615
    3  -0.0000000  -0.0000000   0.0000000   0.0000000
 Max gradient component =       1.012E-03
 RMS gradient           =       4.850E-04
 Gradient time:  CPU 5.01 s  wall 5.01 s
 Geometry Optimization Parameters
   NAtoms,    NIC,     NZ,  NCons,   NDum,   NFix, NCnnct, MaxDiis
        4      14       4       0       0       0       0       0

 Cartesian Hessian Update
 Hessian Updated using BFGS Update


** GEOMETRY OPTIMIZATION IN DELOCALIZED INTERNAL COORDINATES **
   Searching for a Minimum

   Optimization Cycle:   5

                       Coordinates (Angstroms)
     ATOM                X               Y               Z
      1  N         0.3307018243   -0.4842208576    0.0000000000
      2  N        -0.3307018243    0.4842208576    0.0000000000
      3  Br       -2.3300012327   -0.0451866799    0.0000000000
      4  Br        2.3300012327    0.0451866799    0.0000000000
   Point Group: c2h   Number of degrees of freedom:     3


   Energy is  -5257.735309127

 Hessian Updated using BFGS Update

  3 Hessian modes will be used to form the next step
  Hessian Eigenvalues:
     0.036356    0.289599    0.904479

 Minimum Search - Taking Simple RFO Step
 Searching for Lamda that Minimizes Along All modes
 Value Taken    Lamda =  -0.00001263
 Step Taken.  Stepsize is  0.017460

                             Maximum     Tolerance    Cnvgd?
         Gradient           0.000956      0.000300      NO
         Displacement       0.014150      0.001200      NO
         Energy change     -0.000212      0.000001      NO


 New Cartesian Coordinates Obtained by Inverse Iteration

 Displacement from previous Coordinates is:  0.015676
 ----------------------------------------------------------------
             Standard Nuclear Orientation (Angstroms)
    I     Atom           X                Y                Z
 ----------------------------------------------------------------
    1      N       0.3299041093    -0.4844285967     0.0000000000
    2      N      -0.3299041093     0.4844285967     0.0000000000
    3      Br     -2.3358004147    -0.0454944128     0.0000000000
    4      Br      2.3358004147     0.0454944128     0.0000000000
 ----------------------------------------------------------------
 Molecular Point Group                 C2h   NOp =  4
 Largest Abelian Subgroup              C2h   NOp =  4
 Nuclear Repulsion Energy =   381.8152239150 hartrees
 There are       42 alpha and       42 beta electrons
 Applying Cartesian multipole field
    Component          Value
    ---------          -----
     (2,0,0)        1.00000E-11
     (0,2,0)        2.00000E-11
     (0,0,2)       -3.00000E-11
 Nucleus-field energy     =     0.0000000139 hartrees
 Requested basis set is 6-311++G(d,p)
 There are 50 shells and 140 basis functions
 A cutoff of  1.0D-11 yielded   1006 shell pairs
 There are      8583 function pairs (      9581 Cartesian)
 Smallest overlap matrix eigenvalue = 2.06E-04
 Guess MOs from SCF MO coefficient file

 -----------------------------------------------------------------------
  General SCF calculation program by
  Eric Jon Sundstrom, Paul Horn, Yuezhi Mao, Dmitri Zuev, Alec White,
  David Stuck, Shaama M.S., Shane Yost, Joonho Lee, David Small,
  Daniel Levine, Susi Lehtola, Hugh Burton, Evgeny Epifanovsky
 -----------------------------------------------------------------------
 Exchange:     0.2000 Hartree-Fock + 0.0800 Slater + 0.7200 B88
 Correlation:  0.1900 VWN1RPA + 0.8100 LYP
 Using SG-1 standard quadrature grid
 A restricted SCF calculation will be
 performed using DIIS
 SCF converges when DIIS error is below 1.0e-08
 ---------------------------------------
  Cycle       Energy         DIIS error
 ---------------------------------------
    1   -5257.7352966141      6.07e-05  
    2   -5257.7353131247      2.87e-05  
    3   -5257.7353108165      4.24e-05  
    4   -5257.7353155460      1.88e-06  
    5   -5257.7353155543      6.84e-07  
    6   -5257.7353155555      2.40e-07  
    7   -5257.7353155556      6.69e-08  
    8   -5257.7353155556      6.59e-09  Convergence criterion met
 ---------------------------------------
 SCF time:   CPU 11.90s  wall 12.00s 
 SCF   energy in the final basis set =    -5257.7353155556
 Total energy in the final basis set =    -5257.7353155556

 --------------------------------------------------------------
             Orbital Energies (a.u.) and Symmetries
 --------------------------------------------------------------

 Alpha MOs, Restricted
 -- Occupied --                  
-482.87 -482.87  -62.52  -62.52  -56.34  -56.34  -56.34  -56.34
  1 Bu    1 Ag    2 Bu    2 Ag    3 Ag    3 Bu    1 Au    1 Bg                 
-56.339 -56.339 -14.472 -14.471  -8.730  -8.730  -6.565  -6.565
  4 Ag    4 Bu    5 Ag    5 Bu    6 Bu    6 Ag    7 Ag    7 Bu                 
 -6.548  -6.548  -6.547  -6.547  -2.675  -2.675  -2.670  -2.670
  2 Au    2 Bg    8 Bu    8 Ag    9 Bu    9 Ag    3 Au    3 Bg                 
 -2.670  -2.670  -2.656  -2.656  -2.656  -2.656  -1.149  -0.824
 10 Ag   10 Bu    4 Bg    4 Au   11 Bu   11 Ag   12 Ag   12 Bu                 
 -0.792  -0.623  -0.516  -0.500  -0.499  -0.333  -0.328  -0.318
 13 Ag   13 Bu   14 Bu   14 Ag    5 Au    5 Bg   15 Ag   15 Bu                 
 -0.316  -0.309
  6 Au   16 Ag                                                                 
 -- Virtual --                   
 -0.185  -0.099  -0.064   0.012   0.022   0.044   0.046   0.062
 16 Bu    6 Bg   17 Ag   18 Ag   17 Bu    7 Au   18 Bu   19 Ag                 
  0.065   0.069   0.080   0.122   0.128   0.133   0.150   0.184
 20 Ag    7 Bg   19 Bu   20 Bu    8 Au   21 Ag    8 Bg   22 Ag                 
  0.203   0.209   0.253   0.365   0.399   0.402   0.412   0.416
 21 Bu   23 Ag   22 Bu   23 Bu   24 Ag   24 Bu    9 Au    9 Bg                 
  0.420   0.422   0.474   0.511   0.535   0.546   0.557   0.561
 25 Bu   25 Ag   26 Ag   10 Bg   10 Au   11 Au   27 Ag   11 Bg                 
  0.561   0.580   0.583   0.601   0.718   0.772   0.777   0.811
 26 Bu   28 Ag   27 Bu   28 Bu   29 Ag   12 Au   30 Ag   29 Bu                 
  0.822   0.864   0.914   1.009   1.134   1.255   1.603   1.643
 12 Bg   30 Bu   31 Ag   31 Bu   32 Ag   32 Bu   13 Au   33 Bu                 
  1.691   1.746   1.903   1.925   1.972   1.982   1.984   2.123
 13 Bg   33 Ag   34 Bu   14 Au   14 Bg   35 Bu   34 Ag   15 Au                 
  2.201   2.421   2.443   2.726   2.747   3.019   3.645   3.703
 35 Ag   36 Ag   36 Bu   15 Bg   37 Ag   37 Bu   16 Au   38 Bu                 
  3.842   3.877   3.971   3.975   3.980   3.997   4.000   4.002
 38 Ag   16 Bg   17 Au   17 Bg   39 Ag   18 Bg   39 Bu   18 Au                 
  4.003   4.037   4.111   4.292   4.309   4.687   6.486   6.616
 40 Ag   40 Bu   41 Ag   41 Bu   42 Ag   42 Bu   43 Ag   43 Bu                 
  7.515   7.520   7.522   7.543   7.614   7.617  35.121  35.829
 19 Au   44 Bu   19 Bg   44 Ag   45 Ag   45 Bu   46 Ag   46 Bu                 
 47.788  47.893 289.706 289.710 289.713 289.733 289.822 289.824
 47 Ag   47 Bu   20 Au   48 Bu   20 Bg   48 Ag   49 Ag   49 Bu                 
*******1020.686
 50 Ag   50 Bu                                                                 

 Beta MOs, Restricted
 -- Occupied --                  
-482.87 -482.87  -62.52  -62.52  -56.34  -56.34  -56.34  -56.34
  1 Bu    1 Ag    2 Bu    2 Ag    3 Ag    3 Bu    1 Au    1 Bg                 
-56.339 -56.339 -14.472 -14.471  -8.730  -8.730  -6.565  -6.565
  4 Ag    4 Bu    5 Ag    5 Bu    6 Bu    6 Ag    7 Ag    7 Bu                 
 -6.548  -6.548  -6.547  -6.547  -2.675  -2.675  -2.670  -2.670
  2 Au    2 Bg    8 Bu    8 Ag    9 Bu    9 Ag    3 Au    3 Bg                 
 -2.670  -2.670  -2.656  -2.656  -2.656  -2.656  -1.149  -0.824
 10 Ag   10 Bu    4 Bg    4 Au   11 Bu   11 Ag   12 Ag   12 Bu                 
 -0.792  -0.623  -0.516  -0.500  -0.499  -0.333  -0.328  -0.318
 13 Ag   13 Bu   14 Bu   14 Ag    5 Au    5 Bg   15 Ag   15 Bu                 
 -0.316  -0.309
  6 Au   16 Ag                                                                 
 -- Virtual --                   
 -0.185  -0.099  -0.064   0.012   0.022   0.044   0.046   0.062
 16 Bu    6 Bg   17 Ag   18 Ag   17 Bu    7 Au   18 Bu   19 Ag                 
  0.065   0.069   0.080   0.122   0.128   0.133   0.150   0.184
 20 Ag    7 Bg   19 Bu   20 Bu    8 Au   21 Ag    8 Bg   22 Ag                 
  0.203   0.209   0.253   0.365   0.399   0.402   0.412   0.416
 21 Bu   23 Ag   22 Bu   23 Bu   24 Ag   24 Bu    9 Au    9 Bg                 
  0.420   0.422   0.474   0.511   0.535   0.546   0.557   0.561
 25 Bu   25 Ag   26 Ag   10 Bg   10 Au   11 Au   27 Ag   11 Bg                 
  0.561   0.580   0.583   0.601   0.718   0.772   0.777   0.811
 26 Bu   28 Ag   27 Bu   28 Bu   29 Ag   12 Au   30 Ag   29 Bu                 
  0.822   0.864   0.914   1.009   1.134   1.255   1.603   1.643
 12 Bg   30 Bu   31 Ag   31 Bu   32 Ag   32 Bu   13 Au   33 Bu                 
  1.691   1.746   1.903   1.925   1.972   1.982   1.984   2.123
 13 Bg   33 Ag   34 Bu   14 Au   14 Bg   35 Bu   34 Ag   15 Au                 
  2.201   2.421   2.443   2.726   2.747   3.019   3.645   3.703
 35 Ag   36 Ag   36 Bu   15 Bg   37 Ag   37 Bu   16 Au   38 Bu                 
  3.842   3.877   3.971   3.975   3.980   3.997   4.000   4.002
 38 Ag   16 Bg   17 Au   17 Bg   39 Ag   18 Bg   39 Bu   18 Au                 
  4.003   4.037   4.111   4.292   4.309   4.687   6.486   6.616
 40 Ag   40 Bu   41 Ag   41 Bu   42 Ag   42 Bu   43 Ag   43 Bu                 
  7.515   7.520   7.522   7.543   7.614   7.617  35.121  35.829
 19 Au   44 Bu   19 Bg   44 Ag   45 Ag   45 Bu   46 Ag   46 Bu                 
 47.788  47.893 289.706 289.710 289.713 289.733 289.822 289.824
 47 Ag   47 Bu   20 Au   48 Bu   20 Bg   48 Ag   49 Ag   49 Bu                 
*******1020.686
 50 Ag   50 Bu                                                                 
 --------------------------------------------------------------

          Ground-State Mulliken Net Atomic Charges

     Atom                 Charge (a.u.)
  ----------------------------------------
      1 N                     0.002885
      2 N                     0.002884
      3 Br                   -0.002884
      4 Br                   -0.002885
  ----------------------------------------
  Sum of atomic charges =    -0.000000

 -----------------------------------------------------------------
                    Cartesian Multipole Moments
 -----------------------------------------------------------------
    Charge (ESU x 10^10)
                -0.0000
    Dipole Moment (Debye)
         X      -0.0000      Y      -0.0000      Z      -0.0000
       Tot       0.0000
    Quadrupole Moments (Debye-Ang)
        XX     -44.0284     XY       1.0193     YY     -49.7240
        XZ       0.0000     YZ      -0.0000     ZZ     -47.9225
    Octopole Moments (Debye-Ang^2)
       XXX      -0.0000    XXY      -0.0000    XYY      -0.0000
       YYY      -0.0000    XXZ      -0.0000    XYZ      -0.0000
       YYZ      -0.0000    XZZ      -0.0000    YZZ      -0.0000
       ZZZ      -0.0000
    Hexadecapole Moments (Debye-Ang^3)
      XXXX   -1137.7369   XXXY      11.3765   XXYY    -227.4033
      XYYY      -6.5444   YYYY     -75.8198   XXXZ       0.0000
      XXYZ      -0.0000   XYYZ       0.0000   YYYZ      -0.0000
      XXZZ    -225.7941   XYZZ      -2.2785   YYZZ     -21.6094
      XZZZ       0.0000   YZZZ      -0.0000   ZZZZ     -56.0584
 -----------------------------------------------------------------
 Calculating analytic gradient of the SCF energy
 Gradient of SCF Energy
            1           2           3           4
    1   0.0000594  -0.0000594   0.0000143  -0.0000143
    2   0.0001734  -0.0001734  -0.0003389   0.0003389
    3   0.0000000  -0.0000000  -0.0000000  -0.0000000
 Max gradient component =       3.389E-04
 RMS gradient           =       1.574E-04
 Gradient time:  CPU 5.05 s  wall 5.05 s
 Geometry Optimization Parameters
   NAtoms,    NIC,     NZ,  NCons,   NDum,   NFix, NCnnct, MaxDiis
        4      14       4       0       0       0       0       0

 Cartesian Hessian Update
 Hessian Updated using BFGS Update


** GEOMETRY OPTIMIZATION IN DELOCALIZED INTERNAL COORDINATES **
   Searching for a Minimum

   Optimization Cycle:   6

                       Coordinates (Angstroms)
     ATOM                X               Y               Z
      1  N         0.3299041093   -0.4844285967    0.0000000000
      2  N        -0.3299041093    0.4844285967    0.0000000000
      3  Br       -2.3358004147   -0.0454944128    0.0000000000
      4  Br        2.3358004147    0.0454944128    0.0000000000
   Point Group: c2h   Number of degrees of freedom:     3


   Energy is  -5257.735315556

 Hessian Updated using BFGS Update

  3 Hessian modes will be used to form the next step
  Hessian Eigenvalues:
     0.036105    0.291341    0.888787

 Minimum Search - Taking Simple RFO Step
 Searching for Lamda that Minimizes Along All modes
 Value Taken    Lamda =   0.00000000
 Step Taken.  Stepsize is  0.000387

                             Maximum     Tolerance    Cnvgd?
         Gradient           0.000118      0.000300     YES
         Displacement       0.000337      0.001200     YES
         Energy change     -0.000006      0.000001      NO


                       Distance Matrix (Angstroms)
             N (  1)   N (  2)   Br(  3)
   N (  2)  1.172191
   Br(  3)  2.701600  2.074714
   Br(  4)  2.074714  2.701600  4.672487

 Final energy is   -5257.7353155556475     


 ******************************
 **  OPTIMIZATION CONVERGED  **
 ******************************

                       Coordinates (Angstroms)
     ATOM                X               Y               Z
      1  N         0.3299041093   -0.4844285967    0.0000000000
      2  N        -0.3299041093    0.4844285967    0.0000000000
      3  Br       -2.3358004147   -0.0454944128    0.0000000000
      4  Br        2.3358004147    0.0454944128    0.0000000000

Z-matrix Print:
$molecule
0 1
Br
N  1 2.074714
N  2 1.172191 1 109.457068
Br 3 2.074714 2 109.457068 1 -180.000000 0
$end


 --------------------------------------------------------------
             Orbital Energies (a.u.) and Symmetries
 --------------------------------------------------------------

 Alpha MOs, Restricted
 -- Occupied --                  
-482.87 -482.87  -62.52  -62.52  -56.34  -56.34  -56.34  -56.34
  1 Bu    1 Ag    2 Bu    2 Ag    3 Ag    3 Bu    1 Au    1 Bg                 
-56.339 -56.339 -14.472 -14.471  -8.730  -8.730  -6.565  -6.565
  4 Ag    4 Bu    5 Ag    5 Bu    6 Bu    6 Ag    7 Ag    7 Bu                 
 -6.548  -6.548  -6.547  -6.547  -2.675  -2.675  -2.670  -2.670
  2 Au    2 Bg    8 Bu    8 Ag    9 Bu    9 Ag    3 Au    3 Bg                 
 -2.670  -2.670  -2.656  -2.656  -2.656  -2.656  -1.149  -0.824
 10 Ag   10 Bu    4 Bg    4 Au   11 Bu   11 Ag   12 Ag   12 Bu                 
 -0.792  -0.623  -0.516  -0.500  -0.499  -0.333  -0.328  -0.318
 13 Ag   13 Bu   14 Bu   14 Ag    5 Au    5 Bg   15 Ag   15 Bu                 
 -0.316  -0.309
  6 Au   16 Ag                                                                 
 -- Virtual --                   
 -0.185  -0.099  -0.064   0.012   0.022   0.044   0.046   0.062
 16 Bu    6 Bg   17 Ag   18 Ag   17 Bu    7 Au   18 Bu   19 Ag                 
  0.065   0.069   0.080   0.122   0.128   0.133   0.150   0.184
 20 Ag    7 Bg   19 Bu   20 Bu    8 Au   21 Ag    8 Bg   22 Ag                 
  0.203   0.209   0.253   0.365   0.399   0.402   0.412   0.416
 21 Bu   23 Ag   22 Bu   23 Bu   24 Ag   24 Bu    9 Au    9 Bg                 
  0.420   0.422   0.474   0.511   0.535   0.546   0.557   0.561
 25 Bu   25 Ag   26 Ag   10 Bg   10 Au   11 Au   27 Ag   11 Bg                 
  0.561   0.580   0.583   0.601   0.718   0.772   0.777   0.811
 26 Bu   28 Ag   27 Bu   28 Bu   29 Ag   12 Au   30 Ag   29 Bu                 
  0.822   0.864   0.914   1.009   1.134   1.255   1.603   1.643
 12 Bg   30 Bu   31 Ag   31 Bu   32 Ag   32 Bu   13 Au   33 Bu                 
  1.691   1.746   1.903   1.925   1.972   1.982   1.984   2.123
 13 Bg   33 Ag   34 Bu   14 Au   14 Bg   35 Bu   34 Ag   15 Au                 
  2.201   2.421   2.443   2.726   2.747   3.019   3.645   3.703
 35 Ag   36 Ag   36 Bu   15 Bg   37 Ag   37 Bu   16 Au   38 Bu                 
  3.842   3.877   3.971   3.975   3.980   3.997   4.000   4.002
 38 Ag   16 Bg   17 Au   17 Bg   39 Ag   18 Bg   39 Bu   18 Au                 
  4.003   4.037   4.111   4.292   4.309   4.687   6.486   6.616
 40 Ag   40 Bu   41 Ag   41 Bu   42 Ag   42 Bu   43 Ag   43 Bu                 
  7.515   7.520   7.522   7.543   7.614   7.617  35.121  35.829
 19 Au   44 Bu   19 Bg   44 Ag   45 Ag   45 Bu   46 Ag   46 Bu                 
 47.788  47.893 289.706 289.710 289.713 289.733 289.822 289.824
 47 Ag   47 Bu   20 Au   48 Bu   20 Bg   48 Ag   49 Ag   49 Bu                 
*******1020.686
 50 Ag   50 Bu                                                                 

 Beta MOs, Restricted
 -- Occupied --                  
-482.87 -482.87  -62.52  -62.52  -56.34  -56.34  -56.34  -56.34
  1 Bu    1 Ag    2 Bu    2 Ag    3 Ag    3 Bu    1 Au    1 Bg                 
-56.339 -56.339 -14.472 -14.471  -8.730  -8.730  -6.565  -6.565
  4 Ag    4 Bu    5 Ag    5 Bu    6 Bu    6 Ag    7 Ag    7 Bu                 
 -6.548  -6.548  -6.547  -6.547  -2.675  -2.675  -2.670  -2.670
  2 Au    2 Bg    8 Bu    8 Ag    9 Bu    9 Ag    3 Au    3 Bg                 
 -2.670  -2.670  -2.656  -2.656  -2.656  -2.656  -1.149  -0.824
 10 Ag   10 Bu    4 Bg    4 Au   11 Bu   11 Ag   12 Ag   12 Bu                 
 -0.792  -0.623  -0.516  -0.500  -0.499  -0.333  -0.328  -0.318
 13 Ag   13 Bu   14 Bu   14 Ag    5 Au    5 Bg   15 Ag   15 Bu                 
 -0.316  -0.309
  6 Au   16 Ag                                                                 
 -- Virtual --                   
 -0.185  -0.099  -0.064   0.012   0.022   0.044   0.046   0.062
 16 Bu    6 Bg   17 Ag   18 Ag   17 Bu    7 Au   18 Bu   19 Ag                 
  0.065   0.069   0.080   0.122   0.128   0.133   0.150   0.184
 20 Ag    7 Bg   19 Bu   20 Bu    8 Au   21 Ag    8 Bg   22 Ag                 
  0.203   0.209   0.253   0.365   0.399   0.402   0.412   0.416
 21 Bu   23 Ag   22 Bu   23 Bu   24 Ag   24 Bu    9 Au    9 Bg                 
  0.420   0.422   0.474   0.511   0.535   0.546   0.557   0.561
 25 Bu   25 Ag   26 Ag   10 Bg   10 Au   11 Au   27 Ag   11 Bg                 
  0.561   0.580   0.583   0.601   0.718   0.772   0.777   0.811
 26 Bu   28 Ag   27 Bu   28 Bu   29 Ag   12 Au   30 Ag   29 Bu                 
  0.822   0.864   0.914   1.009   1.134   1.255   1.603   1.643
 12 Bg   30 Bu   31 Ag   31 Bu   32 Ag   32 Bu   13 Au   33 Bu                 
  1.691   1.746   1.903   1.925   1.972   1.982   1.984   2.123
 13 Bg   33 Ag   34 Bu   14 Au   14 Bg   35 Bu   34 Ag   15 Au                 
  2.201   2.421   2.443   2.726   2.747   3.019   3.645   3.703
 35 Ag   36 Ag   36 Bu   15 Bg   37 Ag   37 Bu   16 Au   38 Bu                 
  3.842   3.877   3.971   3.975   3.980   3.997   4.000   4.002
 38 Ag   16 Bg   17 Au   17 Bg   39 Ag   18 Bg   39 Bu   18 Au                 
  4.003   4.037   4.111   4.292   4.309   4.687   6.486   6.616
 40 Ag   40 Bu   41 Ag   41 Bu   42 Ag   42 Bu   43 Ag   43 Bu                 
  7.515   7.520   7.522   7.543   7.614   7.617  35.121  35.829
 19 Au   44 Bu   19 Bg   44 Ag   45 Ag   45 Bu   46 Ag   46 Bu                 
 47.788  47.893 289.706 289.710 289.713 289.733 289.822 289.824
 47 Ag   47 Bu   20 Au   48 Bu   20 Bg   48 Ag   49 Ag   49 Bu                 
*******1020.686
 50 Ag   50 Bu                                                                 
 --------------------------------------------------------------

          Ground-State Mulliken Net Atomic Charges

     Atom                 Charge (a.u.)
  ----------------------------------------
      1 N                     0.002885
      2 N                     0.002884
      3 Br                   -0.002884
      4 Br                   -0.002885
  ----------------------------------------
  Sum of atomic charges =    -0.000000

 -----------------------------------------------------------------
                    Cartesian Multipole Moments
 -----------------------------------------------------------------
    Charge (ESU x 10^10)
                -0.0000
    Dipole Moment (Debye)
         X      -0.0000      Y      -0.0000      Z      -0.0000
       Tot       0.0000
    Quadrupole Moments (Debye-Ang)
        XX     -44.0284     XY       1.0193     YY     -49.7240
        XZ       0.0000     YZ      -0.0000     ZZ     -47.9225
    Octopole Moments (Debye-Ang^2)
       XXX      -0.0000    XXY      -0.0000    XYY      -0.0000
       YYY      -0.0000    XXZ      -0.0000    XYZ      -0.0000
       YYZ      -0.0000    XZZ      -0.0000    YZZ      -0.0000
       ZZZ      -0.0000
    Hexadecapole Moments (Debye-Ang^3)
      XXXX   -1137.7369   XXXY      11.3765   XXYY    -227.4033
      XYYY      -6.5444   YYYY     -75.8198   XXXZ       0.0000
      XXYZ      -0.0000   XYYZ       0.0000   YYYZ      -0.0000
      XXZZ    -225.7941   XYZZ      -2.2785   YYZZ     -21.6094
      XZZZ       0.0000   YZZZ      -0.0000   ZZZZ     -56.0584
 -----------------------------------------------------------------
Archival summary:
1\1\TWL02\OPT\ProcedureUnspecified\BasisUnspecified\r22\taweetha\TueOct3014:54:222018TueOct3014:54:222018\0\\#,OPT,ProcedureUnspecified,BasisUnspecified,\\0,1\Br\N,1,2.07471\N,2,1.17219,1,109.457\Br,3,2.07471,2,109.457,1,-180,0\\\@

 Total job time:  114.75s(wall), 114.30s(cpu) 
 Tue Oct 30 14:54:22 2018

        *************************************************************
        *                                                           *
        *  Thank you very much for using Q-Chem.  Have a nice day.  *
        *                                                           *
        *************************************************************


 
User input: 2 of 2 
 
Q-Chem Developer Version!
                  Welcome to Q-Chem
     A Quantum Leap Into The Future Of Chemistry


 Q-Chem 5.1, Q-Chem, Inc., Pleasanton, CA (2018)

 Yihan Shao,  Zhengting Gan,  E. Epifanovsky,  A. T. B. Gilbert,  M. Wormit,  
 J. Kussmann,  A. W. Lange,  A. Behn,  Jia Deng,  Xintian Feng,  D. Ghosh,  
 M. Goldey,  P. R. Horn,  L. D. Jacobson,  I. Kaliman,  T. Kus,  A. Landau,  
 Jie Liu,  E. I. Proynov,  R. M. Richard,  R. P. Steele,  E. J. Sundstrom,  
 H. L. Woodcock III,  P. M. Zimmerman,  D. Zuev,  B. Albrecht,  E. Alguire,  
 S. A. Baeppler,  D. Barton,  Z. Benda,  Y. A. Bernard,  E. J. Berquist,  
 K. B. Bravaya,  H. Burton,  D. Casanova,  Chun-Min Chang,  Yunqing Chen,  
 A. Chien,  K. D. Closser,  M. P. Coons,  S. Coriani,  S. Dasgupta,  
 A. L. Dempwolff,  M. Diedenhofen,  Hainam Do,  R. G. Edgar,  Po-Tung Fang,  
 S. Faraji,  S. Fatehi,  Qingguo Feng,  K. D. Fenk,  J. Fosso-Tande,  
 Qinghui Ge,  A. Ghysels,  G. Gidofalvi,  J. Gomes,  J. Gonthier,  A. Gunina,  
 D. Hait,  M. W. D. Hanson-Heine,  P. H. P. Harbach,  A. W. Hauser,  
 J. E. Herr,  E. G. Hohenstein,  Z. C. Holden,  Kerwin Hui,  B. C. Huynh,  
 T.-C. Jagau,  Hyunjun Ji,  B. Kaduk,  K. Khistyaev,  Jaehoon Kim,  
 P. Klunzinger,  K. Koh,  D. Kosenkov,  L. Koulias,  T. Kowalczyk,  
 C. M. Krauter,  A. Kunitsa,  Ka Un Lao,  A. Laurent,  K. V. Lawler,  
 Joonho Lee,  D. Lefrancois,  S. Lehtola,  D. S. Levine,  Yi-Pei Li,  
 You-Sheng Lin,  Fenglai Liu,  E. Livshits,  A. Luenser,  P. Manohar,  
 E. Mansoor,  S. F. Manzer,  Shan-Ping Mao,  Yuezhi Mao,  N. Mardirossian,  
 A. V. Marenich,  T. Markovich,  L. A. Martinez-Martinez,  S. A. Maurer,  
 N. J. Mayhall,  S. C. McKenzie,  J.-M. Mewes,  A. F. Morrison,  
 J. W. Mullinax,  K. Nanda,  T. S. Nguyen-Beck,  R. Olivares-Amaya,  
 J. A. Parkhill,  T. M. Perrine,  F. Plasser,  P. Pokhilko,  S. Prager,  
 A. Prociuk,  E. Ramos,  D. R. Rehn,  F. Rob,  M. Schneider,  N. Sergueev,  
 S. M. Sharada,  S. Sharma,  D. W. Small,  T. Stauch,  T. Stein,  
 Yu-Chuan Su,  A. J. W. Thom,  A. Tkatchenko,  T. Tsuchimochi,  N. M. Tubman,  
 L. Vogt,  M. L. Vidal,  O. Vydrov,  M. A. Watson,  J. Wenzel,  
 M. de Wergifosse,  T. A. Wesolowski,  A. White,  J. Witte,  A. Yamada,  
 Jun Yang,  K. Yao,  S. Yeganeh,  S. R. Yost,  Zhi-Qiang You,  A. Zech,  
 Igor Ying Zhang,  Xing Zhang,  Yan Zhao,  Ying Zhu,  B. R. Brooks,  
 G. K. L. Chan,  C. J. Cramer,  M. S. Gordon,  W. J. Hehre,  A. Klamt,  
 M. W. Schmidt,  C. D. Sherrill,  D. G. Truhlar,  A. Aspuru-Guzik,  R. Baer,  
 A. T. Bell,  N. A. Besley,  Jeng-Da Chai,  A. E. DePrince, III,  
 R. A. DiStasio Jr.,  A. Dreuw,  B. D. Dunietz,  T. R. Furlani,  
 Chao-Ping Hsu,  Yousung Jung,  Jing Kong,  D. S. Lambrecht,  WanZhen Liang,  
 C. Ochsenfeld,  V. A. Rassolov,  L. V. Slipchenko,  J. E. Subotnik,  
 T. Van Voorhis,  J. M. Herbert,  A. I. Krylov,  P. M. W. Gill,  M. Head-Gordon

 Contributors to earlier versions of Q-Chem not listed above: 
 R. D. Adamson,  B. Austin,  J. Baker,  G. J. O. Beran,  K. Brandhorst,  
 S. T. Brown,  E. F. C. Byrd,  A. K. Chakraborty,  C.-L. Cheng,  
 Siu Hung Chien,  D. M. Chipman,  D. L. Crittenden,  H. Dachsel,  
 R. J. Doerksen,  A. D. Dutoi,  L. Fusti-Molnar,  W. A. Goddard III,  
 A. Golubeva-Zadorozhnaya,  S. R. Gwaltney,  G. Hawkins,  A. Heyden,  
 S. Hirata,  G. Kedziora,  F. J. Keil,  C. Kelley,  Jihan Kim,  R. A. King,  
 R. Z. Khaliullin,  P. P. Korambath,  W. Kurlancheek,  A. M. Lee,  M. S. Lee,  
 S. V. Levchenko,  Ching Yeh Lin,  D. Liotard,  R. C. Lochan,  I. Lotan,  
 P. E. Maslen,  N. Nair,  D. P. O'Neill,  D. Neuhauser,  E. Neuscamman,  
 C. M. Oana,  R. Olson,  B. Peters,  R. Peverati,  P. A. Pieniazek,  
 Y. M. Rhee,  J. Ritchie,  M. A. Rohrdanz,  E. Rosta,  N. J. Russ,  
 H. F. Schaefer III,  N. E. Schultz,  N. Shenvi,  A. C. Simmonett,  A. Sodt,  
 D. Stuck,  K. S. Thanthiriwatte,  V. Vanovschi,  Tao Wang,  A. Warshel,  
 C. F. Williams,  Q. Wu,  X. Xu,  W. Zhang

 Please cite Q-Chem as follows:
 Y. Shao et al., Mol. Phys. 113, 184-215 (2015)
 DOI: 10.1080/00268976.2014.952696

 Q-Chem 5.1.1 for Intel X86 EM64T Linux

 Parts of Q-Chem use Armadillo 8.300.2 (Tropical Shenanigans).
 http://arma.sourceforge.net/

 Q-Chem begins on Tue Oct 30 14:54:22 2018  

Host: 
0

     Scratch files written to /scratch/taweetham/qchem17735//
The previous job contains 0 fragments, simply inherited here
Input Ideriv = 2
Curr. Ideriv = -1
Max.  Ideriv = 2

Checking the input file for inconsistencies... 	...done.

--------------------------------------------------------------
User input:
--------------------------------------------------------------

$molecule
read
$end

$rem
   job_type 	frequency
   basis 	6-311++g**
   method	b3lyp	
$end


--------------------------------------------------------------
 ----------------------------------------------------------------
             Standard Nuclear Orientation (Angstroms)
    I     Atom           X                Y                Z
 ----------------------------------------------------------------
    1      N       0.3232447224    -0.4888973676    -0.0000000000
    2      N      -0.3232447224     0.4888973676     0.0000000000
    3      Br     -2.3362042468    -0.0135290820    -0.0000000000
    4      Br      2.3362042468     0.0135290820     0.0000000000
 ----------------------------------------------------------------
 Molecular Point Group                 C2h   NOp =  4
 Largest Abelian Subgroup              C2h   NOp =  4
 Nuclear Repulsion Energy =   381.8152239150 hartrees
 There are       42 alpha and       42 beta electrons
 Requested basis set is 6-311++G(d,p)
 There are 50 shells and 140 basis functions

 Total QAlloc Memory Limit   2000 MB
 Mega-Array Size       188 MB
 MEM_STATIC part       192 MB

                       Distance Matrix (Angstroms)
             N (  1)   N (  2)   Br(  3)
   N (  2)  1.172191
   Br(  3)  2.701600  2.074714
   Br(  4)  2.074714  2.701600  4.672487

 A cutoff of  1.0D-11 yielded   1006 shell pairs
 There are      8583 function pairs (      9581 Cartesian)
 Smallest overlap matrix eigenvalue = 2.06E-04
 Guess from superposition of atomic densities
 Warning:  Energy on first SCF cycle will be non-variational
 SAD guess density has 84.000000 electrons

 -----------------------------------------------------------------------
  General SCF calculation program by
  Eric Jon Sundstrom, Paul Horn, Yuezhi Mao, Dmitri Zuev, Alec White,
  David Stuck, Shaama M.S., Shane Yost, Joonho Lee, David Small,
  Daniel Levine, Susi Lehtola, Hugh Burton, Evgeny Epifanovsky
 -----------------------------------------------------------------------
 Exchange:     0.2000 Hartree-Fock + 0.0800 Slater + 0.7200 B88
 Correlation:  0.1900 VWN1RPA + 0.8100 LYP
 Using SG-1 standard quadrature grid
 A restricted SCF calculation will be
 performed using DIIS
 SCF converges when DIIS error is below 1.0e-08
 ---------------------------------------
  Cycle       Energy         DIIS error
 ---------------------------------------
    1   -5257.9871231466      3.96e-02  
    2   -5257.7163637894      3.68e-03  
    3   -5257.6901163332      4.40e-03  
    4   -5257.7283060753      1.77e-03  
    5   -5257.7352721165      2.47e-04  
    6   -5257.7353506342      2.31e-05  
    7   -5257.7353515886      3.12e-06  
    8   -5257.7353516143      6.55e-07  
    9   -5257.7353516161      1.77e-07  
   10   -5257.7353516164      4.85e-08  
   11   -5257.7353516163      4.54e-09  Convergence criterion met
 ---------------------------------------
 SCF time:   CPU 10.54s  wall 10.00s 
 SCF   energy in the final basis set =    -5257.7353516163
 Total energy in the final basis set =    -5257.7353516163

 --------------------------------------------------------------
             Orbital Energies (a.u.) and Symmetries
 --------------------------------------------------------------

 Alpha MOs, Restricted
 -- Occupied --                  
-482.87 -482.87  -62.52  -62.52  -56.34  -56.34  -56.34  -56.34
  1 Bu    1 Ag    2 Bu    2 Ag    3 Ag    3 Bu    1 Au    1 Bg                 
-56.339 -56.339 -14.472 -14.471  -8.730  -8.730  -6.565  -6.565
  4 Ag    4 Bu    5 Ag    5 Bu    6 Bu    6 Ag    7 Ag    7 Bu                 
 -6.548  -6.548  -6.547  -6.547  -2.675  -2.675  -2.670  -2.670
  2 Au    2 Bg    8 Bu    8 Ag    9 Bu    9 Ag    3 Au    3 Bg                 
 -2.670  -2.670  -2.656  -2.656  -2.656  -2.656  -1.149  -0.824
 10 Ag   10 Bu    4 Bg    4 Au   11 Bu   11 Ag   12 Ag   12 Bu                 
 -0.792  -0.623  -0.516  -0.500  -0.499  -0.333  -0.328  -0.318
 13 Ag   13 Bu   14 Bu   14 Ag    5 Au    5 Bg   15 Ag   15 Bu                 
 -0.316  -0.309
  6 Au   16 Ag                                                                 
 -- Virtual --                   
 -0.185  -0.099  -0.064   0.012   0.022   0.044   0.046   0.062
 16 Bu    6 Bg   17 Ag   18 Ag   17 Bu    7 Au   18 Bu   19 Ag                 
  0.065   0.069   0.080   0.122   0.128   0.133   0.150   0.184
 20 Ag    7 Bg   19 Bu   20 Bu    8 Au   21 Ag    8 Bg   22 Ag                 
  0.203   0.209   0.253   0.365   0.399   0.402   0.412   0.416
 21 Bu   23 Ag   22 Bu   23 Bu   24 Ag   24 Bu    9 Au    9 Bg                 
  0.420   0.422   0.474   0.511   0.535   0.546   0.557   0.561
 25 Bu   25 Ag   26 Ag   10 Bg   10 Au   11 Au   27 Ag   11 Bg                 
  0.561   0.580   0.583   0.601   0.718   0.772   0.777   0.811
 26 Bu   28 Ag   27 Bu   28 Bu   29 Ag   12 Au   30 Ag   29 Bu                 
  0.822   0.864   0.914   1.009   1.134   1.255   1.603   1.643
 12 Bg   30 Bu   31 Ag   31 Bu   32 Ag   32 Bu   13 Au   33 Bu                 
  1.691   1.746   1.903   1.925   1.972   1.982   1.984   2.123
 13 Bg   33 Ag   34 Bu   14 Au   14 Bg   35 Bu   34 Ag   15 Au                 
  2.201   2.421   2.443   2.726   2.747   3.019   3.645   3.703
 35 Ag   36 Ag   36 Bu   15 Bg   37 Ag   37 Bu   16 Au   38 Bu                 
  3.842   3.877   3.971   3.975   3.980   3.997   4.000   4.003
 38 Ag   16 Bg   17 Au   17 Bg   39 Ag   18 Bg   39 Bu   18 Au                 
  4.003   4.037   4.111   4.292   4.309   4.687   6.486   6.616
 40 Ag   40 Bu   41 Ag   41 Bu   42 Ag   42 Bu   43 Ag   43 Bu                 
  7.515   7.520   7.522   7.543   7.614   7.617  35.121  35.829
 19 Au   44 Bu   19 Bg   44 Ag   45 Ag   45 Bu   46 Ag   46 Bu                 
 47.788  47.893 289.706 289.710 289.713 289.733 289.822 289.824
 47 Ag   47 Bu   20 Au   48 Bu   20 Bg   48 Ag   49 Ag   49 Bu                 
*******1020.686
 50 Ag   50 Bu                                                                 

 Beta MOs, Restricted
 -- Occupied --                  
-482.87 -482.87  -62.52  -62.52  -56.34  -56.34  -56.34  -56.34
  1 Bu    1 Ag    2 Bu    2 Ag    3 Ag    3 Bu    1 Au    1 Bg                 
-56.339 -56.339 -14.472 -14.471  -8.730  -8.730  -6.565  -6.565
  4 Ag    4 Bu    5 Ag    5 Bu    6 Bu    6 Ag    7 Ag    7 Bu                 
 -6.548  -6.548  -6.547  -6.547  -2.675  -2.675  -2.670  -2.670
  2 Au    2 Bg    8 Bu    8 Ag    9 Bu    9 Ag    3 Au    3 Bg                 
 -2.670  -2.670  -2.656  -2.656  -2.656  -2.656  -1.149  -0.824
 10 Ag   10 Bu    4 Bg    4 Au   11 Bu   11 Ag   12 Ag   12 Bu                 
 -0.792  -0.623  -0.516  -0.500  -0.499  -0.333  -0.328  -0.318
 13 Ag   13 Bu   14 Bu   14 Ag    5 Au    5 Bg   15 Ag   15 Bu                 
 -0.316  -0.309
  6 Au   16 Ag                                                                 
 -- Virtual --                   
 -0.185  -0.099  -0.064   0.012   0.022   0.044   0.046   0.062
 16 Bu    6 Bg   17 Ag   18 Ag   17 Bu    7 Au   18 Bu   19 Ag                 
  0.065   0.069   0.080   0.122   0.128   0.133   0.150   0.184
 20 Ag    7 Bg   19 Bu   20 Bu    8 Au   21 Ag    8 Bg   22 Ag                 
  0.203   0.209   0.253   0.365   0.399   0.402   0.412   0.416
 21 Bu   23 Ag   22 Bu   23 Bu   24 Ag   24 Bu    9 Au    9 Bg                 
  0.420   0.422   0.474   0.511   0.535   0.546   0.557   0.561
 25 Bu   25 Ag   26 Ag   10 Bg   10 Au   11 Au   27 Ag   11 Bg                 
  0.561   0.580   0.583   0.601   0.718   0.772   0.777   0.811
 26 Bu   28 Ag   27 Bu   28 Bu   29 Ag   12 Au   30 Ag   29 Bu                 
  0.822   0.864   0.914   1.009   1.134   1.255   1.603   1.643
 12 Bg   30 Bu   31 Ag   31 Bu   32 Ag   32 Bu   13 Au   33 Bu                 
  1.691   1.746   1.903   1.925   1.972   1.982   1.984   2.123
 13 Bg   33 Ag   34 Bu   14 Au   14 Bg   35 Bu   34 Ag   15 Au                 
  2.201   2.421   2.443   2.726   2.747   3.019   3.645   3.703
 35 Ag   36 Ag   36 Bu   15 Bg   37 Ag   37 Bu   16 Au   38 Bu                 
  3.842   3.877   3.971   3.975   3.980   3.997   4.000   4.003
 38 Ag   16 Bg   17 Au   17 Bg   39 Ag   18 Bg   39 Bu   18 Au                 
  4.003   4.037   4.111   4.292   4.309   4.687   6.486   6.616
 40 Ag   40 Bu   41 Ag   41 Bu   42 Ag   42 Bu   43 Ag   43 Bu                 
  7.515   7.520   7.522   7.543   7.614   7.617  35.121  35.829
 19 Au   44 Bu   19 Bg   44 Ag   45 Ag   45 Bu   46 Ag   46 Bu                 
 47.788  47.893 289.706 289.710 289.713 289.733 289.822 289.824
 47 Ag   47 Bu   20 Au   48 Bu   20 Bg   48 Ag   49 Ag   49 Bu                 
*******1020.686
 50 Ag   50 Bu                                                                 
 --------------------------------------------------------------

          Ground-State Mulliken Net Atomic Charges

     Atom                 Charge (a.u.)
  ----------------------------------------
      1 N                     0.002876
      2 N                     0.002876
      3 Br                   -0.002876
      4 Br                   -0.002876
  ----------------------------------------
  Sum of atomic charges =    -0.000000

 -----------------------------------------------------------------
                    Cartesian Multipole Moments
 -----------------------------------------------------------------
    Charge (ESU x 10^10)
                -0.0000
    Dipole Moment (Debye)
         X       0.0000      Y       0.0000      Z       0.0000
       Tot       0.0000
    Quadrupole Moments (Debye-Ang)
        XX     -44.0020     XY       0.9409     YY     -49.7511
        XZ      -0.0000     YZ       0.0000     ZZ     -47.9226
    Octopole Moments (Debye-Ang^2)
       XXX       0.0000    XXY       0.0000    XYY       0.0000
       YYY       0.0000    XXZ       0.0000    XYZ       0.0000
       YYZ       0.0000    XZZ       0.0000    YZZ       0.0000
       ZZZ       0.0000
    Hexadecapole Moments (Debye-Ang^3)
      XXXX   -1136.9504   XXXY      17.5925   XXYY    -227.8674
      XYYY       1.7617   YYYY     -75.6894   XXXZ      -0.0000
      XXYZ       0.0000   XYYZ      -0.0000   YYYZ       0.0000
      XXZZ    -225.8184   XYZZ       0.5147   YYZZ     -21.5854
      XZZZ      -0.0000   YZZZ       0.0000   ZZZZ     -56.0585
 -----------------------------------------------------------------
 Calculating MO derivatives via CPSCF
   1         3          12      0.176333    0.071420
   2         3          12      0.030012    0.014767
   3         3          12      0.004717    0.002217
   4         3          12      0.000830    0.000442
   5         8           7      0.000062    0.000034
   6        13           2      0.000004    0.000003
   7        15           0      0.000000    0.000000    Roots Converged
 Time for AOints: 4.4 s (CPU) 4.4 s (wall)
 ------------------------------------------------------------------------------
                     AOints        : Timing summary (seconds)
 ------------------------------------------------------------------------------
     job step          cpu (% of tot)      sys (% of tot)     wall (% of tot)
 ------------------------------------------------------------------------------
  cpscf_lag         0.4406E+02 (51.0)   0.6400E-04 (17.0)   0.4416E+02 (51.0)
  iterzp            0.3792E+02 (43.9)   0.3120E-03 (82.8)   0.3795E+02 (43.8)
  make_fx           0.0000E+00 ( 0.0)   0.0000E+00 ( 0.0)   0.0000E+00 ( 0.0)
  AOints            0.4358E+01 ( 5.0)   0.1000E-05 ( 0.3)   0.4361E+01 ( 5.0)
 ------------------------------------------------------------------------------
   Grand Totals     0.8643E+02          0.3770E-03          0.8660E+02
 ------------------------------------------------------------------------------
 Calculating analytic Hessian of the SCF energy
 Polarizability Matrix (a.u.)
            1           2           3
    1-161.1905947  -2.5449523  -0.0000000
    2  -2.5449523 -38.6151335   0.0000000
    3  -0.0000000   0.0000000 -35.9487740

 Direct stationary perturbation theory relativistic correction:

 rels  =      33.623247896262
 relv  =    -113.644371272173
 rel2e =      17.796287325018
 E_rel =     -62.224836050892

 Hessian of the SCF Energy
            1           2           3           4           5           6
    1   0.3218415  -0.3076450   0.0000000  -0.2511253   0.3118059  -0.0000000
    2  -0.3076450   0.6280761  -0.0000000   0.3118059  -0.6107747   0.0000000
    3   0.0000000  -0.0000000   0.0031736  -0.0000000   0.0000000   0.0065180
    4  -0.2511253   0.3118059  -0.0000000   0.3218415  -0.3076450   0.0000000
    5   0.3118059  -0.6107747   0.0000000  -0.3076450   0.6280761  -0.0000000
    6  -0.0000000   0.0000000   0.0065180   0.0000000  -0.0000000   0.0031736
    7  -0.0691303   0.0574246  -0.0000000  -0.0015859  -0.0615855   0.0000000
    8   0.0133345   0.0135286  -0.0000000  -0.0174954  -0.0308299   0.0000000
    9   0.0000000   0.0000000  -0.0054362   0.0000000   0.0000000  -0.0042553
   10  -0.0015859  -0.0615855   0.0000000  -0.0691303   0.0574246   0.0000000
   11  -0.0174954  -0.0308299   0.0000000   0.0133345   0.0135286  -0.0000000
   12  -0.0000000   0.0000000  -0.0042553   0.0000000  -0.0000000  -0.0054362
            7           8           9          10          11          12
    1  -0.0691303   0.0133345   0.0000000  -0.0015859  -0.0174954  -0.0000000
    2   0.0574246   0.0135286   0.0000000  -0.0615855  -0.0308299   0.0000000
    3  -0.0000000  -0.0000000  -0.0054362   0.0000000   0.0000000  -0.0042553
    4  -0.0015859  -0.0174954   0.0000000  -0.0691303   0.0133345   0.0000000
    5  -0.0615855  -0.0308299   0.0000000   0.0574246   0.0135286  -0.0000000
    6   0.0000000   0.0000000  -0.0042553   0.0000000  -0.0000000  -0.0054362
    7   0.0632338   0.0024783  -0.0000000   0.0074823   0.0016826  -0.0000000
    8   0.0024783   0.0160612  -0.0000000   0.0016826   0.0012401   0.0000000
    9  -0.0000000  -0.0000000   0.0043593  -0.0000000  -0.0000000   0.0053322
   10   0.0074823   0.0016826  -0.0000000   0.0632338   0.0024783  -0.0000000
   11   0.0016826   0.0012401  -0.0000000   0.0024783   0.0160612  -0.0000000
   12  -0.0000000   0.0000000   0.0053322  -0.0000000  -0.0000000   0.0043593
 Gradient time:  CPU 119.05 s  wall 119.25 s
 **********************************************************************
 **                                                                  **
 **                       VIBRATIONAL ANALYSIS                       **
 **                       --------------------                       **
 **                                                                  **
 **        VIBRATIONAL FREQUENCIES (CM**-1) AND NORMAL MODES         **
 **     FORCE CONSTANTS (mDYN/ANGSTROM) AND REDUCED MASSES (AMU)     **
 **                  INFRARED INTENSITIES (KM/MOL)                   **
 **                                                                  **
 **********************************************************************


 Mode:                 1                      2                      3
 Frequency:       121.37                 146.74                 194.23
 Force Cnst:      0.6807                 0.2028                 0.3553
 Red. Mass:      78.4296                15.9845                15.9845
 IR Active:          NO                     YES                    YES
 IR Intens:        0.000                  0.037                  5.530
 Raman Active:       YES                    NO                     NO 
               X      Y      Z        X      Y      Z        X      Y      Z
 N          0.021 -0.058  0.000   -0.000  0.000  0.696   -0.054  0.694 -0.000
 N         -0.021  0.058  0.000   -0.000  0.000  0.696   -0.054  0.694 -0.000
 Br         0.704  0.003 -0.000   -0.000 -0.000 -0.124    0.010 -0.123  0.000
 Br        -0.704 -0.003 -0.000    0.000 -0.000 -0.124    0.010 -0.123  0.000
 TransDip  -0.000  0.000 -0.000    0.000 -0.000 -0.006    0.075 -0.009  0.000

 Mode:                 4                      5                      6
 Frequency:       397.29                 621.65                1743.74
 Force Cnst:      1.4865                 3.2176                25.1135
 Red. Mass:      15.9845                14.1317                14.0183
 IR Active:          YES                    NO                     NO 
 IR Intens:      252.677                  0.000                  0.000
 Raman Active:       NO                     YES                    YES
               X      Y      Z        X      Y      Z        X      Y      Z
 N          0.694  0.054 -0.000   -0.607 -0.362  0.000    0.363 -0.607  0.000
 N          0.694  0.054 -0.000    0.607  0.362  0.000   -0.363  0.607  0.000
 Br        -0.123 -0.010  0.000   -0.002 -0.031 -0.000   -0.011 -0.001 -0.000
 Br        -0.123 -0.010  0.000    0.002  0.031 -0.000    0.011  0.001 -0.000
 TransDip   0.509 -0.001 -0.000    0.000 -0.000  0.000   -0.000 -0.000  0.000

 STANDARD THERMODYNAMIC QUANTITIES AT   298.15 K  AND     1.00 ATM

   This Molecule has  0 Imaginary Frequencies
   Zero point vibrational energy:        4.610 kcal/mol

   Atom    1 Element N  Has Mass   14.00307
   Atom    2 Element N  Has Mass   14.00307
   Atom    3 Element Br Has Mass   78.91830
   Atom    4 Element Br Has Mass   78.91830
   Molecular Mass:   185.842740 amu
   Principal axes and moments of inertia in amu*Bohr^2:
                             1           2           3
    Eigenvalues --       24.00672  3086.73981  3110.74653
          X               1.00000    -0.00066    -0.00000
          Y               0.00066     1.00000    -0.00000
          Z               0.00000     0.00000     1.00000
   Rotational Symmetry Number is   2
   The Molecule is an Asymmetric Top
   Translational Enthalpy:        0.889 kcal/mol
   Rotational Enthalpy:           0.889 kcal/mol
   Vibrational Enthalpy:          6.101 kcal/mol
   gas constant (RT):             0.592 kcal/mol
   Translational Entropy:        41.565  cal/mol.K
   Rotational Entropy:           25.558  cal/mol.K
   Vibrational Entropy:           9.370  cal/mol.K

   Total Enthalpy:                8.471 kcal/mol
   Total Entropy:                76.493  cal/mol.K

 ======================================================================

 STANDARD THERMODYNAMIC QUANTITIES FOR ANHARMONIC VIBRATION -- TOSH

   Zero point vibrational energy: ************ kcal/mol

   Vibrational Enthalpy:   ************ kcal/mol
   Vibrational Entropy:             NaN  cal/mol.K

   Total Enthalpy:         ************ kcal/mol
   Total Entropy:                   NaN  cal/mol.K

 ======================================================================

 STANDARD THERMODYNAMIC QUANTITIES FOR ANHARMONIC VIBRATION -- VPT2

   Zero point vibrational energy: ************ kcal/mol

   Vibrational Enthalpy:   ************ kcal/mol
   Vibrational Entropy:             NaN  cal/mol.K

   Total Enthalpy:         ************ kcal/mol
   Total Entropy:                   NaN  cal/mol.K

 ======================================================================

Archival summary:
1\1\TWL02\FREQ\ProcedureUnspecified\BasisUnspecified\r22\taweetha\TueOct3014:56:332018TueOct3014:56:332018\0\\#,FREQ,ProcedureUnspecified,BasisUnspecified,\\0,1\Br\N,1,2.07471\N,2,1.17219,1,109.457\Br,3,2.07471,2,109.457,1,180,0\\\@

 Total job time:  130.17s(wall), 129.69s(cpu) 
 Tue Oct 30 14:56:33 2018

        *************************************************************
        *                                                           *
        *  Thank you very much for using Q-Chem.  Have a nice day.  *
        *                                                           *
        *************************************************************
