# Supplementary material for: Geometric and energetic data from ab initio calculations of haloethene, haloimine, halomethylenephosphine, haloiminophosphine, halodiazene, halodiphosphene and halocyclopropane
Source: Data Brief. 2019 Nov 2;27:104738. doi: 10.1016/j.dib.2019.104738 (PMC6861602; doi:10.1016/j.dib.2019.104738)
Supplement: Multimedia component 6 [file mmc6.zip › NN/B3LYP/BrENNEI.out]

Q-Chem Developer Version!
                  Welcome to Q-Chem
     A Quantum Leap Into The Future Of Chemistry


 Q-Chem 5.1, Q-Chem, Inc., Pleasanton, CA (2018)

 Yihan Shao,  Zhengting Gan,  E. Epifanovsky,  A. T. B. Gilbert,  M. Wormit,  
 J. Kussmann,  A. W. Lange,  A. Behn,  Jia Deng,  Xintian Feng,  D. Ghosh,  
 M. Goldey,  P. R. Horn,  L. D. Jacobson,  I. Kaliman,  T. Kus,  A. Landau,  
 Jie Liu,  E. I. Proynov,  R. M. Richard,  R. P. Steele,  E. J. Sundstrom,  
 H. L. Woodcock III,  P. M. Zimmerman,  D. Zuev,  B. Albrecht,  E. Alguire,  
 S. A. Baeppler,  D. Barton,  Z. Benda,  Y. A. Bernard,  E. J. Berquist,  
 K. B. Bravaya,  H. Burton,  D. Casanova,  Chun-Min Chang,  Yunqing Chen,  
 A. Chien,  K. D. Closser,  M. P. Coons,  S. Coriani,  S. Dasgupta,  
 A. L. Dempwolff,  M. Diedenhofen,  Hainam Do,  R. G. Edgar,  Po-Tung Fang,  
 S. Faraji,  S. Fatehi,  Qingguo Feng,  K. D. Fenk,  J. Fosso-Tande,  
 Qinghui Ge,  A. Ghysels,  G. Gidofalvi,  J. Gomes,  J. Gonthier,  A. Gunina,  
 D. Hait,  M. W. D. Hanson-Heine,  P. H. P. Harbach,  A. W. Hauser,  
 J. E. Herr,  E. G. Hohenstein,  Z. C. Holden,  Kerwin Hui,  B. C. Huynh,  
 T.-C. Jagau,  Hyunjun Ji,  B. Kaduk,  K. Khistyaev,  Jaehoon Kim,  
 P. Klunzinger,  K. Koh,  D. Kosenkov,  L. Koulias,  T. Kowalczyk,  
 C. M. Krauter,  A. Kunitsa,  Ka Un Lao,  A. Laurent,  K. V. Lawler,  
 Joonho Lee,  D. Lefrancois,  S. Lehtola,  D. S. Levine,  Yi-Pei Li,  
 You-Sheng Lin,  Fenglai Liu,  E. Livshits,  A. Luenser,  P. Manohar,  
 E. Mansoor,  S. F. Manzer,  Shan-Ping Mao,  Yuezhi Mao,  N. Mardirossian,  
 A. V. Marenich,  T. Markovich,  L. A. Martinez-Martinez,  S. A. Maurer,  
 N. J. Mayhall,  S. C. McKenzie,  J.-M. Mewes,  A. F. Morrison,  
 J. W. Mullinax,  K. Nanda,  T. S. Nguyen-Beck,  R. Olivares-Amaya,  
 J. A. Parkhill,  T. M. Perrine,  F. Plasser,  P. Pokhilko,  S. Prager,  
 A. Prociuk,  E. Ramos,  D. R. Rehn,  F. Rob,  M. Schneider,  N. Sergueev,  
 S. M. Sharada,  S. Sharma,  D. W. Small,  T. Stauch,  T. Stein,  
 Yu-Chuan Su,  A. J. W. Thom,  A. Tkatchenko,  T. Tsuchimochi,  N. M. Tubman,  
 L. Vogt,  M. L. Vidal,  O. Vydrov,  M. A. Watson,  J. Wenzel,  
 M. de Wergifosse,  T. A. Wesolowski,  A. White,  J. Witte,  A. Yamada,  
 Jun Yang,  K. Yao,  S. Yeganeh,  S. R. Yost,  Zhi-Qiang You,  A. Zech,  
 Igor Ying Zhang,  Xing Zhang,  Yan Zhao,  Ying Zhu,  B. R. Brooks,  
 G. K. L. Chan,  C. J. Cramer,  M. S. Gordon,  W. J. Hehre,  A. Klamt,  
 M. W. Schmidt,  C. D. Sherrill,  D. G. Truhlar,  A. Aspuru-Guzik,  R. Baer,  
 A. T. Bell,  N. A. Besley,  Jeng-Da Chai,  A. E. DePrince, III,  
 R. A. DiStasio Jr.,  A. Dreuw,  B. D. Dunietz,  T. R. Furlani,  
 Chao-Ping Hsu,  Yousung Jung,  Jing Kong,  D. S. Lambrecht,  WanZhen Liang,  
 C. Ochsenfeld,  V. A. Rassolov,  L. V. Slipchenko,  J. E. Subotnik,  
 T. Van Voorhis,  J. M. Herbert,  A. I. Krylov,  P. M. W. Gill,  M. Head-Gordon

 Contributors to earlier versions of Q-Chem not listed above: 
 R. D. Adamson,  B. Austin,  J. Baker,  G. J. O. Beran,  K. Brandhorst,  
 S. T. Brown,  E. F. C. Byrd,  A. K. Chakraborty,  C.-L. Cheng,  
 Siu Hung Chien,  D. M. Chipman,  D. L. Crittenden,  H. Dachsel,  
 R. J. Doerksen,  A. D. Dutoi,  L. Fusti-Molnar,  W. A. Goddard III,  
 A. Golubeva-Zadorozhnaya,  S. R. Gwaltney,  G. Hawkins,  A. Heyden,  
 S. Hirata,  G. Kedziora,  F. J. Keil,  C. Kelley,  Jihan Kim,  R. A. King,  
 R. Z. Khaliullin,  P. P. Korambath,  W. Kurlancheek,  A. M. Lee,  M. S. Lee,  
 S. V. Levchenko,  Ching Yeh Lin,  D. Liotard,  R. C. Lochan,  I. Lotan,  
 P. E. Maslen,  N. Nair,  D. P. O'Neill,  D. Neuhauser,  E. Neuscamman,  
 C. M. Oana,  R. Olson,  B. Peters,  R. Peverati,  P. A. Pieniazek,  
 Y. M. Rhee,  J. Ritchie,  M. A. Rohrdanz,  E. Rosta,  N. J. Russ,  
 H. F. Schaefer III,  N. E. Schultz,  N. Shenvi,  A. C. Simmonett,  A. Sodt,  
 D. Stuck,  K. S. Thanthiriwatte,  V. Vanovschi,  Tao Wang,  A. Warshel,  
 C. F. Williams,  Q. Wu,  X. Xu,  W. Zhang

 Please cite Q-Chem as follows:
 Y. Shao et al., Mol. Phys. 113, 184-215 (2015)
 DOI: 10.1080/00268976.2014.952696

 Q-Chem 5.1.1 for Intel X86 EM64T Linux

 Parts of Q-Chem use Armadillo 8.300.2 (Tropical Shenanigans).
 http://arma.sourceforge.net/

 Q-Chem begins on Tue Oct 30 14:56:33 2018  

Host: 
0

     Scratch files written to /scratch/taweetham/qchem17801//
Input Ideriv = 2
Curr. Ideriv = -1
Max.  Ideriv = 2

Checking the input file for inconsistencies... 	...done.

--------------------------------------------------------------
User input:
--------------------------------------------------------------
$molecule
0 1
N 
N 1 NN 
Br 2 NBr 1 ANG 
I 1 NI 2 ANG  3 DHA

NN=1.25
NH=1.09
NF=1.36
NCl=1.75
NBr=1.94
NI=2.14
ANG=120.0
DHA=180.0
$end

$rem
   job_type	optimization
   basis	6-311++g**
   method	b3lyp
$end

--------------------------------------------------------------
 ----------------------------------------------------------------
             Standard Nuclear Orientation (Angstroms)
    I     Atom           X                Y                Z
 ----------------------------------------------------------------
    1      N      -0.0816913875    -0.4771891504    -0.0000000000
    2      N      -0.9382373763     0.4332112940     0.0000000000
    3      Br     -2.8265602877    -0.0115769503    -0.0000000000
    4      I       2.0013039890     0.0134535520     0.0000000000
 ----------------------------------------------------------------
 Molecular Point Group                 Cs    NOp =  2
 Largest Abelian Subgroup              Cs    NOp =  2
 Nuclear Repulsion Energy =   495.3198937613 hartrees
 There are       51 alpha and       51 beta electrons
 Requested basis set is 6-311++G(d,p)
 There are 55 shells and 154 basis functions

 Total QAlloc Memory Limit   2000 MB
 Mega-Array Size       188 MB
 MEM_STATIC part       192 MB
 A cutoff of  1.0D-11 yielded   1175 shell pairs
 There are      9943 function pairs (     11260 Cartesian)
 Smallest overlap matrix eigenvalue = 2.57E-04

 Scale SEOQF with 1.000000e-01/1.000000e-01/1.000000e-01

 Standard Electronic Orientation quadrupole field applied
 Nucleus-field energy     =     0.0000000180 hartrees
 Guess from superposition of atomic densities
 Warning:  Energy on first SCF cycle will be non-variational
 SAD guess density has 102.000000 electrons

 -----------------------------------------------------------------------
  General SCF calculation program by
  Eric Jon Sundstrom, Paul Horn, Yuezhi Mao, Dmitri Zuev, Alec White,
  David Stuck, Shaama M.S., Shane Yost, Joonho Lee, David Small,
  Daniel Levine, Susi Lehtola, Hugh Burton, Evgeny Epifanovsky
 -----------------------------------------------------------------------
 Exchange:     0.2000 Hartree-Fock + 0.0800 Slater + 0.7200 B88
 Correlation:  0.1900 VWN1RPA + 0.8100 LYP
 Using SG-1 standard quadrature grid
 A restricted SCF calculation will be
 performed using DIIS
 SCF converges when DIIS error is below 1.0e-08
 ---------------------------------------
  Cycle       Energy         DIIS error
 ---------------------------------------
    1   -9603.3372133500      3.71e-02  
    2   -9603.0928228155      2.93e-03  
    3   -9603.0868304601      2.93e-03  
    4   -9603.0993080357      1.61e-03  
    5   -9603.1065773834      2.94e-04  
    6   -9603.1066426803      1.79e-04  
    7   -9603.1067253737      3.93e-05  
    8   -9603.1067280547      1.85e-05  
    9   -9603.1067290692      2.02e-06  
   10   -9603.1067290879      5.35e-07  
   11   -9603.1067290895      1.05e-07  
   12   -9603.1067290895      1.76e-08  
   13   -9603.1067290896      5.85e-09  Convergence criterion met
 ---------------------------------------
 SCF time:   CPU 20.63s  wall 21.00s 
 SCF   energy in the final basis set =    -9603.1067290896
 Total energy in the final basis set =    -9603.1067290896

 --------------------------------------------------------------
             Orbital Energies (a.u.) and Symmetries
 --------------------------------------------------------------

 Alpha MOs, Restricted
 -- Occupied --                  
******* -482.87 -176.34 -165.74 -165.74 -165.74  -62.52  -56.34
  1 A'    2 A'    3 A'    4 A'    1 A"    5 A'    6 A'    7 A'                 
-56.337 -56.337 -35.837 -31.331 -31.323 -31.323 -22.981 -22.979
  2 A"    8 A'    9 A'   10 A'    3 A"   11 A'   12 A'    4 A"                 
-22.979 -22.974 -22.974 -14.454 -14.444  -8.729  -6.563  -6.546
 13 A'    5 A"   14 A'   15 A'   16 A'   17 A'   18 A'    6 A"                 
 -6.545  -6.385  -4.801  -4.782  -4.781  -2.673  -2.669  -2.668
 19 A'   20 A'   21 A'    7 A"   22 A'   23 A'    8 A"   24 A'                 
 -2.655  -2.655  -2.066  -2.060  -2.059  -2.043  -2.043  -1.079
  9 A"   25 A'   26 A'   10 A"   27 A'   11 A"   28 A'   29 A'                 
 -0.825  -0.711  -0.599  -0.491  -0.472  -0.461  -0.328  -0.324
 30 A'   31 A'   32 A'   33 A'   34 A'   12 A"   13 A"   35 A'                 
 -0.299  -0.294  -0.273
 36 A'   14 A"   37 A'                                                         
 -- Virtual --                   
 -0.153  -0.107  -0.058   0.016   0.055   0.055   0.058   0.094
 38 A'   15 A"   39 A'   40 A'   41 A'   16 A"   42 A'   43 A'                 
  0.111   0.118   0.137   0.151   0.162   0.188   0.197   0.202
 44 A'   17 A"   45 A'   18 A"   46 A'   47 A'   48 A'   19 A"                 
  0.205   0.232   0.321   0.382   0.384   0.394   0.402   0.417
 49 A'   50 A'   51 A'   20 A"   52 A'   53 A'   21 A"   54 A'                 
  0.418   0.429   0.475   0.535   0.544   0.554   0.585   0.602
 22 A"   55 A'   56 A'   23 A"   57 A'   24 A"   58 A'   59 A'                 
  0.646   0.759   0.777   0.810   0.825   0.841   0.859   0.934
 60 A'   25 A"   61 A'   62 A'   63 A'   26 A"   64 A'   65 A'                 
  1.112   1.226   1.259   1.292   1.322   1.596   1.731   1.752
 66 A'   67 A'   27 A"   68 A'   69 A'   28 A"   70 A'   29 A"                 
  1.874   1.944   1.989   2.059   2.112   2.323   2.371   2.640
 71 A'   30 A"   72 A'   73 A'   31 A"   74 A'   75 A'   32 A"                 
  2.685   2.940   3.641   3.651   3.868   3.873   3.886   3.934
 76 A'   77 A'   33 A"   78 A'   79 A'   34 A"   80 A'   35 A"                 
  3.950   3.963   3.980   3.988   4.021   4.026   4.105   4.192
 81 A'   36 A"   37 A"   82 A'   38 A"   83 A'   84 A'   85 A'                 
  4.335   4.369   4.760   5.951   5.964   5.992   6.584   7.522
 86 A'   87 A'   88 A'   39 A"   89 A'   90 A'   91 A'   40 A"                 
  7.537   7.619  27.798  28.296  28.305  28.324  28.505  28.513
 92 A'   93 A'   94 A'   41 A"   95 A'   96 A'   42 A"   97 A'                 
 28.516  28.537  28.620  35.158  35.549  47.867 127.843 127.850
 43 A"   98 A'   99 A'  100 A'  101 A'  102 A'   44 A"  103 A'                 
127.875 151.601 289.714 289.727 289.8381020.6531901.763
104 A'  105 A'   45 A"  106 A'  107 A'  108 A'  109 A'                         

 Beta MOs, Restricted
 -- Occupied --                  
******* -482.87 -176.34 -165.74 -165.74 -165.74  -62.52  -56.34
  1 A'    2 A'    3 A'    4 A'    1 A"    5 A'    6 A'    7 A'                 
-56.337 -56.337 -35.837 -31.331 -31.323 -31.323 -22.981 -22.979
  2 A"    8 A'    9 A'   10 A'    3 A"   11 A'   12 A'    4 A"                 
-22.979 -22.974 -22.974 -14.454 -14.444  -8.729  -6.563  -6.546
 13 A'    5 A"   14 A'   15 A'   16 A'   17 A'   18 A'    6 A"                 
 -6.545  -6.385  -4.801  -4.782  -4.781  -2.673  -2.669  -2.668
 19 A'   20 A'   21 A'    7 A"   22 A'   23 A'    8 A"   24 A'                 
 -2.655  -2.655  -2.066  -2.060  -2.059  -2.043  -2.043  -1.079
  9 A"   25 A'   26 A'   10 A"   27 A'   11 A"   28 A'   29 A'                 
 -0.825  -0.711  -0.599  -0.491  -0.472  -0.461  -0.328  -0.324
 30 A'   31 A'   32 A'   33 A'   34 A'   12 A"   13 A"   35 A'                 
 -0.299  -0.294  -0.273
 36 A'   14 A"   37 A'                                                         
 -- Virtual --                   
 -0.153  -0.107  -0.058   0.016   0.055   0.055   0.058   0.094
 38 A'   15 A"   39 A'   40 A'   41 A'   16 A"   42 A'   43 A'                 
  0.111   0.118   0.137   0.151   0.162   0.188   0.197   0.202
 44 A'   17 A"   45 A'   18 A"   46 A'   47 A'   48 A'   19 A"                 
  0.205   0.232   0.321   0.382   0.384   0.394   0.402   0.417
 49 A'   50 A'   51 A'   20 A"   52 A'   53 A'   21 A"   54 A'                 
  0.418   0.429   0.475   0.535   0.544   0.554   0.585   0.602
 22 A"   55 A'   56 A'   23 A"   57 A'   24 A"   58 A'   59 A'                 
  0.646   0.759   0.777   0.810   0.825   0.841   0.859   0.934
 60 A'   25 A"   61 A'   62 A'   63 A'   26 A"   64 A'   65 A'                 
  1.112   1.226   1.259   1.292   1.322   1.596   1.731   1.752
 66 A'   67 A'   27 A"   68 A'   69 A'   28 A"   70 A'   29 A"                 
  1.874   1.944   1.989   2.059   2.112   2.323   2.371   2.640
 71 A'   30 A"   72 A'   73 A'   31 A"   74 A'   75 A'   32 A"                 
  2.685   2.940   3.641   3.651   3.868   3.873   3.886   3.934
 76 A'   77 A'   33 A"   78 A'   79 A'   34 A"   80 A'   35 A"                 
  3.950   3.963   3.980   3.988   4.021   4.026   4.105   4.192
 81 A'   36 A"   37 A"   82 A'   38 A"   83 A'   84 A'   85 A'                 
  4.335   4.369   4.760   5.951   5.964   5.992   6.584   7.522
 86 A'   87 A'   88 A'   39 A"   89 A'   90 A'   91 A'   40 A"                 
  7.537   7.619  27.798  28.296  28.305  28.324  28.505  28.513
 92 A'   93 A'   94 A'   41 A"   95 A'   96 A'   42 A"   97 A'                 
 28.516  28.537  28.620  35.158  35.549  47.867 127.843 127.850
 43 A"   98 A'   99 A'  100 A'  101 A'  102 A'   44 A"  103 A'                 
127.875 151.601 289.714 289.727 289.8381020.6531901.763
104 A'  105 A'   45 A"  106 A'  107 A'  108 A'  109 A'                         
 --------------------------------------------------------------

          Ground-State Mulliken Net Atomic Charges

     Atom                 Charge (a.u.)
  ----------------------------------------
      1 N                    -0.093298
      2 N                    -0.122312
      3 Br                    0.038733
      4 I                     0.176878
  ----------------------------------------
  Sum of atomic charges =     0.000000

 -----------------------------------------------------------------
                    Cartesian Multipole Moments
 -----------------------------------------------------------------
    Charge (ESU x 10^10)
                 0.0000
    Dipole Moment (Debye)
         X       0.8645      Y       0.0576      Z       0.0000
       Tot       0.8665
    Quadrupole Moments (Debye-Ang)
        XX     -50.7696     XY       0.7130     YY     -60.4122
        XZ       0.0000     YZ      -0.0000     ZZ     -57.8525
    Octopole Moments (Debye-Ang^2)
       XXX       6.6131    XXY       0.3767    XYY       2.0488
       YYY       0.3141    XXZ       0.0000    XYZ      -0.0000
       YYZ       0.0000    XZZ       0.7329    YZZ       0.0585
       ZZZ       0.0000
    Hexadecapole Moments (Debye-Ang^3)
      XXXX   -1476.7206   XXXY      13.8460   XXYY    -298.2853
      XYYY       1.3601   YYYY     -92.8041   XXXZ       0.0000
      XXYZ      -0.0000   XYYZ       0.0000   YYYZ      -0.0000
      XXZZ    -292.7293   XYZZ       0.4135   YYZZ     -27.2098
      XZZZ       0.0000   YZZZ      -0.0000   ZZZZ     -72.8302
 -----------------------------------------------------------------
 Calculating analytic gradient of the SCF energy
 Gradient of SCF Energy
            1           2           3           4
    1   0.0917396  -0.0890583   0.0056444  -0.0083256
    2  -0.0294985   0.0253379   0.0137342  -0.0095736
    3   0.0000000  -0.0000000  -0.0000000  -0.0000000
 Max gradient component =       9.174E-02
 RMS gradient           =       3.899E-02
 Gradient time:  CPU 5.66 s  wall 5.66 s
 Geometry Optimization Parameters
   NAtoms,    NIC,     NZ,  NCons,   NDum,   NFix, NCnnct, MaxDiis
        4      14       4       0       0       0       0       0


** GEOMETRY OPTIMIZATION IN DELOCALIZED INTERNAL COORDINATES **
   Searching for a Minimum

   Optimization Cycle:   1

                       Coordinates (Angstroms)
     ATOM                X               Y               Z
      1  N        -0.0816913875   -0.4771891504    0.0000000000
      2  N        -0.9382373763    0.4332112940    0.0000000000
      3  Br       -2.8265602877   -0.0115769503    0.0000000000
      4  I         2.0013039890    0.0134535520    0.0000000000
   Point Group: cs    Number of degrees of freedom:     5


   Energy is  -9603.106729090


 Attempting to Generate Delocalized Internal Coordinates

  5 Hessian modes will be used to form the next step
  Hessian Eigenvalues:
     0.108095    0.175927    0.250000    0.250000    0.832368

 Minimum Search - Taking Simple RFO Step
 Searching for Lamda that Minimizes Along All modes
 Value Taken    Lamda =  -0.02171349
 Step Taken.  Stepsize is  0.249126

                             Maximum     Tolerance    Cnvgd?
         Gradient           0.074829      0.000300      NO
         Displacement       0.172814      0.001200      NO
         Energy change     *********      0.000001      NO


 New Cartesian Coordinates Obtained by Inverse Iteration

 Displacement from previous Coordinates is:  0.281040
 ----------------------------------------------------------------
             Standard Nuclear Orientation (Angstroms)
    I     Atom           X                Y                Z
 ----------------------------------------------------------------
    1      N      -0.1678648567    -0.4814553742     0.0000000000
    2      N      -0.8740606792     0.4846264997     0.0000000000
    3      Br     -2.7619154311    -0.0551762463     0.0000000000
    4      I       1.9586559045     0.0099038661     0.0000000000
 ----------------------------------------------------------------
 Molecular Point Group                 Cs    NOp =  2
 Largest Abelian Subgroup              Cs    NOp =  2
 Nuclear Repulsion Energy =   503.2458121485 hartrees
 There are       51 alpha and       51 beta electrons
 Applying Cartesian multipole field
    Component          Value
    ---------          -----
     (2,0,0)        1.00000E-11
     (0,2,0)        2.00000E-11
     (0,0,2)       -3.00000E-11
 Nucleus-field energy     =     0.0000000172 hartrees
 Requested basis set is 6-311++G(d,p)
 There are 55 shells and 154 basis functions
 A cutoff of  1.0D-11 yielded   1185 shell pairs
 There are      9991 function pairs (     11319 Cartesian)
 Smallest overlap matrix eigenvalue = 2.30E-04
 Guess MOs from SCF MO coefficient file

 -----------------------------------------------------------------------
  General SCF calculation program by
  Eric Jon Sundstrom, Paul Horn, Yuezhi Mao, Dmitri Zuev, Alec White,
  David Stuck, Shaama M.S., Shane Yost, Joonho Lee, David Small,
  Daniel Levine, Susi Lehtola, Hugh Burton, Evgeny Epifanovsky
 -----------------------------------------------------------------------
 Exchange:     0.2000 Hartree-Fock + 0.0800 Slater + 0.7200 B88
 Correlation:  0.1900 VWN1RPA + 0.8100 LYP
 Using SG-1 standard quadrature grid
 A restricted SCF calculation will be
 performed using DIIS
 SCF converges when DIIS error is below 1.0e-08
 ---------------------------------------
  Cycle       Energy         DIIS error
 ---------------------------------------
    1   -9603.1058732606      1.77e-03  
    2   -9603.1184481503      5.83e-04  
    3   -9603.1172135718      8.59e-04  
    4   -9603.1193163002      1.56e-04  
    5   -9603.1193764479      6.14e-05  
    6   -9603.1193855587      2.04e-05  
    7   -9603.1193865579      4.32e-06  
    8   -9603.1193865761      3.49e-06  
    9   -9603.1193866202      2.26e-07  
   10   -9603.1193866203      1.06e-07  
   11   -9603.1193866204      2.47e-08  
   12   -9603.1193866203      6.23e-09  Convergence criterion met
 ---------------------------------------
 SCF time:   CPU 19.21s  wall 19.00s 
 SCF   energy in the final basis set =    -9603.1193866203
 Total energy in the final basis set =    -9603.1193866203

 --------------------------------------------------------------
             Orbital Energies (a.u.) and Symmetries
 --------------------------------------------------------------

 Alpha MOs, Restricted
 -- Occupied --                  
******* -482.86 -176.34 -165.74 -165.74 -165.74  -62.52  -56.34
  1 A'    2 A'    3 A'    4 A'    1 A"    5 A'    6 A'    7 A'                 
-56.333 -56.332 -35.832 -31.327 -31.319 -31.319 -22.977 -22.975
  2 A"    8 A'    9 A'   10 A'    3 A"   11 A'   12 A'    4 A"                 
-22.975 -22.969 -22.969 -14.460 -14.450  -8.725  -6.558  -6.542
 13 A'    5 A"   14 A'   15 A'   16 A'   17 A'   18 A'    6 A"                 
 -6.541  -6.381  -4.796  -4.778  -4.777  -2.669  -2.664  -2.664
 19 A'   20 A'   21 A'    7 A"   22 A'   23 A'    8 A"   24 A'                 
 -2.651  -2.651  -2.061  -2.056  -2.055  -2.039  -2.039  -1.123
  9 A"   25 A'   26 A'   10 A"   27 A'   28 A'   11 A"   29 A'                 
 -0.819  -0.703  -0.599  -0.501  -0.487  -0.484  -0.324  -0.317
 30 A'   31 A'   32 A'   33 A'   34 A'   12 A"   13 A"   35 A'                 
 -0.299  -0.293  -0.287
 36 A'   14 A"   37 A'                                                         
 -- Virtual --                   
 -0.156  -0.100  -0.060   0.017   0.053   0.055   0.058   0.095
 38 A'   15 A"   39 A'   40 A'   41 A'   16 A"   42 A'   43 A'                 
  0.110   0.115   0.128   0.146   0.167   0.187   0.199   0.201
 44 A'   17 A"   45 A'   18 A"   46 A'   47 A'   48 A'   49 A'                 
  0.203   0.231   0.358   0.384   0.385   0.398   0.399   0.415
 19 A"   50 A'   51 A'   52 A'   20 A"   21 A"   53 A'   54 A'                 
  0.421   0.434   0.480   0.525   0.534   0.557   0.575   0.598
 22 A"   55 A'   56 A'   57 A'   23 A"   24 A"   58 A'   59 A'                 
  0.636   0.754   0.762   0.795   0.817   0.822   0.863   0.978
 60 A'   25 A"   61 A'   62 A'   63 A'   26 A"   64 A'   65 A'                 
  1.110   1.231   1.260   1.289   1.329   1.603   1.688   1.721
 66 A'   67 A'   27 A"   68 A'   69 A'   28 A"   70 A'   29 A"                 
  1.850   1.944   1.995   2.068   2.125   2.393   2.403   2.703
 71 A'   30 A"   72 A'   73 A'   31 A"   74 A'   75 A'   32 A"                 
  2.725   2.982   3.642   3.671   3.858   3.879   3.939   3.954
 76 A'   77 A'   33 A"   78 A'   79 A'   34 A"   35 A"   80 A'                 
  3.961   3.967   3.986   4.000   4.017   4.019   4.118   4.197
 36 A"   81 A'   37 A"   82 A'   83 A'   38 A"   84 A'   85 A'                 
  4.344   4.367   4.723   5.955   5.968   5.998   6.583   7.525
 86 A'   87 A'   88 A'   39 A"   89 A'   90 A'   91 A'   40 A"                 
  7.541   7.622  27.793  28.300  28.310  28.329  28.510  28.517
 92 A'   93 A'   94 A'   41 A"   95 A'   96 A'   42 A"   97 A'                 
 28.518  28.540  28.622  35.139  35.735  47.867 127.847 127.854
 43 A"   98 A'   99 A'  100 A'  101 A'  102 A'   44 A"  103 A'                 
127.881 151.598 289.717 289.733 289.8411020.6511901.760
104 A'  105 A'   45 A"  106 A'  107 A'  108 A'  109 A'                         

 Beta MOs, Restricted
 -- Occupied --                  
******* -482.86 -176.34 -165.74 -165.74 -165.74  -62.52  -56.34
  1 A'    2 A'    3 A'    4 A'    1 A"    5 A'    6 A'    7 A'                 
-56.333 -56.332 -35.832 -31.327 -31.319 -31.319 -22.977 -22.975
  2 A"    8 A'    9 A'   10 A'    3 A"   11 A'   12 A'    4 A"                 
-22.975 -22.969 -22.969 -14.460 -14.450  -8.725  -6.558  -6.542
 13 A'    5 A"   14 A'   15 A'   16 A'   17 A'   18 A'    6 A"                 
 -6.541  -6.381  -4.796  -4.778  -4.777  -2.669  -2.664  -2.664
 19 A'   20 A'   21 A'    7 A"   22 A'   23 A'    8 A"   24 A'                 
 -2.651  -2.651  -2.061  -2.056  -2.055  -2.039  -2.039  -1.123
  9 A"   25 A'   26 A'   10 A"   27 A'   28 A'   11 A"   29 A'                 
 -0.819  -0.703  -0.599  -0.501  -0.487  -0.484  -0.324  -0.317
 30 A'   31 A'   32 A'   33 A'   34 A'   12 A"   13 A"   35 A'                 
 -0.299  -0.293  -0.287
 36 A'   14 A"   37 A'                                                         
 -- Virtual --                   
 -0.156  -0.100  -0.060   0.017   0.053   0.055   0.058   0.095
 38 A'   15 A"   39 A'   40 A'   41 A'   16 A"   42 A'   43 A'                 
  0.110   0.115   0.128   0.146   0.167   0.187   0.199   0.201
 44 A'   17 A"   45 A'   18 A"   46 A'   47 A'   48 A'   49 A'                 
  0.203   0.231   0.358   0.384   0.385   0.398   0.399   0.415
 19 A"   50 A'   51 A'   52 A'   20 A"   21 A"   53 A'   54 A'                 
  0.421   0.434   0.480   0.525   0.534   0.557   0.575   0.598
 22 A"   55 A'   56 A'   57 A'   23 A"   24 A"   58 A'   59 A'                 
  0.636   0.754   0.762   0.795   0.817   0.822   0.863   0.978
 60 A'   25 A"   61 A'   62 A'   63 A'   26 A"   64 A'   65 A'                 
  1.110   1.231   1.260   1.289   1.329   1.603   1.688   1.721
 66 A'   67 A'   27 A"   68 A'   69 A'   28 A"   70 A'   29 A"                 
  1.850   1.944   1.995   2.068   2.125   2.393   2.403   2.703
 71 A'   30 A"   72 A'   73 A'   31 A"   74 A'   75 A'   32 A"                 
  2.725   2.982   3.642   3.671   3.858   3.879   3.939   3.954
 76 A'   77 A'   33 A"   78 A'   79 A'   34 A"   35 A"   80 A'                 
  3.961   3.967   3.986   4.000   4.017   4.019   4.118   4.197
 36 A"   81 A'   37 A"   82 A'   83 A'   38 A"   84 A'   85 A'                 
  4.344   4.367   4.723   5.955   5.968   5.998   6.583   7.525
 86 A'   87 A'   88 A'   39 A"   89 A'   90 A'   91 A'   40 A"                 
  7.541   7.622  27.793  28.300  28.310  28.329  28.510  28.517
 92 A'   93 A'   94 A'   41 A"   95 A'   96 A'   42 A"   97 A'                 
 28.518  28.540  28.622  35.139  35.735  47.867 127.847 127.854
 43 A"   98 A'   99 A'  100 A'  101 A'  102 A'   44 A"  103 A'                 
127.881 151.598 289.717 289.733 289.8411020.6511901.760
104 A'  105 A'   45 A"  106 A'  107 A'  108 A'  109 A'                         
 --------------------------------------------------------------

          Ground-State Mulliken Net Atomic Charges

     Atom                 Charge (a.u.)
  ----------------------------------------
      1 N                    -0.054550
      2 N                    -0.083371
      3 Br                    0.004373
      4 I                     0.133548
  ----------------------------------------
  Sum of atomic charges =    -0.000000

 -----------------------------------------------------------------
                    Cartesian Multipole Moments
 -----------------------------------------------------------------
    Charge (ESU x 10^10)
                -0.0000
    Dipole Moment (Debye)
         X       0.7993      Y       0.0342      Z      -0.0000
       Tot       0.8001
    Quadrupole Moments (Debye-Ang)
        XX     -52.5311     XY       1.0509     YY     -60.0889
        XZ      -0.0000     YZ       0.0000     ZZ     -57.9249
    Octopole Moments (Debye-Ang^2)
       XXX       8.8429    XXY       0.0163    XYY       1.7955
       YYY       2.1536    XXZ      -0.0000    XYZ      -0.0000
       YYZ      -0.0000    XZZ       0.7533    YZZ       0.7297
       ZZZ      -0.0000
    Hexadecapole Moments (Debye-Ang^3)
      XXXX   -1436.3585   XXXY      16.1777   XXYY    -285.5980
      XYYY      -4.5015   YYYY     -93.9601   XXXZ       0.0000
      XXYZ       0.0000   XYYZ       0.0000   YYYZ       0.0000
      XXZZ    -282.5987   XYZZ      -1.5497   YYZZ     -27.4635
      XZZZ       0.0000   YZZZ       0.0000   ZZZZ     -73.3336
 -----------------------------------------------------------------
 Calculating analytic gradient of the SCF energy
 Gradient of SCF Energy
            1           2           3           4
    1   0.0198665  -0.0247925   0.0161506  -0.0112246
    2  -0.0078753   0.0078172   0.0030247  -0.0029666
    3  -0.0000000   0.0000000   0.0000000  -0.0000000
 Max gradient component =       2.479E-02
 RMS gradient           =       1.132E-02
 Gradient time:  CPU 5.74 s  wall 5.74 s
 Geometry Optimization Parameters
   NAtoms,    NIC,     NZ,  NCons,   NDum,   NFix, NCnnct, MaxDiis
        4      14       4       0       0       0       0       0

 Cartesian Hessian Update
 Hessian Updated using BFGS Update


** GEOMETRY OPTIMIZATION IN DELOCALIZED INTERNAL COORDINATES **
   Searching for a Minimum

   Optimization Cycle:   2

                       Coordinates (Angstroms)
     ATOM                X               Y               Z
      1  N        -0.1678648567   -0.4814553742    0.0000000000
      2  N        -0.8740606792    0.4846264997    0.0000000000
      3  Br       -2.7619154311   -0.0551762463    0.0000000000
      4  I         1.9586559045    0.0099038661    0.0000000000
   Point Group: cs    Number of degrees of freedom:     5


   Energy is  -9603.119386620

 Hessian Updated using BFGS Update

  5 Hessian modes will be used to form the next step
  Hessian Eigenvalues:
     0.096144    0.159371    0.247293    0.311746    0.771292

 Minimum Search - Taking Simple RFO Step
 Searching for Lamda that Minimizes Along All modes
 Value Taken    Lamda =  -0.00398529
 Step Taken.  Stepsize is  0.178905

                             Maximum     Tolerance    Cnvgd?
         Gradient           0.024011      0.000300      NO
         Displacement       0.158539      0.001200      NO
         Energy change     -0.012658      0.000001      NO


 New Cartesian Coordinates Obtained by Inverse Iteration

 Displacement from previous Coordinates is:  0.144274
 ----------------------------------------------------------------
             Standard Nuclear Orientation (Angstroms)
    I     Atom           X                Y                Z
 ----------------------------------------------------------------
    1      N      -0.1852758116    -0.4965383963     0.0000000000
    2      N      -0.8547054588     0.4728580747     0.0000000000
    3      Br     -2.8097424101    -0.0457415901     0.0000000000
    4      I       2.0045386179     0.0273206569     0.0000000000
 ----------------------------------------------------------------
 Molecular Point Group                 Cs    NOp =  2
 Largest Abelian Subgroup              Cs    NOp =  2
 Nuclear Repulsion Energy =   493.7079515161 hartrees
 There are       51 alpha and       51 beta electrons
 Applying Cartesian multipole field
    Component          Value
    ---------          -----
     (2,0,0)        1.00000E-11
     (0,2,0)        2.00000E-11
     (0,0,2)       -3.00000E-11
 Nucleus-field energy     =     0.0000000179 hartrees
 Requested basis set is 6-311++G(d,p)
 There are 55 shells and 154 basis functions
 A cutoff of  1.0D-11 yielded   1171 shell pairs
 There are      9889 function pairs (     11200 Cartesian)
 Smallest overlap matrix eigenvalue = 2.17E-04
 Guess MOs from SCF MO coefficient file

 -----------------------------------------------------------------------
  General SCF calculation program by
  Eric Jon Sundstrom, Paul Horn, Yuezhi Mao, Dmitri Zuev, Alec White,
  David Stuck, Shaama M.S., Shane Yost, Joonho Lee, David Small,
  Daniel Levine, Susi Lehtola, Hugh Burton, Evgeny Epifanovsky
 -----------------------------------------------------------------------
 Exchange:     0.2000 Hartree-Fock + 0.0800 Slater + 0.7200 B88
 Correlation:  0.1900 VWN1RPA + 0.8100 LYP
 Using SG-1 standard quadrature grid
 A restricted SCF calculation will be
 performed using DIIS
 SCF converges when DIIS error is below 1.0e-08
 ---------------------------------------
  Cycle       Energy         DIIS error
 ---------------------------------------
    1   -9603.1194235329      7.15e-04  
    2   -9603.1220222986      2.24e-04  
    3   -9603.1216578417      4.15e-04  
    4   -9603.1222154878      4.15e-05  
    5   -9603.1222161959      3.96e-05  
    6   -9603.1222200543      7.66e-06  
    7   -9603.1222202035      1.59e-06  
    8   -9603.1222202099      9.21e-07  
    9   -9603.1222202130      2.09e-07  
   10   -9603.1222202131      5.75e-08  
   11   -9603.1222202132      8.68e-09  Convergence criterion met
 ---------------------------------------
 SCF time:   CPU 16.92s  wall 17.00s 
 SCF   energy in the final basis set =    -9603.1222202132
 Total energy in the final basis set =    -9603.1222202132

 --------------------------------------------------------------
             Orbital Energies (a.u.) and Symmetries
 --------------------------------------------------------------

 Alpha MOs, Restricted
 -- Occupied --                  
******* -482.86 -176.34 -165.74 -165.74 -165.74  -62.51  -56.34
  1 A'    2 A'    3 A'    4 A'    1 A"    5 A'    6 A'    7 A'                 
-56.330 -56.330 -35.832 -31.327 -31.319 -31.318 -22.977 -22.975
  2 A"    8 A'    9 A'   10 A'    3 A"   11 A'   12 A'    4 A"                 
-22.975 -22.969 -22.969 -14.465 -14.456  -8.722  -6.556  -6.539
 13 A'   14 A'    5 A"   15 A'   16 A'   17 A'   18 A'    6 A"                 
 -6.539  -6.381  -4.796  -4.777  -4.777  -2.666  -2.662  -2.661
 19 A'   20 A'   21 A'    7 A"   22 A'   23 A'    8 A"   24 A'                 
 -2.648  -2.648  -2.061  -2.055  -2.055  -2.039  -2.039  -1.136
  9 A"   25 A'   26 A'   10 A"   27 A'   28 A'   11 A"   29 A'                 
 -0.809  -0.696  -0.601  -0.506  -0.490  -0.487  -0.321  -0.316
 30 A'   31 A'   32 A'   33 A'   12 A"   34 A'   13 A"   35 A'                 
 -0.298  -0.295  -0.291
 36 A'   14 A"   37 A'                                                         
 -- Virtual --                   
 -0.173  -0.097  -0.064   0.018   0.053   0.055   0.057   0.095
 38 A'   15 A"   39 A'   40 A'   41 A'   16 A"   42 A'   43 A'                 
  0.108   0.112   0.128   0.146   0.166   0.184   0.198   0.203
 44 A'   17 A"   45 A'   18 A"   46 A'   47 A'   48 A'   49 A'                 
  0.203   0.232   0.365   0.384   0.384   0.395   0.397   0.417
 19 A"   50 A'   51 A'   20 A"   52 A'   53 A'   21 A"   54 A'                 
  0.421   0.432   0.476   0.518   0.534   0.559   0.570   0.595
 22 A"   55 A'   56 A'   57 A'   23 A"   24 A"   58 A'   59 A'                 
  0.623   0.747   0.752   0.778   0.815   0.818   0.869   0.970
 60 A'   25 A"   61 A'   62 A'   63 A'   26 A"   64 A'   65 A'                 
  1.108   1.236   1.260   1.286   1.315   1.608   1.673   1.702
 66 A'   67 A'   27 A"   68 A'   69 A'   28 A"   70 A'   29 A"                 
  1.816   1.948   1.992   2.053   2.119   2.388   2.416   2.724
 71 A'   30 A"   72 A'   73 A'   31 A"   74 A'   75 A'   32 A"                 
  2.742   3.001   3.640   3.675   3.856   3.882   3.939   3.953
 76 A'   77 A'   33 A"   78 A'   79 A'   34 A"   35 A"   80 A'                 
  3.956   3.986   3.991   4.002   4.011   4.013   4.108   4.175
 36 A"   37 A"   81 A'   82 A'   83 A'   38 A"   84 A'   85 A'                 
  4.331   4.341   4.701   5.954   5.967   5.999   6.570   7.526
 86 A'   87 A'   88 A'   39 A"   89 A'   90 A'   91 A'   40 A"                 
  7.541   7.625  27.776  28.300  28.309  28.329  28.510  28.515
 92 A'   93 A'   94 A'   41 A"   95 A'   96 A'   42 A"   43 A"                 
 28.517  28.537  28.613  35.124  35.810  47.856 127.846 127.854
 97 A'   98 A'   99 A'  100 A'  101 A'  102 A'   44 A"  103 A'                 
127.880 151.584 289.719 289.733 289.8381020.6381901.745
104 A'  105 A'   45 A"  106 A'  107 A'  108 A'  109 A'                         

 Beta MOs, Restricted
 -- Occupied --                  
******* -482.86 -176.34 -165.74 -165.74 -165.74  -62.51  -56.34
  1 A'    2 A'    3 A'    4 A'    1 A"    5 A'    6 A'    7 A'                 
-56.330 -56.330 -35.832 -31.327 -31.319 -31.318 -22.977 -22.975
  2 A"    8 A'    9 A'   10 A'    3 A"   11 A'   12 A'    4 A"                 
-22.975 -22.969 -22.969 -14.465 -14.456  -8.722  -6.556  -6.539
 13 A'   14 A'    5 A"   15 A'   16 A'   17 A'   18 A'    6 A"                 
 -6.539  -6.381  -4.796  -4.777  -4.777  -2.666  -2.662  -2.661
 19 A'   20 A'   21 A'    7 A"   22 A'   23 A'    8 A"   24 A'                 
 -2.648  -2.648  -2.061  -2.055  -2.055  -2.039  -2.039  -1.136
  9 A"   25 A'   26 A'   10 A"   27 A'   28 A'   11 A"   29 A'                 
 -0.809  -0.696  -0.601  -0.506  -0.490  -0.487  -0.321  -0.316
 30 A'   31 A'   32 A'   33 A'   12 A"   34 A'   13 A"   35 A'                 
 -0.298  -0.295  -0.291
 36 A'   14 A"   37 A'                                                         
 -- Virtual --                   
 -0.173  -0.097  -0.064   0.018   0.053   0.055   0.057   0.095
 38 A'   15 A"   39 A'   40 A'   41 A'   16 A"   42 A'   43 A'                 
  0.108   0.112   0.128   0.146   0.166   0.184   0.198   0.203
 44 A'   17 A"   45 A'   18 A"   46 A'   47 A'   48 A'   49 A'                 
  0.203   0.232   0.365   0.384   0.384   0.395   0.397   0.417
 19 A"   50 A'   51 A'   20 A"   52 A'   53 A'   21 A"   54 A'                 
  0.421   0.432   0.476   0.518   0.534   0.559   0.570   0.595
 22 A"   55 A'   56 A'   57 A'   23 A"   24 A"   58 A'   59 A'                 
  0.623   0.747   0.752   0.778   0.815   0.818   0.869   0.970
 60 A'   25 A"   61 A'   62 A'   63 A'   26 A"   64 A'   65 A'                 
  1.108   1.236   1.260   1.286   1.315   1.608   1.673   1.702
 66 A'   67 A'   27 A"   68 A'   69 A'   28 A"   70 A'   29 A"                 
  1.816   1.948   1.992   2.053   2.119   2.388   2.416   2.724
 71 A'   30 A"   72 A'   73 A'   31 A"   74 A'   75 A'   32 A"                 
  2.742   3.001   3.640   3.675   3.856   3.882   3.939   3.953
 76 A'   77 A'   33 A"   78 A'   79 A'   34 A"   35 A"   80 A'                 
  3.956   3.986   3.991   4.002   4.011   4.013   4.108   4.175
 36 A"   37 A"   81 A'   82 A'   83 A'   38 A"   84 A'   85 A'                 
  4.331   4.341   4.701   5.954   5.967   5.999   6.570   7.526
 86 A'   87 A'   88 A'   39 A"   89 A'   90 A'   91 A'   40 A"                 
  7.541   7.625  27.776  28.300  28.309  28.329  28.510  28.515
 92 A'   93 A'   94 A'   41 A"   95 A'   96 A'   42 A"   43 A"                 
 28.517  28.537  28.613  35.124  35.810  47.856 127.846 127.854
 97 A'   98 A'   99 A'  100 A'  101 A'  102 A'   44 A"  103 A'                 
127.880 151.584 289.719 289.733 289.8381020.6381901.745
104 A'  105 A'   45 A"  106 A'  107 A'  108 A'  109 A'                         
 --------------------------------------------------------------

          Ground-State Mulliken Net Atomic Charges

     Atom                 Charge (a.u.)
  ----------------------------------------
      1 N                    -0.029209
      2 N                    -0.062998
      3 Br                   -0.018070
      4 I                     0.110277
  ----------------------------------------
  Sum of atomic charges =     0.000000

 -----------------------------------------------------------------
                    Cartesian Multipole Moments
 -----------------------------------------------------------------
    Charge (ESU x 10^10)
                 0.0000
    Dipole Moment (Debye)
         X       0.8879      Y       0.0508      Z       0.0000
       Tot       0.8894
    Quadrupole Moments (Debye-Ang)
        XX     -53.2411     XY       1.0824     YY     -59.9935
        XZ       0.0000     YZ       0.0000     ZZ     -58.0864
    Octopole Moments (Debye-Ang^2)
       XXX       9.4317    XXY       0.1047    XYY       1.4779
       YYY       0.6421    XXZ       0.0000    XYZ      -0.0000
       YYZ       0.0000    XZZ       0.4010    YZZ       0.1936
       ZZZ       0.0000
    Hexadecapole Moments (Debye-Ang^3)
      XXXX   -1499.0172   XXXY      14.3802   XXYY    -296.3230
      XYYY      -6.6489   YYYY     -93.7478   XXXZ      -0.0000
      XXYZ       0.0000   XYYZ       0.0000   YYYZ       0.0000
      XXZZ    -293.9855   XYZZ      -2.2688   YYZZ     -27.5451
      XZZZ      -0.0000   YZZZ       0.0000   ZZZZ     -73.9002
 -----------------------------------------------------------------
 Calculating analytic gradient of the SCF energy
 Gradient of SCF Energy
            1           2           3           4
    1   0.0026145  -0.0125517   0.0124355  -0.0024983
    2  -0.0044739   0.0024489   0.0014322   0.0005928
    3   0.0000000  -0.0000000  -0.0000000  -0.0000000
 Max gradient component =       1.255E-02
 RMS gradient           =       5.429E-03
 Gradient time:  CPU 5.49 s  wall 5.49 s
 Geometry Optimization Parameters
   NAtoms,    NIC,     NZ,  NCons,   NDum,   NFix, NCnnct, MaxDiis
        4      14       4       0       0       0       0       0

 Cartesian Hessian Update
 Hessian Updated using BFGS Update


** GEOMETRY OPTIMIZATION IN DELOCALIZED INTERNAL COORDINATES **
   Searching for a Minimum

   Optimization Cycle:   3

                       Coordinates (Angstroms)
     ATOM                X               Y               Z
      1  N        -0.1852758116   -0.4965383963    0.0000000000
      2  N        -0.8547054588    0.4728580747    0.0000000000
      3  Br       -2.8097424101   -0.0457415901    0.0000000000
      4  I         2.0045386179    0.0273206569    0.0000000000
   Point Group: cs    Number of degrees of freedom:     5


   Energy is  -9603.122220213

 Hessian Updated using BFGS Update

  5 Hessian modes will be used to form the next step
  Hessian Eigenvalues:
     0.062549    0.140881    0.253706    0.301113    0.778471

 Minimum Search - Taking Simple RFO Step
 Searching for Lamda that Minimizes Along All modes
 Value Taken    Lamda =  -0.00225682
 Step Taken.  Stepsize is  0.176268

                             Maximum     Tolerance    Cnvgd?
         Gradient           0.009553      0.000300      NO
         Displacement       0.144511      0.001200      NO
         Energy change     -0.002834      0.000001      NO


 New Cartesian Coordinates Obtained by Inverse Iteration

 Displacement from previous Coordinates is:  0.155036
 ----------------------------------------------------------------
             Standard Nuclear Orientation (Angstroms)
    I     Atom           X                Y                Z
 ----------------------------------------------------------------
    1      N      -0.1829643325    -0.4990499248     0.0000000000
    2      N      -0.8328777767     0.4644147073     0.0000000000
    3      Br     -2.8757159025    -0.0423600954     0.0000000000
    4      I       2.0463729493     0.0348940581     0.0000000000
 ----------------------------------------------------------------
 Molecular Point Group                 Cs    NOp =  2
 Largest Abelian Subgroup              Cs    NOp =  2
 Nuclear Repulsion Energy =   483.8680237484 hartrees
 There are       51 alpha and       51 beta electrons
 Applying Cartesian multipole field
    Component          Value
    ---------          -----
     (2,0,0)        1.00000E-11
     (0,2,0)        2.00000E-11
     (0,0,2)       -3.00000E-11
 Nucleus-field energy     =     0.0000000187 hartrees
 Requested basis set is 6-311++G(d,p)
 There are 55 shells and 154 basis functions
 A cutoff of  1.0D-11 yielded   1161 shell pairs
 There are      9845 function pairs (     11153 Cartesian)
 Smallest overlap matrix eigenvalue = 2.05E-04
 Guess MOs from SCF MO coefficient file

 -----------------------------------------------------------------------
  General SCF calculation program by
  Eric Jon Sundstrom, Paul Horn, Yuezhi Mao, Dmitri Zuev, Alec White,
  David Stuck, Shaama M.S., Shane Yost, Joonho Lee, David Small,
  Daniel Levine, Susi Lehtola, Hugh Burton, Evgeny Epifanovsky
 -----------------------------------------------------------------------
 Exchange:     0.2000 Hartree-Fock + 0.0800 Slater + 0.7200 B88
 Correlation:  0.1900 VWN1RPA + 0.8100 LYP
 Using SG-1 standard quadrature grid
 A restricted SCF calculation will be
 performed using DIIS
 SCF converges when DIIS error is below 1.0e-08
 ---------------------------------------
  Cycle       Energy         DIIS error
 ---------------------------------------
    1   -9603.1213862835      6.21e-04  
    2   -9603.1234335456      2.67e-04  
    3   -9603.1228314767      5.06e-04  
    4   -9603.1236855666      8.22e-05  
    5   -9603.1237012035      4.16e-05  
    6   -9603.1237078306      1.37e-05  
    7   -9603.1237085681      8.16e-06  
    8   -9603.1237087359      1.56e-06  
    9   -9603.1237087442      1.93e-07  
   10   -9603.1237087443      7.89e-08  
   11   -9603.1237087443      1.08e-08  
   12   -9603.1237087443      2.73e-09  Convergence criterion met
 ---------------------------------------
 SCF time:   CPU 18.23s  wall 18.00s 
 SCF   energy in the final basis set =    -9603.1237087443
 Total energy in the final basis set =    -9603.1237087443

 --------------------------------------------------------------
             Orbital Energies (a.u.) and Symmetries
 --------------------------------------------------------------

 Alpha MOs, Restricted
 -- Occupied --                  
******* -482.86 -176.34 -165.74 -165.74 -165.74  -62.51  -56.33
  1 A'    2 A'    3 A'    4 A'    1 A"    5 A'    6 A'    7 A'                 
-56.325 -56.324 -35.835 -31.330 -31.322 -31.322 -22.980 -22.978
  2 A"    8 A'    9 A'   10 A'    3 A"   11 A'   12 A'    4 A"                 
-22.978 -22.972 -22.972 -14.467 -14.460  -8.716  -6.550  -6.534
 13 A'   14 A'    5 A"   15 A'   16 A'   17 A'   18 A'    6 A"                 
 -6.533  -6.384  -4.800  -4.780  -4.780  -2.660  -2.656  -2.655
 19 A'   20 A'   21 A'    7 A"   22 A'   23 A'    8 A"   24 A'                 
 -2.642  -2.642  -2.064  -2.059  -2.058  -2.042  -2.042  -1.147
  9 A"   25 A'   26 A'   10 A"   27 A'   28 A'   11 A"   29 A'                 
 -0.796  -0.695  -0.601  -0.509  -0.495  -0.488  -0.316  -0.313
 30 A'   31 A'   32 A'   33 A'   12 A"   34 A'   13 A"   35 A'                 
 -0.299  -0.298  -0.293
 36 A'   14 A"   37 A'                                                         
 -- Virtual --                   
 -0.189  -0.093  -0.068   0.019   0.053   0.056   0.057   0.095
 38 A'   15 A"   39 A'   40 A'   41 A'   16 A"   42 A'   43 A'                 
  0.106   0.109   0.128   0.147   0.164   0.181   0.196   0.201
 44 A'   17 A"   45 A'   18 A"   46 A'   47 A'   48 A'   19 A"                 
  0.203   0.233   0.364   0.382   0.388   0.394   0.394   0.423
 49 A'   50 A'   51 A'   20 A"   52 A'   21 A"   53 A'   22 A"                 
  0.424   0.430   0.473   0.517   0.537   0.563   0.568   0.594
 54 A'   55 A'   56 A'   57 A'   23 A"   24 A"   58 A'   59 A'                 
  0.611   0.739   0.742   0.756   0.816   0.818   0.871   0.958
 60 A'   25 A"   61 A'   62 A'   26 A"   63 A'   64 A'   65 A'                 
  1.105   1.240   1.258   1.280   1.304   1.614   1.661   1.687
 66 A'   67 A'   27 A"   68 A'   69 A'   28 A"   70 A'   29 A"                 
  1.789   1.957   1.989   2.038   2.113   2.367   2.431   2.742
 71 A'   30 A"   72 A'   73 A'   31 A"   74 A'   75 A'   32 A"                 
  2.757   3.019   3.638   3.679   3.860   3.885   3.936   3.950
 76 A'   77 A'   33 A"   78 A'   79 A'   34 A"   35 A"   80 A'                 
  3.951   3.989   3.997   4.008   4.009   4.016   4.098   4.158
 36 A"   37 A"   81 A'   82 A'   38 A"   83 A'   84 A'   85 A'                 
  4.295   4.323   4.676   5.950   5.963   5.995   6.557   7.531
 86 A'   87 A'   88 A'   39 A"   89 A'   90 A'   91 A'   40 A"                 
  7.544   7.627  27.764  28.296  28.305  28.326  28.506  28.511
 92 A'   93 A'   94 A'   41 A"   95 A'   96 A'   42 A"   43 A"                 
 28.513  28.531  28.602  35.110  35.881  47.846 127.843 127.850
 97 A'   98 A'   99 A'  100 A'  101 A'  102 A'   44 A"  103 A'                 
127.876 151.573 289.723 289.735 289.8321020.6241901.733
104 A'  105 A'   45 A"  106 A'  107 A'  108 A'  109 A'                         

 Beta MOs, Restricted
 -- Occupied --                  
******* -482.86 -176.34 -165.74 -165.74 -165.74  -62.51  -56.33
  1 A'    2 A'    3 A'    4 A'    1 A"    5 A'    6 A'    7 A'                 
-56.325 -56.324 -35.835 -31.330 -31.322 -31.322 -22.980 -22.978
  2 A"    8 A'    9 A'   10 A'    3 A"   11 A'   12 A'    4 A"                 
-22.978 -22.972 -22.972 -14.467 -14.460  -8.716  -6.550  -6.534
 13 A'   14 A'    5 A"   15 A'   16 A'   17 A'   18 A'    6 A"                 
 -6.533  -6.384  -4.800  -4.780  -4.780  -2.660  -2.656  -2.655
 19 A'   20 A'   21 A'    7 A"   22 A'   23 A'    8 A"   24 A'                 
 -2.642  -2.642  -2.064  -2.059  -2.058  -2.042  -2.042  -1.147
  9 A"   25 A'   26 A'   10 A"   27 A'   28 A'   11 A"   29 A'                 
 -0.796  -0.695  -0.601  -0.509  -0.495  -0.488  -0.316  -0.313
 30 A'   31 A'   32 A'   33 A'   12 A"   34 A'   13 A"   35 A'                 
 -0.299  -0.298  -0.293
 36 A'   14 A"   37 A'                                                         
 -- Virtual --                   
 -0.189  -0.093  -0.068   0.019   0.053   0.056   0.057   0.095
 38 A'   15 A"   39 A'   40 A'   41 A'   16 A"   42 A'   43 A'                 
  0.106   0.109   0.128   0.147   0.164   0.181   0.196   0.201
 44 A'   17 A"   45 A'   18 A"   46 A'   47 A'   48 A'   19 A"                 
  0.203   0.233   0.364   0.382   0.388   0.394   0.394   0.423
 49 A'   50 A'   51 A'   20 A"   52 A'   21 A"   53 A'   22 A"                 
  0.424   0.430   0.473   0.517   0.537   0.563   0.568   0.594
 54 A'   55 A'   56 A'   57 A'   23 A"   24 A"   58 A'   59 A'                 
  0.611   0.739   0.742   0.756   0.816   0.818   0.871   0.958
 60 A'   25 A"   61 A'   62 A'   26 A"   63 A'   64 A'   65 A'                 
  1.105   1.240   1.258   1.280   1.304   1.614   1.661   1.687
 66 A'   67 A'   27 A"   68 A'   69 A'   28 A"   70 A'   29 A"                 
  1.789   1.957   1.989   2.038   2.113   2.367   2.431   2.742
 71 A'   30 A"   72 A'   73 A'   31 A"   74 A'   75 A'   32 A"                 
  2.757   3.019   3.638   3.679   3.860   3.885   3.936   3.950
 76 A'   77 A'   33 A"   78 A'   79 A'   34 A"   35 A"   80 A'                 
  3.951   3.989   3.997   4.008   4.009   4.016   4.098   4.158
 36 A"   37 A"   81 A'   82 A'   38 A"   83 A'   84 A'   85 A'                 
  4.295   4.323   4.676   5.950   5.963   5.995   6.557   7.531
 86 A'   87 A'   88 A'   39 A"   89 A'   90 A'   91 A'   40 A"                 
  7.544   7.627  27.764  28.296  28.305  28.326  28.506  28.511
 92 A'   93 A'   94 A'   41 A"   95 A'   96 A'   42 A"   43 A"                 
 28.513  28.531  28.602  35.110  35.881  47.846 127.843 127.850
 97 A'   98 A'   99 A'  100 A'  101 A'  102 A'   44 A"  103 A'                 
127.876 151.573 289.723 289.735 289.8321020.6241901.733
104 A'  105 A'   45 A"  106 A'  107 A'  108 A'  109 A'                         
 --------------------------------------------------------------

          Ground-State Mulliken Net Atomic Charges

     Atom                 Charge (a.u.)
  ----------------------------------------
      1 N                    -0.010888
      2 N                    -0.048014
      3 Br                   -0.048226
      4 I                     0.107127
  ----------------------------------------
  Sum of atomic charges =     0.000000

 -----------------------------------------------------------------
                    Cartesian Multipole Moments
 -----------------------------------------------------------------
    Charge (ESU x 10^10)
                 0.0000
    Dipole Moment (Debye)
         X       1.2937      Y       0.0569      Z      -0.0000
       Tot       1.2949
    Quadrupole Moments (Debye-Ang)
        XX     -54.1061     XY       1.0719     YY     -59.9223
        XZ      -0.0000     YZ      -0.0000     ZZ     -58.2131
    Octopole Moments (Debye-Ang^2)
       XXX      13.9199    XXY       0.2816    XYY       1.7510
       YYY      -0.0115    XXZ      -0.0000    XYZ      -0.0000
       YYZ      -0.0000    XZZ       0.7314    YZZ      -0.0336
       ZZZ      -0.0000
    Hexadecapole Moments (Debye-Ang^3)
      XXXX   -1573.6672   XXXY      12.6605   XXYY    -309.0040
      XYYY      -7.9561   YYYY     -93.3802   XXXZ      -0.0000
      XXYZ      -0.0000   XYYZ      -0.0000   YYYZ       0.0000
      XXZZ    -307.0603   XYZZ      -2.7224   YYZZ     -27.5840
      XZZZ      -0.0000   YZZZ       0.0000   ZZZZ     -74.3357
 -----------------------------------------------------------------
 Calculating analytic gradient of the SCF energy
 Gradient of SCF Energy
            1           2           3           4
    1  -0.0029917  -0.0022218   0.0055202  -0.0003066
    2   0.0006692  -0.0033915   0.0009644   0.0017579
    3   0.0000000  -0.0000000   0.0000000  -0.0000000
 Max gradient component =       5.520E-03
 RMS gradient           =       2.244E-03
 Gradient time:  CPU 5.36 s  wall 5.36 s
 Geometry Optimization Parameters
   NAtoms,    NIC,     NZ,  NCons,   NDum,   NFix, NCnnct, MaxDiis
        4      14       4       0       0       0       0       0

 Cartesian Hessian Update
 Hessian Updated using BFGS Update


** GEOMETRY OPTIMIZATION IN DELOCALIZED INTERNAL COORDINATES **
   Searching for a Minimum

   Optimization Cycle:   4

                       Coordinates (Angstroms)
     ATOM                X               Y               Z
      1  N        -0.1829643325   -0.4990499248    0.0000000000
      2  N        -0.8328777767    0.4644147073    0.0000000000
      3  Br       -2.8757159025   -0.0423600954    0.0000000000
      4  I         2.0463729493    0.0348940581    0.0000000000
   Point Group: cs    Number of degrees of freedom:     5


   Energy is  -9603.123708744

 Hessian Updated using BFGS Update

  5 Hessian modes will be used to form the next step
  Hessian Eigenvalues:
     0.043024    0.133135    0.265034    0.301110    0.799575

 Minimum Search - Taking Simple RFO Step
 Searching for Lamda that Minimizes Along All modes
 Value Taken    Lamda =  -0.00064496
 Step Taken.  Stepsize is  0.108576

                             Maximum     Tolerance    Cnvgd?
         Gradient           0.005496      0.000300      NO
         Displacement       0.077336      0.001200      NO
         Energy change     -0.001489      0.000001      NO


 New Cartesian Coordinates Obtained by Inverse Iteration

 Displacement from previous Coordinates is:  0.118201
 ----------------------------------------------------------------
             Standard Nuclear Orientation (Angstroms)
    I     Atom           X                Y                Z
 ----------------------------------------------------------------
    1      N      -0.1798060804    -0.4789510713     0.0000000000
    2      N      -0.8271650597     0.4805162745     0.0000000000
    3      Br     -2.9155711201    -0.0616627234     0.0000000000
    4      I       2.0773571976     0.0179962653     0.0000000000
 ----------------------------------------------------------------
 Molecular Point Group                 Cs    NOp =  2
 Largest Abelian Subgroup              Cs    NOp =  2
 Nuclear Repulsion Energy =   477.6129401968 hartrees
 There are       51 alpha and       51 beta electrons
 Applying Cartesian multipole field
    Component          Value
    ---------          -----
     (2,0,0)        1.00000E-11
     (0,2,0)        2.00000E-11
     (0,0,2)       -3.00000E-11
 Nucleus-field energy     =     0.0000000192 hartrees
 Requested basis set is 6-311++G(d,p)
 There are 55 shells and 154 basis functions
 A cutoff of  1.0D-11 yielded   1152 shell pairs
 There are      9798 function pairs (     11103 Cartesian)
 Smallest overlap matrix eigenvalue = 2.02E-04
 Guess MOs from SCF MO coefficient file

 -----------------------------------------------------------------------
  General SCF calculation program by
  Eric Jon Sundstrom, Paul Horn, Yuezhi Mao, Dmitri Zuev, Alec White,
  David Stuck, Shaama M.S., Shane Yost, Joonho Lee, David Small,
  Daniel Levine, Susi Lehtola, Hugh Burton, Evgeny Epifanovsky
 -----------------------------------------------------------------------
 Exchange:     0.2000 Hartree-Fock + 0.0800 Slater + 0.7200 B88
 Correlation:  0.1900 VWN1RPA + 0.8100 LYP
 Using SG-1 standard quadrature grid
 A restricted SCF calculation will be
 performed using DIIS
 SCF converges when DIIS error is below 1.0e-08
 ---------------------------------------
  Cycle       Energy         DIIS error
 ---------------------------------------
    1   -9603.1233484399      3.26e-04  
    2   -9603.1239446650      1.76e-04  
    3   -9603.1236367575      3.30e-04  
    4   -9603.1240538718      7.57e-05  
    5   -9603.1240740620      1.89e-05  
    6   -9603.1240754518      1.09e-05  
    7   -9603.1240758421      4.90e-06  
    8   -9603.1240759138      5.81e-07  
    9   -9603.1240759151      1.30e-07  
   10   -9603.1240759152      4.28e-08  
   11   -9603.1240759153      9.37e-09  Convergence criterion met
 ---------------------------------------
 SCF time:   CPU 16.55s  wall 16.00s 
 SCF   energy in the final basis set =    -9603.1240759153
 Total energy in the final basis set =    -9603.1240759153

 --------------------------------------------------------------
             Orbital Energies (a.u.) and Symmetries
 --------------------------------------------------------------

 Alpha MOs, Restricted
 -- Occupied --                  
******* -482.85 -176.34 -165.75 -165.74 -165.74  -62.51  -56.33
  1 A'    2 A'    3 A'    4 A'    1 A"    5 A'    6 A'    7 A'                 
-56.321 -56.321 -35.838 -31.332 -31.324 -31.324 -22.983 -22.981
  2 A"    8 A'    9 A'   10 A'    3 A"   11 A'   12 A'    4 A"                 
-22.980 -22.975 -22.975 -14.469 -14.462  -8.713  -6.546  -6.530
 13 A'   14 A'    5 A"   15 A'   16 A'   17 A'   18 A'    6 A"                 
 -6.530  -6.386  -4.802  -4.782  -4.782  -2.656  -2.652  -2.652
 19 A'   20 A'   21 A'    7 A"   22 A'   23 A'    8 A"   24 A'                 
 -2.639  -2.639  -2.066  -2.061  -2.061  -2.044  -2.044  -1.149
  9 A"   25 A'   26 A'   10 A"   27 A'   28 A'   11 A"   29 A'                 
 -0.789  -0.695  -0.601  -0.509  -0.497  -0.487  -0.314  -0.310
 30 A'   31 A'   32 A'   33 A'   12 A"   34 A'   13 A"   35 A'                 
 -0.301  -0.299  -0.294
 36 A'   14 A"   37 A'                                                         
 -- Virtual --                   
 -0.197  -0.093  -0.070   0.020   0.054   0.057   0.057   0.095
 38 A'   15 A"   39 A'   40 A'   41 A'   42 A'   16 A"   43 A'                 
  0.105   0.108   0.128   0.148   0.161   0.181   0.196   0.200
 44 A'   17 A"   45 A'   18 A"   46 A'   47 A'   48 A'   19 A"                 
  0.201   0.234   0.360   0.380   0.388   0.393   0.396   0.425
 49 A'   50 A'   51 A'   20 A"   52 A'   21 A"   53 A'   22 A"                 
  0.426   0.430   0.475   0.516   0.540   0.566   0.567   0.594
 54 A'   55 A'   56 A'   57 A'   23 A"   24 A"   58 A'   59 A'                 
  0.606   0.735   0.736   0.739   0.814   0.818   0.870   0.954
 60 A'   25 A"   61 A'   62 A'   26 A"   63 A'   64 A'   65 A'                 
  1.104   1.240   1.256   1.276   1.299   1.616   1.655   1.681
 66 A'   67 A'   27 A"   68 A'   69 A'   28 A"   70 A'   29 A"                 
  1.778   1.963   1.990   2.030   2.108   2.349   2.435   2.748
 71 A'   30 A"   72 A'   73 A'   31 A"   74 A'   75 A'   32 A"                 
  2.760   3.025   3.637   3.679   3.866   3.885   3.933   3.947
 76 A'   77 A'   33 A"   78 A'   79 A'   34 A"   35 A"   80 A'                 
  3.949   3.992   3.993   4.008   4.008   4.020   4.094   4.147
 36 A"   37 A"   81 A'   38 A"   82 A'   83 A'   84 A'   85 A'                 
  4.265   4.319   4.667   5.948   5.960   5.993   6.548   7.533
 86 A'   87 A'   88 A'   39 A"   89 A'   90 A'   91 A'   40 A"                 
  7.546   7.624  27.758  28.293  28.302  28.324  28.504  28.508
 92 A'   93 A'   94 A'   41 A"   95 A'   96 A'   42 A"   43 A"                 
 28.510  28.527  28.597  35.103  35.902  47.838 127.840 127.847
 97 A'   98 A'   99 A'  100 A'  101 A'  102 A'   44 A"  103 A'                 
127.873 151.568 289.725 289.738 289.8271020.6131901.728
104 A'  105 A'   45 A"  106 A'  107 A'  108 A'  109 A'                         

 Beta MOs, Restricted
 -- Occupied --                  
******* -482.85 -176.34 -165.75 -165.74 -165.74  -62.51  -56.33
  1 A'    2 A'    3 A'    4 A'    1 A"    5 A'    6 A'    7 A'                 
-56.321 -56.321 -35.838 -31.332 -31.324 -31.324 -22.983 -22.981
  2 A"    8 A'    9 A'   10 A'    3 A"   11 A'   12 A'    4 A"                 
-22.980 -22.975 -22.975 -14.469 -14.462  -8.713  -6.546  -6.530
 13 A'   14 A'    5 A"   15 A'   16 A'   17 A'   18 A'    6 A"                 
 -6.530  -6.386  -4.802  -4.782  -4.782  -2.656  -2.652  -2.652
 19 A'   20 A'   21 A'    7 A"   22 A'   23 A'    8 A"   24 A'                 
 -2.639  -2.639  -2.066  -2.061  -2.061  -2.044  -2.044  -1.149
  9 A"   25 A'   26 A'   10 A"   27 A'   28 A'   11 A"   29 A'                 
 -0.789  -0.695  -0.601  -0.509  -0.497  -0.487  -0.314  -0.310
 30 A'   31 A'   32 A'   33 A'   12 A"   34 A'   13 A"   35 A'                 
 -0.301  -0.299  -0.294
 36 A'   14 A"   37 A'                                                         
 -- Virtual --                   
 -0.197  -0.093  -0.070   0.020   0.054   0.057   0.057   0.095
 38 A'   15 A"   39 A'   40 A'   41 A'   42 A'   16 A"   43 A'                 
  0.105   0.108   0.128   0.148   0.161   0.181   0.196   0.200
 44 A'   17 A"   45 A'   18 A"   46 A'   47 A'   48 A'   19 A"                 
  0.201   0.234   0.360   0.380   0.388   0.393   0.396   0.425
 49 A'   50 A'   51 A'   20 A"   52 A'   21 A"   53 A'   22 A"                 
  0.426   0.430   0.475   0.516   0.540   0.566   0.567   0.594
 54 A'   55 A'   56 A'   57 A'   23 A"   24 A"   58 A'   59 A'                 
  0.606   0.735   0.736   0.739   0.814   0.818   0.870   0.954
 60 A'   25 A"   61 A'   62 A'   26 A"   63 A'   64 A'   65 A'                 
  1.104   1.240   1.256   1.276   1.299   1.616   1.655   1.681
 66 A'   67 A'   27 A"   68 A'   69 A'   28 A"   70 A'   29 A"                 
  1.778   1.963   1.990   2.030   2.108   2.349   2.435   2.748
 71 A'   30 A"   72 A'   73 A'   31 A"   74 A'   75 A'   32 A"                 
  2.760   3.025   3.637   3.679   3.866   3.885   3.933   3.947
 76 A'   77 A'   33 A"   78 A'   79 A'   34 A"   35 A"   80 A'                 
  3.949   3.992   3.993   4.008   4.008   4.020   4.094   4.147
 36 A"   37 A"   81 A'   38 A"   82 A'   83 A'   84 A'   85 A'                 
  4.265   4.319   4.667   5.948   5.960   5.993   6.548   7.533
 86 A'   87 A'   88 A'   39 A"   89 A'   90 A'   91 A'   40 A"                 
  7.546   7.624  27.758  28.293  28.302  28.324  28.504  28.508
 92 A'   93 A'   94 A'   41 A"   95 A'   96 A'   42 A"   43 A"                 
 28.510  28.527  28.597  35.103  35.902  47.838 127.840 127.847
 97 A'   98 A'   99 A'  100 A'  101 A'  102 A'   44 A"  103 A'                 
127.873 151.568 289.725 289.738 289.8271020.6131901.728
104 A'  105 A'   45 A"  106 A'  107 A'  108 A'  109 A'                         
 --------------------------------------------------------------

          Ground-State Mulliken Net Atomic Charges

     Atom                 Charge (a.u.)
  ----------------------------------------
      1 N                    -0.003506
      2 N                    -0.041089
      3 Br                   -0.064185
      4 I                     0.108779
  ----------------------------------------
  Sum of atomic charges =     0.000000

 -----------------------------------------------------------------
                    Cartesian Multipole Moments
 -----------------------------------------------------------------
    Charge (ESU x 10^10)
                 0.0000
    Dipole Moment (Debye)
         X       1.5654      Y       0.0492      Z      -0.0000
       Tot       1.5661
    Quadrupole Moments (Debye-Ang)
        XX     -54.5551     XY       1.0093     YY     -59.9021
        XZ      -0.0000     YZ      -0.0000     ZZ     -58.2831
    Octopole Moments (Debye-Ang^2)
       XXX      16.8200    XXY       0.3737    XYY       1.6416
       YYY       1.8782    XXZ      -0.0000    XYZ       0.0000
       YYZ      -0.0000    XZZ       0.8349    YZZ       0.6365
       ZZZ      -0.0000
    Hexadecapole Moments (Debye-Ang^3)
      XXXX   -1623.1415   XXXY      12.3425   XXYY    -317.5253
      XYYY      -8.0646   YYYY     -93.2591   XXXZ      -0.0000
      XXYZ      -0.0000   XYYZ      -0.0000   YYYZ       0.0000
      XXZZ    -315.7436   XYZZ      -2.7913   YYZZ     -27.6185
      XZZZ      -0.0000   YZZZ       0.0000   ZZZZ     -74.5607
 -----------------------------------------------------------------
 Calculating analytic gradient of the SCF energy
 Gradient of SCF Energy
            1           2           3           4
    1  -0.0011405  -0.0005504   0.0010763   0.0006146
    2  -0.0004508  -0.0001654  -0.0001587   0.0007749
    3  -0.0000000  -0.0000000   0.0000000   0.0000000
 Max gradient component =       1.141E-03
 RMS gradient           =       5.771E-04
 Gradient time:  CPU 5.28 s  wall 5.28 s
 Geometry Optimization Parameters
   NAtoms,    NIC,     NZ,  NCons,   NDum,   NFix, NCnnct, MaxDiis
        4      14       4       0       0       0       0       0

 Cartesian Hessian Update
 Hessian Updated using BFGS Update


** GEOMETRY OPTIMIZATION IN DELOCALIZED INTERNAL COORDINATES **
   Searching for a Minimum

   Optimization Cycle:   5

                       Coordinates (Angstroms)
     ATOM                X               Y               Z
      1  N        -0.1798060804   -0.4789510713    0.0000000000
      2  N        -0.8271650597    0.4805162745    0.0000000000
      3  Br       -2.9155711201   -0.0616627234    0.0000000000
      4  I         2.0773571976    0.0179962653    0.0000000000
   Point Group: cs    Number of degrees of freedom:     5


   Energy is  -9603.124075915

 Hessian Updated using BFGS Update

  5 Hessian modes will be used to form the next step
  Hessian Eigenvalues:
     0.040042    0.126947    0.255565    0.301595    0.798712

 Minimum Search - Taking Simple RFO Step
 Searching for Lamda that Minimizes Along All modes
 Value Taken    Lamda =  -0.00002506
 Step Taken.  Stepsize is  0.019384

                             Maximum     Tolerance    Cnvgd?
         Gradient           0.001256      0.000300      NO
         Displacement       0.013725      0.001200      NO
         Energy change     -0.000367      0.000001      NO


 New Cartesian Coordinates Obtained by Inverse Iteration

 Displacement from previous Coordinates is:  0.020483
 ----------------------------------------------------------------
             Standard Nuclear Orientation (Angstroms)
    I     Atom           X                Y                Z
 ----------------------------------------------------------------
    1      N      -0.1776286278    -0.4747516742     0.0000000000
    2      N      -0.8256446066     0.4830966918     0.0000000000
    3      Br     -2.9227265644    -0.0651005332     0.0000000000
    4      I       2.0808147363     0.0146542609     0.0000000000
 ----------------------------------------------------------------
 Molecular Point Group                 Cs    NOp =  2
 Largest Abelian Subgroup              Cs    NOp =  2
 Nuclear Repulsion Energy =   476.7521253605 hartrees
 There are       51 alpha and       51 beta electrons
 Applying Cartesian multipole field
    Component          Value
    ---------          -----
     (2,0,0)        1.00000E-11
     (0,2,0)        2.00000E-11
     (0,0,2)       -3.00000E-11
 Nucleus-field energy     =     0.0000000193 hartrees
 Requested basis set is 6-311++G(d,p)
 There are 55 shells and 154 basis functions
 A cutoff of  1.0D-11 yielded   1151 shell pairs
 There are      9793 function pairs (     11097 Cartesian)
 Smallest overlap matrix eigenvalue = 2.01E-04
 Guess MOs from SCF MO coefficient file

 -----------------------------------------------------------------------
  General SCF calculation program by
  Eric Jon Sundstrom, Paul Horn, Yuezhi Mao, Dmitri Zuev, Alec White,
  David Stuck, Shaama M.S., Shane Yost, Joonho Lee, David Small,
  Daniel Levine, Susi Lehtola, Hugh Burton, Evgeny Epifanovsky
 -----------------------------------------------------------------------
 Exchange:     0.2000 Hartree-Fock + 0.0800 Slater + 0.7200 B88
 Correlation:  0.1900 VWN1RPA + 0.8100 LYP
 Using SG-1 standard quadrature grid
 A restricted SCF calculation will be
 performed using DIIS
 SCF converges when DIIS error is below 1.0e-08
 ---------------------------------------
  Cycle       Energy         DIIS error
 ---------------------------------------
    1   -9603.1240674628      5.98e-05  
    2   -9603.1240841742      4.01e-05  
    3   -9603.1240709189      7.01e-05  
    4   -9603.1240902237      1.35e-05  
    5   -9603.1240906761      4.83e-06  
    6   -9603.1240907618      2.32e-06  
    7   -9603.1240907805      9.18e-07  
    8   -9603.1240907840      1.16e-07  
    9   -9603.1240907840      2.41e-08  
   10   -9603.1240907840      7.64e-09  Convergence criterion met
 ---------------------------------------
 SCF time:   CPU 15.06s  wall 15.00s 
 SCF   energy in the final basis set =    -9603.1240907840
 Total energy in the final basis set =    -9603.1240907840

 --------------------------------------------------------------
             Orbital Energies (a.u.) and Symmetries
 --------------------------------------------------------------

 Alpha MOs, Restricted
 -- Occupied --                  
******* -482.85 -176.34 -165.75 -165.74 -165.74  -62.50  -56.33
  1 A'    2 A'    3 A'    4 A'    1 A"    5 A'    6 A'    7 A'                 
-56.321 -56.320 -35.838 -31.333 -31.325 -31.325 -22.983 -22.981
  2 A"    8 A'    9 A'   10 A'    3 A"   11 A'   12 A'    4 A"                 
-22.981 -22.975 -22.975 -14.469 -14.462  -8.712  -6.545  -6.529
 13 A'   14 A'    5 A"   15 A'   16 A'   17 A'   18 A'    6 A"                 
 -6.529  -6.387  -4.803  -4.783  -4.783  -2.656  -2.651  -2.651
 19 A'   20 A'   21 A'    7 A"   22 A'   23 A'    8 A"   24 A'                 
 -2.638  -2.638  -2.067  -2.062  -2.061  -2.045  -2.045  -1.150
 25 A'    9 A"   26 A'   10 A"   27 A'   28 A'   11 A"   29 A'                 
 -0.788  -0.696  -0.601  -0.509  -0.497  -0.487  -0.313  -0.310
 30 A'   31 A'   32 A'   33 A'   12 A"   34 A'   13 A"   35 A'                 
 -0.301  -0.300  -0.294
 36 A'   14 A"   37 A'                                                         
 -- Virtual --                   
 -0.198  -0.092  -0.070   0.020   0.054   0.057   0.057   0.095
 38 A'   15 A"   39 A'   40 A'   41 A'   42 A'   16 A"   43 A'                 
  0.105   0.108   0.128   0.148   0.161   0.181   0.196   0.200
 44 A'   17 A"   45 A'   18 A"   46 A'   47 A'   48 A'   19 A"                 
  0.201   0.235   0.360   0.379   0.388   0.393   0.397   0.425
 49 A'   50 A'   51 A'   20 A"   52 A'   21 A"   53 A'   22 A"                 
  0.426   0.431   0.475   0.517   0.541   0.567   0.568   0.594
 54 A'   55 A'   56 A'   57 A'   23 A"   24 A"   58 A'   59 A'                 
  0.605   0.734   0.735   0.736   0.813   0.819   0.870   0.953
 60 A'   25 A"   61 A'   62 A'   26 A"   63 A'   64 A'   65 A'                 
  1.104   1.240   1.256   1.275   1.298   1.617   1.654   1.680
 66 A'   67 A'   27 A"   68 A'   69 A'   28 A"   70 A'   29 A"                 
  1.777   1.965   1.990   2.029   2.108   2.346   2.435   2.749
 71 A'   30 A"   72 A'   73 A'   31 A"   74 A'   75 A'   32 A"                 
  2.761   3.026   3.637   3.680   3.867   3.885   3.933   3.947
 76 A'   77 A'   33 A"   78 A'   79 A'   34 A"   35 A"   80 A'                 
  3.949   3.992   3.993   4.008   4.008   4.021   4.094   4.147
 36 A"   37 A"   81 A'   38 A"   82 A'   83 A'   84 A'   85 A'                 
  4.260   4.319   4.665   5.947   5.960   5.992   6.547   7.534
 86 A'   87 A'   88 A'   39 A"   89 A'   90 A'   91 A'   40 A"                 
  7.546   7.623  27.758  28.293  28.302  28.323  28.503  28.507
 92 A'   93 A'   94 A'   41 A"   95 A'   96 A'   42 A"   43 A"                 
 28.510  28.526  28.596  35.101  35.907  47.837 127.840 127.846
 97 A'   98 A'   99 A'  100 A'  101 A'  102 A'   44 A"  103 A'                 
127.872 151.567 289.726 289.738 289.8261020.6111901.727
104 A'  105 A'   45 A"  106 A'  107 A'  108 A'  109 A'                         

 Beta MOs, Restricted
 -- Occupied --                  
******* -482.85 -176.34 -165.75 -165.74 -165.74  -62.50  -56.33
  1 A'    2 A'    3 A'    4 A'    1 A"    5 A'    6 A'    7 A'                 
-56.321 -56.320 -35.838 -31.333 -31.325 -31.325 -22.983 -22.981
  2 A"    8 A'    9 A'   10 A'    3 A"   11 A'   12 A'    4 A"                 
-22.981 -22.975 -22.975 -14.469 -14.462  -8.712  -6.545  -6.529
 13 A'   14 A'    5 A"   15 A'   16 A'   17 A'   18 A'    6 A"                 
 -6.529  -6.387  -4.803  -4.783  -4.783  -2.656  -2.651  -2.651
 19 A'   20 A'   21 A'    7 A"   22 A'   23 A'    8 A"   24 A'                 
 -2.638  -2.638  -2.067  -2.062  -2.061  -2.045  -2.045  -1.150
 25 A'    9 A"   26 A'   10 A"   27 A'   28 A'   11 A"   29 A'                 
 -0.788  -0.696  -0.601  -0.509  -0.497  -0.487  -0.313  -0.310
 30 A'   31 A'   32 A'   33 A'   12 A"   34 A'   13 A"   35 A'                 
 -0.301  -0.300  -0.294
 36 A'   14 A"   37 A'                                                         
 -- Virtual --                   
 -0.198  -0.092  -0.070   0.020   0.054   0.057   0.057   0.095
 38 A'   15 A"   39 A'   40 A'   41 A'   42 A'   16 A"   43 A'                 
  0.105   0.108   0.128   0.148   0.161   0.181   0.196   0.200
 44 A'   17 A"   45 A'   18 A"   46 A'   47 A'   48 A'   19 A"                 
  0.201   0.235   0.360   0.379   0.388   0.393   0.397   0.425
 49 A'   50 A'   51 A'   20 A"   52 A'   21 A"   53 A'   22 A"                 
  0.426   0.431   0.475   0.517   0.541   0.567   0.568   0.594
 54 A'   55 A'   56 A'   57 A'   23 A"   24 A"   58 A'   59 A'                 
  0.605   0.734   0.735   0.736   0.813   0.819   0.870   0.953
 60 A'   25 A"   61 A'   62 A'   26 A"   63 A'   64 A'   65 A'                 
  1.104   1.240   1.256   1.275   1.298   1.617   1.654   1.680
 66 A'   67 A'   27 A"   68 A'   69 A'   28 A"   70 A'   29 A"                 
  1.777   1.965   1.990   2.029   2.108   2.346   2.435   2.749
 71 A'   30 A"   72 A'   73 A'   31 A"   74 A'   75 A'   32 A"                 
  2.761   3.026   3.637   3.680   3.867   3.885   3.933   3.947
 76 A'   77 A'   33 A"   78 A'   79 A'   34 A"   35 A"   80 A'                 
  3.949   3.992   3.993   4.008   4.008   4.021   4.094   4.147
 36 A"   37 A"   81 A'   38 A"   82 A'   83 A'   84 A'   85 A'                 
  4.260   4.319   4.665   5.947   5.960   5.992   6.547   7.534
 86 A'   87 A'   88 A'   39 A"   89 A'   90 A'   91 A'   40 A"                 
  7.546   7.623  27.758  28.293  28.302  28.323  28.503  28.507
 92 A'   93 A'   94 A'   41 A"   95 A'   96 A'   42 A"   43 A"                 
 28.510  28.526  28.596  35.101  35.907  47.837 127.840 127.846
 97 A'   98 A'   99 A'  100 A'  101 A'  102 A'   44 A"  103 A'                 
127.872 151.567 289.726 289.738 289.8261020.6111901.727
104 A'  105 A'   45 A"  106 A'  107 A'  108 A'  109 A'                         
 --------------------------------------------------------------

          Ground-State Mulliken Net Atomic Charges

     Atom                 Charge (a.u.)
  ----------------------------------------
      1 N                    -0.002276
      2 N                    -0.040704
      3 Br                   -0.067553
      4 I                     0.110533
  ----------------------------------------
  Sum of atomic charges =     0.000000

 -----------------------------------------------------------------
                    Cartesian Multipole Moments
 -----------------------------------------------------------------
    Charge (ESU x 10^10)
                 0.0000
    Dipole Moment (Debye)
         X       1.6353      Y       0.0482      Z      -0.0000
       Tot       1.6360
    Quadrupole Moments (Debye-Ang)
        XX     -54.6515     XY       0.9947     YY     -59.8977
        XZ       0.0000     YZ      -0.0000     ZZ     -58.2904
    Octopole Moments (Debye-Ang^2)
       XXX      17.6679    XXY       0.4067    XYY       1.6947
       YYY       2.2385    XXZ       0.0000    XYZ      -0.0000
       YYZ      -0.0000    XZZ       0.9241    YZZ       0.7640
       ZZZ      -0.0000
    Hexadecapole Moments (Debye-Ang^3)
      XXXX   -1631.0097   XXXY      12.2787   XXYY    -318.8203
      XYYY      -8.0221   YYYY     -93.2301   XXXZ       0.0000
      XXYZ      -0.0000   XYYZ       0.0000   YYYZ      -0.0000
      XXZZ    -317.0502   XYZZ      -2.7831   YYZZ     -27.6207
      XZZZ       0.0000   YZZZ      -0.0000   ZZZZ     -74.5851
 -----------------------------------------------------------------
 Calculating analytic gradient of the SCF energy
 Gradient of SCF Energy
            1           2           3           4
    1  -0.0006753   0.0000411   0.0002288   0.0004054
    2   0.0000226  -0.0001832  -0.0003033   0.0004638
    3   0.0000000   0.0000000  -0.0000000  -0.0000000
 Max gradient component =       6.753E-04
 RMS gradient           =       2.909E-04
 Gradient time:  CPU 5.30 s  wall 5.31 s
 Geometry Optimization Parameters
   NAtoms,    NIC,     NZ,  NCons,   NDum,   NFix, NCnnct, MaxDiis
        4      14       4       0       0       0       0       0

 Cartesian Hessian Update
 Hessian Updated using BFGS Update


** GEOMETRY OPTIMIZATION IN DELOCALIZED INTERNAL COORDINATES **
   Searching for a Minimum

   Optimization Cycle:   6

                       Coordinates (Angstroms)
     ATOM                X               Y               Z
      1  N        -0.1776286278   -0.4747516742    0.0000000000
      2  N        -0.8256446066    0.4830966918    0.0000000000
      3  Br       -2.9227265644   -0.0651005332    0.0000000000
      4  I         2.0808147363    0.0146542609    0.0000000000
   Point Group: cs    Number of degrees of freedom:     5


   Energy is  -9603.124090784

 Hessian Updated using BFGS Update

  5 Hessian modes will be used to form the next step
  Hessian Eigenvalues:
     0.044887    0.095233    0.248466    0.300203    0.794291

 Minimum Search - Taking Simple RFO Step
 Searching for Lamda that Minimizes Along All modes
 Value Taken    Lamda =  -0.00000322
 Step Taken.  Stepsize is  0.005712

                             Maximum     Tolerance    Cnvgd?
         Gradient           0.000457      0.000300      NO
         Displacement       0.005270      0.001200      NO
         Energy change     -0.000015      0.000001      NO


 New Cartesian Coordinates Obtained by Inverse Iteration

 Displacement from previous Coordinates is:  0.004317
 ----------------------------------------------------------------
             Standard Nuclear Orientation (Angstroms)
    I     Atom           X                Y                Z
 ----------------------------------------------------------------
    1      N      -0.1762019253    -0.4739070095     0.0000000000
    2      N      -0.8253152201     0.4834132289     0.0000000000
    3      Br     -2.9237076777    -0.0655725870     0.0000000000
    4      I       2.0800397606     0.0139651129     0.0000000000
 ----------------------------------------------------------------
 Molecular Point Group                 Cs    NOp =  2
 Largest Abelian Subgroup              Cs    NOp =  2
 Nuclear Repulsion Energy =   476.7756891165 hartrees
 There are       51 alpha and       51 beta electrons
 Applying Cartesian multipole field
    Component          Value
    ---------          -----
     (2,0,0)        1.00000E-11
     (0,2,0)        2.00000E-11
     (0,0,2)       -3.00000E-11
 Nucleus-field energy     =     0.0000000193 hartrees
 Requested basis set is 6-311++G(d,p)
 There are 55 shells and 154 basis functions
 A cutoff of  1.0D-11 yielded   1151 shell pairs
 There are      9793 function pairs (     11097 Cartesian)
 Smallest overlap matrix eigenvalue = 2.01E-04
 Guess MOs from SCF MO coefficient file

 -----------------------------------------------------------------------
  General SCF calculation program by
  Eric Jon Sundstrom, Paul Horn, Yuezhi Mao, Dmitri Zuev, Alec White,
  David Stuck, Shaama M.S., Shane Yost, Joonho Lee, David Small,
  Daniel Levine, Susi Lehtola, Hugh Burton, Evgeny Epifanovsky
 -----------------------------------------------------------------------
 Exchange:     0.2000 Hartree-Fock + 0.0800 Slater + 0.7200 B88
 Correlation:  0.1900 VWN1RPA + 0.8100 LYP
 Using SG-1 standard quadrature grid
 A restricted SCF calculation will be
 performed using DIIS
 SCF converges when DIIS error is below 1.0e-08
 ---------------------------------------
  Cycle       Energy         DIIS error
 ---------------------------------------
    1   -9603.1240908702      2.00e-05  
    2   -9603.1240920240      1.60e-05  
    3   -9603.1240911995      2.16e-05  
    4   -9603.1240928473      5.12e-06  
    5   -9603.1240929155      1.59e-06  
    6   -9603.1240929269      5.33e-07  
    7   -9603.1240929285      1.10e-07  
    8   -9603.1240929285      6.04e-08  
    9   -9603.1240929285      8.90e-09  Convergence criterion met
 ---------------------------------------
 SCF time:   CPU 13.55s  wall 14.00s 
 SCF   energy in the final basis set =    -9603.1240929285
 Total energy in the final basis set =    -9603.1240929285

 --------------------------------------------------------------
             Orbital Energies (a.u.) and Symmetries
 --------------------------------------------------------------

 Alpha MOs, Restricted
 -- Occupied --                  
******* -482.85 -176.34 -165.75 -165.74 -165.74  -62.50  -56.33
  1 A'    2 A'    3 A'    4 A'    1 A"    5 A'    6 A'    7 A'                 
-56.320 -56.320 -35.839 -31.333 -31.325 -31.325 -22.983 -22.981
  2 A"    8 A'    9 A'   10 A'    3 A"   11 A'   12 A'    4 A"                 
-22.981 -22.976 -22.976 -14.469 -14.462  -8.712  -6.545  -6.529
 13 A'   14 A'    5 A"   15 A'   16 A'   17 A'   18 A'    6 A"                 
 -6.529  -6.387  -4.803  -4.783  -4.783  -2.655  -2.651  -2.651
 19 A'   20 A'   21 A'    7 A"   22 A'   23 A'    8 A"   24 A'                 
 -2.638  -2.638  -2.067  -2.062  -2.062  -2.045  -2.045  -1.150
 25 A'    9 A"   26 A'   10 A"   27 A'   28 A'   11 A"   29 A'                 
 -0.787  -0.696  -0.601  -0.509  -0.497  -0.487  -0.313  -0.310
 30 A'   31 A'   32 A'   33 A'   12 A"   34 A'   13 A"   35 A'                 
 -0.301  -0.300  -0.294
 36 A'   14 A"   37 A'                                                         
 -- Virtual --                   
 -0.198  -0.092  -0.070   0.020   0.054   0.057   0.057   0.095
 38 A'   15 A"   39 A'   40 A'   41 A'   42 A'   16 A"   43 A'                 
  0.104   0.108   0.128   0.148   0.161   0.181   0.196   0.200
 44 A'   17 A"   45 A'   18 A"   46 A'   47 A'   48 A'   19 A"                 
  0.201   0.235   0.360   0.379   0.388   0.392   0.397   0.425
 49 A'   50 A'   51 A'   20 A"   52 A'   21 A"   53 A'   22 A"                 
  0.426   0.431   0.475   0.517   0.541   0.567   0.568   0.595
 54 A'   55 A'   56 A'   57 A'   23 A"   24 A"   58 A'   59 A'                 
  0.605   0.734   0.735   0.736   0.813   0.819   0.870   0.952
 60 A'   25 A"   61 A'   62 A'   26 A"   63 A'   64 A'   65 A'                 
  1.104   1.240   1.256   1.276   1.298   1.616   1.654   1.680
 66 A'   67 A'   27 A"   68 A'   69 A'   28 A"   70 A'   29 A"                 
  1.777   1.965   1.990   2.030   2.108   2.346   2.435   2.748
 71 A'   30 A"   72 A'   73 A'   31 A"   74 A'   75 A'   32 A"                 
  2.761   3.026   3.637   3.679   3.867   3.885   3.933   3.947
 76 A'   77 A'   33 A"   78 A'   79 A'   34 A"   35 A"   80 A'                 
  3.949   3.992   3.993   4.008   4.008   4.020   4.094   4.148
 36 A"   37 A"   81 A'   38 A"   82 A'   83 A'   84 A'   85 A'                 
  4.259   4.319   4.665   5.947   5.959   5.992   6.547   7.534
 86 A'   87 A'   88 A'   39 A"   89 A'   90 A'   91 A'   40 A"                 
  7.547   7.623  27.758  28.293  28.302  28.323  28.503  28.507
 92 A'   93 A'   94 A'   41 A"   95 A'   96 A'   42 A"   43 A"                 
 28.510  28.526  28.596  35.101  35.906  47.837 127.839 127.846
 97 A'   98 A'   99 A'  100 A'  101 A'  102 A'   44 A"  103 A'                 
127.872 151.567 289.726 289.738 289.8261020.6111901.727
104 A'  105 A'   45 A"  106 A'  107 A'  108 A'  109 A'                         

 Beta MOs, Restricted
 -- Occupied --                  
******* -482.85 -176.34 -165.75 -165.74 -165.74  -62.50  -56.33
  1 A'    2 A'    3 A'    4 A'    1 A"    5 A'    6 A'    7 A'                 
-56.320 -56.320 -35.839 -31.333 -31.325 -31.325 -22.983 -22.981
  2 A"    8 A'    9 A'   10 A'    3 A"   11 A'   12 A'    4 A"                 
-22.981 -22.976 -22.976 -14.469 -14.462  -8.712  -6.545  -6.529
 13 A'   14 A'    5 A"   15 A'   16 A'   17 A'   18 A'    6 A"                 
 -6.529  -6.387  -4.803  -4.783  -4.783  -2.655  -2.651  -2.651
 19 A'   20 A'   21 A'    7 A"   22 A'   23 A'    8 A"   24 A'                 
 -2.638  -2.638  -2.067  -2.062  -2.062  -2.045  -2.045  -1.150
 25 A'    9 A"   26 A'   10 A"   27 A'   28 A'   11 A"   29 A'                 
 -0.787  -0.696  -0.601  -0.509  -0.497  -0.487  -0.313  -0.310
 30 A'   31 A'   32 A'   33 A'   12 A"   34 A'   13 A"   35 A'                 
 -0.301  -0.300  -0.294
 36 A'   14 A"   37 A'                                                         
 -- Virtual --                   
 -0.198  -0.092  -0.070   0.020   0.054   0.057   0.057   0.095
 38 A'   15 A"   39 A'   40 A'   41 A'   42 A'   16 A"   43 A'                 
  0.104   0.108   0.128   0.148   0.161   0.181   0.196   0.200
 44 A'   17 A"   45 A'   18 A"   46 A'   47 A'   48 A'   19 A"                 
  0.201   0.235   0.360   0.379   0.388   0.392   0.397   0.425
 49 A'   50 A'   51 A'   20 A"   52 A'   21 A"   53 A'   22 A"                 
  0.426   0.431   0.475   0.517   0.541   0.567   0.568   0.595
 54 A'   55 A'   56 A'   57 A'   23 A"   24 A"   58 A'   59 A'                 
  0.605   0.734   0.735   0.736   0.813   0.819   0.870   0.952
 60 A'   25 A"   61 A'   62 A'   26 A"   63 A'   64 A'   65 A'                 
  1.104   1.240   1.256   1.276   1.298   1.616   1.654   1.680
 66 A'   67 A'   27 A"   68 A'   69 A'   28 A"   70 A'   29 A"                 
  1.777   1.965   1.990   2.030   2.108   2.346   2.435   2.748
 71 A'   30 A"   72 A'   73 A'   31 A"   74 A'   75 A'   32 A"                 
  2.761   3.026   3.637   3.679   3.867   3.885   3.933   3.947
 76 A'   77 A'   33 A"   78 A'   79 A'   34 A"   35 A"   80 A'                 
  3.949   3.992   3.993   4.008   4.008   4.020   4.094   4.148
 36 A"   37 A"   81 A'   38 A"   82 A'   83 A'   84 A'   85 A'                 
  4.259   4.319   4.665   5.947   5.959   5.992   6.547   7.534
 86 A'   87 A'   88 A'   39 A"   89 A'   90 A'   91 A'   40 A"                 
  7.547   7.623  27.758  28.293  28.302  28.323  28.503  28.507
 92 A'   93 A'   94 A'   41 A"   95 A'   96 A'   42 A"   43 A"                 
 28.510  28.526  28.596  35.101  35.906  47.837 127.839 127.846
 97 A'   98 A'   99 A'  100 A'  101 A'  102 A'   44 A"  103 A'                 
127.872 151.567 289.726 289.738 289.8261020.6111901.727
104 A'  105 A'   45 A"  106 A'  107 A'  108 A'  109 A'                         
 --------------------------------------------------------------

          Ground-State Mulliken Net Atomic Charges

     Atom                 Charge (a.u.)
  ----------------------------------------
      1 N                    -0.002321
      2 N                    -0.041181
      3 Br                   -0.068280
      4 I                     0.111781
  ----------------------------------------
  Sum of atomic charges =     0.000000

 -----------------------------------------------------------------
                    Cartesian Multipole Moments
 -----------------------------------------------------------------
    Charge (ESU x 10^10)
                 0.0000
    Dipole Moment (Debye)
         X       1.6582      Y       0.0481      Z      -0.0000
       Tot       1.6589
    Quadrupole Moments (Debye-Ang)
        XX     -54.6676     XY       0.9910     YY     -59.8979
        XZ      -0.0000     YZ      -0.0000     ZZ     -58.2889
    Octopole Moments (Debye-Ang^2)
       XXX      17.9735    XXY       0.4183    XYY       1.7453
       YYY       2.3029    XXZ       0.0000    XYZ       0.0000
       YYZ       0.0000    XZZ       0.9801    YZZ       0.7868
       ZZZ      -0.0000
    Hexadecapole Moments (Debye-Ang^3)
      XXXX   -1631.3369   XXXY      12.2841   XXYY    -318.8498
      XYYY      -7.9688   YYYY     -93.2173   XXXZ      -0.0000
      XXYZ      -0.0000   XYYZ      -0.0000   YYYZ      -0.0000
      XXZZ    -317.0676   XYZZ      -2.7660   YYZZ     -27.6177
      XZZZ      -0.0000   YZZZ      -0.0000   ZZZZ     -74.5784
 -----------------------------------------------------------------
 Calculating analytic gradient of the SCF energy
 Gradient of SCF Energy
            1           2           3           4
    1  -0.0001518  -0.0000603  -0.0000075   0.0002196
    2  -0.0000767   0.0000190  -0.0003028   0.0003605
    3   0.0000000  -0.0000000   0.0000000  -0.0000000
 Max gradient component =       3.605E-04
 RMS gradient           =       1.589E-04
 Gradient time:  CPU 5.30 s  wall 5.30 s
 Geometry Optimization Parameters
   NAtoms,    NIC,     NZ,  NCons,   NDum,   NFix, NCnnct, MaxDiis
        4      14       4       0       0       0       0       0

 Cartesian Hessian Update
 Hessian Updated using BFGS Update


** GEOMETRY OPTIMIZATION IN DELOCALIZED INTERNAL COORDINATES **
   Searching for a Minimum

   Optimization Cycle:   7

                       Coordinates (Angstroms)
     ATOM                X               Y               Z
      1  N        -0.1762019253   -0.4739070095    0.0000000000
      2  N        -0.8253152201    0.4834132289    0.0000000000
      3  Br       -2.9237076777   -0.0655725870    0.0000000000
      4  I         2.0800397606    0.0139651129    0.0000000000
   Point Group: cs    Number of degrees of freedom:     5


   Energy is  -9603.124092928

 Hessian Updated using BFGS Update

  5 Hessian modes will be used to form the next step
  Hessian Eigenvalues:
     0.043790    0.060863    0.252115    0.304327    0.828901

 Minimum Search - Taking Simple RFO Step
 Searching for Lamda that Minimizes Along All modes
 Value Taken    Lamda =  -0.00000110
 Step Taken.  Stepsize is  0.004830

                             Maximum     Tolerance    Cnvgd?
         Gradient           0.000151      0.000300     YES
         Displacement       0.003302      0.001200      NO
         Energy change     -0.000002      0.000001      NO


 New Cartesian Coordinates Obtained by Inverse Iteration

 Displacement from previous Coordinates is:  0.003704
 ----------------------------------------------------------------
             Standard Nuclear Orientation (Angstroms)
    I     Atom           X                Y                Z
 ----------------------------------------------------------------
    1      N      -0.1753943763    -0.4735729475     0.0000000000
    2      N      -0.8251652797     0.4834804521     0.0000000000
    3      Br     -2.9230690694    -0.0656874304     0.0000000000
    4      I       2.0784436630     0.0136786710     0.0000000000
 ----------------------------------------------------------------
 Molecular Point Group                 Cs    NOp =  2
 Largest Abelian Subgroup              Cs    NOp =  2
 Nuclear Repulsion Energy =   476.9998989638 hartrees
 There are       51 alpha and       51 beta electrons
 Applying Cartesian multipole field
    Component          Value
    ---------          -----
     (2,0,0)        1.00000E-11
     (0,2,0)        2.00000E-11
     (0,0,2)       -3.00000E-11
 Nucleus-field energy     =     0.0000000193 hartrees
 Requested basis set is 6-311++G(d,p)
 There are 55 shells and 154 basis functions
 A cutoff of  1.0D-11 yielded   1151 shell pairs
 There are      9793 function pairs (     11097 Cartesian)
 Smallest overlap matrix eigenvalue = 2.01E-04
 Guess MOs from SCF MO coefficient file

 -----------------------------------------------------------------------
  General SCF calculation program by
  Eric Jon Sundstrom, Paul Horn, Yuezhi Mao, Dmitri Zuev, Alec White,
  David Stuck, Shaama M.S., Shane Yost, Joonho Lee, David Small,
  Daniel Levine, Susi Lehtola, Hugh Burton, Evgeny Epifanovsky
 -----------------------------------------------------------------------
 Exchange:     0.2000 Hartree-Fock + 0.0800 Slater + 0.7200 B88
 Correlation:  0.1900 VWN1RPA + 0.8100 LYP
 Using SG-1 standard quadrature grid
 A restricted SCF calculation will be
 performed using DIIS
 SCF converges when DIIS error is below 1.0e-08
 ---------------------------------------
  Cycle       Energy         DIIS error
 ---------------------------------------
    1   -9603.1240923753      1.43e-05  
    2   -9603.1240932034      1.02e-05  
    3   -9603.1240928932      1.40e-05  
    4   -9603.1240935080      3.64e-06  
    5   -9603.1240935523      9.85e-07  
    6   -9603.1240935558      6.20e-07  
    7   -9603.1240935571      1.33e-07  
    8   -9603.1240935572      2.57e-08  
    9   -9603.1240935572      4.68e-09  Convergence criterion met
 ---------------------------------------
 SCF time:   CPU 13.54s  wall 14.00s 
 SCF   energy in the final basis set =    -9603.1240935572
 Total energy in the final basis set =    -9603.1240935572

 --------------------------------------------------------------
             Orbital Energies (a.u.) and Symmetries
 --------------------------------------------------------------

 Alpha MOs, Restricted
 -- Occupied --                  
******* -482.85 -176.34 -165.75 -165.74 -165.74  -62.50  -56.33
  1 A'    2 A'    3 A'    4 A'    1 A"    5 A'    6 A'    7 A'                 
-56.320 -56.320 -35.839 -31.333 -31.325 -31.325 -22.984 -22.982
  2 A"    8 A'    9 A'   10 A'    3 A"   11 A'   12 A'    4 A"                 
-22.981 -22.976 -22.976 -14.469 -14.462  -8.712  -6.545  -6.529
 13 A'   14 A'    5 A"   15 A'   16 A'   17 A'   18 A'    6 A"                 
 -6.529  -6.387  -4.803  -4.783  -4.783  -2.655  -2.651  -2.651
 19 A'   20 A'   21 A'    7 A"   22 A'   23 A'    8 A"   24 A'                 
 -2.638  -2.638  -2.068  -2.062  -2.062  -2.045  -2.045  -1.150
 25 A'    9 A"   26 A'   10 A"   27 A'   28 A'   11 A"   29 A'                 
 -0.787  -0.697  -0.601  -0.509  -0.497  -0.487  -0.313  -0.310
 30 A'   31 A'   32 A'   33 A'   12 A"   34 A'   13 A"   35 A'                 
 -0.301  -0.300  -0.294
 36 A'   14 A"   37 A'                                                         
 -- Virtual --                   
 -0.198  -0.092  -0.070   0.020   0.054   0.057   0.057   0.094
 38 A'   15 A"   39 A'   40 A'   41 A'   42 A'   16 A"   43 A'                 
  0.104   0.108   0.128   0.148   0.161   0.181   0.196   0.200
 44 A'   17 A"   45 A'   18 A"   46 A'   47 A'   48 A'   19 A"                 
  0.201   0.235   0.360   0.379   0.388   0.392   0.397   0.425
 49 A'   50 A'   51 A'   20 A"   52 A'   21 A"   53 A'   22 A"                 
  0.426   0.431   0.476   0.518   0.541   0.567   0.568   0.595
 54 A'   55 A'   56 A'   57 A'   23 A"   24 A"   58 A'   59 A'                 
  0.606   0.734   0.735   0.737   0.814   0.819   0.870   0.952
 60 A'   25 A"   61 A'   62 A'   26 A"   63 A'   64 A'   65 A'                 
  1.104   1.240   1.256   1.276   1.298   1.616   1.654   1.680
 66 A'   67 A'   27 A"   68 A'   69 A'   28 A"   70 A'   29 A"                 
  1.777   1.965   1.990   2.030   2.108   2.346   2.435   2.748
 71 A'   30 A"   72 A'   73 A'   31 A"   74 A'   75 A'   32 A"                 
  2.760   3.026   3.637   3.679   3.867   3.885   3.933   3.947
 76 A'   77 A'   33 A"   78 A'   79 A'   34 A"   35 A"   80 A'                 
  3.949   3.992   3.993   4.008   4.009   4.020   4.094   4.149
 36 A"   37 A"   81 A'   38 A"   82 A'   83 A'   84 A'   85 A'                 
  4.259   4.319   4.665   5.947   5.959   5.991   6.547   7.534
 86 A'   87 A'   88 A'   39 A"   89 A'   90 A'   91 A'   40 A"                 
  7.547   7.623  27.758  28.293  28.301  28.322  28.503  28.507
 92 A'   93 A'   94 A'   41 A"   95 A'   96 A'   42 A"   43 A"                 
 28.510  28.526  28.597  35.102  35.905  47.837 127.839 127.846
 97 A'   98 A'   99 A'  100 A'  101 A'  102 A'   44 A"  103 A'                 
127.872 151.568 289.727 289.739 289.8261020.6111901.728
104 A'  105 A'   45 A"  106 A'  107 A'  108 A'  109 A'                         

 Beta MOs, Restricted
 -- Occupied --                  
******* -482.85 -176.34 -165.75 -165.74 -165.74  -62.50  -56.33
  1 A'    2 A'    3 A'    4 A'    1 A"    5 A'    6 A'    7 A'                 
-56.320 -56.320 -35.839 -31.333 -31.325 -31.325 -22.984 -22.982
  2 A"    8 A'    9 A'   10 A'    3 A"   11 A'   12 A'    4 A"                 
-22.981 -22.976 -22.976 -14.469 -14.462  -8.712  -6.545  -6.529
 13 A'   14 A'    5 A"   15 A'   16 A'   17 A'   18 A'    6 A"                 
 -6.529  -6.387  -4.803  -4.783  -4.783  -2.655  -2.651  -2.651
 19 A'   20 A'   21 A'    7 A"   22 A'   23 A'    8 A"   24 A'                 
 -2.638  -2.638  -2.068  -2.062  -2.062  -2.045  -2.045  -1.150
 25 A'    9 A"   26 A'   10 A"   27 A'   28 A'   11 A"   29 A'                 
 -0.787  -0.697  -0.601  -0.509  -0.497  -0.487  -0.313  -0.310
 30 A'   31 A'   32 A'   33 A'   12 A"   34 A'   13 A"   35 A'                 
 -0.301  -0.300  -0.294
 36 A'   14 A"   37 A'                                                         
 -- Virtual --                   
 -0.198  -0.092  -0.070   0.020   0.054   0.057   0.057   0.094
 38 A'   15 A"   39 A'   40 A'   41 A'   42 A'   16 A"   43 A'                 
  0.104   0.108   0.128   0.148   0.161   0.181   0.196   0.200
 44 A'   17 A"   45 A'   18 A"   46 A'   47 A'   48 A'   19 A"                 
  0.201   0.235   0.360   0.379   0.388   0.392   0.397   0.425
 49 A'   50 A'   51 A'   20 A"   52 A'   21 A"   53 A'   22 A"                 
  0.426   0.431   0.476   0.518   0.541   0.567   0.568   0.595
 54 A'   55 A'   56 A'   57 A'   23 A"   24 A"   58 A'   59 A'                 
  0.606   0.734   0.735   0.737   0.814   0.819   0.870   0.952
 60 A'   25 A"   61 A'   62 A'   26 A"   63 A'   64 A'   65 A'                 
  1.104   1.240   1.256   1.276   1.298   1.616   1.654   1.680
 66 A'   67 A'   27 A"   68 A'   69 A'   28 A"   70 A'   29 A"                 
  1.777   1.965   1.990   2.030   2.108   2.346   2.435   2.748
 71 A'   30 A"   72 A'   73 A'   31 A"   74 A'   75 A'   32 A"                 
  2.760   3.026   3.637   3.679   3.867   3.885   3.933   3.947
 76 A'   77 A'   33 A"   78 A'   79 A'   34 A"   35 A"   80 A'                 
  3.949   3.992   3.993   4.008   4.009   4.020   4.094   4.149
 36 A"   37 A"   81 A'   38 A"   82 A'   83 A'   84 A'   85 A'                 
  4.259   4.319   4.665   5.947   5.959   5.991   6.547   7.534
 86 A'   87 A'   88 A'   39 A"   89 A'   90 A'   91 A'   40 A"                 
  7.547   7.623  27.758  28.293  28.301  28.322  28.503  28.507
 92 A'   93 A'   94 A'   41 A"   95 A'   96 A'   42 A"   43 A"                 
 28.510  28.526  28.597  35.102  35.905  47.837 127.839 127.846
 97 A'   98 A'   99 A'  100 A'  101 A'  102 A'   44 A"  103 A'                 
127.872 151.568 289.727 289.739 289.8261020.6111901.728
104 A'  105 A'   45 A"  106 A'  107 A'  108 A'  109 A'                         
 --------------------------------------------------------------

          Ground-State Mulliken Net Atomic Charges

     Atom                 Charge (a.u.)
  ----------------------------------------
      1 N                    -0.002515
      2 N                    -0.041675
      3 Br                   -0.068451
      4 I                     0.112641
  ----------------------------------------
  Sum of atomic charges =     0.000000

 -----------------------------------------------------------------
                    Cartesian Multipole Moments
 -----------------------------------------------------------------
    Charge (ESU x 10^10)
                 0.0000
    Dipole Moment (Debye)
         X       1.6680      Y       0.0480      Z      -0.0000
       Tot       1.6687
    Quadrupole Moments (Debye-Ang)
        XX     -54.6697     XY       0.9897     YY     -59.8983
        XZ      -0.0000     YZ      -0.0000     ZZ     -58.2855
    Octopole Moments (Debye-Ang^2)
       XXX      18.1275    XXY       0.4234    XYY       1.7836
       YYY       2.3260    XXZ      -0.0000    XYZ      -0.0000
       YYZ      -0.0000    XZZ       1.0195    YZZ       0.7950
       ZZZ       0.0000
    Hexadecapole Moments (Debye-Ang^3)
      XXXX   -1629.9774   XXXY      12.3045   XXYY    -318.5827
      XYYY      -7.9278   YYYY     -93.2096   XXXZ      -0.0000
      XXYZ      -0.0000   XYYZ      -0.0000   YYYZ      -0.0000
      XXZZ    -316.7909   XYZZ      -2.7521   YYZZ     -27.6142
      XZZZ      -0.0000   YZZZ      -0.0000   ZZZZ     -74.5668
 -----------------------------------------------------------------
 Calculating analytic gradient of the SCF energy
 Gradient of SCF Energy
            1           2           3           4
    1   0.0000379  -0.0000338  -0.0000355   0.0000314
    2   0.0000663  -0.0000757  -0.0002912   0.0003006
    3   0.0000000  -0.0000000  -0.0000000  -0.0000000
 Max gradient component =       3.006E-04
 RMS gradient           =       1.259E-04
 Gradient time:  CPU 5.28 s  wall 5.28 s
 Geometry Optimization Parameters
   NAtoms,    NIC,     NZ,  NCons,   NDum,   NFix, NCnnct, MaxDiis
        4      14       4       0       0       0       0       0

 Cartesian Hessian Update
 Hessian Updated using BFGS Update


** GEOMETRY OPTIMIZATION IN DELOCALIZED INTERNAL COORDINATES **
   Searching for a Minimum

   Optimization Cycle:   8

                       Coordinates (Angstroms)
     ATOM                X               Y               Z
      1  N        -0.1753943763   -0.4735729475    0.0000000000
      2  N        -0.8251652797    0.4834804521    0.0000000000
      3  Br       -2.9230690694   -0.0656874304    0.0000000000
      4  I         2.0784436630    0.0136786710    0.0000000000
   Point Group: cs    Number of degrees of freedom:     5


   Energy is  -9603.124093557

 Hessian Updated using BFGS Update

  5 Hessian modes will be used to form the next step
  Hessian Eigenvalues:
     0.032843    0.068578    0.253136    0.306664    0.830828

 Minimum Search - Taking Simple RFO Step
 Searching for Lamda that Minimizes Along All modes
 Value Taken    Lamda =   0.00000000
 Step Taken.  Stepsize is  0.001473

                             Maximum     Tolerance    Cnvgd?
         Gradient           0.000060      0.000300     YES
         Displacement       0.001221      0.001200      NO
         Energy change     -0.000001      0.000001     YES


                       Distance Matrix (Angstroms)
             N (  1)   N (  2)   Br(  3)
   N (  2)  1.156786
   Br(  3)  2.777785  2.168591
   I (  4)  2.305905  2.941370  5.002142

 Final energy is   -9603.1240935571750     


 ******************************
 **  OPTIMIZATION CONVERGED  **
 ******************************

                       Coordinates (Angstroms)
     ATOM                X               Y               Z
      1  N        -0.1753943763   -0.4735729475    0.0000000000
      2  N        -0.8251652797    0.4834804521    0.0000000000
      3  Br       -2.9230690694   -0.0656874304    0.0000000000
      4  I         2.0784436630    0.0136786710    0.0000000000

Z-matrix Print:
$molecule
0 1
I 
N  1 2.305905
N  2 1.156786 1 111.974807
Br 3 2.168591 2 109.504546 1 -180.000000 0
$end


 --------------------------------------------------------------
             Orbital Energies (a.u.) and Symmetries
 --------------------------------------------------------------

 Alpha MOs, Restricted
 -- Occupied --                  
******* -482.85 -176.34 -165.75 -165.74 -165.74  -62.50  -56.33
  1 A'    2 A'    3 A'    4 A'    1 A"    5 A'    6 A'    7 A'                 
-56.320 -56.320 -35.839 -31.333 -31.325 -31.325 -22.984 -22.982
  2 A"    8 A'    9 A'   10 A'    3 A"   11 A'   12 A'    4 A"                 
-22.981 -22.976 -22.976 -14.469 -14.462  -8.712  -6.545  -6.529
 13 A'   14 A'    5 A"   15 A'   16 A'   17 A'   18 A'    6 A"                 
 -6.529  -6.387  -4.803  -4.783  -4.783  -2.655  -2.651  -2.651
 19 A'   20 A'   21 A'    7 A"   22 A'   23 A'    8 A"   24 A'                 
 -2.638  -2.638  -2.068  -2.062  -2.062  -2.045  -2.045  -1.150
 25 A'    9 A"   26 A'   10 A"   27 A'   28 A'   11 A"   29 A'                 
 -0.787  -0.697  -0.601  -0.509  -0.497  -0.487  -0.313  -0.310
 30 A'   31 A'   32 A'   33 A'   12 A"   34 A'   13 A"   35 A'                 
 -0.301  -0.300  -0.294
 36 A'   14 A"   37 A'                                                         
 -- Virtual --                   
 -0.198  -0.092  -0.070   0.020   0.054   0.057   0.057   0.094
 38 A'   15 A"   39 A'   40 A'   41 A'   42 A'   16 A"   43 A'                 
  0.104   0.108   0.128   0.148   0.161   0.181   0.196   0.200
 44 A'   17 A"   45 A'   18 A"   46 A'   47 A'   48 A'   19 A"                 
  0.201   0.235   0.360   0.379   0.388   0.392   0.397   0.425
 49 A'   50 A'   51 A'   20 A"   52 A'   21 A"   53 A'   22 A"                 
  0.426   0.431   0.476   0.518   0.541   0.567   0.568   0.595
 54 A'   55 A'   56 A'   57 A'   23 A"   24 A"   58 A'   59 A'                 
  0.606   0.734   0.735   0.737   0.814   0.819   0.870   0.952
 60 A'   25 A"   61 A'   62 A'   26 A"   63 A'   64 A'   65 A'                 
  1.104   1.240   1.256   1.276   1.298   1.616   1.654   1.680
 66 A'   67 A'   27 A"   68 A'   69 A'   28 A"   70 A'   29 A"                 
  1.777   1.965   1.990   2.030   2.108   2.346   2.435   2.748
 71 A'   30 A"   72 A'   73 A'   31 A"   74 A'   75 A'   32 A"                 
  2.760   3.026   3.637   3.679   3.867   3.885   3.933   3.947
 76 A'   77 A'   33 A"   78 A'   79 A'   34 A"   35 A"   80 A'                 
  3.949   3.992   3.993   4.008   4.009   4.020   4.094   4.149
 36 A"   37 A"   81 A'   38 A"   82 A'   83 A'   84 A'   85 A'                 
  4.259   4.319   4.665   5.947   5.959   5.991   6.547   7.534
 86 A'   87 A'   88 A'   39 A"   89 A'   90 A'   91 A'   40 A"                 
  7.547   7.623  27.758  28.293  28.301  28.322  28.503  28.507
 92 A'   93 A'   94 A'   41 A"   95 A'   96 A'   42 A"   43 A"                 
 28.510  28.526  28.597  35.102  35.905  47.837 127.839 127.846
 97 A'   98 A'   99 A'  100 A'  101 A'  102 A'   44 A"  103 A'                 
127.872 151.568 289.727 289.739 289.8261020.6111901.728
104 A'  105 A'   45 A"  106 A'  107 A'  108 A'  109 A'                         

 Beta MOs, Restricted
 -- Occupied --                  
******* -482.85 -176.34 -165.75 -165.74 -165.74  -62.50  -56.33
  1 A'    2 A'    3 A'    4 A'    1 A"    5 A'    6 A'    7 A'                 
-56.320 -56.320 -35.839 -31.333 -31.325 -31.325 -22.984 -22.982
  2 A"    8 A'    9 A'   10 A'    3 A"   11 A'   12 A'    4 A"                 
-22.981 -22.976 -22.976 -14.469 -14.462  -8.712  -6.545  -6.529
 13 A'   14 A'    5 A"   15 A'   16 A'   17 A'   18 A'    6 A"                 
 -6.529  -6.387  -4.803  -4.783  -4.783  -2.655  -2.651  -2.651
 19 A'   20 A'   21 A'    7 A"   22 A'   23 A'    8 A"   24 A'                 
 -2.638  -2.638  -2.068  -2.062  -2.062  -2.045  -2.045  -1.150
 25 A'    9 A"   26 A'   10 A"   27 A'   28 A'   11 A"   29 A'                 
 -0.787  -0.697  -0.601  -0.509  -0.497  -0.487  -0.313  -0.310
 30 A'   31 A'   32 A'   33 A'   12 A"   34 A'   13 A"   35 A'                 
 -0.301  -0.300  -0.294
 36 A'   14 A"   37 A'                                                         
 -- Virtual --                   
 -0.198  -0.092  -0.070   0.020   0.054   0.057   0.057   0.094
 38 A'   15 A"   39 A'   40 A'   41 A'   42 A'   16 A"   43 A'                 
  0.104   0.108   0.128   0.148   0.161   0.181   0.196   0.200
 44 A'   17 A"   45 A'   18 A"   46 A'   47 A'   48 A'   19 A"                 
  0.201   0.235   0.360   0.379   0.388   0.392   0.397   0.425
 49 A'   50 A'   51 A'   20 A"   52 A'   21 A"   53 A'   22 A"                 
  0.426   0.431   0.476   0.518   0.541   0.567   0.568   0.595
 54 A'   55 A'   56 A'   57 A'   23 A"   24 A"   58 A'   59 A'                 
  0.606   0.734   0.735   0.737   0.814   0.819   0.870   0.952
 60 A'   25 A"   61 A'   62 A'   26 A"   63 A'   64 A'   65 A'                 
  1.104   1.240   1.256   1.276   1.298   1.616   1.654   1.680
 66 A'   67 A'   27 A"   68 A'   69 A'   28 A"   70 A'   29 A"                 
  1.777   1.965   1.990   2.030   2.108   2.346   2.435   2.748
 71 A'   30 A"   72 A'   73 A'   31 A"   74 A'   75 A'   32 A"                 
  2.760   3.026   3.637   3.679   3.867   3.885   3.933   3.947
 76 A'   77 A'   33 A"   78 A'   79 A'   34 A"   35 A"   80 A'                 
  3.949   3.992   3.993   4.008   4.009   4.020   4.094   4.149
 36 A"   37 A"   81 A'   38 A"   82 A'   83 A'   84 A'   85 A'                 
  4.259   4.319   4.665   5.947   5.959   5.991   6.547   7.534
 86 A'   87 A'   88 A'   39 A"   89 A'   90 A'   91 A'   40 A"                 
  7.547   7.623  27.758  28.293  28.301  28.322  28.503  28.507
 92 A'   93 A'   94 A'   41 A"   95 A'   96 A'   42 A"   43 A"                 
 28.510  28.526  28.597  35.102  35.905  47.837 127.839 127.846
 97 A'   98 A'   99 A'  100 A'  101 A'  102 A'   44 A"  103 A'                 
127.872 151.568 289.727 289.739 289.8261020.6111901.728
104 A'  105 A'   45 A"  106 A'  107 A'  108 A'  109 A'                         
 --------------------------------------------------------------

          Ground-State Mulliken Net Atomic Charges

     Atom                 Charge (a.u.)
  ----------------------------------------
      1 N                    -0.002515
      2 N                    -0.041675
      3 Br                   -0.068451
      4 I                     0.112641
  ----------------------------------------
  Sum of atomic charges =     0.000000

 -----------------------------------------------------------------
                    Cartesian Multipole Moments
 -----------------------------------------------------------------
    Charge (ESU x 10^10)
                 0.0000
    Dipole Moment (Debye)
         X       1.6680      Y       0.0480      Z      -0.0000
       Tot       1.6687
    Quadrupole Moments (Debye-Ang)
        XX     -54.6697     XY       0.9897     YY     -59.8983
        XZ      -0.0000     YZ      -0.0000     ZZ     -58.2855
    Octopole Moments (Debye-Ang^2)
       XXX      18.1275    XXY       0.4234    XYY       1.7836
       YYY       2.3260    XXZ      -0.0000    XYZ      -0.0000
       YYZ      -0.0000    XZZ       1.0195    YZZ       0.7950
       ZZZ       0.0000
    Hexadecapole Moments (Debye-Ang^3)
      XXXX   -1629.9774   XXXY      12.3045   XXYY    -318.5827
      XYYY      -7.9278   YYYY     -93.2096   XXXZ      -0.0000
      XXYZ      -0.0000   XYYZ      -0.0000   YYYZ      -0.0000
      XXZZ    -316.7909   XYZZ      -2.7521   YYZZ     -27.6142
      XZZZ      -0.0000   YZZZ      -0.0000   ZZZZ     -74.5668
 -----------------------------------------------------------------
Archival summary:
1\1\TWL02\OPT\ProcedureUnspecified\BasisUnspecified\1r12\taweetha\TueOct3014:59:312018TueOct3014:59:312018\0\\#,OPT,ProcedureUnspecified,BasisUnspecified,\\0,1\I\N,1,2.30591\N,2,1.15679,1,111.975\Br,3,2.16859,2,109.505,1,-180,0\\\@

 Total job time:  178.15s(wall), 177.75s(cpu) 
 Tue Oct 30 14:59:31 2018

        *************************************************************
        *                                                           *
        *  Thank you very much for using Q-Chem.  Have a nice day.  *
        *                                                           *
        *************************************************************


 
User input: 2 of 2 
 
Q-Chem Developer Version!
                  Welcome to Q-Chem
     A Quantum Leap Into The Future Of Chemistry


 Q-Chem 5.1, Q-Chem, Inc., Pleasanton, CA (2018)

 Yihan Shao,  Zhengting Gan,  E. Epifanovsky,  A. T. B. Gilbert,  M. Wormit,  
 J. Kussmann,  A. W. Lange,  A. Behn,  Jia Deng,  Xintian Feng,  D. Ghosh,  
 M. Goldey,  P. R. Horn,  L. D. Jacobson,  I. Kaliman,  T. Kus,  A. Landau,  
 Jie Liu,  E. I. Proynov,  R. M. Richard,  R. P. Steele,  E. J. Sundstrom,  
 H. L. Woodcock III,  P. M. Zimmerman,  D. Zuev,  B. Albrecht,  E. Alguire,  
 S. A. Baeppler,  D. Barton,  Z. Benda,  Y. A. Bernard,  E. J. Berquist,  
 K. B. Bravaya,  H. Burton,  D. Casanova,  Chun-Min Chang,  Yunqing Chen,  
 A. Chien,  K. D. Closser,  M. P. Coons,  S. Coriani,  S. Dasgupta,  
 A. L. Dempwolff,  M. Diedenhofen,  Hainam Do,  R. G. Edgar,  Po-Tung Fang,  
 S. Faraji,  S. Fatehi,  Qingguo Feng,  K. D. Fenk,  J. Fosso-Tande,  
 Qinghui Ge,  A. Ghysels,  G. Gidofalvi,  J. Gomes,  J. Gonthier,  A. Gunina,  
 D. Hait,  M. W. D. Hanson-Heine,  P. H. P. Harbach,  A. W. Hauser,  
 J. E. Herr,  E. G. Hohenstein,  Z. C. Holden,  Kerwin Hui,  B. C. Huynh,  
 T.-C. Jagau,  Hyunjun Ji,  B. Kaduk,  K. Khistyaev,  Jaehoon Kim,  
 P. Klunzinger,  K. Koh,  D. Kosenkov,  L. Koulias,  T. Kowalczyk,  
 C. M. Krauter,  A. Kunitsa,  Ka Un Lao,  A. Laurent,  K. V. Lawler,  
 Joonho Lee,  D. Lefrancois,  S. Lehtola,  D. S. Levine,  Yi-Pei Li,  
 You-Sheng Lin,  Fenglai Liu,  E. Livshits,  A. Luenser,  P. Manohar,  
 E. Mansoor,  S. F. Manzer,  Shan-Ping Mao,  Yuezhi Mao,  N. Mardirossian,  
 A. V. Marenich,  T. Markovich,  L. A. Martinez-Martinez,  S. A. Maurer,  
 N. J. Mayhall,  S. C. McKenzie,  J.-M. Mewes,  A. F. Morrison,  
 J. W. Mullinax,  K. Nanda,  T. S. Nguyen-Beck,  R. Olivares-Amaya,  
 J. A. Parkhill,  T. M. Perrine,  F. Plasser,  P. Pokhilko,  S. Prager,  
 A. Prociuk,  E. Ramos,  D. R. Rehn,  F. Rob,  M. Schneider,  N. Sergueev,  
 S. M. Sharada,  S. Sharma,  D. W. Small,  T. Stauch,  T. Stein,  
 Yu-Chuan Su,  A. J. W. Thom,  A. Tkatchenko,  T. Tsuchimochi,  N. M. Tubman,  
 L. Vogt,  M. L. Vidal,  O. Vydrov,  M. A. Watson,  J. Wenzel,  
 M. de Wergifosse,  T. A. Wesolowski,  A. White,  J. Witte,  A. Yamada,  
 Jun Yang,  K. Yao,  S. Yeganeh,  S. R. Yost,  Zhi-Qiang You,  A. Zech,  
 Igor Ying Zhang,  Xing Zhang,  Yan Zhao,  Ying Zhu,  B. R. Brooks,  
 G. K. L. Chan,  C. J. Cramer,  M. S. Gordon,  W. J. Hehre,  A. Klamt,  
 M. W. Schmidt,  C. D. Sherrill,  D. G. Truhlar,  A. Aspuru-Guzik,  R. Baer,  
 A. T. Bell,  N. A. Besley,  Jeng-Da Chai,  A. E. DePrince, III,  
 R. A. DiStasio Jr.,  A. Dreuw,  B. D. Dunietz,  T. R. Furlani,  
 Chao-Ping Hsu,  Yousung Jung,  Jing Kong,  D. S. Lambrecht,  WanZhen Liang,  
 C. Ochsenfeld,  V. A. Rassolov,  L. V. Slipchenko,  J. E. Subotnik,  
 T. Van Voorhis,  J. M. Herbert,  A. I. Krylov,  P. M. W. Gill,  M. Head-Gordon

 Contributors to earlier versions of Q-Chem not listed above: 
 R. D. Adamson,  B. Austin,  J. Baker,  G. J. O. Beran,  K. Brandhorst,  
 S. T. Brown,  E. F. C. Byrd,  A. K. Chakraborty,  C.-L. Cheng,  
 Siu Hung Chien,  D. M. Chipman,  D. L. Crittenden,  H. Dachsel,  
 R. J. Doerksen,  A. D. Dutoi,  L. Fusti-Molnar,  W. A. Goddard III,  
 A. Golubeva-Zadorozhnaya,  S. R. Gwaltney,  G. Hawkins,  A. Heyden,  
 S. Hirata,  G. Kedziora,  F. J. Keil,  C. Kelley,  Jihan Kim,  R. A. King,  
 R. Z. Khaliullin,  P. P. Korambath,  W. Kurlancheek,  A. M. Lee,  M. S. Lee,  
 S. V. Levchenko,  Ching Yeh Lin,  D. Liotard,  R. C. Lochan,  I. Lotan,  
 P. E. Maslen,  N. Nair,  D. P. O'Neill,  D. Neuhauser,  E. Neuscamman,  
 C. M. Oana,  R. Olson,  B. Peters,  R. Peverati,  P. A. Pieniazek,  
 Y. M. Rhee,  J. Ritchie,  M. A. Rohrdanz,  E. Rosta,  N. J. Russ,  
 H. F. Schaefer III,  N. E. Schultz,  N. Shenvi,  A. C. Simmonett,  A. Sodt,  
 D. Stuck,  K. S. Thanthiriwatte,  V. Vanovschi,  Tao Wang,  A. Warshel,  
 C. F. Williams,  Q. Wu,  X. Xu,  W. Zhang

 Please cite Q-Chem as follows:
 Y. Shao et al., Mol. Phys. 113, 184-215 (2015)
 DOI: 10.1080/00268976.2014.952696

 Q-Chem 5.1.1 for Intel X86 EM64T Linux

 Parts of Q-Chem use Armadillo 8.300.2 (Tropical Shenanigans).
 http://arma.sourceforge.net/

 Q-Chem begins on Tue Oct 30 14:59:31 2018  

Host: 
0

     Scratch files written to /scratch/taweetham/qchem17801//
The previous job contains 0 fragments, simply inherited here
Input Ideriv = 2
Curr. Ideriv = -1
Max.  Ideriv = 2

Checking the input file for inconsistencies... 	...done.

--------------------------------------------------------------
User input:
--------------------------------------------------------------

$molecule
read
$end

$rem
   job_type 	frequency
   basis 	6-311++g**
   method	b3lyp	
$end


--------------------------------------------------------------
 ----------------------------------------------------------------
             Standard Nuclear Orientation (Angstroms)
    I     Atom           X                Y                Z
 ----------------------------------------------------------------
    1      N      -0.1888996752    -0.4567005331    -0.0000000000
    2      N      -0.8277373594     0.5076852039     0.0000000000
    3      Br     -2.9317547638    -0.0175732429     0.0000000000
    4      I       2.0703372825     0.0048711473    -0.0000000000
 ----------------------------------------------------------------
 Molecular Point Group                 Cs    NOp =  2
 Largest Abelian Subgroup              Cs    NOp =  2
 Nuclear Repulsion Energy =   476.9998989638 hartrees
 There are       51 alpha and       51 beta electrons
 Requested basis set is 6-311++G(d,p)
 There are 55 shells and 154 basis functions

 Total QAlloc Memory Limit   2000 MB
 Mega-Array Size       188 MB
 MEM_STATIC part       192 MB

                       Distance Matrix (Angstroms)
             N (  1)   N (  2)   Br(  3)
   N (  2)  1.156786
   Br(  3)  2.777785  2.168591
   I (  4)  2.305905  2.941370  5.002142

 A cutoff of  1.0D-11 yielded   1151 shell pairs
 There are      9793 function pairs (     11097 Cartesian)
 Smallest overlap matrix eigenvalue = 2.01E-04
 Guess from superposition of atomic densities
 Warning:  Energy on first SCF cycle will be non-variational
 SAD guess density has 102.000000 electrons

 -----------------------------------------------------------------------
  General SCF calculation program by
  Eric Jon Sundstrom, Paul Horn, Yuezhi Mao, Dmitri Zuev, Alec White,
  David Stuck, Shaama M.S., Shane Yost, Joonho Lee, David Small,
  Daniel Levine, Susi Lehtola, Hugh Burton, Evgeny Epifanovsky
 -----------------------------------------------------------------------
 Exchange:     0.2000 Hartree-Fock + 0.0800 Slater + 0.7200 B88
 Correlation:  0.1900 VWN1RPA + 0.8100 LYP
 Using SG-1 standard quadrature grid
 A restricted SCF calculation will be
 performed using DIIS
 SCF converges when DIIS error is below 1.0e-08
 ---------------------------------------
  Cycle       Energy         DIIS error
 ---------------------------------------
    1   -9603.3108720773      3.68e-02  
    2   -9603.0988338161      2.94e-03  
    3   -9602.9721011882      5.66e-03  
    4   -9603.1073414728      2.22e-03  
    5   -9603.1223495642      6.53e-04  
    6   -9603.1236996228      3.46e-04  
    7   -9603.1241010902      6.01e-05  
    8   -9603.1241057872      4.44e-05  
    9   -9603.1241114912      6.45e-06  
   10   -9603.1241116608      1.67e-06  
   11   -9603.1241116739      3.77e-07  
   12   -9603.1241116747      3.36e-08  
   13   -9603.1241116746      1.54e-08  
   14   -9603.1241116747      2.78e-09  Convergence criterion met
 ---------------------------------------
 SCF time:   CPU 20.91s  wall 21.00s 
 SCF   energy in the final basis set =    -9603.1241116747
 Total energy in the final basis set =    -9603.1241116747

 --------------------------------------------------------------
             Orbital Energies (a.u.) and Symmetries
 --------------------------------------------------------------

 Alpha MOs, Restricted
 -- Occupied --                  
******* -482.85 -176.34 -165.75 -165.74 -165.74  -62.50  -56.33
  1 A'    2 A'    3 A'    4 A'    1 A"    5 A'    6 A'    7 A'                 
-56.320 -56.320 -35.839 -31.333 -31.325 -31.325 -22.984 -22.982
  2 A"    8 A'    9 A'   10 A'    3 A"   11 A'   12 A'    4 A"                 
-22.981 -22.976 -22.976 -14.469 -14.462  -8.712  -6.545  -6.529
 13 A'   14 A'    5 A"   15 A'   16 A'   17 A'   18 A'    6 A"                 
 -6.529  -6.387  -4.803  -4.783  -4.783  -2.655  -2.651  -2.651
 19 A'   20 A'   21 A'    7 A"   22 A'   23 A'    8 A"   24 A'                 
 -2.638  -2.638  -2.068  -2.062  -2.062  -2.045  -2.045  -1.150
 25 A'    9 A"   26 A'   10 A"   27 A'   28 A'   11 A"   29 A'                 
 -0.787  -0.697  -0.601  -0.509  -0.497  -0.487  -0.313  -0.310
 30 A'   31 A'   32 A'   33 A'   12 A"   34 A'   13 A"   35 A'                 
 -0.301  -0.300  -0.294
 36 A'   14 A"   37 A'                                                         
 -- Virtual --                   
 -0.198  -0.092  -0.070   0.020   0.054   0.057   0.057   0.094
 38 A'   15 A"   39 A'   40 A'   41 A'   42 A'   16 A"   43 A'                 
  0.104   0.108   0.128   0.148   0.161   0.181   0.196   0.200
 44 A'   17 A"   45 A'   18 A"   46 A'   47 A'   48 A'   19 A"                 
  0.201   0.235   0.360   0.379   0.388   0.392   0.397   0.425
 49 A'   50 A'   51 A'   20 A"   52 A'   21 A"   53 A'   22 A"                 
  0.426   0.431   0.476   0.518   0.541   0.567   0.568   0.595
 54 A'   55 A'   56 A'   57 A'   23 A"   24 A"   58 A'   59 A'                 
  0.606   0.734   0.735   0.737   0.814   0.819   0.870   0.952
 60 A'   25 A"   61 A'   62 A'   26 A"   63 A'   64 A'   65 A'                 
  1.104   1.240   1.256   1.276   1.298   1.616   1.654   1.680
 66 A'   67 A'   27 A"   68 A'   69 A'   28 A"   70 A'   29 A"                 
  1.777   1.965   1.990   2.030   2.108   2.346   2.435   2.748
 71 A'   30 A"   72 A'   73 A'   31 A"   74 A'   75 A'   32 A"                 
  2.760   3.026   3.637   3.679   3.867   3.885   3.933   3.947
 76 A'   77 A'   33 A"   78 A'   79 A'   34 A"   35 A"   80 A'                 
  3.949   3.993   3.993   4.008   4.009   4.020   4.094   4.149
 36 A"   37 A"   81 A'   38 A"   82 A'   83 A'   84 A'   85 A'                 
  4.259   4.319   4.665   5.947   5.959   5.991   6.547   7.534
 86 A'   87 A'   88 A'   39 A"   89 A'   90 A'   91 A'   40 A"                 
  7.547   7.623  27.758  28.293  28.301  28.322  28.503  28.507
 92 A'   93 A'   94 A'   41 A"   95 A'   96 A'   42 A"   43 A"                 
 28.510  28.526  28.597  35.102  35.905  47.837 127.839 127.846
 97 A'   98 A'   99 A'  100 A'  101 A'  102 A'   44 A"  103 A'                 
127.872 151.568 289.727 289.739 289.8261020.6111901.728
104 A'  105 A'   45 A"  106 A'  107 A'  108 A'  109 A'                         

 Beta MOs, Restricted
 -- Occupied --                  
******* -482.85 -176.34 -165.75 -165.74 -165.74  -62.50  -56.33
  1 A'    2 A'    3 A'    4 A'    1 A"    5 A'    6 A'    7 A'                 
-56.320 -56.320 -35.839 -31.333 -31.325 -31.325 -22.984 -22.982
  2 A"    8 A'    9 A'   10 A'    3 A"   11 A'   12 A'    4 A"                 
-22.981 -22.976 -22.976 -14.469 -14.462  -8.712  -6.545  -6.529
 13 A'   14 A'    5 A"   15 A'   16 A'   17 A'   18 A'    6 A"                 
 -6.529  -6.387  -4.803  -4.783  -4.783  -2.655  -2.651  -2.651
 19 A'   20 A'   21 A'    7 A"   22 A'   23 A'    8 A"   24 A'                 
 -2.638  -2.638  -2.068  -2.062  -2.062  -2.045  -2.045  -1.150
 25 A'    9 A"   26 A'   10 A"   27 A'   28 A'   11 A"   29 A'                 
 -0.787  -0.697  -0.601  -0.509  -0.497  -0.487  -0.313  -0.310
 30 A'   31 A'   32 A'   33 A'   12 A"   34 A'   13 A"   35 A'                 
 -0.301  -0.300  -0.294
 36 A'   14 A"   37 A'                                                         
 -- Virtual --                   
 -0.198  -0.092  -0.070   0.020   0.054   0.057   0.057   0.094
 38 A'   15 A"   39 A'   40 A'   41 A'   42 A'   16 A"   43 A'                 
  0.104   0.108   0.128   0.148   0.161   0.181   0.196   0.200
 44 A'   17 A"   45 A'   18 A"   46 A'   47 A'   48 A'   19 A"                 
  0.201   0.235   0.360   0.379   0.388   0.392   0.397   0.425
 49 A'   50 A'   51 A'   20 A"   52 A'   21 A"   53 A'   22 A"                 
  0.426   0.431   0.476   0.518   0.541   0.567   0.568   0.595
 54 A'   55 A'   56 A'   57 A'   23 A"   24 A"   58 A'   59 A'                 
  0.606   0.734   0.735   0.737   0.814   0.819   0.870   0.952
 60 A'   25 A"   61 A'   62 A'   26 A"   63 A'   64 A'   65 A'                 
  1.104   1.240   1.256   1.276   1.298   1.616   1.654   1.680
 66 A'   67 A'   27 A"   68 A'   69 A'   28 A"   70 A'   29 A"                 
  1.777   1.965   1.990   2.030   2.108   2.346   2.435   2.748
 71 A'   30 A"   72 A'   73 A'   31 A"   74 A'   75 A'   32 A"                 
  2.760   3.026   3.637   3.679   3.867   3.885   3.933   3.947
 76 A'   77 A'   33 A"   78 A'   79 A'   34 A"   35 A"   80 A'                 
  3.949   3.993   3.993   4.008   4.009   4.020   4.094   4.149
 36 A"   37 A"   81 A'   38 A"   82 A'   83 A'   84 A'   85 A'                 
  4.259   4.319   4.665   5.947   5.959   5.991   6.547   7.534
 86 A'   87 A'   88 A'   39 A"   89 A'   90 A'   91 A'   40 A"                 
  7.547   7.623  27.758  28.293  28.301  28.322  28.503  28.507
 92 A'   93 A'   94 A'   41 A"   95 A'   96 A'   42 A"   43 A"                 
 28.510  28.526  28.597  35.102  35.905  47.837 127.839 127.846
 97 A'   98 A'   99 A'  100 A'  101 A'  102 A'   44 A"  103 A'                 
127.872 151.568 289.727 289.739 289.8261020.6111901.728
104 A'  105 A'   45 A"  106 A'  107 A'  108 A'  109 A'                         
 --------------------------------------------------------------

          Ground-State Mulliken Net Atomic Charges

     Atom                 Charge (a.u.)
  ----------------------------------------
      1 N                    -0.002354
      2 N                    -0.041819
      3 Br                   -0.068451
      4 I                     0.112625
  ----------------------------------------
  Sum of atomic charges =     0.000000

 -----------------------------------------------------------------
                    Cartesian Multipole Moments
 -----------------------------------------------------------------
    Charge (ESU x 10^10)
                 0.0000
    Dipole Moment (Debye)
         X       1.6682      Y       0.0287      Z       0.0000
       Tot       1.6685
    Quadrupole Moments (Debye-Ang)
        XX     -54.6758     XY       0.9535     YY     -59.9201
        XZ       0.0000     YZ       0.0000     ZZ     -58.2858
    Octopole Moments (Debye-Ang^2)
       XXX      19.4693    XXY      -0.5712    XYY       2.3157
       YYY      -0.4054    XXZ       0.0000    XYZ       0.0000
       YYZ       0.0000    XZZ       1.5017    YZZ      -0.0823
       ZZZ       0.0000
    Hexadecapole Moments (Debye-Ang^3)
      XXXX   -1629.8676   XXXY      20.2393   XXYY    -319.0632
      XYYY       1.9752   YYYY     -93.0216   XXXZ       0.0000
      XXYZ       0.0000   XYYZ       0.0000   YYYZ       0.0000
      XXZZ    -316.8376   XYZZ       0.5528   YYZZ     -27.5796
      XZZZ       0.0000   YZZZ       0.0000   ZZZZ     -74.5677
 -----------------------------------------------------------------
 Calculating MO derivatives via CPSCF
   1         3          12      0.172461    0.076095
   2         3          12      0.031886    0.017848
   3         3          12      0.004938    0.002397
   4         3          12      0.000908    0.000481
   5         7           8      0.000077    0.000044
   6        13           2      0.000004    0.000003
   7        15           0      0.000000    0.000000    Roots Converged
 Time for AOints: 5.4 s (CPU) 5.4 s (wall)
 ------------------------------------------------------------------------------
                     AOints        : Timing summary (seconds)
 ------------------------------------------------------------------------------
     job step          cpu (% of tot)      sys (% of tot)     wall (% of tot)
 ------------------------------------------------------------------------------
  cpscf_lag         0.3929E+02 (45.4)   0.6100E-04 (17.0)   0.3931E+02 (45.4)
  iterzp            0.4174E+02 (48.2)   0.2980E-03 (83.0)   0.4177E+02 (48.2)
  make_fx           0.0000E+00 ( 0.0)   0.0000E+00 ( 0.0)   0.0000E+00 ( 0.0)
  AOints            0.5406E+01 ( 6.2)   0.0000E+00 ( 0.0)   0.5409E+01 ( 6.2)
 ------------------------------------------------------------------------------
   Grand Totals     0.8655E+02          0.3590E-03          0.8660E+02
 ------------------------------------------------------------------------------
 Calculating analytic Hessian of the SCF energy
 Polarizability Matrix (a.u.)
            1           2           3
    1-212.2886522  -3.1401876   0.0000000
    2  -3.1401876 -44.6854755   0.0000000
    3   0.0000000   0.0000000 -41.0638650

 Direct stationary perturbation theory relativistic correction:

 rels  =     113.783476086757
 relv  =    -378.042169716091
 rel2e =      50.416729367194
 E_rel =    -213.841964262140

 Hessian of the SCF Energy
            1           2           3           4           5           6
    1   0.3413105  -0.3624700   0.0000000  -0.2763056   0.3661723  -0.0000000
    2  -0.3624700   0.6765550  -0.0000000   0.3550124  -0.6640801   0.0000000
    3   0.0000000  -0.0000000  -0.0000006  -0.0000000   0.0000000   0.0050695
    4  -0.2763056   0.3550124  -0.0000000   0.3356437  -0.3497172   0.0000000
    5   0.3661723  -0.6640801   0.0000000  -0.3497172   0.6854269  -0.0000000
    6  -0.0000000   0.0000000   0.0050695   0.0000000  -0.0000000   0.0021852
    7  -0.0644653   0.0637869   0.0000000   0.0003722  -0.0678275  -0.0000000
    8   0.0095804   0.0153853  -0.0000000  -0.0155573  -0.0280528   0.0000000
    9   0.0000000  -0.0000000  -0.0040364  -0.0000000   0.0000000  -0.0034872
   10  -0.0005396  -0.0563293  -0.0000000  -0.0597102   0.0513723   0.0000000
   11  -0.0132827  -0.0278602   0.0000000   0.0102620   0.0067060  -0.0000000
   12  -0.0000000   0.0000000  -0.0010325   0.0000000  -0.0000000  -0.0037675
            7           8           9          10          11          12
    1  -0.0644653   0.0095804   0.0000000  -0.0005396  -0.0132827  -0.0000000
    2   0.0637869   0.0153853  -0.0000000  -0.0563293  -0.0278602   0.0000000
    3   0.0000000  -0.0000000  -0.0040364  -0.0000000   0.0000000  -0.0010325
    4   0.0003722  -0.0155573  -0.0000000  -0.0597102   0.0102620   0.0000000
    5  -0.0678275  -0.0280528   0.0000000   0.0513723   0.0067060  -0.0000000
    6  -0.0000000   0.0000000  -0.0034872   0.0000000  -0.0000000  -0.0037675
    7   0.0553899   0.0040635   0.0000000   0.0087033  -0.0000229  -0.0000000
    8   0.0040635   0.0118485  -0.0000000   0.0019134   0.0008190  -0.0000000
    9   0.0000000  -0.0000000   0.0037658  -0.0000000   0.0000000   0.0037578
   10   0.0087033   0.0019134  -0.0000000   0.0515465   0.0030436   0.0000000
   11  -0.0000229   0.0008190   0.0000000   0.0030436   0.0203353  -0.0000000
   12  -0.0000000  -0.0000000   0.0037578   0.0000000  -0.0000000   0.0010421
 Gradient time:  CPU 119.98 s  wall 120.05 s
 **********************************************************************
 **                                                                  **
 **                       VIBRATIONAL ANALYSIS                       **
 **                       --------------------                       **
 **                                                                  **
 **        VIBRATIONAL FREQUENCIES (CM**-1) AND NORMAL MODES         **
 **     FORCE CONSTANTS (mDYN/ANGSTROM) AND REDUCED MASSES (AMU)     **
 **                  INFRARED INTENSITIES (KM/MOL)                   **
 **                                                                  **
 **********************************************************************


 Mode:                 1                      2                      3
 Frequency:        95.62                 114.65                 186.53
 Force Cnst:      0.4767                 0.1215                 0.3221
 Red. Mass:      88.4825                15.6834                15.7099
 IR Active:          YES                    YES                    YES
 IR Intens:        0.624                  0.038                  2.758
 Raman Active:       YES                    YES                    YES
               X      Y      Z        X      Y      Z        X      Y      Z
 N          0.153 -0.116  0.000   -0.000 -0.000  0.744   -0.049  0.706 -0.000
 N          0.167  0.011  0.000    0.000  0.000  0.651   -0.080  0.686 -0.000
 Br         0.805  0.011 -0.000   -0.000 -0.000 -0.127    0.023 -0.126  0.000
 I         -0.536  0.005 -0.000    0.000 -0.000 -0.075   -0.000 -0.075  0.000
 TransDip  -0.025  0.000 -0.000   -0.000  0.000 -0.006    0.052 -0.009 -0.000

 Mode:                 4                      5                      6
 Frequency:       367.10                 578.53                1835.80
 Force Cnst:      1.2457                 2.7821                27.8257
 Red. Mass:      15.6891                14.1085                14.0134
 IR Active:          YES                    YES                    YES
 IR Intens:      237.140                  0.764                  7.356
 Raman Active:       YES                    YES                    YES
               X      Y      Z        X      Y      Z        X      Y      Z
 N          0.721  0.090  0.000   -0.575 -0.354 -0.000    0.374 -0.602  0.000
 N          0.670  0.041  0.000    0.630  0.382 -0.000   -0.364  0.604  0.000
 Br        -0.127 -0.012 -0.000   -0.012 -0.032  0.000   -0.010 -0.001 -0.000
 I         -0.075 -0.007 -0.000    0.001  0.017  0.000    0.005  0.001 -0.000
 TransDip   0.493 -0.002 -0.000    0.028  0.002  0.000   -0.086  0.010 -0.000

 STANDARD THERMODYNAMIC QUANTITIES AT   298.15 K  AND     1.00 ATM

   This Molecule has  0 Imaginary Frequencies
   Zero point vibrational energy:        4.544 kcal/mol

   Atom    1 Element N  Has Mass   14.00307
   Atom    2 Element N  Has Mass   14.00307
   Atom    3 Element Br Has Mass   78.91830
   Atom    4 Element I  Has Mass  126.90440
   Molecular Mass:   233.828840 amu
   Principal axes and moments of inertia in amu*Bohr^2:
                             1           2           3
    Eigenvalues --       23.41514  4396.36181  4419.77695
          X               1.00000    -0.00055     0.00000
          Y               0.00055     1.00000    -0.00000
          Z              -0.00000     0.00000     1.00000
   Rotational Symmetry Number is   1
   The Molecule is an Asymmetric Top
   Translational Enthalpy:        0.889 kcal/mol
   Rotational Enthalpy:           0.889 kcal/mol
   Vibrational Enthalpy:          6.143 kcal/mol
   gas constant (RT):             0.592 kcal/mol
   Translational Entropy:        42.250  cal/mol.K
   Rotational Entropy:           27.611  cal/mol.K
   Vibrational Entropy:          10.575  cal/mol.K

   Total Enthalpy:                8.512 kcal/mol
   Total Entropy:                80.436  cal/mol.K

 ======================================================================

 STANDARD THERMODYNAMIC QUANTITIES FOR ANHARMONIC VIBRATION -- TOSH

   Zero point vibrational energy: ************ kcal/mol

   Vibrational Enthalpy:   ************ kcal/mol
   Vibrational Entropy:             NaN  cal/mol.K

   Total Enthalpy:         ************ kcal/mol
   Total Entropy:                   NaN  cal/mol.K

 ======================================================================

 STANDARD THERMODYNAMIC QUANTITIES FOR ANHARMONIC VIBRATION -- VPT2

   Zero point vibrational energy: ************ kcal/mol

   Vibrational Enthalpy:   ************ kcal/mol
   Vibrational Entropy:             NaN  cal/mol.K

   Total Enthalpy:         ************ kcal/mol
   Total Entropy:                   NaN  cal/mol.K

 ======================================================================

Archival summary:
1\1\TWL02\FREQ\ProcedureUnspecified\BasisUnspecified\1r12\taweetha\TueOct3015:01:522018TueOct3015:01:522018\0\\#,FREQ,ProcedureUnspecified,BasisUnspecified,\\0,1\I\N,1,2.30591\N,2,1.15679,1,111.975\Br,3,2.16859,2,109.505,1,-180,0\\\@

 Total job time:  141.09s(wall), 140.99s(cpu) 
 Tue Oct 30 15:01:52 2018

        *************************************************************
        *                                                           *
        *  Thank you very much for using Q-Chem.  Have a nice day.  *
        *                                                           *
        *************************************************************
