# Supplementary material for: Geometric and energetic data from ab initio calculations of haloethene, haloimine, halomethylenephosphine, haloiminophosphine, halodiazene, halodiphosphene and halocyclopropane
Source: Data Brief. 2019 Nov 2;27:104738. doi: 10.1016/j.dib.2019.104738 (PMC6861602; doi:10.1016/j.dib.2019.104738)
Supplement: Multimedia component 6 [file mmc6.zip › NN/B3LYP/BrENNIE.out]

Q-Chem Developer Version!
                  Welcome to Q-Chem
     A Quantum Leap Into The Future Of Chemistry


 Q-Chem 5.1, Q-Chem, Inc., Pleasanton, CA (2018)

 Yihan Shao,  Zhengting Gan,  E. Epifanovsky,  A. T. B. Gilbert,  M. Wormit,  
 J. Kussmann,  A. W. Lange,  A. Behn,  Jia Deng,  Xintian Feng,  D. Ghosh,  
 M. Goldey,  P. R. Horn,  L. D. Jacobson,  I. Kaliman,  T. Kus,  A. Landau,  
 Jie Liu,  E. I. Proynov,  R. M. Richard,  R. P. Steele,  E. J. Sundstrom,  
 H. L. Woodcock III,  P. M. Zimmerman,  D. Zuev,  B. Albrecht,  E. Alguire,  
 S. A. Baeppler,  D. Barton,  Z. Benda,  Y. A. Bernard,  E. J. Berquist,  
 K. B. Bravaya,  H. Burton,  D. Casanova,  Chun-Min Chang,  Yunqing Chen,  
 A. Chien,  K. D. Closser,  M. P. Coons,  S. Coriani,  S. Dasgupta,  
 A. L. Dempwolff,  M. Diedenhofen,  Hainam Do,  R. G. Edgar,  Po-Tung Fang,  
 S. Faraji,  S. Fatehi,  Qingguo Feng,  K. D. Fenk,  J. Fosso-Tande,  
 Qinghui Ge,  A. Ghysels,  G. Gidofalvi,  J. Gomes,  J. Gonthier,  A. Gunina,  
 D. Hait,  M. W. D. Hanson-Heine,  P. H. P. Harbach,  A. W. Hauser,  
 J. E. Herr,  E. G. Hohenstein,  Z. C. Holden,  Kerwin Hui,  B. C. Huynh,  
 T.-C. Jagau,  Hyunjun Ji,  B. Kaduk,  K. Khistyaev,  Jaehoon Kim,  
 P. Klunzinger,  K. Koh,  D. Kosenkov,  L. Koulias,  T. Kowalczyk,  
 C. M. Krauter,  A. Kunitsa,  Ka Un Lao,  A. Laurent,  K. V. Lawler,  
 Joonho Lee,  D. Lefrancois,  S. Lehtola,  D. S. Levine,  Yi-Pei Li,  
 You-Sheng Lin,  Fenglai Liu,  E. Livshits,  A. Luenser,  P. Manohar,  
 E. Mansoor,  S. F. Manzer,  Shan-Ping Mao,  Yuezhi Mao,  N. Mardirossian,  
 A. V. Marenich,  T. Markovich,  L. A. Martinez-Martinez,  S. A. Maurer,  
 N. J. Mayhall,  S. C. McKenzie,  J.-M. Mewes,  A. F. Morrison,  
 J. W. Mullinax,  K. Nanda,  T. S. Nguyen-Beck,  R. Olivares-Amaya,  
 J. A. Parkhill,  T. M. Perrine,  F. Plasser,  P. Pokhilko,  S. Prager,  
 A. Prociuk,  E. Ramos,  D. R. Rehn,  F. Rob,  M. Schneider,  N. Sergueev,  
 S. M. Sharada,  S. Sharma,  D. W. Small,  T. Stauch,  T. Stein,  
 Yu-Chuan Su,  A. J. W. Thom,  A. Tkatchenko,  T. Tsuchimochi,  N. M. Tubman,  
 L. Vogt,  M. L. Vidal,  O. Vydrov,  M. A. Watson,  J. Wenzel,  
 M. de Wergifosse,  T. A. Wesolowski,  A. White,  J. Witte,  A. Yamada,  
 Jun Yang,  K. Yao,  S. Yeganeh,  S. R. Yost,  Zhi-Qiang You,  A. Zech,  
 Igor Ying Zhang,  Xing Zhang,  Yan Zhao,  Ying Zhu,  B. R. Brooks,  
 G. K. L. Chan,  C. J. Cramer,  M. S. Gordon,  W. J. Hehre,  A. Klamt,  
 M. W. Schmidt,  C. D. Sherrill,  D. G. Truhlar,  A. Aspuru-Guzik,  R. Baer,  
 A. T. Bell,  N. A. Besley,  Jeng-Da Chai,  A. E. DePrince, III,  
 R. A. DiStasio Jr.,  A. Dreuw,  B. D. Dunietz,  T. R. Furlani,  
 Chao-Ping Hsu,  Yousung Jung,  Jing Kong,  D. S. Lambrecht,  WanZhen Liang,  
 C. Ochsenfeld,  V. A. Rassolov,  L. V. Slipchenko,  J. E. Subotnik,  
 T. Van Voorhis,  J. M. Herbert,  A. I. Krylov,  P. M. W. Gill,  M. Head-Gordon

 Contributors to earlier versions of Q-Chem not listed above: 
 R. D. Adamson,  B. Austin,  J. Baker,  G. J. O. Beran,  K. Brandhorst,  
 S. T. Brown,  E. F. C. Byrd,  A. K. Chakraborty,  C.-L. Cheng,  
 Siu Hung Chien,  D. M. Chipman,  D. L. Crittenden,  H. Dachsel,  
 R. J. Doerksen,  A. D. Dutoi,  L. Fusti-Molnar,  W. A. Goddard III,  
 A. Golubeva-Zadorozhnaya,  S. R. Gwaltney,  G. Hawkins,  A. Heyden,  
 S. Hirata,  G. Kedziora,  F. J. Keil,  C. Kelley,  Jihan Kim,  R. A. King,  
 R. Z. Khaliullin,  P. P. Korambath,  W. Kurlancheek,  A. M. Lee,  M. S. Lee,  
 S. V. Levchenko,  Ching Yeh Lin,  D. Liotard,  R. C. Lochan,  I. Lotan,  
 P. E. Maslen,  N. Nair,  D. P. O'Neill,  D. Neuhauser,  E. Neuscamman,  
 C. M. Oana,  R. Olson,  B. Peters,  R. Peverati,  P. A. Pieniazek,  
 Y. M. Rhee,  J. Ritchie,  M. A. Rohrdanz,  E. Rosta,  N. J. Russ,  
 H. F. Schaefer III,  N. E. Schultz,  N. Shenvi,  A. C. Simmonett,  A. Sodt,  
 D. Stuck,  K. S. Thanthiriwatte,  V. Vanovschi,  Tao Wang,  A. Warshel,  
 C. F. Williams,  Q. Wu,  X. Xu,  W. Zhang

 Please cite Q-Chem as follows:
 Y. Shao et al., Mol. Phys. 113, 184-215 (2015)
 DOI: 10.1080/00268976.2014.952696

 Q-Chem 5.1.1 for Intel X86 EM64T Linux

 Parts of Q-Chem use Armadillo 8.300.2 (Tropical Shenanigans).
 http://arma.sourceforge.net/

 Q-Chem begins on Tue Oct 30 14:02:59 2018  

Host: 
0

     Scratch files written to /scratch/taweetham/qchem16863//
Input Ideriv = 2
Curr. Ideriv = -1
Max.  Ideriv = 2

Checking the input file for inconsistencies... 	...done.

--------------------------------------------------------------
User input:
--------------------------------------------------------------
$molecule
0 1
N 
N 1 NN 
Br 2 NBr 1 ANG 
I 1 NI 2 ANG  3 DHA

NN=1.25
NH=1.09
NF=1.36
NCl=1.75
NBr=1.94
NI=2.14
ANG=120.0
DHA=0.0
$end

$rem
   job_type	optimization
   basis	6-311++g**
   method	b3lyp
$end

--------------------------------------------------------------
 ----------------------------------------------------------------
             Standard Nuclear Orientation (Angstroms)
    I     Atom           X                Y                Z
 ----------------------------------------------------------------
    1      N       0.1330562048    -1.5611950904     0.0000000000
    2      N      -1.1104272341    -1.4337237715     0.0000000000
    3      Br     -1.9040398253     0.3365245317     0.0000000000
    4      I       1.3864715300     0.1733221400    -0.0000000000
 ----------------------------------------------------------------
 Molecular Point Group                 Cs    NOp =  2
 Largest Abelian Subgroup              Cs    NOp =  2
 Nuclear Repulsion Energy =   589.9512519649 hartrees
 There are       51 alpha and       51 beta electrons
 Requested basis set is 6-311++G(d,p)
 There are 55 shells and 154 basis functions

 Total QAlloc Memory Limit   2000 MB
 Mega-Array Size       188 MB
 MEM_STATIC part       192 MB
 A cutoff of  1.0D-11 yielded   1234 shell pairs
 There are     10424 function pairs (     11844 Cartesian)
 Smallest overlap matrix eigenvalue = 2.30E-04

 Scale SEOQF with 1.000000e-01/1.000000e-01/1.000000e-01

 Standard Electronic Orientation quadrupole field applied
 Nucleus-field energy     =     0.0000000111 hartrees
 Guess from superposition of atomic densities
 Warning:  Energy on first SCF cycle will be non-variational
 SAD guess density has 102.000000 electrons

 -----------------------------------------------------------------------
  General SCF calculation program by
  Eric Jon Sundstrom, Paul Horn, Yuezhi Mao, Dmitri Zuev, Alec White,
  David Stuck, Shaama M.S., Shane Yost, Joonho Lee, David Small,
  Daniel Levine, Susi Lehtola, Hugh Burton, Evgeny Epifanovsky
 -----------------------------------------------------------------------
 Exchange:     0.2000 Hartree-Fock + 0.0800 Slater + 0.7200 B88
 Correlation:  0.1900 VWN1RPA + 0.8100 LYP
 Using SG-1 standard quadrature grid
 A restricted SCF calculation will be
 performed using DIIS
 SCF converges when DIIS error is below 1.0e-08
 ---------------------------------------
  Cycle       Energy         DIIS error
 ---------------------------------------
    1   -9603.3706864367      3.79e-02  
    2   -9603.1001262566      3.00e-03  
    3   -9603.0815573685      3.61e-03  
    4   -9603.1041994390      1.96e-03  
    5   -9603.1154581402      2.77e-04  
    6   -9603.1154603376      2.50e-04  
    7   -9603.1156293286      4.43e-05  
    8   -9603.1156331206      1.27e-05  
    9   -9603.1156334279      3.17e-06  
   10   -9603.1156334680      1.07e-06  
   11   -9603.1156334738      1.07e-07  
   12   -9603.1156334739      2.52e-08  
   13   -9603.1156334739      6.31e-09  Convergence criterion met
 ---------------------------------------
 SCF time:   CPU 21.92s  wall 22.00s 
 SCF   energy in the final basis set =    -9603.1156334739
 Total energy in the final basis set =    -9603.1156334739

 --------------------------------------------------------------
             Orbital Energies (a.u.) and Symmetries
 --------------------------------------------------------------

 Alpha MOs, Restricted
 -- Occupied --                  
******* -482.87 -176.34 -165.74 -165.74 -165.74  -62.52  -56.34
  1 A'    2 A'    3 A'    4 A'    1 A"    5 A'    6 A'    7 A'                 
-56.338 -56.338 -35.832 -31.326 -31.319 -31.318 -22.976 -22.975
  2 A"    8 A'    9 A'   10 A'    3 A"   11 A'   12 A'    4 A"                 
-22.974 -22.969 -22.969 -14.464 -14.453  -8.730  -6.563  -6.548
 13 A'    5 A"   14 A'   15 A'   16 A'   17 A'   18 A'    6 A"                 
 -6.547  -6.381  -4.795  -4.778  -4.777  -2.674  -2.670  -2.669
 19 A'   20 A'   21 A'    7 A"   22 A'   23 A'    8 A"   24 A'                 
 -2.657  -2.657  -2.060  -2.056  -2.055  -2.040  -2.040  -1.083
  9 A"   25 A'   26 A'   10 A"   27 A'   28 A'   11 A"   29 A'                 
 -0.826  -0.719  -0.603  -0.509  -0.466  -0.459  -0.333  -0.327
 30 A'   31 A'   32 A'   33 A'   12 A"   34 A'   35 A'   13 A"                 
 -0.306  -0.299  -0.277
 36 A'   14 A"   37 A'                                                         
 -- Virtual --                   
 -0.148  -0.111  -0.050   0.013   0.049   0.053   0.053   0.100
 38 A'   15 A"   39 A'   40 A'   41 A'   16 A"   42 A'   43 A'                 
  0.113   0.113   0.138   0.150   0.164   0.189   0.204   0.211
 17 A"   44 A'   45 A'   46 A'   18 A"   47 A'   48 A'   19 A"                 
  0.223   0.250   0.329   0.339   0.356   0.387   0.402   0.403
 49 A'   50 A'   51 A'   52 A'   20 A"   53 A'   54 A'   21 A"                 
  0.432   0.441   0.459   0.536   0.548   0.576   0.588   0.621
 22 A"   55 A'   56 A'   23 A"   24 A"   57 A'   58 A'   59 A'                 
  0.683   0.752   0.753   0.791   0.835   0.842   0.856   0.961
 60 A'   61 A'   25 A"   62 A'   63 A'   26 A"   64 A'   65 A'                 
  1.072   1.257   1.268   1.322   1.332   1.589   1.670   1.743
 66 A'   67 A'   27 A"   68 A'   69 A'   28 A"   70 A'   29 A"                 
  1.863   1.945   1.990   2.094   2.109   2.314   2.396   2.634
 71 A'   30 A"   72 A'   73 A'   31 A"   74 A'   75 A'   32 A"                 
  2.672   2.934   3.629   3.631   3.871   3.873   3.893   3.930
 76 A'   77 A'   33 A"   78 A'   34 A"   79 A'   80 A'   35 A"                 
  3.934   3.966   3.981   3.988   4.025   4.026   4.122   4.198
 81 A'   36 A"   37 A"   82 A'   38 A"   83 A'   84 A'   85 A'                 
  4.353   4.360   4.760   5.961   5.992   6.002   6.588   7.520
 86 A'   87 A'   88 A'   39 A"   89 A'   90 A'   91 A'   40 A"                 
  7.549   7.619  27.795  28.305  28.330  28.334  28.509  28.521
 92 A'   93 A'   94 A'   41 A"   95 A'   96 A'   42 A"   97 A'                 
 28.521  28.547  28.628  35.145  35.550  47.865 127.851 127.871
 43 A"   98 A'   99 A'  100 A'  101 A'  102 A'   44 A"  103 A'                 
127.883 151.600 289.714 289.742 289.8381020.6511901.761
104 A'  105 A'   45 A"  106 A'  107 A'  108 A'  109 A'                         

 Beta MOs, Restricted
 -- Occupied --                  
******* -482.87 -176.34 -165.74 -165.74 -165.74  -62.52  -56.34
  1 A'    2 A'    3 A'    4 A'    1 A"    5 A'    6 A'    7 A'                 
-56.338 -56.338 -35.832 -31.326 -31.319 -31.318 -22.976 -22.975
  2 A"    8 A'    9 A'   10 A'    3 A"   11 A'   12 A'    4 A"                 
-22.974 -22.969 -22.969 -14.464 -14.453  -8.730  -6.563  -6.548
 13 A'    5 A"   14 A'   15 A'   16 A'   17 A'   18 A'    6 A"                 
 -6.547  -6.381  -4.795  -4.778  -4.777  -2.674  -2.670  -2.669
 19 A'   20 A'   21 A'    7 A"   22 A'   23 A'    8 A"   24 A'                 
 -2.657  -2.657  -2.060  -2.056  -2.055  -2.040  -2.040  -1.083
  9 A"   25 A'   26 A'   10 A"   27 A'   28 A'   11 A"   29 A'                 
 -0.826  -0.719  -0.603  -0.509  -0.466  -0.459  -0.333  -0.327
 30 A'   31 A'   32 A'   33 A'   12 A"   34 A'   35 A'   13 A"                 
 -0.306  -0.299  -0.277
 36 A'   14 A"   37 A'                                                         
 -- Virtual --                   
 -0.148  -0.111  -0.050   0.013   0.049   0.053   0.053   0.100
 38 A'   15 A"   39 A'   40 A'   41 A'   16 A"   42 A'   43 A'                 
  0.113   0.113   0.138   0.150   0.164   0.189   0.204   0.211
 17 A"   44 A'   45 A'   46 A'   18 A"   47 A'   48 A'   19 A"                 
  0.223   0.250   0.329   0.339   0.356   0.387   0.402   0.403
 49 A'   50 A'   51 A'   52 A'   20 A"   53 A'   54 A'   21 A"                 
  0.432   0.441   0.459   0.536   0.548   0.576   0.588   0.621
 22 A"   55 A'   56 A'   23 A"   24 A"   57 A'   58 A'   59 A'                 
  0.683   0.752   0.753   0.791   0.835   0.842   0.856   0.961
 60 A'   61 A'   25 A"   62 A'   63 A'   26 A"   64 A'   65 A'                 
  1.072   1.257   1.268   1.322   1.332   1.589   1.670   1.743
 66 A'   67 A'   27 A"   68 A'   69 A'   28 A"   70 A'   29 A"                 
  1.863   1.945   1.990   2.094   2.109   2.314   2.396   2.634
 71 A'   30 A"   72 A'   73 A'   31 A"   74 A'   75 A'   32 A"                 
  2.672   2.934   3.629   3.631   3.871   3.873   3.893   3.930
 76 A'   77 A'   33 A"   78 A'   34 A"   79 A'   80 A'   35 A"                 
  3.934   3.966   3.981   3.988   4.025   4.026   4.122   4.198
 81 A'   36 A"   37 A"   82 A'   38 A"   83 A'   84 A'   85 A'                 
  4.353   4.360   4.760   5.961   5.992   6.002   6.588   7.520
 86 A'   87 A'   88 A'   39 A"   89 A'   90 A'   91 A'   40 A"                 
  7.549   7.619  27.795  28.305  28.330  28.334  28.509  28.521
 92 A'   93 A'   94 A'   41 A"   95 A'   96 A'   42 A"   97 A'                 
 28.521  28.547  28.628  35.145  35.550  47.865 127.851 127.871
 43 A"   98 A'   99 A'  100 A'  101 A'  102 A'   44 A"  103 A'                 
127.883 151.600 289.714 289.742 289.8381020.6511901.761
104 A'  105 A'   45 A"  106 A'  107 A'  108 A'  109 A'                         
 --------------------------------------------------------------

          Ground-State Mulliken Net Atomic Charges

     Atom                 Charge (a.u.)
  ----------------------------------------
      1 N                    -0.056993
      2 N                    -0.052588
      3 Br                   -0.013212
      4 I                     0.122793
  ----------------------------------------
  Sum of atomic charges =    -0.000000

 -----------------------------------------------------------------
                    Cartesian Multipole Moments
 -----------------------------------------------------------------
    Charge (ESU x 10^10)
                -0.0000
    Dipole Moment (Debye)
         X       0.5164      Y       1.5221      Z      -0.0000
       Tot       1.6074
    Quadrupole Moments (Debye-Ang)
        XX     -57.8840     XY       0.2272     YY     -58.3637
        XZ       0.0000     YZ       0.0000     ZZ     -57.8137
    Octopole Moments (Debye-Ang^2)
       XXX       8.3565    XXY      15.4041    XYY       2.0941
       YYY      27.5871    XXZ      -0.0000    XYZ       0.0000
       YYZ      -0.0000    XZZ       0.8231    YZZ       4.5326
       ZZZ      -0.0000
    Hexadecapole Moments (Debye-Ang^3)
      XXXX    -840.5563   XXXY      -7.3595   XXYY    -170.5044
      XYYY     -11.5613   YYYY    -248.2836   XXXZ       0.0000
      XXYZ      -0.0000   XYYZ       0.0000   YYYZ      -0.0000
      XXZZ    -154.2851   XYZZ      -1.7805   YYZZ     -50.4732
      XZZZ       0.0000   YZZZ      -0.0000   ZZZZ     -72.6895
 -----------------------------------------------------------------
 Calculating analytic gradient of the SCF energy
 Gradient of SCF Energy
            1           2           3           4
    1   0.0836959  -0.0804532   0.0183522  -0.0215949
    2  -0.0035095   0.0160281  -0.0058523  -0.0066663
    3   0.0000000  -0.0000000   0.0000000   0.0000000
 Max gradient component =       8.370E-02
 RMS gradient           =       3.492E-02
 Gradient time:  CPU 6.18 s  wall 6.19 s
 Geometry Optimization Parameters
   NAtoms,    NIC,     NZ,  NCons,   NDum,   NFix, NCnnct, MaxDiis
        4      14       4       0       0       0       0       0


** GEOMETRY OPTIMIZATION IN DELOCALIZED INTERNAL COORDINATES **
   Searching for a Minimum

   Optimization Cycle:   1

                       Coordinates (Angstroms)
     ATOM                X               Y               Z
      1  N         0.1330562048   -1.5611950904    0.0000000000
      2  N        -1.1104272341   -1.4337237715    0.0000000000
      3  Br       -1.9040398253    0.3365245317    0.0000000000
      4  I         1.3864715300    0.1733221400    0.0000000000
   Point Group: cs    Number of degrees of freedom:     5


   Energy is  -9603.115633474


 Attempting to Generate Delocalized Internal Coordinates

  5 Hessian modes will be used to form the next step
  Hessian Eigenvalues:
     0.108095    0.175927    0.250000    0.250000    0.832368

 Minimum Search - Taking Simple RFO Step
 Searching for Lamda that Minimizes Along All modes
 Value Taken    Lamda =  -0.02876005
 Calculated Step too Large.  Step scaled by  0.940802
 Step Taken.  Stepsize is  0.300000

                             Maximum     Tolerance    Cnvgd?
         Gradient           0.066694      0.000300      NO
         Displacement       0.249430      0.001200      NO
         Energy change     *********      0.000001      NO


 New Cartesian Coordinates Obtained by Inverse Iteration

 Displacement from previous Coordinates is:  0.912439
 ----------------------------------------------------------------
             Standard Nuclear Orientation (Angstroms)
    I     Atom           X                Y                Z
 ----------------------------------------------------------------
    1      N       0.1179930856    -1.4592309971     0.0000000000
    2      N      -1.0914855328    -1.3580561568     0.0000000000
    3      Br     -2.2225638421     0.2575171730     0.0000000000
    4      I       1.7011169647     0.0746977908     0.0000000000
 ----------------------------------------------------------------
 Molecular Point Group                 Cs    NOp =  2
 Largest Abelian Subgroup              Cs    NOp =  2
 Nuclear Repulsion Energy =   533.2886268694 hartrees
 There are       51 alpha and       51 beta electrons
 Applying Cartesian multipole field
    Component          Value
    ---------          -----
     (2,0,0)        1.00000E-11
     (0,2,0)        2.00000E-11
     (0,0,2)       -3.00000E-11
 Nucleus-field energy     =     0.0000000141 hartrees
 Requested basis set is 6-311++G(d,p)
 There are 55 shells and 154 basis functions
 A cutoff of  1.0D-11 yielded   1211 shell pairs
 There are     10185 function pairs (     11560 Cartesian)
 Smallest overlap matrix eigenvalue = 1.62E-04
 Guess MOs from SCF MO coefficient file

 -----------------------------------------------------------------------
  General SCF calculation program by
  Eric Jon Sundstrom, Paul Horn, Yuezhi Mao, Dmitri Zuev, Alec White,
  David Stuck, Shaama M.S., Shane Yost, Joonho Lee, David Small,
  Daniel Levine, Susi Lehtola, Hugh Burton, Evgeny Epifanovsky
 -----------------------------------------------------------------------
 Exchange:     0.2000 Hartree-Fock + 0.0800 Slater + 0.7200 B88
 Correlation:  0.1900 VWN1RPA + 0.8100 LYP
 Using SG-1 standard quadrature grid
 A restricted SCF calculation will be
 performed using DIIS
 SCF converges when DIIS error is below 1.0e-08
 ---------------------------------------
  Cycle       Energy         DIIS error
 ---------------------------------------
    1   -9603.1003658658      1.79e-03  
    2   -9603.1225246339      5.98e-04  
    3   -9603.1202655157      1.01e-03  
    4   -9603.1237883343      2.70e-04  
    5   -9603.1239801231      1.43e-04  
    6   -9603.1240208995      5.84e-05  
    7   -9603.1240297795      1.68e-05  
    8   -9603.1240306498      3.42e-06  
    9   -9603.1240306916      1.23e-06  
   10   -9603.1240306957      1.88e-07  
   11   -9603.1240306958      3.58e-08  
   12   -9603.1240306959      1.68e-08  
   13   -9603.1240306959      3.08e-09  Convergence criterion met
 ---------------------------------------
 SCF time:   CPU 20.87s  wall 21.00s 
 SCF   energy in the final basis set =    -9603.1240306959
 Total energy in the final basis set =    -9603.1240306959

 --------------------------------------------------------------
             Orbital Energies (a.u.) and Symmetries
 --------------------------------------------------------------

 Alpha MOs, Restricted
 -- Occupied --                  
******* -482.87 -176.33 -165.74 -165.74 -165.73  -62.52  -56.34
  1 A'    2 A'    3 A'    4 A'    1 A"    5 A'    6 A'    7 A'                 
-56.336 -56.336 -35.830 -31.324 -31.317 -31.316 -22.974 -22.972
  2 A"    8 A'    9 A'   10 A'    3 A"   11 A'   12 A'    4 A"                 
-22.972 -22.967 -22.967 -14.469 -14.460  -8.728  -6.561  -6.546
 13 A'    5 A"   14 A'   15 A'   16 A'   17 A'   18 A'    6 A"                 
 -6.544  -6.379  -4.793  -4.776  -4.774  -2.671  -2.667  -2.666
 19 A'   20 A'   21 A'    7 A"   22 A'   23 A'    8 A"   24 A'                 
 -2.654  -2.654  -2.058  -2.053  -2.052  -2.037  -2.037  -1.100
 25 A'    9 A"   26 A'   10 A"   27 A'   11 A"   28 A'   29 A'                 
 -0.823  -0.710  -0.605  -0.514  -0.475  -0.466  -0.327  -0.322
 30 A'   31 A'   32 A'   33 A'   12 A"   34 A'   13 A"   35 A'                 
 -0.302  -0.296  -0.280
 36 A'   14 A"   37 A'                                                         
 -- Virtual --                   
 -0.158  -0.107  -0.061   0.010   0.048   0.053   0.053   0.102
 38 A'   15 A"   39 A'   40 A'   41 A'   16 A"   42 A'   43 A'                 
  0.110   0.111   0.140   0.149   0.168   0.192   0.207   0.214
 44 A'   17 A"   45 A'   46 A'   18 A"   47 A'   19 A"   48 A'                 
  0.230   0.245   0.321   0.352   0.380   0.401   0.403   0.423
 49 A'   50 A'   51 A'   52 A'   20 A"   53 A'   21 A"   54 A'                 
  0.426   0.441   0.472   0.532   0.553   0.561   0.596   0.609
 22 A"   55 A'   56 A'   23 A"   24 A"   57 A'   58 A'   59 A'                 
  0.622   0.743   0.770   0.778   0.841   0.848   0.859   1.009
 60 A'   25 A"   61 A'   62 A'   63 A'   26 A"   64 A'   65 A'                 
  1.052   1.248   1.268   1.311   1.327   1.599   1.675   1.714
 66 A'   67 A'   27 A"   68 A'   69 A'   28 A"   70 A'   29 A"                 
  1.813   1.949   1.983   2.071   2.106   2.322   2.361   2.668
 71 A'   30 A"   72 A'   73 A'   31 A"   74 A'   75 A'   32 A"                 
  2.724   2.971   3.626   3.626   3.882   3.911   3.938   3.938
 76 A'   77 A'   33 A"   78 A'   34 A"   79 A'   80 A'   35 A"                 
  3.956   3.967   3.975   3.995   4.023   4.028   4.084   4.183
 81 A'   36 A"   37 A"   82 A'   83 A'   38 A"   84 A'   85 A'                 
  4.337   4.339   4.731   5.959   5.982   6.000   6.572   7.521
 86 A'   87 A'   88 A'   39 A"   89 A'   90 A'   91 A'   40 A"                 
  7.541   7.622  27.786  28.304  28.322  28.332  28.510  28.516
 92 A'   93 A'   94 A'   41 A"   95 A'   96 A'   42 A"   97 A'                 
 28.522  28.541  28.625  35.117  35.660  47.859 127.851 127.864
 43 A"   98 A'   99 A'  100 A'  101 A'  102 A'   44 A"  103 A'                 
127.883 151.593 289.715 289.731 289.8381020.6431901.754
104 A'  105 A'   45 A"  106 A'  107 A'  108 A'  109 A'                         

 Beta MOs, Restricted
 -- Occupied --                  
******* -482.87 -176.33 -165.74 -165.74 -165.73  -62.52  -56.34
  1 A'    2 A'    3 A'    4 A'    1 A"    5 A'    6 A'    7 A'                 
-56.336 -56.336 -35.830 -31.324 -31.317 -31.316 -22.974 -22.972
  2 A"    8 A'    9 A'   10 A'    3 A"   11 A'   12 A'    4 A"                 
-22.972 -22.967 -22.967 -14.469 -14.460  -8.728  -6.561  -6.546
 13 A'    5 A"   14 A'   15 A'   16 A'   17 A'   18 A'    6 A"                 
 -6.544  -6.379  -4.793  -4.776  -4.774  -2.671  -2.667  -2.666
 19 A'   20 A'   21 A'    7 A"   22 A'   23 A'    8 A"   24 A'                 
 -2.654  -2.654  -2.058  -2.053  -2.052  -2.037  -2.037  -1.100
 25 A'    9 A"   26 A'   10 A"   27 A'   11 A"   28 A'   29 A'                 
 -0.823  -0.710  -0.605  -0.514  -0.475  -0.466  -0.327  -0.322
 30 A'   31 A'   32 A'   33 A'   12 A"   34 A'   13 A"   35 A'                 
 -0.302  -0.296  -0.280
 36 A'   14 A"   37 A'                                                         
 -- Virtual --                   
 -0.158  -0.107  -0.061   0.010   0.048   0.053   0.053   0.102
 38 A'   15 A"   39 A'   40 A'   41 A'   16 A"   42 A'   43 A'                 
  0.110   0.111   0.140   0.149   0.168   0.192   0.207   0.214
 44 A'   17 A"   45 A'   46 A'   18 A"   47 A'   19 A"   48 A'                 
  0.230   0.245   0.321   0.352   0.380   0.401   0.403   0.423
 49 A'   50 A'   51 A'   52 A'   20 A"   53 A'   21 A"   54 A'                 
  0.426   0.441   0.472   0.532   0.553   0.561   0.596   0.609
 22 A"   55 A'   56 A'   23 A"   24 A"   57 A'   58 A'   59 A'                 
  0.622   0.743   0.770   0.778   0.841   0.848   0.859   1.009
 60 A'   25 A"   61 A'   62 A'   63 A'   26 A"   64 A'   65 A'                 
  1.052   1.248   1.268   1.311   1.327   1.599   1.675   1.714
 66 A'   67 A'   27 A"   68 A'   69 A'   28 A"   70 A'   29 A"                 
  1.813   1.949   1.983   2.071   2.106   2.322   2.361   2.668
 71 A'   30 A"   72 A'   73 A'   31 A"   74 A'   75 A'   32 A"                 
  2.724   2.971   3.626   3.626   3.882   3.911   3.938   3.938
 76 A'   77 A'   33 A"   78 A'   34 A"   79 A'   80 A'   35 A"                 
  3.956   3.967   3.975   3.995   4.023   4.028   4.084   4.183
 81 A'   36 A"   37 A"   82 A'   83 A'   38 A"   84 A'   85 A'                 
  4.337   4.339   4.731   5.959   5.982   6.000   6.572   7.521
 86 A'   87 A'   88 A'   39 A"   89 A'   90 A'   91 A'   40 A"                 
  7.541   7.622  27.786  28.304  28.322  28.332  28.510  28.516
 92 A'   93 A'   94 A'   41 A"   95 A'   96 A'   42 A"   97 A'                 
 28.522  28.541  28.625  35.117  35.660  47.859 127.851 127.864
 43 A"   98 A'   99 A'  100 A'  101 A'  102 A'   44 A"  103 A'                 
127.883 151.593 289.715 289.731 289.8381020.6431901.754
104 A'  105 A'   45 A"  106 A'  107 A'  108 A'  109 A'                         
 --------------------------------------------------------------

          Ground-State Mulliken Net Atomic Charges

     Atom                 Charge (a.u.)
  ----------------------------------------
      1 N                    -0.004946
      2 N                    -0.067649
      3 Br                   -0.026063
      4 I                     0.098658
  ----------------------------------------
  Sum of atomic charges =     0.000000

 -----------------------------------------------------------------
                    Cartesian Multipole Moments
 -----------------------------------------------------------------
    Charge (ESU x 10^10)
                 0.0000
    Dipole Moment (Debye)
         X       0.5180      Y       0.8427      Z       0.0000
       Tot       0.9892
    Quadrupole Moments (Debye-Ang)
        XX     -56.1693     XY       0.2766     YY     -58.7258
        XZ      -0.0000     YZ       0.0000     ZZ     -57.9973
    Octopole Moments (Debye-Ang^2)
       XXX       0.2168    XXY      20.0861    XYY      -1.8382
       YYY      32.1900    XXZ       0.0000    XYZ       0.0000
       YYZ       0.0000    XZZ      -2.3903    YZZ       7.5165
       ZZZ       0.0000
    Hexadecapole Moments (Debye-Ang^3)
      XXXX   -1114.7376   XXXY      -1.4347   XXYY    -217.1426
      XYYY      -3.4944   YYYY    -220.4715   XXXZ      -0.0000
      XXYZ      -0.0000   XYYZ      -0.0000   YYYZ       0.0000
      XXZZ    -206.6658   XYZZ       0.7280   YYZZ     -46.3604
      XZZZ      -0.0000   YZZZ       0.0000   ZZZZ     -73.4549
 -----------------------------------------------------------------
 Calculating analytic gradient of the SCF energy
 Gradient of SCF Energy
            1           2           3           4
    1   0.0726166  -0.0698558   0.0022326  -0.0049934
    2   0.0032867   0.0214330  -0.0143426  -0.0103772
    3   0.0000000  -0.0000000   0.0000000  -0.0000000
 Max gradient component =       7.262E-02
 RMS gradient           =       3.023E-02
 Gradient time:  CPU 5.79 s  wall 5.79 s
 Geometry Optimization Parameters
   NAtoms,    NIC,     NZ,  NCons,   NDum,   NFix, NCnnct, MaxDiis
        4      14       4       0       0       0       0       0

 Cartesian Hessian Update
 Hessian Updated using BFGS Update


** GEOMETRY OPTIMIZATION IN DELOCALIZED INTERNAL COORDINATES **
   Searching for a Minimum

   Optimization Cycle:   2

                       Coordinates (Angstroms)
     ATOM                X               Y               Z
      1  N         0.1179930856   -1.4592309971    0.0000000000
      2  N        -1.0914855328   -1.3580561568    0.0000000000
      3  Br       -2.2225638421    0.2575171730    0.0000000000
      4  I         1.7011169647    0.0746977908    0.0000000000
   Point Group: cs    Number of degrees of freedom:     5


   Energy is  -9603.124030696

 Hessian Updated using BFGS Update

  5 Hessian modes will be used to form the next step
  Hessian Eigenvalues:
     0.097089    0.165423    0.248888    0.377405    0.792985

 Minimum Search - Taking Simple RFO Step
 Searching for Lamda that Minimizes Along All modes
 Value Taken    Lamda =  -0.01008666
 Step Taken.  Stepsize is  0.192339

                             Maximum     Tolerance    Cnvgd?
         Gradient           0.057652      0.000300      NO
         Displacement       0.182595      0.001200      NO
         Energy change     -0.008397      0.000001      NO


 New Cartesian Coordinates Obtained by Inverse Iteration

 Displacement from previous Coordinates is:  0.134095
 ----------------------------------------------------------------
             Standard Nuclear Orientation (Angstroms)
    I     Atom           X                Y                Z
 ----------------------------------------------------------------
    1      N       0.0797653095    -1.4803754171     0.0000000000
    2      N      -1.0754407743    -1.3911532498     0.0000000000
    3      Br     -2.2090406423     0.2798911484     0.0000000000
    4      I       1.7097767825     0.1065653284     0.0000000000
 ----------------------------------------------------------------
 Molecular Point Group                 Cs    NOp =  2
 Largest Abelian Subgroup              Cs    NOp =  2
 Nuclear Repulsion Energy =   530.1119350397 hartrees
 There are       51 alpha and       51 beta electrons
 Applying Cartesian multipole field
    Component          Value
    ---------          -----
     (2,0,0)        1.00000E-11
     (0,2,0)        2.00000E-11
     (0,0,2)       -3.00000E-11
 Nucleus-field energy     =     0.0000000142 hartrees
 Requested basis set is 6-311++G(d,p)
 There are 55 shells and 154 basis functions
 A cutoff of  1.0D-11 yielded   1204 shell pairs
 There are     10133 function pairs (     11503 Cartesian)
 Smallest overlap matrix eigenvalue = 1.28E-04
 Guess MOs from SCF MO coefficient file

 -----------------------------------------------------------------------
  General SCF calculation program by
  Eric Jon Sundstrom, Paul Horn, Yuezhi Mao, Dmitri Zuev, Alec White,
  David Stuck, Shaama M.S., Shane Yost, Joonho Lee, David Small,
  Daniel Levine, Susi Lehtola, Hugh Burton, Evgeny Epifanovsky
 -----------------------------------------------------------------------
 Exchange:     0.2000 Hartree-Fock + 0.0800 Slater + 0.7200 B88
 Correlation:  0.1900 VWN1RPA + 0.8100 LYP
 Using SG-1 standard quadrature grid
 A restricted SCF calculation will be
 performed using DIIS
 SCF converges when DIIS error is below 1.0e-08
 ---------------------------------------
  Cycle       Energy         DIIS error
 ---------------------------------------
    1   -9603.1251436012      1.16e-03  
    2   -9603.1301546229      3.36e-04  
    3   -9603.1300006194      3.99e-04  
    4   -9603.1302966258      2.23e-04  
    5   -9603.1304304291      8.13e-05  
    6   -9603.1304537291      2.29e-05  
    7   -9603.1304550713      5.84e-06  
    8   -9603.1304550791      4.97e-06  
    9   -9603.1304551761      3.59e-07  
   10   -9603.1304551764      1.25e-07  
   11   -9603.1304551764      4.25e-08  
   12   -9603.1304551764      5.79e-09  Convergence criterion met
 ---------------------------------------
 SCF time:   CPU 19.16s  wall 19.00s 
 SCF   energy in the final basis set =    -9603.1304551764
 Total energy in the final basis set =    -9603.1304551764

 --------------------------------------------------------------
             Orbital Energies (a.u.) and Symmetries
 --------------------------------------------------------------

 Alpha MOs, Restricted
 -- Occupied --                  
******* -482.86 -176.33 -165.73 -165.73 -165.73  -62.52  -56.34
  1 A'    2 A'    3 A'    4 A'    1 A"    5 A'    6 A'    7 A'                 
-56.332 -56.331 -35.827 -31.321 -31.314 -31.313 -22.971 -22.970
  2 A"    8 A'    9 A'   10 A'    3 A"   11 A'   12 A'    4 A"                 
-22.969 -22.964 -22.964 -14.471 -14.461  -8.723  -6.556  -6.541
 13 A'   14 A'    5 A"   15 A'   16 A'   17 A'   18 A'    6 A"                 
 -6.540  -6.376  -4.790  -4.773  -4.772  -2.667  -2.663  -2.662
 19 A'   20 A'   21 A'    7 A"   22 A'   23 A'    8 A"   24 A'                 
 -2.650  -2.650  -2.055  -2.050  -2.049  -2.035  -2.034  -1.139
 25 A'    9 A"   26 A'   10 A"   27 A'   28 A'   11 A"   29 A'                 
 -0.814  -0.700  -0.603  -0.521  -0.495  -0.480  -0.323  -0.320
 30 A'   31 A'   32 A'   33 A'   12 A"   34 A'   13 A"   35 A'                 
 -0.298  -0.295  -0.280
 36 A'   14 A"   37 A'                                                         
 -- Virtual --                   
 -0.175  -0.094  -0.056   0.011   0.047   0.053   0.054   0.101
 38 A'   15 A"   39 A'   40 A'   41 A'   16 A"   42 A'   43 A'                 
  0.107   0.108   0.137   0.148   0.167   0.194   0.209   0.213
 17 A"   44 A'   45 A'   46 A'   18 A"   47 A'   19 A"   48 A'                 
  0.229   0.247   0.325   0.367   0.382   0.396   0.403   0.428
 49 A'   50 A'   51 A'   52 A'   20 A"   53 A'   21 A"   22 A"                 
  0.428   0.448   0.472   0.533   0.555   0.562   0.596   0.606
 54 A'   55 A'   56 A'   23 A"   24 A"   57 A'   58 A'   59 A'                 
  0.619   0.732   0.759   0.775   0.827   0.843   0.858   1.015
 60 A'   25 A"   61 A'   62 A'   63 A'   26 A"   64 A'   65 A'                 
  1.061   1.241   1.271   1.306   1.333   1.617   1.666   1.680
 66 A'   67 A'   27 A"   68 A'   69 A'   28 A"   70 A'   29 A"                 
  1.777   1.955   1.986   2.065   2.120   2.338   2.420   2.732
 71 A'   30 A"   72 A'   73 A'   31 A"   74 A'   75 A'   32 A"                 
  2.771   3.032   3.630   3.631   3.895   3.941   3.942   3.948
 76 A'   77 A'   33 A"   78 A'   34 A"   35 A"   79 A'   80 A'                 
  3.966   3.978   3.979   4.000   4.028   4.056   4.090   4.174
 36 A"   81 A'   37 A"   82 A'   38 A"   83 A'   84 A'   85 A'                 
  4.326   4.332   4.661   5.962   5.984   6.005   6.562   7.525
 86 A'   87 A'   88 A'   39 A"   89 A'   90 A'   91 A'   40 A"                 
  7.544   7.626  27.777  28.306  28.324  28.335  28.513  28.518
 92 A'   93 A'   94 A'   41 A"   95 A'   96 A'   42 A"   97 A'                 
 28.523  28.541  28.619  35.087  35.900  47.852 127.853 127.866
 43 A"   98 A'   99 A'  100 A'  101 A'  102 A'   44 A"  103 A'                 
127.886 151.585 289.718 289.735 289.8381020.6341901.746
104 A'  105 A'   45 A"  106 A'  107 A'  108 A'  109 A'                         

 Beta MOs, Restricted
 -- Occupied --                  
******* -482.86 -176.33 -165.73 -165.73 -165.73  -62.52  -56.34
  1 A'    2 A'    3 A'    4 A'    1 A"    5 A'    6 A'    7 A'                 
-56.332 -56.331 -35.827 -31.321 -31.314 -31.313 -22.971 -22.970
  2 A"    8 A'    9 A'   10 A'    3 A"   11 A'   12 A'    4 A"                 
-22.969 -22.964 -22.964 -14.471 -14.461  -8.723  -6.556  -6.541
 13 A'   14 A'    5 A"   15 A'   16 A'   17 A'   18 A'    6 A"                 
 -6.540  -6.376  -4.790  -4.773  -4.772  -2.667  -2.663  -2.662
 19 A'   20 A'   21 A'    7 A"   22 A'   23 A'    8 A"   24 A'                 
 -2.650  -2.650  -2.055  -2.050  -2.049  -2.035  -2.034  -1.139
 25 A'    9 A"   26 A'   10 A"   27 A'   28 A'   11 A"   29 A'                 
 -0.814  -0.700  -0.603  -0.521  -0.495  -0.480  -0.323  -0.320
 30 A'   31 A'   32 A'   33 A'   12 A"   34 A'   13 A"   35 A'                 
 -0.298  -0.295  -0.280
 36 A'   14 A"   37 A'                                                         
 -- Virtual --                   
 -0.175  -0.094  -0.056   0.011   0.047   0.053   0.054   0.101
 38 A'   15 A"   39 A'   40 A'   41 A'   16 A"   42 A'   43 A'                 
  0.107   0.108   0.137   0.148   0.167   0.194   0.209   0.213
 17 A"   44 A'   45 A'   46 A'   18 A"   47 A'   19 A"   48 A'                 
  0.229   0.247   0.325   0.367   0.382   0.396   0.403   0.428
 49 A'   50 A'   51 A'   52 A'   20 A"   53 A'   21 A"   22 A"                 
  0.428   0.448   0.472   0.533   0.555   0.562   0.596   0.606
 54 A'   55 A'   56 A'   23 A"   24 A"   57 A'   58 A'   59 A'                 
  0.619   0.732   0.759   0.775   0.827   0.843   0.858   1.015
 60 A'   25 A"   61 A'   62 A'   63 A'   26 A"   64 A'   65 A'                 
  1.061   1.241   1.271   1.306   1.333   1.617   1.666   1.680
 66 A'   67 A'   27 A"   68 A'   69 A'   28 A"   70 A'   29 A"                 
  1.777   1.955   1.986   2.065   2.120   2.338   2.420   2.732
 71 A'   30 A"   72 A'   73 A'   31 A"   74 A'   75 A'   32 A"                 
  2.771   3.032   3.630   3.631   3.895   3.941   3.942   3.948
 76 A'   77 A'   33 A"   78 A'   34 A"   35 A"   79 A'   80 A'                 
  3.966   3.978   3.979   4.000   4.028   4.056   4.090   4.174
 36 A"   81 A'   37 A"   82 A'   38 A"   83 A'   84 A'   85 A'                 
  4.326   4.332   4.661   5.962   5.984   6.005   6.562   7.525
 86 A'   87 A'   88 A'   39 A"   89 A'   90 A'   91 A'   40 A"                 
  7.544   7.626  27.777  28.306  28.324  28.335  28.513  28.518
 92 A'   93 A'   94 A'   41 A"   95 A'   96 A'   42 A"   97 A'                 
 28.523  28.541  28.619  35.087  35.900  47.852 127.853 127.866
 43 A"   98 A'   99 A'  100 A'  101 A'  102 A'   44 A"  103 A'                 
127.886 151.585 289.718 289.735 289.8381020.6341901.746
104 A'  105 A'   45 A"  106 A'  107 A'  108 A'  109 A'                         
 --------------------------------------------------------------

          Ground-State Mulliken Net Atomic Charges

     Atom                 Charge (a.u.)
  ----------------------------------------
      1 N                     0.011709
      2 N                    -0.040409
      3 Br                   -0.046074
      4 I                     0.074774
  ----------------------------------------
  Sum of atomic charges =    -0.000000

 -----------------------------------------------------------------
                    Cartesian Multipole Moments
 -----------------------------------------------------------------
    Charge (ESU x 10^10)
                -0.0000
    Dipole Moment (Debye)
         X       0.5080      Y       0.4520      Z      -0.0000
       Tot       0.6800
    Quadrupole Moments (Debye-Ang)
        XX     -57.1774     XY       0.6506     YY     -57.7630
        XZ      -0.0000     YZ       0.0000     ZZ     -58.1067
    Octopole Moments (Debye-Ang^2)
       XXX       0.3599    XXY      18.5037    XYY      -2.7044
       YYY      27.0548    XXZ      -0.0000    XYZ       0.0000
       YYZ      -0.0000    XZZ      -2.8443    YZZ       6.1048
       ZZZ      -0.0000
    Hexadecapole Moments (Debye-Ang^3)
      XXXX   -1125.0589   XXXY      -2.3052   XXYY    -216.9445
      XYYY      -5.4050   YYYY    -221.8137   XXXZ       0.0000
      XXYZ       0.0000   XYYZ      -0.0000   YYYZ       0.0000
      XXZZ    -207.5408   XYZZ      -0.0606   YYZZ     -47.0309
      XZZZ      -0.0000   YZZZ       0.0000   ZZZZ     -74.0867
 -----------------------------------------------------------------
 Calculating analytic gradient of the SCF energy
 Gradient of SCF Energy
            1           2           3           4
    1   0.0006319  -0.0043909   0.0061442  -0.0023852
    2   0.0078785   0.0126508  -0.0140811  -0.0064482
    3   0.0000000  -0.0000000   0.0000000  -0.0000000
 Max gradient component =       1.408E-02
 RMS gradient           =       6.615E-03
 Gradient time:  CPU 5.61 s  wall 5.61 s
 Geometry Optimization Parameters
   NAtoms,    NIC,     NZ,  NCons,   NDum,   NFix, NCnnct, MaxDiis
        4      14       4       0       0       0       0       0

 Cartesian Hessian Update
 Hessian Updated using BFGS Update


** GEOMETRY OPTIMIZATION IN DELOCALIZED INTERNAL COORDINATES **
   Searching for a Minimum

   Optimization Cycle:   3

                       Coordinates (Angstroms)
     ATOM                X               Y               Z
      1  N         0.0797653095   -1.4803754171    0.0000000000
      2  N        -1.0754407743   -1.3911532498    0.0000000000
      3  Br       -2.2090406423    0.2798911484    0.0000000000
      4  I         1.7097767825    0.1065653284    0.0000000000
   Point Group: cs    Number of degrees of freedom:     5


   Energy is  -9603.130455176

 Hessian Updated using BFGS Update

  5 Hessian modes will be used to form the next step
  Hessian Eigenvalues:
     0.076475    0.148347    0.251423    0.385674    0.888579

 Minimum Search - Taking Simple RFO Step
 Searching for Lamda that Minimizes Along All modes
 Value Taken    Lamda =  -0.00319723
 Step Taken.  Stepsize is  0.168425

                             Maximum     Tolerance    Cnvgd?
         Gradient           0.015020      0.000300      NO
         Displacement       0.121890      0.001200      NO
         Energy change     -0.006424      0.000001      NO


 New Cartesian Coordinates Obtained by Inverse Iteration

 Displacement from previous Coordinates is:  0.173870
 ----------------------------------------------------------------
             Standard Nuclear Orientation (Angstroms)
    I     Atom           X                Y                Z
 ----------------------------------------------------------------
    1      N       0.0729365841    -1.5260216066     0.0000000000
    2      N      -1.0716754411    -1.4334488843     0.0000000000
    3      Br     -2.1895641182     0.3267437379     0.0000000000
    4      I       1.6933636506     0.1476545629     0.0000000000
 ----------------------------------------------------------------
 Molecular Point Group                 Cs    NOp =  2
 Largest Abelian Subgroup              Cs    NOp =  2
 Nuclear Repulsion Energy =   527.5389282528 hartrees
 There are       51 alpha and       51 beta electrons
 Applying Cartesian multipole field
    Component          Value
    ---------          -----
     (2,0,0)        1.00000E-11
     (0,2,0)        2.00000E-11
     (0,0,2)       -3.00000E-11
 Nucleus-field energy     =     0.0000000142 hartrees
 Requested basis set is 6-311++G(d,p)
 There are 55 shells and 154 basis functions
 A cutoff of  1.0D-11 yielded   1199 shell pairs
 There are     10080 function pairs (     11431 Cartesian)
 Smallest overlap matrix eigenvalue = 1.30E-04
 Guess MOs from SCF MO coefficient file

 -----------------------------------------------------------------------
  General SCF calculation program by
  Eric Jon Sundstrom, Paul Horn, Yuezhi Mao, Dmitri Zuev, Alec White,
  David Stuck, Shaama M.S., Shane Yost, Joonho Lee, David Small,
  Daniel Levine, Susi Lehtola, Hugh Burton, Evgeny Epifanovsky
 -----------------------------------------------------------------------
 Exchange:     0.2000 Hartree-Fock + 0.0800 Slater + 0.7200 B88
 Correlation:  0.1900 VWN1RPA + 0.8100 LYP
 Using SG-1 standard quadrature grid
 A restricted SCF calculation will be
 performed using DIIS
 SCF converges when DIIS error is below 1.0e-08
 ---------------------------------------
  Cycle       Energy         DIIS error
 ---------------------------------------
    1   -9603.1305247934      5.73e-04  
    2   -9603.1323481878      2.12e-04  
    3   -9603.1319128734      4.14e-04  
    4   -9603.1325134821      1.04e-04  
    5   -9603.1325311038      6.96e-05  
    6   -9603.1325472705      1.02e-05  
    7   -9603.1325476511      4.14e-06  
    8   -9603.1325477113      2.59e-06  
    9   -9603.1325477328      1.70e-07  
   10   -9603.1325477329      4.74e-08  
   11   -9603.1325477330      2.65e-08  
   12   -9603.1325477330      3.48e-09  Convergence criterion met
 ---------------------------------------
 SCF time:   CPU 19.02s  wall 19.00s 
 SCF   energy in the final basis set =    -9603.1325477330
 Total energy in the final basis set =    -9603.1325477330

 --------------------------------------------------------------
             Orbital Energies (a.u.) and Symmetries
 --------------------------------------------------------------

 Alpha MOs, Restricted
 -- Occupied --                  
******* -482.86 -176.33 -165.74 -165.73 -165.73  -62.51  -56.33
  1 A'    2 A'    3 A'    4 A'    1 A"    5 A'    6 A'    7 A'                 
-56.327 -56.327 -35.828 -31.322 -31.315 -31.314 -22.973 -22.971
  2 A"    8 A'    9 A'   10 A'    3 A"   11 A'   12 A'    4 A"                 
-22.971 -22.965 -22.965 -14.473 -14.465  -8.719  -6.552  -6.536
 13 A'   14 A'    5 A"   15 A'   16 A'   17 A'   18 A'    6 A"                 
 -6.536  -6.377  -4.791  -4.773  -4.773  -2.662  -2.658  -2.657
 19 A'   20 A'   21 A'    7 A"   22 A'   23 A'    8 A"   24 A'                 
 -2.645  -2.645  -2.056  -2.051  -2.050  -2.035  -2.035  -1.147
 25 A'    9 A"   26 A'   10 A"   27 A'   28 A'   11 A"   29 A'                 
 -0.802  -0.694  -0.604  -0.521  -0.499  -0.482  -0.319  -0.318
 30 A'   31 A'   32 A'   33 A'   12 A"   34 A'   35 A'   13 A"                 
 -0.298  -0.296  -0.284
 36 A'   14 A"   37 A'                                                         
 -- Virtual --                   
 -0.189  -0.092  -0.058   0.013   0.047   0.054   0.055   0.098
 38 A'   15 A"   39 A'   40 A'   41 A'   16 A"   42 A'   43 A'                 
  0.105   0.107   0.135   0.147   0.166   0.194   0.209   0.211
 17 A"   44 A'   45 A'   46 A'   18 A"   47 A'   19 A"   48 A'                 
  0.228   0.249   0.322   0.370   0.381   0.393   0.402   0.427
 49 A'   50 A'   51 A'   52 A'   20 A"   53 A'   21 A"   54 A'                 
  0.429   0.451   0.474   0.536   0.554   0.558   0.592   0.597
 22 A"   55 A'   56 A'   23 A"   57 A'   24 A"   58 A'   59 A'                 
  0.614   0.727   0.747   0.772   0.806   0.836   0.855   1.010
 60 A'   25 A"   61 A'   62 A'   63 A'   26 A"   64 A'   65 A'                 
  1.069   1.235   1.270   1.300   1.332   1.621   1.657   1.670
 66 A'   67 A'   27 A"   68 A'   69 A'   28 A"   70 A'   29 A"                 
  1.750   1.961   1.991   2.055   2.116   2.333   2.429   2.746
 71 A'   30 A"   72 A'   73 A'   31 A"   74 A'   75 A'   32 A"                 
  2.773   3.046   3.629   3.633   3.893   3.940   3.944   3.951
 76 A'   77 A'   33 A"   78 A'   34 A"   35 A"   79 A'   80 A'                 
  3.962   3.976   3.983   4.000   4.023   4.056   4.086   4.156
 36 A"   81 A'   37 A"   82 A'   38 A"   83 A'   84 A'   85 A'                 
  4.294   4.321   4.646   5.960   5.983   6.004   6.550   7.528
 86 A'   87 A'   88 A'   39 A"   89 A'   90 A'   91 A'   40 A"                 
  7.547   7.626  27.763  28.305  28.323  28.334  28.512  28.517
 92 A'   93 A'   94 A'   41 A"   95 A'   96 A'   42 A"   97 A'                 
 28.519  28.537  28.609  35.077  35.949  47.842 127.851 127.865
 43 A"   98 A'   99 A'  100 A'  101 A'  102 A'   44 A"  103 A'                 
127.883 151.574 289.721 289.738 289.8321020.6201901.733
104 A'  105 A'   45 A"  106 A'  107 A'  108 A'  109 A'                         

 Beta MOs, Restricted
 -- Occupied --                  
******* -482.86 -176.33 -165.74 -165.73 -165.73  -62.51  -56.33
  1 A'    2 A'    3 A'    4 A'    1 A"    5 A'    6 A'    7 A'                 
-56.327 -56.327 -35.828 -31.322 -31.315 -31.314 -22.973 -22.971
  2 A"    8 A'    9 A'   10 A'    3 A"   11 A'   12 A'    4 A"                 
-22.971 -22.965 -22.965 -14.473 -14.465  -8.719  -6.552  -6.536
 13 A'   14 A'    5 A"   15 A'   16 A'   17 A'   18 A'    6 A"                 
 -6.536  -6.377  -4.791  -4.773  -4.773  -2.662  -2.658  -2.657
 19 A'   20 A'   21 A'    7 A"   22 A'   23 A'    8 A"   24 A'                 
 -2.645  -2.645  -2.056  -2.051  -2.050  -2.035  -2.035  -1.147
 25 A'    9 A"   26 A'   10 A"   27 A'   28 A'   11 A"   29 A'                 
 -0.802  -0.694  -0.604  -0.521  -0.499  -0.482  -0.319  -0.318
 30 A'   31 A'   32 A'   33 A'   12 A"   34 A'   35 A'   13 A"                 
 -0.298  -0.296  -0.284
 36 A'   14 A"   37 A'                                                         
 -- Virtual --                   
 -0.189  -0.092  -0.058   0.013   0.047   0.054   0.055   0.098
 38 A'   15 A"   39 A'   40 A'   41 A'   16 A"   42 A'   43 A'                 
  0.105   0.107   0.135   0.147   0.166   0.194   0.209   0.211
 17 A"   44 A'   45 A'   46 A'   18 A"   47 A'   19 A"   48 A'                 
  0.228   0.249   0.322   0.370   0.381   0.393   0.402   0.427
 49 A'   50 A'   51 A'   52 A'   20 A"   53 A'   21 A"   54 A'                 
  0.429   0.451   0.474   0.536   0.554   0.558   0.592   0.597
 22 A"   55 A'   56 A'   23 A"   57 A'   24 A"   58 A'   59 A'                 
  0.614   0.727   0.747   0.772   0.806   0.836   0.855   1.010
 60 A'   25 A"   61 A'   62 A'   63 A'   26 A"   64 A'   65 A'                 
  1.069   1.235   1.270   1.300   1.332   1.621   1.657   1.670
 66 A'   67 A'   27 A"   68 A'   69 A'   28 A"   70 A'   29 A"                 
  1.750   1.961   1.991   2.055   2.116   2.333   2.429   2.746
 71 A'   30 A"   72 A'   73 A'   31 A"   74 A'   75 A'   32 A"                 
  2.773   3.046   3.629   3.633   3.893   3.940   3.944   3.951
 76 A'   77 A'   33 A"   78 A'   34 A"   35 A"   79 A'   80 A'                 
  3.962   3.976   3.983   4.000   4.023   4.056   4.086   4.156
 36 A"   81 A'   37 A"   82 A'   38 A"   83 A'   84 A'   85 A'                 
  4.294   4.321   4.646   5.960   5.983   6.004   6.550   7.528
 86 A'   87 A'   88 A'   39 A"   89 A'   90 A'   91 A'   40 A"                 
  7.547   7.626  27.763  28.305  28.323  28.334  28.512  28.517
 92 A'   93 A'   94 A'   41 A"   95 A'   96 A'   42 A"   97 A'                 
 28.519  28.537  28.609  35.077  35.949  47.842 127.851 127.865
 43 A"   98 A'   99 A'  100 A'  101 A'  102 A'   44 A"  103 A'                 
127.883 151.574 289.721 289.738 289.8321020.6201901.733
104 A'  105 A'   45 A"  106 A'  107 A'  108 A'  109 A'                         
 --------------------------------------------------------------

          Ground-State Mulliken Net Atomic Charges

     Atom                 Charge (a.u.)
  ----------------------------------------
      1 N                     0.013219
      2 N                    -0.024539
      3 Br                   -0.062348
      4 I                     0.073668
  ----------------------------------------
  Sum of atomic charges =     0.000000

 -----------------------------------------------------------------
                    Cartesian Multipole Moments
 -----------------------------------------------------------------
    Charge (ESU x 10^10)
                 0.0000
    Dipole Moment (Debye)
         X       0.6899      Y       0.2965      Z      -0.0000
       Tot       0.7509
    Quadrupole Moments (Debye-Ang)
        XX     -57.9539     XY       0.9383     YY     -57.0701
        XZ      -0.0000     YZ       0.0000     ZZ     -58.2437
    Octopole Moments (Debye-Ang^2)
       XXX       2.2183    XXY      16.7331    XYY      -2.4488
       YYY      21.9195    XXZ       0.0000    XYZ       0.0000
       YYZ       0.0000    XZZ      -2.5214    YZZ       4.4162
       ZZZ      -0.0000
    Hexadecapole Moments (Debye-Ang^3)
      XXXX   -1118.3376   XXXY      -1.5261   XXYY    -214.5578
      XYYY      -5.8322   YYYY    -231.5466   XXXZ      -0.0000
      XXYZ       0.0000   XYYZ       0.0000   YYYZ      -0.0000
      XXZZ    -205.2035   XYZZ      -0.2870   YYZZ     -49.0066
      XZZZ      -0.0000   YZZZ       0.0000   ZZZZ     -74.5609
 -----------------------------------------------------------------
 Calculating analytic gradient of the SCF energy
 Gradient of SCF Energy
            1           2           3           4
    1  -0.0091791   0.0040385   0.0041465   0.0009941
    2   0.0015116   0.0061569  -0.0071986  -0.0004699
    3   0.0000000  -0.0000000   0.0000000  -0.0000000
 Max gradient component =       9.179E-03
 RMS gradient           =       4.193E-03
 Gradient time:  CPU 5.57 s  wall 5.57 s
 Geometry Optimization Parameters
   NAtoms,    NIC,     NZ,  NCons,   NDum,   NFix, NCnnct, MaxDiis
        4      14       4       0       0       0       0       0

 Cartesian Hessian Update
 Hessian Updated using BFGS Update


** GEOMETRY OPTIMIZATION IN DELOCALIZED INTERNAL COORDINATES **
   Searching for a Minimum

   Optimization Cycle:   4

                       Coordinates (Angstroms)
     ATOM                X               Y               Z
      1  N         0.0729365841   -1.5260216066    0.0000000000
      2  N        -1.0716754411   -1.4334488843    0.0000000000
      3  Br       -2.1895641182    0.3267437379    0.0000000000
      4  I         1.6933636506    0.1476545629    0.0000000000
   Point Group: cs    Number of degrees of freedom:     5


   Energy is  -9603.132547733

 Hessian Updated using BFGS Update

  5 Hessian modes will be used to form the next step
  Hessian Eigenvalues:
     0.066211    0.128235    0.250306    0.352724    0.914745

 Minimum Search - Taking Simple RFO Step
 Searching for Lamda that Minimizes Along All modes
 Value Taken    Lamda =  -0.00086799
 Step Taken.  Stepsize is  0.095335

                             Maximum     Tolerance    Cnvgd?
         Gradient           0.010223      0.000300      NO
         Displacement       0.059802      0.001200      NO
         Energy change     -0.002093      0.000001      NO


 New Cartesian Coordinates Obtained by Inverse Iteration

 Displacement from previous Coordinates is:  0.100132
 ----------------------------------------------------------------
             Standard Nuclear Orientation (Angstroms)
    I     Atom           X                Y                Z
 ----------------------------------------------------------------
    1      N       0.0804083977    -1.5494717707     0.0000000000
    2      N      -1.0652181613    -1.4568111075     0.0000000000
    3      Br     -2.1848628430     0.3587977057     0.0000000000
    4      I       1.6747332820     0.1624129824     0.0000000000
 ----------------------------------------------------------------
 Molecular Point Group                 Cs    NOp =  2
 Largest Abelian Subgroup              Cs    NOp =  2
 Nuclear Repulsion Energy =   526.7261793169 hartrees
 There are       51 alpha and       51 beta electrons
 Applying Cartesian multipole field
    Component          Value
    ---------          -----
     (2,0,0)        1.00000E-11
     (0,2,0)        2.00000E-11
     (0,0,2)       -3.00000E-11
 Nucleus-field energy     =     0.0000000142 hartrees
 Requested basis set is 6-311++G(d,p)
 There are 55 shells and 154 basis functions
 A cutoff of  1.0D-11 yielded   1196 shell pairs
 There are     10056 function pairs (     11413 Cartesian)
 Smallest overlap matrix eigenvalue = 1.35E-04
 Guess MOs from SCF MO coefficient file

 -----------------------------------------------------------------------
  General SCF calculation program by
  Eric Jon Sundstrom, Paul Horn, Yuezhi Mao, Dmitri Zuev, Alec White,
  David Stuck, Shaama M.S., Shane Yost, Joonho Lee, David Small,
  Daniel Levine, Susi Lehtola, Hugh Burton, Evgeny Epifanovsky
 -----------------------------------------------------------------------
 Exchange:     0.2000 Hartree-Fock + 0.0800 Slater + 0.7200 B88
 Correlation:  0.1900 VWN1RPA + 0.8100 LYP
 Using SG-1 standard quadrature grid
 A restricted SCF calculation will be
 performed using DIIS
 SCF converges when DIIS error is below 1.0e-08
 ---------------------------------------
  Cycle       Energy         DIIS error
 ---------------------------------------
    1   -9603.1325283740      2.87e-04  
    2   -9603.1329017526      1.99e-04  
    3   -9603.1327862650      2.59e-04  
    4   -9603.1330172104      1.07e-04  
    5   -9603.1330509270      2.74e-05  
    6   -9603.1330536632      9.91e-06  
    7   -9603.1330539482      5.10e-06  
    8   -9603.1330540736      6.98e-07  
    9   -9603.1330540752      1.67e-07  
   10   -9603.1330540753      4.14e-08  
   11   -9603.1330540754      1.06e-08  
   12   -9603.1330540753      3.08e-09  Convergence criterion met
 ---------------------------------------
 SCF time:   CPU 18.98s  wall 19.00s 
 SCF   energy in the final basis set =    -9603.1330540753
 Total energy in the final basis set =    -9603.1330540753

 --------------------------------------------------------------
             Orbital Energies (a.u.) and Symmetries
 --------------------------------------------------------------

 Alpha MOs, Restricted
 -- Occupied --                  
******* -482.85 -176.33 -165.74 -165.74 -165.74  -62.51  -56.33
  1 A'    2 A'    3 A'    4 A'    1 A"    5 A'    6 A'    7 A'                 
-56.323 -56.323 -35.831 -31.325 -31.317 -31.317 -22.975 -22.974
  2 A"    8 A'    9 A'   10 A'    3 A"   11 A'   12 A'    4 A"                 
-22.973 -22.968 -22.968 -14.474 -14.467  -8.714  -6.547  -6.532
 13 A'   14 A'    5 A"   15 A'   16 A'   17 A'   18 A'    6 A"                 
 -6.532  -6.379  -4.794  -4.776  -4.775  -2.658  -2.654  -2.653
 19 A'   20 A'   21 A'    7 A"   22 A'   23 A'    8 A"   24 A'                 
 -2.641  -2.641  -2.059  -2.054  -2.053  -2.038  -2.038  -1.146
 25 A'    9 A"   26 A'   10 A"   27 A'   28 A'   11 A"   29 A'                 
 -0.794  -0.695  -0.604  -0.519  -0.498  -0.482  -0.317  -0.315
 30 A'   31 A'   32 A'   33 A'   12 A"   34 A'   35 A'   13 A"                 
 -0.298  -0.298  -0.286
 36 A'   14 A"   37 A'                                                         
 -- Virtual --                   
 -0.195  -0.093  -0.061   0.014   0.048   0.055   0.056   0.096
 38 A'   15 A"   39 A'   40 A'   41 A'   16 A"   42 A'   43 A'                 
  0.104   0.107   0.134   0.147   0.165   0.194   0.208   0.209
 17 A"   44 A'   45 A'   46 A'   18 A"   47 A'   19 A"   48 A'                 
  0.227   0.250   0.320   0.370   0.379   0.393   0.400   0.426
 49 A'   50 A'   51 A'   52 A'   20 A"   53 A'   21 A"   54 A'                 
  0.430   0.451   0.476   0.540   0.550   0.561   0.591   0.594
 22 A"   55 A'   56 A'   23 A"   57 A'   24 A"   58 A'   59 A'                 
  0.611   0.725   0.739   0.768   0.796   0.832   0.852   1.006
 60 A'   25 A"   61 A'   62 A'   63 A'   26 A"   64 A'   65 A'                 
  1.073   1.234   1.268   1.297   1.330   1.619   1.652   1.669
 66 A'   67 A'   27 A"   68 A'   69 A'   28 A"   70 A'   29 A"                 
  1.740   1.966   1.994   2.050   2.110   2.322   2.428   2.746
 71 A'   30 A"   72 A'   73 A'   31 A"   74 A'   75 A'   32 A"                 
  2.768   3.044   3.628   3.634   3.890   3.938   3.944   3.954
 76 A'   77 A'   33 A"   78 A'   34 A"   35 A"   79 A'   80 A'                 
  3.958   3.971   3.986   4.003   4.022   4.050   4.082   4.149
 36 A"   81 A'   37 A"   82 A'   38 A"   83 A'   84 A'   85 A'                 
  4.269   4.315   4.649   5.958   5.982   6.001   6.545   7.531
 86 A'   87 A'   88 A'   39 A"   89 A'   90 A'   91 A'   40 A"                 
  7.551   7.624  27.758  28.302  28.321  28.332  28.510  28.515
 92 A'   93 A'   94 A'   41 A"   95 A'   96 A'   42 A"   97 A'                 
 28.516  28.534  28.604  35.075  35.941  47.838 127.849 127.863
 43 A"   98 A'   99 A'  100 A'  101 A'  102 A'   44 A"  103 A'                 
127.880 151.568 289.725 289.742 289.8281020.6131901.728
104 A'  105 A'   45 A"  106 A'  107 A'  108 A'  109 A'                         

 Beta MOs, Restricted
 -- Occupied --                  
******* -482.85 -176.33 -165.74 -165.74 -165.74  -62.51  -56.33
  1 A'    2 A'    3 A'    4 A'    1 A"    5 A'    6 A'    7 A'                 
-56.323 -56.323 -35.831 -31.325 -31.317 -31.317 -22.975 -22.974
  2 A"    8 A'    9 A'   10 A'    3 A"   11 A'   12 A'    4 A"                 
-22.973 -22.968 -22.968 -14.474 -14.467  -8.714  -6.547  -6.532
 13 A'   14 A'    5 A"   15 A'   16 A'   17 A'   18 A'    6 A"                 
 -6.532  -6.379  -4.794  -4.776  -4.775  -2.658  -2.654  -2.653
 19 A'   20 A'   21 A'    7 A"   22 A'   23 A'    8 A"   24 A'                 
 -2.641  -2.641  -2.059  -2.054  -2.053  -2.038  -2.038  -1.146
 25 A'    9 A"   26 A'   10 A"   27 A'   28 A'   11 A"   29 A'                 
 -0.794  -0.695  -0.604  -0.519  -0.498  -0.482  -0.317  -0.315
 30 A'   31 A'   32 A'   33 A'   12 A"   34 A'   35 A'   13 A"                 
 -0.298  -0.298  -0.286
 36 A'   14 A"   37 A'                                                         
 -- Virtual --                   
 -0.195  -0.093  -0.061   0.014   0.048   0.055   0.056   0.096
 38 A'   15 A"   39 A'   40 A'   41 A'   16 A"   42 A'   43 A'                 
  0.104   0.107   0.134   0.147   0.165   0.194   0.208   0.209
 17 A"   44 A'   45 A'   46 A'   18 A"   47 A'   19 A"   48 A'                 
  0.227   0.250   0.320   0.370   0.379   0.393   0.400   0.426
 49 A'   50 A'   51 A'   52 A'   20 A"   53 A'   21 A"   54 A'                 
  0.430   0.451   0.476   0.540   0.550   0.561   0.591   0.594
 22 A"   55 A'   56 A'   23 A"   57 A'   24 A"   58 A'   59 A'                 
  0.611   0.725   0.739   0.768   0.796   0.832   0.852   1.006
 60 A'   25 A"   61 A'   62 A'   63 A'   26 A"   64 A'   65 A'                 
  1.073   1.234   1.268   1.297   1.330   1.619   1.652   1.669
 66 A'   67 A'   27 A"   68 A'   69 A'   28 A"   70 A'   29 A"                 
  1.740   1.966   1.994   2.050   2.110   2.322   2.428   2.746
 71 A'   30 A"   72 A'   73 A'   31 A"   74 A'   75 A'   32 A"                 
  2.768   3.044   3.628   3.634   3.890   3.938   3.944   3.954
 76 A'   77 A'   33 A"   78 A'   34 A"   35 A"   79 A'   80 A'                 
  3.958   3.971   3.986   4.003   4.022   4.050   4.082   4.149
 36 A"   81 A'   37 A"   82 A'   38 A"   83 A'   84 A'   85 A'                 
  4.269   4.315   4.649   5.958   5.982   6.001   6.545   7.531
 86 A'   87 A'   88 A'   39 A"   89 A'   90 A'   91 A'   40 A"                 
  7.551   7.624  27.758  28.302  28.321  28.332  28.510  28.515
 92 A'   93 A'   94 A'   41 A"   95 A'   96 A'   42 A"   97 A'                 
 28.516  28.534  28.604  35.075  35.941  47.838 127.849 127.863
 43 A"   98 A'   99 A'  100 A'  101 A'  102 A'   44 A"  103 A'                 
127.880 151.568 289.725 289.742 289.8281020.6131901.728
104 A'  105 A'   45 A"  106 A'  107 A'  108 A'  109 A'                         
 --------------------------------------------------------------

          Ground-State Mulliken Net Atomic Charges

     Atom                 Charge (a.u.)
  ----------------------------------------
      1 N                     0.016313
      2 N                    -0.023891
      3 Br                   -0.077671
      4 I                     0.085249
  ----------------------------------------
  Sum of atomic charges =     0.000000

 -----------------------------------------------------------------
                    Cartesian Multipole Moments
 -----------------------------------------------------------------
    Charge (ESU x 10^10)
                 0.0000
    Dipole Moment (Debye)
         X       0.9445      Y       0.2405      Z       0.0000
       Tot       0.9746
    Quadrupole Moments (Debye-Ang)
        XX     -58.3961     XY       1.1131     YY     -56.7648
        XZ      -0.0000     YZ      -0.0000     ZZ     -58.3058
    Octopole Moments (Debye-Ang^2)
       XXX       4.8641    XXY      15.7926    XYY      -1.7478
       YYY      19.6056    XXZ      -0.0000    XYZ      -0.0000
       YYZ      -0.0000    XZZ      -1.8653    YZZ       3.6203
       ZZZ       0.0000
    Hexadecapole Moments (Debye-Ang^3)
      XXXX   -1111.8479   XXXY       1.3586   XXYY    -213.0930
      XYYY      -3.5744   YYYY    -237.7957   XXXZ      -0.0000
      XXYZ      -0.0000   XYYZ      -0.0000   YYYZ       0.0000
      XXZZ    -203.3869   XYZZ       0.4457   YYZZ     -50.2182
      XZZZ      -0.0000   YZZZ       0.0000   ZZZZ     -74.7330
 -----------------------------------------------------------------
 Calculating analytic gradient of the SCF energy
 Gradient of SCF Energy
            1           2           3           4
    1  -0.0007704  -0.0018068   0.0016961   0.0008811
    2  -0.0024998   0.0030202  -0.0019548   0.0014344
    3  -0.0000000   0.0000000  -0.0000000   0.0000000
 Max gradient component =       3.020E-03
 RMS gradient           =       1.548E-03
 Gradient time:  CPU 5.56 s  wall 5.57 s
 Geometry Optimization Parameters
   NAtoms,    NIC,     NZ,  NCons,   NDum,   NFix, NCnnct, MaxDiis
        4      14       4       0       0       0       0       0

 Cartesian Hessian Update
 Hessian Updated using BFGS Update


** GEOMETRY OPTIMIZATION IN DELOCALIZED INTERNAL COORDINATES **
   Searching for a Minimum

   Optimization Cycle:   5

                       Coordinates (Angstroms)
     ATOM                X               Y               Z
      1  N         0.0804083977   -1.5494717707    0.0000000000
      2  N        -1.0652181613   -1.4568111075    0.0000000000
      3  Br       -2.1848628430    0.3587977057    0.0000000000
      4  I         1.6747332820    0.1624129824    0.0000000000
   Point Group: cs    Number of degrees of freedom:     5


   Energy is  -9603.133054075

 Hessian Updated using BFGS Update

  5 Hessian modes will be used to form the next step
  Hessian Eigenvalues:
     0.055812    0.107513    0.254796    0.408197    0.917308

 Minimum Search - Taking Simple RFO Step
 Searching for Lamda that Minimizes Along All modes
 Value Taken    Lamda =  -0.00013351
 Step Taken.  Stepsize is  0.040313

                             Maximum     Tolerance    Cnvgd?
         Gradient           0.003318      0.000300      NO
         Displacement       0.032840      0.001200      NO
         Energy change     -0.000506      0.000001      NO


 New Cartesian Coordinates Obtained by Inverse Iteration

 Displacement from previous Coordinates is:  0.031975
 ----------------------------------------------------------------
             Standard Nuclear Orientation (Angstroms)
    I     Atom           X                Y                Z
 ----------------------------------------------------------------
    1      N       0.0846208124    -1.5487246950     0.0000000000
    2      N      -1.0595848850    -1.4621096184     0.0000000000
    3      Br     -2.1960274950     0.3670504836     0.0000000000
    4      I       1.6760522430     0.1587116397     0.0000000000
 ----------------------------------------------------------------
 Molecular Point Group                 Cs    NOp =  2
 Largest Abelian Subgroup              Cs    NOp =  2
 Nuclear Repulsion Energy =   525.3312708691 hartrees
 There are       51 alpha and       51 beta electrons
 Applying Cartesian multipole field
    Component          Value
    ---------          -----
     (2,0,0)        1.00000E-11
     (0,2,0)        2.00000E-11
     (0,0,2)       -3.00000E-11
 Nucleus-field energy     =     0.0000000143 hartrees
 Requested basis set is 6-311++G(d,p)
 There are 55 shells and 154 basis functions
 A cutoff of  1.0D-11 yielded   1195 shell pairs
 There are     10051 function pairs (     11407 Cartesian)
 Smallest overlap matrix eigenvalue = 1.34E-04
 Guess MOs from SCF MO coefficient file

 -----------------------------------------------------------------------
  General SCF calculation program by
  Eric Jon Sundstrom, Paul Horn, Yuezhi Mao, Dmitri Zuev, Alec White,
  David Stuck, Shaama M.S., Shane Yost, Joonho Lee, David Small,
  Daniel Levine, Susi Lehtola, Hugh Burton, Evgeny Epifanovsky
 -----------------------------------------------------------------------
 Exchange:     0.2000 Hartree-Fock + 0.0800 Slater + 0.7200 B88
 Correlation:  0.1900 VWN1RPA + 0.8100 LYP
 Using SG-1 standard quadrature grid
 A restricted SCF calculation will be
 performed using DIIS
 SCF converges when DIIS error is below 1.0e-08
 ---------------------------------------
  Cycle       Energy         DIIS error
 ---------------------------------------
    1   -9603.1330462547      1.36e-04  
    2   -9603.1331092501      1.02e-04  
    3   -9603.1330844819      1.25e-04  
    4   -9603.1331376153      5.63e-05  
    5   -9603.1331464563      1.45e-05  
    6   -9603.1331473278      3.53e-06  
    7   -9603.1331473873      1.16e-06  
    8   -9603.1331473923      4.28e-07  
    9   -9603.1331473928      9.66e-08  
   10   -9603.1331473929      1.43e-08  
   11   -9603.1331473929      3.37e-09  Convergence criterion met
 ---------------------------------------
 SCF time:   CPU 17.35s  wall 17.00s 
 SCF   energy in the final basis set =    -9603.1331473929
 Total energy in the final basis set =    -9603.1331473929

 --------------------------------------------------------------
             Orbital Energies (a.u.) and Symmetries
 --------------------------------------------------------------

 Alpha MOs, Restricted
 -- Occupied --                  
******* -482.85 -176.34 -165.74 -165.74 -165.74  -62.50  -56.33
  1 A'    2 A'    3 A'    4 A'    1 A"    5 A'    6 A'    7 A'                 
-56.321 -56.321 -35.832 -31.327 -31.319 -31.319 -22.977 -22.975
  2 A"    8 A'    9 A'   10 A'    3 A"   11 A'   12 A'    4 A"                 
-22.975 -22.970 -22.970 -14.474 -14.467  -8.712  -6.545  -6.530
 13 A'   14 A'    5 A"   15 A'   16 A'   17 A'   18 A'    6 A"                 
 -6.529  -6.381  -4.796  -4.778  -4.777  -2.655  -2.651  -2.651
 19 A'   20 A'   21 A'    7 A"   22 A'   23 A'    8 A"   24 A'                 
 -2.639  -2.639  -2.061  -2.055  -2.055  -2.039  -2.039  -1.148
 25 A'    9 A"   26 A'   10 A"   27 A'   28 A'   11 A"   29 A'                 
 -0.790  -0.697  -0.603  -0.520  -0.499  -0.482  -0.316  -0.313
 30 A'   31 A'   32 A'   33 A'   12 A"   34 A'   35 A'   13 A"                 
 -0.299  -0.298  -0.287
 14 A"   36 A'   37 A'                                                         
 -- Virtual --                   
 -0.197  -0.093  -0.061   0.015   0.048   0.055   0.056   0.096
 38 A'   15 A"   39 A'   40 A'   41 A'   16 A"   42 A'   43 A'                 
  0.104   0.106   0.133   0.147   0.165   0.193   0.207   0.209
 17 A"   44 A'   45 A'   46 A'   18 A"   47 A'   19 A"   48 A'                 
  0.227   0.250   0.320   0.370   0.378   0.394   0.400   0.427
 49 A'   50 A'   51 A'   52 A'   20 A"   53 A'   21 A"   54 A'                 
  0.431   0.451   0.478   0.542   0.551   0.563   0.590   0.595
 22 A"   55 A'   56 A'   23 A"   57 A'   24 A"   58 A'   59 A'                 
  0.612   0.724   0.737   0.765   0.793   0.831   0.853   1.006
 60 A'   25 A"   61 A'   62 A'   63 A'   26 A"   64 A'   65 A'                 
  1.074   1.234   1.267   1.296   1.329   1.620   1.651   1.667
 66 A'   67 A'   27 A"   68 A'   69 A'   28 A"   70 A'   29 A"                 
  1.736   1.969   1.996   2.049   2.109   2.317   2.429   2.748
 71 A'   30 A"   72 A'   73 A'   31 A"   74 A'   75 A'   32 A"                 
  2.768   3.046   3.627   3.634   3.889   3.936   3.943   3.957
 76 A'   77 A'   33 A"   78 A'   34 A"   35 A"   79 A'   80 A'                 
  3.957   3.970   3.988   4.004   4.023   4.050   4.082   4.150
 36 A"   81 A'   37 A"   82 A'   38 A"   83 A'   84 A'   85 A'                 
  4.260   4.315   4.645   5.956   5.980   5.999   6.544   7.533
 86 A'   87 A'   88 A'   39 A"   89 A'   90 A'   91 A'   40 A"                 
  7.552   7.624  27.757  28.300  28.319  28.330  28.508  28.514
 92 A'   93 A'   94 A'   41 A"   95 A'   96 A'   42 A"   97 A'                 
 28.515  28.532  28.603  35.073  35.950  47.837 127.847 127.861
 43 A"   98 A'   99 A'  100 A'  101 A'  102 A'   44 A"  103 A'                 
127.879 151.568 289.727 289.743 289.8261020.6121901.728
104 A'  105 A'   45 A"  106 A'  107 A'  108 A'  109 A'                         

 Beta MOs, Restricted
 -- Occupied --                  
******* -482.85 -176.34 -165.74 -165.74 -165.74  -62.50  -56.33
  1 A'    2 A'    3 A'    4 A'    1 A"    5 A'    6 A'    7 A'                 
-56.321 -56.321 -35.832 -31.327 -31.319 -31.319 -22.977 -22.975
  2 A"    8 A'    9 A'   10 A'    3 A"   11 A'   12 A'    4 A"                 
-22.975 -22.970 -22.970 -14.474 -14.467  -8.712  -6.545  -6.530
 13 A'   14 A'    5 A"   15 A'   16 A'   17 A'   18 A'    6 A"                 
 -6.529  -6.381  -4.796  -4.778  -4.777  -2.655  -2.651  -2.651
 19 A'   20 A'   21 A'    7 A"   22 A'   23 A'    8 A"   24 A'                 
 -2.639  -2.639  -2.061  -2.055  -2.055  -2.039  -2.039  -1.148
 25 A'    9 A"   26 A'   10 A"   27 A'   28 A'   11 A"   29 A'                 
 -0.790  -0.697  -0.603  -0.520  -0.499  -0.482  -0.316  -0.313
 30 A'   31 A'   32 A'   33 A'   12 A"   34 A'   35 A'   13 A"                 
 -0.299  -0.298  -0.287
 14 A"   36 A'   37 A'                                                         
 -- Virtual --                   
 -0.197  -0.093  -0.061   0.015   0.048   0.055   0.056   0.096
 38 A'   15 A"   39 A'   40 A'   41 A'   16 A"   42 A'   43 A'                 
  0.104   0.106   0.133   0.147   0.165   0.193   0.207   0.209
 17 A"   44 A'   45 A'   46 A'   18 A"   47 A'   19 A"   48 A'                 
  0.227   0.250   0.320   0.370   0.378   0.394   0.400   0.427
 49 A'   50 A'   51 A'   52 A'   20 A"   53 A'   21 A"   54 A'                 
  0.431   0.451   0.478   0.542   0.551   0.563   0.590   0.595
 22 A"   55 A'   56 A'   23 A"   57 A'   24 A"   58 A'   59 A'                 
  0.612   0.724   0.737   0.765   0.793   0.831   0.853   1.006
 60 A'   25 A"   61 A'   62 A'   63 A'   26 A"   64 A'   65 A'                 
  1.074   1.234   1.267   1.296   1.329   1.620   1.651   1.667
 66 A'   67 A'   27 A"   68 A'   69 A'   28 A"   70 A'   29 A"                 
  1.736   1.969   1.996   2.049   2.109   2.317   2.429   2.748
 71 A'   30 A"   72 A'   73 A'   31 A"   74 A'   75 A'   32 A"                 
  2.768   3.046   3.627   3.634   3.889   3.936   3.943   3.957
 76 A'   77 A'   33 A"   78 A'   34 A"   35 A"   79 A'   80 A'                 
  3.957   3.970   3.988   4.004   4.023   4.050   4.082   4.150
 36 A"   81 A'   37 A"   82 A'   38 A"   83 A'   84 A'   85 A'                 
  4.260   4.315   4.645   5.956   5.980   5.999   6.544   7.533
 86 A'   87 A'   88 A'   39 A"   89 A'   90 A'   91 A'   40 A"                 
  7.552   7.624  27.757  28.300  28.319  28.330  28.508  28.514
 92 A'   93 A'   94 A'   41 A"   95 A'   96 A'   42 A"   97 A'                 
 28.515  28.532  28.603  35.073  35.950  47.837 127.847 127.861
 43 A"   98 A'   99 A'  100 A'  101 A'  102 A'   44 A"  103 A'                 
127.879 151.568 289.727 289.743 289.8261020.6121901.728
104 A'  105 A'   45 A"  106 A'  107 A'  108 A'  109 A'                         
 --------------------------------------------------------------

          Ground-State Mulliken Net Atomic Charges

     Atom                 Charge (a.u.)
  ----------------------------------------
      1 N                     0.019447
      2 N                    -0.025024
      3 Br                   -0.087708
      4 I                     0.093285
  ----------------------------------------
  Sum of atomic charges =     0.000000

 -----------------------------------------------------------------
                    Cartesian Multipole Moments
 -----------------------------------------------------------------
    Charge (ESU x 10^10)
                 0.0000
    Dipole Moment (Debye)
         X       1.1054      Y       0.1956      Z      -0.0000
       Tot       1.1225
    Quadrupole Moments (Debye-Ang)
        XX     -58.5454     XY       1.1930     YY     -56.6931
        XZ       0.0000     YZ       0.0000     ZZ     -58.3166
    Octopole Moments (Debye-Ang^2)
       XXX       6.3227    XXY      15.7031    XYY      -1.4804
       YYY      19.3039    XXZ       0.0000    XYZ      -0.0000
       YYZ       0.0000    XZZ      -1.5792    YZZ       3.5691
       ZZZ      -0.0000
    Hexadecapole Moments (Debye-Ang^3)
      XXXX   -1119.2316   XXXY       3.6464   XXYY    -214.2245
      XYYY      -1.5055   YYYY    -238.1669   XXXZ      -0.0000
      XXYZ       0.0000   XYYZ      -0.0000   YYYZ       0.0000
      XXZZ    -204.5522   XYZZ       1.1385   YYZZ     -50.3397
      XZZZ       0.0000   YZZZ       0.0000   ZZZZ     -74.7688
 -----------------------------------------------------------------
 Calculating analytic gradient of the SCF energy
 Gradient of SCF Energy
            1           2           3           4
    1  -0.0015026   0.0003994   0.0007018   0.0004015
    2  -0.0019711   0.0016017  -0.0004854   0.0008547
    3   0.0000000   0.0000000  -0.0000000  -0.0000000
 Max gradient component =       1.971E-03
 RMS gradient           =       9.349E-04
 Gradient time:  CPU 5.55 s  wall 5.55 s
 Geometry Optimization Parameters
   NAtoms,    NIC,     NZ,  NCons,   NDum,   NFix, NCnnct, MaxDiis
        4      14       4       0       0       0       0       0

 Cartesian Hessian Update
 Hessian Updated using BFGS Update


** GEOMETRY OPTIMIZATION IN DELOCALIZED INTERNAL COORDINATES **
   Searching for a Minimum

   Optimization Cycle:   6

                       Coordinates (Angstroms)
     ATOM                X               Y               Z
      1  N         0.0846208124   -1.5487246950    0.0000000000
      2  N        -1.0595848850   -1.4621096184    0.0000000000
      3  Br       -2.1960274950    0.3670504836    0.0000000000
      4  I         1.6760522430    0.1587116397    0.0000000000
   Point Group: cs    Number of degrees of freedom:     5


   Energy is  -9603.133147393

 Hessian Updated using BFGS Update

  5 Hessian modes will be used to form the next step
  Hessian Eigenvalues:
     0.046745    0.084764    0.251835    0.368825    0.928833

 Minimum Search - Taking Simple RFO Step
 Searching for Lamda that Minimizes Along All modes
 Value Taken    Lamda =  -0.00006404
 Step Taken.  Stepsize is  0.030820

                             Maximum     Tolerance    Cnvgd?
         Gradient           0.002163      0.000300      NO
         Displacement       0.029332      0.001200      NO
         Energy change     -0.000093      0.000001      NO


 New Cartesian Coordinates Obtained by Inverse Iteration

 Displacement from previous Coordinates is:  0.032560
 ----------------------------------------------------------------
             Standard Nuclear Orientation (Angstroms)
    I     Atom           X                Y                Z
 ----------------------------------------------------------------
    1      N       0.0884376510    -1.5425947482     0.0000000000
    2      N      -1.0564238462    -1.4644720082     0.0000000000
    3      Br     -2.2082786999     0.3698655750     0.0000000000
    4      I       1.6813255706     0.1521289913     0.0000000000
 ----------------------------------------------------------------
 Molecular Point Group                 Cs    NOp =  2
 Largest Abelian Subgroup              Cs    NOp =  2
 Nuclear Repulsion Energy =   523.9684064520 hartrees
 There are       51 alpha and       51 beta electrons
 Applying Cartesian multipole field
    Component          Value
    ---------          -----
     (2,0,0)        1.00000E-11
     (0,2,0)        2.00000E-11
     (0,0,2)       -3.00000E-11
 Nucleus-field energy     =     0.0000000144 hartrees
 Requested basis set is 6-311++G(d,p)
 There are 55 shells and 154 basis functions
 A cutoff of  1.0D-11 yielded   1193 shell pairs
 There are     10031 function pairs (     11383 Cartesian)
 Smallest overlap matrix eigenvalue = 1.34E-04
 Guess MOs from SCF MO coefficient file

 -----------------------------------------------------------------------
  General SCF calculation program by
  Eric Jon Sundstrom, Paul Horn, Yuezhi Mao, Dmitri Zuev, Alec White,
  David Stuck, Shaama M.S., Shane Yost, Joonho Lee, David Small,
  Daniel Levine, Susi Lehtola, Hugh Burton, Evgeny Epifanovsky
 -----------------------------------------------------------------------
 Exchange:     0.2000 Hartree-Fock + 0.0800 Slater + 0.7200 B88
 Correlation:  0.1900 VWN1RPA + 0.8100 LYP
 Using SG-1 standard quadrature grid
 A restricted SCF calculation will be
 performed using DIIS
 SCF converges when DIIS error is below 1.0e-08
 ---------------------------------------
  Cycle       Energy         DIIS error
 ---------------------------------------
    1   -9603.1331001478      1.30e-04  
    2   -9603.1331587935      8.15e-05  
    3   -9603.1331233029      1.23e-04  
    4   -9603.1331764984      4.68e-05  
    5   -9603.1331823875      1.24e-05  
    6   -9603.1331830775      2.63e-06  
    7   -9603.1331831128      6.41e-07  
    8   -9603.1331831142      3.65e-07  
    9   -9603.1331831146      8.72e-08  
   10   -9603.1331831146      1.06e-08  
   11   -9603.1331831147      3.85e-09  Convergence criterion met
 ---------------------------------------
 SCF time:   CPU 17.40s  wall 17.00s 
 SCF   energy in the final basis set =    -9603.1331831147
 Total energy in the final basis set =    -9603.1331831147

 --------------------------------------------------------------
             Orbital Energies (a.u.) and Symmetries
 --------------------------------------------------------------

 Alpha MOs, Restricted
 -- Occupied --                  
******* -482.85 -176.34 -165.74 -165.74 -165.74  -62.50  -56.32
  1 A'    2 A'    3 A'    4 A'    1 A"    5 A'    6 A'    7 A'                 
-56.319 -56.319 -35.834 -31.328 -31.321 -31.320 -22.979 -22.977
  2 A"    8 A'    9 A'   10 A'    3 A"   11 A'   12 A'    4 A"                 
-22.977 -22.971 -22.971 -14.475 -14.468  -8.710  -6.543  -6.528
 13 A'   14 A'    5 A"   15 A'   16 A'   17 A'   18 A'    6 A"                 
 -6.527  -6.383  -4.798  -4.779  -4.778  -2.653  -2.649  -2.649
 19 A'   20 A'   21 A'    7 A"   22 A'   23 A'    8 A"   24 A'                 
 -2.637  -2.637  -2.063  -2.057  -2.056  -2.041  -2.041  -1.148
 25 A'    9 A"   26 A'   10 A"   27 A'   28 A'   11 A"   29 A'                 
 -0.787  -0.699  -0.603  -0.519  -0.499  -0.482  -0.314  -0.311
 30 A'   31 A'   32 A'   33 A'   12 A"   34 A'   35 A'   13 A"                 
 -0.300  -0.299  -0.287
 14 A"   36 A'   37 A'                                                         
 -- Virtual --                   
 -0.197  -0.093  -0.062   0.015   0.048   0.056   0.057   0.095
 38 A'   15 A"   39 A'   40 A'   41 A'   16 A"   42 A'   43 A'                 
  0.104   0.106   0.133   0.146   0.165   0.192   0.206   0.209
 17 A"   44 A'   45 A'   46 A'   18 A"   47 A'   19 A"   48 A'                 
  0.228   0.250   0.320   0.370   0.378   0.395   0.400   0.429
 49 A'   50 A'   51 A'   52 A'   20 A"   53 A'   21 A"   54 A'                 
  0.431   0.451   0.479   0.544   0.552   0.565   0.589   0.595
 22 A"   55 A'   56 A'   23 A"   57 A'   24 A"   58 A'   59 A'                 
  0.612   0.723   0.735   0.763   0.792   0.831   0.853   1.006
 60 A'   25 A"   61 A'   62 A'   63 A'   26 A"   64 A'   65 A'                 
  1.076   1.234   1.266   1.295   1.328   1.620   1.652   1.667
 66 A'   67 A'   27 A"   68 A'   69 A'   28 A"   70 A'   29 A"                 
  1.735   1.971   1.996   2.048   2.108   2.313   2.429   2.748
 71 A'   30 A"   72 A'   73 A'   31 A"   74 A'   75 A'   32 A"                 
  2.766   3.046   3.627   3.634   3.889   3.935   3.941   3.957
 76 A'   77 A'   33 A"   78 A'   34 A"   35 A"   79 A'   36 A"                 
  3.958   3.970   3.990   4.005   4.023   4.049   4.083   4.152
 80 A'   81 A'   37 A"   82 A'   38 A"   83 A'   84 A'   85 A'                 
  4.254   4.316   4.644   5.955   5.979   5.998   6.543   7.535
 86 A'   87 A'   88 A'   39 A"   89 A'   90 A'   91 A'   40 A"                 
  7.553   7.624  27.758  28.299  28.318  28.328  28.507  28.512
 92 A'   93 A'   94 A'   41 A"   95 A'   96 A'   42 A"   97 A'                 
 28.513  28.531  28.603  35.072  35.950  47.837 127.846 127.860
 43 A"   98 A'   99 A'  100 A'  101 A'  102 A'   44 A"  103 A'                 
127.877 151.568 289.729 289.745 289.8261020.6111901.728
104 A'  105 A'   45 A"  106 A'  107 A'  108 A'  109 A'                         

 Beta MOs, Restricted
 -- Occupied --                  
******* -482.85 -176.34 -165.74 -165.74 -165.74  -62.50  -56.32
  1 A'    2 A'    3 A'    4 A'    1 A"    5 A'    6 A'    7 A'                 
-56.319 -56.319 -35.834 -31.328 -31.321 -31.320 -22.979 -22.977
  2 A"    8 A'    9 A'   10 A'    3 A"   11 A'   12 A'    4 A"                 
-22.977 -22.971 -22.971 -14.475 -14.468  -8.710  -6.543  -6.528
 13 A'   14 A'    5 A"   15 A'   16 A'   17 A'   18 A'    6 A"                 
 -6.527  -6.383  -4.798  -4.779  -4.778  -2.653  -2.649  -2.649
 19 A'   20 A'   21 A'    7 A"   22 A'   23 A'    8 A"   24 A'                 
 -2.637  -2.637  -2.063  -2.057  -2.056  -2.041  -2.041  -1.148
 25 A'    9 A"   26 A'   10 A"   27 A'   28 A'   11 A"   29 A'                 
 -0.787  -0.699  -0.603  -0.519  -0.499  -0.482  -0.314  -0.311
 30 A'   31 A'   32 A'   33 A'   12 A"   34 A'   35 A'   13 A"                 
 -0.300  -0.299  -0.287
 14 A"   36 A'   37 A'                                                         
 -- Virtual --                   
 -0.197  -0.093  -0.062   0.015   0.048   0.056   0.057   0.095
 38 A'   15 A"   39 A'   40 A'   41 A'   16 A"   42 A'   43 A'                 
  0.104   0.106   0.133   0.146   0.165   0.192   0.206   0.209
 17 A"   44 A'   45 A'   46 A'   18 A"   47 A'   19 A"   48 A'                 
  0.228   0.250   0.320   0.370   0.378   0.395   0.400   0.429
 49 A'   50 A'   51 A'   52 A'   20 A"   53 A'   21 A"   54 A'                 
  0.431   0.451   0.479   0.544   0.552   0.565   0.589   0.595
 22 A"   55 A'   56 A'   23 A"   57 A'   24 A"   58 A'   59 A'                 
  0.612   0.723   0.735   0.763   0.792   0.831   0.853   1.006
 60 A'   25 A"   61 A'   62 A'   63 A'   26 A"   64 A'   65 A'                 
  1.076   1.234   1.266   1.295   1.328   1.620   1.652   1.667
 66 A'   67 A'   27 A"   68 A'   69 A'   28 A"   70 A'   29 A"                 
  1.735   1.971   1.996   2.048   2.108   2.313   2.429   2.748
 71 A'   30 A"   72 A'   73 A'   31 A"   74 A'   75 A'   32 A"                 
  2.766   3.046   3.627   3.634   3.889   3.935   3.941   3.957
 76 A'   77 A'   33 A"   78 A'   34 A"   35 A"   79 A'   36 A"                 
  3.958   3.970   3.990   4.005   4.023   4.049   4.083   4.152
 80 A'   81 A'   37 A"   82 A'   38 A"   83 A'   84 A'   85 A'                 
  4.254   4.316   4.644   5.955   5.979   5.998   6.543   7.535
 86 A'   87 A'   88 A'   39 A"   89 A'   90 A'   91 A'   40 A"                 
  7.553   7.624  27.758  28.299  28.318  28.328  28.507  28.512
 92 A'   93 A'   94 A'   41 A"   95 A'   96 A'   42 A"   97 A'                 
 28.513  28.531  28.603  35.072  35.950  47.837 127.846 127.860
 43 A"   98 A'   99 A'  100 A'  101 A'  102 A'   44 A"  103 A'                 
127.877 151.568 289.729 289.745 289.8261020.6111901.728
104 A'  105 A'   45 A"  106 A'  107 A'  108 A'  109 A'                         
 --------------------------------------------------------------

          Ground-State Mulliken Net Atomic Charges

     Atom                 Charge (a.u.)
  ----------------------------------------
      1 N                     0.020153
      2 N                    -0.025434
      3 Br                   -0.095742
      4 I                     0.101024
  ----------------------------------------
  Sum of atomic charges =    -0.000000

 -----------------------------------------------------------------
                    Cartesian Multipole Moments
 -----------------------------------------------------------------
    Charge (ESU x 10^10)
                -0.0000
    Dipole Moment (Debye)
         X       1.2426      Y       0.1695      Z      -0.0000
       Tot       1.2541
    Quadrupole Moments (Debye-Ang)
        XX     -58.6043     XY       1.2445     YY     -56.6983
        XZ      -0.0000     YZ       0.0000     ZZ     -58.3184
    Octopole Moments (Debye-Ang^2)
       XXX       7.4700    XXY      15.8009    XYY      -1.3291
       YYY      19.4887    XXZ      -0.0000    XYZ      -0.0000
       YYZ      -0.0000    XZZ      -1.3971    YZZ       3.6753
       ZZZ      -0.0000
    Hexadecapole Moments (Debye-Ang^3)
      XXXX   -1128.2663   XXXY       5.5279   XXYY    -215.7253
      XYYY       0.1659   YYYY    -237.5925   XXXZ       0.0000
      XXYZ      -0.0000   XYYZ      -0.0000   YYYZ      -0.0000
      XXZZ    -206.1314   XYZZ       1.7120   YYZZ     -50.2642
      XZZZ      -0.0000   YZZZ      -0.0000   ZZZZ     -74.7681
 -----------------------------------------------------------------
 Calculating analytic gradient of the SCF energy
 Gradient of SCF Energy
            1           2           3           4
    1   0.0002427  -0.0003780   0.0000048   0.0001306
    2  -0.0007444   0.0004305   0.0003490  -0.0000351
    3   0.0000000  -0.0000000  -0.0000000  -0.0000000
 Max gradient component =       7.444E-04
 RMS gradient           =       3.002E-04
 Gradient time:  CPU 5.53 s  wall 5.53 s
 Geometry Optimization Parameters
   NAtoms,    NIC,     NZ,  NCons,   NDum,   NFix, NCnnct, MaxDiis
        4      14       4       0       0       0       0       0

 Cartesian Hessian Update
 Hessian Updated using BFGS Update


** GEOMETRY OPTIMIZATION IN DELOCALIZED INTERNAL COORDINATES **
   Searching for a Minimum

   Optimization Cycle:   7

                       Coordinates (Angstroms)
     ATOM                X               Y               Z
      1  N         0.0884376510   -1.5425947482    0.0000000000
      2  N        -1.0564238462   -1.4644720082    0.0000000000
      3  Br       -2.2082786999    0.3698655750    0.0000000000
      4  I         1.6813255706    0.1521289913    0.0000000000
   Point Group: cs    Number of degrees of freedom:     5


   Energy is  -9603.133183115

 Hessian Updated using BFGS Update

  5 Hessian modes will be used to form the next step
  Hessian Eigenvalues:
     0.047770    0.078787    0.233048    0.360252    0.954366

 Minimum Search - Taking Simple RFO Step
 Searching for Lamda that Minimizes Along All modes
 Value Taken    Lamda =  -0.00000327
 Step Taken.  Stepsize is  0.004975

                             Maximum     Tolerance    Cnvgd?
         Gradient           0.000541      0.000300      NO
         Displacement       0.003949      0.001200      NO
         Energy change     -0.000036      0.000001      NO


 New Cartesian Coordinates Obtained by Inverse Iteration

 Displacement from previous Coordinates is:  0.005908
 ----------------------------------------------------------------
             Standard Nuclear Orientation (Angstroms)
    I     Atom           X                Y                Z
 ----------------------------------------------------------------
    1      N       0.0884575693    -1.5404408570     0.0000000000
    2      N      -1.0563626705    -1.4646298645     0.0000000000
    3      Br     -2.2095214928     0.3691982874     0.0000000000
    4      I       1.6824872695     0.1508002440     0.0000000000
 ----------------------------------------------------------------
 Molecular Point Group                 Cs    NOp =  2
 Largest Abelian Subgroup              Cs    NOp =  2
 Nuclear Repulsion Energy =   523.8763813267 hartrees
 There are       51 alpha and       51 beta electrons
 Applying Cartesian multipole field
    Component          Value
    ---------          -----
     (2,0,0)        1.00000E-11
     (0,2,0)        2.00000E-11
     (0,0,2)       -3.00000E-11
 Nucleus-field energy     =     0.0000000144 hartrees
 Requested basis set is 6-311++G(d,p)
 There are 55 shells and 154 basis functions
 A cutoff of  1.0D-11 yielded   1193 shell pairs
 There are     10031 function pairs (     11383 Cartesian)
 Smallest overlap matrix eigenvalue = 1.33E-04
 Guess MOs from SCF MO coefficient file

 -----------------------------------------------------------------------
  General SCF calculation program by
  Eric Jon Sundstrom, Paul Horn, Yuezhi Mao, Dmitri Zuev, Alec White,
  David Stuck, Shaama M.S., Shane Yost, Joonho Lee, David Small,
  Daniel Levine, Susi Lehtola, Hugh Burton, Evgeny Epifanovsky
 -----------------------------------------------------------------------
 Exchange:     0.2000 Hartree-Fock + 0.0800 Slater + 0.7200 B88
 Correlation:  0.1900 VWN1RPA + 0.8100 LYP
 Using SG-1 standard quadrature grid
 A restricted SCF calculation will be
 performed using DIIS
 SCF converges when DIIS error is below 1.0e-08
 ---------------------------------------
  Cycle       Energy         DIIS error
 ---------------------------------------
    1   -9603.1331810504      3.03e-05  
    2   -9603.1331846624      9.81e-06  
    3   -9603.1331830515      2.16e-05  
    4   -9603.1331849443      6.35e-06  
    5   -9603.1331850523      2.17e-06  
    6   -9603.1331850697      5.49e-07  
    7   -9603.1331850706      2.87e-07  
    8   -9603.1331850708      2.90e-08  
    9   -9603.1331850709      1.35e-08  
   10   -9603.1331850709      3.32e-09  Convergence criterion met
 ---------------------------------------
 SCF time:   CPU 15.76s  wall 16.00s 
 SCF   energy in the final basis set =    -9603.1331850709
 Total energy in the final basis set =    -9603.1331850709

 --------------------------------------------------------------
             Orbital Energies (a.u.) and Symmetries
 --------------------------------------------------------------

 Alpha MOs, Restricted
 -- Occupied --                  
******* -482.85 -176.34 -165.74 -165.74 -165.74  -62.50  -56.32
  1 A'    2 A'    3 A'    4 A'    1 A"    5 A'    6 A'    7 A'                 
-56.319 -56.318 -35.834 -31.329 -31.321 -31.320 -22.979 -22.977
  2 A"    8 A'    9 A'   10 A'    3 A"   11 A'   12 A'    4 A"                 
-22.977 -22.971 -22.971 -14.475 -14.468  -8.710  -6.543  -6.528
 13 A'   14 A'    5 A"   15 A'   16 A'   17 A'   18 A'    6 A"                 
 -6.527  -6.383  -4.798  -4.779  -4.778  -2.653  -2.649  -2.649
 19 A'   20 A'   21 A'    7 A"   22 A'   23 A'    8 A"   24 A'                 
 -2.637  -2.637  -2.063  -2.057  -2.056  -2.041  -2.041  -1.148
 25 A'    9 A"   26 A'   10 A"   27 A'   28 A'   11 A"   29 A'                 
 -0.787  -0.699  -0.603  -0.519  -0.499  -0.482  -0.314  -0.311
 30 A'   31 A'   32 A'   33 A'   12 A"   34 A'   35 A'   13 A"                 
 -0.300  -0.299  -0.287
 14 A"   36 A'   37 A'                                                         
 -- Virtual --                   
 -0.197  -0.093  -0.062   0.015   0.048   0.056   0.057   0.096
 38 A'   15 A"   39 A'   40 A'   41 A'   16 A"   42 A'   43 A'                 
  0.104   0.106   0.133   0.146   0.165   0.192   0.206   0.209
 17 A"   44 A'   45 A'   46 A'   18 A"   47 A'   19 A"   48 A'                 
  0.228   0.250   0.321   0.371   0.377   0.396   0.400   0.429
 49 A'   50 A'   51 A'   52 A'   20 A"   53 A'   21 A"   54 A'                 
  0.431   0.451   0.480   0.544   0.553   0.565   0.589   0.595
 22 A"   55 A'   56 A'   23 A"   57 A'   24 A"   58 A'   59 A'                 
  0.612   0.723   0.735   0.763   0.792   0.831   0.853   1.006
 60 A'   25 A"   61 A'   62 A'   63 A'   26 A"   64 A'   65 A'                 
  1.076   1.234   1.266   1.295   1.328   1.621   1.652   1.667
 66 A'   67 A'   27 A"   68 A'   69 A'   28 A"   70 A'   29 A"                 
  1.735   1.971   1.997   2.048   2.108   2.314   2.429   2.748
 71 A'   30 A"   72 A'   73 A'   31 A"   74 A'   75 A'   32 A"                 
  2.766   3.047   3.627   3.634   3.889   3.935   3.941   3.957
 76 A'   77 A'   33 A"   78 A'   34 A"   35 A"   79 A'   36 A"                 
  3.958   3.970   3.990   4.006   4.024   4.050   4.083   4.153
 80 A'   81 A'   37 A"   82 A'   38 A"   83 A'   84 A'   85 A'                 
  4.255   4.316   4.644   5.955   5.979   5.998   6.543   7.535
 86 A'   87 A'   88 A'   39 A"   89 A'   90 A'   91 A'   40 A"                 
  7.553   7.624  27.759  28.299  28.317  28.328  28.506  28.512
 92 A'   93 A'   94 A'   41 A"   95 A'   96 A'   42 A"   97 A'                 
 28.513  28.531  28.603  35.072  35.951  47.837 127.845 127.859
 43 A"   98 A'   99 A'  100 A'  101 A'  102 A'   44 A"  103 A'                 
127.877 151.569 289.729 289.745 289.8261020.6111901.729
104 A'  105 A'   45 A"  106 A'  107 A'  108 A'  109 A'                         

 Beta MOs, Restricted
 -- Occupied --                  
******* -482.85 -176.34 -165.74 -165.74 -165.74  -62.50  -56.32
  1 A'    2 A'    3 A'    4 A'    1 A"    5 A'    6 A'    7 A'                 
-56.319 -56.318 -35.834 -31.329 -31.321 -31.320 -22.979 -22.977
  2 A"    8 A'    9 A'   10 A'    3 A"   11 A'   12 A'    4 A"                 
-22.977 -22.971 -22.971 -14.475 -14.468  -8.710  -6.543  -6.528
 13 A'   14 A'    5 A"   15 A'   16 A'   17 A'   18 A'    6 A"                 
 -6.527  -6.383  -4.798  -4.779  -4.778  -2.653  -2.649  -2.649
 19 A'   20 A'   21 A'    7 A"   22 A'   23 A'    8 A"   24 A'                 
 -2.637  -2.637  -2.063  -2.057  -2.056  -2.041  -2.041  -1.148
 25 A'    9 A"   26 A'   10 A"   27 A'   28 A'   11 A"   29 A'                 
 -0.787  -0.699  -0.603  -0.519  -0.499  -0.482  -0.314  -0.311
 30 A'   31 A'   32 A'   33 A'   12 A"   34 A'   35 A'   13 A"                 
 -0.300  -0.299  -0.287
 14 A"   36 A'   37 A'                                                         
 -- Virtual --                   
 -0.197  -0.093  -0.062   0.015   0.048   0.056   0.057   0.096
 38 A'   15 A"   39 A'   40 A'   41 A'   16 A"   42 A'   43 A'                 
  0.104   0.106   0.133   0.146   0.165   0.192   0.206   0.209
 17 A"   44 A'   45 A'   46 A'   18 A"   47 A'   19 A"   48 A'                 
  0.228   0.250   0.321   0.371   0.377   0.396   0.400   0.429
 49 A'   50 A'   51 A'   52 A'   20 A"   53 A'   21 A"   54 A'                 
  0.431   0.451   0.480   0.544   0.553   0.565   0.589   0.595
 22 A"   55 A'   56 A'   23 A"   57 A'   24 A"   58 A'   59 A'                 
  0.612   0.723   0.735   0.763   0.792   0.831   0.853   1.006
 60 A'   25 A"   61 A'   62 A'   63 A'   26 A"   64 A'   65 A'                 
  1.076   1.234   1.266   1.295   1.328   1.621   1.652   1.667
 66 A'   67 A'   27 A"   68 A'   69 A'   28 A"   70 A'   29 A"                 
  1.735   1.971   1.997   2.048   2.108   2.314   2.429   2.748
 71 A'   30 A"   72 A'   73 A'   31 A"   74 A'   75 A'   32 A"                 
  2.766   3.047   3.627   3.634   3.889   3.935   3.941   3.957
 76 A'   77 A'   33 A"   78 A'   34 A"   35 A"   79 A'   36 A"                 
  3.958   3.970   3.990   4.006   4.024   4.050   4.083   4.153
 80 A'   81 A'   37 A"   82 A'   38 A"   83 A'   84 A'   85 A'                 
  4.255   4.316   4.644   5.955   5.979   5.998   6.543   7.535
 86 A'   87 A'   88 A'   39 A"   89 A'   90 A'   91 A'   40 A"                 
  7.553   7.624  27.759  28.299  28.317  28.328  28.506  28.512
 92 A'   93 A'   94 A'   41 A"   95 A'   96 A'   42 A"   97 A'                 
 28.513  28.531  28.603  35.072  35.951  47.837 127.845 127.859
 43 A"   98 A'   99 A'  100 A'  101 A'  102 A'   44 A"  103 A'                 
127.877 151.569 289.729 289.745 289.8261020.6111901.729
104 A'  105 A'   45 A"  106 A'  107 A'  108 A'  109 A'                         
 --------------------------------------------------------------

          Ground-State Mulliken Net Atomic Charges

     Atom                 Charge (a.u.)
  ----------------------------------------
      1 N                     0.019665
      2 N                    -0.025013
      3 Br                   -0.096787
      4 I                     0.102135
  ----------------------------------------
  Sum of atomic charges =    -0.000000

 -----------------------------------------------------------------
                    Cartesian Multipole Moments
 -----------------------------------------------------------------
    Charge (ESU x 10^10)
                -0.0000
    Dipole Moment (Debye)
         X       1.2596      Y       0.1670      Z       0.0000
       Tot       1.2706
    Quadrupole Moments (Debye-Ang)
        XX     -58.6024     XY       1.2502     YY     -56.7073
        XZ      -0.0000     YZ       0.0000     ZZ     -58.3160
    Octopole Moments (Debye-Ang^2)
       XXX       7.5971    XXY      15.8342    XYY      -1.3337
       YYY      19.5830    XXZ       0.0000    XYZ       0.0000
       YYZ       0.0000    XZZ      -1.3914    YZZ       3.7132
       ZZZ       0.0000
    Hexadecapole Moments (Debye-Ang^3)
      XXXX   -1129.4202   XXXY       5.7023   XXYY    -215.9233
      XYYY       0.2849   YYYY    -237.2963   XXXZ      -0.0000
      XXYZ       0.0000   XYYZ      -0.0000   YYYZ      -0.0000
      XXZZ    -206.3464   XYZZ       1.7562   YYZZ     -50.2119
      XZZZ      -0.0000   YZZZ       0.0000   ZZZZ     -74.7608
 -----------------------------------------------------------------
 Calculating analytic gradient of the SCF energy
 Gradient of SCF Energy
            1           2           3           4
    1  -0.0001400  -0.0000060   0.0000520   0.0000939
    2  -0.0002289   0.0001840   0.0002998  -0.0002549
    3   0.0000000  -0.0000000   0.0000000  -0.0000000
 Max gradient component =       2.998E-04
 RMS gradient           =       1.506E-04
 Gradient time:  CPU 5.52 s  wall 5.52 s
 Geometry Optimization Parameters
   NAtoms,    NIC,     NZ,  NCons,   NDum,   NFix, NCnnct, MaxDiis
        4      14       4       0       0       0       0       0

 Cartesian Hessian Update
 Hessian Updated using BFGS Update


** GEOMETRY OPTIMIZATION IN DELOCALIZED INTERNAL COORDINATES **
   Searching for a Minimum

   Optimization Cycle:   8

                       Coordinates (Angstroms)
     ATOM                X               Y               Z
      1  N         0.0884575693   -1.5404408570    0.0000000000
      2  N        -1.0563626705   -1.4646298645    0.0000000000
      3  Br       -2.2095214928    0.3691982874    0.0000000000
      4  I         1.6824872695    0.1508002440    0.0000000000
   Point Group: cs    Number of degrees of freedom:     5


   Energy is  -9603.133185071

 Hessian Updated using BFGS Update

  5 Hessian modes will be used to form the next step
  Hessian Eigenvalues:
     0.050538    0.071582    0.180501    0.384027    0.964835

 Minimum Search - Taking Simple RFO Step
 Searching for Lamda that Minimizes Along All modes
 Value Taken    Lamda =   0.00000000
 Step Taken.  Stepsize is  0.001802

                             Maximum     Tolerance    Cnvgd?
         Gradient           0.000215      0.000300     YES
         Displacement       0.001246      0.001200      NO
         Energy change     -0.000002      0.000001      NO


 New Cartesian Coordinates Obtained by Inverse Iteration

 Displacement from previous Coordinates is:  0.001702
 ----------------------------------------------------------------
             Standard Nuclear Orientation (Angstroms)
    I     Atom           X                Y                Z
 ----------------------------------------------------------------
    1      N       0.0882909755    -1.5398587671     0.0000000000
    2      N      -1.0566611792    -1.4647656831     0.0000000000
    3      Br     -2.2090771021     0.3688342323     0.0000000000
    4      I       1.6825079813     0.1507180279     0.0000000000
 ----------------------------------------------------------------
 Molecular Point Group                 Cs    NOp =  2
 Largest Abelian Subgroup              Cs    NOp =  2
 Nuclear Repulsion Energy =   523.9419798822 hartrees
 There are       51 alpha and       51 beta electrons
 Applying Cartesian multipole field
    Component          Value
    ---------          -----
     (2,0,0)        1.00000E-11
     (0,2,0)        2.00000E-11
     (0,0,2)       -3.00000E-11
 Nucleus-field energy     =     0.0000000144 hartrees
 Requested basis set is 6-311++G(d,p)
 There are 55 shells and 154 basis functions
 A cutoff of  1.0D-11 yielded   1193 shell pairs
 There are     10031 function pairs (     11383 Cartesian)
 Smallest overlap matrix eigenvalue = 1.33E-04
 Guess MOs from SCF MO coefficient file

 -----------------------------------------------------------------------
  General SCF calculation program by
  Eric Jon Sundstrom, Paul Horn, Yuezhi Mao, Dmitri Zuev, Alec White,
  David Stuck, Shaama M.S., Shane Yost, Joonho Lee, David Small,
  Daniel Levine, Susi Lehtola, Hugh Burton, Evgeny Epifanovsky
 -----------------------------------------------------------------------
 Exchange:     0.2000 Hartree-Fock + 0.0800 Slater + 0.7200 B88
 Correlation:  0.1900 VWN1RPA + 0.8100 LYP
 Using SG-1 standard quadrature grid
 A restricted SCF calculation will be
 performed using DIIS
 SCF converges when DIIS error is below 1.0e-08
 ---------------------------------------
  Cycle       Energy         DIIS error
 ---------------------------------------
    1   -9603.1331848550      9.80e-06  
    2   -9603.1331852613      2.08e-06  
    3   -9603.1331852107      4.79e-06  
    4   -9603.1331852743      1.05e-06  
    5   -9603.1331852763      7.82e-07  
    6   -9603.1331852788      9.50e-08  
    7   -9603.1331852787      7.37e-08  
    8   -9603.1331852788      2.12e-08  
    9   -9603.1331852787      2.67e-09  Convergence criterion met
 ---------------------------------------
 SCF time:   CPU 14.24s  wall 14.00s 
 SCF   energy in the final basis set =    -9603.1331852787
 Total energy in the final basis set =    -9603.1331852787

 --------------------------------------------------------------
             Orbital Energies (a.u.) and Symmetries
 --------------------------------------------------------------

 Alpha MOs, Restricted
 -- Occupied --                  
******* -482.85 -176.34 -165.74 -165.74 -165.74  -62.50  -56.32
  1 A'    2 A'    3 A'    4 A'    1 A"    5 A'    6 A'    7 A'                 
-56.319 -56.318 -35.834 -31.329 -31.321 -31.320 -22.979 -22.977
  2 A"    8 A'    9 A'   10 A'    3 A"   11 A'   12 A'    4 A"                 
-22.977 -22.971 -22.971 -14.475 -14.468  -8.710  -6.543  -6.528
 13 A'   14 A'    5 A"   15 A'   16 A'   17 A'   18 A'    6 A"                 
 -6.527  -6.383  -4.798  -4.779  -4.778  -2.653  -2.649  -2.649
 19 A'   20 A'   21 A'    7 A"   22 A'   23 A'    8 A"   24 A'                 
 -2.637  -2.637  -2.063  -2.057  -2.056  -2.041  -2.041  -1.148
 25 A'    9 A"   26 A'   10 A"   27 A'   28 A'   11 A"   29 A'                 
 -0.787  -0.699  -0.603  -0.519  -0.499  -0.482  -0.314  -0.311
 30 A'   31 A'   32 A'   33 A'   12 A"   34 A'   35 A'   13 A"                 
 -0.300  -0.299  -0.287
 14 A"   36 A'   37 A'                                                         
 -- Virtual --                   
 -0.197  -0.093  -0.062   0.015   0.048   0.056   0.057   0.096
 38 A'   15 A"   39 A'   40 A'   41 A'   16 A"   42 A'   43 A'                 
  0.104   0.106   0.133   0.146   0.165   0.192   0.206   0.209
 17 A"   44 A'   45 A'   46 A'   18 A"   47 A'   19 A"   48 A'                 
  0.228   0.249   0.321   0.371   0.377   0.396   0.400   0.429
 49 A'   50 A'   51 A'   52 A'   20 A"   53 A'   21 A"   54 A'                 
  0.431   0.451   0.480   0.544   0.553   0.565   0.589   0.595
 22 A"   55 A'   56 A'   23 A"   57 A'   24 A"   58 A'   59 A'                 
  0.612   0.723   0.736   0.763   0.792   0.831   0.853   1.006
 60 A'   25 A"   61 A'   62 A'   63 A'   26 A"   64 A'   65 A'                 
  1.076   1.234   1.266   1.295   1.328   1.621   1.652   1.667
 66 A'   67 A'   27 A"   68 A'   69 A'   28 A"   70 A'   29 A"                 
  1.735   1.971   1.996   2.048   2.108   2.314   2.429   2.748
 71 A'   30 A"   72 A'   73 A'   31 A"   74 A'   75 A'   32 A"                 
  2.766   3.047   3.627   3.634   3.889   3.935   3.941   3.957
 76 A'   77 A'   33 A"   78 A'   34 A"   35 A"   79 A'   36 A"                 
  3.958   3.970   3.990   4.006   4.024   4.050   4.083   4.153
 80 A'   81 A'   37 A"   82 A'   38 A"   83 A'   84 A'   85 A'                 
  4.255   4.317   4.644   5.955   5.979   5.998   6.543   7.535
 86 A'   87 A'   88 A'   39 A"   89 A'   90 A'   91 A'   40 A"                 
  7.553   7.624  27.759  28.299  28.317  28.328  28.506  28.512
 92 A'   93 A'   94 A'   41 A"   95 A'   96 A'   42 A"   97 A'                 
 28.513  28.531  28.603  35.072  35.950  47.837 127.845 127.859
 43 A"   98 A'   99 A'  100 A'  101 A'  102 A'   44 A"  103 A'                 
127.877 151.569 289.729 289.745 289.8261020.6111901.729
104 A'  105 A'   45 A"  106 A'  107 A'  108 A'  109 A'                         

 Beta MOs, Restricted
 -- Occupied --                  
******* -482.85 -176.34 -165.74 -165.74 -165.74  -62.50  -56.32
  1 A'    2 A'    3 A'    4 A'    1 A"    5 A'    6 A'    7 A'                 
-56.319 -56.318 -35.834 -31.329 -31.321 -31.320 -22.979 -22.977
  2 A"    8 A'    9 A'   10 A'    3 A"   11 A'   12 A'    4 A"                 
-22.977 -22.971 -22.971 -14.475 -14.468  -8.710  -6.543  -6.528
 13 A'   14 A'    5 A"   15 A'   16 A'   17 A'   18 A'    6 A"                 
 -6.527  -6.383  -4.798  -4.779  -4.778  -2.653  -2.649  -2.649
 19 A'   20 A'   21 A'    7 A"   22 A'   23 A'    8 A"   24 A'                 
 -2.637  -2.637  -2.063  -2.057  -2.056  -2.041  -2.041  -1.148
 25 A'    9 A"   26 A'   10 A"   27 A'   28 A'   11 A"   29 A'                 
 -0.787  -0.699  -0.603  -0.519  -0.499  -0.482  -0.314  -0.311
 30 A'   31 A'   32 A'   33 A'   12 A"   34 A'   35 A'   13 A"                 
 -0.300  -0.299  -0.287
 14 A"   36 A'   37 A'                                                         
 -- Virtual --                   
 -0.197  -0.093  -0.062   0.015   0.048   0.056   0.057   0.096
 38 A'   15 A"   39 A'   40 A'   41 A'   16 A"   42 A'   43 A'                 
  0.104   0.106   0.133   0.146   0.165   0.192   0.206   0.209
 17 A"   44 A'   45 A'   46 A'   18 A"   47 A'   19 A"   48 A'                 
  0.228   0.249   0.321   0.371   0.377   0.396   0.400   0.429
 49 A'   50 A'   51 A'   52 A'   20 A"   53 A'   21 A"   54 A'                 
  0.431   0.451   0.480   0.544   0.553   0.565   0.589   0.595
 22 A"   55 A'   56 A'   23 A"   57 A'   24 A"   58 A'   59 A'                 
  0.612   0.723   0.736   0.763   0.792   0.831   0.853   1.006
 60 A'   25 A"   61 A'   62 A'   63 A'   26 A"   64 A'   65 A'                 
  1.076   1.234   1.266   1.295   1.328   1.621   1.652   1.667
 66 A'   67 A'   27 A"   68 A'   69 A'   28 A"   70 A'   29 A"                 
  1.735   1.971   1.996   2.048   2.108   2.314   2.429   2.748
 71 A'   30 A"   72 A'   73 A'   31 A"   74 A'   75 A'   32 A"                 
  2.766   3.047   3.627   3.634   3.889   3.935   3.941   3.957
 76 A'   77 A'   33 A"   78 A'   34 A"   35 A"   79 A'   36 A"                 
  3.958   3.970   3.990   4.006   4.024   4.050   4.083   4.153
 80 A'   81 A'   37 A"   82 A'   38 A"   83 A'   84 A'   85 A'                 
  4.255   4.317   4.644   5.955   5.979   5.998   6.543   7.535
 86 A'   87 A'   88 A'   39 A"   89 A'   90 A'   91 A'   40 A"                 
  7.553   7.624  27.759  28.299  28.317  28.328  28.506  28.512
 92 A'   93 A'   94 A'   41 A"   95 A'   96 A'   42 A"   97 A'                 
 28.513  28.531  28.603  35.072  35.950  47.837 127.845 127.859
 43 A"   98 A'   99 A'  100 A'  101 A'  102 A'   44 A"  103 A'                 
127.877 151.569 289.729 289.745 289.8261020.6111901.729
104 A'  105 A'   45 A"  106 A'  107 A'  108 A'  109 A'                         
 --------------------------------------------------------------

          Ground-State Mulliken Net Atomic Charges

     Atom                 Charge (a.u.)
  ----------------------------------------
      1 N                     0.019192
      2 N                    -0.024688
      3 Br                   -0.096804
      4 I                     0.102300
  ----------------------------------------
  Sum of atomic charges =    -0.000000

 -----------------------------------------------------------------
                    Cartesian Multipole Moments
 -----------------------------------------------------------------
    Charge (ESU x 10^10)
                -0.0000
    Dipole Moment (Debye)
         X       1.2601      Y       0.1684      Z       0.0000
       Tot       1.2713
    Quadrupole Moments (Debye-Ang)
        XX     -58.5976     XY       1.2502     YY     -56.7119
        XZ      -0.0000     YZ      -0.0000     ZZ     -58.3150
    Octopole Moments (Debye-Ang^2)
       XXX       7.5957    XXY      15.8387    XYY      -1.3426
       YYY      19.6107    XXZ      -0.0000    XYZ      -0.0000
       YYZ      -0.0000    XZZ      -1.3976    YZZ       3.7208
       ZZZ      -0.0000
    Hexadecapole Moments (Debye-Ang^3)
      XXXX   -1129.1808   XXXY       5.6632   XXYY    -215.8881
      XYYY       0.2223   YYYY    -237.2447   XXXZ      -0.0000
      XXYZ      -0.0000   XYYZ      -0.0000   YYYZ      -0.0000
      XXZZ    -206.3079   XYZZ       1.7371   YYZZ     -50.2002
      XZZZ      -0.0000   YZZZ      -0.0000   ZZZZ     -74.7569
 -----------------------------------------------------------------
 Calculating analytic gradient of the SCF energy
 Gradient of SCF Energy
            1           2           3           4
    1  -0.0001028  -0.0001245   0.0001134   0.0001139
    2  -0.0000792   0.0001066   0.0002568  -0.0002842
    3  -0.0000000   0.0000000  -0.0000000   0.0000000
 Max gradient component =       2.842E-04
 RMS gradient           =       1.342E-04
 Gradient time:  CPU 5.50 s  wall 5.50 s
 Geometry Optimization Parameters
   NAtoms,    NIC,     NZ,  NCons,   NDum,   NFix, NCnnct, MaxDiis
        4      14       4       0       0       0       0       0

 Cartesian Hessian Update
 Hessian Updated using BFGS Update


** GEOMETRY OPTIMIZATION IN DELOCALIZED INTERNAL COORDINATES **
   Searching for a Minimum

   Optimization Cycle:   9

                       Coordinates (Angstroms)
     ATOM                X               Y               Z
      1  N         0.0882909755   -1.5398587671    0.0000000000
      2  N        -1.0566611792   -1.4647656831    0.0000000000
      3  Br       -2.2090771021    0.3688342323    0.0000000000
      4  I         1.6825079813    0.1507180279    0.0000000000
   Point Group: cs    Number of degrees of freedom:     5


   Energy is  -9603.133185279

 Hessian Updated using BFGS Update

  5 Hessian modes will be used to form the next step
  Hessian Eigenvalues:
     0.048466    0.070328    0.172232    0.373240    0.971131

 Minimum Search - Taking Simple RFO Step
 Searching for Lamda that Minimizes Along All modes
 Value Taken    Lamda =   0.00000000
 Step Taken.  Stepsize is  0.000384

                             Maximum     Tolerance    Cnvgd?
         Gradient           0.000075      0.000300     YES
         Displacement       0.000209      0.001200     YES
         Energy change     -0.000000      0.000001     YES


                       Distance Matrix (Angstroms)
             N (  1)   N (  2)   Br(  3)
   N (  2)  1.147412
   Br(  3)  2.986806  2.165676
   I (  4)  2.323699  3.180068  3.897693

 Final energy is   -9603.1331852787262     


 ******************************
 **  OPTIMIZATION CONVERGED  **
 ******************************

                       Coordinates (Angstroms)
     ATOM                X               Y               Z
      1  N         0.0882909755   -1.5398587671    0.0000000000
      2  N        -1.0566611792   -1.4647656831    0.0000000000
      3  Br       -2.2090771021    0.3688342323    0.0000000000
      4  I         1.6825079813    0.1507180279    0.0000000000

Z-matrix Print:
$molecule
0 1
I 
N  1 2.323699
N  2 1.147412 1 129.567265
Br 3 2.165676 2 125.901764 1 -0.000000 0
$end


 --------------------------------------------------------------
             Orbital Energies (a.u.) and Symmetries
 --------------------------------------------------------------

 Alpha MOs, Restricted
 -- Occupied --                  
******* -482.85 -176.34 -165.74 -165.74 -165.74  -62.50  -56.32
  1 A'    2 A'    3 A'    4 A'    1 A"    5 A'    6 A'    7 A'                 
-56.319 -56.318 -35.834 -31.329 -31.321 -31.320 -22.979 -22.977
  2 A"    8 A'    9 A'   10 A'    3 A"   11 A'   12 A'    4 A"                 
-22.977 -22.971 -22.971 -14.475 -14.468  -8.710  -6.543  -6.528
 13 A'   14 A'    5 A"   15 A'   16 A'   17 A'   18 A'    6 A"                 
 -6.527  -6.383  -4.798  -4.779  -4.778  -2.653  -2.649  -2.649
 19 A'   20 A'   21 A'    7 A"   22 A'   23 A'    8 A"   24 A'                 
 -2.637  -2.637  -2.063  -2.057  -2.056  -2.041  -2.041  -1.148
 25 A'    9 A"   26 A'   10 A"   27 A'   28 A'   11 A"   29 A'                 
 -0.787  -0.699  -0.603  -0.519  -0.499  -0.482  -0.314  -0.311
 30 A'   31 A'   32 A'   33 A'   12 A"   34 A'   35 A'   13 A"                 
 -0.300  -0.299  -0.287
 14 A"   36 A'   37 A'                                                         
 -- Virtual --                   
 -0.197  -0.093  -0.062   0.015   0.048   0.056   0.057   0.096
 38 A'   15 A"   39 A'   40 A'   41 A'   16 A"   42 A'   43 A'                 
  0.104   0.106   0.133   0.146   0.165   0.192   0.206   0.209
 17 A"   44 A'   45 A'   46 A'   18 A"   47 A'   19 A"   48 A'                 
  0.228   0.249   0.321   0.371   0.377   0.396   0.400   0.429
 49 A'   50 A'   51 A'   52 A'   20 A"   53 A'   21 A"   54 A'                 
  0.431   0.451   0.480   0.544   0.553   0.565   0.589   0.595
 22 A"   55 A'   56 A'   23 A"   57 A'   24 A"   58 A'   59 A'                 
  0.612   0.723   0.736   0.763   0.792   0.831   0.853   1.006
 60 A'   25 A"   61 A'   62 A'   63 A'   26 A"   64 A'   65 A'                 
  1.076   1.234   1.266   1.295   1.328   1.621   1.652   1.667
 66 A'   67 A'   27 A"   68 A'   69 A'   28 A"   70 A'   29 A"                 
  1.735   1.971   1.996   2.048   2.108   2.314   2.429   2.748
 71 A'   30 A"   72 A'   73 A'   31 A"   74 A'   75 A'   32 A"                 
  2.766   3.047   3.627   3.634   3.889   3.935   3.941   3.957
 76 A'   77 A'   33 A"   78 A'   34 A"   35 A"   79 A'   36 A"                 
  3.958   3.970   3.990   4.006   4.024   4.050   4.083   4.153
 80 A'   81 A'   37 A"   82 A'   38 A"   83 A'   84 A'   85 A'                 
  4.255   4.317   4.644   5.955   5.979   5.998   6.543   7.535
 86 A'   87 A'   88 A'   39 A"   89 A'   90 A'   91 A'   40 A"                 
  7.553   7.624  27.759  28.299  28.317  28.328  28.506  28.512
 92 A'   93 A'   94 A'   41 A"   95 A'   96 A'   42 A"   97 A'                 
 28.513  28.531  28.603  35.072  35.950  47.837 127.845 127.859
 43 A"   98 A'   99 A'  100 A'  101 A'  102 A'   44 A"  103 A'                 
127.877 151.569 289.729 289.745 289.8261020.6111901.729
104 A'  105 A'   45 A"  106 A'  107 A'  108 A'  109 A'                         

 Beta MOs, Restricted
 -- Occupied --                  
******* -482.85 -176.34 -165.74 -165.74 -165.74  -62.50  -56.32
  1 A'    2 A'    3 A'    4 A'    1 A"    5 A'    6 A'    7 A'                 
-56.319 -56.318 -35.834 -31.329 -31.321 -31.320 -22.979 -22.977
  2 A"    8 A'    9 A'   10 A'    3 A"   11 A'   12 A'    4 A"                 
-22.977 -22.971 -22.971 -14.475 -14.468  -8.710  -6.543  -6.528
 13 A'   14 A'    5 A"   15 A'   16 A'   17 A'   18 A'    6 A"                 
 -6.527  -6.383  -4.798  -4.779  -4.778  -2.653  -2.649  -2.649
 19 A'   20 A'   21 A'    7 A"   22 A'   23 A'    8 A"   24 A'                 
 -2.637  -2.637  -2.063  -2.057  -2.056  -2.041  -2.041  -1.148
 25 A'    9 A"   26 A'   10 A"   27 A'   28 A'   11 A"   29 A'                 
 -0.787  -0.699  -0.603  -0.519  -0.499  -0.482  -0.314  -0.311
 30 A'   31 A'   32 A'   33 A'   12 A"   34 A'   35 A'   13 A"                 
 -0.300  -0.299  -0.287
 14 A"   36 A'   37 A'                                                         
 -- Virtual --                   
 -0.197  -0.093  -0.062   0.015   0.048   0.056   0.057   0.096
 38 A'   15 A"   39 A'   40 A'   41 A'   16 A"   42 A'   43 A'                 
  0.104   0.106   0.133   0.146   0.165   0.192   0.206   0.209
 17 A"   44 A'   45 A'   46 A'   18 A"   47 A'   19 A"   48 A'                 
  0.228   0.249   0.321   0.371   0.377   0.396   0.400   0.429
 49 A'   50 A'   51 A'   52 A'   20 A"   53 A'   21 A"   54 A'                 
  0.431   0.451   0.480   0.544   0.553   0.565   0.589   0.595
 22 A"   55 A'   56 A'   23 A"   57 A'   24 A"   58 A'   59 A'                 
  0.612   0.723   0.736   0.763   0.792   0.831   0.853   1.006
 60 A'   25 A"   61 A'   62 A'   63 A'   26 A"   64 A'   65 A'                 
  1.076   1.234   1.266   1.295   1.328   1.621   1.652   1.667
 66 A'   67 A'   27 A"   68 A'   69 A'   28 A"   70 A'   29 A"                 
  1.735   1.971   1.996   2.048   2.108   2.314   2.429   2.748
 71 A'   30 A"   72 A'   73 A'   31 A"   74 A'   75 A'   32 A"                 
  2.766   3.047   3.627   3.634   3.889   3.935   3.941   3.957
 76 A'   77 A'   33 A"   78 A'   34 A"   35 A"   79 A'   36 A"                 
  3.958   3.970   3.990   4.006   4.024   4.050   4.083   4.153
 80 A'   81 A'   37 A"   82 A'   38 A"   83 A'   84 A'   85 A'                 
  4.255   4.317   4.644   5.955   5.979   5.998   6.543   7.535
 86 A'   87 A'   88 A'   39 A"   89 A'   90 A'   91 A'   40 A"                 
  7.553   7.624  27.759  28.299  28.317  28.328  28.506  28.512
 92 A'   93 A'   94 A'   41 A"   95 A'   96 A'   42 A"   97 A'                 
 28.513  28.531  28.603  35.072  35.950  47.837 127.845 127.859
 43 A"   98 A'   99 A'  100 A'  101 A'  102 A'   44 A"  103 A'                 
127.877 151.569 289.729 289.745 289.8261020.6111901.729
104 A'  105 A'   45 A"  106 A'  107 A'  108 A'  109 A'                         
 --------------------------------------------------------------

          Ground-State Mulliken Net Atomic Charges

     Atom                 Charge (a.u.)
  ----------------------------------------
      1 N                     0.019192
      2 N                    -0.024688
      3 Br                   -0.096804
      4 I                     0.102300
  ----------------------------------------
  Sum of atomic charges =    -0.000000

 -----------------------------------------------------------------
                    Cartesian Multipole Moments
 -----------------------------------------------------------------
    Charge (ESU x 10^10)
                -0.0000
    Dipole Moment (Debye)
         X       1.2601      Y       0.1684      Z       0.0000
       Tot       1.2713
    Quadrupole Moments (Debye-Ang)
        XX     -58.5976     XY       1.2502     YY     -56.7119
        XZ      -0.0000     YZ      -0.0000     ZZ     -58.3150
    Octopole Moments (Debye-Ang^2)
       XXX       7.5957    XXY      15.8387    XYY      -1.3426
       YYY      19.6107    XXZ      -0.0000    XYZ      -0.0000
       YYZ      -0.0000    XZZ      -1.3976    YZZ       3.7208
       ZZZ      -0.0000
    Hexadecapole Moments (Debye-Ang^3)
      XXXX   -1129.1808   XXXY       5.6632   XXYY    -215.8881
      XYYY       0.2223   YYYY    -237.2447   XXXZ      -0.0000
      XXYZ      -0.0000   XYYZ      -0.0000   YYYZ      -0.0000
      XXZZ    -206.3079   XYZZ       1.7371   YYZZ     -50.2002
      XZZZ      -0.0000   YZZZ      -0.0000   ZZZZ     -74.7569
 -----------------------------------------------------------------
Archival summary:
1\1\TWL02\OPT\ProcedureUnspecified\BasisUnspecified\1r12\taweetha\TueOct3014:06:352018TueOct3014:06:352018\0\\#,OPT,ProcedureUnspecified,BasisUnspecified,\\0,1\I\N,1,2.3237\N,2,1.14741,1,129.567\Br,3,2.16568,2,125.902,1,-0,0\\\@

 Total job time:  216.77s(wall), 216.20s(cpu) 
 Tue Oct 30 14:06:35 2018

        *************************************************************
        *                                                           *
        *  Thank you very much for using Q-Chem.  Have a nice day.  *
        *                                                           *
        *************************************************************


 
User input: 2 of 2 
 
Q-Chem Developer Version!
                  Welcome to Q-Chem
     A Quantum Leap Into The Future Of Chemistry


 Q-Chem 5.1, Q-Chem, Inc., Pleasanton, CA (2018)

 Yihan Shao,  Zhengting Gan,  E. Epifanovsky,  A. T. B. Gilbert,  M. Wormit,  
 J. Kussmann,  A. W. Lange,  A. Behn,  Jia Deng,  Xintian Feng,  D. Ghosh,  
 M. Goldey,  P. R. Horn,  L. D. Jacobson,  I. Kaliman,  T. Kus,  A. Landau,  
 Jie Liu,  E. I. Proynov,  R. M. Richard,  R. P. Steele,  E. J. Sundstrom,  
 H. L. Woodcock III,  P. M. Zimmerman,  D. Zuev,  B. Albrecht,  E. Alguire,  
 S. A. Baeppler,  D. Barton,  Z. Benda,  Y. A. Bernard,  E. J. Berquist,  
 K. B. Bravaya,  H. Burton,  D. Casanova,  Chun-Min Chang,  Yunqing Chen,  
 A. Chien,  K. D. Closser,  M. P. Coons,  S. Coriani,  S. Dasgupta,  
 A. L. Dempwolff,  M. Diedenhofen,  Hainam Do,  R. G. Edgar,  Po-Tung Fang,  
 S. Faraji,  S. Fatehi,  Qingguo Feng,  K. D. Fenk,  J. Fosso-Tande,  
 Qinghui Ge,  A. Ghysels,  G. Gidofalvi,  J. Gomes,  J. Gonthier,  A. Gunina,  
 D. Hait,  M. W. D. Hanson-Heine,  P. H. P. Harbach,  A. W. Hauser,  
 J. E. Herr,  E. G. Hohenstein,  Z. C. Holden,  Kerwin Hui,  B. C. Huynh,  
 T.-C. Jagau,  Hyunjun Ji,  B. Kaduk,  K. Khistyaev,  Jaehoon Kim,  
 P. Klunzinger,  K. Koh,  D. Kosenkov,  L. Koulias,  T. Kowalczyk,  
 C. M. Krauter,  A. Kunitsa,  Ka Un Lao,  A. Laurent,  K. V. Lawler,  
 Joonho Lee,  D. Lefrancois,  S. Lehtola,  D. S. Levine,  Yi-Pei Li,  
 You-Sheng Lin,  Fenglai Liu,  E. Livshits,  A. Luenser,  P. Manohar,  
 E. Mansoor,  S. F. Manzer,  Shan-Ping Mao,  Yuezhi Mao,  N. Mardirossian,  
 A. V. Marenich,  T. Markovich,  L. A. Martinez-Martinez,  S. A. Maurer,  
 N. J. Mayhall,  S. C. McKenzie,  J.-M. Mewes,  A. F. Morrison,  
 J. W. Mullinax,  K. Nanda,  T. S. Nguyen-Beck,  R. Olivares-Amaya,  
 J. A. Parkhill,  T. M. Perrine,  F. Plasser,  P. Pokhilko,  S. Prager,  
 A. Prociuk,  E. Ramos,  D. R. Rehn,  F. Rob,  M. Schneider,  N. Sergueev,  
 S. M. Sharada,  S. Sharma,  D. W. Small,  T. Stauch,  T. Stein,  
 Yu-Chuan Su,  A. J. W. Thom,  A. Tkatchenko,  T. Tsuchimochi,  N. M. Tubman,  
 L. Vogt,  M. L. Vidal,  O. Vydrov,  M. A. Watson,  J. Wenzel,  
 M. de Wergifosse,  T. A. Wesolowski,  A. White,  J. Witte,  A. Yamada,  
 Jun Yang,  K. Yao,  S. Yeganeh,  S. R. Yost,  Zhi-Qiang You,  A. Zech,  
 Igor Ying Zhang,  Xing Zhang,  Yan Zhao,  Ying Zhu,  B. R. Brooks,  
 G. K. L. Chan,  C. J. Cramer,  M. S. Gordon,  W. J. Hehre,  A. Klamt,  
 M. W. Schmidt,  C. D. Sherrill,  D. G. Truhlar,  A. Aspuru-Guzik,  R. Baer,  
 A. T. Bell,  N. A. Besley,  Jeng-Da Chai,  A. E. DePrince, III,  
 R. A. DiStasio Jr.,  A. Dreuw,  B. D. Dunietz,  T. R. Furlani,  
 Chao-Ping Hsu,  Yousung Jung,  Jing Kong,  D. S. Lambrecht,  WanZhen Liang,  
 C. Ochsenfeld,  V. A. Rassolov,  L. V. Slipchenko,  J. E. Subotnik,  
 T. Van Voorhis,  J. M. Herbert,  A. I. Krylov,  P. M. W. Gill,  M. Head-Gordon

 Contributors to earlier versions of Q-Chem not listed above: 
 R. D. Adamson,  B. Austin,  J. Baker,  G. J. O. Beran,  K. Brandhorst,  
 S. T. Brown,  E. F. C. Byrd,  A. K. Chakraborty,  C.-L. Cheng,  
 Siu Hung Chien,  D. M. Chipman,  D. L. Crittenden,  H. Dachsel,  
 R. J. Doerksen,  A. D. Dutoi,  L. Fusti-Molnar,  W. A. Goddard III,  
 A. Golubeva-Zadorozhnaya,  S. R. Gwaltney,  G. Hawkins,  A. Heyden,  
 S. Hirata,  G. Kedziora,  F. J. Keil,  C. Kelley,  Jihan Kim,  R. A. King,  
 R. Z. Khaliullin,  P. P. Korambath,  W. Kurlancheek,  A. M. Lee,  M. S. Lee,  
 S. V. Levchenko,  Ching Yeh Lin,  D. Liotard,  R. C. Lochan,  I. Lotan,  
 P. E. Maslen,  N. Nair,  D. P. O'Neill,  D. Neuhauser,  E. Neuscamman,  
 C. M. Oana,  R. Olson,  B. Peters,  R. Peverati,  P. A. Pieniazek,  
 Y. M. Rhee,  J. Ritchie,  M. A. Rohrdanz,  E. Rosta,  N. J. Russ,  
 H. F. Schaefer III,  N. E. Schultz,  N. Shenvi,  A. C. Simmonett,  A. Sodt,  
 D. Stuck,  K. S. Thanthiriwatte,  V. Vanovschi,  Tao Wang,  A. Warshel,  
 C. F. Williams,  Q. Wu,  X. Xu,  W. Zhang

 Please cite Q-Chem as follows:
 Y. Shao et al., Mol. Phys. 113, 184-215 (2015)
 DOI: 10.1080/00268976.2014.952696

 Q-Chem 5.1.1 for Intel X86 EM64T Linux

 Parts of Q-Chem use Armadillo 8.300.2 (Tropical Shenanigans).
 http://arma.sourceforge.net/

 Q-Chem begins on Tue Oct 30 14:06:35 2018  

Host: 
0

     Scratch files written to /scratch/taweetham/qchem16863//
The previous job contains 0 fragments, simply inherited here
Input Ideriv = 2
Curr. Ideriv = -1
Max.  Ideriv = 2

Checking the input file for inconsistencies... 	...done.

--------------------------------------------------------------
User input:
--------------------------------------------------------------

$molecule
read
$end

$rem
   job_type 	frequency
   basis 	6-311++g**
   method	b3lyp	
$end


--------------------------------------------------------------
 ----------------------------------------------------------------
             Standard Nuclear Orientation (Angstroms)
    I     Atom           X                Y                Z
 ----------------------------------------------------------------
    1      N       0.0659427750    -1.5376028348    -0.0000000000
    2      N      -1.0801661649    -1.4829337789    -0.0000000000
    3      Br     -2.2650881725     0.3298295661    -0.0000000000
    4      I       1.6297669767     0.1811268204     0.0000000000
 ----------------------------------------------------------------
 Molecular Point Group                 Cs    NOp =  2
 Largest Abelian Subgroup              Cs    NOp =  2
 Nuclear Repulsion Energy =   523.9419798822 hartrees
 There are       51 alpha and       51 beta electrons
 Requested basis set is 6-311++G(d,p)
 There are 55 shells and 154 basis functions

 Total QAlloc Memory Limit   2000 MB
 Mega-Array Size       188 MB
 MEM_STATIC part       192 MB

                       Distance Matrix (Angstroms)
             N (  1)   N (  2)   Br(  3)
   N (  2)  1.147412
   Br(  3)  2.986806  2.165676
   I (  4)  2.323699  3.180068  3.897693

 A cutoff of  1.0D-11 yielded   1193 shell pairs
 There are     10031 function pairs (     11383 Cartesian)
 Smallest overlap matrix eigenvalue = 1.33E-04
 Guess from superposition of atomic densities
 Warning:  Energy on first SCF cycle will be non-variational
 SAD guess density has 102.000000 electrons

 -----------------------------------------------------------------------
  General SCF calculation program by
  Eric Jon Sundstrom, Paul Horn, Yuezhi Mao, Dmitri Zuev, Alec White,
  David Stuck, Shaama M.S., Shane Yost, Joonho Lee, David Small,
  Daniel Levine, Susi Lehtola, Hugh Burton, Evgeny Epifanovsky
 -----------------------------------------------------------------------
 Exchange:     0.2000 Hartree-Fock + 0.0800 Slater + 0.7200 B88
 Correlation:  0.1900 VWN1RPA + 0.8100 LYP
 Using SG-1 standard quadrature grid
 A restricted SCF calculation will be
 performed using DIIS
 SCF converges when DIIS error is below 1.0e-08
 ---------------------------------------
  Cycle       Energy         DIIS error
 ---------------------------------------
    1   -9603.3106362032      3.67e-02  
    2   -9603.1086139088      2.86e-03  
    3   -9602.9572795129      6.26e-03  
    4   -9603.1149409310      2.50e-03  
    5   -9603.1290505986      1.14e-03  
    6   -9603.1329297948      3.42e-04  
    7   -9603.1332358536      4.04e-05  
    8   -9603.1332345884      3.57e-05  
    9   -9603.1332404502      5.60e-06  
   10   -9603.1332405085      2.38e-06  
   11   -9603.1332405422      2.74e-07  
   12   -9603.1332405428      9.93e-08  
   13   -9603.1332405429      1.73e-08  
   14   -9603.1332405429      5.63e-09  Convergence criterion met
 ---------------------------------------
 SCF time:   CPU 22.10s  wall 23.00s 
 SCF   energy in the final basis set =    -9603.1332405429
 Total energy in the final basis set =    -9603.1332405429

 --------------------------------------------------------------
             Orbital Energies (a.u.) and Symmetries
 --------------------------------------------------------------

 Alpha MOs, Restricted
 -- Occupied --                  
******* -482.85 -176.34 -165.74 -165.74 -165.74  -62.50  -56.32
  1 A'    2 A'    3 A'    4 A'    1 A"    5 A'    6 A'    7 A'                 
-56.319 -56.318 -35.834 -31.329 -31.321 -31.320 -22.979 -22.977
  2 A"    8 A'    9 A'   10 A'    3 A"   11 A'   12 A'    4 A"                 
-22.977 -22.971 -22.971 -14.475 -14.468  -8.710  -6.543  -6.528
 13 A'   14 A'    5 A"   15 A'   16 A'   17 A'   18 A'    6 A"                 
 -6.527  -6.383  -4.798  -4.779  -4.778  -2.653  -2.649  -2.649
 19 A'   20 A'   21 A'    7 A"   22 A'   23 A'    8 A"   24 A'                 
 -2.637  -2.637  -2.063  -2.057  -2.057  -2.041  -2.041  -1.148
 25 A'    9 A"   26 A'   10 A"   27 A'   28 A'   11 A"   29 A'                 
 -0.787  -0.699  -0.603  -0.519  -0.499  -0.482  -0.314  -0.311
 30 A'   31 A'   32 A'   33 A'   12 A"   34 A'   35 A'   13 A"                 
 -0.300  -0.299  -0.287
 14 A"   36 A'   37 A'                                                         
 -- Virtual --                   
 -0.197  -0.093  -0.062   0.015   0.048   0.056   0.057   0.096
 38 A'   15 A"   39 A'   40 A'   41 A'   16 A"   42 A'   43 A'                 
  0.104   0.106   0.133   0.146   0.165   0.192   0.206   0.209
 17 A"   44 A'   45 A'   46 A'   18 A"   47 A'   19 A"   48 A'                 
  0.228   0.249   0.320   0.371   0.377   0.395   0.400   0.429
 49 A'   50 A'   51 A'   52 A'   20 A"   53 A'   21 A"   54 A'                 
  0.431   0.451   0.480   0.544   0.553   0.565   0.589   0.595
 22 A"   55 A'   56 A'   23 A"   57 A'   24 A"   58 A'   59 A'                 
  0.612   0.723   0.736   0.763   0.792   0.831   0.853   1.006
 60 A'   25 A"   61 A'   62 A'   63 A'   26 A"   64 A'   65 A'                 
  1.076   1.234   1.266   1.295   1.328   1.621   1.652   1.667
 66 A'   67 A'   27 A"   68 A'   69 A'   28 A"   70 A'   29 A"                 
  1.735   1.971   1.997   2.048   2.108   2.314   2.429   2.748
 71 A'   30 A"   72 A'   73 A'   31 A"   74 A'   75 A'   32 A"                 
  2.766   3.047   3.627   3.634   3.889   3.935   3.941   3.957
 76 A'   77 A'   33 A"   78 A'   34 A"   35 A"   79 A'   36 A"                 
  3.958   3.970   3.990   4.006   4.024   4.050   4.083   4.153
 80 A'   81 A'   37 A"   82 A'   38 A"   83 A'   84 A'   85 A'                 
  4.255   4.317   4.644   5.955   5.979   5.997   6.543   7.535
 86 A'   87 A'   88 A'   39 A"   89 A'   90 A'   91 A'   40 A"                 
  7.553   7.624  27.759  28.299  28.317  28.328  28.506  28.512
 92 A'   93 A'   94 A'   41 A"   95 A'   96 A'   42 A"   97 A'                 
 28.513  28.531  28.603  35.072  35.950  47.837 127.845 127.859
 43 A"   98 A'   99 A'  100 A'  101 A'  102 A'   44 A"  103 A'                 
127.877 151.569 289.729 289.745 289.8261020.6111901.729
104 A'  105 A'   45 A"  106 A'  107 A'  108 A'  109 A'                         

 Beta MOs, Restricted
 -- Occupied --                  
******* -482.85 -176.34 -165.74 -165.74 -165.74  -62.50  -56.32
  1 A'    2 A'    3 A'    4 A'    1 A"    5 A'    6 A'    7 A'                 
-56.319 -56.318 -35.834 -31.329 -31.321 -31.320 -22.979 -22.977
  2 A"    8 A'    9 A'   10 A'    3 A"   11 A'   12 A'    4 A"                 
-22.977 -22.971 -22.971 -14.475 -14.468  -8.710  -6.543  -6.528
 13 A'   14 A'    5 A"   15 A'   16 A'   17 A'   18 A'    6 A"                 
 -6.527  -6.383  -4.798  -4.779  -4.778  -2.653  -2.649  -2.649
 19 A'   20 A'   21 A'    7 A"   22 A'   23 A'    8 A"   24 A'                 
 -2.637  -2.637  -2.063  -2.057  -2.057  -2.041  -2.041  -1.148
 25 A'    9 A"   26 A'   10 A"   27 A'   28 A'   11 A"   29 A'                 
 -0.787  -0.699  -0.603  -0.519  -0.499  -0.482  -0.314  -0.311
 30 A'   31 A'   32 A'   33 A'   12 A"   34 A'   35 A'   13 A"                 
 -0.300  -0.299  -0.287
 14 A"   36 A'   37 A'                                                         
 -- Virtual --                   
 -0.197  -0.093  -0.062   0.015   0.048   0.056   0.057   0.096
 38 A'   15 A"   39 A'   40 A'   41 A'   16 A"   42 A'   43 A'                 
  0.104   0.106   0.133   0.146   0.165   0.192   0.206   0.209
 17 A"   44 A'   45 A'   46 A'   18 A"   47 A'   19 A"   48 A'                 
  0.228   0.249   0.320   0.371   0.377   0.395   0.400   0.429
 49 A'   50 A'   51 A'   52 A'   20 A"   53 A'   21 A"   54 A'                 
  0.431   0.451   0.480   0.544   0.553   0.565   0.589   0.595
 22 A"   55 A'   56 A'   23 A"   57 A'   24 A"   58 A'   59 A'                 
  0.612   0.723   0.736   0.763   0.792   0.831   0.853   1.006
 60 A'   25 A"   61 A'   62 A'   63 A'   26 A"   64 A'   65 A'                 
  1.076   1.234   1.266   1.295   1.328   1.621   1.652   1.667
 66 A'   67 A'   27 A"   68 A'   69 A'   28 A"   70 A'   29 A"                 
  1.735   1.971   1.997   2.048   2.108   2.314   2.429   2.748
 71 A'   30 A"   72 A'   73 A'   31 A"   74 A'   75 A'   32 A"                 
  2.766   3.047   3.627   3.634   3.889   3.935   3.941   3.957
 76 A'   77 A'   33 A"   78 A'   34 A"   35 A"   79 A'   36 A"                 
  3.958   3.970   3.990   4.006   4.024   4.050   4.083   4.153
 80 A'   81 A'   37 A"   82 A'   38 A"   83 A'   84 A'   85 A'                 
  4.255   4.317   4.644   5.955   5.979   5.997   6.543   7.535
 86 A'   87 A'   88 A'   39 A"   89 A'   90 A'   91 A'   40 A"                 
  7.553   7.624  27.759  28.299  28.317  28.328  28.506  28.512
 92 A'   93 A'   94 A'   41 A"   95 A'   96 A'   42 A"   97 A'                 
 28.513  28.531  28.603  35.072  35.950  47.837 127.845 127.859
 43 A"   98 A'   99 A'  100 A'  101 A'  102 A'   44 A"  103 A'                 
127.877 151.569 289.729 289.745 289.8261020.6111901.729
104 A'  105 A'   45 A"  106 A'  107 A'  108 A'  109 A'                         
 --------------------------------------------------------------

          Ground-State Mulliken Net Atomic Charges

     Atom                 Charge (a.u.)
  ----------------------------------------
      1 N                     0.019059
      2 N                    -0.024516
      3 Br                   -0.096820
      4 I                     0.102276
  ----------------------------------------
  Sum of atomic charges =    -0.000000

 -----------------------------------------------------------------
                    Cartesian Multipole Moments
 -----------------------------------------------------------------
    Charge (ESU x 10^10)
                -0.0000
    Dipole Moment (Debye)
         X       1.2573      Y       0.1906      Z       0.0000
       Tot       1.2717
    Quadrupole Moments (Debye-Ang)
        XX     -58.7634     XY       1.2069     YY     -56.6680
        XZ      -0.0000     YZ      -0.0000     ZZ     -58.3147
    Octopole Moments (Debye-Ang^2)
       XXX      15.5197    XXY      15.8629    XYY       1.6987
       YYY      19.4687    XXZ      -0.0000    XYZ      -0.0000
       YYZ      -0.0000    XZZ       1.4397    YZZ       3.6695
       ZZZ       0.0000
    Hexadecapole Moments (Debye-Ang^3)
      XXXX   -1131.4343   XXXY      -5.3057   XXYY    -215.7275
      XYYY      -8.0605   YYYY    -237.4557   XXXZ      -0.0000
      XXYZ      -0.0000   XYYZ      -0.0000   YYYZ       0.0000
      XXZZ    -206.3137   XYZZ      -1.2302   YYZZ     -50.1845
      XZZZ      -0.0000   YZZZ       0.0000   ZZZZ     -74.7554
 -----------------------------------------------------------------
 Calculating MO derivatives via CPSCF
   1         3          12      0.156260    0.070719
   2         3          12      0.030322    0.013695
   3         3          12      0.004236    0.002306
   4         3          12      0.000623    0.000348
   5         8           7      0.000056    0.000034
   6        13           2      0.000004    0.000002
   7        15           0      0.000000    0.000000    Roots Converged
 Time for AOints: 5.6 s (CPU) 5.6 s (wall)
 ------------------------------------------------------------------------------
                     AOints        : Timing summary (seconds)
 ------------------------------------------------------------------------------
     job step          cpu (% of tot)      sys (% of tot)     wall (% of tot)
 ------------------------------------------------------------------------------
  cpscf_lag         0.4255E+02 (46.4)   0.5700E-04 (16.2)   0.4257E+02 (46.4)
  iterzp            0.4331E+02 (47.3)   0.2950E-03 (83.8)   0.4333E+02 (47.3)
  make_fx           0.0000E+00 ( 0.0)   0.0000E+00 ( 0.0)   0.0000E+00 ( 0.0)
  AOints            0.5633E+01 ( 6.1)   0.0000E+00 ( 0.0)   0.5635E+01 ( 6.1)
 ------------------------------------------------------------------------------
   Grand Totals     0.9160E+02          0.3520E-03          0.9164E+02
 ------------------------------------------------------------------------------
 Calculating analytic Hessian of the SCF energy
 Polarizability Matrix (a.u.)
            1           2           3
    1-151.4452404   0.1456680   0.0000000
    2   0.1456680 -64.5559378   0.0000000
    3   0.0000000   0.0000000 -40.4453848

 Direct stationary perturbation theory relativistic correction:

 rels  =     113.782531081119
 relv  =    -378.316508958151
 rel2e =      50.692036794394
 E_rel =    -213.841941082638

 Hessian of the SCF Energy
            1           2           3           4           5           6
    1   0.9795278  -0.0765277  -0.0000000  -0.9527061   0.0024563   0.0000000
    2  -0.0765277   0.1088580  -0.0000000   0.0632024  -0.0589429   0.0000000
    3  -0.0000000  -0.0000000   0.0483616   0.0000000   0.0000000  -0.0334694
    4  -0.9527061   0.0632024   0.0000000   0.9849222   0.0142831  -0.0000000
    5   0.0024563  -0.0589429   0.0000000   0.0142831   0.0938481  -0.0000000
    6   0.0000000   0.0000000  -0.0334694  -0.0000000  -0.0000000   0.0314977
    7  -0.0543624   0.0199277  -0.0000000   0.0250279  -0.0039949  -0.0000000
    8   0.0589229  -0.0076804  -0.0000000  -0.0355219  -0.0338813   0.0000000
    9   0.0000000  -0.0000000   0.0099345  -0.0000000   0.0000000  -0.0078654
   10   0.0275407  -0.0066025  -0.0000000  -0.0572439  -0.0127445   0.0000000
   11   0.0151485  -0.0422347  -0.0000000  -0.0419636  -0.0010239   0.0000000
   12  -0.0000000   0.0000000  -0.0248267  -0.0000000  -0.0000000   0.0098371
            7           8           9          10          11          12
    1  -0.0543624   0.0589229   0.0000000   0.0275407   0.0151485  -0.0000000
    2   0.0199277  -0.0076804  -0.0000000  -0.0066025  -0.0422347   0.0000000
    3  -0.0000000  -0.0000000   0.0099345  -0.0000000  -0.0000000  -0.0248267
    4   0.0250279  -0.0355219  -0.0000000  -0.0572439  -0.0419636  -0.0000000
    5  -0.0039949  -0.0338813   0.0000000  -0.0127445  -0.0010239  -0.0000000
    6  -0.0000000   0.0000000  -0.0078654   0.0000000   0.0000000   0.0098371
    7   0.0265197  -0.0195229   0.0000000   0.0028148   0.0035901   0.0000000
    8  -0.0195229   0.0382658  -0.0000000  -0.0038781   0.0032958   0.0000000
    9   0.0000000  -0.0000000   0.0008325   0.0000000   0.0000000  -0.0029016
   10   0.0028148  -0.0038781   0.0000000   0.0268884   0.0232251   0.0000000
   11   0.0035901   0.0032958   0.0000000   0.0232251   0.0399628  -0.0000000
   12   0.0000000   0.0000000  -0.0029016   0.0000000  -0.0000000   0.0178912
 Gradient time:  CPU 126.79 s  wall 126.84 s
 **********************************************************************
 **                                                                  **
 **                       VIBRATIONAL ANALYSIS                       **
 **                       --------------------                       **
 **                                                                  **
 **        VIBRATIONAL FREQUENCIES (CM**-1) AND NORMAL MODES         **
 **     FORCE CONSTANTS (mDYN/ANGSTROM) AND REDUCED MASSES (AMU)     **
 **                  INFRARED INTENSITIES (KM/MOL)                   **
 **                                                                  **
 **********************************************************************


 Mode:                 1                      2                      3
 Frequency:        63.09                 260.02                 293.45
 Force Cnst:      0.1948                 0.6826                 0.8057
 Red. Mass:      83.0933                17.1353                15.8807
 IR Active:          YES                    YES                    YES
 IR Intens:        0.654                101.187                  9.900
 Raman Active:       YES                    YES                    YES
               X      Y      Z        X      Y      Z        X      Y      Z
 N          0.155 -0.232 -0.000    0.685  0.026  0.000    0.113  0.674 -0.000
 N          0.120 -0.196  0.000    0.688 -0.122 -0.000    0.047  0.712  0.000
 Br         0.777  0.032 -0.000   -0.126  0.124  0.000    0.032 -0.125 -0.000
 I         -0.513  0.027  0.000   -0.073 -0.066 -0.000   -0.038 -0.075  0.000
 TransDip  -0.003  0.026 -0.000    0.321 -0.033 -0.000   -0.058  0.082  0.000

 Mode:                 4                      5                      6
 Frequency:       374.90                 551.45                1913.99
 Force Cnst:      1.1719                 2.5240                30.2376
 Red. Mass:      14.1517                14.0873                14.0093
 IR Active:          YES                    YES                    YES
 IR Intens:        0.063                267.282                188.853
 Raman Active:       YES                    YES                    YES
               X      Y      Z        X      Y      Z        X      Y      Z
 N          0.000 -0.000 -0.704   -0.052  0.728 -0.000   -0.705  0.054  0.000
 N          0.000  0.000  0.709   -0.105 -0.675  0.000    0.707  0.003 -0.000
 Br        -0.000  0.000 -0.037    0.019  0.019 -0.000    0.005 -0.006  0.000
 I         -0.000  0.000  0.023    0.005 -0.017  0.000   -0.003 -0.003 -0.000
 TransDip  -0.000  0.000  0.008    0.522 -0.042  0.000    0.022 -0.440  0.000

 STANDARD THERMODYNAMIC QUANTITIES AT   298.15 K  AND     1.00 ATM

   This Molecule has  0 Imaginary Frequencies
   Zero point vibrational energy:        4.942 kcal/mol

   Atom    1 Element N  Has Mass   14.00307
   Atom    2 Element N  Has Mass   14.00307
   Atom    3 Element Br Has Mass   78.91830
   Atom    4 Element I  Has Mass  126.90440
   Molecular Mass:   233.828840 amu
   Principal axes and moments of inertia in amu*Bohr^2:
                             1           2           3
    Eigenvalues --      273.02538  2705.27490  2978.30028
          X               1.00000     0.00130    -0.00000
          Y              -0.00130     1.00000    -0.00000
          Z               0.00000     0.00000     1.00000
   Rotational Symmetry Number is   1
   The Molecule is an Asymmetric Top
   Translational Enthalpy:        0.889 kcal/mol
   Rotational Enthalpy:           0.889 kcal/mol
   Vibrational Enthalpy:          6.343 kcal/mol
   gas constant (RT):             0.592 kcal/mol
   Translational Entropy:        42.250  cal/mol.K
   Rotational Entropy:           29.177  cal/mol.K
   Vibrational Entropy:           9.077  cal/mol.K

   Total Enthalpy:                8.713 kcal/mol
   Total Entropy:                80.503  cal/mol.K

 ======================================================================

 STANDARD THERMODYNAMIC QUANTITIES FOR ANHARMONIC VIBRATION -- TOSH

   Zero point vibrational energy: ************ kcal/mol

   Vibrational Enthalpy:   ************ kcal/mol
   Vibrational Entropy:             NaN  cal/mol.K

   Total Enthalpy:         ************ kcal/mol
   Total Entropy:                   NaN  cal/mol.K

 ======================================================================

 STANDARD THERMODYNAMIC QUANTITIES FOR ANHARMONIC VIBRATION -- VPT2

   Zero point vibrational energy: ************ kcal/mol

   Vibrational Enthalpy:   ************ kcal/mol
   Vibrational Entropy:             NaN  cal/mol.K

   Total Enthalpy:         ************ kcal/mol
   Total Entropy:                   NaN  cal/mol.K

 ======================================================================

Archival summary:
1\1\TWL02\FREQ\ProcedureUnspecified\BasisUnspecified\1r12\taweetha\TueOct3014:09:042018TueOct3014:09:042018\0\\#,FREQ,ProcedureUnspecified,BasisUnspecified,\\0,1\I\N,1,2.3237\N,2,1.14741,1,129.567\Br,3,2.16568,2,125.902,1,0,0\\\@

 Total job time:  149.09s(wall), 148.99s(cpu) 
 Tue Oct 30 14:09:04 2018

        *************************************************************
        *                                                           *
        *  Thank you very much for using Q-Chem.  Have a nice day.  *
        *                                                           *
        *************************************************************
