# Supplementary material for: Geometric and energetic data from ab initio calculations of haloethene, haloimine, halomethylenephosphine, haloiminophosphine, halodiazene, halodiphosphene and halocyclopropane
Source: Data Brief. 2019 Nov 2;27:104738. doi: 10.1016/j.dib.2019.104738 (PMC6861602; doi:10.1016/j.dib.2019.104738)
Supplement: Multimedia component 6 [file mmc6.zip › NN/B3LYP/ClENNBrE.out]

Q-Chem Developer Version!
                  Welcome to Q-Chem
     A Quantum Leap Into The Future Of Chemistry


 Q-Chem 5.1, Q-Chem, Inc., Pleasanton, CA (2018)

 Yihan Shao,  Zhengting Gan,  E. Epifanovsky,  A. T. B. Gilbert,  M. Wormit,  
 J. Kussmann,  A. W. Lange,  A. Behn,  Jia Deng,  Xintian Feng,  D. Ghosh,  
 M. Goldey,  P. R. Horn,  L. D. Jacobson,  I. Kaliman,  T. Kus,  A. Landau,  
 Jie Liu,  E. I. Proynov,  R. M. Richard,  R. P. Steele,  E. J. Sundstrom,  
 H. L. Woodcock III,  P. M. Zimmerman,  D. Zuev,  B. Albrecht,  E. Alguire,  
 S. A. Baeppler,  D. Barton,  Z. Benda,  Y. A. Bernard,  E. J. Berquist,  
 K. B. Bravaya,  H. Burton,  D. Casanova,  Chun-Min Chang,  Yunqing Chen,  
 A. Chien,  K. D. Closser,  M. P. Coons,  S. Coriani,  S. Dasgupta,  
 A. L. Dempwolff,  M. Diedenhofen,  Hainam Do,  R. G. Edgar,  Po-Tung Fang,  
 S. Faraji,  S. Fatehi,  Qingguo Feng,  K. D. Fenk,  J. Fosso-Tande,  
 Qinghui Ge,  A. Ghysels,  G. Gidofalvi,  J. Gomes,  J. Gonthier,  A. Gunina,  
 D. Hait,  M. W. D. Hanson-Heine,  P. H. P. Harbach,  A. W. Hauser,  
 J. E. Herr,  E. G. Hohenstein,  Z. C. Holden,  Kerwin Hui,  B. C. Huynh,  
 T.-C. Jagau,  Hyunjun Ji,  B. Kaduk,  K. Khistyaev,  Jaehoon Kim,  
 P. Klunzinger,  K. Koh,  D. Kosenkov,  L. Koulias,  T. Kowalczyk,  
 C. M. Krauter,  A. Kunitsa,  Ka Un Lao,  A. Laurent,  K. V. Lawler,  
 Joonho Lee,  D. Lefrancois,  S. Lehtola,  D. S. Levine,  Yi-Pei Li,  
 You-Sheng Lin,  Fenglai Liu,  E. Livshits,  A. Luenser,  P. Manohar,  
 E. Mansoor,  S. F. Manzer,  Shan-Ping Mao,  Yuezhi Mao,  N. Mardirossian,  
 A. V. Marenich,  T. Markovich,  L. A. Martinez-Martinez,  S. A. Maurer,  
 N. J. Mayhall,  S. C. McKenzie,  J.-M. Mewes,  A. F. Morrison,  
 J. W. Mullinax,  K. Nanda,  T. S. Nguyen-Beck,  R. Olivares-Amaya,  
 J. A. Parkhill,  T. M. Perrine,  F. Plasser,  P. Pokhilko,  S. Prager,  
 A. Prociuk,  E. Ramos,  D. R. Rehn,  F. Rob,  M. Schneider,  N. Sergueev,  
 S. M. Sharada,  S. Sharma,  D. W. Small,  T. Stauch,  T. Stein,  
 Yu-Chuan Su,  A. J. W. Thom,  A. Tkatchenko,  T. Tsuchimochi,  N. M. Tubman,  
 L. Vogt,  M. L. Vidal,  O. Vydrov,  M. A. Watson,  J. Wenzel,  
 M. de Wergifosse,  T. A. Wesolowski,  A. White,  J. Witte,  A. Yamada,  
 Jun Yang,  K. Yao,  S. Yeganeh,  S. R. Yost,  Zhi-Qiang You,  A. Zech,  
 Igor Ying Zhang,  Xing Zhang,  Yan Zhao,  Ying Zhu,  B. R. Brooks,  
 G. K. L. Chan,  C. J. Cramer,  M. S. Gordon,  W. J. Hehre,  A. Klamt,  
 M. W. Schmidt,  C. D. Sherrill,  D. G. Truhlar,  A. Aspuru-Guzik,  R. Baer,  
 A. T. Bell,  N. A. Besley,  Jeng-Da Chai,  A. E. DePrince, III,  
 R. A. DiStasio Jr.,  A. Dreuw,  B. D. Dunietz,  T. R. Furlani,  
 Chao-Ping Hsu,  Yousung Jung,  Jing Kong,  D. S. Lambrecht,  WanZhen Liang,  
 C. Ochsenfeld,  V. A. Rassolov,  L. V. Slipchenko,  J. E. Subotnik,  
 T. Van Voorhis,  J. M. Herbert,  A. I. Krylov,  P. M. W. Gill,  M. Head-Gordon

 Contributors to earlier versions of Q-Chem not listed above: 
 R. D. Adamson,  B. Austin,  J. Baker,  G. J. O. Beran,  K. Brandhorst,  
 S. T. Brown,  E. F. C. Byrd,  A. K. Chakraborty,  C.-L. Cheng,  
 Siu Hung Chien,  D. M. Chipman,  D. L. Crittenden,  H. Dachsel,  
 R. J. Doerksen,  A. D. Dutoi,  L. Fusti-Molnar,  W. A. Goddard III,  
 A. Golubeva-Zadorozhnaya,  S. R. Gwaltney,  G. Hawkins,  A. Heyden,  
 S. Hirata,  G. Kedziora,  F. J. Keil,  C. Kelley,  Jihan Kim,  R. A. King,  
 R. Z. Khaliullin,  P. P. Korambath,  W. Kurlancheek,  A. M. Lee,  M. S. Lee,  
 S. V. Levchenko,  Ching Yeh Lin,  D. Liotard,  R. C. Lochan,  I. Lotan,  
 P. E. Maslen,  N. Nair,  D. P. O'Neill,  D. Neuhauser,  E. Neuscamman,  
 C. M. Oana,  R. Olson,  B. Peters,  R. Peverati,  P. A. Pieniazek,  
 Y. M. Rhee,  J. Ritchie,  M. A. Rohrdanz,  E. Rosta,  N. J. Russ,  
 H. F. Schaefer III,  N. E. Schultz,  N. Shenvi,  A. C. Simmonett,  A. Sodt,  
 D. Stuck,  K. S. Thanthiriwatte,  V. Vanovschi,  Tao Wang,  A. Warshel,  
 C. F. Williams,  Q. Wu,  X. Xu,  W. Zhang

 Please cite Q-Chem as follows:
 Y. Shao et al., Mol. Phys. 113, 184-215 (2015)
 DOI: 10.1080/00268976.2014.952696

 Q-Chem 5.1.1 for Intel X86 EM64T Linux

 Parts of Q-Chem use Armadillo 8.300.2 (Tropical Shenanigans).
 http://arma.sourceforge.net/

 Q-Chem begins on Tue Oct 30 13:49:49 2018  

Host: 
0

     Scratch files written to /scratch/taweetham/qchem16702//
Input Ideriv = 2
Curr. Ideriv = -1
Max.  Ideriv = 2

Checking the input file for inconsistencies... 	...done.

--------------------------------------------------------------
User input:
--------------------------------------------------------------
$molecule
0 1
N 
N 1 NN 
Cl 2 NCl 1 ANG 
Br 1 NBr 2 ANG  3 DHA

NN=1.25
NH=1.09
NF=1.36
NCl=1.75
NBr=1.94
NI=2.14
ANG=120.0
DHA=0.0
$end

$rem
   job_type	optimization
   basis	6-311++g**
   method	b3lyp
$end

--------------------------------------------------------------
 ----------------------------------------------------------------
             Standard Nuclear Orientation (Angstroms)
    I     Atom           X                Y                Z
 ----------------------------------------------------------------
    1      N      -0.0598583138    -1.2905844907     0.0000000000
    2      N      -1.2908050061    -1.0731672861     0.0000000000
    3      Cl     -1.8888633394     0.5714683057     0.0000000000
    4      Br      1.1875805717     0.1951800354    -0.0000000000
 ----------------------------------------------------------------
 Molecular Point Group                 Cs    NOp =  2
 Largest Abelian Subgroup              Cs    NOp =  2
 Nuclear Repulsion Energy =   295.8396873810 hartrees
 There are       33 alpha and       33 beta electrons
 Requested basis set is 6-311++G(d,p)
 There are 44 shells and 122 basis functions

 Total QAlloc Memory Limit   2000 MB
 Mega-Array Size       188 MB
 MEM_STATIC part       192 MB
 A cutoff of  1.0D-11 yielded    865 shell pairs
 There are      7146 function pairs (      7900 Cartesian)
 Smallest overlap matrix eigenvalue = 1.94E-04

 Scale SEOQF with 1.000000e-01/1.000000e-01/1.000000e-01

 Standard Electronic Orientation quadrupole field applied
 Nucleus-field energy     =     0.0000000062 hartrees
 Guess from superposition of atomic densities
 Warning:  Energy on first SCF cycle will be non-variational
 SAD guess density has 66.000000 electrons

 -----------------------------------------------------------------------
  General SCF calculation program by
  Eric Jon Sundstrom, Paul Horn, Yuezhi Mao, Dmitri Zuev, Alec White,
  David Stuck, Shaama M.S., Shane Yost, Joonho Lee, David Small,
  Daniel Levine, Susi Lehtola, Hugh Burton, Evgeny Epifanovsky
 -----------------------------------------------------------------------
 Exchange:     0.2000 Hartree-Fock + 0.0800 Slater + 0.7200 B88
 Correlation:  0.1900 VWN1RPA + 0.8100 LYP
 Using SG-1 standard quadrature grid
 A restricted SCF calculation will be
 performed using DIIS
 SCF converges when DIIS error is below 1.0e-08
 ---------------------------------------
  Cycle       Energy         DIIS error
 ---------------------------------------
    1   -3144.1882555398      4.34e-02  
    2   -3143.7841656879      4.05e-03  
    3   -3143.7515573910      5.51e-03  
    4   -3143.7960808750      2.21e-03  
    5   -3143.8044696741      3.34e-04  
    6   -3143.8045698628      1.31e-04  
    7   -3143.8045925104      8.04e-05  
    8   -3143.8046022094      2.87e-05  
    9   -3143.8046034854      3.06e-06  
   10   -3143.8046035070      9.79e-07  
   11   -3143.8046035094      1.27e-07  
   12   -3143.8046035094      2.18e-08  
   13   -3143.8046035094      4.81e-09  Convergence criterion met
 ---------------------------------------
 SCF time:   CPU 13.81s  wall 14.00s 
 SCF   energy in the final basis set =    -3143.8046035094
 Total energy in the final basis set =    -3143.8046035094

 --------------------------------------------------------------
             Orbital Energies (a.u.) and Symmetries
 --------------------------------------------------------------

 Alpha MOs, Restricted
 -- Occupied --                  
-482.87 -101.61  -62.53  -56.35  -56.34  -56.34  -14.47  -14.47
  1 A'    2 A'    3 A'    4 A'    1 A"    5 A'    6 A'    7 A'                 
 -9.522  -8.735  -7.288  -7.276  -7.275  -6.568  -6.553  -6.551
  8 A'    9 A'   10 A'    2 A"   11 A'   12 A'    3 A"   13 A'                 
 -2.679  -2.675  -2.673  -2.661  -2.661  -1.105  -0.892  -0.824
 14 A'    4 A"   15 A'    5 A"   16 A'   17 A'   18 A'   19 A'                 
 -0.640  -0.544  -0.485  -0.478  -0.364  -0.355  -0.337  -0.325
 20 A'   21 A'    6 A"   22 A'    7 A"   23 A'   24 A'    8 A"                 
 -0.307
 25 A'                                                                         
 -- Virtual --                   
 -0.129  -0.114  -0.031   0.009   0.036   0.047   0.049   0.073
 26 A'    9 A"   27 A'   28 A'   29 A'   30 A'   10 A"   31 A'                 
  0.080   0.091   0.111   0.123   0.124   0.154   0.156   0.185
 11 A"   32 A'   33 A'   34 A'   12 A"   35 A'   36 A'   13 A"                 
  0.215   0.227   0.285   0.328   0.376   0.389   0.397   0.421
 37 A'   38 A'   39 A'   40 A'   41 A'   42 A'   14 A"   43 A'                 
  0.440   0.453   0.530   0.534   0.545   0.577   0.589   0.679
 15 A"   44 A'   45 A'   16 A"   17 A"   46 A'   47 A'   18 A"                 
  0.723   0.753   0.782   0.797   0.820   0.824   0.847   0.891
 48 A'   49 A'   50 A'   19 A"   51 A'   20 A"   52 A'   53 A'                 
  0.918   0.937   1.033   1.087   1.113   1.306   1.580   1.671
 54 A'   21 A"   55 A'   56 A'   57 A'   58 A'   22 A"   59 A'                 
  1.740   1.864   1.938   1.986   2.072   2.074   2.238   2.253
 23 A"   60 A'   24 A"   61 A'   62 A'   25 A"   63 A'   26 A"                 
  2.316   2.352   2.523   2.626   2.788   2.946   3.627   3.665
 64 A'   65 A'   66 A'   27 A"   67 A'   68 A'   28 A"   69 A'                 
  3.871   3.874   3.942   3.969   3.994   4.015   4.086   4.345
 29 A"   70 A'   71 A'   30 A"   72 A'   31 A"   73 A'   74 A'                 
  4.782   6.552   7.517   7.545   7.617   9.604  25.745  25.879
 75 A'   76 A'   32 A"   77 A'   78 A'   79 A'   33 A"   80 A'                 
 26.220  35.148  35.546  47.845 215.571 289.709 289.737 289.836
 81 A'   82 A'   83 A'   84 A'   85 A'   34 A"   86 A'   87 A'                 
*******
 88 A'                                                                         

 Beta MOs, Restricted
 -- Occupied --                  
-482.87 -101.61  -62.53  -56.35  -56.34  -56.34  -14.47  -14.47
  1 A'    2 A'    3 A'    4 A'    1 A"    5 A'    6 A'    7 A'                 
 -9.522  -8.735  -7.288  -7.276  -7.275  -6.568  -6.553  -6.551
  8 A'    9 A'   10 A'    2 A"   11 A'   12 A'    3 A"   13 A'                 
 -2.679  -2.675  -2.673  -2.661  -2.661  -1.105  -0.892  -0.824
 14 A'    4 A"   15 A'    5 A"   16 A'   17 A'   18 A'   19 A'                 
 -0.640  -0.544  -0.485  -0.478  -0.364  -0.355  -0.337  -0.325
 20 A'   21 A'    6 A"   22 A'    7 A"   23 A'   24 A'    8 A"                 
 -0.307
 25 A'                                                                         
 -- Virtual --                   
 -0.129  -0.114  -0.031   0.009   0.036   0.047   0.049   0.073
 26 A'    9 A"   27 A'   28 A'   29 A'   30 A'   10 A"   31 A'                 
  0.080   0.091   0.111   0.123   0.124   0.154   0.156   0.185
 11 A"   32 A'   33 A'   34 A'   12 A"   35 A'   36 A'   13 A"                 
  0.215   0.227   0.285   0.328   0.376   0.389   0.397   0.421
 37 A'   38 A'   39 A'   40 A'   41 A'   42 A'   14 A"   43 A'                 
  0.440   0.453   0.530   0.534   0.545   0.577   0.589   0.679
 15 A"   44 A'   45 A'   16 A"   17 A"   46 A'   47 A'   18 A"                 
  0.723   0.753   0.782   0.797   0.820   0.824   0.847   0.891
 48 A'   49 A'   50 A'   19 A"   51 A'   20 A"   52 A'   53 A'                 
  0.918   0.937   1.033   1.087   1.113   1.306   1.580   1.671
 54 A'   21 A"   55 A'   56 A'   57 A'   58 A'   22 A"   59 A'                 
  1.740   1.864   1.938   1.986   2.072   2.074   2.238   2.253
 23 A"   60 A'   24 A"   61 A'   62 A'   25 A"   63 A'   26 A"                 
  2.316   2.352   2.523   2.626   2.788   2.946   3.627   3.665
 64 A'   65 A'   66 A'   27 A"   67 A'   68 A'   28 A"   69 A'                 
  3.871   3.874   3.942   3.969   3.994   4.015   4.086   4.345
 29 A"   70 A'   71 A'   30 A"   72 A'   31 A"   73 A'   74 A'                 
  4.782   6.552   7.517   7.545   7.617   9.604  25.745  25.879
 75 A'   76 A'   32 A"   77 A'   78 A'   79 A'   33 A"   80 A'                 
 26.220  35.148  35.546  47.845 215.571 289.709 289.737 289.836
 81 A'   82 A'   83 A'   84 A'   85 A'   34 A"   86 A'   87 A'                 
*******
 88 A'                                                                         
 --------------------------------------------------------------

          Ground-State Mulliken Net Atomic Charges

     Atom                 Charge (a.u.)
  ----------------------------------------
      1 N                    -0.019437
      2 N                     0.035915
      3 Cl                    0.005438
      4 Br                   -0.021916
  ----------------------------------------
  Sum of atomic charges =     0.000000

 -----------------------------------------------------------------
                    Cartesian Multipole Moments
 -----------------------------------------------------------------
    Charge (ESU x 10^10)
                 0.0000
    Dipole Moment (Debye)
         X       0.2043      Y       1.1549      Z      -0.0000
       Tot       1.1729
    Quadrupole Moments (Debye-Ang)
        XX     -42.1866     XY      -0.0882     YY     -42.8136
        XZ      -0.0000     YZ       0.0000     ZZ     -41.7416
    Octopole Moments (Debye-Ang^2)
       XXX      33.1341    XXY       8.9965    XYY       9.9752
       YYY      14.8822    XXZ       0.0000    XYZ      -0.0000
       YYZ       0.0000    XZZ       8.9673    YZZ       1.4951
       ZZZ      -0.0000
    Hexadecapole Moments (Debye-Ang^3)
      XXXX    -528.6200   XXXY       2.0773   XXYY    -110.4462
      XYYY      -1.6979   YYYY    -173.8228   XXXZ       0.0000
      XXYZ       0.0000   XYYZ      -0.0000   YYYZ       0.0000
      XXZZ     -96.5150   XYZZ       2.0353   YYZZ     -35.6776
      XZZZ       0.0000   YZZZ       0.0000   ZZZZ     -46.8112
 -----------------------------------------------------------------
 Calculating analytic gradient of the SCF energy
 Gradient of SCF Energy
            1           2           3           4
    1   0.0642390  -0.0679236   0.0133157  -0.0096311
    2  -0.0084527   0.0190546  -0.0103537  -0.0002483
    3   0.0000000  -0.0000000  -0.0000000  -0.0000000
 Max gradient component =       6.792E-02
 RMS gradient           =       2.821E-02
 Gradient time:  CPU 3.55 s  wall 3.56 s
 Geometry Optimization Parameters
   NAtoms,    NIC,     NZ,  NCons,   NDum,   NFix, NCnnct, MaxDiis
        4      14       4       0       0       0       0       0


** GEOMETRY OPTIMIZATION IN DELOCALIZED INTERNAL COORDINATES **
   Searching for a Minimum

   Optimization Cycle:   1

                       Coordinates (Angstroms)
     ATOM                X               Y               Z
      1  N        -0.0598583138   -1.2905844907    0.0000000000
      2  N        -1.2908050061   -1.0731672861    0.0000000000
      3  Cl       -1.8888633394    0.5714683057    0.0000000000
      4  Br        1.1875805717    0.1951800354    0.0000000000
   Point Group: cs    Number of degrees of freedom:     5


   Energy is  -3143.804603509


 Attempting to Generate Delocalized Internal Coordinates

  5 Hessian modes will be used to form the next step
  Hessian Eigenvalues:
     0.175927    0.250000    0.250000    0.304873    0.832368

 Minimum Search - Taking Simple RFO Step
 Searching for Lamda that Minimizes Along All modes
 Value Taken    Lamda =  -0.01056853
 Step Taken.  Stepsize is  0.175602

                             Maximum     Tolerance    Cnvgd?
         Gradient           0.053498      0.000300      NO
         Displacement       0.139116      0.001200      NO
         Energy change     *********      0.000001      NO


 New Cartesian Coordinates Obtained by Inverse Iteration

 Displacement from previous Coordinates is:  0.466150
 ----------------------------------------------------------------
             Standard Nuclear Orientation (Angstroms)
    I     Atom           X                Y                Z
 ----------------------------------------------------------------
    1      N      -0.0649459117    -1.2406139852     0.0000000000
    2      N      -1.2626503396    -1.0345935364     0.0000000000
    3      Cl     -2.0597559614     0.5503135357     0.0000000000
    4      Br      1.3354061251     0.1277905502     0.0000000000
 ----------------------------------------------------------------
 Molecular Point Group                 Cs    NOp =  2
 Largest Abelian Subgroup              Cs    NOp =  2
 Nuclear Repulsion Energy =   284.1179177867 hartrees
 There are       33 alpha and       33 beta electrons
 Applying Cartesian multipole field
    Component          Value
    ---------          -----
     (2,0,0)        1.00000E-11
     (0,2,0)        2.00000E-11
     (0,0,2)       -3.00000E-11
 Nucleus-field energy     =     0.0000000069 hartrees
 Requested basis set is 6-311++G(d,p)
 There are 44 shells and 122 basis functions
 A cutoff of  1.0D-11 yielded    854 shell pairs
 There are      7079 function pairs (      7825 Cartesian)
 Smallest overlap matrix eigenvalue = 1.51E-04
 Guess MOs from SCF MO coefficient file

 -----------------------------------------------------------------------
  General SCF calculation program by
  Eric Jon Sundstrom, Paul Horn, Yuezhi Mao, Dmitri Zuev, Alec White,
  David Stuck, Shaama M.S., Shane Yost, Joonho Lee, David Small,
  Daniel Levine, Susi Lehtola, Hugh Burton, Evgeny Epifanovsky
 -----------------------------------------------------------------------
 Exchange:     0.2000 Hartree-Fock + 0.0800 Slater + 0.7200 B88
 Correlation:  0.1900 VWN1RPA + 0.8100 LYP
 Using SG-1 standard quadrature grid
 A restricted SCF calculation will be
 performed using DIIS
 SCF converges when DIIS error is below 1.0e-08
 ---------------------------------------
  Cycle       Energy         DIIS error
 ---------------------------------------
    1   -3143.7989651619      1.56e-03  
    2   -3143.8089924482      3.27e-04  
    3   -3143.8091159399      2.98e-04  
    4   -3143.8092088557      1.95e-04  
    5   -3143.8092595496      6.09e-05  
    6   -3143.8092652062      2.94e-05  
    7   -3143.8092668017      6.06e-06  
    8   -3143.8092668686      2.48e-06  
    9   -3143.8092668779      3.94e-07  
   10   -3143.8092668782      1.41e-07  
   11   -3143.8092668783      2.76e-08  
   12   -3143.8092668783      4.72e-09  Convergence criterion met
 ---------------------------------------
 SCF time:   CPU 12.48s  wall 12.00s 
 SCF   energy in the final basis set =    -3143.8092668783
 Total energy in the final basis set =    -3143.8092668783

 --------------------------------------------------------------
             Orbital Energies (a.u.) and Symmetries
 --------------------------------------------------------------

 Alpha MOs, Restricted
 -- Occupied --                  
-482.87 -101.61  -62.53  -56.35  -56.34  -56.34  -14.48  -14.47
  1 A'    2 A'    3 A'    4 A'    1 A"    5 A'    6 A'    7 A'                 
 -9.519  -8.733  -7.286  -7.274  -7.273  -6.567  -6.551  -6.550
  8 A'    9 A'   10 A'    2 A"   11 A'   12 A'    3 A"   13 A'                 
 -2.677  -2.673  -2.672  -2.660  -2.660  -1.118  -0.891  -0.823
 14 A'    4 A"   15 A'    5 A"   16 A'   17 A'   18 A'   19 A'                 
 -0.638  -0.548  -0.491  -0.481  -0.364  -0.356  -0.332  -0.324
 20 A'   21 A'    6 A"   22 A'    7 A"   23 A'   24 A'    8 A"                 
 -0.303
 25 A'                                                                         
 -- Virtual --                   
 -0.136  -0.107  -0.037   0.007   0.034   0.046   0.049   0.073
 26 A'    9 A"   27 A'   28 A'   29 A'   30 A'   10 A"   31 A'                 
  0.079   0.086   0.115   0.119   0.125   0.155   0.159   0.186
 11 A"   32 A'   33 A'   34 A'   12 A"   35 A'   36 A'   13 A"                 
  0.216   0.239   0.281   0.345   0.376   0.391   0.402   0.407
 37 A'   38 A'   39 A'   40 A'   41 A'   42 A'   14 A"   43 A'                 
  0.445   0.473   0.530   0.544   0.547   0.580   0.588   0.677
 15 A"   44 A'   16 A"   45 A'   17 A"   46 A'   47 A'   18 A"                 
  0.724   0.755   0.783   0.794   0.823   0.826   0.836   0.881
 48 A'   49 A'   50 A'   19 A"   51 A'   20 A"   52 A'   53 A'                 
  0.935   0.947   1.035   1.076   1.110   1.320   1.590   1.677
 54 A'   21 A"   55 A'   56 A'   57 A'   58 A'   22 A"   59 A'                 
  1.717   1.840   1.943   1.975   2.047   2.078   2.232   2.248
 23 A"   60 A'   24 A"   61 A'   62 A'   25 A"   63 A'   26 A"                 
  2.329   2.369   2.489   2.664   2.841   2.979   3.627   3.661
 64 A'   65 A'   66 A'   27 A"   67 A'   68 A'   28 A"   69 A'                 
  3.886   3.911   3.970   3.978   3.990   4.017   4.082   4.337
 29 A"   70 A'   30 A"   71 A'   72 A'   31 A"   73 A'   74 A'                 
  4.755   6.554   7.518   7.543   7.619   9.598  25.740  25.854
 75 A'   76 A'   32 A"   77 A'   78 A'   79 A'   33 A"   80 A'                 
 26.208  35.129  35.657  47.847 215.567 289.710 289.733 289.835
 81 A'   82 A'   83 A'   84 A'   85 A'   34 A"   86 A'   87 A'                 
*******
 88 A'                                                                         

 Beta MOs, Restricted
 -- Occupied --                  
-482.87 -101.61  -62.53  -56.35  -56.34  -56.34  -14.48  -14.47
  1 A'    2 A'    3 A'    4 A'    1 A"    5 A'    6 A'    7 A'                 
 -9.519  -8.733  -7.286  -7.274  -7.273  -6.567  -6.551  -6.550
  8 A'    9 A'   10 A'    2 A"   11 A'   12 A'    3 A"   13 A'                 
 -2.677  -2.673  -2.672  -2.660  -2.660  -1.118  -0.891  -0.823
 14 A'    4 A"   15 A'    5 A"   16 A'   17 A'   18 A'   19 A'                 
 -0.638  -0.548  -0.491  -0.481  -0.364  -0.356  -0.332  -0.324
 20 A'   21 A'    6 A"   22 A'    7 A"   23 A'   24 A'    8 A"                 
 -0.303
 25 A'                                                                         
 -- Virtual --                   
 -0.136  -0.107  -0.037   0.007   0.034   0.046   0.049   0.073
 26 A'    9 A"   27 A'   28 A'   29 A'   30 A'   10 A"   31 A'                 
  0.079   0.086   0.115   0.119   0.125   0.155   0.159   0.186
 11 A"   32 A'   33 A'   34 A'   12 A"   35 A'   36 A'   13 A"                 
  0.216   0.239   0.281   0.345   0.376   0.391   0.402   0.407
 37 A'   38 A'   39 A'   40 A'   41 A'   42 A'   14 A"   43 A'                 
  0.445   0.473   0.530   0.544   0.547   0.580   0.588   0.677
 15 A"   44 A'   16 A"   45 A'   17 A"   46 A'   47 A'   18 A"                 
  0.724   0.755   0.783   0.794   0.823   0.826   0.836   0.881
 48 A'   49 A'   50 A'   19 A"   51 A'   20 A"   52 A'   53 A'                 
  0.935   0.947   1.035   1.076   1.110   1.320   1.590   1.677
 54 A'   21 A"   55 A'   56 A'   57 A'   58 A'   22 A"   59 A'                 
  1.717   1.840   1.943   1.975   2.047   2.078   2.232   2.248
 23 A"   60 A'   24 A"   61 A'   62 A'   25 A"   63 A'   26 A"                 
  2.329   2.369   2.489   2.664   2.841   2.979   3.627   3.661
 64 A'   65 A'   66 A'   27 A"   67 A'   68 A'   28 A"   69 A'                 
  3.886   3.911   3.970   3.978   3.990   4.017   4.082   4.337
 29 A"   70 A'   30 A"   71 A'   72 A'   31 A"   73 A'   74 A'                 
  4.755   6.554   7.518   7.543   7.619   9.598  25.740  25.854
 75 A'   76 A'   32 A"   77 A'   78 A'   79 A'   33 A"   80 A'                 
 26.208  35.129  35.657  47.847 215.567 289.710 289.733 289.835
 81 A'   82 A'   83 A'   84 A'   85 A'   34 A"   86 A'   87 A'                 
*******
 88 A'                                                                         
 --------------------------------------------------------------

          Ground-State Mulliken Net Atomic Charges

     Atom                 Charge (a.u.)
  ----------------------------------------
      1 N                     0.000729
      2 N                     0.055963
      3 Cl                   -0.032542
      4 Br                   -0.024150
  ----------------------------------------
  Sum of atomic charges =     0.000000

 -----------------------------------------------------------------
                    Cartesian Multipole Moments
 -----------------------------------------------------------------
    Charge (ESU x 10^10)
                 0.0000
    Dipole Moment (Debye)
         X       0.1866      Y       0.8276      Z      -0.0000
       Tot       0.8484
    Quadrupole Moments (Debye-Ang)
        XX     -41.5610     XY      -0.0917     YY     -43.0134
        XZ      -0.0000     YZ      -0.0000     ZZ     -41.7578
    Octopole Moments (Debye-Ang^2)
       XXX      31.0507    XXY      10.3975    XYY       8.8266
       YYY      15.7095    XXZ      -0.0000    XYZ      -0.0000
       YYZ      -0.0000    XZZ       8.2495    YZZ       2.2868
       ZZZ      -0.0000
    Hexadecapole Moments (Debye-Ang^3)
      XXXX    -608.1612   XXXY       7.6461   XXYY    -122.5213
      XYYY       5.1683   YYYY    -163.1464   XXXZ      -0.0000
      XXYZ      -0.0000   XYYZ      -0.0000   YYYZ      -0.0000
      XXZZ    -111.7838   XYZZ       4.4012   YYZZ     -33.8087
      XZZZ      -0.0000   YZZZ      -0.0000   ZZZZ     -46.9309
 -----------------------------------------------------------------
 Calculating analytic gradient of the SCF energy
 Gradient of SCF Energy
            1           2           3           4
    1   0.0409187  -0.0404997   0.0003254  -0.0007444
    2  -0.0017093   0.0212466  -0.0129419  -0.0065954
    3  -0.0000000   0.0000000  -0.0000000   0.0000000
 Max gradient component =       4.092E-02
 RMS gradient           =       1.821E-02
 Gradient time:  CPU 3.46 s  wall 3.46 s
 Geometry Optimization Parameters
   NAtoms,    NIC,     NZ,  NCons,   NDum,   NFix, NCnnct, MaxDiis
        4      14       4       0       0       0       0       0

 Cartesian Hessian Update
 Hessian Updated using BFGS Update


** GEOMETRY OPTIMIZATION IN DELOCALIZED INTERNAL COORDINATES **
   Searching for a Minimum

   Optimization Cycle:   2

                       Coordinates (Angstroms)
     ATOM                X               Y               Z
      1  N        -0.0649459117   -1.2406139852    0.0000000000
      2  N        -1.2626503396   -1.0345935364    0.0000000000
      3  Cl       -2.0597559614    0.5503135357    0.0000000000
      4  Br        1.3354061251    0.1277905502    0.0000000000
   Point Group: cs    Number of degrees of freedom:     5


   Energy is  -3143.809266878

 Hessian Updated using BFGS Update

  5 Hessian modes will be used to form the next step
  Hessian Eigenvalues:
     0.164809    0.248952    0.255796    0.432570    0.651616

 Minimum Search - Taking Simple RFO Step
 Searching for Lamda that Minimizes Along All modes
 Value Taken    Lamda =  -0.00463475
 Step Taken.  Stepsize is  0.107417

                             Maximum     Tolerance    Cnvgd?
         Gradient           0.035084      0.000300      NO
         Displacement       0.100568      0.001200      NO
         Energy change     -0.004663      0.000001      NO


 New Cartesian Coordinates Obtained by Inverse Iteration

 Displacement from previous Coordinates is:  0.126656
 ----------------------------------------------------------------
             Standard Nuclear Orientation (Angstroms)
    I     Atom           X                Y                Z
 ----------------------------------------------------------------
    1      N      -0.0876550024    -1.2560306433     0.0000000000
    2      N      -1.2457956174    -1.0592561910     0.0000000000
    3      Cl     -2.0250990644     0.5678479165     0.0000000000
    4      Br      1.3066035967     0.1503354822     0.0000000000
 ----------------------------------------------------------------
 Molecular Point Group                 Cs    NOp =  2
 Largest Abelian Subgroup              Cs    NOp =  2
 Nuclear Repulsion Energy =   285.7829675832 hartrees
 There are       33 alpha and       33 beta electrons
 Applying Cartesian multipole field
    Component          Value
    ---------          -----
     (2,0,0)        1.00000E-11
     (0,2,0)        2.00000E-11
     (0,0,2)       -3.00000E-11
 Nucleus-field energy     =     0.0000000068 hartrees
 Requested basis set is 6-311++G(d,p)
 There are 44 shells and 122 basis functions
 A cutoff of  1.0D-11 yielded    858 shell pairs
 There are      7111 function pairs (      7861 Cartesian)
 Smallest overlap matrix eigenvalue = 1.28E-04
 Guess MOs from SCF MO coefficient file

 -----------------------------------------------------------------------
  General SCF calculation program by
  Eric Jon Sundstrom, Paul Horn, Yuezhi Mao, Dmitri Zuev, Alec White,
  David Stuck, Shaama M.S., Shane Yost, Joonho Lee, David Small,
  Daniel Levine, Susi Lehtola, Hugh Burton, Evgeny Epifanovsky
 -----------------------------------------------------------------------
 Exchange:     0.2000 Hartree-Fock + 0.0800 Slater + 0.7200 B88
 Correlation:  0.1900 VWN1RPA + 0.8100 LYP
 Using SG-1 standard quadrature grid
 A restricted SCF calculation will be
 performed using DIIS
 SCF converges when DIIS error is below 1.0e-08
 ---------------------------------------
  Cycle       Energy         DIIS error
 ---------------------------------------
    1   -3143.8090538484      1.04e-03  
    2   -3143.8113790073      3.84e-04  
    3   -3143.8111709440      4.84e-04  
    4   -3143.8115976746      1.16e-04  
    5   -3143.8116242431      1.72e-05  
    6   -3143.8116244158      1.32e-05  
    7   -3143.8116246452      5.55e-06  
    8   -3143.8116246889      1.26e-06  
    9   -3143.8116246913      5.66e-07  
   10   -3143.8116246921      8.07e-08  
   11   -3143.8116246922      1.99e-08  
   12   -3143.8116246922      4.54e-09  Convergence criterion met
 ---------------------------------------
 SCF time:   CPU 12.53s  wall 12.00s 
 SCF   energy in the final basis set =    -3143.8116246922
 Total energy in the final basis set =    -3143.8116246922

 --------------------------------------------------------------
             Orbital Energies (a.u.) and Symmetries
 --------------------------------------------------------------

 Alpha MOs, Restricted
 -- Occupied --                  
-482.87 -101.60  -62.52  -56.35  -56.34  -56.34  -14.48  -14.47
  1 A'    2 A'    3 A'    4 A'    1 A"    5 A'    6 A'    7 A'                 
 -9.515  -8.732  -7.281  -7.269  -7.268  -6.566  -6.550  -6.548
  8 A'    9 A'   10 A'    2 A"   11 A'   12 A'    3 A"   13 A'                 
 -2.676  -2.672  -2.671  -2.658  -2.658  -1.144  -0.883  -0.822
 14 A'    4 A"   15 A'    5 A"   16 A'   17 A'   18 A'   19 A'                 
 -0.634  -0.552  -0.504  -0.489  -0.360  -0.354  -0.331  -0.325
 20 A'   21 A'    6 A"   22 A'    7 A"   23 A'   24 A'    8 A"                 
 -0.303
 25 A'                                                                         
 -- Virtual --                   
 -0.148  -0.098  -0.033   0.008   0.035   0.045   0.049   0.074
 26 A'    9 A"   27 A'   28 A'   29 A'   30 A'   10 A"   31 A'                 
  0.080   0.088   0.112   0.121   0.122   0.155   0.157   0.186
 11 A"   32 A'   33 A'   34 A'   12 A"   35 A'   36 A'   13 A"                 
  0.216   0.238   0.282   0.366   0.378   0.393   0.402   0.410
 37 A'   38 A'   39 A'   40 A'   41 A'   42 A'   14 A"   43 A'                 
  0.447   0.480   0.530   0.542   0.547   0.580   0.589   0.676
 15 A"   44 A'   16 A"   45 A'   17 A"   46 A'   47 A'   18 A"                 
  0.738   0.750   0.776   0.792   0.818   0.831   0.837   0.883
 48 A'   49 A'   50 A'   19 A"   51 A'   20 A"   52 A'   53 A'                 
  0.933   0.947   1.033   1.077   1.113   1.326   1.602   1.669
 54 A'   21 A"   55 A'   56 A'   57 A'   58 A'   22 A"   59 A'                 
  1.693   1.816   1.946   1.975   2.039   2.087   2.243   2.252
 23 A"   60 A'   24 A"   61 A'   62 A'   25 A"   63 A'   26 A"                 
  2.336   2.405   2.508   2.711   2.860   3.021   3.630   3.659
 64 A'   65 A'   66 A'   27 A"   67 A'   68 A'   28 A"   69 A'                 
  3.898   3.928   3.971   3.992   4.015   4.031   4.092   4.335
 29 A"   70 A'   30 A"   71 A'   31 A"   72 A'   73 A'   74 A'                 
  4.706   6.549   7.519   7.545   7.621   9.594  25.743  25.860
 75 A'   76 A'   32 A"   77 A'   78 A'   79 A'   33 A"   80 A'                 
 26.213  35.109  35.827  47.843 215.563 289.711 289.735 289.836
 81 A'   82 A'   83 A'   84 A'   85 A'   34 A"   86 A'   87 A'                 
*******
 88 A'                                                                         

 Beta MOs, Restricted
 -- Occupied --                  
-482.87 -101.60  -62.52  -56.35  -56.34  -56.34  -14.48  -14.47
  1 A'    2 A'    3 A'    4 A'    1 A"    5 A'    6 A'    7 A'                 
 -9.515  -8.732  -7.281  -7.269  -7.268  -6.566  -6.550  -6.548
  8 A'    9 A'   10 A'    2 A"   11 A'   12 A'    3 A"   13 A'                 
 -2.676  -2.672  -2.671  -2.658  -2.658  -1.144  -0.883  -0.822
 14 A'    4 A"   15 A'    5 A"   16 A'   17 A'   18 A'   19 A'                 
 -0.634  -0.552  -0.504  -0.489  -0.360  -0.354  -0.331  -0.325
 20 A'   21 A'    6 A"   22 A'    7 A"   23 A'   24 A'    8 A"                 
 -0.303
 25 A'                                                                         
 -- Virtual --                   
 -0.148  -0.098  -0.033   0.008   0.035   0.045   0.049   0.074
 26 A'    9 A"   27 A'   28 A'   29 A'   30 A'   10 A"   31 A'                 
  0.080   0.088   0.112   0.121   0.122   0.155   0.157   0.186
 11 A"   32 A'   33 A'   34 A'   12 A"   35 A'   36 A'   13 A"                 
  0.216   0.238   0.282   0.366   0.378   0.393   0.402   0.410
 37 A'   38 A'   39 A'   40 A'   41 A'   42 A'   14 A"   43 A'                 
  0.447   0.480   0.530   0.542   0.547   0.580   0.589   0.676
 15 A"   44 A'   16 A"   45 A'   17 A"   46 A'   47 A'   18 A"                 
  0.738   0.750   0.776   0.792   0.818   0.831   0.837   0.883
 48 A'   49 A'   50 A'   19 A"   51 A'   20 A"   52 A'   53 A'                 
  0.933   0.947   1.033   1.077   1.113   1.326   1.602   1.669
 54 A'   21 A"   55 A'   56 A'   57 A'   58 A'   22 A"   59 A'                 
  1.693   1.816   1.946   1.975   2.039   2.087   2.243   2.252
 23 A"   60 A'   24 A"   61 A'   62 A'   25 A"   63 A'   26 A"                 
  2.336   2.405   2.508   2.711   2.860   3.021   3.630   3.659
 64 A'   65 A'   66 A'   27 A"   67 A'   68 A'   28 A"   69 A'                 
  3.898   3.928   3.971   3.992   4.015   4.031   4.092   4.335
 29 A"   70 A'   30 A"   71 A'   31 A"   72 A'   73 A'   74 A'                 
  4.706   6.549   7.519   7.545   7.621   9.594  25.743  25.860
 75 A'   76 A'   32 A"   77 A'   78 A'   79 A'   33 A"   80 A'                 
 26.213  35.109  35.827  47.843 215.563 289.711 289.735 289.836
 81 A'   82 A'   83 A'   84 A'   85 A'   34 A"   86 A'   87 A'                 
*******
 88 A'                                                                         
 --------------------------------------------------------------

          Ground-State Mulliken Net Atomic Charges

     Atom                 Charge (a.u.)
  ----------------------------------------
      1 N                     0.006411
      2 N                     0.067616
      3 Cl                   -0.041341
      4 Br                   -0.032686
  ----------------------------------------
  Sum of atomic charges =     0.000000

 -----------------------------------------------------------------
                    Cartesian Multipole Moments
 -----------------------------------------------------------------
    Charge (ESU x 10^10)
                 0.0000
    Dipole Moment (Debye)
         X       0.2237      Y       0.5956      Z       0.0000
       Tot       0.6362
    Quadrupole Moments (Debye-Ang)
        XX     -42.1336     XY       0.2353     YY     -42.5300
        XZ       0.0000     YZ      -0.0000     ZZ     -41.7639
    Octopole Moments (Debye-Ang^2)
       XXX      32.1744    XXY       9.2808    XYY       8.8281
       YYY      13.6986    XXZ       0.0000    XYZ      -0.0000
       YYZ      -0.0000    XZZ       8.3826    YZZ       1.6021
       ZZZ       0.0000
    Hexadecapole Moments (Debye-Ang^3)
      XXXX    -594.6304   XXXY       7.9909   XXYY    -119.8288
      XYYY       4.5734   YYYY    -165.7785   XXXZ      -0.0000
      XXYZ      -0.0000   XYYZ       0.0000   YYYZ      -0.0000
      XXZZ    -108.8721   XYZZ       4.1697   YYZZ     -34.3486
      XZZZ       0.0000   YZZZ      -0.0000   ZZZZ     -47.0563
 -----------------------------------------------------------------
 Calculating analytic gradient of the SCF energy
 Gradient of SCF Energy
            1           2           3           4
    1  -0.0121450   0.0118356   0.0035029  -0.0031935
    2   0.0066384   0.0090243  -0.0109066  -0.0047561
    3  -0.0000000   0.0000000   0.0000000   0.0000000
 Max gradient component =       1.214E-02
 RMS gradient           =       6.935E-03
 Gradient time:  CPU 3.46 s  wall 3.47 s
 Geometry Optimization Parameters
   NAtoms,    NIC,     NZ,  NCons,   NDum,   NFix, NCnnct, MaxDiis
        4      14       4       0       0       0       0       0

 Cartesian Hessian Update
 Hessian Updated using BFGS Update


** GEOMETRY OPTIMIZATION IN DELOCALIZED INTERNAL COORDINATES **
   Searching for a Minimum

   Optimization Cycle:   3

                       Coordinates (Angstroms)
     ATOM                X               Y               Z
      1  N        -0.0876550024   -1.2560306433    0.0000000000
      2  N        -1.2457956174   -1.0592561910    0.0000000000
      3  Cl       -2.0250990644    0.5678479165    0.0000000000
      4  Br        1.3066035967    0.1503354822    0.0000000000
   Point Group: cs    Number of degrees of freedom:     5


   Energy is  -3143.811624692

 Hessian Updated using BFGS Update

  5 Hessian modes will be used to form the next step
  Hessian Eigenvalues:
     0.139786    0.234509    0.250591    0.396793    0.944098

 Minimum Search - Taking Simple RFO Step
 Searching for Lamda that Minimizes Along All modes
 Value Taken    Lamda =  -0.00096944
 Step Taken.  Stepsize is  0.060453

                             Maximum     Tolerance    Cnvgd?
         Gradient           0.020164      0.000300      NO
         Displacement       0.050072      0.001200      NO
         Energy change     -0.002358      0.000001      NO


 New Cartesian Coordinates Obtained by Inverse Iteration

 Displacement from previous Coordinates is:  0.067850
 ----------------------------------------------------------------
             Standard Nuclear Orientation (Angstroms)
    I     Atom           X                Y                Z
 ----------------------------------------------------------------
    1      N      -0.0879064573    -1.2718725255     0.0000000000
    2      N      -1.2510663114    -1.0762131478     0.0000000000
    3      Cl     -2.0131318176     0.5839479027     0.0000000000
    4      Br      1.3001584987     0.1670343350     0.0000000000
 ----------------------------------------------------------------
 Molecular Point Group                 Cs    NOp =  2
 Largest Abelian Subgroup              Cs    NOp =  2
 Nuclear Repulsion Energy =   284.8214762549 hartrees
 There are       33 alpha and       33 beta electrons
 Applying Cartesian multipole field
    Component          Value
    ---------          -----
     (2,0,0)        1.00000E-11
     (0,2,0)        2.00000E-11
     (0,0,2)       -3.00000E-11
 Nucleus-field energy     =     0.0000000068 hartrees
 Requested basis set is 6-311++G(d,p)
 There are 44 shells and 122 basis functions
 A cutoff of  1.0D-11 yielded    857 shell pairs
 There are      7107 function pairs (      7857 Cartesian)
 Smallest overlap matrix eigenvalue = 1.35E-04
 Guess MOs from SCF MO coefficient file

 -----------------------------------------------------------------------
  General SCF calculation program by
  Eric Jon Sundstrom, Paul Horn, Yuezhi Mao, Dmitri Zuev, Alec White,
  David Stuck, Shaama M.S., Shane Yost, Joonho Lee, David Small,
  Daniel Levine, Susi Lehtola, Hugh Burton, Evgeny Epifanovsky
 -----------------------------------------------------------------------
 Exchange:     0.2000 Hartree-Fock + 0.0800 Slater + 0.7200 B88
 Correlation:  0.1900 VWN1RPA + 0.8100 LYP
 Using SG-1 standard quadrature grid
 A restricted SCF calculation will be
 performed using DIIS
 SCF converges when DIIS error is below 1.0e-08
 ---------------------------------------
  Cycle       Energy         DIIS error
 ---------------------------------------
    1   -3143.8118874338      3.40e-04  
    2   -3143.8122064902      1.87e-04  
    3   -3143.8121465869      2.58e-04  
    4   -3143.8122778828      2.16e-05  
    5   -3143.8122784649      1.35e-05  
    6   -3143.8122787572      4.14e-06  
    7   -3143.8122787650      3.97e-06  
    8   -3143.8122787915      5.90e-07  
    9   -3143.8122787922      8.42e-08  
   10   -3143.8122787922      2.18e-08  
   11   -3143.8122787923      4.43e-09  Convergence criterion met
 ---------------------------------------
 SCF time:   CPU 11.55s  wall 12.00s 
 SCF   energy in the final basis set =    -3143.8122787923
 Total energy in the final basis set =    -3143.8122787923

 --------------------------------------------------------------
             Orbital Energies (a.u.) and Symmetries
 --------------------------------------------------------------

 Alpha MOs, Restricted
 -- Occupied --                  
-482.87 -101.60  -62.52  -56.35  -56.34  -56.34  -14.48  -14.47
  1 A'    2 A'    3 A'    4 A'    1 A"    5 A'    6 A'    7 A'                 
 -9.513  -8.732  -7.279  -7.267  -7.266  -6.566  -6.550  -6.549
  8 A'    9 A'   10 A'    2 A"   11 A'   12 A'    3 A"   13 A'                 
 -2.677  -2.672  -2.671  -2.659  -2.659  -1.141  -0.877  -0.820
 14 A'    4 A"   15 A'    5 A"   16 A'   17 A'   18 A'   19 A'                 
 -0.634  -0.550  -0.502  -0.488  -0.358  -0.354  -0.331  -0.326
 20 A'   21 A'    6 A"   22 A'    7 A"   23 A'   24 A'    8 A"                 
 -0.306
 25 A'                                                                         
 -- Virtual --                   
 -0.155  -0.101  -0.037   0.008   0.036   0.045   0.049   0.074
 26 A'    9 A"   27 A'   28 A'   29 A'   30 A'   10 A"   31 A'                 
  0.080   0.087   0.111   0.121   0.121   0.154   0.155   0.185
 11 A"   32 A'   33 A'   12 A"   34 A'   35 A'   36 A'   13 A"                 
  0.216   0.236   0.282   0.366   0.377   0.393   0.402   0.410
 37 A'   38 A'   39 A'   40 A'   41 A'   42 A'   14 A"   43 A'                 
  0.448   0.475   0.530   0.544   0.547   0.577   0.587   0.677
 15 A"   44 A'   16 A"   45 A'   17 A"   46 A'   47 A'   18 A"                 
  0.733   0.749   0.771   0.791   0.814   0.833   0.837   0.882
 48 A'   49 A'   50 A'   19 A"   51 A'   20 A"   52 A'   53 A'                 
  0.930   0.944   1.027   1.076   1.112   1.327   1.599   1.664
 54 A'   21 A"   55 A'   56 A'   57 A'   58 A'   22 A"   59 A'                 
  1.692   1.804   1.946   1.972   2.028   2.084   2.245   2.249
 23 A"   60 A'   24 A"   61 A'   62 A'   25 A"   63 A'   26 A"                 
  2.333   2.398   2.507   2.705   2.843   3.015   3.628   3.654
 64 A'   65 A'   66 A'   27 A"   67 A'   68 A'   28 A"   69 A'                 
  3.893   3.924   3.971   3.992   4.012   4.019   4.086   4.324
 29 A"   70 A'   30 A"   71 A'   31 A"   72 A'   73 A'   74 A'                 
  4.712   6.543   7.519   7.544   7.620   9.589  25.743  25.860
 75 A'   76 A'   32 A"   77 A'   78 A'   79 A'   33 A"   80 A'                 
 26.210  35.109  35.802  47.838 215.558 289.710 289.734 289.833
 81 A'   82 A'   83 A'   84 A'   85 A'   34 A"   86 A'   87 A'                 
*******
 88 A'                                                                         

 Beta MOs, Restricted
 -- Occupied --                  
-482.87 -101.60  -62.52  -56.35  -56.34  -56.34  -14.48  -14.47
  1 A'    2 A'    3 A'    4 A'    1 A"    5 A'    6 A'    7 A'                 
 -9.513  -8.732  -7.279  -7.267  -7.266  -6.566  -6.550  -6.549
  8 A'    9 A'   10 A'    2 A"   11 A'   12 A'    3 A"   13 A'                 
 -2.677  -2.672  -2.671  -2.659  -2.659  -1.141  -0.877  -0.820
 14 A'    4 A"   15 A'    5 A"   16 A'   17 A'   18 A'   19 A'                 
 -0.634  -0.550  -0.502  -0.488  -0.358  -0.354  -0.331  -0.326
 20 A'   21 A'    6 A"   22 A'    7 A"   23 A'   24 A'    8 A"                 
 -0.306
 25 A'                                                                         
 -- Virtual --                   
 -0.155  -0.101  -0.037   0.008   0.036   0.045   0.049   0.074
 26 A'    9 A"   27 A'   28 A'   29 A'   30 A'   10 A"   31 A'                 
  0.080   0.087   0.111   0.121   0.121   0.154   0.155   0.185
 11 A"   32 A'   33 A'   12 A"   34 A'   35 A'   36 A'   13 A"                 
  0.216   0.236   0.282   0.366   0.377   0.393   0.402   0.410
 37 A'   38 A'   39 A'   40 A'   41 A'   42 A'   14 A"   43 A'                 
  0.448   0.475   0.530   0.544   0.547   0.577   0.587   0.677
 15 A"   44 A'   16 A"   45 A'   17 A"   46 A'   47 A'   18 A"                 
  0.733   0.749   0.771   0.791   0.814   0.833   0.837   0.882
 48 A'   49 A'   50 A'   19 A"   51 A'   20 A"   52 A'   53 A'                 
  0.930   0.944   1.027   1.076   1.112   1.327   1.599   1.664
 54 A'   21 A"   55 A'   56 A'   57 A'   58 A'   22 A"   59 A'                 
  1.692   1.804   1.946   1.972   2.028   2.084   2.245   2.249
 23 A"   60 A'   24 A"   61 A'   62 A'   25 A"   63 A'   26 A"                 
  2.333   2.398   2.507   2.705   2.843   3.015   3.628   3.654
 64 A'   65 A'   66 A'   27 A"   67 A'   68 A'   28 A"   69 A'                 
  3.893   3.924   3.971   3.992   4.012   4.019   4.086   4.324
 29 A"   70 A'   30 A"   71 A'   31 A"   72 A'   73 A'   74 A'                 
  4.712   6.543   7.519   7.544   7.620   9.589  25.743  25.860
 75 A'   76 A'   32 A"   77 A'   78 A'   79 A'   33 A"   80 A'                 
 26.210  35.109  35.802  47.838 215.558 289.710 289.734 289.833
 81 A'   82 A'   83 A'   84 A'   85 A'   34 A"   86 A'   87 A'                 
*******
 88 A'                                                                         
 --------------------------------------------------------------

          Ground-State Mulliken Net Atomic Charges

     Atom                 Charge (a.u.)
  ----------------------------------------
      1 N                     0.005631
      2 N                     0.067284
      3 Cl                   -0.041433
      4 Br                   -0.031483
  ----------------------------------------
  Sum of atomic charges =     0.000000

 -----------------------------------------------------------------
                    Cartesian Multipole Moments
 -----------------------------------------------------------------
    Charge (ESU x 10^10)
                 0.0000
    Dipole Moment (Debye)
         X       0.2792      Y       0.5520      Z       0.0000
       Tot       0.6186
    Quadrupole Moments (Debye-Ang)
        XX     -42.3521     XY       0.3606     YY     -42.3647
        XZ      -0.0000     YZ      -0.0000     ZZ     -41.8351
    Octopole Moments (Debye-Ang^2)
       XXX      32.6701    XXY       8.8221    XYY       8.8705
       YYY      12.7773    XXZ       0.0000    XYZ       0.0000
       YYZ       0.0000    XZZ       8.4598    YZZ       1.2612
       ZZZ       0.0000
    Hexadecapole Moments (Debye-Ang^3)
      XXXX    -592.3699   XXXY       8.1016   XXYY    -119.5926
      XYYY       4.1147   YYYY    -169.5933   XXXZ       0.0000
      XXYZ       0.0000   XYYZ      -0.0000   YYYZ       0.0000
      XXZZ    -108.2527   XYZZ       4.0111   YYZZ     -35.0874
      XZZZ      -0.0000   YZZZ       0.0000   ZZZZ     -47.2148
 -----------------------------------------------------------------
 Calculating analytic gradient of the SCF energy
 Gradient of SCF Energy
            1           2           3           4
    1  -0.0020062   0.0007058   0.0026773  -0.0013769
    2   0.0015501   0.0052911  -0.0055392  -0.0013020
    3   0.0000000   0.0000000  -0.0000000  -0.0000000
 Max gradient component =       5.539E-03
 RMS gradient           =       2.523E-03
 Gradient time:  CPU 3.46 s  wall 3.46 s
 Geometry Optimization Parameters
   NAtoms,    NIC,     NZ,  NCons,   NDum,   NFix, NCnnct, MaxDiis
        4      14       4       0       0       0       0       0

 Cartesian Hessian Update
 Hessian Updated using BFGS Update


** GEOMETRY OPTIMIZATION IN DELOCALIZED INTERNAL COORDINATES **
   Searching for a Minimum

   Optimization Cycle:   4

                       Coordinates (Angstroms)
     ATOM                X               Y               Z
      1  N        -0.0879064573   -1.2718725255    0.0000000000
      2  N        -1.2510663114   -1.0762131478    0.0000000000
      3  Cl       -2.0131318176    0.5839479027    0.0000000000
      4  Br        1.3001584987    0.1670343350    0.0000000000
   Point Group: cs    Number of degrees of freedom:     5


   Energy is  -3143.812278792

 Hessian Updated using BFGS Update

  5 Hessian modes will be used to form the next step
  Hessian Eigenvalues:
     0.092294    0.214620    0.250324    0.447443    0.888452

 Minimum Search - Taking Simple RFO Step
 Searching for Lamda that Minimizes Along All modes
 Value Taken    Lamda =  -0.00034578
 Step Taken.  Stepsize is  0.057241

                             Maximum     Tolerance    Cnvgd?
         Gradient           0.006175      0.000300      NO
         Displacement       0.039850      0.001200      NO
         Energy change     -0.000654      0.000001      NO


 New Cartesian Coordinates Obtained by Inverse Iteration

 Displacement from previous Coordinates is:  0.043001
 ----------------------------------------------------------------
             Standard Nuclear Orientation (Angstroms)
    I     Atom           X                Y                Z
 ----------------------------------------------------------------
    1      N      -0.0883688772    -1.2799084505     0.0000000000
    2      N      -1.2505096251    -1.0877473821     0.0000000000
    3      Cl     -2.0204308872     0.5971222330     0.0000000000
    4      Br      1.3073633019     0.1734301641     0.0000000000
 ----------------------------------------------------------------
 Molecular Point Group                 Cs    NOp =  2
 Largest Abelian Subgroup              Cs    NOp =  2
 Nuclear Repulsion Energy =   283.0440375258 hartrees
 There are       33 alpha and       33 beta electrons
 Applying Cartesian multipole field
    Component          Value
    ---------          -----
     (2,0,0)        1.00000E-11
     (0,2,0)        2.00000E-11
     (0,0,2)       -3.00000E-11
 Nucleus-field energy     =     0.0000000069 hartrees
 Requested basis set is 6-311++G(d,p)
 There are 44 shells and 122 basis functions
 A cutoff of  1.0D-11 yielded    856 shell pairs
 There are      7103 function pairs (      7853 Cartesian)
 Smallest overlap matrix eigenvalue = 1.36E-04
 Guess MOs from SCF MO coefficient file

 -----------------------------------------------------------------------
  General SCF calculation program by
  Eric Jon Sundstrom, Paul Horn, Yuezhi Mao, Dmitri Zuev, Alec White,
  David Stuck, Shaama M.S., Shane Yost, Joonho Lee, David Small,
  Daniel Levine, Susi Lehtola, Hugh Burton, Evgeny Epifanovsky
 -----------------------------------------------------------------------
 Exchange:     0.2000 Hartree-Fock + 0.0800 Slater + 0.7200 B88
 Correlation:  0.1900 VWN1RPA + 0.8100 LYP
 Using SG-1 standard quadrature grid
 A restricted SCF calculation will be
 performed using DIIS
 SCF converges when DIIS error is below 1.0e-08
 ---------------------------------------
  Cycle       Energy         DIIS error
 ---------------------------------------
    1   -3143.8122004298      2.92e-04  
    2   -3143.8124527050      1.43e-04  
    3   -3143.8124058136      2.16e-04  
    4   -3143.8124960111      2.04e-05  
    5   -3143.8124963778      1.73e-05  
    6   -3143.8124969696      5.10e-06  
    7   -3143.8124969890      4.06e-06  
    8   -3143.8124970140      4.65e-07  
    9   -3143.8124970143      1.32e-07  
   10   -3143.8124970144      2.68e-08  
   11   -3143.8124970144      4.92e-09  Convergence criterion met
 ---------------------------------------
 SCF time:   CPU 11.46s  wall 12.00s 
 SCF   energy in the final basis set =    -3143.8124970144
 Total energy in the final basis set =    -3143.8124970144

 --------------------------------------------------------------
             Orbital Energies (a.u.) and Symmetries
 --------------------------------------------------------------

 Alpha MOs, Restricted
 -- Occupied --                  
-482.87 -101.60  -62.53  -56.35  -56.34  -56.34  -14.48  -14.47
  1 A'    2 A'    3 A'    4 A'    1 A"    5 A'    6 A'    7 A'                 
 -9.510  -8.733  -7.277  -7.265  -7.264  -6.567  -6.551  -6.550
  8 A'    9 A'   10 A'    2 A"   11 A'   12 A'    3 A"   13 A'                 
 -2.678  -2.673  -2.672  -2.659  -2.659  -1.142  -0.871  -0.819
 14 A'    4 A"   15 A'    5 A"   16 A'   17 A'   18 A'   19 A'                 
 -0.634  -0.548  -0.502  -0.487  -0.356  -0.352  -0.331  -0.327
 20 A'   21 A'    6 A"   22 A'    7 A"   23 A'   24 A'    8 A"                 
 -0.308
 25 A'                                                                         
 -- Virtual --                   
 -0.162  -0.101  -0.040   0.008   0.036   0.045   0.049   0.074
 26 A'    9 A"   27 A'   28 A'   29 A'   30 A'   10 A"   31 A'                 
  0.080   0.087   0.110   0.120   0.121   0.153   0.155   0.184
 11 A"   32 A'   33 A'   12 A"   34 A'   35 A'   36 A'   13 A"                 
  0.216   0.235   0.282   0.367   0.378   0.394   0.402   0.410
 37 A'   38 A'   39 A'   40 A'   41 A'   42 A'   14 A"   43 A'                 
  0.450   0.474   0.529   0.546   0.547   0.574   0.586   0.678
 15 A"   44 A'   16 A"   17 A"   45 A'   46 A'   47 A'   18 A"                 
  0.730   0.747   0.767   0.790   0.810   0.835   0.837   0.881
 48 A'   49 A'   50 A'   19 A"   51 A'   20 A"   52 A'   53 A'                 
  0.930   0.943   1.019   1.073   1.115   1.331   1.598   1.660
 54 A'   21 A"   55 A'   56 A'   57 A'   58 A'   22 A"   59 A'                 
  1.689   1.791   1.946   1.967   2.018   2.083   2.245   2.246
 23 A"   60 A'   24 A"   61 A'   62 A'   25 A"   63 A'   26 A"                 
  2.328   2.398   2.502   2.707   2.835   3.017   3.627   3.650
 64 A'   65 A'   66 A'   27 A"   67 A'   68 A'   28 A"   69 A'                 
  3.892   3.925   3.970   3.991   4.009   4.016   4.083   4.315
 29 A"   70 A'   30 A"   71 A'   31 A"   72 A'   73 A'   74 A'                 
  4.709   6.539   7.518   7.543   7.619   9.586  25.744  25.856
 75 A'   76 A'   32 A"   77 A'   78 A'   79 A'   33 A"   80 A'                 
 26.203  35.105  35.806  47.834 215.554 289.709 289.732 289.830
 81 A'   82 A'   83 A'   84 A'   85 A'   34 A"   86 A'   87 A'                 
*******
 88 A'                                                                         

 Beta MOs, Restricted
 -- Occupied --                  
-482.87 -101.60  -62.53  -56.35  -56.34  -56.34  -14.48  -14.47
  1 A'    2 A'    3 A'    4 A'    1 A"    5 A'    6 A'    7 A'                 
 -9.510  -8.733  -7.277  -7.265  -7.264  -6.567  -6.551  -6.550
  8 A'    9 A'   10 A'    2 A"   11 A'   12 A'    3 A"   13 A'                 
 -2.678  -2.673  -2.672  -2.659  -2.659  -1.142  -0.871  -0.819
 14 A'    4 A"   15 A'    5 A"   16 A'   17 A'   18 A'   19 A'                 
 -0.634  -0.548  -0.502  -0.487  -0.356  -0.352  -0.331  -0.327
 20 A'   21 A'    6 A"   22 A'    7 A"   23 A'   24 A'    8 A"                 
 -0.308
 25 A'                                                                         
 -- Virtual --                   
 -0.162  -0.101  -0.040   0.008   0.036   0.045   0.049   0.074
 26 A'    9 A"   27 A'   28 A'   29 A'   30 A'   10 A"   31 A'                 
  0.080   0.087   0.110   0.120   0.121   0.153   0.155   0.184
 11 A"   32 A'   33 A'   12 A"   34 A'   35 A'   36 A'   13 A"                 
  0.216   0.235   0.282   0.367   0.378   0.394   0.402   0.410
 37 A'   38 A'   39 A'   40 A'   41 A'   42 A'   14 A"   43 A'                 
  0.450   0.474   0.529   0.546   0.547   0.574   0.586   0.678
 15 A"   44 A'   16 A"   17 A"   45 A'   46 A'   47 A'   18 A"                 
  0.730   0.747   0.767   0.790   0.810   0.835   0.837   0.881
 48 A'   49 A'   50 A'   19 A"   51 A'   20 A"   52 A'   53 A'                 
  0.930   0.943   1.019   1.073   1.115   1.331   1.598   1.660
 54 A'   21 A"   55 A'   56 A'   57 A'   58 A'   22 A"   59 A'                 
  1.689   1.791   1.946   1.967   2.018   2.083   2.245   2.246
 23 A"   60 A'   24 A"   61 A'   62 A'   25 A"   63 A'   26 A"                 
  2.328   2.398   2.502   2.707   2.835   3.017   3.627   3.650
 64 A'   65 A'   66 A'   27 A"   67 A'   68 A'   28 A"   69 A'                 
  3.892   3.925   3.970   3.991   4.009   4.016   4.083   4.315
 29 A"   70 A'   30 A"   71 A'   31 A"   72 A'   73 A'   74 A'                 
  4.709   6.539   7.518   7.543   7.619   9.586  25.744  25.856
 75 A'   76 A'   32 A"   77 A'   78 A'   79 A'   33 A"   80 A'                 
 26.203  35.105  35.806  47.834 215.554 289.709 289.732 289.830
 81 A'   82 A'   83 A'   84 A'   85 A'   34 A"   86 A'   87 A'                 
*******
 88 A'                                                                         
 --------------------------------------------------------------

          Ground-State Mulliken Net Atomic Charges

     Atom                 Charge (a.u.)
  ----------------------------------------
      1 N                     0.007568
      2 N                     0.069380
      3 Cl                   -0.047902
      4 Br                   -0.029046
  ----------------------------------------
  Sum of atomic charges =     0.000000

 -----------------------------------------------------------------
                    Cartesian Multipole Moments
 -----------------------------------------------------------------
    Charge (ESU x 10^10)
                 0.0000
    Dipole Moment (Debye)
         X       0.3613      Y       0.4646      Z       0.0000
       Tot       0.5885
    Quadrupole Moments (Debye-Ang)
        XX     -42.5432     XY       0.5006     YY     -42.2201
        XZ      -0.0000     YZ      -0.0000     ZZ     -41.8918
    Octopole Moments (Debye-Ang^2)
       XXX      33.2003    XXY       8.4992    XYY       8.8528
       YYY      11.9969    XXZ      -0.0000    XYZ       0.0000
       YYZ       0.0000    XZZ       8.5142    YZZ       1.0354
       ZZZ      -0.0000
    Hexadecapole Moments (Debye-Ang^3)
      XXXX    -598.6182   XXXY       9.1806   XXYY    -120.6388
      XYYY       4.8104   YYYY    -171.8070   XXXZ      -0.0000
      XXYZ       0.0000   XYYZ      -0.0000   YYYZ       0.0000
      XXZZ    -109.2395   XYZZ       4.2311   YYZZ     -35.5455
      XZZZ      -0.0000   YZZZ       0.0000   ZZZZ     -47.3528
 -----------------------------------------------------------------
 Calculating analytic gradient of the SCF energy
 Gradient of SCF Energy
            1           2           3           4
    1   0.0001434  -0.0011670   0.0012135  -0.0001899
    2  -0.0005859   0.0021163  -0.0017214   0.0001910
    3   0.0000000   0.0000000  -0.0000000  -0.0000000
 Max gradient component =       2.116E-03
 RMS gradient           =       9.448E-04
 Gradient time:  CPU 3.46 s  wall 3.47 s
 Geometry Optimization Parameters
   NAtoms,    NIC,     NZ,  NCons,   NDum,   NFix, NCnnct, MaxDiis
        4      14       4       0       0       0       0       0

 Cartesian Hessian Update
 Hessian Updated using BFGS Update


** GEOMETRY OPTIMIZATION IN DELOCALIZED INTERNAL COORDINATES **
   Searching for a Minimum

   Optimization Cycle:   5

                       Coordinates (Angstroms)
     ATOM                X               Y               Z
      1  N        -0.0883688772   -1.2799084505    0.0000000000
      2  N        -1.2505096251   -1.0877473821    0.0000000000
      3  Cl       -2.0204308872    0.5971222330    0.0000000000
      4  Br        1.3073633019    0.1734301641    0.0000000000
   Point Group: cs    Number of degrees of freedom:     5


   Energy is  -3143.812497014

 Hessian Updated using BFGS Update

  5 Hessian modes will be used to form the next step
  Hessian Eigenvalues:
     0.068434    0.201401    0.251101    0.457888    0.892861

 Minimum Search - Taking Simple RFO Step
 Searching for Lamda that Minimizes Along All modes
 Value Taken    Lamda =  -0.00005797
 Step Taken.  Stepsize is  0.026170

                             Maximum     Tolerance    Cnvgd?
         Gradient           0.001798      0.000300      NO
         Displacement       0.018617      0.001200      NO
         Energy change     -0.000218      0.000001      NO


 New Cartesian Coordinates Obtained by Inverse Iteration

 Displacement from previous Coordinates is:  0.024913
 ----------------------------------------------------------------
             Standard Nuclear Orientation (Angstroms)
    I     Atom           X                Y                Z
 ----------------------------------------------------------------
    1      N      -0.0881453393    -1.2805381373     0.0000000000
    2      N      -1.2490795179    -1.0917431572     0.0000000000
    3      Cl     -2.0292503761     0.6022201824     0.0000000000
    4      Br      1.3145291457     0.1729576765     0.0000000000
 ----------------------------------------------------------------
 Molecular Point Group                 Cs    NOp =  2
 Largest Abelian Subgroup              Cs    NOp =  2
 Nuclear Repulsion Energy =   282.0326907933 hartrees
 There are       33 alpha and       33 beta electrons
 Applying Cartesian multipole field
    Component          Value
    ---------          -----
     (2,0,0)        1.00000E-11
     (0,2,0)        2.00000E-11
     (0,0,2)       -3.00000E-11
 Nucleus-field energy     =     0.0000000070 hartrees
 Requested basis set is 6-311++G(d,p)
 There are 44 shells and 122 basis functions
 A cutoff of  1.0D-11 yielded    854 shell pairs
 There are      7084 function pairs (      7831 Cartesian)
 Smallest overlap matrix eigenvalue = 1.35E-04
 Guess MOs from SCF MO coefficient file

 -----------------------------------------------------------------------
  General SCF calculation program by
  Eric Jon Sundstrom, Paul Horn, Yuezhi Mao, Dmitri Zuev, Alec White,
  David Stuck, Shaama M.S., Shane Yost, Joonho Lee, David Small,
  Daniel Levine, Susi Lehtola, Hugh Burton, Evgeny Epifanovsky
 -----------------------------------------------------------------------
 Exchange:     0.2000 Hartree-Fock + 0.0800 Slater + 0.7200 B88
 Correlation:  0.1900 VWN1RPA + 0.8100 LYP
 Using SG-1 standard quadrature grid
 A restricted SCF calculation will be
 performed using DIIS
 SCF converges when DIIS error is below 1.0e-08
 ---------------------------------------
  Cycle       Energy         DIIS error
 ---------------------------------------
    1   -3143.8124583319      1.44e-04  
    2   -3143.8125234088      6.62e-05  
    3   -3143.8125143699      9.92e-05  
    4   -3143.8125325254      1.07e-05  
    5   -3143.8125325581      1.02e-05  
    6   -3143.8125327749      2.29e-06  
    7   -3143.8125327774      2.02e-06  
    8   -3143.8125327841      2.17e-07  
    9   -3143.8125327842      5.14e-08  
   10   -3143.8125327842      1.45e-08  
   11   -3143.8125327842      3.24e-09  Convergence criterion met
 ---------------------------------------
 SCF time:   CPU 11.45s  wall 12.00s 
 SCF   energy in the final basis set =    -3143.8125327842
 Total energy in the final basis set =    -3143.8125327842

 --------------------------------------------------------------
             Orbital Energies (a.u.) and Symmetries
 --------------------------------------------------------------

 Alpha MOs, Restricted
 -- Occupied --                  
-482.87 -101.60  -62.53  -56.35  -56.34  -56.34  -14.48  -14.47
  1 A'    2 A'    3 A'    4 A'    1 A"    5 A'    6 A'    7 A'                 
 -9.509  -8.734  -7.275  -7.263  -7.262  -6.568  -6.551  -6.550
  8 A'    9 A'   10 A'    2 A"   11 A'   12 A'    3 A"   13 A'                 
 -2.678  -2.674  -2.673  -2.660  -2.660  -1.143  -0.868  -0.819
 14 A'    4 A"   15 A'    5 A"   16 A'   17 A'   18 A'   19 A'                 
 -0.634  -0.548  -0.502  -0.488  -0.355  -0.352  -0.332  -0.327
 20 A'   21 A'    6 A"   22 A'    7 A"   23 A'   24 A'    8 A"                 
 -0.308
 25 A'                                                                         
 -- Virtual --                   
 -0.165  -0.101  -0.042   0.008   0.036   0.045   0.049   0.074
 26 A'    9 A"   27 A'   28 A'   29 A'   30 A'   10 A"   31 A'                 
  0.081   0.086   0.110   0.120   0.121   0.153   0.155   0.184
 11 A"   32 A'   33 A'   12 A"   34 A'   35 A'   36 A'   13 A"                 
  0.216   0.235   0.281   0.367   0.379   0.394   0.402   0.410
 37 A'   38 A'   39 A'   40 A'   41 A'   42 A'   14 A"   43 A'                 
  0.451   0.475   0.529   0.546   0.549   0.574   0.585   0.679
 15 A"   44 A'   16 A"   17 A"   45 A'   46 A'   47 A'   18 A"                 
  0.729   0.746   0.766   0.790   0.809   0.837   0.837   0.880
 48 A'   49 A'   50 A'   19 A"   51 A'   20 A"   52 A'   53 A'                 
  0.930   0.943   1.015   1.072   1.117   1.333   1.598   1.658
 54 A'   21 A"   55 A'   56 A'   57 A'   58 A'   22 A"   59 A'                 
  1.686   1.786   1.946   1.964   2.014   2.083   2.245   2.246
 23 A"   60 A'   24 A"   61 A'   62 A'   25 A"   26 A"   63 A'                 
  2.325   2.399   2.500   2.709   2.833   3.020   3.626   3.648
 64 A'   65 A'   66 A'   27 A"   67 A'   68 A'   28 A"   69 A'                 
  3.892   3.926   3.969   3.990   4.008   4.016   4.083   4.312
 29 A"   70 A'   30 A"   71 A'   31 A"   72 A'   73 A'   74 A'                 
  4.706   6.537   7.517   7.542   7.618   9.585  25.744  25.854
 75 A'   76 A'   32 A"   77 A'   78 A'   79 A'   33 A"   80 A'                 
 26.198  35.103  35.813  47.833 215.552 289.708 289.731 289.829
 81 A'   82 A'   83 A'   84 A'   85 A'   34 A"   86 A'   87 A'                 
*******
 88 A'                                                                         

 Beta MOs, Restricted
 -- Occupied --                  
-482.87 -101.60  -62.53  -56.35  -56.34  -56.34  -14.48  -14.47
  1 A'    2 A'    3 A'    4 A'    1 A"    5 A'    6 A'    7 A'                 
 -9.509  -8.734  -7.275  -7.263  -7.262  -6.568  -6.551  -6.550
  8 A'    9 A'   10 A'    2 A"   11 A'   12 A'    3 A"   13 A'                 
 -2.678  -2.674  -2.673  -2.660  -2.660  -1.143  -0.868  -0.819
 14 A'    4 A"   15 A'    5 A"   16 A'   17 A'   18 A'   19 A'                 
 -0.634  -0.548  -0.502  -0.488  -0.355  -0.352  -0.332  -0.327
 20 A'   21 A'    6 A"   22 A'    7 A"   23 A'   24 A'    8 A"                 
 -0.308
 25 A'                                                                         
 -- Virtual --                   
 -0.165  -0.101  -0.042   0.008   0.036   0.045   0.049   0.074
 26 A'    9 A"   27 A'   28 A'   29 A'   30 A'   10 A"   31 A'                 
  0.081   0.086   0.110   0.120   0.121   0.153   0.155   0.184
 11 A"   32 A'   33 A'   12 A"   34 A'   35 A'   36 A'   13 A"                 
  0.216   0.235   0.281   0.367   0.379   0.394   0.402   0.410
 37 A'   38 A'   39 A'   40 A'   41 A'   42 A'   14 A"   43 A'                 
  0.451   0.475   0.529   0.546   0.549   0.574   0.585   0.679
 15 A"   44 A'   16 A"   17 A"   45 A'   46 A'   47 A'   18 A"                 
  0.729   0.746   0.766   0.790   0.809   0.837   0.837   0.880
 48 A'   49 A'   50 A'   19 A"   51 A'   20 A"   52 A'   53 A'                 
  0.930   0.943   1.015   1.072   1.117   1.333   1.598   1.658
 54 A'   21 A"   55 A'   56 A'   57 A'   58 A'   22 A"   59 A'                 
  1.686   1.786   1.946   1.964   2.014   2.083   2.245   2.246
 23 A"   60 A'   24 A"   61 A'   62 A'   25 A"   26 A"   63 A'                 
  2.325   2.399   2.500   2.709   2.833   3.020   3.626   3.648
 64 A'   65 A'   66 A'   27 A"   67 A'   68 A'   28 A"   69 A'                 
  3.892   3.926   3.969   3.990   4.008   4.016   4.083   4.312
 29 A"   70 A'   30 A"   71 A'   31 A"   72 A'   73 A'   74 A'                 
  4.706   6.537   7.517   7.542   7.618   9.585  25.744  25.854
 75 A'   76 A'   32 A"   77 A'   78 A'   79 A'   33 A"   80 A'                 
 26.198  35.103  35.813  47.833 215.552 289.708 289.731 289.829
 81 A'   82 A'   83 A'   84 A'   85 A'   34 A"   86 A'   87 A'                 
*******
 88 A'                                                                         
 --------------------------------------------------------------

          Ground-State Mulliken Net Atomic Charges

     Atom                 Charge (a.u.)
  ----------------------------------------
      1 N                     0.008222
      2 N                     0.071339
      3 Cl                   -0.052866
      4 Br                   -0.026695
  ----------------------------------------
  Sum of atomic charges =     0.000000

 -----------------------------------------------------------------
                    Cartesian Multipole Moments
 -----------------------------------------------------------------
    Charge (ESU x 10^10)
                 0.0000
    Dipole Moment (Debye)
         X       0.4176      Y       0.4165      Z       0.0000
       Tot       0.5898
    Quadrupole Moments (Debye-Ang)
        XX     -42.6214     XY       0.5707     YY     -42.1712
        XZ       0.0000     YZ       0.0000     ZZ     -41.9125
    Octopole Moments (Debye-Ang^2)
       XXX      33.5259    XXY       8.3984    XYY       8.8403
       YYY      11.7197    XXZ       0.0000    XYZ      -0.0000
       YYZ      -0.0000    XZZ       8.5427    YZZ       0.9763
       ZZZ      -0.0000
    Hexadecapole Moments (Debye-Ang^3)
      XXXX    -603.9653   XXXY      10.0088   XXYY    -121.4929
      XYYY       5.4782   YYYY    -172.3248   XXXZ      -0.0000
      XXYZ      -0.0000   XYYZ       0.0000   YYYZ       0.0000
      XXZZ    -110.1523   XYZZ       4.4493   YYZZ     -35.6653
      XZZZ       0.0000   YZZZ      -0.0000   ZZZZ     -47.4038
 -----------------------------------------------------------------
 Calculating analytic gradient of the SCF energy
 Gradient of SCF Energy
            1           2           3           4
    1  -0.0001386  -0.0006175   0.0004207   0.0003355
    2  -0.0007880   0.0008305  -0.0004597   0.0004172
    3  -0.0000000   0.0000000  -0.0000000  -0.0000000
 Max gradient component =       8.305E-04
 RMS gradient           =       4.459E-04
 Gradient time:  CPU 3.43 s  wall 3.43 s
 Geometry Optimization Parameters
   NAtoms,    NIC,     NZ,  NCons,   NDum,   NFix, NCnnct, MaxDiis
        4      14       4       0       0       0       0       0

 Cartesian Hessian Update
 Hessian Updated using BFGS Update


** GEOMETRY OPTIMIZATION IN DELOCALIZED INTERNAL COORDINATES **
   Searching for a Minimum

   Optimization Cycle:   6

                       Coordinates (Angstroms)
     ATOM                X               Y               Z
      1  N        -0.0881453393   -1.2805381373    0.0000000000
      2  N        -1.2490795179   -1.0917431572    0.0000000000
      3  Cl       -2.0292503761    0.6022201824    0.0000000000
      4  Br        1.3145291457    0.1729576765    0.0000000000
   Point Group: cs    Number of degrees of freedom:     5


   Energy is  -3143.812532784

 Hessian Updated using BFGS Update

  5 Hessian modes will be used to form the next step
  Hessian Eigenvalues:
     0.060560    0.180021    0.250772    0.434328    0.897327

 Minimum Search - Taking Simple RFO Step
 Searching for Lamda that Minimizes Along All modes
 Value Taken    Lamda =  -0.00000878
 Step Taken.  Stepsize is  0.009336

                             Maximum     Tolerance    Cnvgd?
         Gradient           0.000910      0.000300      NO
         Displacement       0.007288      0.001200      NO
         Energy change     -0.000036      0.000001      NO


 New Cartesian Coordinates Obtained by Inverse Iteration

 Displacement from previous Coordinates is:  0.009880
 ----------------------------------------------------------------
             Standard Nuclear Orientation (Angstroms)
    I     Atom           X                Y                Z
 ----------------------------------------------------------------
    1      N      -0.0874685091    -1.2796202094     0.0000000000
    2      N      -1.2480803304    -1.0929069343     0.0000000000
    3      Cl     -2.0330449152     0.6038866267     0.0000000000
    4      Br      1.3166476672     0.1715370814     0.0000000000
 ----------------------------------------------------------------
 Molecular Point Group                 Cs    NOp =  2
 Largest Abelian Subgroup              Cs    NOp =  2
 Nuclear Repulsion Energy =   281.7645212873 hartrees
 There are       33 alpha and       33 beta electrons
 Applying Cartesian multipole field
    Component          Value
    ---------          -----
     (2,0,0)        1.00000E-11
     (0,2,0)        2.00000E-11
     (0,0,2)       -3.00000E-11
 Nucleus-field energy     =     0.0000000070 hartrees
 Requested basis set is 6-311++G(d,p)
 There are 44 shells and 122 basis functions
 A cutoff of  1.0D-11 yielded    852 shell pairs
 There are      7076 function pairs (      7822 Cartesian)
 Smallest overlap matrix eigenvalue = 1.35E-04
 Guess MOs from SCF MO coefficient file

 -----------------------------------------------------------------------
  General SCF calculation program by
  Eric Jon Sundstrom, Paul Horn, Yuezhi Mao, Dmitri Zuev, Alec White,
  David Stuck, Shaama M.S., Shane Yost, Joonho Lee, David Small,
  Daniel Levine, Susi Lehtola, Hugh Burton, Evgeny Epifanovsky
 -----------------------------------------------------------------------
 Exchange:     0.2000 Hartree-Fock + 0.0800 Slater + 0.7200 B88
 Correlation:  0.1900 VWN1RPA + 0.8100 LYP
 Using SG-1 standard quadrature grid
 A restricted SCF calculation will be
 performed using DIIS
 SCF converges when DIIS error is below 1.0e-08
 ---------------------------------------
  Cycle       Energy         DIIS error
 ---------------------------------------
    1   -3143.8125275113      5.71e-05  
    2   -3143.8125369748      3.16e-05  
    3   -3143.8125361190      4.09e-05  
    4   -3143.8125388079      5.92e-06  
    5   -3143.8125388302      5.35e-06  
    6   -3143.8125388865      5.39e-07  
    7   -3143.8125388869      1.95e-07  
    8   -3143.8125388869      1.73e-07  
    9   -3143.8125388870      1.30e-08  
   10   -3143.8125388870      3.92e-09  Convergence criterion met
 ---------------------------------------
 SCF time:   CPU 10.38s  wall 11.00s 
 SCF   energy in the final basis set =    -3143.8125388870
 Total energy in the final basis set =    -3143.8125388870

 --------------------------------------------------------------
             Orbital Energies (a.u.) and Symmetries
 --------------------------------------------------------------

 Alpha MOs, Restricted
 -- Occupied --                  
-482.87 -101.60  -62.53  -56.35  -56.34  -56.34  -14.48  -14.47
  1 A'    2 A'    3 A'    4 A'    1 A"    5 A'    6 A'    7 A'                 
 -9.508  -8.734  -7.275  -7.263  -7.262  -6.568  -6.552  -6.551
  8 A'    9 A'   10 A'    2 A"   11 A'   12 A'    3 A"   13 A'                 
 -2.679  -2.674  -2.673  -2.660  -2.660  -1.143  -0.867  -0.820
 14 A'    4 A"   15 A'    5 A"   16 A'   17 A'   18 A'   19 A'                 
 -0.634  -0.548  -0.502  -0.488  -0.355  -0.351  -0.332  -0.328
 20 A'   21 A'    6 A"   22 A'    7 A"   23 A'   24 A'    8 A"                 
 -0.308
 25 A'                                                                         
 -- Virtual --                   
 -0.166  -0.101  -0.042   0.008   0.036   0.045   0.049   0.074
 26 A'    9 A"   27 A'   28 A'   29 A'   30 A'   10 A"   31 A'                 
  0.081   0.086   0.110   0.120   0.121   0.153   0.155   0.184
 11 A"   32 A'   33 A'   12 A"   34 A'   35 A'   36 A'   13 A"                 
  0.216   0.235   0.281   0.366   0.379   0.394   0.402   0.410
 37 A'   38 A'   39 A'   40 A'   41 A'   42 A'   14 A"   43 A'                 
  0.451   0.475   0.528   0.545   0.549   0.574   0.585   0.680
 15 A"   44 A'   16 A"   17 A"   45 A'   46 A'   47 A'   18 A"                 
  0.729   0.746   0.766   0.790   0.809   0.837   0.837   0.880
 48 A'   49 A'   50 A'   19 A"   51 A'   52 A'   20 A"   53 A'                 
  0.930   0.943   1.014   1.072   1.118   1.333   1.598   1.658
 54 A'   21 A"   55 A'   56 A'   57 A'   58 A'   22 A"   59 A'                 
  1.686   1.785   1.946   1.963   2.013   2.084   2.245   2.246
 23 A"   60 A'   24 A"   61 A'   62 A'   25 A"   26 A"   63 A'                 
  2.324   2.400   2.499   2.709   2.832   3.020   3.626   3.648
 64 A'   65 A'   66 A'   27 A"   67 A'   68 A'   28 A"   69 A'                 
  3.892   3.927   3.969   3.989   4.008   4.016   4.083   4.312
 29 A"   70 A'   30 A"   71 A'   31 A"   72 A'   73 A'   74 A'                 
  4.704   6.538   7.517   7.541   7.617   9.584  25.744  25.854
 75 A'   76 A'   32 A"   77 A'   78 A'   79 A'   33 A"   80 A'                 
 26.196  35.102  35.815  47.833 215.552 289.708 289.731 289.829
 81 A'   82 A'   83 A'   84 A'   85 A'   34 A"   86 A'   87 A'                 
*******
 88 A'                                                                         

 Beta MOs, Restricted
 -- Occupied --                  
-482.87 -101.60  -62.53  -56.35  -56.34  -56.34  -14.48  -14.47
  1 A'    2 A'    3 A'    4 A'    1 A"    5 A'    6 A'    7 A'                 
 -9.508  -8.734  -7.275  -7.263  -7.262  -6.568  -6.552  -6.551
  8 A'    9 A'   10 A'    2 A"   11 A'   12 A'    3 A"   13 A'                 
 -2.679  -2.674  -2.673  -2.660  -2.660  -1.143  -0.867  -0.820
 14 A'    4 A"   15 A'    5 A"   16 A'   17 A'   18 A'   19 A'                 
 -0.634  -0.548  -0.502  -0.488  -0.355  -0.351  -0.332  -0.328
 20 A'   21 A'    6 A"   22 A'    7 A"   23 A'   24 A'    8 A"                 
 -0.308
 25 A'                                                                         
 -- Virtual --                   
 -0.166  -0.101  -0.042   0.008   0.036   0.045   0.049   0.074
 26 A'    9 A"   27 A'   28 A'   29 A'   30 A'   10 A"   31 A'                 
  0.081   0.086   0.110   0.120   0.121   0.153   0.155   0.184
 11 A"   32 A'   33 A'   12 A"   34 A'   35 A'   36 A'   13 A"                 
  0.216   0.235   0.281   0.366   0.379   0.394   0.402   0.410
 37 A'   38 A'   39 A'   40 A'   41 A'   42 A'   14 A"   43 A'                 
  0.451   0.475   0.528   0.545   0.549   0.574   0.585   0.680
 15 A"   44 A'   16 A"   17 A"   45 A'   46 A'   47 A'   18 A"                 
  0.729   0.746   0.766   0.790   0.809   0.837   0.837   0.880
 48 A'   49 A'   50 A'   19 A"   51 A'   52 A'   20 A"   53 A'                 
  0.930   0.943   1.014   1.072   1.118   1.333   1.598   1.658
 54 A'   21 A"   55 A'   56 A'   57 A'   58 A'   22 A"   59 A'                 
  1.686   1.785   1.946   1.963   2.013   2.084   2.245   2.246
 23 A"   60 A'   24 A"   61 A'   62 A'   25 A"   26 A"   63 A'                 
  2.324   2.400   2.499   2.709   2.832   3.020   3.626   3.648
 64 A'   65 A'   66 A'   27 A"   67 A'   68 A'   28 A"   69 A'                 
  3.892   3.927   3.969   3.989   4.008   4.016   4.083   4.312
 29 A"   70 A'   30 A"   71 A'   31 A"   72 A'   73 A'   74 A'                 
  4.704   6.538   7.517   7.541   7.617   9.584  25.744  25.854
 75 A'   76 A'   32 A"   77 A'   78 A'   79 A'   33 A"   80 A'                 
 26.196  35.102  35.815  47.833 215.552 289.708 289.731 289.829
 81 A'   82 A'   83 A'   84 A'   85 A'   34 A"   86 A'   87 A'                 
*******
 88 A'                                                                         
 --------------------------------------------------------------

          Ground-State Mulliken Net Atomic Charges

     Atom                 Charge (a.u.)
  ----------------------------------------
      1 N                     0.008049
      2 N                     0.072173
      3 Cl                   -0.055398
      4 Br                   -0.024823
  ----------------------------------------
  Sum of atomic charges =     0.000000

 -----------------------------------------------------------------
                    Cartesian Multipole Moments
 -----------------------------------------------------------------
    Charge (ESU x 10^10)
                 0.0000
    Dipole Moment (Debye)
         X       0.4528      Y       0.4003      Z      -0.0000
       Tot       0.6044
    Quadrupole Moments (Debye-Ang)
        XX     -42.6518     XY       0.5983     YY     -42.1639
        XZ       0.0000     YZ       0.0000     ZZ     -41.9161
    Octopole Moments (Debye-Ang^2)
       XXX      33.7469    XXY       8.3730    XYY       8.8642
       YYY      11.6691    XXZ      -0.0000    XYZ      -0.0000
       YYZ      -0.0000    XZZ       8.5759    YZZ       0.9724
       ZZZ      -0.0000
    Hexadecapole Moments (Debye-Ang^3)
      XXXX    -605.9123   XXXY      10.4426   XXYY    -121.8021
      XYYY       5.8505   YYYY    -172.3773   XXXZ       0.0000
      XXYZ       0.0000   XYYZ       0.0000   YYYZ       0.0000
      XXZZ    -110.4811   XYZZ       4.5726   YYZZ     -35.6803
      XZZZ       0.0000   YZZZ       0.0000   ZZZZ     -47.4101
 -----------------------------------------------------------------
 Calculating analytic gradient of the SCF energy
 Gradient of SCF Energy
            1           2           3           4
    1  -0.0004362  -0.0001357   0.0001411   0.0004308
    2  -0.0006439   0.0004163  -0.0001221   0.0003497
    3   0.0000000  -0.0000000   0.0000000   0.0000000
 Max gradient component =       6.439E-04
 RMS gradient           =       3.081E-04
 Gradient time:  CPU 3.44 s  wall 3.44 s
 Geometry Optimization Parameters
   NAtoms,    NIC,     NZ,  NCons,   NDum,   NFix, NCnnct, MaxDiis
        4      14       4       0       0       0       0       0

 Cartesian Hessian Update
 Hessian Updated using BFGS Update


** GEOMETRY OPTIMIZATION IN DELOCALIZED INTERNAL COORDINATES **
   Searching for a Minimum

   Optimization Cycle:   7

                       Coordinates (Angstroms)
     ATOM                X               Y               Z
      1  N        -0.0874685091   -1.2796202094    0.0000000000
      2  N        -1.2480803304   -1.0929069343    0.0000000000
      3  Cl       -2.0330449152    0.6038866267    0.0000000000
      4  Br        1.3166476672    0.1715370814    0.0000000000
   Point Group: cs    Number of degrees of freedom:     5


   Energy is  -3143.812538887

 Hessian Updated using BFGS Update

  5 Hessian modes will be used to form the next step
  Hessian Eigenvalues:
     0.053626    0.116626    0.249508    0.461818    0.896228

 Minimum Search - Taking Simple RFO Step
 Searching for Lamda that Minimizes Along All modes
 Value Taken    Lamda =  -0.00000571
 Step Taken.  Stepsize is  0.008906

                             Maximum     Tolerance    Cnvgd?
         Gradient           0.000621      0.000300      NO
         Displacement       0.008558      0.001200      NO
         Energy change     -0.000006      0.000001      NO


 New Cartesian Coordinates Obtained by Inverse Iteration

 Displacement from previous Coordinates is:  0.007340
 ----------------------------------------------------------------
             Standard Nuclear Orientation (Angstroms)
    I     Atom           X                Y                Z
 ----------------------------------------------------------------
    1      N      -0.0862953199    -1.2781285659     0.0000000000
    2      N      -1.2470708884    -1.0936971303     0.0000000000
    3      Cl     -2.0352888417     0.6050453074     0.0000000000
    4      Br      1.3167089624     0.1696769532     0.0000000000
 ----------------------------------------------------------------
 Molecular Point Group                 Cs    NOp =  2
 Largest Abelian Subgroup              Cs    NOp =  2
 Nuclear Repulsion Energy =   281.7413237194 hartrees
 There are       33 alpha and       33 beta electrons
 Applying Cartesian multipole field
    Component          Value
    ---------          -----
     (2,0,0)        1.00000E-11
     (0,2,0)        2.00000E-11
     (0,0,2)       -3.00000E-11
 Nucleus-field energy     =     0.0000000070 hartrees
 Requested basis set is 6-311++G(d,p)
 There are 44 shells and 122 basis functions
 A cutoff of  1.0D-11 yielded    852 shell pairs
 There are      7076 function pairs (      7822 Cartesian)
 Smallest overlap matrix eigenvalue = 1.34E-04
 Guess MOs from SCF MO coefficient file

 -----------------------------------------------------------------------
  General SCF calculation program by
  Eric Jon Sundstrom, Paul Horn, Yuezhi Mao, Dmitri Zuev, Alec White,
  David Stuck, Shaama M.S., Shane Yost, Joonho Lee, David Small,
  Daniel Levine, Susi Lehtola, Hugh Burton, Evgeny Epifanovsky
 -----------------------------------------------------------------------
 Exchange:     0.2000 Hartree-Fock + 0.0800 Slater + 0.7200 B88
 Correlation:  0.1900 VWN1RPA + 0.8100 LYP
 Using SG-1 standard quadrature grid
 A restricted SCF calculation will be
 performed using DIIS
 SCF converges when DIIS error is below 1.0e-08
 ---------------------------------------
  Cycle       Energy         DIIS error
 ---------------------------------------
    1   -3143.8125342027      5.20e-05  
    2   -3143.8125408562      3.51e-05  
    3   -3143.8125407188      3.86e-05  
    4   -3143.8125429556      6.96e-06  
    5   -3143.8125430479      4.08e-06  
    6   -3143.8125430764      6.57e-07  
    7   -3143.8125430765      4.69e-07  
    8   -3143.8125430769      1.27e-07  
    9   -3143.8125430769      1.82e-08  
   10   -3143.8125430770      4.97e-09  Convergence criterion met
 ---------------------------------------
 SCF time:   CPU 10.39s  wall 11.00s 
 SCF   energy in the final basis set =    -3143.8125430770
 Total energy in the final basis set =    -3143.8125430770

 --------------------------------------------------------------
             Orbital Energies (a.u.) and Symmetries
 --------------------------------------------------------------

 Alpha MOs, Restricted
 -- Occupied --                  
-482.88 -101.60  -62.53  -56.35  -56.34  -56.34  -14.48  -14.47
  1 A'    2 A'    3 A'    4 A'    1 A"    5 A'    6 A'    7 A'                 
 -9.507  -8.735  -7.274  -7.262  -7.261  -6.569  -6.553  -6.551
  8 A'    9 A'   10 A'    2 A"   11 A'   12 A'    3 A"   13 A'                 
 -2.679  -2.675  -2.674  -2.661  -2.661  -1.143  -0.866  -0.820
 14 A'    4 A"   15 A'    5 A"   16 A'   17 A'   18 A'   19 A'                 
 -0.634  -0.548  -0.502  -0.488  -0.354  -0.351  -0.332  -0.328
 20 A'   21 A'    6 A"   22 A'    7 A"   23 A'   24 A'    8 A"                 
 -0.308
 25 A'                                                                         
 -- Virtual --                   
 -0.166  -0.101  -0.042   0.008   0.036   0.045   0.049   0.074
 26 A'    9 A"   27 A'   28 A'   29 A'   30 A'   10 A"   31 A'                 
  0.081   0.086   0.110   0.120   0.121   0.153   0.155   0.184
 11 A"   32 A'   33 A'   12 A"   34 A'   35 A'   36 A'   13 A"                 
  0.216   0.235   0.281   0.366   0.379   0.394   0.402   0.410
 37 A'   38 A'   39 A'   40 A'   41 A'   42 A'   14 A"   43 A'                 
  0.451   0.475   0.528   0.545   0.550   0.574   0.585   0.680
 15 A"   44 A'   16 A"   17 A"   45 A'   46 A'   47 A'   18 A"                 
  0.729   0.746   0.767   0.790   0.809   0.838   0.838   0.881
 48 A'   49 A'   50 A'   19 A"   51 A'   52 A'   20 A"   53 A'                 
  0.930   0.943   1.013   1.071   1.119   1.334   1.598   1.658
 54 A'   21 A"   55 A'   56 A'   57 A'   58 A'   22 A"   59 A'                 
  1.686   1.785   1.945   1.963   2.013   2.084   2.245   2.246
 23 A"   60 A'   24 A"   61 A'   62 A'   25 A"   26 A"   63 A'                 
  2.324   2.400   2.498   2.710   2.832   3.021   3.626   3.648
 64 A'   65 A'   66 A'   27 A"   67 A'   68 A'   28 A"   69 A'                 
  3.892   3.927   3.968   3.989   4.008   4.016   4.083   4.313
 29 A"   70 A'   30 A"   71 A'   31 A"   72 A'   73 A'   74 A'                 
  4.704   6.538   7.516   7.541   7.617   9.584  25.745  25.853
 75 A'   76 A'   32 A"   77 A'   78 A'   79 A'   33 A"   80 A'                 
 26.195  35.102  35.816  47.833 215.552 289.707 289.730 289.828
 81 A'   82 A'   83 A'   84 A'   85 A'   34 A"   86 A'   87 A'                 
*******
 88 A'                                                                         

 Beta MOs, Restricted
 -- Occupied --                  
-482.88 -101.60  -62.53  -56.35  -56.34  -56.34  -14.48  -14.47
  1 A'    2 A'    3 A'    4 A'    1 A"    5 A'    6 A'    7 A'                 
 -9.507  -8.735  -7.274  -7.262  -7.261  -6.569  -6.553  -6.551
  8 A'    9 A'   10 A'    2 A"   11 A'   12 A'    3 A"   13 A'                 
 -2.679  -2.675  -2.674  -2.661  -2.661  -1.143  -0.866  -0.820
 14 A'    4 A"   15 A'    5 A"   16 A'   17 A'   18 A'   19 A'                 
 -0.634  -0.548  -0.502  -0.488  -0.354  -0.351  -0.332  -0.328
 20 A'   21 A'    6 A"   22 A'    7 A"   23 A'   24 A'    8 A"                 
 -0.308
 25 A'                                                                         
 -- Virtual --                   
 -0.166  -0.101  -0.042   0.008   0.036   0.045   0.049   0.074
 26 A'    9 A"   27 A'   28 A'   29 A'   30 A'   10 A"   31 A'                 
  0.081   0.086   0.110   0.120   0.121   0.153   0.155   0.184
 11 A"   32 A'   33 A'   12 A"   34 A'   35 A'   36 A'   13 A"                 
  0.216   0.235   0.281   0.366   0.379   0.394   0.402   0.410
 37 A'   38 A'   39 A'   40 A'   41 A'   42 A'   14 A"   43 A'                 
  0.451   0.475   0.528   0.545   0.550   0.574   0.585   0.680
 15 A"   44 A'   16 A"   17 A"   45 A'   46 A'   47 A'   18 A"                 
  0.729   0.746   0.767   0.790   0.809   0.838   0.838   0.881
 48 A'   49 A'   50 A'   19 A"   51 A'   52 A'   20 A"   53 A'                 
  0.930   0.943   1.013   1.071   1.119   1.334   1.598   1.658
 54 A'   21 A"   55 A'   56 A'   57 A'   58 A'   22 A"   59 A'                 
  1.686   1.785   1.945   1.963   2.013   2.084   2.245   2.246
 23 A"   60 A'   24 A"   61 A'   62 A'   25 A"   26 A"   63 A'                 
  2.324   2.400   2.498   2.710   2.832   3.021   3.626   3.648
 64 A'   65 A'   66 A'   27 A"   67 A'   68 A'   28 A"   69 A'                 
  3.892   3.927   3.968   3.989   4.008   4.016   4.083   4.313
 29 A"   70 A'   30 A"   71 A'   31 A"   72 A'   73 A'   74 A'                 
  4.704   6.538   7.516   7.541   7.617   9.584  25.745  25.853
 75 A'   76 A'   32 A"   77 A'   78 A'   79 A'   33 A"   80 A'                 
 26.195  35.102  35.816  47.833 215.552 289.707 289.730 289.828
 81 A'   82 A'   83 A'   84 A'   85 A'   34 A"   86 A'   87 A'                 
*******
 88 A'                                                                         
 --------------------------------------------------------------

          Ground-State Mulliken Net Atomic Charges

     Atom                 Charge (a.u.)
  ----------------------------------------
      1 N                     0.007384
      2 N                     0.072712
      3 Cl                   -0.057700
      4 Br                   -0.022396
  ----------------------------------------
  Sum of atomic charges =     0.000000

 -----------------------------------------------------------------
                    Cartesian Multipole Moments
 -----------------------------------------------------------------
    Charge (ESU x 10^10)
                 0.0000
    Dipole Moment (Debye)
         X       0.4931      Y       0.3924      Z      -0.0000
       Tot       0.6302
    Quadrupole Moments (Debye-Ang)
        XX     -42.6775     XY       0.6196     YY     -42.1688
        XZ      -0.0000     YZ       0.0000     ZZ     -41.9146
    Octopole Moments (Debye-Ang^2)
       XXX      34.0186    XXY       8.3586    XYY       8.9188
       YYY      11.6808    XXZ       0.0000    XYZ       0.0000
       YYZ       0.0000    XZZ       8.6280    YZZ       0.9825
       ZZZ       0.0000
    Hexadecapole Moments (Debye-Ang^3)
      XXXX    -606.7561   XXXY      10.8478   XXYY    -121.9399
      XYYY       6.2017   YYYY    -172.3562   XXXZ       0.0000
      XXYZ       0.0000   XYYZ       0.0000   YYYZ       0.0000
      XXZZ    -110.6100   XYZZ       4.6898   YYZZ     -35.6752
      XZZZ       0.0000   YZZZ       0.0000   ZZZZ     -47.4013
 -----------------------------------------------------------------
 Calculating analytic gradient of the SCF energy
 Gradient of SCF Energy
            1           2           3           4
    1  -0.0004968   0.0001292  -0.0000177   0.0003853
    2  -0.0004159   0.0001512   0.0000688   0.0001959
    3   0.0000000  -0.0000000  -0.0000000  -0.0000000
 Max gradient component =       4.968E-04
 RMS gradient           =       2.330E-04
 Gradient time:  CPU 3.44 s  wall 3.44 s
 Geometry Optimization Parameters
   NAtoms,    NIC,     NZ,  NCons,   NDum,   NFix, NCnnct, MaxDiis
        4      14       4       0       0       0       0       0

 Cartesian Hessian Update
 Hessian Updated using BFGS Update


** GEOMETRY OPTIMIZATION IN DELOCALIZED INTERNAL COORDINATES **
   Searching for a Minimum

   Optimization Cycle:   8

                       Coordinates (Angstroms)
     ATOM                X               Y               Z
      1  N        -0.0862953199   -1.2781285659    0.0000000000
      2  N        -1.2470708884   -1.0936971303    0.0000000000
      3  Cl       -2.0352888417    0.6050453074    0.0000000000
      4  Br        1.3167089624    0.1696769532    0.0000000000
   Point Group: cs    Number of degrees of freedom:     5


   Energy is  -3143.812543077

 Hessian Updated using BFGS Update

  5 Hessian modes will be used to form the next step
  Hessian Eigenvalues:
     0.034424    0.089406    0.249113    0.499954    0.896595

 Minimum Search - Taking Simple RFO Step
 Searching for Lamda that Minimizes Along All modes
 Value Taken    Lamda =  -0.00000497
 Step Taken.  Stepsize is  0.011073

                             Maximum     Tolerance    Cnvgd?
         Gradient           0.000343      0.000300      NO
         Displacement       0.009743      0.001200      NO
         Energy change     -0.000004      0.000001      NO


 New Cartesian Coordinates Obtained by Inverse Iteration

 Displacement from previous Coordinates is:  0.007700
 ----------------------------------------------------------------
             Standard Nuclear Orientation (Angstroms)
    I     Atom           X                Y                Z
 ----------------------------------------------------------------
    1      N      -0.0847076437    -1.2762861322     0.0000000000
    2      N      -1.2460752042    -1.0943197080     0.0000000000
    3      Cl     -2.0358668415     0.6058864239     0.0000000000
    4      Br      1.3147036019     0.1676159806     0.0000000000
 ----------------------------------------------------------------
 Molecular Point Group                 Cs    NOp =  2
 Largest Abelian Subgroup              Cs    NOp =  2
 Nuclear Repulsion Energy =   281.9456350741 hartrees
 There are       33 alpha and       33 beta electrons
 Applying Cartesian multipole field
    Component          Value
    ---------          -----
     (2,0,0)        1.00000E-11
     (0,2,0)        2.00000E-11
     (0,0,2)       -3.00000E-11
 Nucleus-field energy     =     0.0000000070 hartrees
 Requested basis set is 6-311++G(d,p)
 There are 44 shells and 122 basis functions
 A cutoff of  1.0D-11 yielded    854 shell pairs
 There are      7084 function pairs (      7830 Cartesian)
 Smallest overlap matrix eigenvalue = 1.34E-04
 Guess MOs from SCF MO coefficient file

 -----------------------------------------------------------------------
  General SCF calculation program by
  Eric Jon Sundstrom, Paul Horn, Yuezhi Mao, Dmitri Zuev, Alec White,
  David Stuck, Shaama M.S., Shane Yost, Joonho Lee, David Small,
  Daniel Levine, Susi Lehtola, Hugh Burton, Evgeny Epifanovsky
 -----------------------------------------------------------------------
 Exchange:     0.2000 Hartree-Fock + 0.0800 Slater + 0.7200 B88
 Correlation:  0.1900 VWN1RPA + 0.8100 LYP
 Using SG-1 standard quadrature grid
 A restricted SCF calculation will be
 performed using DIIS
 SCF converges when DIIS error is below 1.0e-08
 ---------------------------------------
  Cycle       Energy         DIIS error
 ---------------------------------------
    1   -3143.8125349591      5.90e-05  
    2   -3143.8125432238      4.09e-05  
    3   -3143.8125430459      4.48e-05  
    4   -3143.8125460388      8.33e-06  
    5   -3143.8125461886      4.22e-06  
    6   -3143.8125462171      9.06e-07  
    7   -3143.8125462174      6.59e-07  
    8   -3143.8125462183      1.23e-07  
    9   -3143.8125462184      2.28e-08  
   10   -3143.8125462184      5.22e-09  Convergence criterion met
 ---------------------------------------
 SCF time:   CPU 10.40s  wall 11.00s 
 SCF   energy in the final basis set =    -3143.8125462184
 Total energy in the final basis set =    -3143.8125462184

 --------------------------------------------------------------
             Orbital Energies (a.u.) and Symmetries
 --------------------------------------------------------------

 Alpha MOs, Restricted
 -- Occupied --                  
-482.88 -101.59  -62.53  -56.35  -56.34  -56.34  -14.48  -14.47
  1 A'    2 A'    3 A'    4 A'    1 A"    5 A'    6 A'    7 A'                 
 -9.507  -8.736  -7.273  -7.261  -7.260  -6.570  -6.553  -6.552
  8 A'    9 A'   10 A'    2 A"   11 A'   12 A'    3 A"   13 A'                 
 -2.680  -2.676  -2.675  -2.662  -2.662  -1.143  -0.865  -0.822
 14 A'    4 A"   15 A'    5 A"   16 A'   17 A'   18 A'   19 A'                 
 -0.633  -0.548  -0.502  -0.488  -0.354  -0.350  -0.332  -0.328
 20 A'   21 A'    6 A"   22 A'    7 A"   23 A'   24 A'    8 A"                 
 -0.308
 25 A'                                                                         
 -- Virtual --                   
 -0.165  -0.101  -0.042   0.008   0.036   0.045   0.049   0.074
 26 A'    9 A"   27 A'   28 A'   29 A'   30 A'   10 A"   31 A'                 
  0.081   0.086   0.110   0.120   0.121   0.153   0.155   0.184
 11 A"   32 A'   33 A'   12 A"   34 A'   35 A'   36 A'   13 A"                 
  0.216   0.236   0.281   0.366   0.379   0.395   0.402   0.411
 37 A'   38 A'   39 A'   40 A'   41 A'   42 A'   14 A"   43 A'                 
  0.451   0.475   0.528   0.544   0.550   0.575   0.584   0.681
 15 A"   44 A'   16 A"   17 A"   45 A'   46 A'   47 A'   18 A"                 
  0.730   0.746   0.769   0.790   0.809   0.838   0.839   0.881
 48 A'   49 A'   50 A'   19 A"   51 A'   52 A'   20 A"   53 A'                 
  0.931   0.943   1.012   1.070   1.119   1.334   1.598   1.658
 54 A'   21 A"   55 A'   56 A'   57 A'   58 A'   22 A"   59 A'                 
  1.686   1.786   1.945   1.963   2.013   2.085   2.245   2.247
 23 A"   60 A'   24 A"   61 A'   62 A'   25 A"   26 A"   63 A'                 
  2.324   2.400   2.499   2.709   2.832   3.020   3.626   3.648
 64 A'   65 A'   66 A'   27 A"   67 A'   68 A'   28 A"   69 A'                 
  3.892   3.926   3.968   3.988   4.008   4.016   4.083   4.315
 29 A"   70 A'   30 A"   71 A'   31 A"   72 A'   73 A'   74 A'                 
  4.704   6.539   7.516   7.540   7.616   9.585  25.745  25.854
 75 A'   76 A'   32 A"   77 A'   78 A'   79 A'   33 A"   80 A'                 
 26.195  35.102  35.816  47.834 215.552 289.706 289.730 289.828
 81 A'   82 A'   83 A'   84 A'   85 A'   34 A"   86 A'   87 A'                 
*******
 88 A'                                                                         

 Beta MOs, Restricted
 -- Occupied --                  
-482.88 -101.59  -62.53  -56.35  -56.34  -56.34  -14.48  -14.47
  1 A'    2 A'    3 A'    4 A'    1 A"    5 A'    6 A'    7 A'                 
 -9.507  -8.736  -7.273  -7.261  -7.260  -6.570  -6.553  -6.552
  8 A'    9 A'   10 A'    2 A"   11 A'   12 A'    3 A"   13 A'                 
 -2.680  -2.676  -2.675  -2.662  -2.662  -1.143  -0.865  -0.822
 14 A'    4 A"   15 A'    5 A"   16 A'   17 A'   18 A'   19 A'                 
 -0.633  -0.548  -0.502  -0.488  -0.354  -0.350  -0.332  -0.328
 20 A'   21 A'    6 A"   22 A'    7 A"   23 A'   24 A'    8 A"                 
 -0.308
 25 A'                                                                         
 -- Virtual --                   
 -0.165  -0.101  -0.042   0.008   0.036   0.045   0.049   0.074
 26 A'    9 A"   27 A'   28 A'   29 A'   30 A'   10 A"   31 A'                 
  0.081   0.086   0.110   0.120   0.121   0.153   0.155   0.184
 11 A"   32 A'   33 A'   12 A"   34 A'   35 A'   36 A'   13 A"                 
  0.216   0.236   0.281   0.366   0.379   0.395   0.402   0.411
 37 A'   38 A'   39 A'   40 A'   41 A'   42 A'   14 A"   43 A'                 
  0.451   0.475   0.528   0.544   0.550   0.575   0.584   0.681
 15 A"   44 A'   16 A"   17 A"   45 A'   46 A'   47 A'   18 A"                 
  0.730   0.746   0.769   0.790   0.809   0.838   0.839   0.881
 48 A'   49 A'   50 A'   19 A"   51 A'   52 A'   20 A"   53 A'                 
  0.931   0.943   1.012   1.070   1.119   1.334   1.598   1.658
 54 A'   21 A"   55 A'   56 A'   57 A'   58 A'   22 A"   59 A'                 
  1.686   1.786   1.945   1.963   2.013   2.085   2.245   2.247
 23 A"   60 A'   24 A"   61 A'   62 A'   25 A"   26 A"   63 A'                 
  2.324   2.400   2.499   2.709   2.832   3.020   3.626   3.648
 64 A'   65 A'   66 A'   27 A"   67 A'   68 A'   28 A"   69 A'                 
  3.892   3.926   3.968   3.988   4.008   4.016   4.083   4.315
 29 A"   70 A'   30 A"   71 A'   31 A"   72 A'   73 A'   74 A'                 
  4.704   6.539   7.516   7.540   7.616   9.585  25.745  25.854
 75 A'   76 A'   32 A"   77 A'   78 A'   79 A'   33 A"   80 A'                 
 26.195  35.102  35.816  47.834 215.552 289.706 289.730 289.828
 81 A'   82 A'   83 A'   84 A'   85 A'   34 A"   86 A'   87 A'                 
*******
 88 A'                                                                         
 --------------------------------------------------------------

          Ground-State Mulliken Net Atomic Charges

     Atom                 Charge (a.u.)
  ----------------------------------------
      1 N                     0.006279
      2 N                     0.072962
      3 Cl                   -0.059775
      4 Br                   -0.019465
  ----------------------------------------
  Sum of atomic charges =     0.000000

 -----------------------------------------------------------------
                    Cartesian Multipole Moments
 -----------------------------------------------------------------
    Charge (ESU x 10^10)
                 0.0000
    Dipole Moment (Debye)
         X       0.5382      Y       0.3915      Z      -0.0000
       Tot       0.6655
    Quadrupole Moments (Debye-Ang)
        XX     -42.7011     XY       0.6362     YY     -42.1830
        XZ      -0.0000     YZ      -0.0000     ZZ     -41.9090
    Octopole Moments (Debye-Ang^2)
       XXX      34.3394    XXY       8.3483    XYY       9.0023
       YYY      11.7388    XXZ       0.0000    XYZ      -0.0000
       YYZ      -0.0000    XZZ       8.6984    YZZ       1.0014
       ZZZ      -0.0000
    Hexadecapole Moments (Debye-Ang^3)
      XXXX    -606.4928   XXXY      11.2210   XXYY    -121.9062
      XYYY       6.5226   YYYY    -172.3072   XXXZ       0.0000
      XXYZ      -0.0000   XYYZ      -0.0000   YYYZ      -0.0000
      XXZZ    -110.5362   XYZZ       4.7975   YYZZ     -35.6592
      XZZZ      -0.0000   YZZZ      -0.0000   ZZZZ     -47.3799
 -----------------------------------------------------------------
 Calculating analytic gradient of the SCF energy
 Gradient of SCF Energy
            1           2           3           4
    1  -0.0003222   0.0001915  -0.0000620   0.0001927
    2  -0.0001155  -0.0000179   0.0001651  -0.0000318
    3   0.0000000   0.0000000  -0.0000000  -0.0000000
 Max gradient component =       3.222E-04
 RMS gradient           =       1.364E-04
 Gradient time:  CPU 3.43 s  wall 3.44 s
 Geometry Optimization Parameters
   NAtoms,    NIC,     NZ,  NCons,   NDum,   NFix, NCnnct, MaxDiis
        4      14       4       0       0       0       0       0

 Cartesian Hessian Update
 Hessian Updated using BFGS Update


** GEOMETRY OPTIMIZATION IN DELOCALIZED INTERNAL COORDINATES **
   Searching for a Minimum

   Optimization Cycle:   9

                       Coordinates (Angstroms)
     ATOM                X               Y               Z
      1  N        -0.0847076437   -1.2762861322    0.0000000000
      2  N        -1.2460752042   -1.0943197080    0.0000000000
      3  Cl       -2.0358668415    0.6058864239    0.0000000000
      4  Br        1.3147036019    0.1676159806    0.0000000000
   Point Group: cs    Number of degrees of freedom:     5


   Energy is  -3143.812546218

 Hessian Updated using BFGS Update

  5 Hessian modes will be used to form the next step
  Hessian Eigenvalues:
     0.030155    0.079768    0.248989    0.477163    0.896925

 Minimum Search - Taking Simple RFO Step
 Searching for Lamda that Minimizes Along All modes
 Value Taken    Lamda =  -0.00000114
 Step Taken.  Stepsize is  0.004569

                             Maximum     Tolerance    Cnvgd?
         Gradient           0.000344      0.000300      NO
         Displacement       0.002987      0.001200      NO
         Energy change     -0.000003      0.000001      NO


 New Cartesian Coordinates Obtained by Inverse Iteration

 Displacement from previous Coordinates is:  0.004239
 ----------------------------------------------------------------
             Standard Nuclear Orientation (Angstroms)
    I     Atom           X                Y                Z
 ----------------------------------------------------------------
    1      N      -0.0841586306    -1.2757520017     0.0000000000
    2      N      -1.2459241449    -1.0943812813     0.0000000000
    3      Cl     -2.0348082088     0.6058654094     0.0000000000
    4      Br      1.3129448968     0.1671644380     0.0000000000
 ----------------------------------------------------------------
 Molecular Point Group                 Cs    NOp =  2
 Largest Abelian Subgroup              Cs    NOp =  2
 Nuclear Repulsion Energy =   282.1324586668 hartrees
 There are       33 alpha and       33 beta electrons
 Applying Cartesian multipole field
    Component          Value
    ---------          -----
     (2,0,0)        1.00000E-11
     (0,2,0)        2.00000E-11
     (0,0,2)       -3.00000E-11
 Nucleus-field energy     =     0.0000000070 hartrees
 Requested basis set is 6-311++G(d,p)
 There are 44 shells and 122 basis functions
 A cutoff of  1.0D-11 yielded    855 shell pairs
 There are      7089 function pairs (      7836 Cartesian)
 Smallest overlap matrix eigenvalue = 1.34E-04
 Guess MOs from SCF MO coefficient file

 -----------------------------------------------------------------------
  General SCF calculation program by
  Eric Jon Sundstrom, Paul Horn, Yuezhi Mao, Dmitri Zuev, Alec White,
  David Stuck, Shaama M.S., Shane Yost, Joonho Lee, David Small,
  Daniel Levine, Susi Lehtola, Hugh Burton, Evgeny Epifanovsky
 -----------------------------------------------------------------------
 Exchange:     0.2000 Hartree-Fock + 0.0800 Slater + 0.7200 B88
 Correlation:  0.1900 VWN1RPA + 0.8100 LYP
 Using SG-1 standard quadrature grid
 A restricted SCF calculation will be
 performed using DIIS
 SCF converges when DIIS error is below 1.0e-08
 ---------------------------------------
  Cycle       Energy         DIIS error
 ---------------------------------------
    1   -3143.8125450711      2.28e-05  
    2   -3143.8125465933      1.26e-05  
    3   -3143.8125463588      1.80e-05  
    4   -3143.8125468840      2.53e-06  
    5   -3143.8125468914      2.00e-06  
    6   -3143.8125468992      3.90e-07  
    7   -3143.8125468993      2.59e-07  
    8   -3143.8125468995      4.27e-08  
    9   -3143.8125468995      9.36e-09  Convergence criterion met
 ---------------------------------------
 SCF time:   CPU 9.36s  wall 9.00s 
 SCF   energy in the final basis set =    -3143.8125468995
 Total energy in the final basis set =    -3143.8125468995

 --------------------------------------------------------------
             Orbital Energies (a.u.) and Symmetries
 --------------------------------------------------------------

 Alpha MOs, Restricted
 -- Occupied --                  
-482.88 -101.59  -62.53  -56.35  -56.34  -56.34  -14.48  -14.47
  1 A'    2 A'    3 A'    4 A'    1 A"    5 A'    6 A'    7 A'                 
 -9.507  -8.736  -7.273  -7.261  -7.260  -6.570  -6.553  -6.552
  8 A'    9 A'   10 A'    2 A"   11 A'   12 A'    3 A"   13 A'                 
 -2.680  -2.676  -2.675  -2.662  -2.662  -1.143  -0.865  -0.822
 14 A'    4 A"   15 A'    5 A"   16 A'   17 A'   18 A'   19 A'                 
 -0.633  -0.548  -0.502  -0.488  -0.354  -0.350  -0.333  -0.329
 20 A'   21 A'    6 A"   22 A'    7 A"   23 A'   24 A'    8 A"                 
 -0.308
 25 A'                                                                         
 -- Virtual --                   
 -0.165  -0.101  -0.042   0.008   0.036   0.045   0.049   0.074
 26 A'    9 A"   27 A'   28 A'   29 A'   30 A'   10 A"   31 A'                 
  0.081   0.086   0.110   0.120   0.121   0.153   0.155   0.184
 11 A"   32 A'   33 A'   12 A"   34 A'   35 A'   36 A'   13 A"                 
  0.216   0.236   0.281   0.366   0.378   0.395   0.402   0.411
 37 A'   38 A'   39 A'   40 A'   41 A'   42 A'   14 A"   43 A'                 
  0.451   0.475   0.528   0.544   0.549   0.575   0.585   0.681
 15 A"   44 A'   16 A"   17 A"   45 A'   46 A'   47 A'   18 A"                 
  0.730   0.746   0.769   0.790   0.809   0.838   0.839   0.881
 48 A'   49 A'   50 A'   19 A"   51 A'   52 A'   20 A"   53 A'                 
  0.931   0.944   1.013   1.070   1.119   1.334   1.598   1.658
 54 A'   21 A"   55 A'   56 A'   57 A'   58 A'   22 A"   59 A'                 
  1.686   1.788   1.944   1.963   2.013   2.085   2.246   2.247
 23 A"   60 A'   24 A"   61 A'   62 A'   25 A"   26 A"   63 A'                 
  2.324   2.400   2.499   2.709   2.832   3.020   3.626   3.648
 64 A'   65 A'   66 A'   27 A"   67 A'   68 A'   28 A"   69 A'                 
  3.892   3.926   3.967   3.988   4.008   4.015   4.083   4.316
 29 A"   70 A'   30 A"   71 A'   31 A"   72 A'   73 A'   74 A'                 
  4.705   6.540   7.516   7.540   7.616   9.585  25.745  25.854
 75 A'   76 A'   32 A"   77 A'   78 A'   79 A'   33 A"   80 A'                 
 26.196  35.103  35.814  47.834 215.553 289.706 289.729 289.828
 81 A'   82 A'   83 A'   84 A'   85 A'   34 A"   86 A'   87 A'                 
*******
 88 A'                                                                         

 Beta MOs, Restricted
 -- Occupied --                  
-482.88 -101.59  -62.53  -56.35  -56.34  -56.34  -14.48  -14.47
  1 A'    2 A'    3 A'    4 A'    1 A"    5 A'    6 A'    7 A'                 
 -9.507  -8.736  -7.273  -7.261  -7.260  -6.570  -6.553  -6.552
  8 A'    9 A'   10 A'    2 A"   11 A'   12 A'    3 A"   13 A'                 
 -2.680  -2.676  -2.675  -2.662  -2.662  -1.143  -0.865  -0.822
 14 A'    4 A"   15 A'    5 A"   16 A'   17 A'   18 A'   19 A'                 
 -0.633  -0.548  -0.502  -0.488  -0.354  -0.350  -0.333  -0.329
 20 A'   21 A'    6 A"   22 A'    7 A"   23 A'   24 A'    8 A"                 
 -0.308
 25 A'                                                                         
 -- Virtual --                   
 -0.165  -0.101  -0.042   0.008   0.036   0.045   0.049   0.074
 26 A'    9 A"   27 A'   28 A'   29 A'   30 A'   10 A"   31 A'                 
  0.081   0.086   0.110   0.120   0.121   0.153   0.155   0.184
 11 A"   32 A'   33 A'   12 A"   34 A'   35 A'   36 A'   13 A"                 
  0.216   0.236   0.281   0.366   0.378   0.395   0.402   0.411
 37 A'   38 A'   39 A'   40 A'   41 A'   42 A'   14 A"   43 A'                 
  0.451   0.475   0.528   0.544   0.549   0.575   0.585   0.681
 15 A"   44 A'   16 A"   17 A"   45 A'   46 A'   47 A'   18 A"                 
  0.730   0.746   0.769   0.790   0.809   0.838   0.839   0.881
 48 A'   49 A'   50 A'   19 A"   51 A'   52 A'   20 A"   53 A'                 
  0.931   0.944   1.013   1.070   1.119   1.334   1.598   1.658
 54 A'   21 A"   55 A'   56 A'   57 A'   58 A'   22 A"   59 A'                 
  1.686   1.788   1.944   1.963   2.013   2.085   2.246   2.247
 23 A"   60 A'   24 A"   61 A'   62 A'   25 A"   26 A"   63 A'                 
  2.324   2.400   2.499   2.709   2.832   3.020   3.626   3.648
 64 A'   65 A'   66 A'   27 A"   67 A'   68 A'   28 A"   69 A'                 
  3.892   3.926   3.967   3.988   4.008   4.015   4.083   4.316
 29 A"   70 A'   30 A"   71 A'   31 A"   72 A'   73 A'   74 A'                 
  4.705   6.540   7.516   7.540   7.616   9.585  25.745  25.854
 75 A'   76 A'   32 A"   77 A'   78 A'   79 A'   33 A"   80 A'                 
 26.196  35.103  35.814  47.834 215.553 289.706 289.729 289.828
 81 A'   82 A'   83 A'   84 A'   85 A'   34 A"   86 A'   87 A'                 
*******
 88 A'                                                                         
 --------------------------------------------------------------

          Ground-State Mulliken Net Atomic Charges

     Atom                 Charge (a.u.)
  ----------------------------------------
      1 N                     0.005768
      2 N                     0.072823
      3 Cl                   -0.059994
      4 Br                   -0.018596
  ----------------------------------------
  Sum of atomic charges =     0.000000

 -----------------------------------------------------------------
                    Cartesian Multipole Moments
 -----------------------------------------------------------------
    Charge (ESU x 10^10)
                 0.0000
    Dipole Moment (Debye)
         X       0.5495      Y       0.3960      Z      -0.0000
       Tot       0.6773
    Quadrupole Moments (Debye-Ang)
        XX     -42.7045     XY       0.6366     YY     -42.1912
        XZ      -0.0000     YZ      -0.0000     ZZ     -41.9054
    Octopole Moments (Debye-Ang^2)
       XXX      34.4305    XXY       8.3479    XYY       9.0365
       YYY      11.7775    XXZ      -0.0000    XYZ      -0.0000
       YYZ      -0.0000    XZZ       8.7233    YZZ       1.0096
       ZZZ      -0.0000
    Hexadecapole Moments (Debye-Ang^3)
      XXXX    -605.6945   XXXY      11.2656   XXYY    -121.7839
      XYYY       6.5569   YYYY    -172.2891   XXXZ      -0.0000
      XXYZ      -0.0000   XYYZ       0.0000   YYYZ      -0.0000
      XXZZ    -110.3849   XYZZ       4.8095   YYZZ     -35.6510
      XZZZ      -0.0000   YZZZ      -0.0000   ZZZZ     -47.3680
 -----------------------------------------------------------------
 Calculating analytic gradient of the SCF energy
 Gradient of SCF Energy
            1           2           3           4
    1  -0.0001269   0.0000574   0.0000086   0.0000609
    2  -0.0000119  -0.0000032   0.0001318  -0.0001167
    3   0.0000000   0.0000000  -0.0000000  -0.0000000
 Max gradient component =       1.318E-04
 RMS gradient           =       6.728E-05
 Gradient time:  CPU 3.46 s  wall 3.46 s
 Geometry Optimization Parameters
   NAtoms,    NIC,     NZ,  NCons,   NDum,   NFix, NCnnct, MaxDiis
        4      14       4       0       0       0       0       0

 Cartesian Hessian Update
 Hessian Updated using BFGS Update


** GEOMETRY OPTIMIZATION IN DELOCALIZED INTERNAL COORDINATES **
   Searching for a Minimum

   Optimization Cycle:  10

                       Coordinates (Angstroms)
     ATOM                X               Y               Z
      1  N        -0.0841586306   -1.2757520017    0.0000000000
      2  N        -1.2459241449   -1.0943812813    0.0000000000
      3  Cl       -2.0348082088    0.6058654094    0.0000000000
      4  Br        1.3129448968    0.1671644380    0.0000000000
   Point Group: cs    Number of degrees of freedom:     5


   Energy is  -3143.812546899

 Hessian Updated using BFGS Update

  5 Hessian modes will be used to form the next step
  Hessian Eigenvalues:
     0.034785    0.064593    0.248845    0.413609    0.896193

 Minimum Search - Taking Simple RFO Step
 Searching for Lamda that Minimizes Along All modes
 Value Taken    Lamda =   0.00000000
 Step Taken.  Stepsize is  0.001215

                             Maximum     Tolerance    Cnvgd?
         Gradient           0.000130      0.000300     YES
         Displacement       0.000886      0.001200     YES
         Energy change     -0.000001      0.000001     YES


                       Distance Matrix (Angstroms)
             N (  1)   N (  2)   Cl(  3)
   N (  2)  1.175838
   Cl(  3)  2.710262  1.874347
   Br(  4)  2.008459  2.852947  3.376375

 Final energy is   -3143.8125468994649     


 ******************************
 **  OPTIMIZATION CONVERGED  **
 ******************************

                       Coordinates (Angstroms)
     ATOM                X               Y               Z
      1  N        -0.0841586306   -1.2757520017    0.0000000000
      2  N        -1.2459241449   -1.0943812813    0.0000000000
      3  Cl       -2.0348082088    0.6058654094    0.0000000000
      4  Br        1.3129448968    0.1671644380    0.0000000000

Z-matrix Print:
$molecule
0 1
Br
N  1 2.008459
N  2 1.175838 1 125.202641
Cl 3 1.874347 2 123.763647 1 -0.000000 0
$end


 --------------------------------------------------------------
             Orbital Energies (a.u.) and Symmetries
 --------------------------------------------------------------

 Alpha MOs, Restricted
 -- Occupied --                  
-482.88 -101.59  -62.53  -56.35  -56.34  -56.34  -14.48  -14.47
  1 A'    2 A'    3 A'    4 A'    1 A"    5 A'    6 A'    7 A'                 
 -9.507  -8.736  -7.273  -7.261  -7.260  -6.570  -6.553  -6.552
  8 A'    9 A'   10 A'    2 A"   11 A'   12 A'    3 A"   13 A'                 
 -2.680  -2.676  -2.675  -2.662  -2.662  -1.143  -0.865  -0.822
 14 A'    4 A"   15 A'    5 A"   16 A'   17 A'   18 A'   19 A'                 
 -0.633  -0.548  -0.502  -0.488  -0.354  -0.350  -0.333  -0.329
 20 A'   21 A'    6 A"   22 A'    7 A"   23 A'   24 A'    8 A"                 
 -0.308
 25 A'                                                                         
 -- Virtual --                   
 -0.165  -0.101  -0.042   0.008   0.036   0.045   0.049   0.074
 26 A'    9 A"   27 A'   28 A'   29 A'   30 A'   10 A"   31 A'                 
  0.081   0.086   0.110   0.120   0.121   0.153   0.155   0.184
 11 A"   32 A'   33 A'   12 A"   34 A'   35 A'   36 A'   13 A"                 
  0.216   0.236   0.281   0.366   0.378   0.395   0.402   0.411
 37 A'   38 A'   39 A'   40 A'   41 A'   42 A'   14 A"   43 A'                 
  0.451   0.475   0.528   0.544   0.549   0.575   0.585   0.681
 15 A"   44 A'   16 A"   17 A"   45 A'   46 A'   47 A'   18 A"                 
  0.730   0.746   0.769   0.790   0.809   0.838   0.839   0.881
 48 A'   49 A'   50 A'   19 A"   51 A'   52 A'   20 A"   53 A'                 
  0.931   0.944   1.013   1.070   1.119   1.334   1.598   1.658
 54 A'   21 A"   55 A'   56 A'   57 A'   58 A'   22 A"   59 A'                 
  1.686   1.788   1.944   1.963   2.013   2.085   2.246   2.247
 23 A"   60 A'   24 A"   61 A'   62 A'   25 A"   26 A"   63 A'                 
  2.324   2.400   2.499   2.709   2.832   3.020   3.626   3.648
 64 A'   65 A'   66 A'   27 A"   67 A'   68 A'   28 A"   69 A'                 
  3.892   3.926   3.967   3.988   4.008   4.015   4.083   4.316
 29 A"   70 A'   30 A"   71 A'   31 A"   72 A'   73 A'   74 A'                 
  4.705   6.540   7.516   7.540   7.616   9.585  25.745  25.854
 75 A'   76 A'   32 A"   77 A'   78 A'   79 A'   33 A"   80 A'                 
 26.196  35.103  35.814  47.834 215.553 289.706 289.729 289.828
 81 A'   82 A'   83 A'   84 A'   85 A'   34 A"   86 A'   87 A'                 
*******
 88 A'                                                                         

 Beta MOs, Restricted
 -- Occupied --                  
-482.88 -101.59  -62.53  -56.35  -56.34  -56.34  -14.48  -14.47
  1 A'    2 A'    3 A'    4 A'    1 A"    5 A'    6 A'    7 A'                 
 -9.507  -8.736  -7.273  -7.261  -7.260  -6.570  -6.553  -6.552
  8 A'    9 A'   10 A'    2 A"   11 A'   12 A'    3 A"   13 A'                 
 -2.680  -2.676  -2.675  -2.662  -2.662  -1.143  -0.865  -0.822
 14 A'    4 A"   15 A'    5 A"   16 A'   17 A'   18 A'   19 A'                 
 -0.633  -0.548  -0.502  -0.488  -0.354  -0.350  -0.333  -0.329
 20 A'   21 A'    6 A"   22 A'    7 A"   23 A'   24 A'    8 A"                 
 -0.308
 25 A'                                                                         
 -- Virtual --                   
 -0.165  -0.101  -0.042   0.008   0.036   0.045   0.049   0.074
 26 A'    9 A"   27 A'   28 A'   29 A'   30 A'   10 A"   31 A'                 
  0.081   0.086   0.110   0.120   0.121   0.153   0.155   0.184
 11 A"   32 A'   33 A'   12 A"   34 A'   35 A'   36 A'   13 A"                 
  0.216   0.236   0.281   0.366   0.378   0.395   0.402   0.411
 37 A'   38 A'   39 A'   40 A'   41 A'   42 A'   14 A"   43 A'                 
  0.451   0.475   0.528   0.544   0.549   0.575   0.585   0.681
 15 A"   44 A'   16 A"   17 A"   45 A'   46 A'   47 A'   18 A"                 
  0.730   0.746   0.769   0.790   0.809   0.838   0.839   0.881
 48 A'   49 A'   50 A'   19 A"   51 A'   52 A'   20 A"   53 A'                 
  0.931   0.944   1.013   1.070   1.119   1.334   1.598   1.658
 54 A'   21 A"   55 A'   56 A'   57 A'   58 A'   22 A"   59 A'                 
  1.686   1.788   1.944   1.963   2.013   2.085   2.246   2.247
 23 A"   60 A'   24 A"   61 A'   62 A'   25 A"   26 A"   63 A'                 
  2.324   2.400   2.499   2.709   2.832   3.020   3.626   3.648
 64 A'   65 A'   66 A'   27 A"   67 A'   68 A'   28 A"   69 A'                 
  3.892   3.926   3.967   3.988   4.008   4.015   4.083   4.316
 29 A"   70 A'   30 A"   71 A'   31 A"   72 A'   73 A'   74 A'                 
  4.705   6.540   7.516   7.540   7.616   9.585  25.745  25.854
 75 A'   76 A'   32 A"   77 A'   78 A'   79 A'   33 A"   80 A'                 
 26.196  35.103  35.814  47.834 215.553 289.706 289.729 289.828
 81 A'   82 A'   83 A'   84 A'   85 A'   34 A"   86 A'   87 A'                 
*******
 88 A'                                                                         
 --------------------------------------------------------------

          Ground-State Mulliken Net Atomic Charges

     Atom                 Charge (a.u.)
  ----------------------------------------
      1 N                     0.005768
      2 N                     0.072823
      3 Cl                   -0.059994
      4 Br                   -0.018596
  ----------------------------------------
  Sum of atomic charges =     0.000000

 -----------------------------------------------------------------
                    Cartesian Multipole Moments
 -----------------------------------------------------------------
    Charge (ESU x 10^10)
                 0.0000
    Dipole Moment (Debye)
         X       0.5495      Y       0.3960      Z      -0.0000
       Tot       0.6773
    Quadrupole Moments (Debye-Ang)
        XX     -42.7045     XY       0.6366     YY     -42.1912
        XZ      -0.0000     YZ      -0.0000     ZZ     -41.9054
    Octopole Moments (Debye-Ang^2)
       XXX      34.4305    XXY       8.3479    XYY       9.0365
       YYY      11.7775    XXZ      -0.0000    XYZ      -0.0000
       YYZ      -0.0000    XZZ       8.7233    YZZ       1.0096
       ZZZ      -0.0000
    Hexadecapole Moments (Debye-Ang^3)
      XXXX    -605.6945   XXXY      11.2656   XXYY    -121.7839
      XYYY       6.5569   YYYY    -172.2891   XXXZ      -0.0000
      XXYZ      -0.0000   XYYZ       0.0000   YYYZ      -0.0000
      XXZZ    -110.3849   XYZZ       4.8095   YYZZ     -35.6510
      XZZZ      -0.0000   YZZZ      -0.0000   ZZZZ     -47.3680
 -----------------------------------------------------------------
Archival summary:
1\1\TWL02\OPT\ProcedureUnspecified\BasisUnspecified\r1l12\taweetha\TueOct3013:52:192018TueOct3013:52:192018\0\\#,OPT,ProcedureUnspecified,BasisUnspecified,\\0,1\Br\N,1,2.00846\N,2,1.17584,1,125.203\Cl,3,1.87435,2,123.764,1,-0,0\\\@

 Total job time:  149.63s(wall), 148.94s(cpu) 
 Tue Oct 30 13:52:19 2018

        *************************************************************
        *                                                           *
        *  Thank you very much for using Q-Chem.  Have a nice day.  *
        *                                                           *
        *************************************************************


 
User input: 2 of 2 
 
Q-Chem Developer Version!
                  Welcome to Q-Chem
     A Quantum Leap Into The Future Of Chemistry


 Q-Chem 5.1, Q-Chem, Inc., Pleasanton, CA (2018)

 Yihan Shao,  Zhengting Gan,  E. Epifanovsky,  A. T. B. Gilbert,  M. Wormit,  
 J. Kussmann,  A. W. Lange,  A. Behn,  Jia Deng,  Xintian Feng,  D. Ghosh,  
 M. Goldey,  P. R. Horn,  L. D. Jacobson,  I. Kaliman,  T. Kus,  A. Landau,  
 Jie Liu,  E. I. Proynov,  R. M. Richard,  R. P. Steele,  E. J. Sundstrom,  
 H. L. Woodcock III,  P. M. Zimmerman,  D. Zuev,  B. Albrecht,  E. Alguire,  
 S. A. Baeppler,  D. Barton,  Z. Benda,  Y. A. Bernard,  E. J. Berquist,  
 K. B. Bravaya,  H. Burton,  D. Casanova,  Chun-Min Chang,  Yunqing Chen,  
 A. Chien,  K. D. Closser,  M. P. Coons,  S. Coriani,  S. Dasgupta,  
 A. L. Dempwolff,  M. Diedenhofen,  Hainam Do,  R. G. Edgar,  Po-Tung Fang,  
 S. Faraji,  S. Fatehi,  Qingguo Feng,  K. D. Fenk,  J. Fosso-Tande,  
 Qinghui Ge,  A. Ghysels,  G. Gidofalvi,  J. Gomes,  J. Gonthier,  A. Gunina,  
 D. Hait,  M. W. D. Hanson-Heine,  P. H. P. Harbach,  A. W. Hauser,  
 J. E. Herr,  E. G. Hohenstein,  Z. C. Holden,  Kerwin Hui,  B. C. Huynh,  
 T.-C. Jagau,  Hyunjun Ji,  B. Kaduk,  K. Khistyaev,  Jaehoon Kim,  
 P. Klunzinger,  K. Koh,  D. Kosenkov,  L. Koulias,  T. Kowalczyk,  
 C. M. Krauter,  A. Kunitsa,  Ka Un Lao,  A. Laurent,  K. V. Lawler,  
 Joonho Lee,  D. Lefrancois,  S. Lehtola,  D. S. Levine,  Yi-Pei Li,  
 You-Sheng Lin,  Fenglai Liu,  E. Livshits,  A. Luenser,  P. Manohar,  
 E. Mansoor,  S. F. Manzer,  Shan-Ping Mao,  Yuezhi Mao,  N. Mardirossian,  
 A. V. Marenich,  T. Markovich,  L. A. Martinez-Martinez,  S. A. Maurer,  
 N. J. Mayhall,  S. C. McKenzie,  J.-M. Mewes,  A. F. Morrison,  
 J. W. Mullinax,  K. Nanda,  T. S. Nguyen-Beck,  R. Olivares-Amaya,  
 J. A. Parkhill,  T. M. Perrine,  F. Plasser,  P. Pokhilko,  S. Prager,  
 A. Prociuk,  E. Ramos,  D. R. Rehn,  F. Rob,  M. Schneider,  N. Sergueev,  
 S. M. Sharada,  S. Sharma,  D. W. Small,  T. Stauch,  T. Stein,  
 Yu-Chuan Su,  A. J. W. Thom,  A. Tkatchenko,  T. Tsuchimochi,  N. M. Tubman,  
 L. Vogt,  M. L. Vidal,  O. Vydrov,  M. A. Watson,  J. Wenzel,  
 M. de Wergifosse,  T. A. Wesolowski,  A. White,  J. Witte,  A. Yamada,  
 Jun Yang,  K. Yao,  S. Yeganeh,  S. R. Yost,  Zhi-Qiang You,  A. Zech,  
 Igor Ying Zhang,  Xing Zhang,  Yan Zhao,  Ying Zhu,  B. R. Brooks,  
 G. K. L. Chan,  C. J. Cramer,  M. S. Gordon,  W. J. Hehre,  A. Klamt,  
 M. W. Schmidt,  C. D. Sherrill,  D. G. Truhlar,  A. Aspuru-Guzik,  R. Baer,  
 A. T. Bell,  N. A. Besley,  Jeng-Da Chai,  A. E. DePrince, III,  
 R. A. DiStasio Jr.,  A. Dreuw,  B. D. Dunietz,  T. R. Furlani,  
 Chao-Ping Hsu,  Yousung Jung,  Jing Kong,  D. S. Lambrecht,  WanZhen Liang,  
 C. Ochsenfeld,  V. A. Rassolov,  L. V. Slipchenko,  J. E. Subotnik,  
 T. Van Voorhis,  J. M. Herbert,  A. I. Krylov,  P. M. W. Gill,  M. Head-Gordon

 Contributors to earlier versions of Q-Chem not listed above: 
 R. D. Adamson,  B. Austin,  J. Baker,  G. J. O. Beran,  K. Brandhorst,  
 S. T. Brown,  E. F. C. Byrd,  A. K. Chakraborty,  C.-L. Cheng,  
 Siu Hung Chien,  D. M. Chipman,  D. L. Crittenden,  H. Dachsel,  
 R. J. Doerksen,  A. D. Dutoi,  L. Fusti-Molnar,  W. A. Goddard III,  
 A. Golubeva-Zadorozhnaya,  S. R. Gwaltney,  G. Hawkins,  A. Heyden,  
 S. Hirata,  G. Kedziora,  F. J. Keil,  C. Kelley,  Jihan Kim,  R. A. King,  
 R. Z. Khaliullin,  P. P. Korambath,  W. Kurlancheek,  A. M. Lee,  M. S. Lee,  
 S. V. Levchenko,  Ching Yeh Lin,  D. Liotard,  R. C. Lochan,  I. Lotan,  
 P. E. Maslen,  N. Nair,  D. P. O'Neill,  D. Neuhauser,  E. Neuscamman,  
 C. M. Oana,  R. Olson,  B. Peters,  R. Peverati,  P. A. Pieniazek,  
 Y. M. Rhee,  J. Ritchie,  M. A. Rohrdanz,  E. Rosta,  N. J. Russ,  
 H. F. Schaefer III,  N. E. Schultz,  N. Shenvi,  A. C. Simmonett,  A. Sodt,  
 D. Stuck,  K. S. Thanthiriwatte,  V. Vanovschi,  Tao Wang,  A. Warshel,  
 C. F. Williams,  Q. Wu,  X. Xu,  W. Zhang

 Please cite Q-Chem as follows:
 Y. Shao et al., Mol. Phys. 113, 184-215 (2015)
 DOI: 10.1080/00268976.2014.952696

 Q-Chem 5.1.1 for Intel X86 EM64T Linux

 Parts of Q-Chem use Armadillo 8.300.2 (Tropical Shenanigans).
 http://arma.sourceforge.net/

 Q-Chem begins on Tue Oct 30 13:52:19 2018  

Host: 
0

     Scratch files written to /scratch/taweetham/qchem16702//
The previous job contains 0 fragments, simply inherited here
Input Ideriv = 2
Curr. Ideriv = -1
Max.  Ideriv = 2

Checking the input file for inconsistencies... 	...done.

--------------------------------------------------------------
User input:
--------------------------------------------------------------

$molecule
read
$end

$rem
   job_type 	frequency
   basis 	6-311++g**
   method	b3lyp	
$end


--------------------------------------------------------------
 ----------------------------------------------------------------
             Standard Nuclear Orientation (Angstroms)
    I     Atom           X                Y                Z
 ----------------------------------------------------------------
    1      N      -0.0823703902    -1.2716339478    -0.0000000000
    2      N      -1.2484380252    -1.1203702070    -0.0000000000
    3      Cl     -2.0810310642     0.5589051447    -0.0000000000
    4      Br      1.2769482000     0.2069326178     0.0000000000
 ----------------------------------------------------------------
 Molecular Point Group                 Cs    NOp =  2
 Largest Abelian Subgroup              Cs    NOp =  2
 Nuclear Repulsion Energy =   282.1324586668 hartrees
 There are       33 alpha and       33 beta electrons
 Requested basis set is 6-311++G(d,p)
 There are 44 shells and 122 basis functions

 Total QAlloc Memory Limit   2000 MB
 Mega-Array Size       188 MB
 MEM_STATIC part       192 MB

                       Distance Matrix (Angstroms)
             N (  1)   N (  2)   Cl(  3)
   N (  2)  1.175838
   Cl(  3)  2.710262  1.874347
   Br(  4)  2.008459  2.852947  3.376375

 A cutoff of  1.0D-11 yielded    855 shell pairs
 There are      7089 function pairs (      7836 Cartesian)
 Smallest overlap matrix eigenvalue = 1.34E-04
 Guess from superposition of atomic densities
 Warning:  Energy on first SCF cycle will be non-variational
 SAD guess density has 66.000000 electrons

 -----------------------------------------------------------------------
  General SCF calculation program by
  Eric Jon Sundstrom, Paul Horn, Yuezhi Mao, Dmitri Zuev, Alec White,
  David Stuck, Shaama M.S., Shane Yost, Joonho Lee, David Small,
  Daniel Levine, Susi Lehtola, Hugh Burton, Evgeny Epifanovsky
 -----------------------------------------------------------------------
 Exchange:     0.2000 Hartree-Fock + 0.0800 Slater + 0.7200 B88
 Correlation:  0.1900 VWN1RPA + 0.8100 LYP
 Using SG-1 standard quadrature grid
 A restricted SCF calculation will be
 performed using DIIS
 SCF converges when DIIS error is below 1.0e-08
 ---------------------------------------
  Cycle       Energy         DIIS error
 ---------------------------------------
    1   -3144.1621789198      4.32e-02  
    2   -3143.7884891797      4.08e-03  
    3   -3143.7232909251      6.87e-03  
    4   -3143.8066510676      1.88e-03  
    5   -3143.8119711149      6.47e-04  
    6   -3143.8123600822      3.98e-04  
    7   -3143.8125886137      7.62e-05  
    8   -3143.8125973528      2.95e-05  
    9   -3143.8125995324      4.56e-06  
   10   -3143.8125995862      1.06e-06  
   11   -3143.8125995886      2.42e-07  
   12   -3143.8125995888      3.23e-08  
   13   -3143.8125995888      6.94e-09  Convergence criterion met
 ---------------------------------------
 SCF time:   CPU 13.36s  wall 13.00s 
 SCF   energy in the final basis set =    -3143.8125995888
 Total energy in the final basis set =    -3143.8125995888

 --------------------------------------------------------------
             Orbital Energies (a.u.) and Symmetries
 --------------------------------------------------------------

 Alpha MOs, Restricted
 -- Occupied --                  
-482.88 -101.59  -62.53  -56.35  -56.34  -56.34  -14.48  -14.47
  1 A'    2 A'    3 A'    4 A'    1 A"    5 A'    6 A'    7 A'                 
 -9.507  -8.736  -7.273  -7.261  -7.260  -6.570  -6.553  -6.552
  8 A'    9 A'   10 A'    2 A"   11 A'   12 A'    3 A"   13 A'                 
 -2.680  -2.676  -2.675  -2.662  -2.662  -1.143  -0.865  -0.822
 14 A'    4 A"   15 A'    5 A"   16 A'   17 A'   18 A'   19 A'                 
 -0.633  -0.548  -0.502  -0.488  -0.354  -0.350  -0.333  -0.329
 20 A'   21 A'    6 A"   22 A'    7 A"   23 A'   24 A'    8 A"                 
 -0.308
 25 A'                                                                         
 -- Virtual --                   
 -0.165  -0.101  -0.042   0.008   0.036   0.045   0.049   0.074
 26 A'    9 A"   27 A'   28 A'   29 A'   30 A'   10 A"   31 A'                 
  0.081   0.086   0.110   0.120   0.121   0.153   0.155   0.184
 11 A"   32 A'   33 A'   12 A"   34 A'   35 A'   36 A'   13 A"                 
  0.216   0.235   0.281   0.366   0.378   0.395   0.402   0.411
 37 A'   38 A'   39 A'   40 A'   41 A'   42 A'   14 A"   43 A'                 
  0.451   0.475   0.528   0.544   0.549   0.575   0.585   0.681
 15 A"   44 A'   16 A"   17 A"   45 A'   46 A'   47 A'   18 A"                 
  0.730   0.746   0.769   0.790   0.809   0.838   0.839   0.881
 48 A'   49 A'   50 A'   19 A"   51 A'   52 A'   20 A"   53 A'                 
  0.931   0.944   1.013   1.070   1.119   1.334   1.598   1.658
 54 A'   21 A"   55 A'   56 A'   57 A'   58 A'   22 A"   59 A'                 
  1.686   1.788   1.944   1.963   2.013   2.085   2.246   2.247
 23 A"   60 A'   24 A"   61 A'   62 A'   25 A"   26 A"   63 A'                 
  2.324   2.400   2.499   2.709   2.832   3.020   3.626   3.648
 64 A'   65 A'   66 A'   27 A"   67 A'   68 A'   28 A"   69 A'                 
  3.892   3.926   3.968   3.988   4.008   4.015   4.083   4.316
 29 A"   70 A'   30 A"   71 A'   31 A"   72 A'   73 A'   74 A'                 
  4.705   6.539   7.515   7.540   7.616   9.585  25.745  25.854
 75 A'   76 A'   32 A"   77 A'   78 A'   79 A'   33 A"   80 A'                 
 26.196  35.103  35.814  47.834 215.553 289.706 289.729 289.828
 81 A'   82 A'   83 A'   84 A'   85 A'   34 A"   86 A'   87 A'                 
*******
 88 A'                                                                         

 Beta MOs, Restricted
 -- Occupied --                  
-482.88 -101.59  -62.53  -56.35  -56.34  -56.34  -14.48  -14.47
  1 A'    2 A'    3 A'    4 A'    1 A"    5 A'    6 A'    7 A'                 
 -9.507  -8.736  -7.273  -7.261  -7.260  -6.570  -6.553  -6.552
  8 A'    9 A'   10 A'    2 A"   11 A'   12 A'    3 A"   13 A'                 
 -2.680  -2.676  -2.675  -2.662  -2.662  -1.143  -0.865  -0.822
 14 A'    4 A"   15 A'    5 A"   16 A'   17 A'   18 A'   19 A'                 
 -0.633  -0.548  -0.502  -0.488  -0.354  -0.350  -0.333  -0.329
 20 A'   21 A'    6 A"   22 A'    7 A"   23 A'   24 A'    8 A"                 
 -0.308
 25 A'                                                                         
 -- Virtual --                   
 -0.165  -0.101  -0.042   0.008   0.036   0.045   0.049   0.074
 26 A'    9 A"   27 A'   28 A'   29 A'   30 A'   10 A"   31 A'                 
  0.081   0.086   0.110   0.120   0.121   0.153   0.155   0.184
 11 A"   32 A'   33 A'   12 A"   34 A'   35 A'   36 A'   13 A"                 
  0.216   0.235   0.281   0.366   0.378   0.395   0.402   0.411
 37 A'   38 A'   39 A'   40 A'   41 A'   42 A'   14 A"   43 A'                 
  0.451   0.475   0.528   0.544   0.549   0.575   0.585   0.681
 15 A"   44 A'   16 A"   17 A"   45 A'   46 A'   47 A'   18 A"                 
  0.730   0.746   0.769   0.790   0.809   0.838   0.839   0.881
 48 A'   49 A'   50 A'   19 A"   51 A'   52 A'   20 A"   53 A'                 
  0.931   0.944   1.013   1.070   1.119   1.334   1.598   1.658
 54 A'   21 A"   55 A'   56 A'   57 A'   58 A'   22 A"   59 A'                 
  1.686   1.788   1.944   1.963   2.013   2.085   2.246   2.247
 23 A"   60 A'   24 A"   61 A'   62 A'   25 A"   26 A"   63 A'                 
  2.324   2.400   2.499   2.709   2.832   3.020   3.626   3.648
 64 A'   65 A'   66 A'   27 A"   67 A'   68 A'   28 A"   69 A'                 
  3.892   3.926   3.968   3.988   4.008   4.015   4.083   4.316
 29 A"   70 A'   30 A"   71 A'   31 A"   72 A'   73 A'   74 A'                 
  4.705   6.539   7.515   7.540   7.616   9.585  25.745  25.854
 75 A'   76 A'   32 A"   77 A'   78 A'   79 A'   33 A"   80 A'                 
 26.196  35.103  35.814  47.834 215.553 289.706 289.729 289.828
 81 A'   82 A'   83 A'   84 A'   85 A'   34 A"   86 A'   87 A'                 
*******
 88 A'                                                                         
 --------------------------------------------------------------

          Ground-State Mulliken Net Atomic Charges

     Atom                 Charge (a.u.)
  ----------------------------------------
      1 N                     0.005766
      2 N                     0.072790
      3 Cl                   -0.059988
      4 Br                   -0.018567
  ----------------------------------------
  Sum of atomic charges =     0.000000

 -----------------------------------------------------------------
                    Cartesian Multipole Moments
 -----------------------------------------------------------------
    Charge (ESU x 10^10)
                 0.0000
    Dipole Moment (Debye)
         X       0.5390      Y       0.4096      Z       0.0000
       Tot       0.6770
    Quadrupole Moments (Debye-Ang)
        XX     -42.7694     XY       0.6121     YY     -42.1541
        XZ      -0.0000     YZ      -0.0000     ZZ     -41.9054
    Octopole Moments (Debye-Ang^2)
       XXX      37.7714    XXY       8.4691    XYY      10.4887
       YYY      11.7404    XXZ       0.0000    XYZ       0.0000
       YYZ       0.0000    XZZ      10.0030    YZZ       0.9889
       ZZZ       0.0000
    Hexadecapole Moments (Debye-Ang^3)
      XXXX    -610.9896   XXXY       4.4278   XXYY    -122.0831
      XYYY       1.3578   YYYY    -171.5849   XXXZ      -0.0000
      XXYZ      -0.0000   XYYZ       0.0000   YYYZ       0.0000
      XXZZ    -111.1662   XYZZ       2.8907   YYZZ     -35.4392
      XZZZ       0.0000   YZZZ       0.0000   ZZZZ     -47.3678
 -----------------------------------------------------------------
 Calculating MO derivatives via CPSCF
   1         3          12      0.172684    0.070443
   2         3          12      0.028012    0.010794
   3         3          12      0.003688    0.001701
   4         3          12      0.000595    0.000336
   5         7           8      0.000063    0.000040
   6        14           1      0.000002    0.000002
   7        15           0      0.000000    0.000000    Roots Converged
 Time for AOints: 3.1 s (CPU) 3.2 s (wall)
 ------------------------------------------------------------------------------
                     AOints        : Timing summary (seconds)
 ------------------------------------------------------------------------------
     job step          cpu (% of tot)      sys (% of tot)     wall (% of tot)
 ------------------------------------------------------------------------------
  cpscf_lag         0.3406E+02 (50.7)   0.4700E-04 (15.3)   0.3408E+02 (50.6)
  iterzp            0.2987E+02 (44.5)   0.2590E-03 (84.4)   0.3002E+02 (44.6)
  make_fx           0.0000E+00 ( 0.0)   0.0000E+00 ( 0.0)   0.0000E+00 ( 0.0)
  AOints            0.3147E+01 ( 4.7)   0.1000E-05 ( 0.3)   0.3169E+01 ( 4.7)
 ------------------------------------------------------------------------------
   Grand Totals     0.6713E+02          0.3070E-03          0.6734E+02
 ------------------------------------------------------------------------------
 Calculating analytic Hessian of the SCF energy
 Polarizability Matrix (a.u.)
            1           2           3
    1 -91.5248305   1.6381250   0.0000000
    2   1.6381250 -49.2198285   0.0000000
    3   0.0000000   0.0000000 -29.8210874

 Direct stationary perturbation theory relativistic correction:

 rels  =      17.605397399201
 relv  =     -59.622250330518
 rel2e =       9.480286569313
 E_rel =     -32.536566362004

 Hessian of the SCF Energy
            1           2           3           4           5           6
    1   0.7975617  -0.1514624   0.0000000  -0.7673509   0.0645669  -0.0000000
    2  -0.1514624   0.1399238  -0.0000000   0.1008655  -0.0787553   0.0000000
    3   0.0000000  -0.0000000   0.0455216  -0.0000000   0.0000000  -0.0478746
    4  -0.7673509   0.1008655  -0.0000000   0.8221208  -0.0150678   0.0000000
    5   0.0645669  -0.0787553   0.0000000  -0.0150678   0.1251743  -0.0000000
    6  -0.0000000   0.0000000  -0.0478746   0.0000000  -0.0000000   0.0486086
    7  -0.0545041   0.0423693  -0.0000000   0.0145978  -0.0238612   0.0000000
    8   0.0653748  -0.0321629  -0.0000000  -0.0429354  -0.0377389  -0.0000000
    9   0.0000000   0.0000000   0.0170641  -0.0000000   0.0000000  -0.0172695
   10   0.0242932   0.0082277  -0.0000000  -0.0693677  -0.0256379  -0.0000000
   11   0.0215207  -0.0290056   0.0000000  -0.0428622  -0.0086802  -0.0000000
   12  -0.0000000   0.0000000  -0.0147111   0.0000000  -0.0000000   0.0165356
            7           8           9          10          11          12
    1  -0.0545041   0.0653748   0.0000000   0.0242932   0.0215207  -0.0000000
    2   0.0423693  -0.0321629   0.0000000   0.0082277  -0.0290056   0.0000000
    3  -0.0000000  -0.0000000   0.0170641  -0.0000000   0.0000000  -0.0147111
    4   0.0145978  -0.0429354  -0.0000000  -0.0693677  -0.0428622   0.0000000
    5  -0.0238612  -0.0377389   0.0000000  -0.0256379  -0.0086802  -0.0000000
    6   0.0000000  -0.0000000  -0.0172695  -0.0000000  -0.0000000   0.0165356
    7   0.0398210  -0.0219906   0.0000000   0.0000853   0.0034825  -0.0000000
    8  -0.0219906   0.0554488  -0.0000000  -0.0004489   0.0144530   0.0000000
    9   0.0000000  -0.0000000   0.0060794  -0.0000000  -0.0000000  -0.0058740
   10   0.0000853  -0.0004489  -0.0000000   0.0449893   0.0178591   0.0000000
   11   0.0034825   0.0144530  -0.0000000   0.0178591   0.0232328  -0.0000000
   12  -0.0000000   0.0000000  -0.0058740   0.0000000  -0.0000000   0.0040494
 Gradient time:  CPU 89.59 s  wall 89.83 s
 **********************************************************************
 **                                                                  **
 **                       VIBRATIONAL ANALYSIS                       **
 **                       --------------------                       **
 **                                                                  **
 **        VIBRATIONAL FREQUENCIES (CM**-1) AND NORMAL MODES         **
 **     FORCE CONSTANTS (mDYN/ANGSTROM) AND REDUCED MASSES (AMU)     **
 **                  INFRARED INTENSITIES (KM/MOL)                   **
 **                                                                  **
 **********************************************************************


 Mode:                 1                      2                      3
 Frequency:       132.31                 263.74                 367.19
 Force Cnst:      0.4206                 0.7159                 1.3823
 Red. Mass:      40.7829                17.4684                17.4014
 IR Active:          YES                    YES                    YES
 IR Intens:        1.525                163.546                 77.591
 Raman Active:       YES                    YES                    YES
               X      Y      Z        X      Y      Z        X      Y      Z
 N          0.170 -0.212 -0.000    0.624  0.484  0.000   -0.104  0.569 -0.000
 N          0.137 -0.127  0.000    0.539  0.019 -0.000   -0.196  0.688  0.000
 Cl         0.840  0.036 -0.000   -0.173  0.129  0.000    0.135 -0.363 -0.000
 Br        -0.427  0.044  0.000   -0.130 -0.147 -0.000   -0.007 -0.062  0.000
 TransDip  -0.003  0.039  0.000    0.410 -0.007 -0.000   -0.228  0.167  0.000

 Mode:                 4                      5                      6
 Frequency:       430.82                 634.44                1740.31
 Force Cnst:      1.5673                 3.3861                25.0190
 Red. Mass:      14.3320                14.2780                14.0206
 IR Active:          YES                    YES                    YES
 IR Intens:        0.027                196.074                145.087
 Raman Active:       YES                    YES                    YES
               X      Y      Z        X      Y      Z        X      Y      Z
 N          0.000 -0.000 -0.696    0.138 -0.655  0.000   -0.698  0.124 -0.000
 N          0.000  0.000  0.709    0.296  0.674 -0.000    0.703 -0.044  0.000
 Cl        -0.000  0.000 -0.101   -0.095 -0.016  0.000    0.014 -0.020 -0.000
 Br        -0.000 -0.000  0.042   -0.035  0.004 -0.000   -0.007 -0.005  0.000
 TransDip  -0.000  0.000  0.005   -0.444  0.061 -0.000   -0.037 -0.384 -0.000

 STANDARD THERMODYNAMIC QUANTITIES AT   298.15 K  AND     1.00 ATM

   This Molecule has  0 Imaginary Frequencies
   Zero point vibrational energy:        5.102 kcal/mol

   Atom    1 Element N  Has Mass   14.00307
   Atom    2 Element N  Has Mass   14.00307
   Atom    3 Element Cl Has Mass   34.96885
   Atom    4 Element Br Has Mass   78.91830
   Molecular Mass:   141.893290 amu
   Principal axes and moments of inertia in amu*Bohr^2:
                             1           2           3
    Eigenvalues --      194.54777  1076.42450  1270.97227
          X               0.99999    -0.00436     0.00000
          Y               0.00436     0.99999     0.00000
          Z               0.00000    -0.00000     1.00000
   Rotational Symmetry Number is   1
   The Molecule is an Asymmetric Top
   Translational Enthalpy:        0.889 kcal/mol
   Rotational Enthalpy:           0.889 kcal/mol
   Vibrational Enthalpy:          6.300 kcal/mol
   gas constant (RT):             0.592 kcal/mol
   Translational Entropy:        40.761  cal/mol.K
   Rotational Entropy:           27.078  cal/mol.K
   Vibrational Entropy:           6.895  cal/mol.K

   Total Enthalpy:                8.670 kcal/mol
   Total Entropy:                74.734  cal/mol.K

 ======================================================================

 STANDARD THERMODYNAMIC QUANTITIES FOR ANHARMONIC VIBRATION -- TOSH

   Zero point vibrational energy: ************ kcal/mol

   Vibrational Enthalpy:   ************ kcal/mol
   Vibrational Entropy:             NaN  cal/mol.K

   Total Enthalpy:         ************ kcal/mol
   Total Entropy:                   NaN  cal/mol.K

 ======================================================================

 STANDARD THERMODYNAMIC QUANTITIES FOR ANHARMONIC VIBRATION -- VPT2

   Zero point vibrational energy: ************ kcal/mol

   Vibrational Enthalpy:   ************ kcal/mol
   Vibrational Entropy:             NaN  cal/mol.K

   Total Enthalpy:         ************ kcal/mol
   Total Entropy:                   NaN  cal/mol.K

 ======================================================================

Archival summary:
1\1\TWL02\FREQ\ProcedureUnspecified\BasisUnspecified\r1l12\taweetha\TueOct3013:54:022018TueOct3013:54:022018\0\\#,FREQ,ProcedureUnspecified,BasisUnspecified,\\0,1\Br\N,1,2.00846\N,2,1.17584,1,125.203\Cl,3,1.87435,2,123.764,1,-0,0\\\@

 Total job time:  103.32s(wall), 103.02s(cpu) 
 Tue Oct 30 13:54:02 2018

        *************************************************************
        *                                                           *
        *  Thank you very much for using Q-Chem.  Have a nice day.  *
        *                                                           *
        *************************************************************
