# Supplementary material for: Geometric and energetic data from ab initio calculations of haloethene, haloimine, halomethylenephosphine, haloiminophosphine, halodiazene, halodiphosphene and halocyclopropane
Source: Data Brief. 2019 Nov 2;27:104738. doi: 10.1016/j.dib.2019.104738 (PMC6861602; doi:10.1016/j.dib.2019.104738)
Supplement: Multimedia component 6 [file mmc6.zip › NN/B3LYP/ClENNClE.out]

Q-Chem Developer Version!
                  Welcome to Q-Chem
     A Quantum Leap Into The Future Of Chemistry


 Q-Chem 5.1, Q-Chem, Inc., Pleasanton, CA (2018)

 Yihan Shao,  Zhengting Gan,  E. Epifanovsky,  A. T. B. Gilbert,  M. Wormit,  
 J. Kussmann,  A. W. Lange,  A. Behn,  Jia Deng,  Xintian Feng,  D. Ghosh,  
 M. Goldey,  P. R. Horn,  L. D. Jacobson,  I. Kaliman,  T. Kus,  A. Landau,  
 Jie Liu,  E. I. Proynov,  R. M. Richard,  R. P. Steele,  E. J. Sundstrom,  
 H. L. Woodcock III,  P. M. Zimmerman,  D. Zuev,  B. Albrecht,  E. Alguire,  
 S. A. Baeppler,  D. Barton,  Z. Benda,  Y. A. Bernard,  E. J. Berquist,  
 K. B. Bravaya,  H. Burton,  D. Casanova,  Chun-Min Chang,  Yunqing Chen,  
 A. Chien,  K. D. Closser,  M. P. Coons,  S. Coriani,  S. Dasgupta,  
 A. L. Dempwolff,  M. Diedenhofen,  Hainam Do,  R. G. Edgar,  Po-Tung Fang,  
 S. Faraji,  S. Fatehi,  Qingguo Feng,  K. D. Fenk,  J. Fosso-Tande,  
 Qinghui Ge,  A. Ghysels,  G. Gidofalvi,  J. Gomes,  J. Gonthier,  A. Gunina,  
 D. Hait,  M. W. D. Hanson-Heine,  P. H. P. Harbach,  A. W. Hauser,  
 J. E. Herr,  E. G. Hohenstein,  Z. C. Holden,  Kerwin Hui,  B. C. Huynh,  
 T.-C. Jagau,  Hyunjun Ji,  B. Kaduk,  K. Khistyaev,  Jaehoon Kim,  
 P. Klunzinger,  K. Koh,  D. Kosenkov,  L. Koulias,  T. Kowalczyk,  
 C. M. Krauter,  A. Kunitsa,  Ka Un Lao,  A. Laurent,  K. V. Lawler,  
 Joonho Lee,  D. Lefrancois,  S. Lehtola,  D. S. Levine,  Yi-Pei Li,  
 You-Sheng Lin,  Fenglai Liu,  E. Livshits,  A. Luenser,  P. Manohar,  
 E. Mansoor,  S. F. Manzer,  Shan-Ping Mao,  Yuezhi Mao,  N. Mardirossian,  
 A. V. Marenich,  T. Markovich,  L. A. Martinez-Martinez,  S. A. Maurer,  
 N. J. Mayhall,  S. C. McKenzie,  J.-M. Mewes,  A. F. Morrison,  
 J. W. Mullinax,  K. Nanda,  T. S. Nguyen-Beck,  R. Olivares-Amaya,  
 J. A. Parkhill,  T. M. Perrine,  F. Plasser,  P. Pokhilko,  S. Prager,  
 A. Prociuk,  E. Ramos,  D. R. Rehn,  F. Rob,  M. Schneider,  N. Sergueev,  
 S. M. Sharada,  S. Sharma,  D. W. Small,  T. Stauch,  T. Stein,  
 Yu-Chuan Su,  A. J. W. Thom,  A. Tkatchenko,  T. Tsuchimochi,  N. M. Tubman,  
 L. Vogt,  M. L. Vidal,  O. Vydrov,  M. A. Watson,  J. Wenzel,  
 M. de Wergifosse,  T. A. Wesolowski,  A. White,  J. Witte,  A. Yamada,  
 Jun Yang,  K. Yao,  S. Yeganeh,  S. R. Yost,  Zhi-Qiang You,  A. Zech,  
 Igor Ying Zhang,  Xing Zhang,  Yan Zhao,  Ying Zhu,  B. R. Brooks,  
 G. K. L. Chan,  C. J. Cramer,  M. S. Gordon,  W. J. Hehre,  A. Klamt,  
 M. W. Schmidt,  C. D. Sherrill,  D. G. Truhlar,  A. Aspuru-Guzik,  R. Baer,  
 A. T. Bell,  N. A. Besley,  Jeng-Da Chai,  A. E. DePrince, III,  
 R. A. DiStasio Jr.,  A. Dreuw,  B. D. Dunietz,  T. R. Furlani,  
 Chao-Ping Hsu,  Yousung Jung,  Jing Kong,  D. S. Lambrecht,  WanZhen Liang,  
 C. Ochsenfeld,  V. A. Rassolov,  L. V. Slipchenko,  J. E. Subotnik,  
 T. Van Voorhis,  J. M. Herbert,  A. I. Krylov,  P. M. W. Gill,  M. Head-Gordon

 Contributors to earlier versions of Q-Chem not listed above: 
 R. D. Adamson,  B. Austin,  J. Baker,  G. J. O. Beran,  K. Brandhorst,  
 S. T. Brown,  E. F. C. Byrd,  A. K. Chakraborty,  C.-L. Cheng,  
 Siu Hung Chien,  D. M. Chipman,  D. L. Crittenden,  H. Dachsel,  
 R. J. Doerksen,  A. D. Dutoi,  L. Fusti-Molnar,  W. A. Goddard III,  
 A. Golubeva-Zadorozhnaya,  S. R. Gwaltney,  G. Hawkins,  A. Heyden,  
 S. Hirata,  G. Kedziora,  F. J. Keil,  C. Kelley,  Jihan Kim,  R. A. King,  
 R. Z. Khaliullin,  P. P. Korambath,  W. Kurlancheek,  A. M. Lee,  M. S. Lee,  
 S. V. Levchenko,  Ching Yeh Lin,  D. Liotard,  R. C. Lochan,  I. Lotan,  
 P. E. Maslen,  N. Nair,  D. P. O'Neill,  D. Neuhauser,  E. Neuscamman,  
 C. M. Oana,  R. Olson,  B. Peters,  R. Peverati,  P. A. Pieniazek,  
 Y. M. Rhee,  J. Ritchie,  M. A. Rohrdanz,  E. Rosta,  N. J. Russ,  
 H. F. Schaefer III,  N. E. Schultz,  N. Shenvi,  A. C. Simmonett,  A. Sodt,  
 D. Stuck,  K. S. Thanthiriwatte,  V. Vanovschi,  Tao Wang,  A. Warshel,  
 C. F. Williams,  Q. Wu,  X. Xu,  W. Zhang

 Please cite Q-Chem as follows:
 Y. Shao et al., Mol. Phys. 113, 184-215 (2015)
 DOI: 10.1080/00268976.2014.952696

 Q-Chem 5.1.1 for Intel X86 EM64T Linux

 Parts of Q-Chem use Armadillo 8.300.2 (Tropical Shenanigans).
 http://arma.sourceforge.net/

 Q-Chem begins on Tue Oct 30 13:48:04 2018  

Host: 
0

     Scratch files written to /scratch/taweetham/qchem16657//
Input Ideriv = 2
Curr. Ideriv = -1
Max.  Ideriv = 2

Checking the input file for inconsistencies... 	...done.

--------------------------------------------------------------
User input:
--------------------------------------------------------------
$molecule
0 1
N 
N 1 NN 
Cl 2 NCl 1 ANG 
Cl 1 NCl 2 ANG  3 DHA

NN=1.25
NH=1.09
NF=1.36
NCl=1.75
NBr=1.94
NI=2.14
ANG=120.0
DHA=0.0
$end

$rem
   job_type	optimization
   basis	6-311++g**
   method	b3lyp
$end

--------------------------------------------------------------
 ----------------------------------------------------------------
             Standard Nuclear Orientation (Angstroms)
    I     Atom           X                Y                Z
 ----------------------------------------------------------------
    1      N       0.6250000000    -0.0000000000     1.0735106568
    2      N      -0.6250000000    -0.0000000000     1.0735106568
    3      Cl     -1.5000000000     0.0000000000    -0.4420337998
    4      Cl      1.5000000000     0.0000000000    -0.4420337998
 ----------------------------------------------------------------
 Molecular Point Group                 C2v   NOp =  4
 Largest Abelian Subgroup              C2v   NOp =  4
 Nuclear Repulsion Energy =   191.9423089352 hartrees
 There are       24 alpha and       24 beta electrons
 Requested basis set is 6-311++G(d,p)
 There are 38 shells and 104 basis functions

 Total QAlloc Memory Limit   2000 MB
 Mega-Array Size       188 MB
 MEM_STATIC part       192 MB
 A cutoff of  1.0D-11 yielded    669 shell pairs
 There are      5350 function pairs (      5796 Cartesian)
 Smallest overlap matrix eigenvalue = 1.81E-04

 Scale SEOQF with 1.000000e-01/1.000000e-01/1.000000e-01

 Standard Electronic Orientation quadrupole field applied
 Nucleus-field energy     =     0.0000000005 hartrees
 Guess from superposition of atomic densities
 Warning:  Energy on first SCF cycle will be non-variational
 SAD guess density has 48.000000 electrons

 -----------------------------------------------------------------------
  General SCF calculation program by
  Eric Jon Sundstrom, Paul Horn, Yuezhi Mao, Dmitri Zuev, Alec White,
  David Stuck, Shaama M.S., Shane Yost, Joonho Lee, David Small,
  Daniel Levine, Susi Lehtola, Hugh Burton, Evgeny Epifanovsky
 -----------------------------------------------------------------------
 Exchange:     0.2000 Hartree-Fock + 0.0800 Slater + 0.7200 B88
 Correlation:  0.1900 VWN1RPA + 0.8100 LYP
 Using SG-1 standard quadrature grid
 A restricted SCF calculation will be
 performed using DIIS
 SCF converges when DIIS error is below 1.0e-08
 ---------------------------------------
  Cycle       Energy         DIIS error
 ---------------------------------------
    1   -1030.3586416288      4.75e-02  
    2   -1029.8550662089      4.24e-03  
    3   -1029.8164300379      6.72e-03  
    4   -1029.8726573636      1.74e-03  
    5   -1029.8765782263      2.31e-04  
    6   -1029.8766425728      4.93e-05  
    7   -1029.8766456735      5.86e-06  
    8   -1029.8766457213      1.43e-06  
    9   -1029.8766457248      1.91e-07  
   10   -1029.8766457248      3.61e-08  
   11   -1029.8766457249      8.40e-09  Convergence criterion met
 ---------------------------------------
 SCF time:   CPU 4.71s  wall 4.00s 
 SCF   energy in the final basis set =    -1029.8766457249
 Total energy in the final basis set =    -1029.8766457249

 --------------------------------------------------------------
             Orbital Energies (a.u.) and Symmetries
 --------------------------------------------------------------

 Alpha MOs, Restricted
 -- Occupied --                  
-101.61 -101.61  -14.47  -14.47   -9.52   -9.52   -7.29   -7.29
  1 B1    1 A1    2 A1    2 B1    3 B1    3 A1    4 A1    4 B1                 
 -7.276  -7.276  -7.274  -7.274  -1.117  -0.912  -0.866  -0.647
  1 B2    1 A2    5 A1    5 B1    6 A1    6 B1    7 A1    7 B1                 
 -0.560  -0.494  -0.488  -0.379  -0.361  -0.357  -0.341  -0.321
  8 A1    2 B2    9 A1    2 A2    8 B1   10 A1    3 B2    9 B1                 
 -- Virtual --                   
 -0.114  -0.111  -0.019   0.016   0.041   0.054   0.055   0.085
  3 A2   11 A1   10 B1   12 A1   11 B1   13 A1    4 B2   14 A1                 
  0.087   0.100   0.113   0.127   0.132   0.159   0.162   0.190
  4 A2   12 B1   15 A1    5 B2   13 B1   14 B1   16 A1    5 A2                 
  0.226   0.233   0.298   0.334   0.395   0.398   0.412   0.438
 17 A1   15 B1   16 B1   17 B1   18 A1   18 B1    6 B2   19 A1                 
  0.458   0.476   0.589   0.670   0.689   0.743   0.744   0.768
  6 A2   19 B1   20 A1    7 B2    7 A2   20 B1   21 A1   22 A1                 
  0.820   0.821   0.826   0.834   0.864   0.873   0.904   0.970
 21 B1    8 B2    8 A2   23 A1    9 B2   22 B1   23 B1    9 A2                 
  0.980   0.990   1.057   1.111   1.159   1.322   1.579   1.678
 24 A1   25 A1   24 B1   26 A1   25 B1   26 B1   10 B2   27 A1                 
  1.744   1.964   2.019   2.117   2.210   2.230   2.247   2.278
 11 B2   28 A1   10 A2   27 B1   12 B2   28 B1   29 A1   11 A2                 
  2.326   2.506   2.526   2.623   2.856   2.943   3.625   3.694
 30 A1   31 A1   29 B1   12 A2   30 B1   31 B1   13 B2   32 A1                 
  3.870   3.926   3.960   4.789   9.497   9.680  25.709  25.771
 13 A2   33 A1   32 B1   33 B1   34 A1   34 B1   14 B2   14 A2                 
 25.796  25.871  26.196  26.260  35.149  35.544 215.453 215.662
 35 B1   35 A1   36 A1   36 B1   37 A1   37 B1   38 A1   38 B1                 

 Beta MOs, Restricted
 -- Occupied --                  
-101.61 -101.61  -14.47  -14.47   -9.52   -9.52   -7.29   -7.29
  1 B1    1 A1    2 A1    2 B1    3 B1    3 A1    4 A1    4 B1                 
 -7.276  -7.276  -7.274  -7.274  -1.117  -0.912  -0.866  -0.647
  1 B2    1 A2    5 A1    5 B1    6 A1    6 B1    7 A1    7 B1                 
 -0.560  -0.494  -0.488  -0.379  -0.361  -0.357  -0.341  -0.321
  8 A1    2 B2    9 A1    2 A2    8 B1   10 A1    3 B2    9 B1                 
 -- Virtual --                   
 -0.114  -0.111  -0.019   0.016   0.041   0.054   0.055   0.085
  3 A2   11 A1   10 B1   12 A1   11 B1   13 A1    4 B2   14 A1                 
  0.087   0.100   0.113   0.127   0.132   0.159   0.162   0.190
  4 A2   12 B1   15 A1    5 B2   13 B1   14 B1   16 A1    5 A2                 
  0.226   0.233   0.298   0.334   0.395   0.398   0.412   0.438
 17 A1   15 B1   16 B1   17 B1   18 A1   18 B1    6 B2   19 A1                 
  0.458   0.476   0.589   0.670   0.689   0.743   0.744   0.768
  6 A2   19 B1   20 A1    7 B2    7 A2   20 B1   21 A1   22 A1                 
  0.820   0.821   0.826   0.834   0.864   0.873   0.904   0.970
 21 B1    8 B2    8 A2   23 A1    9 B2   22 B1   23 B1    9 A2                 
  0.980   0.990   1.057   1.111   1.159   1.322   1.579   1.678
 24 A1   25 A1   24 B1   26 A1   25 B1   26 B1   10 B2   27 A1                 
  1.744   1.964   2.019   2.117   2.210   2.230   2.247   2.278
 11 B2   28 A1   10 A2   27 B1   12 B2   28 B1   29 A1   11 A2                 
  2.326   2.506   2.526   2.623   2.856   2.943   3.625   3.694
 30 A1   31 A1   29 B1   12 A2   30 B1   31 B1   13 B2   32 A1                 
  3.870   3.926   3.960   4.789   9.497   9.680  25.709  25.771
 13 A2   33 A1   32 B1   33 B1   34 A1   34 B1   14 B2   14 A2                 
 25.796  25.871  26.196  26.260  35.149  35.544 215.453 215.662
 35 B1   35 A1   36 A1   36 B1   37 A1   37 B1   38 A1   38 B1                 
 --------------------------------------------------------------

          Ground-State Mulliken Net Atomic Charges

     Atom                 Charge (a.u.)
  ----------------------------------------
      1 N                     0.041576
      2 N                     0.041576
      3 Cl                   -0.041576
      4 Cl                   -0.041576
  ----------------------------------------
  Sum of atomic charges =     0.000000

 -----------------------------------------------------------------
                    Cartesian Multipole Moments
 -----------------------------------------------------------------
    Charge (ESU x 10^10)
                 0.0000
    Dipole Moment (Debye)
         X       0.0000      Y       0.0000      Z      -1.0655
       Tot       1.0655
    Quadrupole Moments (Debye-Ang)
        XX     -36.6518     XY      -0.0000     YY     -35.8461
        XZ      -0.0000     YZ       0.0000     ZZ     -37.2619
    Octopole Moments (Debye-Ang^2)
       XXX      -0.0000    XXY      -0.0000    XYY      -0.0000
       YYY       0.0000    XXZ      -6.3322    XYZ       0.0000
       YYZ       0.0344    XZZ      -0.0000    YZZ       0.0000
       ZZZ      -9.3871
    Hexadecapole Moments (Debye-Ang^3)
      XXXX    -403.7781   XXXY      -0.0000   XXYY     -74.9206
      XYYY      -0.0000   YYYY     -38.6228   XXXZ      -0.0000
      XXYZ       0.0000   XYYZ      -0.0000   YYYZ       0.0000
      XXZZ     -86.0658   XYZZ      -0.0000   YYZZ     -30.6320
      XZZZ      -0.0000   YZZZ       0.0000   ZZZZ    -149.3367
 -----------------------------------------------------------------
 Calculating analytic gradient of the SCF energy
 Gradient of SCF Energy
            1           2           3           4
    1   0.0595385  -0.0595385   0.0117587  -0.0117587
    2  -0.0000000   0.0000000  -0.0000000   0.0000000
    3  -0.0080911  -0.0080911   0.0080911   0.0080911
 Max gradient component =       5.954E-02
 RMS gradient           =       2.521E-02
 Gradient time:  CPU 1.96 s  wall 2.03 s
 Geometry Optimization Parameters
   NAtoms,    NIC,     NZ,  NCons,   NDum,   NFix, NCnnct, MaxDiis
        4      14       4       0       0       0       0       0


** GEOMETRY OPTIMIZATION IN DELOCALIZED INTERNAL COORDINATES **
   Searching for a Minimum

   Optimization Cycle:   1

                       Coordinates (Angstroms)
     ATOM                X               Y               Z
      1  N         0.6250000000    0.0000000000    1.0735106568
      2  N        -0.6250000000    0.0000000000    1.0735106568
      3  Cl       -1.5000000000    0.0000000000   -0.4420337998
      4  Cl        1.5000000000    0.0000000000   -0.4420337998
   Point Group: c2v   Number of degrees of freedom:     3


   Energy is  -1029.876645725


 Attempting to Generate Delocalized Internal Coordinates

  3 Hessian modes will be used to form the next step
  Hessian Eigenvalues:
     0.250000    0.304873    0.832368

 Minimum Search - Taking Simple RFO Step
 Searching for Lamda that Minimizes Along All modes
 Value Taken    Lamda =  -0.00699118
 Step Taken.  Stepsize is  0.138317

                             Maximum     Tolerance    Cnvgd?
         Gradient           0.049790      0.000300      NO
         Displacement       0.100849      0.001200      NO
         Energy change     *********      0.000001      NO


 New Cartesian Coordinates Obtained by Inverse Iteration

 Displacement from previous Coordinates is:  0.325320
 ----------------------------------------------------------------
             Standard Nuclear Orientation (Angstroms)
    I     Atom           X                Y                Z
 ----------------------------------------------------------------
    1      N       0.6099385463     0.0000000000     1.0456366354
    2      N      -0.6099385463     0.0000000000     1.0456366354
    3      Cl     -1.6141811864     0.0000000000    -0.4141597785
    4      Cl      1.6141811864     0.0000000000    -0.4141597785
 ----------------------------------------------------------------
 Molecular Point Group                 C2v   NOp =  4
 Largest Abelian Subgroup              C2v   NOp =  4
 Nuclear Repulsion Energy =   187.0477647870 hartrees
 There are       24 alpha and       24 beta electrons
 Applying Cartesian multipole field
    Component          Value
    ---------          -----
     (2,0,0)        1.00000E-11
     (0,2,0)        2.00000E-11
     (0,0,2)       -3.00000E-11
 Nucleus-field energy     =     0.0000000011 hartrees
 Requested basis set is 6-311++G(d,p)
 There are 38 shells and 104 basis functions
 A cutoff of  1.0D-11 yielded    663 shell pairs
 There are      5316 function pairs (      5760 Cartesian)
 Smallest overlap matrix eigenvalue = 1.51E-04
 Guess MOs from SCF MO coefficient file

 -----------------------------------------------------------------------
  General SCF calculation program by
  Eric Jon Sundstrom, Paul Horn, Yuezhi Mao, Dmitri Zuev, Alec White,
  David Stuck, Shaama M.S., Shane Yost, Joonho Lee, David Small,
  Daniel Levine, Susi Lehtola, Hugh Burton, Evgeny Epifanovsky
 -----------------------------------------------------------------------
 Exchange:     0.2000 Hartree-Fock + 0.0800 Slater + 0.7200 B88
 Correlation:  0.1900 VWN1RPA + 0.8100 LYP
 Using SG-1 standard quadrature grid
 A restricted SCF calculation will be
 performed using DIIS
 SCF converges when DIIS error is below 1.0e-08
 ---------------------------------------
  Cycle       Energy         DIIS error
 ---------------------------------------
    1   -1029.8737214809      1.50e-03  
    2   -1029.8799647318      2.92e-04  
    3   -1029.8800369128      2.44e-04  
    4   -1029.8800872255      1.58e-04  
    5   -1029.8801203700      2.29e-05  
    6   -1029.8801210982      4.31e-06  
    7   -1029.8801211201      9.77e-07  
    8   -1029.8801211216      9.94e-08  
    9   -1029.8801211217      2.47e-08  
   10   -1029.8801211216      6.69e-09  Convergence criterion met
 ---------------------------------------
 SCF time:   CPU 5.97s  wall 7.00s 
 SCF   energy in the final basis set =    -1029.8801211216
 Total energy in the final basis set =    -1029.8801211216

 --------------------------------------------------------------
             Orbital Energies (a.u.) and Symmetries
 --------------------------------------------------------------

 Alpha MOs, Restricted
 -- Occupied --                  
-101.61 -101.61  -14.48  -14.47   -9.52   -9.52   -7.29   -7.29
  1 B1    1 A1    2 A1    2 B1    3 B1    3 A1    4 B1    4 A1                 
 -7.274  -7.274  -7.273  -7.273  -1.126  -0.908  -0.867  -0.645
  1 B2    1 A2    5 A1    5 B1    6 A1    6 B1    7 A1    7 B1                 
 -0.562  -0.499  -0.489  -0.378  -0.364  -0.352  -0.342  -0.316
  8 A1    2 B2    9 A1    2 A2    8 B1   10 A1    3 B2    9 B1                 
 -- Virtual --                   
 -0.120  -0.109  -0.025   0.014   0.040   0.053   0.055   0.084
 11 A1    3 A2   10 B1   12 A1   11 B1   13 A1    4 B2   14 A1                 
  0.086   0.096   0.116   0.127   0.130   0.160   0.164   0.190
  4 A2   12 B1   15 A1    5 B2   13 B1   14 B1   16 A1    5 A2                 
  0.227   0.243   0.294   0.353   0.391   0.406   0.416   0.422
 17 A1   15 B1   16 B1   17 B1   18 A1   18 B1    6 B2   19 A1                 
  0.459   0.492   0.594   0.671   0.686   0.746   0.751   0.787
  6 A2   19 B1   20 A1    7 B2    7 A2   21 A1   20 B1   22 A1                 
  0.801   0.823   0.827   0.834   0.864   0.870   0.919   0.969
 21 B1    8 B2    8 A2   23 A1    9 B2   22 B1   23 B1   24 A1                 
  0.979   0.989   1.063   1.097   1.153   1.335   1.587   1.681
  9 A2   25 A1   24 B1   26 A1   25 B1   26 B1   10 B2   27 A1                 
  1.723   1.931   2.029   2.089   2.205   2.233   2.236   2.275
 11 B2   28 A1   10 A2   27 B1   12 B2   29 A1   28 B1   11 A2                 
  2.364   2.497   2.503   2.656   2.897   2.971   3.625   3.686
 30 A1   29 B1   31 A1   12 A2   30 B1   31 B1   13 B2   32 A1                 
  3.883   3.958   3.981   4.765   9.512   9.663  25.700  25.776
 13 A2   32 B1   33 A1   33 B1   34 A1   34 B1   14 B2   14 A2                 
 25.785  25.839  26.216  26.238  35.133  35.639 215.473 215.642
 35 B1   35 A1   36 A1   36 B1   37 A1   37 B1   38 A1   38 B1                 

 Beta MOs, Restricted
 -- Occupied --                  
-101.61 -101.61  -14.48  -14.47   -9.52   -9.52   -7.29   -7.29
  1 B1    1 A1    2 A1    2 B1    3 B1    3 A1    4 B1    4 A1                 
 -7.274  -7.274  -7.273  -7.273  -1.126  -0.908  -0.867  -0.645
  1 B2    1 A2    5 A1    5 B1    6 A1    6 B1    7 A1    7 B1                 
 -0.562  -0.499  -0.489  -0.378  -0.364  -0.352  -0.342  -0.316
  8 A1    2 B2    9 A1    2 A2    8 B1   10 A1    3 B2    9 B1                 
 -- Virtual --                   
 -0.120  -0.109  -0.025   0.014   0.040   0.053   0.055   0.084
 11 A1    3 A2   10 B1   12 A1   11 B1   13 A1    4 B2   14 A1                 
  0.086   0.096   0.116   0.127   0.130   0.160   0.164   0.190
  4 A2   12 B1   15 A1    5 B2   13 B1   14 B1   16 A1    5 A2                 
  0.227   0.243   0.294   0.353   0.391   0.406   0.416   0.422
 17 A1   15 B1   16 B1   17 B1   18 A1   18 B1    6 B2   19 A1                 
  0.459   0.492   0.594   0.671   0.686   0.746   0.751   0.787
  6 A2   19 B1   20 A1    7 B2    7 A2   21 A1   20 B1   22 A1                 
  0.801   0.823   0.827   0.834   0.864   0.870   0.919   0.969
 21 B1    8 B2    8 A2   23 A1    9 B2   22 B1   23 B1   24 A1                 
  0.979   0.989   1.063   1.097   1.153   1.335   1.587   1.681
  9 A2   25 A1   24 B1   26 A1   25 B1   26 B1   10 B2   27 A1                 
  1.723   1.931   2.029   2.089   2.205   2.233   2.236   2.275
 11 B2   28 A1   10 A2   27 B1   12 B2   29 A1   28 B1   11 A2                 
  2.364   2.497   2.503   2.656   2.897   2.971   3.625   3.686
 30 A1   29 B1   31 A1   12 A2   30 B1   31 B1   13 B2   32 A1                 
  3.883   3.958   3.981   4.765   9.512   9.663  25.700  25.776
 13 A2   32 B1   33 A1   33 B1   34 A1   34 B1   14 B2   14 A2                 
 25.785  25.839  26.216  26.238  35.133  35.639 215.473 215.642
 35 B1   35 A1   36 A1   36 B1   37 A1   37 B1   38 A1   38 B1                 
 --------------------------------------------------------------

          Ground-State Mulliken Net Atomic Charges

     Atom                 Charge (a.u.)
  ----------------------------------------
      1 N                     0.061531
      2 N                     0.061531
      3 Cl                   -0.061531
      4 Cl                   -0.061531
  ----------------------------------------
  Sum of atomic charges =     0.000000

 -----------------------------------------------------------------
                    Cartesian Multipole Moments
 -----------------------------------------------------------------
    Charge (ESU x 10^10)
                 0.0000
    Dipole Moment (Debye)
         X       0.0000      Y      -0.0000      Z      -0.8239
       Tot       0.8239
    Quadrupole Moments (Debye-Ang)
        XX     -36.3201     XY      -0.0000     YY     -35.8585
        XZ       0.0000     YZ      -0.0000     ZZ     -37.3678
    Octopole Moments (Debye-Ang^2)
       XXX       0.0000    XXY       0.0000    XYY       0.0000
       YYY       0.0000    XXZ      -6.9904    XYZ       0.0000
       YYZ      -0.1747    XZZ       0.0000    YZZ       0.0000
       ZZZ      -9.0304
    Hexadecapole Moments (Debye-Ang^3)
      XXXX    -451.0348   XXXY      -0.0000   XXYY     -83.9585
      XYYY       0.0000   YYYY     -38.6800   XXXZ      -0.0000
      XXYZ      -0.0000   XYYZ       0.0000   YYYZ      -0.0000
      XXZZ     -92.7760   XYZZ       0.0000   YYZZ     -29.3031
      XZZZ       0.0000   YZZZ      -0.0000   ZZZZ    -142.3796
 -----------------------------------------------------------------
 Calculating analytic gradient of the SCF energy
 Gradient of SCF Energy
            1           2           3           4
    1   0.0357246  -0.0357246   0.0019524  -0.0019524
    2   0.0000000  -0.0000000  -0.0000000   0.0000000
    3  -0.0107115  -0.0107115   0.0107115   0.0107115
 Max gradient component =       3.572E-02
 RMS gradient           =       1.586E-02
 Gradient time:  CPU 1.94 s  wall 1.94 s
 Geometry Optimization Parameters
   NAtoms,    NIC,     NZ,  NCons,   NDum,   NFix, NCnnct, MaxDiis
        4      14       4       0       0       0       0       0

 Cartesian Hessian Update
 Hessian Updated using BFGS Update


** GEOMETRY OPTIMIZATION IN DELOCALIZED INTERNAL COORDINATES **
   Searching for a Minimum

   Optimization Cycle:   2

                       Coordinates (Angstroms)
     ATOM                X               Y               Z
      1  N         0.6099385463    0.0000000000    1.0456366354
      2  N        -0.6099385463    0.0000000000    1.0456366354
      3  Cl       -1.6141811864    0.0000000000   -0.4141597785
      4  Cl        1.6141811864    0.0000000000   -0.4141597785
   Point Group: c2v   Number of degrees of freedom:     3


   Energy is  -1029.880121122

 Hessian Updated using BFGS Update

  3 Hessian modes will be used to form the next step
  Hessian Eigenvalues:
     0.203985    0.481182    0.622867

 Minimum Search - Taking Simple RFO Step
 Searching for Lamda that Minimizes Along All modes
 Value Taken    Lamda =  -0.00420286
 Step Taken.  Stepsize is  0.114768

                             Maximum     Tolerance    Cnvgd?
         Gradient           0.031689      0.000300      NO
         Displacement       0.109747      0.001200      NO
         Energy change     -0.003475      0.000001      NO


 New Cartesian Coordinates Obtained by Inverse Iteration

 Displacement from previous Coordinates is:  0.116037
 ----------------------------------------------------------------
             Standard Nuclear Orientation (Angstroms)
    I     Atom           X                Y                Z
 ----------------------------------------------------------------
    1      N       0.5896380804     0.0000000000     1.0660133841
    2      N      -0.5896380804     0.0000000000     1.0660133841
    3      Cl     -1.5888296169     0.0000000000    -0.4345365271
    4      Cl      1.5888296169     0.0000000000    -0.4345365271
 ----------------------------------------------------------------
 Molecular Point Group                 C2v   NOp =  4
 Largest Abelian Subgroup              C2v   NOp =  4
 Nuclear Repulsion Energy =   187.5873731920 hartrees
 There are       24 alpha and       24 beta electrons
 Applying Cartesian multipole field
    Component          Value
    ---------          -----
     (2,0,0)        1.00000E-11
     (0,2,0)        2.00000E-11
     (0,0,2)       -3.00000E-11
 Nucleus-field energy     =     0.0000000008 hartrees
 Requested basis set is 6-311++G(d,p)
 There are 38 shells and 104 basis functions
 A cutoff of  1.0D-11 yielded    667 shell pairs
 There are      5344 function pairs (      5790 Cartesian)
 Smallest overlap matrix eigenvalue = 1.27E-04
 Guess MOs from SCF MO coefficient file

 -----------------------------------------------------------------------
  General SCF calculation program by
  Eric Jon Sundstrom, Paul Horn, Yuezhi Mao, Dmitri Zuev, Alec White,
  David Stuck, Shaama M.S., Shane Yost, Joonho Lee, David Small,
  Daniel Levine, Susi Lehtola, Hugh Burton, Evgeny Epifanovsky
 -----------------------------------------------------------------------
 Exchange:     0.2000 Hartree-Fock + 0.0800 Slater + 0.7200 B88
 Correlation:  0.1900 VWN1RPA + 0.8100 LYP
 Using SG-1 standard quadrature grid
 A restricted SCF calculation will be
 performed using DIIS
 SCF converges when DIIS error is below 1.0e-08
 ---------------------------------------
  Cycle       Energy         DIIS error
 ---------------------------------------
    1   -1029.8792225974      1.25e-03  
    2   -1029.8818368256      3.93e-04  
    3   -1029.8817157347      4.75e-04  
    4   -1029.8819942203      1.30e-04  
    5   -1029.8820198914      1.02e-05  
    6   -1029.8820200319      2.32e-06  
    7   -1029.8820200404      4.35e-07  
    8   -1029.8820200407      8.08e-08  
    9   -1029.8820200407      2.32e-08  
   10   -1029.8820200407      4.90e-09  Convergence criterion met
 ---------------------------------------
 SCF time:   CPU 6.00s  wall 6.00s 
 SCF   energy in the final basis set =    -1029.8820200407
 Total energy in the final basis set =    -1029.8820200407

 --------------------------------------------------------------
             Orbital Energies (a.u.) and Symmetries
 --------------------------------------------------------------

 Alpha MOs, Restricted
 -- Occupied --                  
-101.60 -101.60  -14.48  -14.48   -9.52   -9.52   -7.28   -7.28
  1 B1    1 A1    2 A1    2 B1    3 B1    3 A1    4 B1    4 A1                 
 -7.271  -7.271  -7.269  -7.269  -1.150  -0.896  -0.868  -0.641
  1 B2    1 A2    5 A1    5 B1    6 A1    6 B1    7 A1    7 B1                 
 -0.565  -0.510  -0.496  -0.372  -0.358  -0.357  -0.345  -0.316
  8 A1    2 B2    9 A1    2 A2   10 A1    8 B1    3 B2    9 B1                 
 -- Virtual --                   
 -0.136  -0.100  -0.023   0.016   0.041   0.052   0.055   0.085
 11 A1    3 A2   10 B1   12 A1   11 B1   13 A1    4 B2   14 A1                 
  0.087   0.097   0.113   0.124   0.132   0.160   0.161   0.190
  4 A2   12 B1   15 A1    5 B2   13 B1   14 B1   16 A1    5 A2                 
  0.227   0.242   0.295   0.385   0.392   0.404   0.416   0.426
 17 A1   15 B1   16 B1   17 B1   18 A1   18 B1    6 B2   19 A1                 
  0.461   0.497   0.586   0.665   0.687   0.738   0.763   0.788
  6 A2   19 B1   20 A1    7 B2    7 A2   21 A1   20 B1   22 A1                 
  0.807   0.827   0.831   0.837   0.868   0.877   0.916   0.954
 21 B1    8 B2    8 A2   23 A1    9 B2   22 B1   23 B1   24 A1                 
  0.977   0.980   1.064   1.104   1.150   1.343   1.598   1.671
  9 A2   25 A1   24 B1   26 A1   25 B1   26 B1   10 B2   27 A1                 
  1.696   1.895   2.040   2.086   2.206   2.230   2.252   2.277
 11 B2   28 A1   10 A2   27 B1   12 B2   28 B1   29 A1   11 A2                 
  2.398   2.500   2.518   2.703   2.912   3.012   3.627   3.681
 30 A1   31 A1   29 B1   12 A2   30 B1   31 B1   13 B2   32 A1                 
  3.896   3.968   4.050   4.716   9.502   9.661  25.703  25.775
 13 A2   32 B1   33 A1   33 B1   34 A1   34 B1   14 B2   35 B1                 
 25.775  25.851  26.223  26.242  35.112  35.803 215.462 215.641
 14 A2   35 A1   36 A1   36 B1   37 A1   37 B1   38 A1   38 B1                 

 Beta MOs, Restricted
 -- Occupied --                  
-101.60 -101.60  -14.48  -14.48   -9.52   -9.52   -7.28   -7.28
  1 B1    1 A1    2 A1    2 B1    3 B1    3 A1    4 B1    4 A1                 
 -7.271  -7.271  -7.269  -7.269  -1.150  -0.896  -0.868  -0.641
  1 B2    1 A2    5 A1    5 B1    6 A1    6 B1    7 A1    7 B1                 
 -0.565  -0.510  -0.496  -0.372  -0.358  -0.357  -0.345  -0.316
  8 A1    2 B2    9 A1    2 A2   10 A1    8 B1    3 B2    9 B1                 
 -- Virtual --                   
 -0.136  -0.100  -0.023   0.016   0.041   0.052   0.055   0.085
 11 A1    3 A2   10 B1   12 A1   11 B1   13 A1    4 B2   14 A1                 
  0.087   0.097   0.113   0.124   0.132   0.160   0.161   0.190
  4 A2   12 B1   15 A1    5 B2   13 B1   14 B1   16 A1    5 A2                 
  0.227   0.242   0.295   0.385   0.392   0.404   0.416   0.426
 17 A1   15 B1   16 B1   17 B1   18 A1   18 B1    6 B2   19 A1                 
  0.461   0.497   0.586   0.665   0.687   0.738   0.763   0.788
  6 A2   19 B1   20 A1    7 B2    7 A2   21 A1   20 B1   22 A1                 
  0.807   0.827   0.831   0.837   0.868   0.877   0.916   0.954
 21 B1    8 B2    8 A2   23 A1    9 B2   22 B1   23 B1   24 A1                 
  0.977   0.980   1.064   1.104   1.150   1.343   1.598   1.671
  9 A2   25 A1   24 B1   26 A1   25 B1   26 B1   10 B2   27 A1                 
  1.696   1.895   2.040   2.086   2.206   2.230   2.252   2.277
 11 B2   28 A1   10 A2   27 B1   12 B2   28 B1   29 A1   11 A2                 
  2.398   2.500   2.518   2.703   2.912   3.012   3.627   3.681
 30 A1   31 A1   29 B1   12 A2   30 B1   31 B1   13 B2   32 A1                 
  3.896   3.968   4.050   4.716   9.502   9.661  25.703  25.775
 13 A2   32 B1   33 A1   33 B1   34 A1   34 B1   14 B2   35 B1                 
 25.775  25.851  26.223  26.242  35.112  35.803 215.462 215.641
 14 A2   35 A1   36 A1   36 B1   37 A1   37 B1   38 A1   38 B1                 
 --------------------------------------------------------------

          Ground-State Mulliken Net Atomic Charges

     Atom                 Charge (a.u.)
  ----------------------------------------
      1 N                     0.070168
      2 N                     0.070168
      3 Cl                   -0.070168
      4 Cl                   -0.070168
  ----------------------------------------
  Sum of atomic charges =     0.000000

 -----------------------------------------------------------------
                    Cartesian Multipole Moments
 -----------------------------------------------------------------
    Charge (ESU x 10^10)
                 0.0000
    Dipole Moment (Debye)
         X       0.0000      Y      -0.0000      Z      -0.5722
       Tot       0.5722
    Quadrupole Moments (Debye-Ang)
        XX     -36.8460     XY      -0.0000     YY     -35.8758
        XZ       0.0000     YZ      -0.0000     ZZ     -36.8923
    Octopole Moments (Debye-Ang^2)
       XXX       0.0000    XXY       0.0000    XYY       0.0000
       YYY       0.0000    XXZ      -6.2488    XYZ       0.0000
       YYZ       0.3851    XZZ       0.0000    YZZ      -0.0000
       ZZZ      -7.4476
    Hexadecapole Moments (Debye-Ang^3)
      XXXX    -442.1804   XXXY      -0.0000   XXYY     -82.1226
      XYYY      -0.0000   YYYY     -38.7991   XXXZ      -0.0000
      XXYZ      -0.0000   XYYZ       0.0000   YYYZ      -0.0000
      XXZZ     -91.2537   XYZZ       0.0000   YYZZ     -29.9230
      XZZZ       0.0000   YZZZ      -0.0000   ZZZZ    -145.4963
 -----------------------------------------------------------------
 Calculating analytic gradient of the SCF energy
 Gradient of SCF Energy
            1           2           3           4
    1  -0.0167517   0.0167517   0.0039297  -0.0039297
    2  -0.0000000  -0.0000000   0.0000000   0.0000000
    3  -0.0069317  -0.0069317   0.0069317   0.0069317
 Max gradient component =       1.675E-02
 RMS gradient           =       8.085E-03
 Gradient time:  CPU 1.94 s  wall 1.94 s
 Geometry Optimization Parameters
   NAtoms,    NIC,     NZ,  NCons,   NDum,   NFix, NCnnct, MaxDiis
        4      14       4       0       0       0       0       0

 Cartesian Hessian Update
 Hessian Updated using BFGS Update


** GEOMETRY OPTIMIZATION IN DELOCALIZED INTERNAL COORDINATES **
   Searching for a Minimum

   Optimization Cycle:   3

                       Coordinates (Angstroms)
     ATOM                X               Y               Z
      1  N         0.5896380804    0.0000000000    1.0660133841
      2  N        -0.5896380804    0.0000000000    1.0660133841
      3  Cl       -1.5888296169    0.0000000000   -0.4345365271
      4  Cl        1.5888296169    0.0000000000   -0.4345365271
   Point Group: c2v   Number of degrees of freedom:     3


   Energy is  -1029.882020041

 Hessian Updated using BFGS Update

  3 Hessian modes will be used to form the next step
  Hessian Eigenvalues:
     0.164875    0.444080    0.966760

 Minimum Search - Taking Simple RFO Step
 Searching for Lamda that Minimizes Along All modes
 Value Taken    Lamda =  -0.00080263
 Step Taken.  Stepsize is  0.042726

                             Maximum     Tolerance    Cnvgd?
         Gradient           0.022356      0.000300      NO
         Displacement       0.040592      0.001200      NO
         Energy change     -0.001899      0.000001      NO


 New Cartesian Coordinates Obtained by Inverse Iteration

 Displacement from previous Coordinates is:  0.039472
 ----------------------------------------------------------------
             Standard Nuclear Orientation (Angstroms)
    I     Atom           X                Y                Z
 ----------------------------------------------------------------
    1      N       0.5941075153     0.0000000000     1.0759662219
    2      N      -0.5941075153     0.0000000000     1.0759662219
    3      Cl     -1.5885989952     0.0000000000    -0.4444893650
    4      Cl      1.5885989952     0.0000000000    -0.4444893650
 ----------------------------------------------------------------
 Molecular Point Group                 C2v   NOp =  4
 Largest Abelian Subgroup              C2v   NOp =  4
 Nuclear Repulsion Energy =   186.6244078746 hartrees
 There are       24 alpha and       24 beta electrons
 Applying Cartesian multipole field
    Component          Value
    ---------          -----
     (2,0,0)        1.00000E-11
     (0,2,0)        2.00000E-11
     (0,0,2)       -3.00000E-11
 Nucleus-field energy     =     0.0000000008 hartrees
 Requested basis set is 6-311++G(d,p)
 There are 38 shells and 104 basis functions
 A cutoff of  1.0D-11 yielded    667 shell pairs
 There are      5344 function pairs (      5790 Cartesian)
 Smallest overlap matrix eigenvalue = 1.36E-04
 Guess MOs from SCF MO coefficient file

 -----------------------------------------------------------------------
  General SCF calculation program by
  Eric Jon Sundstrom, Paul Horn, Yuezhi Mao, Dmitri Zuev, Alec White,
  David Stuck, Shaama M.S., Shane Yost, Joonho Lee, David Small,
  Daniel Levine, Susi Lehtola, Hugh Burton, Evgeny Epifanovsky
 -----------------------------------------------------------------------
 Exchange:     0.2000 Hartree-Fock + 0.0800 Slater + 0.7200 B88
 Correlation:  0.1900 VWN1RPA + 0.8100 LYP
 Using SG-1 standard quadrature grid
 A restricted SCF calculation will be
 performed using DIIS
 SCF converges when DIIS error is below 1.0e-08
 ---------------------------------------
  Cycle       Energy         DIIS error
 ---------------------------------------
    1   -1029.8823244255      3.43e-04  
    2   -1029.8824515667      2.37e-04  
    3   -1029.8824505798      2.35e-04  
    4   -1029.8825284528      2.11e-05  
    5   -1029.8825289747      2.86e-06  
    6   -1029.8825289874      9.48e-07  
    7   -1029.8825289886      1.06e-07  
    8   -1029.8825289886      2.62e-08  
    9   -1029.8825289886      3.29e-09  Convergence criterion met
 ---------------------------------------
 SCF time:   CPU 5.39s  wall 5.00s 
 SCF   energy in the final basis set =    -1029.8825289886
 Total energy in the final basis set =    -1029.8825289886

 --------------------------------------------------------------
             Orbital Energies (a.u.) and Symmetries
 --------------------------------------------------------------

 Alpha MOs, Restricted
 -- Occupied --                  
-101.60 -101.60  -14.48  -14.48   -9.52   -9.52   -7.28   -7.28
  1 B1    1 A1    2 A1    2 B1    3 B1    3 A1    4 B1    4 A1                 
 -7.271  -7.271  -7.269  -7.269  -1.145  -0.893  -0.866  -0.642
  1 B2    1 A2    5 A1    5 B1    6 A1    6 B1    7 A1    7 B1                 
 -0.562  -0.507  -0.494  -0.371  -0.358  -0.356  -0.346  -0.319
  8 A1    2 B2    9 A1    2 A2   10 A1    8 B1    3 B2    9 B1                 
 -- Virtual --                   
 -0.141  -0.104  -0.027   0.016   0.041   0.052   0.055   0.085
 11 A1    3 A2   10 B1   12 A1   11 B1   13 A1    4 B2   14 A1                 
  0.087   0.096   0.112   0.124   0.131   0.160   0.160   0.189
  4 A2   12 B1   15 A1    5 B2   13 B1   16 A1   14 B1    5 A2                 
  0.227   0.240   0.294   0.381   0.392   0.403   0.416   0.427
 17 A1   15 B1   16 B1   17 B1   18 A1   18 B1    6 B2   19 A1                 
  0.462   0.493   0.590   0.667   0.687   0.736   0.758   0.789
  6 A2   19 B1   20 A1    7 B2    7 A2   21 A1   20 B1   22 A1                 
  0.801   0.828   0.831   0.838   0.868   0.876   0.915   0.946
 21 B1    8 B2    8 A2   23 A1    9 B2   22 B1   23 B1   24 A1                 
  0.974   0.977   1.061   1.108   1.143   1.344   1.592   1.668
  9 A2   25 A1   24 B1   26 A1   25 B1   26 B1   10 B2   27 A1                 
  1.698   1.884   2.037   2.077   2.206   2.225   2.253   2.273
 11 B2   28 A1   10 A2   27 B1   12 B2   28 B1   29 A1   11 A2                 
  2.388   2.496   2.513   2.692   2.894   3.002   3.624   3.676
 30 A1   31 A1   29 B1   12 A2   30 B1   31 B1   13 B2   32 A1                 
  3.890   3.961   4.027   4.726   9.498   9.656  25.702  25.769
 13 A2   32 B1   33 A1   33 B1   34 A1   34 B1   14 B2   35 B1                 
 25.774  25.852  26.220  26.239  35.114  35.761 215.457 215.636
 14 A2   35 A1   36 A1   36 B1   37 A1   37 B1   38 A1   38 B1                 

 Beta MOs, Restricted
 -- Occupied --                  
-101.60 -101.60  -14.48  -14.48   -9.52   -9.52   -7.28   -7.28
  1 B1    1 A1    2 A1    2 B1    3 B1    3 A1    4 B1    4 A1                 
 -7.271  -7.271  -7.269  -7.269  -1.145  -0.893  -0.866  -0.642
  1 B2    1 A2    5 A1    5 B1    6 A1    6 B1    7 A1    7 B1                 
 -0.562  -0.507  -0.494  -0.371  -0.358  -0.356  -0.346  -0.319
  8 A1    2 B2    9 A1    2 A2   10 A1    8 B1    3 B2    9 B1                 
 -- Virtual --                   
 -0.141  -0.104  -0.027   0.016   0.041   0.052   0.055   0.085
 11 A1    3 A2   10 B1   12 A1   11 B1   13 A1    4 B2   14 A1                 
  0.087   0.096   0.112   0.124   0.131   0.160   0.160   0.189
  4 A2   12 B1   15 A1    5 B2   13 B1   16 A1   14 B1    5 A2                 
  0.227   0.240   0.294   0.381   0.392   0.403   0.416   0.427
 17 A1   15 B1   16 B1   17 B1   18 A1   18 B1    6 B2   19 A1                 
  0.462   0.493   0.590   0.667   0.687   0.736   0.758   0.789
  6 A2   19 B1   20 A1    7 B2    7 A2   21 A1   20 B1   22 A1                 
  0.801   0.828   0.831   0.838   0.868   0.876   0.915   0.946
 21 B1    8 B2    8 A2   23 A1    9 B2   22 B1   23 B1   24 A1                 
  0.974   0.977   1.061   1.108   1.143   1.344   1.592   1.668
  9 A2   25 A1   24 B1   26 A1   25 B1   26 B1   10 B2   27 A1                 
  1.698   1.884   2.037   2.077   2.206   2.225   2.253   2.273
 11 B2   28 A1   10 A2   27 B1   12 B2   28 B1   29 A1   11 A2                 
  2.388   2.496   2.513   2.692   2.894   3.002   3.624   3.676
 30 A1   31 A1   29 B1   12 A2   30 B1   31 B1   13 B2   32 A1                 
  3.890   3.961   4.027   4.726   9.498   9.656  25.702  25.769
 13 A2   32 B1   33 A1   33 B1   34 A1   34 B1   14 B2   35 B1                 
 25.774  25.852  26.220  26.239  35.114  35.761 215.457 215.636
 14 A2   35 A1   36 A1   36 B1   37 A1   37 B1   38 A1   38 B1                 
 --------------------------------------------------------------

          Ground-State Mulliken Net Atomic Charges

     Atom                 Charge (a.u.)
  ----------------------------------------
      1 N                     0.068517
      2 N                     0.068517
      3 Cl                   -0.068517
      4 Cl                   -0.068517
  ----------------------------------------
  Sum of atomic charges =     0.000000

 -----------------------------------------------------------------
                    Cartesian Multipole Moments
 -----------------------------------------------------------------
    Charge (ESU x 10^10)
                 0.0000
    Dipole Moment (Debye)
         X      -0.0000      Y       0.0000      Z      -0.5532
       Tot       0.5532
    Quadrupole Moments (Debye-Ang)
        XX     -36.9296     XY      -0.0000     YY     -35.9395
        XZ      -0.0000     YZ      -0.0000     ZZ     -36.8154
    Octopole Moments (Debye-Ang^2)
       XXX      -0.0000    XXY       0.0000    XYY      -0.0000
       YYY       0.0000    XXZ      -6.1318    XYZ       0.0000
       YYZ       0.5081    XZZ      -0.0000    YZZ      -0.0000
       ZZZ      -7.1241
    Hexadecapole Moments (Debye-Ang^3)
      XXXX    -443.3180   XXXY      -0.0000   XXYY     -82.2638
      XYYY      -0.0000   YYYY     -38.9260   XXXZ       0.0000
      XXYZ      -0.0000   XYYZ      -0.0000   YYYZ       0.0000
      XXZZ     -91.6196   XYZZ      -0.0000   YYZZ     -30.4051
      XZZZ      -0.0000   YZZZ      -0.0000   ZZZZ    -147.9390
 -----------------------------------------------------------------
 Calculating analytic gradient of the SCF energy
 Gradient of SCF Energy
            1           2           3           4
    1  -0.0009540   0.0009540   0.0019050  -0.0019050
    2  -0.0000000   0.0000000  -0.0000000   0.0000000
    3  -0.0027601  -0.0027601   0.0027601   0.0027601
 Max gradient component =       2.760E-03
 RMS gradient           =       1.815E-03
 Gradient time:  CPU 1.93 s  wall 1.93 s
 Geometry Optimization Parameters
   NAtoms,    NIC,     NZ,  NCons,   NDum,   NFix, NCnnct, MaxDiis
        4      14       4       0       0       0       0       0

 Cartesian Hessian Update
 Hessian Updated using BFGS Update


** GEOMETRY OPTIMIZATION IN DELOCALIZED INTERNAL COORDINATES **
   Searching for a Minimum

   Optimization Cycle:   4

                       Coordinates (Angstroms)
     ATOM                X               Y               Z
      1  N         0.5941075153    0.0000000000    1.0759662219
      2  N        -0.5941075153    0.0000000000    1.0759662219
      3  Cl       -1.5885989952    0.0000000000   -0.4444893650
      4  Cl        1.5885989952    0.0000000000   -0.4444893650
   Point Group: c2v   Number of degrees of freedom:     3


   Energy is  -1029.882528989

 Hessian Updated using BFGS Update

  3 Hessian modes will be used to form the next step
  Hessian Eigenvalues:
     0.119620    0.460532    0.932336

 Minimum Search - Taking Simple RFO Step
 Searching for Lamda that Minimizes Along All modes
 Value Taken    Lamda =  -0.00016939
 Step Taken.  Stepsize is  0.036294

                             Maximum     Tolerance    Cnvgd?
         Gradient           0.005219      0.000300      NO
         Displacement       0.025626      0.001200      NO
         Energy change     -0.000509      0.000001      NO


 New Cartesian Coordinates Obtained by Inverse Iteration

 Displacement from previous Coordinates is:  0.028365
 ----------------------------------------------------------------
             Standard Nuclear Orientation (Angstroms)
    I     Atom           X                Y                Z
 ----------------------------------------------------------------
    1      N       0.5938647226     0.0000000000     1.0818349010
    2      N      -0.5938647226     0.0000000000     1.0818349010
    3      Cl     -1.5952102075     0.0000000000    -0.4503580441
    4      Cl      1.5952102075     0.0000000000    -0.4503580441
 ----------------------------------------------------------------
 Molecular Point Group                 C2v   NOp =  4
 Largest Abelian Subgroup              C2v   NOp =  4
 Nuclear Repulsion Energy =   185.7081427221 hartrees
 There are       24 alpha and       24 beta electrons
 Applying Cartesian multipole field
    Component          Value
    ---------          -----
     (2,0,0)        1.00000E-11
     (0,2,0)        2.00000E-11
     (0,0,2)       -3.00000E-11
 Nucleus-field energy     =     0.0000000008 hartrees
 Requested basis set is 6-311++G(d,p)
 There are 38 shells and 104 basis functions
 A cutoff of  1.0D-11 yielded    667 shell pairs
 There are      5344 function pairs (      5790 Cartesian)
 Smallest overlap matrix eigenvalue = 1.37E-04
 Guess MOs from SCF MO coefficient file

 -----------------------------------------------------------------------
  General SCF calculation program by
  Eric Jon Sundstrom, Paul Horn, Yuezhi Mao, Dmitri Zuev, Alec White,
  David Stuck, Shaama M.S., Shane Yost, Joonho Lee, David Small,
  Daniel Levine, Susi Lehtola, Hugh Burton, Evgeny Epifanovsky
 -----------------------------------------------------------------------
 Exchange:     0.2000 Hartree-Fock + 0.0800 Slater + 0.7200 B88
 Correlation:  0.1900 VWN1RPA + 0.8100 LYP
 Using SG-1 standard quadrature grid
 A restricted SCF calculation will be
 performed using DIIS
 SCF converges when DIIS error is below 1.0e-08
 ---------------------------------------
  Cycle       Energy         DIIS error
 ---------------------------------------
    1   -1029.8825031301      2.27e-04  
    2   -1029.8826056768      1.17e-04  
    3   -1029.8825852959      1.71e-04  
    4   -1029.8826266566      1.15e-05  
    5   -1029.8826268013      2.25e-06  
    6   -1029.8826268092      6.11e-07  
    7   -1029.8826268096      9.86e-08  
    8   -1029.8826268096      3.52e-08  
    9   -1029.8826268097      3.36e-08  
   10   -1029.8826268097      2.43e-09  Convergence criterion met
 ---------------------------------------
 SCF time:   CPU 5.97s  wall 6.00s 
 SCF   energy in the final basis set =    -1029.8826268097
 Total energy in the final basis set =    -1029.8826268097

 --------------------------------------------------------------
             Orbital Energies (a.u.) and Symmetries
 --------------------------------------------------------------

 Alpha MOs, Restricted
 -- Occupied --                  
-101.60 -101.60  -14.48  -14.48   -9.52   -9.52   -7.28   -7.28
  1 B1    1 A1    2 A1    2 B1    3 B1    3 A1    4 B1    4 A1                 
 -7.270  -7.270  -7.269  -7.269  -1.145  -0.889  -0.864  -0.642
  1 B2    1 A2    5 A1    5 B1    6 A1    6 B1    7 A1    7 B1                 
 -0.561  -0.506  -0.493  -0.370  -0.358  -0.355  -0.346  -0.320
  8 A1    2 B2    9 A1    2 A2   10 A1    8 B1    3 B2    9 B1                 
 -- Virtual --                   
 -0.147  -0.104  -0.030   0.016   0.041   0.052   0.056   0.085
 11 A1    3 A2   10 B1   12 A1   11 B1   13 A1    4 B2   14 A1                 
  0.087   0.095   0.112   0.123   0.131   0.159   0.160   0.189
  4 A2   12 B1   15 A1    5 B2   13 B1   16 A1   14 B1    5 A2                 
  0.227   0.240   0.294   0.382   0.392   0.403   0.417   0.426
 17 A1   15 B1   16 B1   17 B1   18 A1   18 B1    6 B2   19 A1                 
  0.463   0.492   0.591   0.667   0.687   0.735   0.757   0.791
  6 A2   19 B1   20 A1    7 B2    7 A2   21 A1   20 B1   22 A1                 
  0.798   0.829   0.832   0.838   0.868   0.875   0.916   0.939
 21 B1    8 B2    8 A2   23 A1    9 B2   22 B1   23 B1   24 A1                 
  0.973   0.974   1.058   1.111   1.140   1.347   1.591   1.665
  9 A2   25 A1   24 B1   26 A1   25 B1   26 B1   10 B2   27 A1                 
  1.695   1.872   2.037   2.069   2.205   2.223   2.253   2.270
 11 B2   28 A1   10 A2   27 B1   12 B2   28 B1   29 A1   11 A2                 
  2.388   2.493   2.509   2.692   2.887   3.002   3.623   3.672
 30 A1   31 A1   29 B1   12 A2   30 B1   31 B1   13 B2   32 A1                 
  3.889   3.959   4.025   4.724   9.496   9.652  25.702  25.767
 13 A2   32 B1   33 A1   33 B1   34 A1   34 B1   14 B2   35 B1                 
 25.773  25.850  26.216  26.236  35.111  35.760 215.455 215.631
 14 A2   35 A1   36 A1   36 B1   37 A1   37 B1   38 A1   38 B1                 

 Beta MOs, Restricted
 -- Occupied --                  
-101.60 -101.60  -14.48  -14.48   -9.52   -9.52   -7.28   -7.28
  1 B1    1 A1    2 A1    2 B1    3 B1    3 A1    4 B1    4 A1                 
 -7.270  -7.270  -7.269  -7.269  -1.145  -0.889  -0.864  -0.642
  1 B2    1 A2    5 A1    5 B1    6 A1    6 B1    7 A1    7 B1                 
 -0.561  -0.506  -0.493  -0.370  -0.358  -0.355  -0.346  -0.320
  8 A1    2 B2    9 A1    2 A2   10 A1    8 B1    3 B2    9 B1                 
 -- Virtual --                   
 -0.147  -0.104  -0.030   0.016   0.041   0.052   0.056   0.085
 11 A1    3 A2   10 B1   12 A1   11 B1   13 A1    4 B2   14 A1                 
  0.087   0.095   0.112   0.123   0.131   0.159   0.160   0.189
  4 A2   12 B1   15 A1    5 B2   13 B1   16 A1   14 B1    5 A2                 
  0.227   0.240   0.294   0.382   0.392   0.403   0.417   0.426
 17 A1   15 B1   16 B1   17 B1   18 A1   18 B1    6 B2   19 A1                 
  0.463   0.492   0.591   0.667   0.687   0.735   0.757   0.791
  6 A2   19 B1   20 A1    7 B2    7 A2   21 A1   20 B1   22 A1                 
  0.798   0.829   0.832   0.838   0.868   0.875   0.916   0.939
 21 B1    8 B2    8 A2   23 A1    9 B2   22 B1   23 B1   24 A1                 
  0.973   0.974   1.058   1.111   1.140   1.347   1.591   1.665
  9 A2   25 A1   24 B1   26 A1   25 B1   26 B1   10 B2   27 A1                 
  1.695   1.872   2.037   2.069   2.205   2.223   2.253   2.270
 11 B2   28 A1   10 A2   27 B1   12 B2   28 B1   29 A1   11 A2                 
  2.388   2.493   2.509   2.692   2.887   3.002   3.623   3.672
 30 A1   31 A1   29 B1   12 A2   30 B1   31 B1   13 B2   32 A1                 
  3.889   3.959   4.025   4.724   9.496   9.652  25.702  25.767
 13 A2   32 B1   33 A1   33 B1   34 A1   34 B1   14 B2   35 B1                 
 25.773  25.850  26.216  26.236  35.111  35.760 215.455 215.631
 14 A2   35 A1   36 A1   36 B1   37 A1   37 B1   38 A1   38 B1                 
 --------------------------------------------------------------

          Ground-State Mulliken Net Atomic Charges

     Atom                 Charge (a.u.)
  ----------------------------------------
      1 N                     0.069854
      2 N                     0.069854
      3 Cl                   -0.069854
      4 Cl                   -0.069854
  ----------------------------------------
  Sum of atomic charges =     0.000000

 -----------------------------------------------------------------
                    Cartesian Multipole Moments
 -----------------------------------------------------------------
    Charge (ESU x 10^10)
                 0.0000
    Dipole Moment (Debye)
         X       0.0000      Y      -0.0000      Z      -0.4979
       Tot       0.4979
    Quadrupole Moments (Debye-Ang)
        XX     -37.0130     XY      -0.0000     YY     -35.9806
        XZ      -0.0000     YZ      -0.0000     ZZ     -36.7264
    Octopole Moments (Debye-Ang^2)
       XXX       0.0000    XXY      -0.0000    XYY      -0.0000
       YYY      -0.0000    XXZ      -6.0348    XYZ       0.0000
       YYZ       0.6204    XZZ      -0.0000    YZZ      -0.0000
       ZZZ      -6.7341
    Hexadecapole Moments (Debye-Ang^3)
      XXXX    -447.1546   XXXY      -0.0000   XXYY     -82.9286
      XYYY      -0.0000   YYYY     -39.0204   XXXZ      -0.0000
      XXYZ      -0.0000   XYYZ      -0.0000   YYYZ      -0.0000
      XXZZ     -92.2827   XYZZ      -0.0000   YYZZ     -30.6603
      XZZZ      -0.0000   YZZZ      -0.0000   ZZZZ    -149.1798
 -----------------------------------------------------------------
 Calculating analytic gradient of the SCF energy
 Gradient of SCF Energy
            1           2           3           4
    1   0.0008550  -0.0008550   0.0004267  -0.0004267
    2  -0.0000000  -0.0000000   0.0000000   0.0000000
    3  -0.0003841  -0.0003841   0.0003841   0.0003841
 Max gradient component =       8.550E-04
 RMS gradient           =       4.487E-04
 Gradient time:  CPU 1.92 s  wall 1.92 s
 Geometry Optimization Parameters
   NAtoms,    NIC,     NZ,  NCons,   NDum,   NFix, NCnnct, MaxDiis
        4      14       4       0       0       0       0       0

 Cartesian Hessian Update
 Hessian Updated using BFGS Update


** GEOMETRY OPTIMIZATION IN DELOCALIZED INTERNAL COORDINATES **
   Searching for a Minimum

   Optimization Cycle:   5

                       Coordinates (Angstroms)
     ATOM                X               Y               Z
      1  N         0.5938647226    0.0000000000    1.0818349010
      2  N        -0.5938647226    0.0000000000    1.0818349010
      3  Cl       -1.5952102075    0.0000000000   -0.4503580441
      4  Cl        1.5952102075    0.0000000000   -0.4503580441
   Point Group: c2v   Number of degrees of freedom:     3


   Energy is  -1029.882626810

 Hessian Updated using BFGS Update

  3 Hessian modes will be used to form the next step
  Hessian Eigenvalues:
     0.095615    0.468227    0.955352

 Minimum Search - Taking Simple RFO Step
 Searching for Lamda that Minimizes Along All modes
 Value Taken    Lamda =  -0.00000890
 Step Taken.  Stepsize is  0.009115

                             Maximum     Tolerance    Cnvgd?
         Gradient           0.000923      0.000300      NO
         Displacement       0.007470      0.001200      NO
         Energy change     -0.000098      0.000001      NO


 New Cartesian Coordinates Obtained by Inverse Iteration

 Displacement from previous Coordinates is:  0.009268
 ----------------------------------------------------------------
             Standard Nuclear Orientation (Angstroms)
    I     Atom           X                Y                Z
 ----------------------------------------------------------------
    1      N       0.5934088135     0.0000000000     1.0825754191
    2      N      -0.5934088135     0.0000000000     1.0825754191
    3      Cl     -1.5984844755     0.0000000000    -0.4510985621
    4      Cl      1.5984844755     0.0000000000    -0.4510985621
 ----------------------------------------------------------------
 Molecular Point Group                 C2v   NOp =  4
 Largest Abelian Subgroup              C2v   NOp =  4
 Nuclear Repulsion Energy =   185.4479307630 hartrees
 There are       24 alpha and       24 beta electrons
 Applying Cartesian multipole field
    Component          Value
    ---------          -----
     (2,0,0)        1.00000E-11
     (0,2,0)        2.00000E-11
     (0,0,2)       -3.00000E-11
 Nucleus-field energy     =     0.0000000008 hartrees
 Requested basis set is 6-311++G(d,p)
 There are 38 shells and 104 basis functions
 A cutoff of  1.0D-11 yielded    667 shell pairs
 There are      5344 function pairs (      5790 Cartesian)
 Smallest overlap matrix eigenvalue = 1.36E-04
 Guess MOs from SCF MO coefficient file

 -----------------------------------------------------------------------
  General SCF calculation program by
  Eric Jon Sundstrom, Paul Horn, Yuezhi Mao, Dmitri Zuev, Alec White,
  David Stuck, Shaama M.S., Shane Yost, Joonho Lee, David Small,
  Daniel Levine, Susi Lehtola, Hugh Burton, Evgeny Epifanovsky
 -----------------------------------------------------------------------
 Exchange:     0.2000 Hartree-Fock + 0.0800 Slater + 0.7200 B88
 Correlation:  0.1900 VWN1RPA + 0.8100 LYP
 Using SG-1 standard quadrature grid
 A restricted SCF calculation will be
 performed using DIIS
 SCF converges when DIIS error is below 1.0e-08
 ---------------------------------------
  Cycle       Energy         DIIS error
 ---------------------------------------
    1   -1029.8826216789      6.26e-05  
    2   -1029.8826309074      2.18e-05  
    3   -1029.8826296281      3.80e-05  
    4   -1029.8826316969      3.61e-06  
    5   -1029.8826317112      8.09e-07  
    6   -1029.8826317121      2.18e-07  
    7   -1029.8826317122      4.97e-08  
    8   -1029.8826317122      4.47e-09  Convergence criterion met
 ---------------------------------------
 SCF time:   CPU 4.78s  wall 5.00s 
 SCF   energy in the final basis set =    -1029.8826317122
 Total energy in the final basis set =    -1029.8826317122

 --------------------------------------------------------------
             Orbital Energies (a.u.) and Symmetries
 --------------------------------------------------------------

 Alpha MOs, Restricted
 -- Occupied --                  
-101.60 -101.60  -14.48  -14.48   -9.52   -9.52   -7.28   -7.28
  1 B1    1 A1    2 A1    2 B1    3 B1    3 A1    4 B1    4 A1                 
 -7.270  -7.270  -7.269  -7.269  -1.145  -0.889  -0.864  -0.642
  1 B2    1 A2    5 A1    5 B1    6 A1    6 B1    7 A1    7 B1                 
 -0.561  -0.507  -0.493  -0.370  -0.358  -0.355  -0.346  -0.320
  8 A1    2 B2    9 A1    2 A2   10 A1    8 B1    3 B2    9 B1                 
 -- Virtual --                   
 -0.148  -0.104  -0.031   0.016   0.041   0.052   0.056   0.085
 11 A1    3 A2   10 B1   12 A1   11 B1   13 A1    4 B2   14 A1                 
  0.087   0.095   0.112   0.123   0.131   0.159   0.160   0.189
  4 A2   12 B1   15 A1    5 B2   13 B1   16 A1   14 B1    5 A2                 
  0.227   0.240   0.294   0.383   0.392   0.403   0.417   0.426
 17 A1   15 B1   16 B1   17 B1   18 A1   18 B1    6 B2   19 A1                 
  0.463   0.493   0.592   0.668   0.687   0.734   0.757   0.791
  6 A2   19 B1   20 A1    7 B2    7 A2   21 A1   20 B1   22 A1                 
  0.798   0.829   0.832   0.838   0.868   0.875   0.917   0.937
 21 B1    8 B2    8 A2   23 A1    9 B2   22 B1   23 B1   24 A1                 
  0.973   0.973   1.058   1.111   1.139   1.348   1.592   1.665
 25 A1    9 A2   24 B1   26 A1   25 B1   26 B1   10 B2   27 A1                 
  1.694   1.869   2.037   2.067   2.205   2.223   2.253   2.269
 11 B2   28 A1   10 A2   27 B1   12 B2   28 B1   29 A1   11 A2                 
  2.388   2.492   2.508   2.693   2.886   3.003   3.623   3.672
 30 A1   31 A1   29 B1   12 A2   30 B1   31 B1   13 B2   32 A1                 
  3.889   3.958   4.026   4.722   9.496   9.651  25.701  25.767
 13 A2   32 B1   33 A1   33 B1   34 A1   34 B1   14 B2   35 B1                 
 25.773  25.848  26.215  26.234  35.110  35.764 215.455 215.630
 14 A2   35 A1   36 A1   36 B1   37 A1   37 B1   38 A1   38 B1                 

 Beta MOs, Restricted
 -- Occupied --                  
-101.60 -101.60  -14.48  -14.48   -9.52   -9.52   -7.28   -7.28
  1 B1    1 A1    2 A1    2 B1    3 B1    3 A1    4 B1    4 A1                 
 -7.270  -7.270  -7.269  -7.269  -1.145  -0.889  -0.864  -0.642
  1 B2    1 A2    5 A1    5 B1    6 A1    6 B1    7 A1    7 B1                 
 -0.561  -0.507  -0.493  -0.370  -0.358  -0.355  -0.346  -0.320
  8 A1    2 B2    9 A1    2 A2   10 A1    8 B1    3 B2    9 B1                 
 -- Virtual --                   
 -0.148  -0.104  -0.031   0.016   0.041   0.052   0.056   0.085
 11 A1    3 A2   10 B1   12 A1   11 B1   13 A1    4 B2   14 A1                 
  0.087   0.095   0.112   0.123   0.131   0.159   0.160   0.189
  4 A2   12 B1   15 A1    5 B2   13 B1   16 A1   14 B1    5 A2                 
  0.227   0.240   0.294   0.383   0.392   0.403   0.417   0.426
 17 A1   15 B1   16 B1   17 B1   18 A1   18 B1    6 B2   19 A1                 
  0.463   0.493   0.592   0.668   0.687   0.734   0.757   0.791
  6 A2   19 B1   20 A1    7 B2    7 A2   21 A1   20 B1   22 A1                 
  0.798   0.829   0.832   0.838   0.868   0.875   0.917   0.937
 21 B1    8 B2    8 A2   23 A1    9 B2   22 B1   23 B1   24 A1                 
  0.973   0.973   1.058   1.111   1.139   1.348   1.592   1.665
 25 A1    9 A2   24 B1   26 A1   25 B1   26 B1   10 B2   27 A1                 
  1.694   1.869   2.037   2.067   2.205   2.223   2.253   2.269
 11 B2   28 A1   10 A2   27 B1   12 B2   28 B1   29 A1   11 A2                 
  2.388   2.492   2.508   2.693   2.886   3.003   3.623   3.672
 30 A1   31 A1   29 B1   12 A2   30 B1   31 B1   13 B2   32 A1                 
  3.889   3.958   4.026   4.722   9.496   9.651  25.701  25.767
 13 A2   32 B1   33 A1   33 B1   34 A1   34 B1   14 B2   35 B1                 
 25.773  25.848  26.215  26.234  35.110  35.764 215.455 215.630
 14 A2   35 A1   36 A1   36 B1   37 A1   37 B1   38 A1   38 B1                 
 --------------------------------------------------------------

          Ground-State Mulliken Net Atomic Charges

     Atom                 Charge (a.u.)
  ----------------------------------------
      1 N                     0.070551
      2 N                     0.070551
      3 Cl                   -0.070551
      4 Cl                   -0.070551
  ----------------------------------------
  Sum of atomic charges =     0.000000

 -----------------------------------------------------------------
                    Cartesian Multipole Moments
 -----------------------------------------------------------------
    Charge (ESU x 10^10)
                 0.0000
    Dipole Moment (Debye)
         X      -0.0000      Y       0.0000      Z      -0.4809
       Tot       0.4809
    Quadrupole Moments (Debye-Ang)
        XX     -37.0289     XY      -0.0000     YY     -35.9886
        XZ      -0.0000     YZ      -0.0000     ZZ     -36.7069
    Octopole Moments (Debye-Ang^2)
       XXX      -0.0000    XXY       0.0000    XYY      -0.0000
       YYY       0.0000    XXZ      -6.0230    XYZ       0.0000
       YYZ       0.6418    XZZ      -0.0000    YZZ       0.0000
       ZZZ      -6.6392
    Hexadecapole Moments (Debye-Ang^3)
      XXXX    -448.7840   XXXY       0.0000   XXYY     -83.2236
      XYYY       0.0000   YYYY     -39.0406   XXXZ       0.0000
      XXYZ      -0.0000   XYYZ      -0.0000   YYYZ       0.0000
      XXZZ     -92.5362   XYZZ       0.0000   YYZZ     -30.6881
      XZZZ      -0.0000   YZZZ       0.0000   ZZZZ    -149.2994
 -----------------------------------------------------------------
 Calculating analytic gradient of the SCF energy
 Gradient of SCF Energy
            1           2           3           4
    1   0.0002196  -0.0002196   0.0000379  -0.0000379
    2  -0.0000000   0.0000000  -0.0000000   0.0000000
    3  -0.0000148  -0.0000148   0.0000148   0.0000148
 Max gradient component =       2.196E-04
 RMS gradient           =       9.137E-05
 Gradient time:  CPU 1.91 s  wall 1.91 s
 Geometry Optimization Parameters
   NAtoms,    NIC,     NZ,  NCons,   NDum,   NFix, NCnnct, MaxDiis
        4      14       4       0       0       0       0       0

 Cartesian Hessian Update
 Hessian Updated using BFGS Update


** GEOMETRY OPTIMIZATION IN DELOCALIZED INTERNAL COORDINATES **
   Searching for a Minimum

   Optimization Cycle:   6

                       Coordinates (Angstroms)
     ATOM                X               Y               Z
      1  N         0.5934088135    0.0000000000    1.0825754191
      2  N        -0.5934088135    0.0000000000    1.0825754191
      3  Cl       -1.5984844755    0.0000000000   -0.4510985621
      4  Cl        1.5984844755    0.0000000000   -0.4510985621
   Point Group: c2v   Number of degrees of freedom:     3


   Energy is  -1029.882631712

 Hessian Updated using BFGS Update

  3 Hessian modes will be used to form the next step
  Hessian Eigenvalues:
     0.089055    0.451697    0.952201

 Minimum Search - Taking Simple RFO Step
 Searching for Lamda that Minimizes Along All modes
 Value Taken    Lamda =   0.00000000
 Step Taken.  Stepsize is  0.000996

                             Maximum     Tolerance    Cnvgd?
         Gradient           0.000175      0.000300     YES
         Displacement       0.000891      0.001200     YES
         Energy change     -0.000005      0.000001      NO


                       Distance Matrix (Angstroms)
             N (  1)   N (  2)   Cl(  3)
   N (  2)  1.186818
   Cl(  3)  2.675173  1.833667
   Cl(  4)  1.833667  2.675173  3.196969

 Final energy is   -1029.8826317122077     


 ******************************
 **  OPTIMIZATION CONVERGED  **
 ******************************

                       Coordinates (Angstroms)
     ATOM                X               Y               Z
      1  N         0.5934088135    0.0000000000    1.0825754191
      2  N        -0.5934088135    0.0000000000    1.0825754191
      3  Cl       -1.5984844755    0.0000000000   -0.4510985621
      4  Cl        1.5984844755    0.0000000000   -0.4510985621

Z-matrix Print:
$molecule
0 1
Cl
N  1 1.833667
N  2 1.186818 1 123.238370
Cl 3 1.833667 2 123.238370 1 -0.000000 0
$end


 --------------------------------------------------------------
             Orbital Energies (a.u.) and Symmetries
 --------------------------------------------------------------

 Alpha MOs, Restricted
 -- Occupied --                  
-101.60 -101.60  -14.48  -14.48   -9.52   -9.52   -7.28   -7.28
  1 B1    1 A1    2 A1    2 B1    3 B1    3 A1    4 B1    4 A1                 
 -7.270  -7.270  -7.269  -7.269  -1.145  -0.889  -0.864  -0.642
  1 B2    1 A2    5 A1    5 B1    6 A1    6 B1    7 A1    7 B1                 
 -0.561  -0.507  -0.493  -0.370  -0.358  -0.355  -0.346  -0.320
  8 A1    2 B2    9 A1    2 A2   10 A1    8 B1    3 B2    9 B1                 
 -- Virtual --                   
 -0.148  -0.104  -0.031   0.016   0.041   0.052   0.056   0.085
 11 A1    3 A2   10 B1   12 A1   11 B1   13 A1    4 B2   14 A1                 
  0.087   0.095   0.112   0.123   0.131   0.159   0.160   0.189
  4 A2   12 B1   15 A1    5 B2   13 B1   16 A1   14 B1    5 A2                 
  0.227   0.240   0.294   0.383   0.392   0.403   0.417   0.426
 17 A1   15 B1   16 B1   17 B1   18 A1   18 B1    6 B2   19 A1                 
  0.463   0.493   0.592   0.668   0.687   0.734   0.757   0.791
  6 A2   19 B1   20 A1    7 B2    7 A2   21 A1   20 B1   22 A1                 
  0.798   0.829   0.832   0.838   0.868   0.875   0.917   0.937
 21 B1    8 B2    8 A2   23 A1    9 B2   22 B1   23 B1   24 A1                 
  0.973   0.973   1.058   1.111   1.139   1.348   1.592   1.665
 25 A1    9 A2   24 B1   26 A1   25 B1   26 B1   10 B2   27 A1                 
  1.694   1.869   2.037   2.067   2.205   2.223   2.253   2.269
 11 B2   28 A1   10 A2   27 B1   12 B2   28 B1   29 A1   11 A2                 
  2.388   2.492   2.508   2.693   2.886   3.003   3.623   3.672
 30 A1   31 A1   29 B1   12 A2   30 B1   31 B1   13 B2   32 A1                 
  3.889   3.958   4.026   4.722   9.496   9.651  25.701  25.767
 13 A2   32 B1   33 A1   33 B1   34 A1   34 B1   14 B2   35 B1                 
 25.773  25.848  26.215  26.234  35.110  35.764 215.455 215.630
 14 A2   35 A1   36 A1   36 B1   37 A1   37 B1   38 A1   38 B1                 

 Beta MOs, Restricted
 -- Occupied --                  
-101.60 -101.60  -14.48  -14.48   -9.52   -9.52   -7.28   -7.28
  1 B1    1 A1    2 A1    2 B1    3 B1    3 A1    4 B1    4 A1                 
 -7.270  -7.270  -7.269  -7.269  -1.145  -0.889  -0.864  -0.642
  1 B2    1 A2    5 A1    5 B1    6 A1    6 B1    7 A1    7 B1                 
 -0.561  -0.507  -0.493  -0.370  -0.358  -0.355  -0.346  -0.320
  8 A1    2 B2    9 A1    2 A2   10 A1    8 B1    3 B2    9 B1                 
 -- Virtual --                   
 -0.148  -0.104  -0.031   0.016   0.041   0.052   0.056   0.085
 11 A1    3 A2   10 B1   12 A1   11 B1   13 A1    4 B2   14 A1                 
  0.087   0.095   0.112   0.123   0.131   0.159   0.160   0.189
  4 A2   12 B1   15 A1    5 B2   13 B1   16 A1   14 B1    5 A2                 
  0.227   0.240   0.294   0.383   0.392   0.403   0.417   0.426
 17 A1   15 B1   16 B1   17 B1   18 A1   18 B1    6 B2   19 A1                 
  0.463   0.493   0.592   0.668   0.687   0.734   0.757   0.791
  6 A2   19 B1   20 A1    7 B2    7 A2   21 A1   20 B1   22 A1                 
  0.798   0.829   0.832   0.838   0.868   0.875   0.917   0.937
 21 B1    8 B2    8 A2   23 A1    9 B2   22 B1   23 B1   24 A1                 
  0.973   0.973   1.058   1.111   1.139   1.348   1.592   1.665
 25 A1    9 A2   24 B1   26 A1   25 B1   26 B1   10 B2   27 A1                 
  1.694   1.869   2.037   2.067   2.205   2.223   2.253   2.269
 11 B2   28 A1   10 A2   27 B1   12 B2   28 B1   29 A1   11 A2                 
  2.388   2.492   2.508   2.693   2.886   3.003   3.623   3.672
 30 A1   31 A1   29 B1   12 A2   30 B1   31 B1   13 B2   32 A1                 
  3.889   3.958   4.026   4.722   9.496   9.651  25.701  25.767
 13 A2   32 B1   33 A1   33 B1   34 A1   34 B1   14 B2   35 B1                 
 25.773  25.848  26.215  26.234  35.110  35.764 215.455 215.630
 14 A2   35 A1   36 A1   36 B1   37 A1   37 B1   38 A1   38 B1                 
 --------------------------------------------------------------

          Ground-State Mulliken Net Atomic Charges

     Atom                 Charge (a.u.)
  ----------------------------------------
      1 N                     0.070551
      2 N                     0.070551
      3 Cl                   -0.070551
      4 Cl                   -0.070551
  ----------------------------------------
  Sum of atomic charges =     0.000000

 -----------------------------------------------------------------
                    Cartesian Multipole Moments
 -----------------------------------------------------------------
    Charge (ESU x 10^10)
                 0.0000
    Dipole Moment (Debye)
         X      -0.0000      Y       0.0000      Z      -0.4809
       Tot       0.4809
    Quadrupole Moments (Debye-Ang)
        XX     -37.0289     XY      -0.0000     YY     -35.9886
        XZ      -0.0000     YZ      -0.0000     ZZ     -36.7069
    Octopole Moments (Debye-Ang^2)
       XXX      -0.0000    XXY       0.0000    XYY      -0.0000
       YYY       0.0000    XXZ      -6.0230    XYZ       0.0000
       YYZ       0.6418    XZZ      -0.0000    YZZ       0.0000
       ZZZ      -6.6392
    Hexadecapole Moments (Debye-Ang^3)
      XXXX    -448.7840   XXXY       0.0000   XXYY     -83.2236
      XYYY       0.0000   YYYY     -39.0406   XXXZ       0.0000
      XXYZ      -0.0000   XYYZ      -0.0000   YYYZ       0.0000
      XXZZ     -92.5362   XYZZ       0.0000   YYZZ     -30.6881
      XZZZ      -0.0000   YZZZ       0.0000   ZZZZ    -149.2994
 -----------------------------------------------------------------
Archival summary:
1\1\TWL02\OPT\ProcedureUnspecified\BasisUnspecified\l22\taweetha\TueOct3013:48:492018TueOct3013:48:492018\0\\#,OPT,ProcedureUnspecified,BasisUnspecified,\\0,1\Cl\N,1,1.83367\N,2,1.18682,1,123.238\Cl,3,1.83367,2,123.238,1,-0,0\\\@

 Total job time:  45.05s(wall), 44.66s(cpu) 
 Tue Oct 30 13:48:49 2018

        *************************************************************
        *                                                           *
        *  Thank you very much for using Q-Chem.  Have a nice day.  *
        *                                                           *
        *************************************************************


 
User input: 2 of 2 
 
Q-Chem Developer Version!
                  Welcome to Q-Chem
     A Quantum Leap Into The Future Of Chemistry


 Q-Chem 5.1, Q-Chem, Inc., Pleasanton, CA (2018)

 Yihan Shao,  Zhengting Gan,  E. Epifanovsky,  A. T. B. Gilbert,  M. Wormit,  
 J. Kussmann,  A. W. Lange,  A. Behn,  Jia Deng,  Xintian Feng,  D. Ghosh,  
 M. Goldey,  P. R. Horn,  L. D. Jacobson,  I. Kaliman,  T. Kus,  A. Landau,  
 Jie Liu,  E. I. Proynov,  R. M. Richard,  R. P. Steele,  E. J. Sundstrom,  
 H. L. Woodcock III,  P. M. Zimmerman,  D. Zuev,  B. Albrecht,  E. Alguire,  
 S. A. Baeppler,  D. Barton,  Z. Benda,  Y. A. Bernard,  E. J. Berquist,  
 K. B. Bravaya,  H. Burton,  D. Casanova,  Chun-Min Chang,  Yunqing Chen,  
 A. Chien,  K. D. Closser,  M. P. Coons,  S. Coriani,  S. Dasgupta,  
 A. L. Dempwolff,  M. Diedenhofen,  Hainam Do,  R. G. Edgar,  Po-Tung Fang,  
 S. Faraji,  S. Fatehi,  Qingguo Feng,  K. D. Fenk,  J. Fosso-Tande,  
 Qinghui Ge,  A. Ghysels,  G. Gidofalvi,  J. Gomes,  J. Gonthier,  A. Gunina,  
 D. Hait,  M. W. D. Hanson-Heine,  P. H. P. Harbach,  A. W. Hauser,  
 J. E. Herr,  E. G. Hohenstein,  Z. C. Holden,  Kerwin Hui,  B. C. Huynh,  
 T.-C. Jagau,  Hyunjun Ji,  B. Kaduk,  K. Khistyaev,  Jaehoon Kim,  
 P. Klunzinger,  K. Koh,  D. Kosenkov,  L. Koulias,  T. Kowalczyk,  
 C. M. Krauter,  A. Kunitsa,  Ka Un Lao,  A. Laurent,  K. V. Lawler,  
 Joonho Lee,  D. Lefrancois,  S. Lehtola,  D. S. Levine,  Yi-Pei Li,  
 You-Sheng Lin,  Fenglai Liu,  E. Livshits,  A. Luenser,  P. Manohar,  
 E. Mansoor,  S. F. Manzer,  Shan-Ping Mao,  Yuezhi Mao,  N. Mardirossian,  
 A. V. Marenich,  T. Markovich,  L. A. Martinez-Martinez,  S. A. Maurer,  
 N. J. Mayhall,  S. C. McKenzie,  J.-M. Mewes,  A. F. Morrison,  
 J. W. Mullinax,  K. Nanda,  T. S. Nguyen-Beck,  R. Olivares-Amaya,  
 J. A. Parkhill,  T. M. Perrine,  F. Plasser,  P. Pokhilko,  S. Prager,  
 A. Prociuk,  E. Ramos,  D. R. Rehn,  F. Rob,  M. Schneider,  N. Sergueev,  
 S. M. Sharada,  S. Sharma,  D. W. Small,  T. Stauch,  T. Stein,  
 Yu-Chuan Su,  A. J. W. Thom,  A. Tkatchenko,  T. Tsuchimochi,  N. M. Tubman,  
 L. Vogt,  M. L. Vidal,  O. Vydrov,  M. A. Watson,  J. Wenzel,  
 M. de Wergifosse,  T. A. Wesolowski,  A. White,  J. Witte,  A. Yamada,  
 Jun Yang,  K. Yao,  S. Yeganeh,  S. R. Yost,  Zhi-Qiang You,  A. Zech,  
 Igor Ying Zhang,  Xing Zhang,  Yan Zhao,  Ying Zhu,  B. R. Brooks,  
 G. K. L. Chan,  C. J. Cramer,  M. S. Gordon,  W. J. Hehre,  A. Klamt,  
 M. W. Schmidt,  C. D. Sherrill,  D. G. Truhlar,  A. Aspuru-Guzik,  R. Baer,  
 A. T. Bell,  N. A. Besley,  Jeng-Da Chai,  A. E. DePrince, III,  
 R. A. DiStasio Jr.,  A. Dreuw,  B. D. Dunietz,  T. R. Furlani,  
 Chao-Ping Hsu,  Yousung Jung,  Jing Kong,  D. S. Lambrecht,  WanZhen Liang,  
 C. Ochsenfeld,  V. A. Rassolov,  L. V. Slipchenko,  J. E. Subotnik,  
 T. Van Voorhis,  J. M. Herbert,  A. I. Krylov,  P. M. W. Gill,  M. Head-Gordon

 Contributors to earlier versions of Q-Chem not listed above: 
 R. D. Adamson,  B. Austin,  J. Baker,  G. J. O. Beran,  K. Brandhorst,  
 S. T. Brown,  E. F. C. Byrd,  A. K. Chakraborty,  C.-L. Cheng,  
 Siu Hung Chien,  D. M. Chipman,  D. L. Crittenden,  H. Dachsel,  
 R. J. Doerksen,  A. D. Dutoi,  L. Fusti-Molnar,  W. A. Goddard III,  
 A. Golubeva-Zadorozhnaya,  S. R. Gwaltney,  G. Hawkins,  A. Heyden,  
 S. Hirata,  G. Kedziora,  F. J. Keil,  C. Kelley,  Jihan Kim,  R. A. King,  
 R. Z. Khaliullin,  P. P. Korambath,  W. Kurlancheek,  A. M. Lee,  M. S. Lee,  
 S. V. Levchenko,  Ching Yeh Lin,  D. Liotard,  R. C. Lochan,  I. Lotan,  
 P. E. Maslen,  N. Nair,  D. P. O'Neill,  D. Neuhauser,  E. Neuscamman,  
 C. M. Oana,  R. Olson,  B. Peters,  R. Peverati,  P. A. Pieniazek,  
 Y. M. Rhee,  J. Ritchie,  M. A. Rohrdanz,  E. Rosta,  N. J. Russ,  
 H. F. Schaefer III,  N. E. Schultz,  N. Shenvi,  A. C. Simmonett,  A. Sodt,  
 D. Stuck,  K. S. Thanthiriwatte,  V. Vanovschi,  Tao Wang,  A. Warshel,  
 C. F. Williams,  Q. Wu,  X. Xu,  W. Zhang

 Please cite Q-Chem as follows:
 Y. Shao et al., Mol. Phys. 113, 184-215 (2015)
 DOI: 10.1080/00268976.2014.952696

 Q-Chem 5.1.1 for Intel X86 EM64T Linux

 Parts of Q-Chem use Armadillo 8.300.2 (Tropical Shenanigans).
 http://arma.sourceforge.net/

 Q-Chem begins on Tue Oct 30 13:48:49 2018  

Host: 
0

     Scratch files written to /scratch/taweetham/qchem16657//
The previous job contains 0 fragments, simply inherited here
Input Ideriv = 2
Curr. Ideriv = -1
Max.  Ideriv = 2

Checking the input file for inconsistencies... 	...done.

--------------------------------------------------------------
User input:
--------------------------------------------------------------

$molecule
read
$end

$rem
   job_type 	frequency
   basis 	6-311++g**
   method	b3lyp	
$end


--------------------------------------------------------------
 ----------------------------------------------------------------
             Standard Nuclear Orientation (Angstroms)
    I     Atom           X                Y                Z
 ----------------------------------------------------------------
    1      N       0.5934088135    -0.0000000000     1.0863524033
    2      N      -0.5934088135    -0.0000000000     1.0863524033
    3      Cl     -1.5984844755    -0.0000000000    -0.4473215778
    4      Cl      1.5984844755     0.0000000000    -0.4473215778
 ----------------------------------------------------------------
 Molecular Point Group                 C2v   NOp =  4
 Largest Abelian Subgroup              C2v   NOp =  4
 Nuclear Repulsion Energy =   185.4479307630 hartrees
 There are       24 alpha and       24 beta electrons
 Requested basis set is 6-311++G(d,p)
 There are 38 shells and 104 basis functions

 Total QAlloc Memory Limit   2000 MB
 Mega-Array Size       188 MB
 MEM_STATIC part       192 MB

                       Distance Matrix (Angstroms)
             N (  1)   N (  2)   Cl(  3)
   N (  2)  1.186818
   Cl(  3)  2.675173  1.833667
   Cl(  4)  1.833667  2.675173  3.196969

 A cutoff of  1.0D-11 yielded    667 shell pairs
 There are      5344 function pairs (      5790 Cartesian)
 Smallest overlap matrix eigenvalue = 1.36E-04
 Guess from superposition of atomic densities
 Warning:  Energy on first SCF cycle will be non-variational
 SAD guess density has 48.000000 electrons

 -----------------------------------------------------------------------
  General SCF calculation program by
  Eric Jon Sundstrom, Paul Horn, Yuezhi Mao, Dmitri Zuev, Alec White,
  David Stuck, Shaama M.S., Shane Yost, Joonho Lee, David Small,
  Daniel Levine, Susi Lehtola, Hugh Burton, Evgeny Epifanovsky
 -----------------------------------------------------------------------
 Exchange:     0.2000 Hartree-Fock + 0.0800 Slater + 0.7200 B88
 Correlation:  0.1900 VWN1RPA + 0.8100 LYP
 Using SG-1 standard quadrature grid
 A restricted SCF calculation will be
 performed using DIIS
 SCF converges when DIIS error is below 1.0e-08
 ---------------------------------------
  Cycle       Energy         DIIS error
 ---------------------------------------
    1   -1030.3208512680      4.72e-02  
    2   -1029.8576980179      4.30e-03  
    3   -1029.7899291347      8.19e-03  
    4   -1029.8805132049      1.29e-03  
    5   -1029.8825454479      2.57e-04  
    6   -1029.8826285053      4.94e-05  
    7   -1029.8826316466      6.31e-06  
    8   -1029.8826317082      1.48e-06  
    9   -1029.8826317122      2.13e-07  
   10   -1029.8826317122      3.23e-08  
   11   -1029.8826317122      6.39e-09  Convergence criterion met
 ---------------------------------------
 SCF time:   CPU 4.68s  wall 4.00s 
 SCF   energy in the final basis set =    -1029.8826317122
 Total energy in the final basis set =    -1029.8826317122

 --------------------------------------------------------------
             Orbital Energies (a.u.) and Symmetries
 --------------------------------------------------------------

 Alpha MOs, Restricted
 -- Occupied --                  
-101.60 -101.60  -14.48  -14.48   -9.52   -9.52   -7.28   -7.28
  1 B1    1 A1    2 A1    2 B1    3 B1    3 A1    4 B1    4 A1                 
 -7.270  -7.270  -7.269  -7.269  -1.145  -0.889  -0.864  -0.642
  1 B2    1 A2    5 A1    5 B1    6 A1    6 B1    7 A1    7 B1                 
 -0.561  -0.507  -0.493  -0.370  -0.358  -0.355  -0.346  -0.320
  8 A1    2 B2    9 A1    2 A2   10 A1    8 B1    3 B2    9 B1                 
 -- Virtual --                   
 -0.148  -0.104  -0.031   0.016   0.041   0.052   0.056   0.085
 11 A1    3 A2   10 B1   12 A1   11 B1   13 A1    4 B2   14 A1                 
  0.087   0.095   0.112   0.123   0.131   0.159   0.160   0.189
  4 A2   12 B1   15 A1    5 B2   13 B1   16 A1   14 B1    5 A2                 
  0.227   0.240   0.294   0.383   0.392   0.403   0.417   0.426
 17 A1   15 B1   16 B1   17 B1   18 A1   18 B1    6 B2   19 A1                 
  0.463   0.493   0.592   0.668   0.687   0.734   0.757   0.791
  6 A2   19 B1   20 A1    7 B2    7 A2   21 A1   20 B1   22 A1                 
  0.798   0.829   0.832   0.838   0.868   0.875   0.917   0.937
 21 B1    8 B2    8 A2   23 A1    9 B2   22 B1   23 B1   24 A1                 
  0.973   0.973   1.058   1.111   1.139   1.348   1.592   1.665
 25 A1    9 A2   24 B1   26 A1   25 B1   26 B1   10 B2   27 A1                 
  1.694   1.869   2.037   2.067   2.205   2.223   2.253   2.269
 11 B2   28 A1   10 A2   27 B1   12 B2   28 B1   29 A1   11 A2                 
  2.388   2.492   2.508   2.693   2.886   3.003   3.623   3.672
 30 A1   31 A1   29 B1   12 A2   30 B1   31 B1   13 B2   32 A1                 
  3.889   3.958   4.026   4.722   9.496   9.651  25.701  25.767
 13 A2   32 B1   33 A1   33 B1   34 A1   34 B1   14 B2   35 B1                 
 25.773  25.848  26.215  26.234  35.110  35.764 215.455 215.630
 14 A2   35 A1   36 A1   36 B1   37 A1   37 B1   38 A1   38 B1                 

 Beta MOs, Restricted
 -- Occupied --                  
-101.60 -101.60  -14.48  -14.48   -9.52   -9.52   -7.28   -7.28
  1 B1    1 A1    2 A1    2 B1    3 B1    3 A1    4 B1    4 A1                 
 -7.270  -7.270  -7.269  -7.269  -1.145  -0.889  -0.864  -0.642
  1 B2    1 A2    5 A1    5 B1    6 A1    6 B1    7 A1    7 B1                 
 -0.561  -0.507  -0.493  -0.370  -0.358  -0.355  -0.346  -0.320
  8 A1    2 B2    9 A1    2 A2   10 A1    8 B1    3 B2    9 B1                 
 -- Virtual --                   
 -0.148  -0.104  -0.031   0.016   0.041   0.052   0.056   0.085
 11 A1    3 A2   10 B1   12 A1   11 B1   13 A1    4 B2   14 A1                 
  0.087   0.095   0.112   0.123   0.131   0.159   0.160   0.189
  4 A2   12 B1   15 A1    5 B2   13 B1   16 A1   14 B1    5 A2                 
  0.227   0.240   0.294   0.383   0.392   0.403   0.417   0.426
 17 A1   15 B1   16 B1   17 B1   18 A1   18 B1    6 B2   19 A1                 
  0.463   0.493   0.592   0.668   0.687   0.734   0.757   0.791
  6 A2   19 B1   20 A1    7 B2    7 A2   21 A1   20 B1   22 A1                 
  0.798   0.829   0.832   0.838   0.868   0.875   0.917   0.937
 21 B1    8 B2    8 A2   23 A1    9 B2   22 B1   23 B1   24 A1                 
  0.973   0.973   1.058   1.111   1.139   1.348   1.592   1.665
 25 A1    9 A2   24 B1   26 A1   25 B1   26 B1   10 B2   27 A1                 
  1.694   1.869   2.037   2.067   2.205   2.223   2.253   2.269
 11 B2   28 A1   10 A2   27 B1   12 B2   28 B1   29 A1   11 A2                 
  2.388   2.492   2.508   2.693   2.886   3.003   3.623   3.672
 30 A1   31 A1   29 B1   12 A2   30 B1   31 B1   13 B2   32 A1                 
  3.889   3.958   4.026   4.722   9.496   9.651  25.701  25.767
 13 A2   32 B1   33 A1   33 B1   34 A1   34 B1   14 B2   35 B1                 
 25.773  25.848  26.215  26.234  35.110  35.764 215.455 215.630
 14 A2   35 A1   36 A1   36 B1   37 A1   37 B1   38 A1   38 B1                 
 --------------------------------------------------------------

          Ground-State Mulliken Net Atomic Charges

     Atom                 Charge (a.u.)
  ----------------------------------------
      1 N                     0.070551
      2 N                     0.070551
      3 Cl                   -0.070551
      4 Cl                   -0.070551
  ----------------------------------------
  Sum of atomic charges =     0.000000

 -----------------------------------------------------------------
                    Cartesian Multipole Moments
 -----------------------------------------------------------------
    Charge (ESU x 10^10)
                 0.0000
    Dipole Moment (Debye)
         X       0.0000      Y      -0.0000      Z      -0.4809
       Tot       0.4809
    Quadrupole Moments (Debye-Ang)
        XX     -37.0289     XY      -0.0000     YY     -35.9886
        XZ      -0.0000     YZ       0.0000     ZZ     -36.7106
    Octopole Moments (Debye-Ang^2)
       XXX       0.0000    XXY      -0.0000    XYY       0.0000
       YYY      -0.0000    XXZ      -6.1628    XYZ       0.0000
       YYZ       0.5059    XZZ       0.0000    YZZ       0.0000
       ZZZ      -7.0551
    Hexadecapole Moments (Debye-Ang^3)
      XXXX    -448.7840   XXXY      -0.0000   XXYY     -83.2236
      XYYY      -0.0000   YYYY     -39.0406   XXXZ      -0.0000
      XXYZ       0.0000   XYYZ      -0.0000   YYYZ       0.0000
      XXZZ     -92.5823   XYZZ      -0.0000   YYZZ     -30.6838
      XZZZ       0.0000   YZZZ       0.0000   ZZZZ    -149.4028
 -----------------------------------------------------------------
 Calculating MO derivatives via CPSCF
   1         3          12      0.194022    0.077588
   2         3          12      0.028839    0.010447
   3         3          12      0.003539    0.001481
   4         3          12      0.000411    0.000186
   5        13           2      0.000024    0.000017
   6        14           1      0.000001    0.000001
   7        15           0      0.000000    0.000000    Roots Converged
 Time for AOints: 1.7 s (CPU) 1.7 s (wall)
 ------------------------------------------------------------------------------
                     AOints        : Timing summary (seconds)
 ------------------------------------------------------------------------------
     job step          cpu (% of tot)      sys (% of tot)     wall (% of tot)
 ------------------------------------------------------------------------------
  cpscf_lag         0.2296E+02 (54.2)   0.4300E-04 (20.1)   0.2301E+02 (54.2)
  iterzp            0.1770E+02 (41.8)   0.1700E-03 (79.4)   0.1774E+02 (41.8)
  make_fx           0.0000E+00 ( 0.0)   0.0000E+00 ( 0.0)   0.0000E+00 ( 0.0)
  AOints            0.1655E+01 ( 3.9)   0.0000E+00 ( 0.0)   0.1657E+01 ( 3.9)
 ------------------------------------------------------------------------------
   Grand Totals     0.4235E+02          0.2140E-03          0.4243E+02
 ------------------------------------------------------------------------------
 Calculating analytic Hessian of the SCF energy
 Polarizability Matrix (a.u.)
            1           2           3
    1 -73.2093834  -0.0000000   0.0000000
    2  -0.0000000 -24.4852880   0.0000000
    3   0.0000000   0.0000000 -42.9181980

 Direct stationary perturbation theory relativistic correction:

 rels  =       1.587016054530
 relv  =      -5.716801374949
 rel2e =       1.281384912798
 E_rel =      -2.848400407621

 Hessian of the SCF Energy
            1           2           3           4           5           6
    1   0.7834473   0.0000000   0.0654437  -0.7261789  -0.0000000   0.0097085
    2   0.0000000   0.0537174  -0.0000000  -0.0000000  -0.0539872   0.0000000
    3   0.0654437  -0.0000000   0.1567892  -0.0097085   0.0000000  -0.0719574
    4  -0.7261789  -0.0000000  -0.0097085   0.7834473   0.0000000  -0.0654437
    5  -0.0000000  -0.0539872   0.0000000   0.0000000   0.0537174  -0.0000000
    6   0.0097085   0.0000000  -0.0719574  -0.0654437  -0.0000000   0.1567892
    7  -0.0653877   0.0000000  -0.0433286   0.0081193  -0.0000000   0.0124065
    8   0.0000000   0.0200225  -0.0000000  -0.0000000  -0.0197527   0.0000000
    9  -0.0545141  -0.0000000  -0.0266103   0.0206381   0.0000000  -0.0582215
   10   0.0081193  -0.0000000  -0.0124065  -0.0653877   0.0000000   0.0433286
   11   0.0000000  -0.0197527   0.0000000  -0.0000000   0.0200225  -0.0000000
   12  -0.0206381   0.0000000  -0.0582215   0.0545141  -0.0000000  -0.0266103
            7           8           9          10          11          12
    1  -0.0653877   0.0000000  -0.0545141   0.0081193   0.0000000  -0.0206381
    2   0.0000000   0.0200225  -0.0000000  -0.0000000  -0.0197527   0.0000000
    3  -0.0433286  -0.0000000  -0.0266103  -0.0124065   0.0000000  -0.0582215
    4   0.0081193  -0.0000000   0.0206381  -0.0653877  -0.0000000   0.0545141
    5  -0.0000000  -0.0197527   0.0000000   0.0000000   0.0200225  -0.0000000
    6   0.0124065   0.0000000  -0.0582215   0.0433286  -0.0000000  -0.0266103
    7   0.0578043  -0.0000000   0.0323990  -0.0005359   0.0000000  -0.0014769
    8  -0.0000000   0.0071346  -0.0000000   0.0000000  -0.0074044   0.0000000
    9   0.0323990  -0.0000000   0.0649639   0.0014769   0.0000000   0.0198679
   10  -0.0005359   0.0000000   0.0014769   0.0578043  -0.0000000  -0.0323990
   11   0.0000000  -0.0074044   0.0000000  -0.0000000   0.0071346  -0.0000000
   12  -0.0014769   0.0000000   0.0198679  -0.0323990  -0.0000000   0.0649639
 Gradient time:  CPU 55.57 s  wall 55.68 s
 **********************************************************************
 **                                                                  **
 **                       VIBRATIONAL ANALYSIS                       **
 **                       --------------------                       **
 **                                                                  **
 **        VIBRATIONAL FREQUENCIES (CM**-1) AND NORMAL MODES         **
 **     FORCE CONSTANTS (mDYN/ANGSTROM) AND REDUCED MASSES (AMU)     **
 **                  INFRARED INTENSITIES (KM/MOL)                   **
 **                                                                  **
 **********************************************************************


 Mode:                 1                      2                      3
 Frequency:       182.14                 369.74                 462.97
 Force Cnst:      0.6530                 1.5245                 1.8256
 Red. Mass:      33.4096                18.9275                14.4564
 IR Active:          YES                    YES                    NO 
 IR Intens:        1.409                224.864                  0.000
 Raman Active:       YES                    YES                    YES
               X      Y      Z        X      Y      Z        X      Y      Z
 N         -0.020  0.000 -0.192    0.572 -0.000 -0.234   -0.000 -0.699 -0.000
 N          0.020 -0.000 -0.192    0.572  0.000  0.234   -0.000  0.699 -0.000
 Cl        -0.676  0.000  0.077   -0.229 -0.000 -0.255    0.000 -0.104  0.000
 Cl         0.676 -0.000  0.077   -0.229  0.000  0.255    0.000  0.104  0.000
 TransDip  -0.000  0.000  0.038    0.480  0.000 -0.000   -0.000  0.000 -0.000

 Mode:                 4                      5                      6
 Frequency:       470.65                 692.61                1691.85
 Force Cnst:      2.2529                 4.0462                23.6467
 Red. Mass:      17.2623                14.3156                14.0216
 IR Active:          YES                    YES                    YES
 IR Intens:       30.751                174.870                122.809
 Raman Active:       YES                    YES                    YES
               X      Y      Z        X      Y      Z        X      Y      Z
 N         -0.054 -0.000  0.648   -0.211  0.000 -0.669   -0.706 -0.000 -0.038
 N          0.054  0.000  0.648   -0.211 -0.000  0.669    0.706  0.000 -0.038
 Cl        -0.102 -0.000 -0.259    0.084  0.000 -0.019    0.014 -0.000  0.015
 Cl         0.102  0.000 -0.259    0.084 -0.000  0.019   -0.014  0.000  0.015
 TransDip  -0.000 -0.000  0.178    0.424  0.000 -0.000    0.000 -0.000  0.355

 STANDARD THERMODYNAMIC QUANTITIES AT   298.15 K  AND     1.00 ATM

   This Molecule has  0 Imaginary Frequencies
   Zero point vibrational energy:        5.532 kcal/mol

   Atom    1 Element N  Has Mass   14.00307
   Atom    2 Element N  Has Mass   14.00307
   Atom    3 Element Cl Has Mass   34.96885
   Atom    4 Element Cl Has Mass   34.96885
   Molecular Mass:    97.943840 amu
   Principal axes and moments of inertia in amu*Bohr^2:
                             1           2           3
    Eigenvalues --      167.97758   673.37217   841.34974
          X               1.00000     0.00000    -0.00000
          Y               0.00000    -0.00000     1.00000
          Z              -0.00000     1.00000     0.00000
   Rotational Symmetry Number is   2
   The Molecule is an Asymmetric Top
   Translational Enthalpy:        0.889 kcal/mol
   Rotational Enthalpy:           0.889 kcal/mol
   Vibrational Enthalpy:          6.503 kcal/mol
   gas constant (RT):             0.592 kcal/mol
   Translational Entropy:        39.656  cal/mol.K
   Rotational Entropy:           24.679  cal/mol.K
   Vibrational Entropy:           5.201  cal/mol.K

   Total Enthalpy:                8.873 kcal/mol
   Total Entropy:                69.535  cal/mol.K

 ======================================================================

 STANDARD THERMODYNAMIC QUANTITIES FOR ANHARMONIC VIBRATION -- TOSH

   Zero point vibrational energy: ************ kcal/mol

   Vibrational Enthalpy:   ************ kcal/mol
   Vibrational Entropy:             NaN  cal/mol.K

   Total Enthalpy:         ************ kcal/mol
   Total Entropy:                   NaN  cal/mol.K

 ======================================================================

 STANDARD THERMODYNAMIC QUANTITIES FOR ANHARMONIC VIBRATION -- VPT2

   Zero point vibrational energy: ************ kcal/mol

   Vibrational Enthalpy:   ************ kcal/mol
   Vibrational Entropy:             NaN  cal/mol.K

   Total Enthalpy:         ************ kcal/mol
   Total Entropy:                   NaN  cal/mol.K

 ======================================================================

Archival summary:
1\1\TWL02\FREQ\ProcedureUnspecified\BasisUnspecified\l22\taweetha\TueOct3013:49:492018TueOct3013:49:492018\0\\#,FREQ,ProcedureUnspecified,BasisUnspecified,\\0,1\Cl\N,1,1.83367\N,2,1.18682,1,123.238\Cl,3,1.83367,2,123.238,1,-0,0\\\@

 Total job time:  60.46s(wall), 60.31s(cpu) 
 Tue Oct 30 13:49:49 2018

        *************************************************************
        *                                                           *
        *  Thank you very much for using Q-Chem.  Have a nice day.  *
        *                                                           *
        *************************************************************
