# Supplementary material for: Geometric and energetic data from ab initio calculations of haloethene, haloimine, halomethylenephosphine, haloiminophosphine, halodiazene, halodiphosphene and halocyclopropane
Source: Data Brief. 2019 Nov 2;27:104738. doi: 10.1016/j.dib.2019.104738 (PMC6861602; doi:10.1016/j.dib.2019.104738)
Supplement: Multimedia component 6 [file mmc6.zip › NN/B3LYP/ClENNEBr.out]

Q-Chem Developer Version!
                  Welcome to Q-Chem
     A Quantum Leap Into The Future Of Chemistry


 Q-Chem 5.1, Q-Chem, Inc., Pleasanton, CA (2018)

 Yihan Shao,  Zhengting Gan,  E. Epifanovsky,  A. T. B. Gilbert,  M. Wormit,  
 J. Kussmann,  A. W. Lange,  A. Behn,  Jia Deng,  Xintian Feng,  D. Ghosh,  
 M. Goldey,  P. R. Horn,  L. D. Jacobson,  I. Kaliman,  T. Kus,  A. Landau,  
 Jie Liu,  E. I. Proynov,  R. M. Richard,  R. P. Steele,  E. J. Sundstrom,  
 H. L. Woodcock III,  P. M. Zimmerman,  D. Zuev,  B. Albrecht,  E. Alguire,  
 S. A. Baeppler,  D. Barton,  Z. Benda,  Y. A. Bernard,  E. J. Berquist,  
 K. B. Bravaya,  H. Burton,  D. Casanova,  Chun-Min Chang,  Yunqing Chen,  
 A. Chien,  K. D. Closser,  M. P. Coons,  S. Coriani,  S. Dasgupta,  
 A. L. Dempwolff,  M. Diedenhofen,  Hainam Do,  R. G. Edgar,  Po-Tung Fang,  
 S. Faraji,  S. Fatehi,  Qingguo Feng,  K. D. Fenk,  J. Fosso-Tande,  
 Qinghui Ge,  A. Ghysels,  G. Gidofalvi,  J. Gomes,  J. Gonthier,  A. Gunina,  
 D. Hait,  M. W. D. Hanson-Heine,  P. H. P. Harbach,  A. W. Hauser,  
 J. E. Herr,  E. G. Hohenstein,  Z. C. Holden,  Kerwin Hui,  B. C. Huynh,  
 T.-C. Jagau,  Hyunjun Ji,  B. Kaduk,  K. Khistyaev,  Jaehoon Kim,  
 P. Klunzinger,  K. Koh,  D. Kosenkov,  L. Koulias,  T. Kowalczyk,  
 C. M. Krauter,  A. Kunitsa,  Ka Un Lao,  A. Laurent,  K. V. Lawler,  
 Joonho Lee,  D. Lefrancois,  S. Lehtola,  D. S. Levine,  Yi-Pei Li,  
 You-Sheng Lin,  Fenglai Liu,  E. Livshits,  A. Luenser,  P. Manohar,  
 E. Mansoor,  S. F. Manzer,  Shan-Ping Mao,  Yuezhi Mao,  N. Mardirossian,  
 A. V. Marenich,  T. Markovich,  L. A. Martinez-Martinez,  S. A. Maurer,  
 N. J. Mayhall,  S. C. McKenzie,  J.-M. Mewes,  A. F. Morrison,  
 J. W. Mullinax,  K. Nanda,  T. S. Nguyen-Beck,  R. Olivares-Amaya,  
 J. A. Parkhill,  T. M. Perrine,  F. Plasser,  P. Pokhilko,  S. Prager,  
 A. Prociuk,  E. Ramos,  D. R. Rehn,  F. Rob,  M. Schneider,  N. Sergueev,  
 S. M. Sharada,  S. Sharma,  D. W. Small,  T. Stauch,  T. Stein,  
 Yu-Chuan Su,  A. J. W. Thom,  A. Tkatchenko,  T. Tsuchimochi,  N. M. Tubman,  
 L. Vogt,  M. L. Vidal,  O. Vydrov,  M. A. Watson,  J. Wenzel,  
 M. de Wergifosse,  T. A. Wesolowski,  A. White,  J. Witte,  A. Yamada,  
 Jun Yang,  K. Yao,  S. Yeganeh,  S. R. Yost,  Zhi-Qiang You,  A. Zech,  
 Igor Ying Zhang,  Xing Zhang,  Yan Zhao,  Ying Zhu,  B. R. Brooks,  
 G. K. L. Chan,  C. J. Cramer,  M. S. Gordon,  W. J. Hehre,  A. Klamt,  
 M. W. Schmidt,  C. D. Sherrill,  D. G. Truhlar,  A. Aspuru-Guzik,  R. Baer,  
 A. T. Bell,  N. A. Besley,  Jeng-Da Chai,  A. E. DePrince, III,  
 R. A. DiStasio Jr.,  A. Dreuw,  B. D. Dunietz,  T. R. Furlani,  
 Chao-Ping Hsu,  Yousung Jung,  Jing Kong,  D. S. Lambrecht,  WanZhen Liang,  
 C. Ochsenfeld,  V. A. Rassolov,  L. V. Slipchenko,  J. E. Subotnik,  
 T. Van Voorhis,  J. M. Herbert,  A. I. Krylov,  P. M. W. Gill,  M. Head-Gordon

 Contributors to earlier versions of Q-Chem not listed above: 
 R. D. Adamson,  B. Austin,  J. Baker,  G. J. O. Beran,  K. Brandhorst,  
 S. T. Brown,  E. F. C. Byrd,  A. K. Chakraborty,  C.-L. Cheng,  
 Siu Hung Chien,  D. M. Chipman,  D. L. Crittenden,  H. Dachsel,  
 R. J. Doerksen,  A. D. Dutoi,  L. Fusti-Molnar,  W. A. Goddard III,  
 A. Golubeva-Zadorozhnaya,  S. R. Gwaltney,  G. Hawkins,  A. Heyden,  
 S. Hirata,  G. Kedziora,  F. J. Keil,  C. Kelley,  Jihan Kim,  R. A. King,  
 R. Z. Khaliullin,  P. P. Korambath,  W. Kurlancheek,  A. M. Lee,  M. S. Lee,  
 S. V. Levchenko,  Ching Yeh Lin,  D. Liotard,  R. C. Lochan,  I. Lotan,  
 P. E. Maslen,  N. Nair,  D. P. O'Neill,  D. Neuhauser,  E. Neuscamman,  
 C. M. Oana,  R. Olson,  B. Peters,  R. Peverati,  P. A. Pieniazek,  
 Y. M. Rhee,  J. Ritchie,  M. A. Rohrdanz,  E. Rosta,  N. J. Russ,  
 H. F. Schaefer III,  N. E. Schultz,  N. Shenvi,  A. C. Simmonett,  A. Sodt,  
 D. Stuck,  K. S. Thanthiriwatte,  V. Vanovschi,  Tao Wang,  A. Warshel,  
 C. F. Williams,  Q. Wu,  X. Xu,  W. Zhang

 Please cite Q-Chem as follows:
 Y. Shao et al., Mol. Phys. 113, 184-215 (2015)
 DOI: 10.1080/00268976.2014.952696

 Q-Chem 5.1.1 for Intel X86 EM64T Linux

 Parts of Q-Chem use Armadillo 8.300.2 (Tropical Shenanigans).
 http://arma.sourceforge.net/

 Q-Chem begins on Tue Oct 30 14:45:40 2018  

Host: 
0

     Scratch files written to /scratch/taweetham/qchem17646//
Input Ideriv = 2
Curr. Ideriv = -1
Max.  Ideriv = 2

Checking the input file for inconsistencies... 	...done.

--------------------------------------------------------------
User input:
--------------------------------------------------------------
$molecule
0 1
N 
N 1 NN 
Cl 2 NCl 1 ANG 
Br 1 NBr 2 ANG  3 DHA

NN=1.25
NH=1.09
NF=1.36
NCl=1.75
NBr=1.94
NI=2.14
ANG=120.0
DHA=180.0
$end

$rem
   job_type	optimization
   basis	6-311++g**
   method	b3lyp
$end

--------------------------------------------------------------
 ----------------------------------------------------------------
             Standard Nuclear Orientation (Angstroms)
    I     Atom           X                Y                Z
 ----------------------------------------------------------------
    1      N      -0.2394055988    -0.4697600599     0.0000000000
    2      N      -1.1186104087     0.4187774475    -0.0000000000
    3      Cl     -2.8113482508    -0.0252254780    -0.0000000000
    4      Br      1.6371152090     0.0224488975     0.0000000000
 ----------------------------------------------------------------
 Molecular Point Group                 Cs    NOp =  2
 Largest Abelian Subgroup              Cs    NOp =  2
 Nuclear Repulsion Energy =   265.0267178758 hartrees
 There are       33 alpha and       33 beta electrons
 Requested basis set is 6-311++G(d,p)
 There are 44 shells and 122 basis functions

 Total QAlloc Memory Limit   2000 MB
 Mega-Array Size       188 MB
 MEM_STATIC part       192 MB
 A cutoff of  1.0D-11 yielded    823 shell pairs
 There are      6862 function pairs (      7561 Cartesian)
 Smallest overlap matrix eigenvalue = 2.50E-04

 Scale SEOQF with 1.000000e-01/1.000000e-01/1.000000e-01

 Standard Electronic Orientation quadrupole field applied
 Nucleus-field energy     =     0.0000000087 hartrees
 Guess from superposition of atomic densities
 Warning:  Energy on first SCF cycle will be non-variational
 SAD guess density has 66.000000 electrons

 -----------------------------------------------------------------------
  General SCF calculation program by
  Eric Jon Sundstrom, Paul Horn, Yuezhi Mao, Dmitri Zuev, Alec White,
  David Stuck, Shaama M.S., Shane Yost, Joonho Lee, David Small,
  Daniel Levine, Susi Lehtola, Hugh Burton, Evgeny Epifanovsky
 -----------------------------------------------------------------------
 Exchange:     0.2000 Hartree-Fock + 0.0800 Slater + 0.7200 B88
 Correlation:  0.1900 VWN1RPA + 0.8100 LYP
 Using SG-1 standard quadrature grid
 A restricted SCF calculation will be
 performed using DIIS
 SCF converges when DIIS error is below 1.0e-08
 ---------------------------------------
  Cycle       Energy         DIIS error
 ---------------------------------------
    1   -3144.1666922583      4.28e-02  
    2   -3143.7727919391      3.89e-03  
    3   -3143.7589007156      4.44e-03  
    4   -3143.7842825997      1.81e-03  
    5   -3143.7900397810      3.85e-04  
    6   -3143.7901570779      1.31e-04  
    7   -3143.7901815329      6.17e-05  
    8   -3143.7901855362      3.08e-05  
    9   -3143.7901873834      2.00e-06  
   10   -3143.7901873938      5.08e-07  
   11   -3143.7901873946      9.84e-08  
   12   -3143.7901873946      2.31e-08  
   13   -3143.7901873946      3.22e-09  Convergence criterion met
 ---------------------------------------
 SCF time:   CPU 12.86s  wall 13.00s 
 SCF   energy in the final basis set =    -3143.7901873946
 Total energy in the final basis set =    -3143.7901873946

 --------------------------------------------------------------
             Orbital Energies (a.u.) and Symmetries
 --------------------------------------------------------------

 Alpha MOs, Restricted
 -- Occupied --                  
-482.88 -101.61  -62.53  -56.35  -56.35  -56.35  -14.46  -14.46
  1 A'    2 A'    3 A'    4 A'    1 A"    5 A'    6 A'    7 A'                 
 -9.524  -8.740  -7.291  -7.278  -7.277  -6.574  -6.557  -6.556
  8 A'    9 A'   10 A'    2 A"   11 A'   12 A'    3 A"   13 A'                 
 -2.684  -2.680  -2.679  -2.665  -2.665  -1.099  -0.898  -0.817
 14 A'    4 A"   15 A'    5 A"   16 A'   17 A'   18 A'   19 A'                 
 -0.637  -0.523  -0.492  -0.479  -0.367  -0.363  -0.328  -0.319
 20 A'   21 A'   22 A'    6 A"    7 A"   23 A'   24 A'    8 A"                 
 -0.288
 25 A'                                                                         
 -- Virtual --                   
 -0.140  -0.109  -0.037   0.014   0.030   0.048   0.050   0.074
 26 A'    9 A"   27 A'   28 A'   29 A'   10 A"   30 A'   31 A'                 
  0.075   0.077   0.098   0.130   0.143   0.146   0.156   0.194
 32 A'   11 A"   33 A'   34 A'   12 A"   35 A'   13 A"   36 A'                 
  0.206   0.223   0.262   0.324   0.377   0.410   0.413   0.422
 37 A'   38 A'   39 A'   40 A'   41 A'   14 A"   42 A'   43 A'                 
  0.437   0.446   0.515   0.526   0.545   0.573   0.600   0.672
 15 A"   44 A'   45 A'   16 A"   17 A"   46 A'   47 A'   48 A'                 
  0.683   0.746   0.805   0.818   0.827   0.839   0.854   0.910
 18 A"   49 A'   19 A"   50 A'   20 A"   51 A'   52 A'   53 A'                 
  0.925   0.928   0.985   1.100   1.160   1.256   1.588   1.737
 54 A'   21 A"   55 A'   56 A'   57 A'   58 A'   22 A"   59 A'                 
  1.752   1.875   1.932   1.981   2.034   2.076   2.214   2.252
 23 A"   60 A'   24 A"   61 A'   62 A'   25 A"   63 A'   26 A"                 
  2.291   2.325   2.562   2.632   2.770   2.950   3.647   3.708
 64 A'   65 A'   66 A'   27 A"   67 A'   68 A'   28 A"   69 A'                 
  3.866   3.875   3.937   3.967   3.986   4.011   4.087   4.340
 29 A"   70 A'   71 A'   30 A"   72 A'   31 A"   73 A'   74 A'                 
  4.768   6.577   7.512   7.527   7.609   9.612  25.734  25.781
 75 A'   76 A'   32 A"   77 A'   78 A'   79 A'   33 A"   80 A'                 
 26.185  35.165  35.542  47.863 215.582 289.703 289.716 289.827
 81 A'   82 A'   83 A'   84 A'   85 A'   34 A"   86 A'   87 A'                 
*******
 88 A'                                                                         

 Beta MOs, Restricted
 -- Occupied --                  
-482.88 -101.61  -62.53  -56.35  -56.35  -56.35  -14.46  -14.46
  1 A'    2 A'    3 A'    4 A'    1 A"    5 A'    6 A'    7 A'                 
 -9.524  -8.740  -7.291  -7.278  -7.277  -6.574  -6.557  -6.556
  8 A'    9 A'   10 A'    2 A"   11 A'   12 A'    3 A"   13 A'                 
 -2.684  -2.680  -2.679  -2.665  -2.665  -1.099  -0.898  -0.817
 14 A'    4 A"   15 A'    5 A"   16 A'   17 A'   18 A'   19 A'                 
 -0.637  -0.523  -0.492  -0.479  -0.367  -0.363  -0.328  -0.319
 20 A'   21 A'   22 A'    6 A"    7 A"   23 A'   24 A'    8 A"                 
 -0.288
 25 A'                                                                         
 -- Virtual --                   
 -0.140  -0.109  -0.037   0.014   0.030   0.048   0.050   0.074
 26 A'    9 A"   27 A'   28 A'   29 A'   10 A"   30 A'   31 A'                 
  0.075   0.077   0.098   0.130   0.143   0.146   0.156   0.194
 32 A'   11 A"   33 A'   34 A'   12 A"   35 A'   13 A"   36 A'                 
  0.206   0.223   0.262   0.324   0.377   0.410   0.413   0.422
 37 A'   38 A'   39 A'   40 A'   41 A'   14 A"   42 A'   43 A'                 
  0.437   0.446   0.515   0.526   0.545   0.573   0.600   0.672
 15 A"   44 A'   45 A'   16 A"   17 A"   46 A'   47 A'   48 A'                 
  0.683   0.746   0.805   0.818   0.827   0.839   0.854   0.910
 18 A"   49 A'   19 A"   50 A'   20 A"   51 A'   52 A'   53 A'                 
  0.925   0.928   0.985   1.100   1.160   1.256   1.588   1.737
 54 A'   21 A"   55 A'   56 A'   57 A'   58 A'   22 A"   59 A'                 
  1.752   1.875   1.932   1.981   2.034   2.076   2.214   2.252
 23 A"   60 A'   24 A"   61 A'   62 A'   25 A"   63 A'   26 A"                 
  2.291   2.325   2.562   2.632   2.770   2.950   3.647   3.708
 64 A'   65 A'   66 A'   27 A"   67 A'   68 A'   28 A"   69 A'                 
  3.866   3.875   3.937   3.967   3.986   4.011   4.087   4.340
 29 A"   70 A'   71 A'   30 A"   72 A'   31 A"   73 A'   74 A'                 
  4.768   6.577   7.512   7.527   7.609   9.612  25.734  25.781
 75 A'   76 A'   32 A"   77 A'   78 A'   79 A'   33 A"   80 A'                 
 26.185  35.165  35.542  47.863 215.582 289.703 289.716 289.827
 81 A'   82 A'   83 A'   84 A'   85 A'   34 A"   86 A'   87 A'                 
*******
 88 A'                                                                         
 --------------------------------------------------------------

          Ground-State Mulliken Net Atomic Charges

     Atom                 Charge (a.u.)
  ----------------------------------------
      1 N                    -0.122699
      2 N                     0.036761
      3 Cl                    0.010860
      4 Br                    0.075079
  ----------------------------------------
  Sum of atomic charges =    -0.000000

 -----------------------------------------------------------------
                    Cartesian Multipole Moments
 -----------------------------------------------------------------
    Charge (ESU x 10^10)
                -0.0000
    Dipole Moment (Debye)
         X       0.2272      Y       0.0125      Z      -0.0000
       Tot       0.2276
    Quadrupole Moments (Debye-Ang)
        XX     -36.9501     XY       0.6751     YY     -44.4646
        XZ      -0.0000     YZ      -0.0000     ZZ     -41.7701
    Octopole Moments (Debye-Ang^2)
       XXX      36.0728    XXY      -0.1725    XYY      14.2734
       YYY       0.5927    XXZ      -0.0000    XYZ       0.0000
       YYZ      -0.0000    XZZ      12.4310    YZZ       0.1731
       ZZZ      -0.0000
    Hexadecapole Moments (Debye-Ang^3)
      XXXX    -868.7700   XXXY      10.0476   XXYY    -178.2979
      XYYY       0.7245   YYYY     -66.7407   XXXZ      -0.0000
      XXYZ      -0.0000   XYYZ       0.0000   YYYZ       0.0000
      XXZZ    -173.0570   XYZZ       0.1132   YYZZ     -18.5541
      XZZZ      -0.0000   YZZZ       0.0000   ZZZZ     -46.9309
 -----------------------------------------------------------------
 Calculating analytic gradient of the SCF energy
 Gradient of SCF Energy
            1           2           3           4
    1   0.0775961  -0.0851342   0.0013954   0.0061427
    2  -0.0081080   0.0031174   0.0176155  -0.0126249
    3   0.0000000  -0.0000000  -0.0000000  -0.0000000
 Max gradient component =       8.513E-02
 RMS gradient           =       3.398E-02
 Gradient time:  CPU 3.34 s  wall 3.35 s
 Geometry Optimization Parameters
   NAtoms,    NIC,     NZ,  NCons,   NDum,   NFix, NCnnct, MaxDiis
        4      14       4       0       0       0       0       0


** GEOMETRY OPTIMIZATION IN DELOCALIZED INTERNAL COORDINATES **
   Searching for a Minimum

   Optimization Cycle:   1

                       Coordinates (Angstroms)
     ATOM                X               Y               Z
      1  N        -0.2394055988   -0.4697600599    0.0000000000
      2  N        -1.1186104087    0.4187774475    0.0000000000
      3  Cl       -2.8113482508   -0.0252254780    0.0000000000
      4  Br        1.6371152090    0.0224488975    0.0000000000
   Point Group: cs    Number of degrees of freedom:     5


   Energy is  -3143.790187395


 Attempting to Generate Delocalized Internal Coordinates

  5 Hessian modes will be used to form the next step
  Hessian Eigenvalues:
     0.175927    0.250000    0.250000    0.304873    0.832368

 Minimum Search - Taking Simple RFO Step
 Searching for Lamda that Minimizes Along All modes
 Value Taken    Lamda =  -0.02680466
 Step Taken.  Stepsize is  0.285222

                             Maximum     Tolerance    Cnvgd?
         Gradient           0.084677      0.000300      NO
         Displacement       0.235853      0.001200      NO
         Energy change     *********      0.000001      NO


 New Cartesian Coordinates Obtained by Inverse Iteration

 Displacement from previous Coordinates is:  0.386341
 ----------------------------------------------------------------
             Standard Nuclear Orientation (Angstroms)
    I     Atom           X                Y                Z
 ----------------------------------------------------------------
    1      N      -0.3232624467    -0.5062304512     0.0000000000
    2      N      -1.0304224077     0.4689817938     0.0000000000
    3      Cl     -2.7091857006    -0.0572395190     0.0000000000
    4      Br      1.5306215058     0.0407289835     0.0000000000
 ----------------------------------------------------------------
 Molecular Point Group                 Cs    NOp =  2
 Largest Abelian Subgroup              Cs    NOp =  2
 Nuclear Repulsion Energy =   274.5049253245 hartrees
 There are       33 alpha and       33 beta electrons
 Applying Cartesian multipole field
    Component          Value
    ---------          -----
     (2,0,0)        1.00000E-11
     (0,2,0)        2.00000E-11
     (0,0,2)       -3.00000E-11
 Nucleus-field energy     =     0.0000000079 hartrees
 Requested basis set is 6-311++G(d,p)
 There are 44 shells and 122 basis functions
 A cutoff of  1.0D-11 yielded    836 shell pairs
 There are      6926 function pairs (      7632 Cartesian)
 Smallest overlap matrix eigenvalue = 2.43E-04
 Guess MOs from SCF MO coefficient file

 -----------------------------------------------------------------------
  General SCF calculation program by
  Eric Jon Sundstrom, Paul Horn, Yuezhi Mao, Dmitri Zuev, Alec White,
  David Stuck, Shaama M.S., Shane Yost, Joonho Lee, David Small,
  Daniel Levine, Susi Lehtola, Hugh Burton, Evgeny Epifanovsky
 -----------------------------------------------------------------------
 Exchange:     0.2000 Hartree-Fock + 0.0800 Slater + 0.7200 B88
 Correlation:  0.1900 VWN1RPA + 0.8100 LYP
 Using SG-1 standard quadrature grid
 A restricted SCF calculation will be
 performed using DIIS
 SCF converges when DIIS error is below 1.0e-08
 ---------------------------------------
  Cycle       Energy         DIIS error
 ---------------------------------------
    1   -3143.7849362521      2.49e-03  
    2   -3143.8008093295      9.64e-04  
    3   -3143.7991930017      1.32e-03  
    4   -3143.8023750795      2.14e-04  
    5   -3143.8024275197      1.25e-04  
    6   -3143.8024503834      2.17e-05  
    7   -3143.8024510161      7.23e-06  
    8   -3143.8024510684      2.72e-06  
    9   -3143.8024510834      6.17e-07  
   10   -3143.8024510843      1.18e-07  
   11   -3143.8024510843      2.68e-08  
   12   -3143.8024510843      6.31e-09  Convergence criterion met
 ---------------------------------------
 SCF time:   CPU 12.21s  wall 12.00s 
 SCF   energy in the final basis set =    -3143.8024510843
 Total energy in the final basis set =    -3143.8024510843

 --------------------------------------------------------------
             Orbital Energies (a.u.) and Symmetries
 --------------------------------------------------------------

 Alpha MOs, Restricted
 -- Occupied --                  
-482.88 -101.60  -62.53  -56.35  -56.34  -56.34  -14.47  -14.46
  1 A'    2 A'    3 A'    4 A'    1 A"    5 A'    6 A'    7 A'                 
 -9.515  -8.736  -7.282  -7.269  -7.268  -6.570  -6.553  -6.552
  8 A'    9 A'   10 A'    2 A"   11 A'   12 A'    3 A"   13 A'                 
 -2.680  -2.676  -2.675  -2.661  -2.661  -1.142  -0.894  -0.812
 14 A'    4 A"   15 A'    5 A"   16 A'   17 A'   18 A'   19 A'                 
 -0.634  -0.521  -0.516  -0.501  -0.363  -0.353  -0.326  -0.318
 20 A'   21 A'   22 A'    6 A"    7 A"   23 A'   24 A'    8 A"                 
 -0.312
 25 A'                                                                         
 -- Virtual --                   
 -0.128  -0.105  -0.039   0.015   0.032   0.047   0.048   0.071
 26 A'    9 A"   27 A'   28 A'   29 A'   10 A"   30 A'   31 A'                 
  0.077   0.078   0.099   0.131   0.137   0.141   0.148   0.199
 32 A'   11 A"   33 A'   34 A'   35 A'   12 A"   13 A"   36 A'                 
  0.210   0.222   0.259   0.365   0.383   0.410   0.417   0.421
 37 A'   38 A'   39 A'   40 A'   41 A'   14 A"   42 A'   43 A'                 
  0.438   0.446   0.521   0.529   0.547   0.574   0.598   0.650
 15 A"   44 A'   45 A'   16 A"   17 A"   46 A'   47 A'   48 A'                 
  0.681   0.719   0.798   0.810   0.827   0.841   0.845   0.909
 18 A"   49 A'   19 A"   50 A'   51 A'   20 A"   52 A'   21 A"                 
  0.911   0.957   1.012   1.136   1.166   1.245   1.591   1.682
 53 A'   54 A'   55 A'   56 A'   57 A'   58 A'   22 A"   59 A'                 
  1.729   1.866   1.931   1.989   2.068   2.088   2.226   2.263
 23 A"   60 A'   24 A"   61 A'   62 A'   25 A"   63 A'   26 A"                 
  2.329   2.381   2.600   2.684   2.762   2.992   3.650   3.729
 64 A'   65 A'   66 A'   27 A"   67 A'   68 A'   28 A"   69 A'                 
  3.867   3.904   3.973   3.985   3.993   4.012   4.104   4.364
 29 A"   70 A'   30 A"   71 A'   72 A'   31 A"   73 A'   74 A'                 
  4.730   6.591   7.516   7.531   7.610   9.625  25.743  25.787
 75 A'   76 A'   32 A"   77 A'   78 A'   79 A'   33 A"   80 A'                 
 26.191  35.153  35.698  47.876 215.598 289.708 289.722 289.831
 81 A'   82 A'   83 A'   84 A'   85 A'   34 A"   86 A'   87 A'                 
*******
 88 A'                                                                         

 Beta MOs, Restricted
 -- Occupied --                  
-482.88 -101.60  -62.53  -56.35  -56.34  -56.34  -14.47  -14.46
  1 A'    2 A'    3 A'    4 A'    1 A"    5 A'    6 A'    7 A'                 
 -9.515  -8.736  -7.282  -7.269  -7.268  -6.570  -6.553  -6.552
  8 A'    9 A'   10 A'    2 A"   11 A'   12 A'    3 A"   13 A'                 
 -2.680  -2.676  -2.675  -2.661  -2.661  -1.142  -0.894  -0.812
 14 A'    4 A"   15 A'    5 A"   16 A'   17 A'   18 A'   19 A'                 
 -0.634  -0.521  -0.516  -0.501  -0.363  -0.353  -0.326  -0.318
 20 A'   21 A'   22 A'    6 A"    7 A"   23 A'   24 A'    8 A"                 
 -0.312
 25 A'                                                                         
 -- Virtual --                   
 -0.128  -0.105  -0.039   0.015   0.032   0.047   0.048   0.071
 26 A'    9 A"   27 A'   28 A'   29 A'   10 A"   30 A'   31 A'                 
  0.077   0.078   0.099   0.131   0.137   0.141   0.148   0.199
 32 A'   11 A"   33 A'   34 A'   35 A'   12 A"   13 A"   36 A'                 
  0.210   0.222   0.259   0.365   0.383   0.410   0.417   0.421
 37 A'   38 A'   39 A'   40 A'   41 A'   14 A"   42 A'   43 A'                 
  0.438   0.446   0.521   0.529   0.547   0.574   0.598   0.650
 15 A"   44 A'   45 A'   16 A"   17 A"   46 A'   47 A'   48 A'                 
  0.681   0.719   0.798   0.810   0.827   0.841   0.845   0.909
 18 A"   49 A'   19 A"   50 A'   51 A'   20 A"   52 A'   21 A"                 
  0.911   0.957   1.012   1.136   1.166   1.245   1.591   1.682
 53 A'   54 A'   55 A'   56 A'   57 A'   58 A'   22 A"   59 A'                 
  1.729   1.866   1.931   1.989   2.068   2.088   2.226   2.263
 23 A"   60 A'   24 A"   61 A'   62 A'   25 A"   63 A'   26 A"                 
  2.329   2.381   2.600   2.684   2.762   2.992   3.650   3.729
 64 A'   65 A'   66 A'   27 A"   67 A'   68 A'   28 A"   69 A'                 
  3.867   3.904   3.973   3.985   3.993   4.012   4.104   4.364
 29 A"   70 A'   30 A"   71 A'   72 A'   31 A"   73 A'   74 A'                 
  4.730   6.591   7.516   7.531   7.610   9.625  25.743  25.787
 75 A'   76 A'   32 A"   77 A'   78 A'   79 A'   33 A"   80 A'                 
 26.191  35.153  35.698  47.876 215.598 289.708 289.722 289.831
 81 A'   82 A'   83 A'   84 A'   85 A'   34 A"   86 A'   87 A'                 
*******
 88 A'                                                                         
 --------------------------------------------------------------

          Ground-State Mulliken Net Atomic Charges

     Atom                 Charge (a.u.)
  ----------------------------------------
      1 N                    -0.092683
      2 N                     0.078787
      3 Cl                   -0.028449
      4 Br                    0.042345
  ----------------------------------------
  Sum of atomic charges =     0.000000

 -----------------------------------------------------------------
                    Cartesian Multipole Moments
 -----------------------------------------------------------------
    Charge (ESU x 10^10)
                 0.0000
    Dipole Moment (Debye)
         X       0.3185      Y       0.0463      Z      -0.0000
       Tot       0.3219
    Quadrupole Moments (Debye-Ang)
        XX     -38.7686     XY       0.9551     YY     -44.0517
        XZ       0.0000     YZ       0.0000     ZZ     -41.7080
    Octopole Moments (Debye-Ang^2)
       XXX      41.2879    XXY      -0.2416    XYY      14.7580
       YYY       0.5768    XXZ      -0.0000    XYZ      -0.0000
       YYZ       0.0000    XZZ      13.1032    YZZ       0.1768
       ZZZ       0.0000
    Hexadecapole Moments (Debye-Ang^3)
      XXXX    -816.5964   XXXY      11.4783   XXYY    -163.3310
      XYYY      -4.1458   YYYY     -68.6677   XXXZ       0.0000
      XXYZ       0.0000   XYYZ       0.0000   YYYZ       0.0000
      XXZZ    -160.1074   XYZZ      -1.4824   YYZZ     -18.8311
      XZZZ       0.0000   YZZZ       0.0000   ZZZZ     -46.9047
 -----------------------------------------------------------------
 Calculating analytic gradient of the SCF energy
 Gradient of SCF Energy
            1           2           3           4
    1  -0.0017461  -0.0096223   0.0202577  -0.0088893
    2   0.0027736  -0.0037854   0.0023262  -0.0013145
    3  -0.0000000   0.0000000  -0.0000000   0.0000000
 Max gradient component =       2.026E-02
 RMS gradient           =       7.154E-03
 Gradient time:  CPU 3.41 s  wall 3.42 s
 Geometry Optimization Parameters
   NAtoms,    NIC,     NZ,  NCons,   NDum,   NFix, NCnnct, MaxDiis
        4      14       4       0       0       0       0       0

 Cartesian Hessian Update
 Hessian Updated using BFGS Update


** GEOMETRY OPTIMIZATION IN DELOCALIZED INTERNAL COORDINATES **
   Searching for a Minimum

   Optimization Cycle:   2

                       Coordinates (Angstroms)
     ATOM                X               Y               Z
      1  N        -0.3232624467   -0.5062304512    0.0000000000
      2  N        -1.0304224077    0.4689817938    0.0000000000
      3  Cl       -2.7091857006   -0.0572395190    0.0000000000
      4  Br        1.5306215058    0.0407289835    0.0000000000
   Point Group: cs    Number of degrees of freedom:     5


   Energy is  -3143.802451084

 Hessian Updated using BFGS Update

  5 Hessian modes will be used to form the next step
  Hessian Eigenvalues:
     0.174250    0.244566    0.264072    0.363013    0.850103

 Minimum Search - Taking Simple RFO Step
 Searching for Lamda that Minimizes Along All modes
 Value Taken    Lamda =  -0.00197802
 Step Taken.  Stepsize is  0.078642

                             Maximum     Tolerance    Cnvgd?
         Gradient           0.023295      0.000300      NO
         Displacement       0.057586      0.001200      NO
         Energy change     -0.012264      0.000001      NO


 New Cartesian Coordinates Obtained by Inverse Iteration

 Displacement from previous Coordinates is:  0.104601
 ----------------------------------------------------------------
             Standard Nuclear Orientation (Angstroms)
    I     Atom           X                Y                Z
 ----------------------------------------------------------------
    1      N      -0.3125719898    -0.5144805803     0.0000000000
    2      N      -1.0300781636     0.4548591092     0.0000000000
    3      Cl     -2.7491056578    -0.0446813140     0.0000000000
    4      Br      1.5595067620     0.0505435923     0.0000000000
 ----------------------------------------------------------------
 Molecular Point Group                 Cs    NOp =  2
 Largest Abelian Subgroup              Cs    NOp =  2
 Nuclear Repulsion Energy =   270.8802963597 hartrees
 There are       33 alpha and       33 beta electrons
 Applying Cartesian multipole field
    Component          Value
    ---------          -----
     (2,0,0)        1.00000E-11
     (0,2,0)        2.00000E-11
     (0,0,2)       -3.00000E-11
 Nucleus-field energy     =     0.0000000082 hartrees
 Requested basis set is 6-311++G(d,p)
 There are 44 shells and 122 basis functions
 A cutoff of  1.0D-11 yielded    834 shell pairs
 There are      6916 function pairs (      7620 Cartesian)
 Smallest overlap matrix eigenvalue = 2.44E-04
 Guess MOs from SCF MO coefficient file

 -----------------------------------------------------------------------
  General SCF calculation program by
  Eric Jon Sundstrom, Paul Horn, Yuezhi Mao, Dmitri Zuev, Alec White,
  David Stuck, Shaama M.S., Shane Yost, Joonho Lee, David Small,
  Daniel Levine, Susi Lehtola, Hugh Burton, Evgeny Epifanovsky
 -----------------------------------------------------------------------
 Exchange:     0.2000 Hartree-Fock + 0.0800 Slater + 0.7200 B88
 Correlation:  0.1900 VWN1RPA + 0.8100 LYP
 Using SG-1 standard quadrature grid
 A restricted SCF calculation will be
 performed using DIIS
 SCF converges when DIIS error is below 1.0e-08
 ---------------------------------------
  Cycle       Energy         DIIS error
 ---------------------------------------
    1   -3143.8029613101      4.80e-04  
    2   -3143.8035758922      2.84e-04  
    3   -3143.8035390110      3.20e-04  
    4   -3143.8037251840      3.30e-05  
    5   -3143.8037262026      2.54e-05  
    6   -3143.8037272063      5.78e-06  
    7   -3143.8037272448      3.53e-06  
    8   -3143.8037272628      5.17e-07  
    9   -3143.8037272634      1.53e-07  
   10   -3143.8037272634      2.17e-08  
   11   -3143.8037272634      5.13e-09  Convergence criterion met
 ---------------------------------------
 SCF time:   CPU 11.09s  wall 11.00s 
 SCF   energy in the final basis set =    -3143.8037272634
 Total energy in the final basis set =    -3143.8037272634

 --------------------------------------------------------------
             Orbital Energies (a.u.) and Symmetries
 --------------------------------------------------------------

 Alpha MOs, Restricted
 -- Occupied --                  
-482.88 -101.60  -62.53  -56.35  -56.35  -56.34  -14.47  -14.46
  1 A'    2 A'    3 A'    4 A'    1 A"    5 A'    6 A'    7 A'                 
 -9.514  -8.737  -7.281  -7.268  -7.267  -6.571  -6.554  -6.553
  8 A'    9 A'   10 A'    2 A"   11 A'   12 A'    3 A"   13 A'                 
 -2.682  -2.677  -2.676  -2.663  -2.663  -1.138  -0.887  -0.812
 14 A'    4 A"   15 A'    5 A"   16 A'   17 A'   18 A'   19 A'                 
 -0.634  -0.519  -0.514  -0.498  -0.361  -0.353  -0.326  -0.320
 20 A'   21 A'   22 A'    6 A"    7 A"   23 A'   24 A'    8 A"                 
 -0.312
 25 A'                                                                         
 -- Virtual --                   
 -0.139  -0.106  -0.043   0.015   0.032   0.047   0.049   0.070
 26 A'    9 A"   27 A'   28 A'   29 A'   10 A"   30 A'   31 A'                 
  0.076   0.078   0.098   0.130   0.138   0.140   0.149   0.199
 32 A'   11 A"   33 A'   34 A'   35 A'   12 A"   13 A"   36 A'                 
  0.207   0.221   0.260   0.365   0.381   0.410   0.417   0.421
 37 A'   38 A'   39 A'   40 A'   41 A'   14 A"   42 A'   43 A'                 
  0.439   0.449   0.516   0.526   0.547   0.571   0.594   0.652
 15 A"   44 A'   45 A'   16 A"   17 A"   46 A'   47 A'   48 A'                 
  0.682   0.720   0.799   0.809   0.827   0.837   0.839   0.912
 18 A"   49 A'   19 A"   50 A'   51 A'   52 A'   20 A"   53 A'                 
  0.914   0.950   1.002   1.121   1.164   1.252   1.590   1.681
 21 A"   54 A'   55 A'   56 A'   57 A'   58 A'   22 A"   59 A'                 
  1.724   1.851   1.930   1.986   2.043   2.085   2.223   2.258
 23 A"   60 A'   24 A"   61 A'   62 A'   25 A"   63 A'   26 A"                 
  2.317   2.378   2.594   2.683   2.759   2.988   3.647   3.721
 64 A'   65 A'   66 A'   27 A"   67 A'   68 A'   28 A"   69 A'                 
  3.867   3.896   3.971   3.977   3.990   4.007   4.097   4.355
 29 A"   70 A'   30 A"   71 A'   72 A'   31 A"   73 A'   74 A'                 
  4.730   6.579   7.514   7.529   7.610   9.615  25.740  25.783
 75 A'   76 A'   32 A"   77 A'   78 A'   79 A'   33 A"   80 A'                 
 26.193  35.149  35.690  47.866 215.587 289.706 289.720 289.829
 81 A'   82 A'   83 A'   84 A'   85 A'   34 A"   86 A'   87 A'                 
*******
 88 A'                                                                         

 Beta MOs, Restricted
 -- Occupied --                  
-482.88 -101.60  -62.53  -56.35  -56.35  -56.34  -14.47  -14.46
  1 A'    2 A'    3 A'    4 A'    1 A"    5 A'    6 A'    7 A'                 
 -9.514  -8.737  -7.281  -7.268  -7.267  -6.571  -6.554  -6.553
  8 A'    9 A'   10 A'    2 A"   11 A'   12 A'    3 A"   13 A'                 
 -2.682  -2.677  -2.676  -2.663  -2.663  -1.138  -0.887  -0.812
 14 A'    4 A"   15 A'    5 A"   16 A'   17 A'   18 A'   19 A'                 
 -0.634  -0.519  -0.514  -0.498  -0.361  -0.353  -0.326  -0.320
 20 A'   21 A'   22 A'    6 A"    7 A"   23 A'   24 A'    8 A"                 
 -0.312
 25 A'                                                                         
 -- Virtual --                   
 -0.139  -0.106  -0.043   0.015   0.032   0.047   0.049   0.070
 26 A'    9 A"   27 A'   28 A'   29 A'   10 A"   30 A'   31 A'                 
  0.076   0.078   0.098   0.130   0.138   0.140   0.149   0.199
 32 A'   11 A"   33 A'   34 A'   35 A'   12 A"   13 A"   36 A'                 
  0.207   0.221   0.260   0.365   0.381   0.410   0.417   0.421
 37 A'   38 A'   39 A'   40 A'   41 A'   14 A"   42 A'   43 A'                 
  0.439   0.449   0.516   0.526   0.547   0.571   0.594   0.652
 15 A"   44 A'   45 A'   16 A"   17 A"   46 A'   47 A'   48 A'                 
  0.682   0.720   0.799   0.809   0.827   0.837   0.839   0.912
 18 A"   49 A'   19 A"   50 A'   51 A'   52 A'   20 A"   53 A'                 
  0.914   0.950   1.002   1.121   1.164   1.252   1.590   1.681
 21 A"   54 A'   55 A'   56 A'   57 A'   58 A'   22 A"   59 A'                 
  1.724   1.851   1.930   1.986   2.043   2.085   2.223   2.258
 23 A"   60 A'   24 A"   61 A'   62 A'   25 A"   63 A'   26 A"                 
  2.317   2.378   2.594   2.683   2.759   2.988   3.647   3.721
 64 A'   65 A'   66 A'   27 A"   67 A'   68 A'   28 A"   69 A'                 
  3.867   3.896   3.971   3.977   3.990   4.007   4.097   4.355
 29 A"   70 A'   30 A"   71 A'   72 A'   31 A"   73 A'   74 A'                 
  4.730   6.579   7.514   7.529   7.610   9.615  25.740  25.783
 75 A'   76 A'   32 A"   77 A'   78 A'   79 A'   33 A"   80 A'                 
 26.193  35.149  35.690  47.866 215.587 289.706 289.720 289.829
 81 A'   82 A'   83 A'   84 A'   85 A'   34 A"   86 A'   87 A'                 
*******
 88 A'                                                                         
 --------------------------------------------------------------

          Ground-State Mulliken Net Atomic Charges

     Atom                 Charge (a.u.)
  ----------------------------------------
      1 N                    -0.089233
      2 N                     0.081008
      3 Cl                   -0.034728
      4 Br                    0.042952
  ----------------------------------------
  Sum of atomic charges =     0.000000

 -----------------------------------------------------------------
                    Cartesian Multipole Moments
 -----------------------------------------------------------------
    Charge (ESU x 10^10)
                 0.0000
    Dipole Moment (Debye)
         X       0.4089      Y       0.0499      Z      -0.0000
       Tot       0.4120
    Quadrupole Moments (Debye-Ang)
        XX     -38.8747     XY       0.9424     YY     -44.0736
        XZ       0.0000     YZ       0.0000     ZZ     -41.7878
    Octopole Moments (Debye-Ang^2)
       XXX      41.7580    XXY      -0.1397    XYY      14.8403
       YYY      -0.0252    XXZ      -0.0000    XYZ       0.0000
       YYZ      -0.0000    XZZ      13.1471    YZZ      -0.0517
       ZZZ      -0.0000
    Hexadecapole Moments (Debye-Ang^3)
      XXXX    -840.6332   XXXY      10.8036   XXYY    -168.1973
      XYYY      -4.0572   YYYY     -68.4878   XXXZ       0.0000
      XXYZ       0.0000   XYYZ       0.0000   YYYZ       0.0000
      XXZZ    -164.8607   XYZZ      -1.4450   YYZZ     -18.8381
      XZZZ       0.0000   YZZZ       0.0000   ZZZZ     -47.0689
 -----------------------------------------------------------------
 Calculating analytic gradient of the SCF energy
 Gradient of SCF Energy
            1           2           3           4
    1   0.0069488  -0.0127103   0.0089336  -0.0031721
    2  -0.0036686   0.0011102   0.0032481  -0.0006898
    3   0.0000000   0.0000000  -0.0000000  -0.0000000
 Max gradient component =       1.271E-02
 RMS gradient           =       5.208E-03
 Gradient time:  CPU 3.37 s  wall 3.37 s
 Geometry Optimization Parameters
   NAtoms,    NIC,     NZ,  NCons,   NDum,   NFix, NCnnct, MaxDiis
        4      14       4       0       0       0       0       0

 Cartesian Hessian Update
 Hessian Updated using BFGS Update


** GEOMETRY OPTIMIZATION IN DELOCALIZED INTERNAL COORDINATES **
   Searching for a Minimum

   Optimization Cycle:   3

                       Coordinates (Angstroms)
     ATOM                X               Y               Z
      1  N        -0.3125719898   -0.5144805803    0.0000000000
      2  N        -1.0300781636    0.4548591092    0.0000000000
      3  Cl       -2.7491056578   -0.0446813140    0.0000000000
      4  Br        1.5595067620    0.0505435923    0.0000000000
   Point Group: cs    Number of degrees of freedom:     5


   Energy is  -3143.803727263

 Hessian Updated using BFGS Update

  5 Hessian modes will be used to form the next step
  Hessian Eigenvalues:
     0.123454    0.216448    0.252138    0.363352    0.983088

 Minimum Search - Taking Simple RFO Step
 Searching for Lamda that Minimizes Along All modes
 Value Taken    Lamda =  -0.00082452
 Step Taken.  Stepsize is  0.076807

                             Maximum     Tolerance    Cnvgd?
         Gradient           0.010516      0.000300      NO
         Displacement       0.064632      0.001200      NO
         Energy change     -0.001276      0.000001      NO


 New Cartesian Coordinates Obtained by Inverse Iteration

 Displacement from previous Coordinates is:  0.066333
 ----------------------------------------------------------------
             Standard Nuclear Orientation (Angstroms)
    I     Atom           X                Y                Z
 ----------------------------------------------------------------
    1      N      -0.3160811146    -0.5089815015     0.0000000000
    2      N      -1.0229882731     0.4601015984     0.0000000000
    3      Cl     -2.7737104357    -0.0518908325     0.0000000000
    4      Br      1.5805307741     0.0470115427     0.0000000000
 ----------------------------------------------------------------
 Molecular Point Group                 Cs    NOp =  2
 Largest Abelian Subgroup              Cs    NOp =  2
 Nuclear Repulsion Energy =   268.4031469664 hartrees
 There are       33 alpha and       33 beta electrons
 Applying Cartesian multipole field
    Component          Value
    ---------          -----
     (2,0,0)        1.00000E-11
     (0,2,0)        2.00000E-11
     (0,0,2)       -3.00000E-11
 Nucleus-field energy     =     0.0000000083 hartrees
 Requested basis set is 6-311++G(d,p)
 There are 44 shells and 122 basis functions
 A cutoff of  1.0D-11 yielded    833 shell pairs
 There are      6915 function pairs (      7619 Cartesian)
 Smallest overlap matrix eigenvalue = 2.38E-04
 Guess MOs from SCF MO coefficient file

 -----------------------------------------------------------------------
  General SCF calculation program by
  Eric Jon Sundstrom, Paul Horn, Yuezhi Mao, Dmitri Zuev, Alec White,
  David Stuck, Shaama M.S., Shane Yost, Joonho Lee, David Small,
  Daniel Levine, Susi Lehtola, Hugh Burton, Evgeny Epifanovsky
 -----------------------------------------------------------------------
 Exchange:     0.2000 Hartree-Fock + 0.0800 Slater + 0.7200 B88
 Correlation:  0.1900 VWN1RPA + 0.8100 LYP
 Using SG-1 standard quadrature grid
 A restricted SCF calculation will be
 performed using DIIS
 SCF converges when DIIS error is below 1.0e-08
 ---------------------------------------
  Cycle       Energy         DIIS error
 ---------------------------------------
    1   -3143.8036417313      4.36e-04  
    2   -3143.8042288753      1.66e-04  
    3   -3143.8041502792      2.73e-04  
    4   -3143.8042877785      2.39e-05  
    5   -3143.8042880557      2.13e-05  
    6   -3143.8042887576      3.99e-06  
    7   -3143.8042887773      2.23e-06  
    8   -3143.8042887861      5.32e-07  
    9   -3143.8042887866      8.36e-08  
   10   -3143.8042887867      2.79e-08  
   11   -3143.8042887867      4.53e-09  Convergence criterion met
 ---------------------------------------
 SCF time:   CPU 11.07s  wall 11.00s 
 SCF   energy in the final basis set =    -3143.8042887867
 Total energy in the final basis set =    -3143.8042887867

 --------------------------------------------------------------
             Orbital Energies (a.u.) and Symmetries
 --------------------------------------------------------------

 Alpha MOs, Restricted
 -- Occupied --                  
-482.88 -101.60  -62.53  -56.35  -56.35  -56.35  -14.47  -14.47
  1 A'    2 A'    3 A'    4 A'    1 A"    5 A'    6 A'    7 A'                 
 -9.511  -8.738  -7.278  -7.266  -7.265  -6.572  -6.555  -6.554
  8 A'    9 A'   10 A'    2 A"   11 A'   12 A'    3 A"   13 A'                 
 -2.683  -2.678  -2.677  -2.663  -2.663  -1.141  -0.880  -0.812
 14 A'    4 A"   15 A'    5 A"   16 A'   17 A'   18 A'   19 A'                 
 -0.633  -0.519  -0.513  -0.498  -0.359  -0.352  -0.327  -0.322
 20 A'   21 A'   22 A'    6 A"    7 A"   23 A'   24 A'    8 A"                 
 -0.314
 25 A'                                                                         
 -- Virtual --                   
 -0.150  -0.106  -0.048   0.014   0.033   0.047   0.048   0.069
 26 A'    9 A"   27 A'   28 A'   29 A'   10 A"   30 A'   31 A'                 
  0.076   0.078   0.097   0.130   0.137   0.139   0.149   0.198
 32 A'   11 A"   33 A'   34 A'   35 A'   12 A"   13 A"   36 A'                 
  0.208   0.220   0.261   0.368   0.383   0.410   0.417   0.421
 37 A'   38 A'   39 A'   40 A'   41 A'   14 A"   42 A'   43 A'                 
  0.441   0.451   0.516   0.524   0.546   0.570   0.591   0.652
 15 A"   44 A'   45 A'   16 A"   17 A"   46 A'   47 A'   48 A'                 
  0.683   0.715   0.798   0.809   0.825   0.833   0.840   0.910
 18 A"   49 A'   19 A"   50 A'   51 A'   52 A'   20 A"   53 A'                 
  0.914   0.947   0.996   1.111   1.165   1.258   1.590   1.674
 21 A"   54 A'   55 A'   56 A'   57 A'   58 A'   22 A"   59 A'                 
  1.716   1.835   1.930   1.982   2.023   2.083   2.223   2.254
 23 A"   60 A'   24 A"   61 A'   62 A'   25 A"   63 A'   26 A"                 
  2.310   2.386   2.588   2.690   2.756   2.994   3.646   3.718
 64 A'   65 A'   66 A'   27 A"   67 A'   68 A'   28 A"   69 A'                 
  3.868   3.894   3.970   3.979   3.989   4.003   4.091   4.346
 29 A"   70 A'   30 A"   71 A'   72 A'   31 A"   73 A'   74 A'                 
  4.721   6.572   7.513   7.528   7.609   9.606  25.740  25.781
 75 A'   76 A'   32 A"   77 A'   78 A'   79 A'   33 A"   80 A'                 
 26.190  35.143  35.712  47.860 215.577 289.704 289.718 289.826
 81 A'   82 A'   83 A'   84 A'   85 A'   34 A"   86 A'   87 A'                 
*******
 88 A'                                                                         

 Beta MOs, Restricted
 -- Occupied --                  
-482.88 -101.60  -62.53  -56.35  -56.35  -56.35  -14.47  -14.47
  1 A'    2 A'    3 A'    4 A'    1 A"    5 A'    6 A'    7 A'                 
 -9.511  -8.738  -7.278  -7.266  -7.265  -6.572  -6.555  -6.554
  8 A'    9 A'   10 A'    2 A"   11 A'   12 A'    3 A"   13 A'                 
 -2.683  -2.678  -2.677  -2.663  -2.663  -1.141  -0.880  -0.812
 14 A'    4 A"   15 A'    5 A"   16 A'   17 A'   18 A'   19 A'                 
 -0.633  -0.519  -0.513  -0.498  -0.359  -0.352  -0.327  -0.322
 20 A'   21 A'   22 A'    6 A"    7 A"   23 A'   24 A'    8 A"                 
 -0.314
 25 A'                                                                         
 -- Virtual --                   
 -0.150  -0.106  -0.048   0.014   0.033   0.047   0.048   0.069
 26 A'    9 A"   27 A'   28 A'   29 A'   10 A"   30 A'   31 A'                 
  0.076   0.078   0.097   0.130   0.137   0.139   0.149   0.198
 32 A'   11 A"   33 A'   34 A'   35 A'   12 A"   13 A"   36 A'                 
  0.208   0.220   0.261   0.368   0.383   0.410   0.417   0.421
 37 A'   38 A'   39 A'   40 A'   41 A'   14 A"   42 A'   43 A'                 
  0.441   0.451   0.516   0.524   0.546   0.570   0.591   0.652
 15 A"   44 A'   45 A'   16 A"   17 A"   46 A'   47 A'   48 A'                 
  0.683   0.715   0.798   0.809   0.825   0.833   0.840   0.910
 18 A"   49 A'   19 A"   50 A'   51 A'   52 A'   20 A"   53 A'                 
  0.914   0.947   0.996   1.111   1.165   1.258   1.590   1.674
 21 A"   54 A'   55 A'   56 A'   57 A'   58 A'   22 A"   59 A'                 
  1.716   1.835   1.930   1.982   2.023   2.083   2.223   2.254
 23 A"   60 A'   24 A"   61 A'   62 A'   25 A"   63 A'   26 A"                 
  2.310   2.386   2.588   2.690   2.756   2.994   3.646   3.718
 64 A'   65 A'   66 A'   27 A"   67 A'   68 A'   28 A"   69 A'                 
  3.868   3.894   3.970   3.979   3.989   4.003   4.091   4.346
 29 A"   70 A'   30 A"   71 A'   72 A'   31 A"   73 A'   74 A'                 
  4.721   6.572   7.513   7.528   7.609   9.606  25.740  25.781
 75 A'   76 A'   32 A"   77 A'   78 A'   79 A'   33 A"   80 A'                 
 26.190  35.143  35.712  47.860 215.577 289.704 289.718 289.826
 81 A'   82 A'   83 A'   84 A'   85 A'   34 A"   86 A'   87 A'                 
*******
 88 A'                                                                         
 --------------------------------------------------------------

          Ground-State Mulliken Net Atomic Charges

     Atom                 Charge (a.u.)
  ----------------------------------------
      1 N                    -0.081280
      2 N                     0.086359
      3 Cl                   -0.044323
      4 Br                    0.039244
  ----------------------------------------
  Sum of atomic charges =     0.000000

 -----------------------------------------------------------------
                    Cartesian Multipole Moments
 -----------------------------------------------------------------
    Charge (ESU x 10^10)
                 0.0000
    Dipole Moment (Debye)
         X       0.5321      Y       0.0473      Z      -0.0000
       Tot       0.5342
    Quadrupole Moments (Debye-Ang)
        XX     -39.2519     XY       0.9315     YY     -44.0379
        XZ      -0.0000     YZ      -0.0000     ZZ     -41.8532
    Octopole Moments (Debye-Ang^2)
       XXX      43.0697    XXY      -0.1618    XYY      14.7767
       YYY       0.2371    XXZ      -0.0000    XYZ      -0.0000
       YYZ      -0.0000    XZZ      13.2047    YZZ       0.0476
       ZZZ      -0.0000
    Hexadecapole Moments (Debye-Ang^3)
      XXXX    -860.5698   XXXY      10.4799   XXYY    -171.4142
      XYYY      -4.5568   YYYY     -68.2928   XXXZ      -0.0000
      XXYZ      -0.0000   XYYZ      -0.0000   YYYZ      -0.0000
      XXZZ    -168.3119   XYZZ      -1.6258   YYZZ     -18.8416
      XZZZ      -0.0000   YZZZ      -0.0000   ZZZZ     -47.2218
 -----------------------------------------------------------------
 Calculating analytic gradient of the SCF energy
 Gradient of SCF Energy
            1           2           3           4
    1   0.0041992  -0.0066451   0.0030824  -0.0006366
    2  -0.0030482   0.0017280   0.0014679  -0.0001477
    3  -0.0000000  -0.0000000   0.0000000   0.0000000
 Max gradient component =       6.645E-03
 RMS gradient           =       2.679E-03
 Gradient time:  CPU 3.35 s  wall 3.35 s
 Geometry Optimization Parameters
   NAtoms,    NIC,     NZ,  NCons,   NDum,   NFix, NCnnct, MaxDiis
        4      14       4       0       0       0       0       0

 Cartesian Hessian Update
 Hessian Updated using BFGS Update


** GEOMETRY OPTIMIZATION IN DELOCALIZED INTERNAL COORDINATES **
   Searching for a Minimum

   Optimization Cycle:   4

                       Coordinates (Angstroms)
     ATOM                X               Y               Z
      1  N        -0.3160811146   -0.5089815015    0.0000000000
      2  N        -1.0229882731    0.4601015984    0.0000000000
      3  Cl       -2.7737104357   -0.0518908325    0.0000000000
      4  Br        1.5805307741    0.0470115427    0.0000000000
   Point Group: cs    Number of degrees of freedom:     5


   Energy is  -3143.804288787

 Hessian Updated using BFGS Update

  5 Hessian modes will be used to form the next step
  Hessian Eigenvalues:
     0.083008    0.203613    0.250264    0.365537    0.959637

 Minimum Search - Taking Simple RFO Step
 Searching for Lamda that Minimizes Along All modes
 Value Taken    Lamda =  -0.00022950
 Step Taken.  Stepsize is  0.049082

                             Maximum     Tolerance    Cnvgd?
         Gradient           0.005388      0.000300      NO
         Displacement       0.042750      0.001200      NO
         Energy change     -0.000562      0.000001      NO


 New Cartesian Coordinates Obtained by Inverse Iteration

 Displacement from previous Coordinates is:  0.039290
 ----------------------------------------------------------------
             Standard Nuclear Orientation (Angstroms)
    I     Atom           X                Y                Z
 ----------------------------------------------------------------
    1      N      -0.3198558428    -0.5042312257     0.0000000000
    2      N      -1.0165489155     0.4646687047     0.0000000000
    3      Cl     -2.7869060891    -0.0580833873     0.0000000000
    4      Br      1.5910617982     0.0438867154     0.0000000000
 ----------------------------------------------------------------
 Molecular Point Group                 Cs    NOp =  2
 Largest Abelian Subgroup              Cs    NOp =  2
 Nuclear Repulsion Energy =   267.1604196545 hartrees
 There are       33 alpha and       33 beta electrons
 Applying Cartesian multipole field
    Component          Value
    ---------          -----
     (2,0,0)        1.00000E-11
     (0,2,0)        2.00000E-11
     (0,0,2)       -3.00000E-11
 Nucleus-field energy     =     0.0000000084 hartrees
 Requested basis set is 6-311++G(d,p)
 There are 44 shells and 122 basis functions
 A cutoff of  1.0D-11 yielded    831 shell pairs
 There are      6899 function pairs (      7600 Cartesian)
 Smallest overlap matrix eigenvalue = 2.33E-04
 Guess MOs from SCF MO coefficient file

 -----------------------------------------------------------------------
  General SCF calculation program by
  Eric Jon Sundstrom, Paul Horn, Yuezhi Mao, Dmitri Zuev, Alec White,
  David Stuck, Shaama M.S., Shane Yost, Joonho Lee, David Small,
  Daniel Levine, Susi Lehtola, Hugh Burton, Evgeny Epifanovsky
 -----------------------------------------------------------------------
 Exchange:     0.2000 Hartree-Fock + 0.0800 Slater + 0.7200 B88
 Correlation:  0.1900 VWN1RPA + 0.8100 LYP
 Using SG-1 standard quadrature grid
 A restricted SCF calculation will be
 performed using DIIS
 SCF converges when DIIS error is below 1.0e-08
 ---------------------------------------
  Cycle       Energy         DIIS error
 ---------------------------------------
    1   -3143.8041291219      2.95e-04  
    2   -3143.8044037535      8.53e-05  
    3   -3143.8043775362      1.53e-04  
    4   -3143.8044202910      1.89e-05  
    5   -3143.8044204957      1.44e-05  
    6   -3143.8044208290      2.83e-06  
    7   -3143.8044208423      5.12e-07  
    8   -3143.8044208425      4.42e-07  
    9   -3143.8044208429      4.77e-08  
   10   -3143.8044208429      1.11e-08  
   11   -3143.8044208429      3.75e-09  Convergence criterion met
 ---------------------------------------
 SCF time:   CPU 11.01s  wall 11.00s 
 SCF   energy in the final basis set =    -3143.8044208429
 Total energy in the final basis set =    -3143.8044208429

 --------------------------------------------------------------
             Orbital Energies (a.u.) and Symmetries
 --------------------------------------------------------------

 Alpha MOs, Restricted
 -- Occupied --                  
-482.88 -101.60  -62.53  -56.35  -56.35  -56.35  -14.48  -14.47
  1 A'    2 A'    3 A'    4 A'    1 A"    5 A'    6 A'    7 A'                 
 -9.509  -8.738  -7.276  -7.264  -7.263  -6.573  -6.556  -6.555
  8 A'    9 A'   10 A'    2 A"   11 A'   12 A'    3 A"   13 A'                 
 -2.683  -2.678  -2.678  -2.664  -2.664  -1.145  -0.875  -0.812
 14 A'    4 A"   15 A'    5 A"   16 A'   17 A'   18 A'   19 A'                 
 -0.633  -0.520  -0.512  -0.500  -0.357  -0.350  -0.328  -0.323
 20 A'   21 A'   22 A'    6 A"    7 A"   23 A'   24 A'    8 A"                 
 -0.315
 25 A'                                                                         
 -- Virtual --                   
 -0.156  -0.105  -0.050   0.014   0.033   0.047   0.048   0.068
 26 A'    9 A"   27 A'   28 A'   29 A'   10 A"   30 A'   31 A'                 
  0.076   0.078   0.097   0.129   0.137   0.138   0.149   0.198
 32 A'   11 A"   33 A'   34 A'   35 A'   12 A"   13 A"   36 A'                 
  0.208   0.219   0.261   0.369   0.387   0.409   0.418   0.421
 37 A'   38 A'   39 A'   40 A'   41 A'   14 A"   42 A'   43 A'                 
  0.442   0.453   0.516   0.523   0.545   0.569   0.589   0.652
 15 A"   44 A'   45 A'   16 A"   17 A"   46 A'   47 A'   48 A'                 
  0.683   0.711   0.798   0.808   0.822   0.832   0.842   0.908
 18 A"   49 A'   19 A"   50 A'   51 A'   52 A'   20 A"   53 A'                 
  0.914   0.946   0.993   1.106   1.166   1.262   1.592   1.669
 21 A"   54 A'   55 A'   56 A'   57 A'   58 A'   22 A"   59 A'                 
  1.710   1.824   1.930   1.980   2.012   2.084   2.224   2.251
 23 A"   60 A'   24 A"   61 A'   62 A'   25 A"   63 A'   26 A"                 
  2.307   2.394   2.584   2.697   2.756   3.000   3.645   3.718
 64 A'   65 A'   66 A'   27 A"   67 A'   68 A'   28 A"   69 A'                 
  3.869   3.893   3.969   3.984   3.989   4.001   4.089   4.340
 29 A"   70 A'   30 A"   71 A'   72 A'   31 A"   73 A'   74 A'                 
  4.713   6.569   7.513   7.527   7.609   9.601  25.740  25.781
 75 A'   76 A'   32 A"   77 A'   78 A'   79 A'   33 A"   80 A'                 
 26.186  35.138  35.736  47.857 215.572 289.703 289.717 289.825
 81 A'   82 A'   83 A'   84 A'   85 A'   34 A"   86 A'   87 A'                 
*******
 88 A'                                                                         

 Beta MOs, Restricted
 -- Occupied --                  
-482.88 -101.60  -62.53  -56.35  -56.35  -56.35  -14.48  -14.47
  1 A'    2 A'    3 A'    4 A'    1 A"    5 A'    6 A'    7 A'                 
 -9.509  -8.738  -7.276  -7.264  -7.263  -6.573  -6.556  -6.555
  8 A'    9 A'   10 A'    2 A"   11 A'   12 A'    3 A"   13 A'                 
 -2.683  -2.678  -2.678  -2.664  -2.664  -1.145  -0.875  -0.812
 14 A'    4 A"   15 A'    5 A"   16 A'   17 A'   18 A'   19 A'                 
 -0.633  -0.520  -0.512  -0.500  -0.357  -0.350  -0.328  -0.323
 20 A'   21 A'   22 A'    6 A"    7 A"   23 A'   24 A'    8 A"                 
 -0.315
 25 A'                                                                         
 -- Virtual --                   
 -0.156  -0.105  -0.050   0.014   0.033   0.047   0.048   0.068
 26 A'    9 A"   27 A'   28 A'   29 A'   10 A"   30 A'   31 A'                 
  0.076   0.078   0.097   0.129   0.137   0.138   0.149   0.198
 32 A'   11 A"   33 A'   34 A'   35 A'   12 A"   13 A"   36 A'                 
  0.208   0.219   0.261   0.369   0.387   0.409   0.418   0.421
 37 A'   38 A'   39 A'   40 A'   41 A'   14 A"   42 A'   43 A'                 
  0.442   0.453   0.516   0.523   0.545   0.569   0.589   0.652
 15 A"   44 A'   45 A'   16 A"   17 A"   46 A'   47 A'   48 A'                 
  0.683   0.711   0.798   0.808   0.822   0.832   0.842   0.908
 18 A"   49 A'   19 A"   50 A'   51 A'   52 A'   20 A"   53 A'                 
  0.914   0.946   0.993   1.106   1.166   1.262   1.592   1.669
 21 A"   54 A'   55 A'   56 A'   57 A'   58 A'   22 A"   59 A'                 
  1.710   1.824   1.930   1.980   2.012   2.084   2.224   2.251
 23 A"   60 A'   24 A"   61 A'   62 A'   25 A"   63 A'   26 A"                 
  2.307   2.394   2.584   2.697   2.756   3.000   3.645   3.718
 64 A'   65 A'   66 A'   27 A"   67 A'   68 A'   28 A"   69 A'                 
  3.869   3.893   3.969   3.984   3.989   4.001   4.089   4.340
 29 A"   70 A'   30 A"   71 A'   72 A'   31 A"   73 A'   74 A'                 
  4.713   6.569   7.513   7.527   7.609   9.601  25.740  25.781
 75 A'   76 A'   32 A"   77 A'   78 A'   79 A'   33 A"   80 A'                 
 26.186  35.138  35.736  47.857 215.572 289.703 289.717 289.825
 81 A'   82 A'   83 A'   84 A'   85 A'   34 A"   86 A'   87 A'                 
*******
 88 A'                                                                         
 --------------------------------------------------------------

          Ground-State Mulliken Net Atomic Charges

     Atom                 Charge (a.u.)
  ----------------------------------------
      1 N                    -0.076019
      2 N                     0.090477
      3 Cl                   -0.051343
      4 Br                    0.036885
  ----------------------------------------
  Sum of atomic charges =     0.000000

 -----------------------------------------------------------------
                    Cartesian Multipole Moments
 -----------------------------------------------------------------
    Charge (ESU x 10^10)
                -0.0000
    Dipole Moment (Debye)
         X       0.6214      Y       0.0466      Z       0.0000
       Tot       0.6231
    Quadrupole Moments (Debye-Ang)
        XX     -39.5420     XY       0.9236     YY     -44.0050
        XZ      -0.0000     YZ       0.0000     ZZ     -41.8870
    Octopole Moments (Debye-Ang^2)
       XXX      44.1225    XXY      -0.1752    XYY      14.7510
       YYY       0.4714    XXZ       0.0000    XYZ       0.0000
       YYZ       0.0000    XZZ      13.2647    YZZ       0.1360
       ZZZ       0.0000
    Hexadecapole Moments (Debye-Ang^3)
      XXXX    -872.1906   XXXY      10.2536   XXYY    -173.1098
      XYYY      -4.9617   YYYY     -68.1566   XXXZ      -0.0000
      XXYZ       0.0000   XYYZ      -0.0000   YYYZ       0.0000
      XXZZ    -170.1920   XYZZ      -1.7713   YYZZ     -18.8398
      XZZZ      -0.0000   YZZZ       0.0000   ZZZZ     -47.3069
 -----------------------------------------------------------------
 Calculating analytic gradient of the SCF energy
 Gradient of SCF Energy
            1           2           3           4
    1   0.0004999  -0.0009637   0.0006020  -0.0001382
    2  -0.0002273  -0.0000881   0.0002042   0.0001113
    3   0.0000000  -0.0000000  -0.0000000  -0.0000000
 Max gradient component =       9.637E-04
 RMS gradient           =       3.735E-04
 Gradient time:  CPU 3.33 s  wall 3.33 s
 Geometry Optimization Parameters
   NAtoms,    NIC,     NZ,  NCons,   NDum,   NFix, NCnnct, MaxDiis
        4      14       4       0       0       0       0       0

 Cartesian Hessian Update
 Hessian Updated using BFGS Update


** GEOMETRY OPTIMIZATION IN DELOCALIZED INTERNAL COORDINATES **
   Searching for a Minimum

   Optimization Cycle:   5

                       Coordinates (Angstroms)
     ATOM                X               Y               Z
      1  N        -0.3198558428   -0.5042312257    0.0000000000
      2  N        -1.0165489155    0.4646687047    0.0000000000
      3  Cl       -2.7869060891   -0.0580833873    0.0000000000
      4  Br        1.5910617982    0.0438867154    0.0000000000
   Point Group: cs    Number of degrees of freedom:     5


   Energy is  -3143.804420843

 Hessian Updated using BFGS Update

  5 Hessian modes will be used to form the next step
  Hessian Eigenvalues:
     0.070133    0.201067    0.249419    0.365072    0.961457

 Minimum Search - Taking Simple RFO Step
 Searching for Lamda that Minimizes Along All modes
 Value Taken    Lamda =  -0.00000848
 Step Taken.  Stepsize is  0.010547

                             Maximum     Tolerance    Cnvgd?
         Gradient           0.000714      0.000300      NO
         Displacement       0.008756      0.001200      NO
         Energy change     -0.000132      0.000001      NO


 New Cartesian Coordinates Obtained by Inverse Iteration

 Displacement from previous Coordinates is:  0.009728
 ----------------------------------------------------------------
             Standard Nuclear Orientation (Angstroms)
    I     Atom           X                Y                Z
 ----------------------------------------------------------------
    1      N      -0.3206471044    -0.5026951437     0.0000000000
    2      N      -1.0154910801     0.4663177498     0.0000000000
    3      Cl     -2.7897182472    -0.0600023072     0.0000000000
    4      Br      1.5936073823     0.0426205082     0.0000000000
 ----------------------------------------------------------------
 Molecular Point Group                 Cs    NOp =  2
 Largest Abelian Subgroup              Cs    NOp =  2
 Nuclear Repulsion Energy =   266.8736517385 hartrees
 There are       33 alpha and       33 beta electrons
 Applying Cartesian multipole field
    Component          Value
    ---------          -----
     (2,0,0)        1.00000E-11
     (0,2,0)        2.00000E-11
     (0,0,2)       -3.00000E-11
 Nucleus-field energy     =     0.0000000084 hartrees
 Requested basis set is 6-311++G(d,p)
 There are 44 shells and 122 basis functions
 A cutoff of  1.0D-11 yielded    831 shell pairs
 There are      6899 function pairs (      7600 Cartesian)
 Smallest overlap matrix eigenvalue = 2.32E-04
 Guess MOs from SCF MO coefficient file

 -----------------------------------------------------------------------
  General SCF calculation program by
  Eric Jon Sundstrom, Paul Horn, Yuezhi Mao, Dmitri Zuev, Alec White,
  David Stuck, Shaama M.S., Shane Yost, Joonho Lee, David Small,
  Daniel Levine, Susi Lehtola, Hugh Burton, Evgeny Epifanovsky
 -----------------------------------------------------------------------
 Exchange:     0.2000 Hartree-Fock + 0.0800 Slater + 0.7200 B88
 Correlation:  0.1900 VWN1RPA + 0.8100 LYP
 Using SG-1 standard quadrature grid
 A restricted SCF calculation will be
 performed using DIIS
 SCF converges when DIIS error is below 1.0e-08
 ---------------------------------------
  Cycle       Energy         DIIS error
 ---------------------------------------
    1   -3143.8044123658      6.05e-05  
    2   -3143.8044245119      1.90e-05  
    3   -3143.8044232390      3.31e-05  
    4   -3143.8044253597      3.33e-06  
    5   -3143.8044253649      2.74e-06  
    6   -3143.8044253761      6.84e-07  
    7   -3143.8044253768      1.08e-07  
    8   -3143.8044253768      8.76e-08  
    9   -3143.8044253768      1.06e-08  
   10   -3143.8044253769      3.85e-09  Convergence criterion met
 ---------------------------------------
 SCF time:   CPU 10.08s  wall 10.00s 
 SCF   energy in the final basis set =    -3143.8044253769
 Total energy in the final basis set =    -3143.8044253769

 --------------------------------------------------------------
             Orbital Energies (a.u.) and Symmetries
 --------------------------------------------------------------

 Alpha MOs, Restricted
 -- Occupied --                  
-482.88 -101.60  -62.53  -56.35  -56.35  -56.35  -14.48  -14.47
  1 A'    2 A'    3 A'    4 A'    1 A"    5 A'    6 A'    7 A'                 
 -9.509  -8.739  -7.276  -7.263  -7.262  -6.573  -6.556  -6.555
  8 A'    9 A'   10 A'    2 A"   11 A'   12 A'    3 A"   13 A'                 
 -2.683  -2.678  -2.678  -2.664  -2.664  -1.145  -0.874  -0.812
 14 A'    4 A"   15 A'    5 A"   16 A'   17 A'   18 A'   19 A'                 
 -0.633  -0.520  -0.512  -0.500  -0.357  -0.350  -0.328  -0.323
 20 A'   21 A'   22 A'    6 A"    7 A"   23 A'   24 A'    8 A"                 
 -0.316
 25 A'                                                                         
 -- Virtual --                   
 -0.157  -0.105  -0.051   0.014   0.033   0.047   0.048   0.068
 26 A'    9 A"   27 A'   28 A'   29 A'   10 A"   30 A'   31 A'                 
  0.076   0.078   0.097   0.129   0.137   0.138   0.150   0.197
 32 A'   11 A"   33 A'   34 A'   35 A'   12 A"   13 A"   36 A'                 
  0.208   0.219   0.261   0.369   0.387   0.409   0.418   0.421
 37 A'   38 A'   39 A'   40 A'   41 A'   14 A"   42 A'   43 A'                 
  0.442   0.453   0.516   0.523   0.545   0.568   0.588   0.652
 15 A"   44 A'   45 A'   16 A"   17 A"   46 A'   47 A'   48 A'                 
  0.684   0.711   0.798   0.808   0.822   0.831   0.842   0.908
 18 A"   49 A'   19 A"   50 A'   51 A'   52 A'   20 A"   53 A'                 
  0.914   0.945   0.993   1.105   1.166   1.263   1.592   1.668
 21 A"   54 A'   55 A'   56 A'   57 A'   58 A'   22 A"   59 A'                 
  1.709   1.822   1.930   1.979   2.010   2.084   2.224   2.251
 23 A"   60 A'   24 A"   61 A'   62 A'   25 A"   63 A'   26 A"                 
  2.306   2.395   2.583   2.698   2.756   3.000   3.645   3.717
 64 A'   65 A'   66 A'   27 A"   67 A'   68 A'   28 A"   69 A'                 
  3.869   3.893   3.969   3.984   3.989   4.001   4.088   4.339
 29 A"   70 A'   30 A"   71 A'   72 A'   31 A"   73 A'   74 A'                 
  4.712   6.568   7.512   7.527   7.609   9.600  25.740  25.781
 75 A'   76 A'   32 A"   77 A'   78 A'   79 A'   33 A"   80 A'                 
 26.185  35.138  35.740  47.856 215.571 289.703 289.717 289.824
 81 A'   82 A'   83 A'   84 A'   85 A'   34 A"   86 A'   87 A'                 
*******
 88 A'                                                                         

 Beta MOs, Restricted
 -- Occupied --                  
-482.88 -101.60  -62.53  -56.35  -56.35  -56.35  -14.48  -14.47
  1 A'    2 A'    3 A'    4 A'    1 A"    5 A'    6 A'    7 A'                 
 -9.509  -8.739  -7.276  -7.263  -7.262  -6.573  -6.556  -6.555
  8 A'    9 A'   10 A'    2 A"   11 A'   12 A'    3 A"   13 A'                 
 -2.683  -2.678  -2.678  -2.664  -2.664  -1.145  -0.874  -0.812
 14 A'    4 A"   15 A'    5 A"   16 A'   17 A'   18 A'   19 A'                 
 -0.633  -0.520  -0.512  -0.500  -0.357  -0.350  -0.328  -0.323
 20 A'   21 A'   22 A'    6 A"    7 A"   23 A'   24 A'    8 A"                 
 -0.316
 25 A'                                                                         
 -- Virtual --                   
 -0.157  -0.105  -0.051   0.014   0.033   0.047   0.048   0.068
 26 A'    9 A"   27 A'   28 A'   29 A'   10 A"   30 A'   31 A'                 
  0.076   0.078   0.097   0.129   0.137   0.138   0.150   0.197
 32 A'   11 A"   33 A'   34 A'   35 A'   12 A"   13 A"   36 A'                 
  0.208   0.219   0.261   0.369   0.387   0.409   0.418   0.421
 37 A'   38 A'   39 A'   40 A'   41 A'   14 A"   42 A'   43 A'                 
  0.442   0.453   0.516   0.523   0.545   0.568   0.588   0.652
 15 A"   44 A'   45 A'   16 A"   17 A"   46 A'   47 A'   48 A'                 
  0.684   0.711   0.798   0.808   0.822   0.831   0.842   0.908
 18 A"   49 A'   19 A"   50 A'   51 A'   52 A'   20 A"   53 A'                 
  0.914   0.945   0.993   1.105   1.166   1.263   1.592   1.668
 21 A"   54 A'   55 A'   56 A'   57 A'   58 A'   22 A"   59 A'                 
  1.709   1.822   1.930   1.979   2.010   2.084   2.224   2.251
 23 A"   60 A'   24 A"   61 A'   62 A'   25 A"   63 A'   26 A"                 
  2.306   2.395   2.583   2.698   2.756   3.000   3.645   3.717
 64 A'   65 A'   66 A'   27 A"   67 A'   68 A'   28 A"   69 A'                 
  3.869   3.893   3.969   3.984   3.989   4.001   4.088   4.339
 29 A"   70 A'   30 A"   71 A'   72 A'   31 A"   73 A'   74 A'                 
  4.712   6.568   7.512   7.527   7.609   9.600  25.740  25.781
 75 A'   76 A'   32 A"   77 A'   78 A'   79 A'   33 A"   80 A'                 
 26.185  35.138  35.740  47.856 215.571 289.703 289.717 289.824
 81 A'   82 A'   83 A'   84 A'   85 A'   34 A"   86 A'   87 A'                 
*******
 88 A'                                                                         
 --------------------------------------------------------------

          Ground-State Mulliken Net Atomic Charges

     Atom                 Charge (a.u.)
  ----------------------------------------
      1 N                    -0.074913
      2 N                     0.091144
      3 Cl                   -0.052685
      4 Br                    0.036454
  ----------------------------------------
  Sum of atomic charges =     0.000000

 -----------------------------------------------------------------
                    Cartesian Multipole Moments
 -----------------------------------------------------------------
    Charge (ESU x 10^10)
                 0.0000
    Dipole Moment (Debye)
         X       0.6409      Y       0.0463      Z      -0.0000
       Tot       0.6426
    Quadrupole Moments (Debye-Ang)
        XX     -39.6008     XY       0.9207     YY     -43.9990
        XZ      -0.0000     YZ      -0.0000     ZZ     -41.8946
    Octopole Moments (Debye-Ang^2)
       XXX      44.3437    XXY      -0.1813    XYY      14.7381
       YYY       0.5558    XXZ      -0.0000    XYZ      -0.0000
       YYZ      -0.0000    XZZ      13.2744    YZZ       0.1677
       ZZZ      -0.0000
    Hexadecapole Moments (Debye-Ang^3)
      XXXX    -874.7719   XXXY      10.2219   XXYY    -173.4907
      XYYY      -5.0433   YYYY     -68.1354   XXXZ      -0.0000
      XXYZ      -0.0000   XYYZ      -0.0000   YYYZ      -0.0000
      XXZZ    -170.6123   XYZZ      -1.8018   YYZZ     -18.8408
      XZZZ      -0.0000   YZZZ      -0.0000   ZZZZ     -47.3253
 -----------------------------------------------------------------
 Calculating analytic gradient of the SCF energy
 Gradient of SCF Energy
            1           2           3           4
    1  -0.0000245  -0.0000936   0.0001036   0.0000144
    2   0.0000830  -0.0001000  -0.0000964   0.0001133
    3   0.0000000  -0.0000000   0.0000000   0.0000000
 Max gradient component =       1.133E-04
 RMS gradient           =       7.031E-05
 Gradient time:  CPU 3.33 s  wall 3.33 s
 Geometry Optimization Parameters
   NAtoms,    NIC,     NZ,  NCons,   NDum,   NFix, NCnnct, MaxDiis
        4      14       4       0       0       0       0       0

 Cartesian Hessian Update
 Hessian Updated using BFGS Update


** GEOMETRY OPTIMIZATION IN DELOCALIZED INTERNAL COORDINATES **
   Searching for a Minimum

   Optimization Cycle:   6

                       Coordinates (Angstroms)
     ATOM                X               Y               Z
      1  N        -0.3206471044   -0.5026951437    0.0000000000
      2  N        -1.0154910801    0.4663177498    0.0000000000
      3  Cl       -2.7897182472   -0.0600023072    0.0000000000
      4  Br        1.5936073823    0.0426205082    0.0000000000
   Point Group: cs    Number of degrees of freedom:     5


   Energy is  -3143.804425377

 Hessian Updated using BFGS Update

  5 Hessian modes will be used to form the next step
  Hessian Eigenvalues:
     0.064145    0.197615    0.254230    0.365681    0.970654

 Minimum Search - Taking Simple RFO Step
 Searching for Lamda that Minimizes Along All modes
 Value Taken    Lamda =   0.00000000
 Step Taken.  Stepsize is  0.001076

                             Maximum     Tolerance    Cnvgd?
         Gradient           0.000083      0.000300     YES
         Displacement       0.000782      0.001200     YES
         Energy change     -0.000005      0.000001      NO


                       Distance Matrix (Angstroms)
             N (  1)   N (  2)   Cl(  3)
   N (  2)  1.192390
   Cl(  3)  2.508444  1.850647
   Br(  4)  1.990412  2.643277  4.384527

 Final energy is   -3143.8044253768612     


 ******************************
 **  OPTIMIZATION CONVERGED  **
 ******************************

                       Coordinates (Angstroms)
     ATOM                X               Y               Z
      1  N        -0.3206471044   -0.5026951437    0.0000000000
      2  N        -1.0154910801    0.4663177498    0.0000000000
      3  Cl       -2.7897182472   -0.0600023072    0.0000000000
      4  Br        1.5936073823    0.0426205082    0.0000000000

Z-matrix Print:
$molecule
0 1
Br
N  1 1.990412
N  2 1.192390 1 109.742216
Cl 3 1.850647 2 109.120076 1 -180.000000 0
$end


 --------------------------------------------------------------
             Orbital Energies (a.u.) and Symmetries
 --------------------------------------------------------------

 Alpha MOs, Restricted
 -- Occupied --                  
-482.88 -101.60  -62.53  -56.35  -56.35  -56.35  -14.48  -14.47
  1 A'    2 A'    3 A'    4 A'    1 A"    5 A'    6 A'    7 A'                 
 -9.509  -8.739  -7.276  -7.263  -7.262  -6.573  -6.556  -6.555
  8 A'    9 A'   10 A'    2 A"   11 A'   12 A'    3 A"   13 A'                 
 -2.683  -2.678  -2.678  -2.664  -2.664  -1.145  -0.874  -0.812
 14 A'    4 A"   15 A'    5 A"   16 A'   17 A'   18 A'   19 A'                 
 -0.633  -0.520  -0.512  -0.500  -0.357  -0.350  -0.328  -0.323
 20 A'   21 A'   22 A'    6 A"    7 A"   23 A'   24 A'    8 A"                 
 -0.316
 25 A'                                                                         
 -- Virtual --                   
 -0.157  -0.105  -0.051   0.014   0.033   0.047   0.048   0.068
 26 A'    9 A"   27 A'   28 A'   29 A'   10 A"   30 A'   31 A'                 
  0.076   0.078   0.097   0.129   0.137   0.138   0.150   0.197
 32 A'   11 A"   33 A'   34 A'   35 A'   12 A"   13 A"   36 A'                 
  0.208   0.219   0.261   0.369   0.387   0.409   0.418   0.421
 37 A'   38 A'   39 A'   40 A'   41 A'   14 A"   42 A'   43 A'                 
  0.442   0.453   0.516   0.523   0.545   0.568   0.588   0.652
 15 A"   44 A'   45 A'   16 A"   17 A"   46 A'   47 A'   48 A'                 
  0.684   0.711   0.798   0.808   0.822   0.831   0.842   0.908
 18 A"   49 A'   19 A"   50 A'   51 A'   52 A'   20 A"   53 A'                 
  0.914   0.945   0.993   1.105   1.166   1.263   1.592   1.668
 21 A"   54 A'   55 A'   56 A'   57 A'   58 A'   22 A"   59 A'                 
  1.709   1.822   1.930   1.979   2.010   2.084   2.224   2.251
 23 A"   60 A'   24 A"   61 A'   62 A'   25 A"   63 A'   26 A"                 
  2.306   2.395   2.583   2.698   2.756   3.000   3.645   3.717
 64 A'   65 A'   66 A'   27 A"   67 A'   68 A'   28 A"   69 A'                 
  3.869   3.893   3.969   3.984   3.989   4.001   4.088   4.339
 29 A"   70 A'   30 A"   71 A'   72 A'   31 A"   73 A'   74 A'                 
  4.712   6.568   7.512   7.527   7.609   9.600  25.740  25.781
 75 A'   76 A'   32 A"   77 A'   78 A'   79 A'   33 A"   80 A'                 
 26.185  35.138  35.740  47.856 215.571 289.703 289.717 289.824
 81 A'   82 A'   83 A'   84 A'   85 A'   34 A"   86 A'   87 A'                 
*******
 88 A'                                                                         

 Beta MOs, Restricted
 -- Occupied --                  
-482.88 -101.60  -62.53  -56.35  -56.35  -56.35  -14.48  -14.47
  1 A'    2 A'    3 A'    4 A'    1 A"    5 A'    6 A'    7 A'                 
 -9.509  -8.739  -7.276  -7.263  -7.262  -6.573  -6.556  -6.555
  8 A'    9 A'   10 A'    2 A"   11 A'   12 A'    3 A"   13 A'                 
 -2.683  -2.678  -2.678  -2.664  -2.664  -1.145  -0.874  -0.812
 14 A'    4 A"   15 A'    5 A"   16 A'   17 A'   18 A'   19 A'                 
 -0.633  -0.520  -0.512  -0.500  -0.357  -0.350  -0.328  -0.323
 20 A'   21 A'   22 A'    6 A"    7 A"   23 A'   24 A'    8 A"                 
 -0.316
 25 A'                                                                         
 -- Virtual --                   
 -0.157  -0.105  -0.051   0.014   0.033   0.047   0.048   0.068
 26 A'    9 A"   27 A'   28 A'   29 A'   10 A"   30 A'   31 A'                 
  0.076   0.078   0.097   0.129   0.137   0.138   0.150   0.197
 32 A'   11 A"   33 A'   34 A'   35 A'   12 A"   13 A"   36 A'                 
  0.208   0.219   0.261   0.369   0.387   0.409   0.418   0.421
 37 A'   38 A'   39 A'   40 A'   41 A'   14 A"   42 A'   43 A'                 
  0.442   0.453   0.516   0.523   0.545   0.568   0.588   0.652
 15 A"   44 A'   45 A'   16 A"   17 A"   46 A'   47 A'   48 A'                 
  0.684   0.711   0.798   0.808   0.822   0.831   0.842   0.908
 18 A"   49 A'   19 A"   50 A'   51 A'   52 A'   20 A"   53 A'                 
  0.914   0.945   0.993   1.105   1.166   1.263   1.592   1.668
 21 A"   54 A'   55 A'   56 A'   57 A'   58 A'   22 A"   59 A'                 
  1.709   1.822   1.930   1.979   2.010   2.084   2.224   2.251
 23 A"   60 A'   24 A"   61 A'   62 A'   25 A"   63 A'   26 A"                 
  2.306   2.395   2.583   2.698   2.756   3.000   3.645   3.717
 64 A'   65 A'   66 A'   27 A"   67 A'   68 A'   28 A"   69 A'                 
  3.869   3.893   3.969   3.984   3.989   4.001   4.088   4.339
 29 A"   70 A'   30 A"   71 A'   72 A'   31 A"   73 A'   74 A'                 
  4.712   6.568   7.512   7.527   7.609   9.600  25.740  25.781
 75 A'   76 A'   32 A"   77 A'   78 A'   79 A'   33 A"   80 A'                 
 26.185  35.138  35.740  47.856 215.571 289.703 289.717 289.824
 81 A'   82 A'   83 A'   84 A'   85 A'   34 A"   86 A'   87 A'                 
*******
 88 A'                                                                         
 --------------------------------------------------------------

          Ground-State Mulliken Net Atomic Charges

     Atom                 Charge (a.u.)
  ----------------------------------------
      1 N                    -0.074913
      2 N                     0.091144
      3 Cl                   -0.052685
      4 Br                    0.036454
  ----------------------------------------
  Sum of atomic charges =     0.000000

 -----------------------------------------------------------------
                    Cartesian Multipole Moments
 -----------------------------------------------------------------
    Charge (ESU x 10^10)
                 0.0000
    Dipole Moment (Debye)
         X       0.6409      Y       0.0463      Z      -0.0000
       Tot       0.6426
    Quadrupole Moments (Debye-Ang)
        XX     -39.6008     XY       0.9207     YY     -43.9990
        XZ      -0.0000     YZ      -0.0000     ZZ     -41.8946
    Octopole Moments (Debye-Ang^2)
       XXX      44.3437    XXY      -0.1813    XYY      14.7381
       YYY       0.5558    XXZ      -0.0000    XYZ      -0.0000
       YYZ      -0.0000    XZZ      13.2744    YZZ       0.1677
       ZZZ      -0.0000
    Hexadecapole Moments (Debye-Ang^3)
      XXXX    -874.7719   XXXY      10.2219   XXYY    -173.4907
      XYYY      -5.0433   YYYY     -68.1354   XXXZ      -0.0000
      XXYZ      -0.0000   XYYZ      -0.0000   YYYZ      -0.0000
      XXZZ    -170.6123   XYZZ      -1.8018   YYZZ     -18.8408
      XZZZ      -0.0000   YZZZ      -0.0000   ZZZZ     -47.3253
 -----------------------------------------------------------------
Archival summary:
1\1\TWL02\OPT\ProcedureUnspecified\BasisUnspecified\r1l12\taweetha\TueOct3014:47:092018TueOct3014:47:092018\0\\#,OPT,ProcedureUnspecified,BasisUnspecified,\\0,1\Br\N,1,1.99041\N,2,1.19239,1,109.742\Cl,3,1.85065,2,109.12,1,-180,0\\\@

 Total job time:  89.16s(wall), 88.79s(cpu) 
 Tue Oct 30 14:47:09 2018

        *************************************************************
        *                                                           *
        *  Thank you very much for using Q-Chem.  Have a nice day.  *
        *                                                           *
        *************************************************************


 
User input: 2 of 2 
 
Q-Chem Developer Version!
                  Welcome to Q-Chem
     A Quantum Leap Into The Future Of Chemistry


 Q-Chem 5.1, Q-Chem, Inc., Pleasanton, CA (2018)

 Yihan Shao,  Zhengting Gan,  E. Epifanovsky,  A. T. B. Gilbert,  M. Wormit,  
 J. Kussmann,  A. W. Lange,  A. Behn,  Jia Deng,  Xintian Feng,  D. Ghosh,  
 M. Goldey,  P. R. Horn,  L. D. Jacobson,  I. Kaliman,  T. Kus,  A. Landau,  
 Jie Liu,  E. I. Proynov,  R. M. Richard,  R. P. Steele,  E. J. Sundstrom,  
 H. L. Woodcock III,  P. M. Zimmerman,  D. Zuev,  B. Albrecht,  E. Alguire,  
 S. A. Baeppler,  D. Barton,  Z. Benda,  Y. A. Bernard,  E. J. Berquist,  
 K. B. Bravaya,  H. Burton,  D. Casanova,  Chun-Min Chang,  Yunqing Chen,  
 A. Chien,  K. D. Closser,  M. P. Coons,  S. Coriani,  S. Dasgupta,  
 A. L. Dempwolff,  M. Diedenhofen,  Hainam Do,  R. G. Edgar,  Po-Tung Fang,  
 S. Faraji,  S. Fatehi,  Qingguo Feng,  K. D. Fenk,  J. Fosso-Tande,  
 Qinghui Ge,  A. Ghysels,  G. Gidofalvi,  J. Gomes,  J. Gonthier,  A. Gunina,  
 D. Hait,  M. W. D. Hanson-Heine,  P. H. P. Harbach,  A. W. Hauser,  
 J. E. Herr,  E. G. Hohenstein,  Z. C. Holden,  Kerwin Hui,  B. C. Huynh,  
 T.-C. Jagau,  Hyunjun Ji,  B. Kaduk,  K. Khistyaev,  Jaehoon Kim,  
 P. Klunzinger,  K. Koh,  D. Kosenkov,  L. Koulias,  T. Kowalczyk,  
 C. M. Krauter,  A. Kunitsa,  Ka Un Lao,  A. Laurent,  K. V. Lawler,  
 Joonho Lee,  D. Lefrancois,  S. Lehtola,  D. S. Levine,  Yi-Pei Li,  
 You-Sheng Lin,  Fenglai Liu,  E. Livshits,  A. Luenser,  P. Manohar,  
 E. Mansoor,  S. F. Manzer,  Shan-Ping Mao,  Yuezhi Mao,  N. Mardirossian,  
 A. V. Marenich,  T. Markovich,  L. A. Martinez-Martinez,  S. A. Maurer,  
 N. J. Mayhall,  S. C. McKenzie,  J.-M. Mewes,  A. F. Morrison,  
 J. W. Mullinax,  K. Nanda,  T. S. Nguyen-Beck,  R. Olivares-Amaya,  
 J. A. Parkhill,  T. M. Perrine,  F. Plasser,  P. Pokhilko,  S. Prager,  
 A. Prociuk,  E. Ramos,  D. R. Rehn,  F. Rob,  M. Schneider,  N. Sergueev,  
 S. M. Sharada,  S. Sharma,  D. W. Small,  T. Stauch,  T. Stein,  
 Yu-Chuan Su,  A. J. W. Thom,  A. Tkatchenko,  T. Tsuchimochi,  N. M. Tubman,  
 L. Vogt,  M. L. Vidal,  O. Vydrov,  M. A. Watson,  J. Wenzel,  
 M. de Wergifosse,  T. A. Wesolowski,  A. White,  J. Witte,  A. Yamada,  
 Jun Yang,  K. Yao,  S. Yeganeh,  S. R. Yost,  Zhi-Qiang You,  A. Zech,  
 Igor Ying Zhang,  Xing Zhang,  Yan Zhao,  Ying Zhu,  B. R. Brooks,  
 G. K. L. Chan,  C. J. Cramer,  M. S. Gordon,  W. J. Hehre,  A. Klamt,  
 M. W. Schmidt,  C. D. Sherrill,  D. G. Truhlar,  A. Aspuru-Guzik,  R. Baer,  
 A. T. Bell,  N. A. Besley,  Jeng-Da Chai,  A. E. DePrince, III,  
 R. A. DiStasio Jr.,  A. Dreuw,  B. D. Dunietz,  T. R. Furlani,  
 Chao-Ping Hsu,  Yousung Jung,  Jing Kong,  D. S. Lambrecht,  WanZhen Liang,  
 C. Ochsenfeld,  V. A. Rassolov,  L. V. Slipchenko,  J. E. Subotnik,  
 T. Van Voorhis,  J. M. Herbert,  A. I. Krylov,  P. M. W. Gill,  M. Head-Gordon

 Contributors to earlier versions of Q-Chem not listed above: 
 R. D. Adamson,  B. Austin,  J. Baker,  G. J. O. Beran,  K. Brandhorst,  
 S. T. Brown,  E. F. C. Byrd,  A. K. Chakraborty,  C.-L. Cheng,  
 Siu Hung Chien,  D. M. Chipman,  D. L. Crittenden,  H. Dachsel,  
 R. J. Doerksen,  A. D. Dutoi,  L. Fusti-Molnar,  W. A. Goddard III,  
 A. Golubeva-Zadorozhnaya,  S. R. Gwaltney,  G. Hawkins,  A. Heyden,  
 S. Hirata,  G. Kedziora,  F. J. Keil,  C. Kelley,  Jihan Kim,  R. A. King,  
 R. Z. Khaliullin,  P. P. Korambath,  W. Kurlancheek,  A. M. Lee,  M. S. Lee,  
 S. V. Levchenko,  Ching Yeh Lin,  D. Liotard,  R. C. Lochan,  I. Lotan,  
 P. E. Maslen,  N. Nair,  D. P. O'Neill,  D. Neuhauser,  E. Neuscamman,  
 C. M. Oana,  R. Olson,  B. Peters,  R. Peverati,  P. A. Pieniazek,  
 Y. M. Rhee,  J. Ritchie,  M. A. Rohrdanz,  E. Rosta,  N. J. Russ,  
 H. F. Schaefer III,  N. E. Schultz,  N. Shenvi,  A. C. Simmonett,  A. Sodt,  
 D. Stuck,  K. S. Thanthiriwatte,  V. Vanovschi,  Tao Wang,  A. Warshel,  
 C. F. Williams,  Q. Wu,  X. Xu,  W. Zhang

 Please cite Q-Chem as follows:
 Y. Shao et al., Mol. Phys. 113, 184-215 (2015)
 DOI: 10.1080/00268976.2014.952696

 Q-Chem 5.1.1 for Intel X86 EM64T Linux

 Parts of Q-Chem use Armadillo 8.300.2 (Tropical Shenanigans).
 http://arma.sourceforge.net/

 Q-Chem begins on Tue Oct 30 14:47:09 2018  

Host: 
0

     Scratch files written to /scratch/taweetham/qchem17646//
The previous job contains 0 fragments, simply inherited here
Input Ideriv = 2
Curr. Ideriv = -1
Max.  Ideriv = 2

Checking the input file for inconsistencies... 	...done.

--------------------------------------------------------------
User input:
--------------------------------------------------------------

$molecule
read
$end

$rem
   job_type 	frequency
   basis 	6-311++g**
   method	b3lyp	
$end


--------------------------------------------------------------
 ----------------------------------------------------------------
             Standard Nuclear Orientation (Angstroms)
    I     Atom           X                Y                Z
 ----------------------------------------------------------------
    1      N      -0.3122514992    -0.5018248445    -0.0000000000
    2      N      -0.9939854816     0.4764557470     0.0000000000
    3      Cl     -2.7751383125    -0.0259280063     0.0000000000
    4      Br      1.6091717193     0.0176674225    -0.0000000000
 ----------------------------------------------------------------
 Molecular Point Group                 Cs    NOp =  2
 Largest Abelian Subgroup              Cs    NOp =  2
 Nuclear Repulsion Energy =   266.8736517385 hartrees
 There are       33 alpha and       33 beta electrons
 Requested basis set is 6-311++G(d,p)
 There are 44 shells and 122 basis functions

 Total QAlloc Memory Limit   2000 MB
 Mega-Array Size       188 MB
 MEM_STATIC part       192 MB

                       Distance Matrix (Angstroms)
             N (  1)   N (  2)   Cl(  3)
   N (  2)  1.192390
   Cl(  3)  2.508444  1.850647
   Br(  4)  1.990412  2.643277  4.384527

 A cutoff of  1.0D-11 yielded    831 shell pairs
 There are      6899 function pairs (      7600 Cartesian)
 Smallest overlap matrix eigenvalue = 2.32E-04
 Guess from superposition of atomic densities
 Warning:  Energy on first SCF cycle will be non-variational
 SAD guess density has 66.000000 electrons

 -----------------------------------------------------------------------
  General SCF calculation program by
  Eric Jon Sundstrom, Paul Horn, Yuezhi Mao, Dmitri Zuev, Alec White,
  David Stuck, Shaama M.S., Shane Yost, Joonho Lee, David Small,
  Daniel Levine, Susi Lehtola, Hugh Burton, Evgeny Epifanovsky
 -----------------------------------------------------------------------
 Exchange:     0.2000 Hartree-Fock + 0.0800 Slater + 0.7200 B88
 Correlation:  0.1900 VWN1RPA + 0.8100 LYP
 Using SG-1 standard quadrature grid
 A restricted SCF calculation will be
 performed using DIIS
 SCF converges when DIIS error is below 1.0e-08
 ---------------------------------------
  Cycle       Energy         DIIS error
 ---------------------------------------
    1   -3144.1753252517      4.36e-02  
    2   -3143.7818471919      4.07e-03  
    3   -3143.7396326574      6.02e-03  
    4   -3143.8007928204      1.48e-03  
    5   -3143.8043590227      2.95e-04  
    6   -3143.8044337656      5.69e-05  
    7   -3143.8044326320      5.63e-05  
    8   -3143.8044384435      7.84e-06  
    9   -3143.8044384993      4.42e-06  
   10   -3143.8044385420      8.26e-07  
   11   -3143.8044385435      1.43e-07  
   12   -3143.8044385435      2.68e-08  
   13   -3143.8044385435      4.83e-09  Convergence criterion met
 ---------------------------------------
 SCF time:   CPU 12.96s  wall 13.00s 
 SCF   energy in the final basis set =    -3143.8044385435
 Total energy in the final basis set =    -3143.8044385435

 --------------------------------------------------------------
             Orbital Energies (a.u.) and Symmetries
 --------------------------------------------------------------

 Alpha MOs, Restricted
 -- Occupied --                  
-482.88 -101.60  -62.53  -56.35  -56.35  -56.35  -14.48  -14.47
  1 A'    2 A'    3 A'    4 A'    1 A"    5 A'    6 A'    7 A'                 
 -9.509  -8.739  -7.276  -7.263  -7.262  -6.573  -6.556  -6.555
  8 A'    9 A'   10 A'    2 A"   11 A'   12 A'    3 A"   13 A'                 
 -2.683  -2.679  -2.678  -2.664  -2.664  -1.145  -0.874  -0.812
 14 A'    4 A"   15 A'    5 A"   16 A'   17 A'   18 A'   19 A'                 
 -0.633  -0.520  -0.512  -0.500  -0.357  -0.350  -0.328  -0.323
 20 A'   21 A'   22 A'    6 A"    7 A"   23 A'   24 A'    8 A"                 
 -0.316
 25 A'                                                                         
 -- Virtual --                   
 -0.157  -0.105  -0.051   0.014   0.033   0.047   0.048   0.068
 26 A'    9 A"   27 A'   28 A'   29 A'   10 A"   30 A'   31 A'                 
  0.076   0.078   0.097   0.129   0.137   0.138   0.150   0.197
 32 A'   11 A"   33 A'   34 A'   35 A'   12 A"   13 A"   36 A'                 
  0.208   0.219   0.261   0.369   0.387   0.409   0.418   0.421
 37 A'   38 A'   39 A'   40 A'   41 A'   14 A"   42 A'   43 A'                 
  0.442   0.453   0.516   0.523   0.545   0.568   0.589   0.652
 15 A"   44 A'   45 A'   16 A"   17 A"   46 A'   47 A'   48 A'                 
  0.684   0.711   0.798   0.808   0.822   0.831   0.842   0.908
 18 A"   49 A'   19 A"   50 A'   51 A'   52 A'   20 A"   53 A'                 
  0.914   0.945   0.993   1.105   1.166   1.263   1.592   1.668
 21 A"   54 A'   55 A'   56 A'   57 A'   58 A'   22 A"   59 A'                 
  1.709   1.822   1.930   1.979   2.010   2.084   2.224   2.251
 23 A"   60 A'   24 A"   61 A'   62 A'   25 A"   63 A'   26 A"                 
  2.306   2.395   2.583   2.698   2.756   3.000   3.645   3.717
 64 A'   65 A'   66 A'   27 A"   67 A'   68 A'   28 A"   69 A'                 
  3.869   3.893   3.969   3.984   3.989   4.001   4.088   4.339
 29 A"   70 A'   30 A"   71 A'   72 A'   31 A"   73 A'   74 A'                 
  4.712   6.568   7.512   7.527   7.609   9.600  25.740  25.781
 75 A'   76 A'   32 A"   77 A'   78 A'   79 A'   33 A"   80 A'                 
 26.185  35.138  35.740  47.856 215.571 289.703 289.717 289.824
 81 A'   82 A'   83 A'   84 A'   85 A'   34 A"   86 A'   87 A'                 
*******
 88 A'                                                                         

 Beta MOs, Restricted
 -- Occupied --                  
-482.88 -101.60  -62.53  -56.35  -56.35  -56.35  -14.48  -14.47
  1 A'    2 A'    3 A'    4 A'    1 A"    5 A'    6 A'    7 A'                 
 -9.509  -8.739  -7.276  -7.263  -7.262  -6.573  -6.556  -6.555
  8 A'    9 A'   10 A'    2 A"   11 A'   12 A'    3 A"   13 A'                 
 -2.683  -2.679  -2.678  -2.664  -2.664  -1.145  -0.874  -0.812
 14 A'    4 A"   15 A'    5 A"   16 A'   17 A'   18 A'   19 A'                 
 -0.633  -0.520  -0.512  -0.500  -0.357  -0.350  -0.328  -0.323
 20 A'   21 A'   22 A'    6 A"    7 A"   23 A'   24 A'    8 A"                 
 -0.316
 25 A'                                                                         
 -- Virtual --                   
 -0.157  -0.105  -0.051   0.014   0.033   0.047   0.048   0.068
 26 A'    9 A"   27 A'   28 A'   29 A'   10 A"   30 A'   31 A'                 
  0.076   0.078   0.097   0.129   0.137   0.138   0.150   0.197
 32 A'   11 A"   33 A'   34 A'   35 A'   12 A"   13 A"   36 A'                 
  0.208   0.219   0.261   0.369   0.387   0.409   0.418   0.421
 37 A'   38 A'   39 A'   40 A'   41 A'   14 A"   42 A'   43 A'                 
  0.442   0.453   0.516   0.523   0.545   0.568   0.589   0.652
 15 A"   44 A'   45 A'   16 A"   17 A"   46 A'   47 A'   48 A'                 
  0.684   0.711   0.798   0.808   0.822   0.831   0.842   0.908
 18 A"   49 A'   19 A"   50 A'   51 A'   52 A'   20 A"   53 A'                 
  0.914   0.945   0.993   1.105   1.166   1.263   1.592   1.668
 21 A"   54 A'   55 A'   56 A'   57 A'   58 A'   22 A"   59 A'                 
  1.709   1.822   1.930   1.979   2.010   2.084   2.224   2.251
 23 A"   60 A'   24 A"   61 A'   62 A'   25 A"   63 A'   26 A"                 
  2.306   2.395   2.583   2.698   2.756   3.000   3.645   3.717
 64 A'   65 A'   66 A'   27 A"   67 A'   68 A'   28 A"   69 A'                 
  3.869   3.893   3.969   3.984   3.989   4.001   4.088   4.339
 29 A"   70 A'   30 A"   71 A'   72 A'   31 A"   73 A'   74 A'                 
  4.712   6.568   7.512   7.527   7.609   9.600  25.740  25.781
 75 A'   76 A'   32 A"   77 A'   78 A'   79 A'   33 A"   80 A'                 
 26.185  35.138  35.740  47.856 215.571 289.703 289.717 289.824
 81 A'   82 A'   83 A'   84 A'   85 A'   34 A"   86 A'   87 A'                 
*******
 88 A'                                                                         
 --------------------------------------------------------------

          Ground-State Mulliken Net Atomic Charges

     Atom                 Charge (a.u.)
  ----------------------------------------
      1 N                    -0.074920
      2 N                     0.091126
      3 Cl                   -0.052660
      4 Br                    0.036454
  ----------------------------------------
  Sum of atomic charges =     0.000000

 -----------------------------------------------------------------
                    Cartesian Multipole Moments
 -----------------------------------------------------------------
    Charge (ESU x 10^10)
                 0.0000
    Dipole Moment (Debye)
         X       0.6414      Y       0.0376      Z       0.0000
       Tot       0.6425
    Quadrupole Moments (Debye-Ang)
        XX     -39.5574     XY       0.8594     YY     -44.0234
        XZ       0.0000     YZ       0.0000     ZZ     -41.8947
    Octopole Moments (Debye-Ang^2)
       XXX      42.5348    XXY      -0.2171    XYY      14.0767
       YYY       0.4211    XXZ       0.0000    XYZ       0.0000
       YYZ       0.0000    XZZ      12.6414    YZZ       0.1352
       ZZZ       0.0000
    Hexadecapole Moments (Debye-Ang^3)
      XXXX    -871.4638   XXXY      14.8134   XXYY    -173.4459
      XYYY       0.9071   YYYY     -68.0306   XXXZ       0.0000
      XXYZ       0.0000   XYYZ      -0.0000   YYYZ       0.0000
      XXZZ    -170.2413   XYZZ       0.1974   YYZZ     -18.8203
      XZZZ      -0.0000   YZZZ       0.0000   ZZZZ     -47.3255
 -----------------------------------------------------------------
 Calculating MO derivatives via CPSCF
   1         3          12      0.182135    0.066693
   2         3          12      0.028991    0.012768
   3         3          12      0.004423    0.001843
   4         3          12      0.000529    0.000207
   5         7           8      0.000032    0.000012
   6        15           0      0.000000    0.000000    Roots Converged
 Time for AOints: 3.0 s (CPU) 3.0 s (wall)
 ------------------------------------------------------------------------------
                     AOints        : Timing summary (seconds)
 ------------------------------------------------------------------------------
     job step          cpu (% of tot)      sys (% of tot)     wall (% of tot)
 ------------------------------------------------------------------------------
  cpscf_lag         0.3256E+02 (51.8)   0.4700E-04 (15.1)   0.3262E+02 (51.9)
  iterzp            0.2718E+02 (43.3)   0.2650E-03 (84.9)   0.2720E+02 (43.3)
  make_fx           0.0000E+00 ( 0.0)   0.0000E+00 ( 0.0)   0.0000E+00 ( 0.0)
  AOints            0.3007E+01 ( 4.8)   0.0000E+00 ( 0.0)   0.3009E+01 ( 4.8)
 ------------------------------------------------------------------------------
   Grand Totals     0.6281E+02          0.3120E-03          0.6288E+02
 ------------------------------------------------------------------------------
 Calculating analytic Hessian of the SCF energy
 Polarizability Matrix (a.u.)
            1           2           3
    1-120.1136210  -2.1864841  -0.0000000
    2  -2.1864841 -33.4015532   0.0000000
    3  -0.0000000   0.0000000 -30.2868040

 Direct stationary perturbation theory relativistic correction:

 rels  =      17.605587147345
 relv  =     -59.575889218862
 rel2e =       9.433801078737
 E_rel =     -32.536500992780

 Hessian of the SCF Energy
            1           2           3           4           5           6
    1   0.3398674  -0.2640901   0.0000000  -0.2442578   0.2716192   0.0000000
    2  -0.2640901   0.5599228  -0.0000000   0.2658192  -0.5437709   0.0000000
    3   0.0000000  -0.0000000   0.0044378   0.0000000   0.0000000   0.0080747
    4  -0.2442578   0.2658192   0.0000000   0.3316350  -0.2517987  -0.0000000
    5   0.2716192  -0.5437709   0.0000000  -0.2517987   0.5742076  -0.0000000
    6   0.0000000   0.0000000   0.0080747  -0.0000000  -0.0000000   0.0073357
    7  -0.0840307   0.0555408  -0.0000000  -0.0171410  -0.0658084   0.0000000
    8   0.0205912   0.0196405  -0.0000000  -0.0305045  -0.0445918   0.0000000
    9   0.0000000  -0.0000000  -0.0075131   0.0000000  -0.0000000  -0.0078518
   10  -0.0115789  -0.0572699  -0.0000000  -0.0702361   0.0459879  -0.0000000
   11  -0.0281204  -0.0357924   0.0000000   0.0164841   0.0141551  -0.0000000
   12  -0.0000000   0.0000000  -0.0049993  -0.0000000  -0.0000000  -0.0075585
            7           8           9          10          11          12
    1  -0.0840307   0.0205912   0.0000000  -0.0115789  -0.0281204  -0.0000000
    2   0.0555408   0.0196405  -0.0000000  -0.0572699  -0.0357924   0.0000000
    3  -0.0000000  -0.0000000  -0.0075131  -0.0000000   0.0000000  -0.0049993
    4  -0.0171410  -0.0305045   0.0000000  -0.0702361   0.0164841  -0.0000000
    5  -0.0658084  -0.0445918  -0.0000000   0.0459879   0.0141551  -0.0000000
    6   0.0000000   0.0000000  -0.0078518  -0.0000000  -0.0000000  -0.0075585
    7   0.0969086   0.0076548  -0.0000000   0.0042630   0.0026128   0.0000000
    8   0.0076548   0.0235762   0.0000000   0.0022585   0.0013751   0.0000000
    9  -0.0000000   0.0000000   0.0078860  -0.0000000   0.0000000   0.0074790
   10   0.0042630   0.0022585  -0.0000000   0.0775519   0.0090236   0.0000000
   11   0.0026128   0.0013751   0.0000000   0.0090236   0.0202622  -0.0000000
   12   0.0000000   0.0000000   0.0074790   0.0000000  -0.0000000   0.0050788
 Gradient time:  CPU 84.57 s  wall 84.66 s
 **********************************************************************
 **                                                                  **
 **                       VIBRATIONAL ANALYSIS                       **
 **                       --------------------                       **
 **                                                                  **
 **        VIBRATIONAL FREQUENCIES (CM**-1) AND NORMAL MODES         **
 **     FORCE CONSTANTS (mDYN/ANGSTROM) AND REDUCED MASSES (AMU)     **
 **                  INFRARED INTENSITIES (KM/MOL)                   **
 **                                                                  **
 **********************************************************************


 Mode:                 1                      2                      3
 Frequency:       186.13                 188.25                 230.02
 Force Cnst:      0.3368                 0.7922                 0.5274
 Red. Mass:      16.5028                37.9405                16.9192
 IR Active:          YES                    YES                    YES
 IR Intens:        0.041                  0.029                  3.995
 Raman Active:       YES                    YES                    YES
               X      Y      Z        X      Y      Z        X      Y      Z
 N         -0.000  0.000  0.663    0.303 -0.246  0.000   -0.018  0.683 -0.000
 N         -0.000  0.000  0.685    0.294 -0.126  0.000   -0.100  0.645 -0.000
 Cl        -0.000 -0.000 -0.279    0.741  0.083 -0.000    0.140 -0.268  0.000
 Br         0.000 -0.000 -0.115   -0.434  0.029 -0.000   -0.041 -0.117  0.000
 TransDip   0.000 -0.000 -0.006   -0.005  0.003 -0.000    0.064 -0.006  0.000

 Mode:                 4                      5                      6
 Frequency:       481.96                 703.30                1647.90
 Force Cnst:      2.2853                 4.1440                22.4436
 Red. Mass:      16.6978                14.2196                14.0275
 IR Active:          YES                    YES                    YES
 IR Intens:      275.114                  4.013                  0.534
 Raman Active:       YES                    YES                    YES
               X      Y      Z        X      Y      Z        X      Y      Z
 N          0.670  0.123  0.000   -0.589 -0.344  0.000    0.376 -0.600  0.000
 N          0.650  0.069  0.000    0.611  0.390  0.000   -0.364  0.604  0.000
 Cl        -0.313 -0.036 -0.000   -0.011 -0.086 -0.000   -0.028 -0.006 -0.000
 Br        -0.096 -0.018 -0.000    0.001  0.030 -0.000    0.010  0.002 -0.000
 TransDip   0.531  0.001  0.000    0.064  0.009  0.000   -0.022  0.009 -0.000

 STANDARD THERMODYNAMIC QUANTITIES AT   298.15 K  AND     1.00 ATM

   This Molecule has  0 Imaginary Frequencies
   Zero point vibrational energy:        4.914 kcal/mol

   Atom    1 Element N  Has Mass   14.00307
   Atom    2 Element N  Has Mass   14.00307
   Atom    3 Element Cl Has Mass   34.96885
   Atom    4 Element Br Has Mass   78.91830
   Molecular Mass:   141.893290 amu
   Principal axes and moments of inertia in amu*Bohr^2:
                             1           2           3
    Eigenvalues --       24.11548  1742.34148  1766.45696
          X               1.00000    -0.00065     0.00000
          Y               0.00065     1.00000    -0.00000
          Z              -0.00000     0.00000     1.00000
   Rotational Symmetry Number is   1
   The Molecule is an Asymmetric Top
   Translational Enthalpy:        0.889 kcal/mol
   Rotational Enthalpy:           0.889 kcal/mol
   Vibrational Enthalpy:          6.188 kcal/mol
   gas constant (RT):             0.592 kcal/mol
   Translational Entropy:        40.761  cal/mol.K
   Rotational Entropy:           25.809  cal/mol.K
   Vibrational Entropy:           7.403  cal/mol.K

   Total Enthalpy:                8.557 kcal/mol
   Total Entropy:                73.973  cal/mol.K

 ======================================================================

 STANDARD THERMODYNAMIC QUANTITIES FOR ANHARMONIC VIBRATION -- TOSH

   Zero point vibrational energy: ************ kcal/mol

   Vibrational Enthalpy:   ************ kcal/mol
   Vibrational Entropy:             NaN  cal/mol.K

   Total Enthalpy:         ************ kcal/mol
   Total Entropy:                   NaN  cal/mol.K

 ======================================================================

 STANDARD THERMODYNAMIC QUANTITIES FOR ANHARMONIC VIBRATION -- VPT2

   Zero point vibrational energy: ************ kcal/mol

   Vibrational Enthalpy:   ************ kcal/mol
   Vibrational Entropy:             NaN  cal/mol.K

   Total Enthalpy:         ************ kcal/mol
   Total Entropy:                   NaN  cal/mol.K

 ======================================================================

Archival summary:
1\1\TWL02\FREQ\ProcedureUnspecified\BasisUnspecified\r1l12\taweetha\TueOct3014:48:472018TueOct3014:48:472018\0\\#,FREQ,ProcedureUnspecified,BasisUnspecified,\\0,1\Br\N,1,1.99041\N,2,1.19239,1,109.742\Cl,3,1.85065,2,109.12,1,180,0\\\@

 Total job time:  97.75s(wall), 97.60s(cpu) 
 Tue Oct 30 14:48:47 2018

        *************************************************************
        *                                                           *
        *  Thank you very much for using Q-Chem.  Have a nice day.  *
        *                                                           *
        *************************************************************
