# Supplementary material for: Geometric and energetic data from ab initio calculations of haloethene, haloimine, halomethylenephosphine, haloiminophosphine, halodiazene, halodiphosphene and halocyclopropane
Source: Data Brief. 2019 Nov 2;27:104738. doi: 10.1016/j.dib.2019.104738 (PMC6861602; doi:10.1016/j.dib.2019.104738)
Supplement: Multimedia component 6 [file mmc6.zip › NN/B3LYP/ClENNECl.out]

Q-Chem Developer Version!
                  Welcome to Q-Chem
     A Quantum Leap Into The Future Of Chemistry


 Q-Chem 5.1, Q-Chem, Inc., Pleasanton, CA (2018)

 Yihan Shao,  Zhengting Gan,  E. Epifanovsky,  A. T. B. Gilbert,  M. Wormit,  
 J. Kussmann,  A. W. Lange,  A. Behn,  Jia Deng,  Xintian Feng,  D. Ghosh,  
 M. Goldey,  P. R. Horn,  L. D. Jacobson,  I. Kaliman,  T. Kus,  A. Landau,  
 Jie Liu,  E. I. Proynov,  R. M. Richard,  R. P. Steele,  E. J. Sundstrom,  
 H. L. Woodcock III,  P. M. Zimmerman,  D. Zuev,  B. Albrecht,  E. Alguire,  
 S. A. Baeppler,  D. Barton,  Z. Benda,  Y. A. Bernard,  E. J. Berquist,  
 K. B. Bravaya,  H. Burton,  D. Casanova,  Chun-Min Chang,  Yunqing Chen,  
 A. Chien,  K. D. Closser,  M. P. Coons,  S. Coriani,  S. Dasgupta,  
 A. L. Dempwolff,  M. Diedenhofen,  Hainam Do,  R. G. Edgar,  Po-Tung Fang,  
 S. Faraji,  S. Fatehi,  Qingguo Feng,  K. D. Fenk,  J. Fosso-Tande,  
 Qinghui Ge,  A. Ghysels,  G. Gidofalvi,  J. Gomes,  J. Gonthier,  A. Gunina,  
 D. Hait,  M. W. D. Hanson-Heine,  P. H. P. Harbach,  A. W. Hauser,  
 J. E. Herr,  E. G. Hohenstein,  Z. C. Holden,  Kerwin Hui,  B. C. Huynh,  
 T.-C. Jagau,  Hyunjun Ji,  B. Kaduk,  K. Khistyaev,  Jaehoon Kim,  
 P. Klunzinger,  K. Koh,  D. Kosenkov,  L. Koulias,  T. Kowalczyk,  
 C. M. Krauter,  A. Kunitsa,  Ka Un Lao,  A. Laurent,  K. V. Lawler,  
 Joonho Lee,  D. Lefrancois,  S. Lehtola,  D. S. Levine,  Yi-Pei Li,  
 You-Sheng Lin,  Fenglai Liu,  E. Livshits,  A. Luenser,  P. Manohar,  
 E. Mansoor,  S. F. Manzer,  Shan-Ping Mao,  Yuezhi Mao,  N. Mardirossian,  
 A. V. Marenich,  T. Markovich,  L. A. Martinez-Martinez,  S. A. Maurer,  
 N. J. Mayhall,  S. C. McKenzie,  J.-M. Mewes,  A. F. Morrison,  
 J. W. Mullinax,  K. Nanda,  T. S. Nguyen-Beck,  R. Olivares-Amaya,  
 J. A. Parkhill,  T. M. Perrine,  F. Plasser,  P. Pokhilko,  S. Prager,  
 A. Prociuk,  E. Ramos,  D. R. Rehn,  F. Rob,  M. Schneider,  N. Sergueev,  
 S. M. Sharada,  S. Sharma,  D. W. Small,  T. Stauch,  T. Stein,  
 Yu-Chuan Su,  A. J. W. Thom,  A. Tkatchenko,  T. Tsuchimochi,  N. M. Tubman,  
 L. Vogt,  M. L. Vidal,  O. Vydrov,  M. A. Watson,  J. Wenzel,  
 M. de Wergifosse,  T. A. Wesolowski,  A. White,  J. Witte,  A. Yamada,  
 Jun Yang,  K. Yao,  S. Yeganeh,  S. R. Yost,  Zhi-Qiang You,  A. Zech,  
 Igor Ying Zhang,  Xing Zhang,  Yan Zhao,  Ying Zhu,  B. R. Brooks,  
 G. K. L. Chan,  C. J. Cramer,  M. S. Gordon,  W. J. Hehre,  A. Klamt,  
 M. W. Schmidt,  C. D. Sherrill,  D. G. Truhlar,  A. Aspuru-Guzik,  R. Baer,  
 A. T. Bell,  N. A. Besley,  Jeng-Da Chai,  A. E. DePrince, III,  
 R. A. DiStasio Jr.,  A. Dreuw,  B. D. Dunietz,  T. R. Furlani,  
 Chao-Ping Hsu,  Yousung Jung,  Jing Kong,  D. S. Lambrecht,  WanZhen Liang,  
 C. Ochsenfeld,  V. A. Rassolov,  L. V. Slipchenko,  J. E. Subotnik,  
 T. Van Voorhis,  J. M. Herbert,  A. I. Krylov,  P. M. W. Gill,  M. Head-Gordon

 Contributors to earlier versions of Q-Chem not listed above: 
 R. D. Adamson,  B. Austin,  J. Baker,  G. J. O. Beran,  K. Brandhorst,  
 S. T. Brown,  E. F. C. Byrd,  A. K. Chakraborty,  C.-L. Cheng,  
 Siu Hung Chien,  D. M. Chipman,  D. L. Crittenden,  H. Dachsel,  
 R. J. Doerksen,  A. D. Dutoi,  L. Fusti-Molnar,  W. A. Goddard III,  
 A. Golubeva-Zadorozhnaya,  S. R. Gwaltney,  G. Hawkins,  A. Heyden,  
 S. Hirata,  G. Kedziora,  F. J. Keil,  C. Kelley,  Jihan Kim,  R. A. King,  
 R. Z. Khaliullin,  P. P. Korambath,  W. Kurlancheek,  A. M. Lee,  M. S. Lee,  
 S. V. Levchenko,  Ching Yeh Lin,  D. Liotard,  R. C. Lochan,  I. Lotan,  
 P. E. Maslen,  N. Nair,  D. P. O'Neill,  D. Neuhauser,  E. Neuscamman,  
 C. M. Oana,  R. Olson,  B. Peters,  R. Peverati,  P. A. Pieniazek,  
 Y. M. Rhee,  J. Ritchie,  M. A. Rohrdanz,  E. Rosta,  N. J. Russ,  
 H. F. Schaefer III,  N. E. Schultz,  N. Shenvi,  A. C. Simmonett,  A. Sodt,  
 D. Stuck,  K. S. Thanthiriwatte,  V. Vanovschi,  Tao Wang,  A. Warshel,  
 C. F. Williams,  Q. Wu,  X. Xu,  W. Zhang

 Please cite Q-Chem as follows:
 Y. Shao et al., Mol. Phys. 113, 184-215 (2015)
 DOI: 10.1080/00268976.2014.952696

 Q-Chem 5.1.1 for Intel X86 EM64T Linux

 Parts of Q-Chem use Armadillo 8.300.2 (Tropical Shenanigans).
 http://arma.sourceforge.net/

 Q-Chem begins on Tue Oct 30 14:43:59 2018  

Host: 
0

     Scratch files written to /scratch/taweetham/qchem17601//
Input Ideriv = 2
Curr. Ideriv = -1
Max.  Ideriv = 2

Checking the input file for inconsistencies... 	...done.

--------------------------------------------------------------
User input:
--------------------------------------------------------------
$molecule
0 1
N 
N 1 NN 
Cl 2 NCl 1 ANG 
Cl 1 NCl 2 ANG  3 DHA

NN=1.25
NH=1.09
NF=1.36
NCl=1.75
NBr=1.94
NI=2.14
ANG=120.0
DHA=180.0
$end

$rem
   job_type	optimization
   basis	6-311++g**
   method	b3lyp
$end

--------------------------------------------------------------
 ----------------------------------------------------------------
             Standard Nuclear Orientation (Angstroms)
    I     Atom           X                Y                Z
 ----------------------------------------------------------------
    1      N       0.4474448196     0.4363692627    -0.0000000000
    2      N      -0.4474448196    -0.4363692627    -0.0000000000
    3      Cl     -2.1320067944     0.0377097949     0.0000000000
    4      Cl      2.1320067944    -0.0377097949    -0.0000000000
 ----------------------------------------------------------------
 Molecular Point Group                 C2h   NOp =  4
 Largest Abelian Subgroup              C2h   NOp =  4
 Nuclear Repulsion Energy =   176.8250848973 hartrees
 There are       24 alpha and       24 beta electrons
 Requested basis set is 6-311++G(d,p)
 There are 38 shells and 104 basis functions

 Total QAlloc Memory Limit   2000 MB
 Mega-Array Size       188 MB
 MEM_STATIC part       192 MB
 A cutoff of  1.0D-11 yielded    638 shell pairs
 There are      5167 function pairs (      5587 Cartesian)
 Smallest overlap matrix eigenvalue = 2.57E-04

 Scale SEOQF with 1.000000e-01/1.000000e-01/1.000000e-01

 Standard Electronic Orientation quadrupole field applied
 Nucleus-field energy     =     0.0000000058 hartrees
 Guess from superposition of atomic densities
 Warning:  Energy on first SCF cycle will be non-variational
 SAD guess density has 48.000000 electrons

 -----------------------------------------------------------------------
  General SCF calculation program by
  Eric Jon Sundstrom, Paul Horn, Yuezhi Mao, Dmitri Zuev, Alec White,
  David Stuck, Shaama M.S., Shane Yost, Joonho Lee, David Small,
  Daniel Levine, Susi Lehtola, Hugh Burton, Evgeny Epifanovsky
 -----------------------------------------------------------------------
 Exchange:     0.2000 Hartree-Fock + 0.0800 Slater + 0.7200 B88
 Correlation:  0.1900 VWN1RPA + 0.8100 LYP
 Using SG-1 standard quadrature grid
 A restricted SCF calculation will be
 performed using DIIS
 SCF converges when DIIS error is below 1.0e-08
 ---------------------------------------
  Cycle       Energy         DIIS error
 ---------------------------------------
    1   -1030.3383168571      4.69e-02  
    2   -1029.8428460494      3.90e-03  
    3   -1029.8226173064      5.33e-03  
    4   -1029.8579631452      1.52e-03  
    5   -1029.8609312024      1.49e-04  
    6   -1029.8609572540      3.57e-05  
    7   -1029.8609590309      4.74e-06  
    8   -1029.8609590602      7.09e-07  
    9   -1029.8609590617      1.35e-07  
   10   -1029.8609590618      2.61e-08  
   11   -1029.8609590618      2.92e-09  Convergence criterion met
 ---------------------------------------
 SCF time:   CPU 4.53s  wall 4.00s 
 SCF   energy in the final basis set =    -1029.8609590618
 Total energy in the final basis set =    -1029.8609590618

 --------------------------------------------------------------
             Orbital Energies (a.u.) and Symmetries
 --------------------------------------------------------------

 Alpha MOs, Restricted
 -- Occupied --                  
-101.61 -101.61  -14.46  -14.46   -9.53   -9.53   -7.29   -7.29
  1 Ag    1 Bu    2 Ag    2 Bu    3 Bu    3 Ag    4 Bu    4 Ag                 
 -7.280  -7.280  -7.279  -7.279  -1.109  -0.924  -0.854  -0.646
  1 Bg    1 Au    5 Bu    5 Ag    6 Ag    6 Bu    7 Ag    7 Bu                 
 -0.540  -0.500  -0.488  -0.385  -0.378  -0.348  -0.334  -0.294
  8 Ag    8 Bu    2 Au    2 Bg    9 Ag    9 Bu    3 Au   10 Ag                 
 -- Virtual --                   
 -0.123  -0.110  -0.027   0.023   0.033   0.054   0.057   0.080
 10 Bu    3 Bg   11 Ag   12 Ag   11 Bu    4 Au   12 Bu   13 Ag                 
  0.082   0.090   0.101   0.138   0.148   0.149   0.156   0.208
  4 Bg   14 Ag   13 Bu   14 Bu   15 Ag    5 Au    5 Bg   15 Bu                 
  0.211   0.237   0.269   0.327   0.391   0.424   0.434   0.439
 16 Ag   17 Ag   16 Bu   17 Bu   18 Bu   18 Ag    6 Au    6 Bg                 
  0.440   0.454   0.591   0.672   0.689   0.691   0.740   0.814
 19 Bu   19 Ag   20 Ag    7 Bg   20 Bu    7 Au   21 Ag   21 Bu                 
  0.821   0.827   0.830   0.836   0.877   0.885   0.906   0.953
  8 Au    8 Bg   22 Bu   22 Ag    9 Au   23 Ag   23 Bu    9 Bg                 
  0.989   0.990   1.052   1.136   1.179   1.268   1.587   1.757
 24 Bu   24 Ag   25 Ag   25 Bu   26 Ag   26 Bu   10 Au   10 Bg                 
  1.766   1.938   2.013   2.107   2.189   2.215   2.239   2.273
 27 Bu   27 Ag   11 Au   28 Bu   28 Ag   11 Bg   29 Bu   12 Au                 
  2.324   2.408   2.628   2.644   2.809   2.944   3.646   3.747
 29 Ag   30 Ag   12 Bg   30 Bu   31 Ag   31 Bu   13 Au   32 Bu                 
  3.863   3.874   4.018   4.771   9.561   9.662  25.719  25.745
 13 Bg   32 Ag   33 Ag   33 Bu   34 Ag   34 Bu   14 Au   14 Bg                 
 25.757  25.800  26.149  26.214  35.167  35.539 215.526 215.640
 35 Bu   35 Ag   36 Bu   36 Ag   37 Ag   37 Bu   38 Ag   38 Bu                 

 Beta MOs, Restricted
 -- Occupied --                  
-101.61 -101.61  -14.46  -14.46   -9.53   -9.53   -7.29   -7.29
  1 Ag    1 Bu    2 Ag    2 Bu    3 Bu    3 Ag    4 Bu    4 Ag                 
 -7.280  -7.280  -7.279  -7.279  -1.109  -0.924  -0.854  -0.646
  1 Bg    1 Au    5 Bu    5 Ag    6 Ag    6 Bu    7 Ag    7 Bu                 
 -0.540  -0.500  -0.488  -0.385  -0.378  -0.348  -0.334  -0.294
  8 Ag    8 Bu    2 Au    2 Bg    9 Ag    9 Bu    3 Au   10 Ag                 
 -- Virtual --                   
 -0.123  -0.110  -0.027   0.023   0.033   0.054   0.057   0.080
 10 Bu    3 Bg   11 Ag   12 Ag   11 Bu    4 Au   12 Bu   13 Ag                 
  0.082   0.090   0.101   0.138   0.148   0.149   0.156   0.208
  4 Bg   14 Ag   13 Bu   14 Bu   15 Ag    5 Au    5 Bg   15 Bu                 
  0.211   0.237   0.269   0.327   0.391   0.424   0.434   0.439
 16 Ag   17 Ag   16 Bu   17 Bu   18 Bu   18 Ag    6 Au    6 Bg                 
  0.440   0.454   0.591   0.672   0.689   0.691   0.740   0.814
 19 Bu   19 Ag   20 Ag    7 Bg   20 Bu    7 Au   21 Ag   21 Bu                 
  0.821   0.827   0.830   0.836   0.877   0.885   0.906   0.953
  8 Au    8 Bg   22 Bu   22 Ag    9 Au   23 Ag   23 Bu    9 Bg                 
  0.989   0.990   1.052   1.136   1.179   1.268   1.587   1.757
 24 Bu   24 Ag   25 Ag   25 Bu   26 Ag   26 Bu   10 Au   10 Bg                 
  1.766   1.938   2.013   2.107   2.189   2.215   2.239   2.273
 27 Bu   27 Ag   11 Au   28 Bu   28 Ag   11 Bg   29 Bu   12 Au                 
  2.324   2.408   2.628   2.644   2.809   2.944   3.646   3.747
 29 Ag   30 Ag   12 Bg   30 Bu   31 Ag   31 Bu   13 Au   32 Bu                 
  3.863   3.874   4.018   4.771   9.561   9.662  25.719  25.745
 13 Bg   32 Ag   33 Ag   33 Bu   34 Ag   34 Bu   14 Au   14 Bg                 
 25.757  25.800  26.149  26.214  35.167  35.539 215.526 215.640
 35 Bu   35 Ag   36 Bu   36 Ag   37 Ag   37 Bu   38 Ag   38 Bu                 
 --------------------------------------------------------------

          Ground-State Mulliken Net Atomic Charges

     Atom                 Charge (a.u.)
  ----------------------------------------
      1 N                    -0.015079
      2 N                    -0.015079
      3 Cl                    0.015079
      4 Cl                    0.015079
  ----------------------------------------
  Sum of atomic charges =     0.000000

 -----------------------------------------------------------------
                    Cartesian Multipole Moments
 -----------------------------------------------------------------
    Charge (ESU x 10^10)
                 0.0000
    Dipole Moment (Debye)
         X       0.0000      Y      -0.0000      Z      -0.0000
       Tot       0.0000
    Quadrupole Moments (Debye-Ang)
        XX     -32.1151     XY      -0.6794     YY     -38.6997
        XZ       0.0000     YZ      -0.0000     ZZ     -35.8852
    Octopole Moments (Debye-Ang^2)
       XXX       0.0000    XXY      -0.0000    XYY       0.0000
       YYY       0.0000    XXZ      -0.0000    XYZ       0.0000
       YYZ      -0.0000    XZZ      -0.0000    YZZ      -0.0000
       ZZZ      -0.0000
    Hexadecapole Moments (Debye-Ang^3)
      XXXX    -653.2445   XXXY      -8.3111   XXYY    -134.7380
      XYYY      -0.0562   YYYY     -58.5578   XXXZ      -0.0000
      XXYZ      -0.0000   XYYZ       0.0000   YYYZ      -0.0000
      XXZZ    -131.1685   XYZZ       0.1890   YYZZ     -15.8326
      XZZZ      -0.0000   YZZZ      -0.0000   ZZZZ     -38.8154
 -----------------------------------------------------------------
 Calculating analytic gradient of the SCF energy
 Gradient of SCF Energy
            1           2           3           4
    1   0.0781500  -0.0781500  -0.0036871   0.0036871
    2  -0.0074216   0.0074216  -0.0175114   0.0175114
    3  -0.0000000  -0.0000000  -0.0000000   0.0000000
 Max gradient component =       7.815E-02
 RMS gradient           =       3.287E-02
 Gradient time:  CPU 1.86 s  wall 1.86 s
 Geometry Optimization Parameters
   NAtoms,    NIC,     NZ,  NCons,   NDum,   NFix, NCnnct, MaxDiis
        4      14       4       0       0       0       0       0


** GEOMETRY OPTIMIZATION IN DELOCALIZED INTERNAL COORDINATES **
   Searching for a Minimum

   Optimization Cycle:   1

                       Coordinates (Angstroms)
     ATOM                X               Y               Z
      1  N         0.4474448196    0.4363692627    0.0000000000
      2  N        -0.4474448196   -0.4363692627    0.0000000000
      3  Cl       -2.1320067944    0.0377097949    0.0000000000
      4  Cl        2.1320067944   -0.0377097949    0.0000000000
   Point Group: c2h   Number of degrees of freedom:     3


   Energy is  -1029.860959062


 Attempting to Generate Delocalized Internal Coordinates

  3 Hessian modes will be used to form the next step
  Hessian Eigenvalues:
     0.250000    0.304873    0.832368

 Minimum Search - Taking Simple RFO Step
 Searching for Lamda that Minimizes Along All modes
 Value Taken    Lamda =  -0.02986091
 Calculated Step too Large.  Step scaled by  0.975170
 Step Taken.  Stepsize is  0.300000

                             Maximum     Tolerance    Cnvgd?
         Gradient           0.087963      0.000300      NO
         Displacement       0.243349      0.001200      NO
         Energy change     *********      0.000001      NO


 New Cartesian Coordinates Obtained by Inverse Iteration

 Displacement from previous Coordinates is:  0.401235
 ----------------------------------------------------------------
             Standard Nuclear Orientation (Angstroms)
    I     Atom           X                Y                Z
 ----------------------------------------------------------------
    1      N       0.3604855678     0.4863291657     0.0000000000
    2      N      -0.3604855678    -0.4863291657     0.0000000000
    3      Cl     -2.0235084776     0.0643742517     0.0000000000
    4      Cl      2.0235084776    -0.0643742517     0.0000000000
 ----------------------------------------------------------------
 Molecular Point Group                 C2h   NOp =  4
 Largest Abelian Subgroup              C2h   NOp =  4
 Nuclear Repulsion Energy =   183.0996718876 hartrees
 There are       24 alpha and       24 beta electrons
 Applying Cartesian multipole field
    Component          Value
    ---------          -----
     (2,0,0)        1.00000E-11
     (0,2,0)        2.00000E-11
     (0,0,2)       -3.00000E-11
 Nucleus-field energy     =     0.0000000053 hartrees
 Requested basis set is 6-311++G(d,p)
 There are 38 shells and 104 basis functions
 A cutoff of  1.0D-11 yielded    644 shell pairs
 There are      5229 function pairs (      5655 Cartesian)
 Smallest overlap matrix eigenvalue = 2.62E-04
 Guess MOs from SCF MO coefficient file

 -----------------------------------------------------------------------
  General SCF calculation program by
  Eric Jon Sundstrom, Paul Horn, Yuezhi Mao, Dmitri Zuev, Alec White,
  David Stuck, Shaama M.S., Shane Yost, Joonho Lee, David Small,
  Daniel Levine, Susi Lehtola, Hugh Burton, Evgeny Epifanovsky
 -----------------------------------------------------------------------
 Exchange:     0.2000 Hartree-Fock + 0.0800 Slater + 0.7200 B88
 Correlation:  0.1900 VWN1RPA + 0.8100 LYP
 Using SG-1 standard quadrature grid
 A restricted SCF calculation will be
 performed using DIIS
 SCF converges when DIIS error is below 1.0e-08
 ---------------------------------------
  Cycle       Energy         DIIS error
 ---------------------------------------
    1   -1029.8546855107      3.01e-03  
    2   -1029.8718016513      1.08e-03  
    3   -1029.8707216248      1.39e-03  
    4   -1029.8732324137      2.00e-04  
    5   -1029.8732865772      2.24e-05  
    6   -1029.8732872319      3.57e-06  
    7   -1029.8732872508      5.64e-07  
    8   -1029.8732872513      2.26e-07  
    9   -1029.8732872513      4.35e-08  
   10   -1029.8732872513      2.58e-09  Convergence criterion met
 ---------------------------------------
 SCF time:   CPU 5.88s  wall 6.00s 
 SCF   energy in the final basis set =    -1029.8732872513
 Total energy in the final basis set =    -1029.8732872513

 --------------------------------------------------------------
             Orbital Energies (a.u.) and Symmetries
 --------------------------------------------------------------

 Alpha MOs, Restricted
 -- Occupied --                  
-101.61 -101.61  -14.47  -14.47   -9.52   -9.52   -7.28   -7.28
  1 Ag    1 Bu    2 Ag    2 Bu    3 Bu    3 Ag    4 Bu    4 Ag                 
 -7.272  -7.272  -7.271  -7.271  -1.151  -0.922  -0.843  -0.643
  1 Bg    1 Au    5 Ag    5 Bu    6 Ag    6 Bu    7 Ag    7 Bu                 
 -0.532  -0.527  -0.509  -0.380  -0.366  -0.343  -0.332  -0.324
  8 Ag    8 Bu    2 Au    2 Bg    9 Ag    9 Bu    3 Au   10 Ag                 
 -- Virtual --                   
 -0.108  -0.107  -0.030   0.027   0.034   0.053   0.055   0.081
  3 Bg   10 Bu   11 Ag   12 Ag   11 Bu    4 Au   12 Bu   13 Ag                 
  0.084   0.087   0.103   0.137   0.141   0.148   0.149   0.208
  4 Bg   14 Ag   13 Bu   15 Ag   14 Bu    5 Bg    5 Au   15 Bu                 
  0.220   0.235   0.265   0.369   0.398   0.428   0.434   0.440
 16 Ag   17 Ag   16 Bu   17 Bu   18 Bu   18 Ag    6 Au    6 Bg                 
  0.447   0.449   0.572   0.678   0.685   0.688   0.701   0.806
 19 Bu   19 Ag   20 Ag    7 Au    7 Bg   21 Ag   20 Bu   21 Bu                 
  0.818   0.823   0.830   0.830   0.865   0.901   0.917   0.946
 22 Bu    8 Au    8 Bg   22 Ag   23 Ag    9 Au    9 Bg   23 Bu                 
  0.975   0.991   1.094   1.181   1.187   1.248   1.585   1.692
 24 Bu   24 Ag   25 Ag   26 Ag   25 Bu   26 Bu   10 Au   27 Bu                 
  1.738   1.952   2.015   2.162   2.216   2.226   2.234   2.283
 10 Bg   27 Ag   11 Au   28 Bu   28 Ag   11 Bg   29 Bu   12 Au                 
  2.369   2.448   2.665   2.672   2.777   2.995   3.648   3.768
 29 Ag   30 Ag   30 Bu   12 Bg   31 Ag   31 Bu   13 Au   32 Bu                 
  3.861   3.914   4.064   4.737   9.554   9.695  25.720  25.751
 13 Bg   32 Ag   33 Ag   33 Bu   34 Ag   34 Bu   14 Au   35 Bu                 
 25.758  25.823  26.160  26.210  35.156  35.671 215.518 215.681
 14 Bg   35 Ag   36 Ag   36 Bu   37 Ag   37 Bu   38 Ag   38 Bu                 

 Beta MOs, Restricted
 -- Occupied --                  
-101.61 -101.61  -14.47  -14.47   -9.52   -9.52   -7.28   -7.28
  1 Ag    1 Bu    2 Ag    2 Bu    3 Bu    3 Ag    4 Bu    4 Ag                 
 -7.272  -7.272  -7.271  -7.271  -1.151  -0.922  -0.843  -0.643
  1 Bg    1 Au    5 Ag    5 Bu    6 Ag    6 Bu    7 Ag    7 Bu                 
 -0.532  -0.527  -0.509  -0.380  -0.366  -0.343  -0.332  -0.324
  8 Ag    8 Bu    2 Au    2 Bg    9 Ag    9 Bu    3 Au   10 Ag                 
 -- Virtual --                   
 -0.108  -0.107  -0.030   0.027   0.034   0.053   0.055   0.081
  3 Bg   10 Bu   11 Ag   12 Ag   11 Bu    4 Au   12 Bu   13 Ag                 
  0.084   0.087   0.103   0.137   0.141   0.148   0.149   0.208
  4 Bg   14 Ag   13 Bu   15 Ag   14 Bu    5 Bg    5 Au   15 Bu                 
  0.220   0.235   0.265   0.369   0.398   0.428   0.434   0.440
 16 Ag   17 Ag   16 Bu   17 Bu   18 Bu   18 Ag    6 Au    6 Bg                 
  0.447   0.449   0.572   0.678   0.685   0.688   0.701   0.806
 19 Bu   19 Ag   20 Ag    7 Au    7 Bg   21 Ag   20 Bu   21 Bu                 
  0.818   0.823   0.830   0.830   0.865   0.901   0.917   0.946
 22 Bu    8 Au    8 Bg   22 Ag   23 Ag    9 Au    9 Bg   23 Bu                 
  0.975   0.991   1.094   1.181   1.187   1.248   1.585   1.692
 24 Bu   24 Ag   25 Ag   26 Ag   25 Bu   26 Bu   10 Au   27 Bu                 
  1.738   1.952   2.015   2.162   2.216   2.226   2.234   2.283
 10 Bg   27 Ag   11 Au   28 Bu   28 Ag   11 Bg   29 Bu   12 Au                 
  2.369   2.448   2.665   2.672   2.777   2.995   3.648   3.768
 29 Ag   30 Ag   30 Bu   12 Bg   31 Ag   31 Bu   13 Au   32 Bu                 
  3.861   3.914   4.064   4.737   9.554   9.695  25.720  25.751
 13 Bg   32 Ag   33 Ag   33 Bu   34 Ag   34 Bu   14 Au   35 Bu                 
 25.758  25.823  26.160  26.210  35.156  35.671 215.518 215.681
 14 Bg   35 Ag   36 Ag   36 Bu   37 Ag   37 Bu   38 Ag   38 Bu                 
 --------------------------------------------------------------

          Ground-State Mulliken Net Atomic Charges

     Atom                 Charge (a.u.)
  ----------------------------------------
      1 N                     0.024786
      2 N                     0.024786
      3 Cl                   -0.024786
      4 Cl                   -0.024786
  ----------------------------------------
  Sum of atomic charges =     0.000000

 -----------------------------------------------------------------
                    Cartesian Multipole Moments
 -----------------------------------------------------------------
    Charge (ESU x 10^10)
                 0.0000
    Dipole Moment (Debye)
         X      -0.0000      Y      -0.0000      Z       0.0000
       Tot       0.0000
    Quadrupole Moments (Debye-Ang)
        XX     -33.8158     XY      -0.8823     YY     -38.2365
        XZ      -0.0000     YZ      -0.0000     ZZ     -35.8212
    Octopole Moments (Debye-Ang^2)
       XXX      -0.0000    XXY      -0.0000    XYY       0.0000
       YYY       0.0000    XXZ       0.0000    XYZ      -0.0000
       YYZ       0.0000    XZZ       0.0000    YZZ      -0.0000
       ZZZ       0.0000
    Hexadecapole Moments (Debye-Ang^3)
      XXXX    -605.3445   XXXY      -9.3837   XXYY    -121.8793
      XYYY       4.1845   YYYY     -60.8501   XXXZ      -0.0000
      XXYZ      -0.0000   XYYZ      -0.0000   YYYZ      -0.0000
      XXZZ    -120.0379   XYZZ       1.5724   YYZZ     -16.1667
      XZZZ      -0.0000   YZZZ      -0.0000   ZZZZ     -38.7441
 -----------------------------------------------------------------
 Calculating analytic gradient of the SCF energy
 Gradient of SCF Energy
            1           2           3           4
    1   0.0001965  -0.0001965   0.0167167  -0.0167167
    2  -0.0035501   0.0035501  -0.0012387   0.0012387
    3  -0.0000000  -0.0000000   0.0000000   0.0000000
 Max gradient component =       1.672E-02
 RMS gradient           =       6.996E-03
 Gradient time:  CPU 1.93 s  wall 1.93 s
 Geometry Optimization Parameters
   NAtoms,    NIC,     NZ,  NCons,   NDum,   NFix, NCnnct, MaxDiis
        4      14       4       0       0       0       0       0

 Cartesian Hessian Update
 Hessian Updated using BFGS Update


** GEOMETRY OPTIMIZATION IN DELOCALIZED INTERNAL COORDINATES **
   Searching for a Minimum

   Optimization Cycle:   2

                       Coordinates (Angstroms)
     ATOM                X               Y               Z
      1  N         0.3604855678    0.4863291657    0.0000000000
      2  N        -0.3604855678   -0.4863291657    0.0000000000
      3  Cl       -2.0235084776    0.0643742517    0.0000000000
      4  Cl        2.0235084776   -0.0643742517    0.0000000000
   Point Group: c2h   Number of degrees of freedom:     3


   Energy is  -1029.873287251

 Hessian Updated using BFGS Update

  3 Hessian modes will be used to form the next step
  Hessian Eigenvalues:
     0.262562    0.386109    0.863135

 Minimum Search - Taking Simple RFO Step
 Searching for Lamda that Minimizes Along All modes
 Value Taken    Lamda =  -0.00233428
 Step Taken.  Stepsize is  0.075638

                             Maximum     Tolerance    Cnvgd?
         Gradient           0.031247      0.000300      NO
         Displacement       0.067709      0.001200      NO
         Energy change     -0.012328      0.000001      NO


 New Cartesian Coordinates Obtained by Inverse Iteration

 Displacement from previous Coordinates is:  0.108613
 ----------------------------------------------------------------
             Standard Nuclear Orientation (Angstroms)
    I     Atom           X                Y                Z
 ----------------------------------------------------------------
    1      N       0.3718156041     0.4802729243     0.0000000000
    2      N      -0.3718156041    -0.4802729243     0.0000000000
    3      Cl     -2.0619794614     0.0617957522     0.0000000000
    4      Cl      2.0619794614    -0.0617957522     0.0000000000
 ----------------------------------------------------------------
 Molecular Point Group                 C2h   NOp =  4
 Largest Abelian Subgroup              C2h   NOp =  4
 Nuclear Repulsion Energy =   180.3683711739 hartrees
 There are       24 alpha and       24 beta electrons
 Applying Cartesian multipole field
    Component          Value
    ---------          -----
     (2,0,0)        1.00000E-11
     (0,2,0)        2.00000E-11
     (0,0,2)       -3.00000E-11
 Nucleus-field energy     =     0.0000000055 hartrees
 Requested basis set is 6-311++G(d,p)
 There are 38 shells and 104 basis functions
 A cutoff of  1.0D-11 yielded    642 shell pairs
 There are      5199 function pairs (      5619 Cartesian)
 Smallest overlap matrix eigenvalue = 2.64E-04
 Guess MOs from SCF MO coefficient file

 -----------------------------------------------------------------------
  General SCF calculation program by
  Eric Jon Sundstrom, Paul Horn, Yuezhi Mao, Dmitri Zuev, Alec White,
  David Stuck, Shaama M.S., Shane Yost, Joonho Lee, David Small,
  Daniel Levine, Susi Lehtola, Hugh Burton, Evgeny Epifanovsky
 -----------------------------------------------------------------------
 Exchange:     0.2000 Hartree-Fock + 0.0800 Slater + 0.7200 B88
 Correlation:  0.1900 VWN1RPA + 0.8100 LYP
 Using SG-1 standard quadrature grid
 A restricted SCF calculation will be
 performed using DIIS
 SCF converges when DIIS error is below 1.0e-08
 ---------------------------------------
  Cycle       Energy         DIIS error
 ---------------------------------------
    1   -1029.8738409293      6.03e-04  
    2   -1029.8744817374      3.42e-04  
    3   -1029.8744472972      3.76e-04  
    4   -1029.8746403456      2.35e-05  
    5   -1029.8746410666      5.86e-06  
    6   -1029.8746411135      9.97e-07  
    7   -1029.8746411147      2.17e-07  
    8   -1029.8746411148      3.93e-08  
    9   -1029.8746411148      3.43e-09  Convergence criterion met
 ---------------------------------------
 SCF time:   CPU 5.23s  wall 5.00s 
 SCF   energy in the final basis set =    -1029.8746411148
 Total energy in the final basis set =    -1029.8746411148

 --------------------------------------------------------------
             Orbital Energies (a.u.) and Symmetries
 --------------------------------------------------------------

 Alpha MOs, Restricted
 -- Occupied --                  
-101.61 -101.61  -14.47  -14.47   -9.52   -9.52   -7.29   -7.29
  1 Ag    1 Bu    2 Ag    2 Bu    3 Bu    3 Ag    4 Bu    4 Ag                 
 -7.273  -7.273  -7.272  -7.272  -1.143  -0.915  -0.845  -0.643
  1 Bg    1 Au    5 Ag    5 Bu    6 Ag    6 Bu    7 Ag    7 Bu                 
 -0.531  -0.523  -0.504  -0.379  -0.367  -0.345  -0.334  -0.321
  8 Ag    8 Bu    2 Au    2 Bg    9 Ag    9 Bu    3 Au   10 Ag                 
 -- Virtual --                   
 -0.120  -0.109  -0.034   0.026   0.034   0.053   0.056   0.081
 10 Bu    3 Bg   11 Ag   12 Ag   11 Bu    4 Au   12 Bu   13 Ag                 
  0.084   0.086   0.102   0.139   0.139   0.148   0.150   0.208
  4 Bg   14 Ag   13 Bu   15 Ag   14 Bu    5 Au    5 Bg   15 Bu                 
  0.216   0.234   0.266   0.366   0.394   0.427   0.435   0.440
 16 Ag   17 Ag   16 Bu   17 Bu   18 Bu   18 Ag    6 Au    6 Bg                 
  0.447   0.454   0.570   0.680   0.682   0.696   0.699   0.807
 19 Bu   19 Ag   20 Ag    7 Au    7 Bg   21 Ag   20 Bu   21 Bu                 
  0.815   0.824   0.831   0.832   0.866   0.896   0.924   0.951
 22 Bu    8 Au    8 Bg   22 Ag   23 Ag    9 Au    9 Bg   23 Bu                 
  0.962   0.981   1.076   1.168   1.183   1.256   1.584   1.697
 24 Bu   24 Ag   25 Ag   25 Bu   26 Ag   26 Bu   10 Au   27 Bu                 
  1.734   1.934   2.013   2.130   2.211   2.222   2.231   2.278
 10 Bg   27 Ag   11 Au   28 Bu   28 Ag   11 Bg   29 Bu   12 Au                 
  2.361   2.437   2.665   2.667   2.774   2.985   3.645   3.756
 29 Ag   30 Ag   30 Bu   12 Bg   31 Ag   31 Bu   13 Au   32 Bu                 
  3.861   3.906   4.049   4.738   9.547   9.680  25.720  25.749
 13 Bg   32 Ag   33 Ag   33 Bu   34 Ag   34 Bu   14 Au   35 Bu                 
 25.752  25.815  26.174  26.196  35.153  35.653 215.511 215.664
 14 Bg   35 Ag   36 Ag   36 Bu   37 Ag   37 Bu   38 Ag   38 Bu                 

 Beta MOs, Restricted
 -- Occupied --                  
-101.61 -101.61  -14.47  -14.47   -9.52   -9.52   -7.29   -7.29
  1 Ag    1 Bu    2 Ag    2 Bu    3 Bu    3 Ag    4 Bu    4 Ag                 
 -7.273  -7.273  -7.272  -7.272  -1.143  -0.915  -0.845  -0.643
  1 Bg    1 Au    5 Ag    5 Bu    6 Ag    6 Bu    7 Ag    7 Bu                 
 -0.531  -0.523  -0.504  -0.379  -0.367  -0.345  -0.334  -0.321
  8 Ag    8 Bu    2 Au    2 Bg    9 Ag    9 Bu    3 Au   10 Ag                 
 -- Virtual --                   
 -0.120  -0.109  -0.034   0.026   0.034   0.053   0.056   0.081
 10 Bu    3 Bg   11 Ag   12 Ag   11 Bu    4 Au   12 Bu   13 Ag                 
  0.084   0.086   0.102   0.139   0.139   0.148   0.150   0.208
  4 Bg   14 Ag   13 Bu   15 Ag   14 Bu    5 Au    5 Bg   15 Bu                 
  0.216   0.234   0.266   0.366   0.394   0.427   0.435   0.440
 16 Ag   17 Ag   16 Bu   17 Bu   18 Bu   18 Ag    6 Au    6 Bg                 
  0.447   0.454   0.570   0.680   0.682   0.696   0.699   0.807
 19 Bu   19 Ag   20 Ag    7 Au    7 Bg   21 Ag   20 Bu   21 Bu                 
  0.815   0.824   0.831   0.832   0.866   0.896   0.924   0.951
 22 Bu    8 Au    8 Bg   22 Ag   23 Ag    9 Au    9 Bg   23 Bu                 
  0.962   0.981   1.076   1.168   1.183   1.256   1.584   1.697
 24 Bu   24 Ag   25 Ag   25 Bu   26 Ag   26 Bu   10 Au   27 Bu                 
  1.734   1.934   2.013   2.130   2.211   2.222   2.231   2.278
 10 Bg   27 Ag   11 Au   28 Bu   28 Ag   11 Bg   29 Bu   12 Au                 
  2.361   2.437   2.665   2.667   2.774   2.985   3.645   3.756
 29 Ag   30 Ag   30 Bu   12 Bg   31 Ag   31 Bu   13 Au   32 Bu                 
  3.861   3.906   4.049   4.738   9.547   9.680  25.720  25.749
 13 Bg   32 Ag   33 Ag   33 Bu   34 Ag   34 Bu   14 Au   35 Bu                 
 25.752  25.815  26.174  26.196  35.153  35.653 215.511 215.664
 14 Bg   35 Ag   36 Ag   36 Bu   37 Ag   37 Bu   38 Ag   38 Bu                 
 --------------------------------------------------------------

          Ground-State Mulliken Net Atomic Charges

     Atom                 Charge (a.u.)
  ----------------------------------------
      1 N                     0.022762
      2 N                     0.022762
      3 Cl                   -0.022762
      4 Cl                   -0.022762
  ----------------------------------------
  Sum of atomic charges =     0.000000

 -----------------------------------------------------------------
                    Cartesian Multipole Moments
 -----------------------------------------------------------------
    Charge (ESU x 10^10)
                 0.0000
    Dipole Moment (Debye)
         X      -0.0000      Y       0.0000      Z       0.0000
       Tot       0.0000
    Quadrupole Moments (Debye-Ang)
        XX     -33.6899     XY      -0.8548     YY     -38.3054
        XZ      -0.0000     YZ      -0.0000     ZZ     -35.9000
    Octopole Moments (Debye-Ang^2)
       XXX      -0.0000    XXY       0.0000    XYY      -0.0000
       YYY       0.0000    XXZ       0.0000    XYZ       0.0000
       YYZ       0.0000    XZZ       0.0000    YZZ       0.0000
       ZZZ       0.0000
    Hexadecapole Moments (Debye-Ang^3)
      XXXX    -625.1827   XXXY      -9.1166   XXYY    -126.2894
      XYYY       3.8855   YYYY     -60.5154   XXXZ      -0.0000
      XXYZ      -0.0000   XYYZ      -0.0000   YYYZ       0.0000
      XXZZ    -124.2376   XYZZ       1.4810   YYZZ     -16.1467
      XZZZ      -0.0000   YZZZ       0.0000   ZZZZ     -38.8973
 -----------------------------------------------------------------
 Calculating analytic gradient of the SCF energy
 Gradient of SCF Energy
            1           2           3           4
    1   0.0105777  -0.0105777   0.0059680  -0.0059680
    2   0.0012943  -0.0012943  -0.0024660   0.0024660
    3   0.0000000   0.0000000   0.0000000  -0.0000000
 Max gradient component =       1.058E-02
 RMS gradient           =       5.087E-03
 Gradient time:  CPU 1.87 s  wall 1.87 s
 Geometry Optimization Parameters
   NAtoms,    NIC,     NZ,  NCons,   NDum,   NFix, NCnnct, MaxDiis
        4      14       4       0       0       0       0       0

 Cartesian Hessian Update
 Hessian Updated using BFGS Update


** GEOMETRY OPTIMIZATION IN DELOCALIZED INTERNAL COORDINATES **
   Searching for a Minimum

   Optimization Cycle:   3

                       Coordinates (Angstroms)
     ATOM                X               Y               Z
      1  N         0.3718156041    0.4802729243    0.0000000000
      2  N        -0.3718156041   -0.4802729243    0.0000000000
      3  Cl       -2.0619794614    0.0617957522    0.0000000000
      4  Cl        2.0619794614   -0.0617957522    0.0000000000
   Point Group: c2h   Number of degrees of freedom:     3


   Energy is  -1029.874641115

 Hessian Updated using BFGS Update

  3 Hessian modes will be used to form the next step
  Hessian Eigenvalues:
     0.186590    0.387417    0.997989

 Minimum Search - Taking Simple RFO Step
 Searching for Lamda that Minimizes Along All modes
 Value Taken    Lamda =  -0.00052065
 Step Taken.  Stepsize is  0.051558

                             Maximum     Tolerance    Cnvgd?
         Gradient           0.010924      0.000300      NO
         Displacement       0.045037      0.001200      NO
         Energy change     -0.001354      0.000001      NO


 New Cartesian Coordinates Obtained by Inverse Iteration

 Displacement from previous Coordinates is:  0.041104
 ----------------------------------------------------------------
             Standard Nuclear Orientation (Angstroms)
    I     Atom           X                Y                Z
 ----------------------------------------------------------------
    1      N       0.3673227844     0.4809547410     0.0000000000
    2      N      -0.3673227844    -0.4809547410     0.0000000000
    3      Cl     -2.0765851797     0.0634029675     0.0000000000
    4      Cl      2.0765851797    -0.0634029675     0.0000000000
 ----------------------------------------------------------------
 Molecular Point Group                 C2h   NOp =  4
 Largest Abelian Subgroup              C2h   NOp =  4
 Nuclear Repulsion Energy =   179.2355963026 hartrees
 There are       24 alpha and       24 beta electrons
 Applying Cartesian multipole field
    Component          Value
    ---------          -----
     (2,0,0)        1.00000E-11
     (0,2,0)        2.00000E-11
     (0,0,2)       -3.00000E-11
 Nucleus-field energy     =     0.0000000055 hartrees
 Requested basis set is 6-311++G(d,p)
 There are 38 shells and 104 basis functions
 A cutoff of  1.0D-11 yielded    642 shell pairs
 There are      5199 function pairs (      5619 Cartesian)
 Smallest overlap matrix eigenvalue = 2.60E-04
 Guess MOs from SCF MO coefficient file

 -----------------------------------------------------------------------
  General SCF calculation program by
  Eric Jon Sundstrom, Paul Horn, Yuezhi Mao, Dmitri Zuev, Alec White,
  David Stuck, Shaama M.S., Shane Yost, Joonho Lee, David Small,
  Daniel Levine, Susi Lehtola, Hugh Burton, Evgeny Epifanovsky
 -----------------------------------------------------------------------
 Exchange:     0.2000 Hartree-Fock + 0.0800 Slater + 0.7200 B88
 Correlation:  0.1900 VWN1RPA + 0.8100 LYP
 Using SG-1 standard quadrature grid
 A restricted SCF calculation will be
 performed using DIIS
 SCF converges when DIIS error is below 1.0e-08
 ---------------------------------------
  Cycle       Energy         DIIS error
 ---------------------------------------
    1   -1029.8746956914      3.69e-04  
    2   -1029.8749876006      1.30e-04  
    3   -1029.8749534222      2.09e-04  
    4   -1029.8750136562      1.23e-05  
    5   -1029.8750138222      2.51e-06  
    6   -1029.8750138320      7.69e-07  
    7   -1029.8750138327      1.56e-07  
    8   -1029.8750138327      2.35e-08  
    9   -1029.8750138327      3.31e-09  Convergence criterion met
 ---------------------------------------
 SCF time:   CPU 5.19s  wall 5.00s 
 SCF   energy in the final basis set =    -1029.8750138327
 Total energy in the final basis set =    -1029.8750138327

 --------------------------------------------------------------
             Orbital Energies (a.u.) and Symmetries
 --------------------------------------------------------------

 Alpha MOs, Restricted
 -- Occupied --                  
-101.61 -101.61  -14.47  -14.47   -9.52   -9.52   -7.29   -7.29
  1 Ag    1 Bu    2 Ag    2 Bu    3 Bu    3 Ag    4 Bu    4 Ag                 
 -7.272  -7.272  -7.272  -7.272  -1.145  -0.910  -0.844  -0.643
  1 Bg    1 Au    5 Ag    5 Bu    6 Ag    6 Bu    7 Ag    7 Bu                 
 -0.529  -0.524  -0.505  -0.377  -0.366  -0.345  -0.336  -0.323
  8 Ag    8 Bu    2 Au    2 Bg    9 Ag    9 Bu    3 Au   10 Ag                 
 -- Virtual --                   
 -0.129  -0.109  -0.037   0.026   0.034   0.053   0.056   0.081
 10 Bu    3 Bg   11 Ag   12 Ag   11 Bu    4 Au   12 Bu   13 Ag                 
  0.084   0.084   0.101   0.138   0.139   0.147   0.150   0.209
  4 Bg   14 Ag   13 Bu   15 Ag   14 Bu    5 Au    5 Bg   15 Bu                 
  0.215   0.234   0.267   0.370   0.395   0.426   0.436   0.440
 16 Ag   17 Ag   16 Bu   17 Bu   18 Bu   18 Ag    6 Au    6 Bg                 
  0.447   0.455   0.571   0.679   0.682   0.694   0.699   0.801
 19 Bu   19 Ag   20 Ag    7 Au    7 Bg   21 Ag   20 Bu   21 Bu                 
  0.818   0.825   0.831   0.832   0.866   0.895   0.924   0.950
 22 Bu    8 Au   22 Ag    8 Bg   23 Ag    9 Au    9 Bg   23 Bu                 
  0.962   0.973   1.070   1.161   1.185   1.260   1.584   1.691
 24 Bu   24 Ag   25 Ag   25 Bu   26 Ag   26 Bu   10 Au   27 Bu                 
  1.727   1.918   2.014   2.114   2.210   2.221   2.229   2.274
 10 Bg   27 Ag   11 Au   28 Bu   28 Ag   11 Bg   29 Bu   12 Au                 
  2.365   2.436   2.660   2.672   2.771   2.988   3.644   3.751
 29 Ag   30 Ag   30 Bu   12 Bg   31 Ag   31 Bu   13 Au   32 Bu                 
  3.861   3.909   4.045   4.731   9.542   9.674  25.720  25.748
 13 Bg   32 Ag   33 Ag   33 Bu   34 Ag   34 Bu   14 Au   35 Bu                 
 25.750  25.813  26.177  26.193  35.148  35.667 215.505 215.657
 14 Bg   35 Ag   36 Ag   36 Bu   37 Ag   37 Bu   38 Ag   38 Bu                 

 Beta MOs, Restricted
 -- Occupied --                  
-101.61 -101.61  -14.47  -14.47   -9.52   -9.52   -7.29   -7.29
  1 Ag    1 Bu    2 Ag    2 Bu    3 Bu    3 Ag    4 Bu    4 Ag                 
 -7.272  -7.272  -7.272  -7.272  -1.145  -0.910  -0.844  -0.643
  1 Bg    1 Au    5 Ag    5 Bu    6 Ag    6 Bu    7 Ag    7 Bu                 
 -0.529  -0.524  -0.505  -0.377  -0.366  -0.345  -0.336  -0.323
  8 Ag    8 Bu    2 Au    2 Bg    9 Ag    9 Bu    3 Au   10 Ag                 
 -- Virtual --                   
 -0.129  -0.109  -0.037   0.026   0.034   0.053   0.056   0.081
 10 Bu    3 Bg   11 Ag   12 Ag   11 Bu    4 Au   12 Bu   13 Ag                 
  0.084   0.084   0.101   0.138   0.139   0.147   0.150   0.209
  4 Bg   14 Ag   13 Bu   15 Ag   14 Bu    5 Au    5 Bg   15 Bu                 
  0.215   0.234   0.267   0.370   0.395   0.426   0.436   0.440
 16 Ag   17 Ag   16 Bu   17 Bu   18 Bu   18 Ag    6 Au    6 Bg                 
  0.447   0.455   0.571   0.679   0.682   0.694   0.699   0.801
 19 Bu   19 Ag   20 Ag    7 Au    7 Bg   21 Ag   20 Bu   21 Bu                 
  0.818   0.825   0.831   0.832   0.866   0.895   0.924   0.950
 22 Bu    8 Au   22 Ag    8 Bg   23 Ag    9 Au    9 Bg   23 Bu                 
  0.962   0.973   1.070   1.161   1.185   1.260   1.584   1.691
 24 Bu   24 Ag   25 Ag   25 Bu   26 Ag   26 Bu   10 Au   27 Bu                 
  1.727   1.918   2.014   2.114   2.210   2.221   2.229   2.274
 10 Bg   27 Ag   11 Au   28 Bu   28 Ag   11 Bg   29 Bu   12 Au                 
  2.365   2.436   2.660   2.672   2.771   2.988   3.644   3.751
 29 Ag   30 Ag   30 Bu   12 Bg   31 Ag   31 Bu   13 Au   32 Bu                 
  3.861   3.909   4.045   4.731   9.542   9.674  25.720  25.748
 13 Bg   32 Ag   33 Ag   33 Bu   34 Ag   34 Bu   14 Au   35 Bu                 
 25.750  25.813  26.177  26.193  35.148  35.667 215.505 215.657
 14 Bg   35 Ag   36 Ag   36 Bu   37 Ag   37 Bu   38 Ag   38 Bu                 
 --------------------------------------------------------------

          Ground-State Mulliken Net Atomic Charges

     Atom                 Charge (a.u.)
  ----------------------------------------
      1 N                     0.027852
      2 N                     0.027852
      3 Cl                   -0.027852
      4 Cl                   -0.027852
  ----------------------------------------
  Sum of atomic charges =     0.000000

 -----------------------------------------------------------------
                    Cartesian Multipole Moments
 -----------------------------------------------------------------
    Charge (ESU x 10^10)
                 0.0000
    Dipole Moment (Debye)
         X      -0.0000      Y      -0.0000      Z       0.0000
       Tot       0.0000
    Quadrupole Moments (Debye-Ang)
        XX     -33.8645     XY      -0.8552     YY     -38.2780
        XZ       0.0000     YZ      -0.0000     ZZ     -35.9479
    Octopole Moments (Debye-Ang^2)
       XXX       0.0000    XXY      -0.0000    XYY       0.0000
       YYY      -0.0000    XXZ       0.0000    XYZ      -0.0000
       YYZ       0.0000    XZZ      -0.0000    YZZ      -0.0000
       ZZZ       0.0000
    Hexadecapole Moments (Debye-Ang^3)
      XXXX    -634.3776   XXXY      -8.8582   XXYY    -127.9686
      XYYY       4.2623   YYYY     -60.4513   XXXZ       0.0000
      XXYZ      -0.0000   XYYZ       0.0000   YYYZ      -0.0000
      XXZZ    -126.0165   XYZZ       1.6102   YYZZ     -16.1592
      XZZZ       0.0000   YZZZ      -0.0000   ZZZZ     -39.0027
 -----------------------------------------------------------------
 Calculating analytic gradient of the SCF energy
 Gradient of SCF Energy
            1           2           3           4
    1   0.0062420  -0.0062420   0.0021777  -0.0021777
    2   0.0016141  -0.0016141  -0.0013131   0.0013131
    3   0.0000000  -0.0000000  -0.0000000  -0.0000000
 Max gradient component =       6.242E-03
 RMS gradient           =       2.829E-03
 Gradient time:  CPU 1.87 s  wall 1.87 s
 Geometry Optimization Parameters
   NAtoms,    NIC,     NZ,  NCons,   NDum,   NFix, NCnnct, MaxDiis
        4      14       4       0       0       0       0       0

 Cartesian Hessian Update
 Hessian Updated using BFGS Update


** GEOMETRY OPTIMIZATION IN DELOCALIZED INTERNAL COORDINATES **
   Searching for a Minimum

   Optimization Cycle:   4

                       Coordinates (Angstroms)
     ATOM                X               Y               Z
      1  N         0.3673227844    0.4809547410    0.0000000000
      2  N        -0.3673227844   -0.4809547410    0.0000000000
      3  Cl       -2.0765851797    0.0634029675    0.0000000000
      4  Cl        2.0765851797   -0.0634029675    0.0000000000
   Point Group: c2h   Number of degrees of freedom:     3


   Energy is  -1029.875013833

 Hessian Updated using BFGS Update

  3 Hessian modes will be used to form the next step
  Hessian Eigenvalues:
     0.108206    0.391367    0.953345

 Minimum Search - Taking Simple RFO Step
 Searching for Lamda that Minimizes Along All modes
 Value Taken    Lamda =  -0.00021028
 Step Taken.  Stepsize is  0.041974

                             Maximum     Tolerance    Cnvgd?
         Gradient           0.006046      0.000300      NO
         Displacement       0.038500      0.001200      NO
         Energy change     -0.000373      0.000001      NO


 New Cartesian Coordinates Obtained by Inverse Iteration

 Displacement from previous Coordinates is:  0.028886
 ----------------------------------------------------------------
             Standard Nuclear Orientation (Angstroms)
    I     Atom           X                Y                Z
 ----------------------------------------------------------------
    1      N       0.3617010617     0.4818383411     0.0000000000
    2      N      -0.3617010617    -0.4818383411     0.0000000000
    3      Cl     -2.0856095949     0.0651369403     0.0000000000
    4      Cl      2.0856095949    -0.0651369403     0.0000000000
 ----------------------------------------------------------------
 Molecular Point Group                 C2h   NOp =  4
 Largest Abelian Subgroup              C2h   NOp =  4
 Nuclear Repulsion Energy =   178.5328385110 hartrees
 There are       24 alpha and       24 beta electrons
 Applying Cartesian multipole field
    Component          Value
    ---------          -----
     (2,0,0)        1.00000E-11
     (0,2,0)        2.00000E-11
     (0,0,2)       -3.00000E-11
 Nucleus-field energy     =     0.0000000056 hartrees
 Requested basis set is 6-311++G(d,p)
 There are 38 shells and 104 basis functions
 A cutoff of  1.0D-11 yielded    642 shell pairs
 There are      5199 function pairs (      5619 Cartesian)
 Smallest overlap matrix eigenvalue = 2.55E-04
 Guess MOs from SCF MO coefficient file

 -----------------------------------------------------------------------
  General SCF calculation program by
  Eric Jon Sundstrom, Paul Horn, Yuezhi Mao, Dmitri Zuev, Alec White,
  David Stuck, Shaama M.S., Shane Yost, Joonho Lee, David Small,
  Daniel Levine, Susi Lehtola, Hugh Burton, Evgeny Epifanovsky
 -----------------------------------------------------------------------
 Exchange:     0.2000 Hartree-Fock + 0.0800 Slater + 0.7200 B88
 Correlation:  0.1900 VWN1RPA + 0.8100 LYP
 Using SG-1 standard quadrature grid
 A restricted SCF calculation will be
 performed using DIIS
 SCF converges when DIIS error is below 1.0e-08
 ---------------------------------------
  Cycle       Energy         DIIS error
 ---------------------------------------
    1   -1029.8748947592      3.21e-04  
    2   -1029.8751185402      7.50e-05  
    3   -1029.8751065240      1.24e-04  
    4   -1029.8751279276      1.36e-05  
    5   -1029.8751281320      2.06e-06  
    6   -1029.8751281385      6.23e-07  
    7   -1029.8751281389      1.50e-07  
    8   -1029.8751281390      2.16e-08  
    9   -1029.8751281390      2.80e-09  Convergence criterion met
 ---------------------------------------
 SCF time:   CPU 5.22s  wall 6.00s 
 SCF   energy in the final basis set =    -1029.8751281390
 Total energy in the final basis set =    -1029.8751281390

 --------------------------------------------------------------
             Orbital Energies (a.u.) and Symmetries
 --------------------------------------------------------------

 Alpha MOs, Restricted
 -- Occupied --                  
-101.61 -101.61  -14.48  -14.48   -9.52   -9.52   -7.28   -7.28
  1 Ag    1 Bu    2 Ag    2 Bu    3 Bu    3 Ag    4 Bu    4 Ag                 
 -7.272  -7.272  -7.271  -7.271  -1.148  -0.906  -0.844  -0.643
  1 Bg    1 Au    5 Ag    5 Bu    6 Ag    6 Bu    7 Ag    7 Bu                 
 -0.527  -0.525  -0.506  -0.375  -0.365  -0.346  -0.337  -0.325
  8 Ag    8 Bu    2 Au    2 Bg    9 Ag    9 Bu    3 Au   10 Ag                 
 -- Virtual --                   
 -0.135  -0.109  -0.040   0.026   0.034   0.053   0.056   0.081
 10 Bu    3 Bg   11 Ag   12 Ag   11 Bu    4 Au   12 Bu   13 Ag                 
  0.083   0.084   0.101   0.138   0.138   0.146   0.150   0.210
 14 Ag    4 Bg   13 Bu   15 Ag   14 Bu    5 Au    5 Bg   15 Bu                 
  0.215   0.233   0.268   0.373   0.397   0.426   0.436   0.440
 16 Ag   17 Ag   16 Bu   17 Bu   18 Bu   18 Ag    6 Au    6 Bg                 
  0.447   0.456   0.571   0.679   0.682   0.692   0.700   0.797
 19 Bu   19 Ag   20 Ag    7 Au    7 Bg   21 Ag   20 Bu   21 Bu                 
  0.820   0.826   0.831   0.833   0.865   0.896   0.923   0.948
 22 Bu    8 Au   22 Ag    8 Bg   23 Ag    9 Au    9 Bg   23 Bu                 
  0.964   0.967   1.066   1.158   1.186   1.263   1.584   1.685
 24 Bu   24 Ag   25 Ag   25 Bu   26 Ag   26 Bu   10 Au   27 Bu                 
  1.720   1.906   2.015   2.104   2.211   2.220   2.228   2.271
 10 Bg   27 Ag   11 Au   28 Bu   28 Ag   11 Bg   29 Bu   12 Au                 
  2.372   2.436   2.654   2.678   2.770   2.993   3.643   3.749
 29 Ag   30 Ag   30 Bu   12 Bg   31 Ag   31 Bu   13 Au   32 Bu                 
  3.862   3.914   4.043   4.723   9.539   9.669  25.719  25.747
 13 Bg   32 Ag   33 Ag   33 Bu   34 Ag   34 Bu   14 Au   35 Bu                 
 25.749  25.811  26.177  26.191  35.144  35.686 215.502 215.652
 14 Bg   35 Ag   36 Ag   36 Bu   37 Ag   37 Bu   38 Ag   38 Bu                 

 Beta MOs, Restricted
 -- Occupied --                  
-101.61 -101.61  -14.48  -14.48   -9.52   -9.52   -7.28   -7.28
  1 Ag    1 Bu    2 Ag    2 Bu    3 Bu    3 Ag    4 Bu    4 Ag                 
 -7.272  -7.272  -7.271  -7.271  -1.148  -0.906  -0.844  -0.643
  1 Bg    1 Au    5 Ag    5 Bu    6 Ag    6 Bu    7 Ag    7 Bu                 
 -0.527  -0.525  -0.506  -0.375  -0.365  -0.346  -0.337  -0.325
  8 Ag    8 Bu    2 Au    2 Bg    9 Ag    9 Bu    3 Au   10 Ag                 
 -- Virtual --                   
 -0.135  -0.109  -0.040   0.026   0.034   0.053   0.056   0.081
 10 Bu    3 Bg   11 Ag   12 Ag   11 Bu    4 Au   12 Bu   13 Ag                 
  0.083   0.084   0.101   0.138   0.138   0.146   0.150   0.210
 14 Ag    4 Bg   13 Bu   15 Ag   14 Bu    5 Au    5 Bg   15 Bu                 
  0.215   0.233   0.268   0.373   0.397   0.426   0.436   0.440
 16 Ag   17 Ag   16 Bu   17 Bu   18 Bu   18 Ag    6 Au    6 Bg                 
  0.447   0.456   0.571   0.679   0.682   0.692   0.700   0.797
 19 Bu   19 Ag   20 Ag    7 Au    7 Bg   21 Ag   20 Bu   21 Bu                 
  0.820   0.826   0.831   0.833   0.865   0.896   0.923   0.948
 22 Bu    8 Au   22 Ag    8 Bg   23 Ag    9 Au    9 Bg   23 Bu                 
  0.964   0.967   1.066   1.158   1.186   1.263   1.584   1.685
 24 Bu   24 Ag   25 Ag   25 Bu   26 Ag   26 Bu   10 Au   27 Bu                 
  1.720   1.906   2.015   2.104   2.211   2.220   2.228   2.271
 10 Bg   27 Ag   11 Au   28 Bu   28 Ag   11 Bg   29 Bu   12 Au                 
  2.372   2.436   2.654   2.678   2.770   2.993   3.643   3.749
 29 Ag   30 Ag   30 Bu   12 Bg   31 Ag   31 Bu   13 Au   32 Bu                 
  3.862   3.914   4.043   4.723   9.539   9.669  25.719  25.747
 13 Bg   32 Ag   33 Ag   33 Bu   34 Ag   34 Bu   14 Au   35 Bu                 
 25.749  25.811  26.177  26.191  35.144  35.686 215.502 215.652
 14 Bg   35 Ag   36 Ag   36 Bu   37 Ag   37 Bu   38 Ag   38 Bu                 
 --------------------------------------------------------------

          Ground-State Mulliken Net Atomic Charges

     Atom                 Charge (a.u.)
  ----------------------------------------
      1 N                     0.032704
      2 N                     0.032704
      3 Cl                   -0.032704
      4 Cl                   -0.032704
  ----------------------------------------
  Sum of atomic charges =     0.000000

 -----------------------------------------------------------------
                    Cartesian Multipole Moments
 -----------------------------------------------------------------
    Charge (ESU x 10^10)
                 0.0000
    Dipole Moment (Debye)
         X       0.0000      Y       0.0000      Z      -0.0000
       Tot       0.0000
    Quadrupole Moments (Debye-Ang)
        XX     -34.0415     XY      -0.8573     YY     -38.2445
        XZ       0.0000     YZ       0.0000     ZZ     -35.9804
    Octopole Moments (Debye-Ang^2)
       XXX      -0.0000    XXY       0.0000    XYY      -0.0000
       YYY       0.0000    XXZ      -0.0000    XYZ       0.0000
       YYZ      -0.0000    XZZ       0.0000    YZZ       0.0000
       ZZZ      -0.0000
    Hexadecapole Moments (Debye-Ang^3)
      XXXX    -640.5932   XXXY      -8.6251   XXYY    -129.0105
      XYYY       4.6532   YYYY     -60.4049   XXXZ       0.0000
      XXYZ       0.0000   XYYZ      -0.0000   YYYZ       0.0000
      XXZZ    -127.1716   XYZZ       1.7429   YYZZ     -16.1685
      XZZZ       0.0000   YZZZ       0.0000   ZZZZ     -39.0789
 -----------------------------------------------------------------
 Calculating analytic gradient of the SCF energy
 Gradient of SCF Energy
            1           2           3           4
    1   0.0006932  -0.0006932   0.0001532  -0.0001532
    2   0.0001870  -0.0001870  -0.0002401   0.0002401
    3  -0.0000000   0.0000000  -0.0000000   0.0000000
 Max gradient component =       6.932E-04
 RMS gradient           =       3.153E-04
 Gradient time:  CPU 1.89 s  wall 1.89 s
 Geometry Optimization Parameters
   NAtoms,    NIC,     NZ,  NCons,   NDum,   NFix, NCnnct, MaxDiis
        4      14       4       0       0       0       0       0

 Cartesian Hessian Update
 Hessian Updated using BFGS Update


** GEOMETRY OPTIMIZATION IN DELOCALIZED INTERNAL COORDINATES **
   Searching for a Minimum

   Optimization Cycle:   5

                       Coordinates (Angstroms)
     ATOM                X               Y               Z
      1  N         0.3617010617    0.4818383411    0.0000000000
      2  N        -0.3617010617   -0.4818383411    0.0000000000
      3  Cl       -2.0856095949    0.0651369403    0.0000000000
      4  Cl        2.0856095949   -0.0651369403    0.0000000000
   Point Group: c2h   Number of degrees of freedom:     3


   Energy is  -1029.875128139

 Hessian Updated using BFGS Update

  3 Hessian modes will be used to form the next step
  Hessian Eigenvalues:
     0.099471    0.390562    0.937273

 Minimum Search - Taking Simple RFO Step
 Searching for Lamda that Minimizes Along All modes
 Value Taken    Lamda =  -0.00000243
 Step Taken.  Stepsize is  0.004490

                             Maximum     Tolerance    Cnvgd?
         Gradient           0.000651      0.000300      NO
         Displacement       0.004134      0.001200      NO
         Energy change     -0.000114      0.000001      NO


 New Cartesian Coordinates Obtained by Inverse Iteration

 Displacement from previous Coordinates is:  0.002875
 ----------------------------------------------------------------
             Standard Nuclear Orientation (Angstroms)
    I     Atom           X                Y                Z
 ----------------------------------------------------------------
    1      N       0.3609718295     0.4820001086     0.0000000000
    2      N      -0.3609718295    -0.4820001086     0.0000000000
    3      Cl     -2.0863517037     0.0653566470     0.0000000000
    4      Cl      2.0863517037    -0.0653566470     0.0000000000
 ----------------------------------------------------------------
 Molecular Point Group                 C2h   NOp =  4
 Largest Abelian Subgroup              C2h   NOp =  4
 Nuclear Repulsion Energy =   178.4722516394 hartrees
 There are       24 alpha and       24 beta electrons
 Applying Cartesian multipole field
    Component          Value
    ---------          -----
     (2,0,0)        1.00000E-11
     (0,2,0)        2.00000E-11
     (0,0,2)       -3.00000E-11
 Nucleus-field energy     =     0.0000000056 hartrees
 Requested basis set is 6-311++G(d,p)
 There are 38 shells and 104 basis functions
 A cutoff of  1.0D-11 yielded    642 shell pairs
 There are      5199 function pairs (      5619 Cartesian)
 Smallest overlap matrix eigenvalue = 2.55E-04
 Guess MOs from SCF MO coefficient file

 -----------------------------------------------------------------------
  General SCF calculation program by
  Eric Jon Sundstrom, Paul Horn, Yuezhi Mao, Dmitri Zuev, Alec White,
  David Stuck, Shaama M.S., Shane Yost, Joonho Lee, David Small,
  Daniel Levine, Susi Lehtola, Hugh Burton, Evgeny Epifanovsky
 -----------------------------------------------------------------------
 Exchange:     0.2000 Hartree-Fock + 0.0800 Slater + 0.7200 B88
 Correlation:  0.1900 VWN1RPA + 0.8100 LYP
 Using SG-1 standard quadrature grid
 A restricted SCF calculation will be
 performed using DIIS
 SCF converges when DIIS error is below 1.0e-08
 ---------------------------------------
  Cycle       Energy         DIIS error
 ---------------------------------------
    1   -1029.8751265390      3.59e-05  
    2   -1029.8751293148      6.91e-06  
    3   -1029.8751292489      1.03e-05  
    4   -1029.8751293944      1.93e-06  
    5   -1029.8751293987      2.36e-07  
    6   -1029.8751293988      6.31e-08  
    7   -1029.8751293988      1.61e-08  
    8   -1029.8751293988      2.37e-09  Convergence criterion met
 ---------------------------------------
 SCF time:   CPU 4.63s  wall 5.00s 
 SCF   energy in the final basis set =    -1029.8751293988
 Total energy in the final basis set =    -1029.8751293988

 --------------------------------------------------------------
             Orbital Energies (a.u.) and Symmetries
 --------------------------------------------------------------

 Alpha MOs, Restricted
 -- Occupied --                  
-101.61 -101.61  -14.48  -14.48   -9.52   -9.52   -7.28   -7.28
  1 Ag    1 Bu    2 Ag    2 Bu    3 Bu    3 Ag    4 Bu    4 Ag                 
 -7.272  -7.272  -7.271  -7.271  -1.149  -0.906  -0.844  -0.643
  1 Bg    1 Au    5 Ag    5 Bu    6 Ag    6 Bu    7 Ag    7 Bu                 
 -0.527  -0.525  -0.506  -0.375  -0.365  -0.346  -0.337  -0.325
  8 Ag    8 Bu    2 Au    2 Bg    9 Ag    9 Bu    3 Au   10 Ag                 
 -- Virtual --                   
 -0.136  -0.109  -0.040   0.026   0.034   0.053   0.056   0.081
 10 Bu    3 Bg   11 Ag   12 Ag   11 Bu    4 Au   12 Bu   13 Ag                 
  0.083   0.084   0.101   0.138   0.138   0.146   0.150   0.210
 14 Ag    4 Bg   13 Bu   15 Ag   14 Bu    5 Au    5 Bg   15 Bu                 
  0.215   0.233   0.268   0.374   0.397   0.426   0.436   0.440
 16 Ag   17 Ag   16 Bu   17 Bu   18 Bu   18 Ag    6 Au    6 Bg                 
  0.447   0.456   0.571   0.679   0.682   0.692   0.700   0.796
 19 Bu   19 Ag   20 Ag    7 Au    7 Bg   21 Ag   20 Bu   21 Bu                 
  0.820   0.826   0.831   0.833   0.865   0.896   0.923   0.947
 22 Bu    8 Au   22 Ag    8 Bg   23 Ag    9 Au    9 Bg   23 Bu                 
  0.964   0.966   1.066   1.157   1.186   1.263   1.584   1.684
 24 Bu   24 Ag   25 Ag   25 Bu   26 Ag   26 Bu   10 Au   27 Bu                 
  1.720   1.904   2.015   2.103   2.211   2.220   2.228   2.271
 10 Bg   27 Ag   11 Au   28 Bu   28 Ag   11 Bg   29 Bu   12 Au                 
  2.372   2.437   2.654   2.679   2.769   2.994   3.643   3.749
 29 Ag   30 Ag   30 Bu   12 Bg   31 Ag   31 Bu   13 Au   32 Bu                 
  3.862   3.915   4.043   4.723   9.538   9.669  25.719  25.747
 13 Bg   32 Ag   33 Ag   33 Bu   34 Ag   34 Bu   14 Au   35 Bu                 
 25.749  25.811  26.177  26.191  35.144  35.688 215.501 215.652
 14 Bg   35 Ag   36 Ag   36 Bu   37 Ag   37 Bu   38 Ag   38 Bu                 

 Beta MOs, Restricted
 -- Occupied --                  
-101.61 -101.61  -14.48  -14.48   -9.52   -9.52   -7.28   -7.28
  1 Ag    1 Bu    2 Ag    2 Bu    3 Bu    3 Ag    4 Bu    4 Ag                 
 -7.272  -7.272  -7.271  -7.271  -1.149  -0.906  -0.844  -0.643
  1 Bg    1 Au    5 Ag    5 Bu    6 Ag    6 Bu    7 Ag    7 Bu                 
 -0.527  -0.525  -0.506  -0.375  -0.365  -0.346  -0.337  -0.325
  8 Ag    8 Bu    2 Au    2 Bg    9 Ag    9 Bu    3 Au   10 Ag                 
 -- Virtual --                   
 -0.136  -0.109  -0.040   0.026   0.034   0.053   0.056   0.081
 10 Bu    3 Bg   11 Ag   12 Ag   11 Bu    4 Au   12 Bu   13 Ag                 
  0.083   0.084   0.101   0.138   0.138   0.146   0.150   0.210
 14 Ag    4 Bg   13 Bu   15 Ag   14 Bu    5 Au    5 Bg   15 Bu                 
  0.215   0.233   0.268   0.374   0.397   0.426   0.436   0.440
 16 Ag   17 Ag   16 Bu   17 Bu   18 Bu   18 Ag    6 Au    6 Bg                 
  0.447   0.456   0.571   0.679   0.682   0.692   0.700   0.796
 19 Bu   19 Ag   20 Ag    7 Au    7 Bg   21 Ag   20 Bu   21 Bu                 
  0.820   0.826   0.831   0.833   0.865   0.896   0.923   0.947
 22 Bu    8 Au   22 Ag    8 Bg   23 Ag    9 Au    9 Bg   23 Bu                 
  0.964   0.966   1.066   1.157   1.186   1.263   1.584   1.684
 24 Bu   24 Ag   25 Ag   25 Bu   26 Ag   26 Bu   10 Au   27 Bu                 
  1.720   1.904   2.015   2.103   2.211   2.220   2.228   2.271
 10 Bg   27 Ag   11 Au   28 Bu   28 Ag   11 Bg   29 Bu   12 Au                 
  2.372   2.437   2.654   2.679   2.769   2.994   3.643   3.749
 29 Ag   30 Ag   30 Bu   12 Bg   31 Ag   31 Bu   13 Au   32 Bu                 
  3.862   3.915   4.043   4.723   9.538   9.669  25.719  25.747
 13 Bg   32 Ag   33 Ag   33 Bu   34 Ag   34 Bu   14 Au   35 Bu                 
 25.749  25.811  26.177  26.191  35.144  35.688 215.501 215.652
 14 Bg   35 Ag   36 Ag   36 Bu   37 Ag   37 Bu   38 Ag   38 Bu                 
 --------------------------------------------------------------

          Ground-State Mulliken Net Atomic Charges

     Atom                 Charge (a.u.)
  ----------------------------------------
      1 N                     0.033273
      2 N                     0.033273
      3 Cl                   -0.033273
      4 Cl                   -0.033273
  ----------------------------------------
  Sum of atomic charges =     0.000000

 -----------------------------------------------------------------
                    Cartesian Multipole Moments
 -----------------------------------------------------------------
    Charge (ESU x 10^10)
                 0.0000
    Dipole Moment (Debye)
         X       0.0000      Y       0.0000      Z       0.0000
       Tot       0.0000
    Quadrupole Moments (Debye-Ang)
        XX     -34.0625     XY      -0.8578     YY     -38.2403
        XZ      -0.0000     YZ       0.0000     ZZ     -35.9835
    Octopole Moments (Debye-Ang^2)
       XXX      -0.0000    XXY       0.0000    XYY      -0.0000
       YYY       0.0000    XXZ       0.0000    XYZ       0.0000
       YYZ      -0.0000    XZZ       0.0000    YZZ       0.0000
       ZZZ       0.0000
    Hexadecapole Moments (Debye-Ang^3)
      XXXX    -641.1526   XXXY      -8.6004   XXYY    -129.0959
      XYYY       4.7006   YYYY     -60.4035   XXXZ       0.0000
      XXYZ       0.0000   XYYZ      -0.0000   YYYZ       0.0000
      XXZZ    -127.2714   XYZZ       1.7589   YYZZ     -16.1699
      XZZZ      -0.0000   YZZZ       0.0000   ZZZZ     -39.0865
 -----------------------------------------------------------------
 Calculating analytic gradient of the SCF energy
 Gradient of SCF Energy
            1           2           3           4
    1   0.0000028  -0.0000029  -0.0000010   0.0000010
    2  -0.0000006   0.0000006  -0.0001104   0.0001104
    3  -0.0000000  -0.0000000   0.0000000   0.0000000
 Max gradient component =       1.104E-04
 RMS gradient           =       4.507E-05
 Gradient time:  CPU 1.87 s  wall 1.87 s
 Geometry Optimization Parameters
   NAtoms,    NIC,     NZ,  NCons,   NDum,   NFix, NCnnct, MaxDiis
        4      14       4       0       0       0       0       0

 Cartesian Hessian Update
 Hessian Updated using BFGS Update


** GEOMETRY OPTIMIZATION IN DELOCALIZED INTERNAL COORDINATES **
   Searching for a Minimum

   Optimization Cycle:   6

                       Coordinates (Angstroms)
     ATOM                X               Y               Z
      1  N         0.3609718295    0.4820001086    0.0000000000
      2  N        -0.3609718295   -0.4820001086    0.0000000000
      3  Cl       -2.0863517037    0.0653566470    0.0000000000
      4  Cl        2.0863517037   -0.0653566470    0.0000000000
   Point Group: c2h   Number of degrees of freedom:     3


   Energy is  -1029.875129399

 Hessian Updated using BFGS Update

  3 Hessian modes will be used to form the next step
  Hessian Eigenvalues:
     0.096795    0.385828    0.936014

 Minimum Search - Taking Simple RFO Step
 Searching for Lamda that Minimizes Along All modes
 Value Taken    Lamda =   0.00000000
 Step Taken.  Stepsize is  0.000194

                             Maximum     Tolerance    Cnvgd?
         Gradient           0.000029      0.000300     YES
         Displacement       0.000149      0.001200     YES
         Energy change     -0.000001      0.000001      NO


                       Distance Matrix (Angstroms)
             N (  1)   N (  2)   Cl(  3)
   N (  2)  1.204367
   Cl(  3)  2.482536  1.810120
   Cl(  4)  1.810120  2.482536  4.174750

 Final energy is   -1029.8751293987893     


 ******************************
 **  OPTIMIZATION CONVERGED  **
 ******************************

                       Coordinates (Angstroms)
     ATOM                X               Y               Z
      1  N         0.3609718295    0.4820001086    0.0000000000
      2  N        -0.3609718295   -0.4820001086    0.0000000000
      3  Cl       -2.0863517037    0.0653566470    0.0000000000
      4  Cl        2.0863517037   -0.0653566470    0.0000000000

Z-matrix Print:
$molecule
0 1
Cl
N  1 1.810120
N  2 1.204367 1 109.228662
Cl 3 1.810120 2 109.228662 1 -180.000000 0
$end


 --------------------------------------------------------------
             Orbital Energies (a.u.) and Symmetries
 --------------------------------------------------------------

 Alpha MOs, Restricted
 -- Occupied --                  
-101.61 -101.61  -14.48  -14.48   -9.52   -9.52   -7.28   -7.28
  1 Ag    1 Bu    2 Ag    2 Bu    3 Bu    3 Ag    4 Bu    4 Ag                 
 -7.272  -7.272  -7.271  -7.271  -1.149  -0.906  -0.844  -0.643
  1 Bg    1 Au    5 Ag    5 Bu    6 Ag    6 Bu    7 Ag    7 Bu                 
 -0.527  -0.525  -0.506  -0.375  -0.365  -0.346  -0.337  -0.325
  8 Ag    8 Bu    2 Au    2 Bg    9 Ag    9 Bu    3 Au   10 Ag                 
 -- Virtual --                   
 -0.136  -0.109  -0.040   0.026   0.034   0.053   0.056   0.081
 10 Bu    3 Bg   11 Ag   12 Ag   11 Bu    4 Au   12 Bu   13 Ag                 
  0.083   0.084   0.101   0.138   0.138   0.146   0.150   0.210
 14 Ag    4 Bg   13 Bu   15 Ag   14 Bu    5 Au    5 Bg   15 Bu                 
  0.215   0.233   0.268   0.374   0.397   0.426   0.436   0.440
 16 Ag   17 Ag   16 Bu   17 Bu   18 Bu   18 Ag    6 Au    6 Bg                 
  0.447   0.456   0.571   0.679   0.682   0.692   0.700   0.796
 19 Bu   19 Ag   20 Ag    7 Au    7 Bg   21 Ag   20 Bu   21 Bu                 
  0.820   0.826   0.831   0.833   0.865   0.896   0.923   0.947
 22 Bu    8 Au   22 Ag    8 Bg   23 Ag    9 Au    9 Bg   23 Bu                 
  0.964   0.966   1.066   1.157   1.186   1.263   1.584   1.684
 24 Bu   24 Ag   25 Ag   25 Bu   26 Ag   26 Bu   10 Au   27 Bu                 
  1.720   1.904   2.015   2.103   2.211   2.220   2.228   2.271
 10 Bg   27 Ag   11 Au   28 Bu   28 Ag   11 Bg   29 Bu   12 Au                 
  2.372   2.437   2.654   2.679   2.769   2.994   3.643   3.749
 29 Ag   30 Ag   30 Bu   12 Bg   31 Ag   31 Bu   13 Au   32 Bu                 
  3.862   3.915   4.043   4.723   9.538   9.669  25.719  25.747
 13 Bg   32 Ag   33 Ag   33 Bu   34 Ag   34 Bu   14 Au   35 Bu                 
 25.749  25.811  26.177  26.191  35.144  35.688 215.501 215.652
 14 Bg   35 Ag   36 Ag   36 Bu   37 Ag   37 Bu   38 Ag   38 Bu                 

 Beta MOs, Restricted
 -- Occupied --                  
-101.61 -101.61  -14.48  -14.48   -9.52   -9.52   -7.28   -7.28
  1 Ag    1 Bu    2 Ag    2 Bu    3 Bu    3 Ag    4 Bu    4 Ag                 
 -7.272  -7.272  -7.271  -7.271  -1.149  -0.906  -0.844  -0.643
  1 Bg    1 Au    5 Ag    5 Bu    6 Ag    6 Bu    7 Ag    7 Bu                 
 -0.527  -0.525  -0.506  -0.375  -0.365  -0.346  -0.337  -0.325
  8 Ag    8 Bu    2 Au    2 Bg    9 Ag    9 Bu    3 Au   10 Ag                 
 -- Virtual --                   
 -0.136  -0.109  -0.040   0.026   0.034   0.053   0.056   0.081
 10 Bu    3 Bg   11 Ag   12 Ag   11 Bu    4 Au   12 Bu   13 Ag                 
  0.083   0.084   0.101   0.138   0.138   0.146   0.150   0.210
 14 Ag    4 Bg   13 Bu   15 Ag   14 Bu    5 Au    5 Bg   15 Bu                 
  0.215   0.233   0.268   0.374   0.397   0.426   0.436   0.440
 16 Ag   17 Ag   16 Bu   17 Bu   18 Bu   18 Ag    6 Au    6 Bg                 
  0.447   0.456   0.571   0.679   0.682   0.692   0.700   0.796
 19 Bu   19 Ag   20 Ag    7 Au    7 Bg   21 Ag   20 Bu   21 Bu                 
  0.820   0.826   0.831   0.833   0.865   0.896   0.923   0.947
 22 Bu    8 Au   22 Ag    8 Bg   23 Ag    9 Au    9 Bg   23 Bu                 
  0.964   0.966   1.066   1.157   1.186   1.263   1.584   1.684
 24 Bu   24 Ag   25 Ag   25 Bu   26 Ag   26 Bu   10 Au   27 Bu                 
  1.720   1.904   2.015   2.103   2.211   2.220   2.228   2.271
 10 Bg   27 Ag   11 Au   28 Bu   28 Ag   11 Bg   29 Bu   12 Au                 
  2.372   2.437   2.654   2.679   2.769   2.994   3.643   3.749
 29 Ag   30 Ag   30 Bu   12 Bg   31 Ag   31 Bu   13 Au   32 Bu                 
  3.862   3.915   4.043   4.723   9.538   9.669  25.719  25.747
 13 Bg   32 Ag   33 Ag   33 Bu   34 Ag   34 Bu   14 Au   35 Bu                 
 25.749  25.811  26.177  26.191  35.144  35.688 215.501 215.652
 14 Bg   35 Ag   36 Ag   36 Bu   37 Ag   37 Bu   38 Ag   38 Bu                 
 --------------------------------------------------------------

          Ground-State Mulliken Net Atomic Charges

     Atom                 Charge (a.u.)
  ----------------------------------------
      1 N                     0.033273
      2 N                     0.033273
      3 Cl                   -0.033273
      4 Cl                   -0.033273
  ----------------------------------------
  Sum of atomic charges =     0.000000

 -----------------------------------------------------------------
                    Cartesian Multipole Moments
 -----------------------------------------------------------------
    Charge (ESU x 10^10)
                 0.0000
    Dipole Moment (Debye)
         X       0.0000      Y       0.0000      Z       0.0000
       Tot       0.0000
    Quadrupole Moments (Debye-Ang)
        XX     -34.0625     XY      -0.8578     YY     -38.2403
        XZ      -0.0000     YZ       0.0000     ZZ     -35.9835
    Octopole Moments (Debye-Ang^2)
       XXX      -0.0000    XXY       0.0000    XYY      -0.0000
       YYY       0.0000    XXZ       0.0000    XYZ       0.0000
       YYZ      -0.0000    XZZ       0.0000    YZZ       0.0000
       ZZZ       0.0000
    Hexadecapole Moments (Debye-Ang^3)
      XXXX    -641.1526   XXXY      -8.6004   XXYY    -129.0959
      XYYY       4.7006   YYYY     -60.4035   XXXZ       0.0000
      XXYZ       0.0000   XYYZ      -0.0000   YYYZ       0.0000
      XXZZ    -127.2714   XYZZ       1.7589   YYZZ     -16.1699
      XZZZ      -0.0000   YZZZ       0.0000   ZZZZ     -39.0865
 -----------------------------------------------------------------
Archival summary:
1\1\TWL02\OPT\ProcedureUnspecified\BasisUnspecified\l22\taweetha\TueOct3014:44:412018TueOct3014:44:412018\0\\#,OPT,ProcedureUnspecified,BasisUnspecified,\\0,1\Cl\N,1,1.81012\N,2,1.20437,1,109.229\Cl,3,1.81012,2,109.229,1,-180,0\\\@

 Total job time:  42.50s(wall), 42.22s(cpu) 
 Tue Oct 30 14:44:41 2018

        *************************************************************
        *                                                           *
        *  Thank you very much for using Q-Chem.  Have a nice day.  *
        *                                                           *
        *************************************************************


 
User input: 2 of 2 
 
Q-Chem Developer Version!
                  Welcome to Q-Chem
     A Quantum Leap Into The Future Of Chemistry


 Q-Chem 5.1, Q-Chem, Inc., Pleasanton, CA (2018)

 Yihan Shao,  Zhengting Gan,  E. Epifanovsky,  A. T. B. Gilbert,  M. Wormit,  
 J. Kussmann,  A. W. Lange,  A. Behn,  Jia Deng,  Xintian Feng,  D. Ghosh,  
 M. Goldey,  P. R. Horn,  L. D. Jacobson,  I. Kaliman,  T. Kus,  A. Landau,  
 Jie Liu,  E. I. Proynov,  R. M. Richard,  R. P. Steele,  E. J. Sundstrom,  
 H. L. Woodcock III,  P. M. Zimmerman,  D. Zuev,  B. Albrecht,  E. Alguire,  
 S. A. Baeppler,  D. Barton,  Z. Benda,  Y. A. Bernard,  E. J. Berquist,  
 K. B. Bravaya,  H. Burton,  D. Casanova,  Chun-Min Chang,  Yunqing Chen,  
 A. Chien,  K. D. Closser,  M. P. Coons,  S. Coriani,  S. Dasgupta,  
 A. L. Dempwolff,  M. Diedenhofen,  Hainam Do,  R. G. Edgar,  Po-Tung Fang,  
 S. Faraji,  S. Fatehi,  Qingguo Feng,  K. D. Fenk,  J. Fosso-Tande,  
 Qinghui Ge,  A. Ghysels,  G. Gidofalvi,  J. Gomes,  J. Gonthier,  A. Gunina,  
 D. Hait,  M. W. D. Hanson-Heine,  P. H. P. Harbach,  A. W. Hauser,  
 J. E. Herr,  E. G. Hohenstein,  Z. C. Holden,  Kerwin Hui,  B. C. Huynh,  
 T.-C. Jagau,  Hyunjun Ji,  B. Kaduk,  K. Khistyaev,  Jaehoon Kim,  
 P. Klunzinger,  K. Koh,  D. Kosenkov,  L. Koulias,  T. Kowalczyk,  
 C. M. Krauter,  A. Kunitsa,  Ka Un Lao,  A. Laurent,  K. V. Lawler,  
 Joonho Lee,  D. Lefrancois,  S. Lehtola,  D. S. Levine,  Yi-Pei Li,  
 You-Sheng Lin,  Fenglai Liu,  E. Livshits,  A. Luenser,  P. Manohar,  
 E. Mansoor,  S. F. Manzer,  Shan-Ping Mao,  Yuezhi Mao,  N. Mardirossian,  
 A. V. Marenich,  T. Markovich,  L. A. Martinez-Martinez,  S. A. Maurer,  
 N. J. Mayhall,  S. C. McKenzie,  J.-M. Mewes,  A. F. Morrison,  
 J. W. Mullinax,  K. Nanda,  T. S. Nguyen-Beck,  R. Olivares-Amaya,  
 J. A. Parkhill,  T. M. Perrine,  F. Plasser,  P. Pokhilko,  S. Prager,  
 A. Prociuk,  E. Ramos,  D. R. Rehn,  F. Rob,  M. Schneider,  N. Sergueev,  
 S. M. Sharada,  S. Sharma,  D. W. Small,  T. Stauch,  T. Stein,  
 Yu-Chuan Su,  A. J. W. Thom,  A. Tkatchenko,  T. Tsuchimochi,  N. M. Tubman,  
 L. Vogt,  M. L. Vidal,  O. Vydrov,  M. A. Watson,  J. Wenzel,  
 M. de Wergifosse,  T. A. Wesolowski,  A. White,  J. Witte,  A. Yamada,  
 Jun Yang,  K. Yao,  S. Yeganeh,  S. R. Yost,  Zhi-Qiang You,  A. Zech,  
 Igor Ying Zhang,  Xing Zhang,  Yan Zhao,  Ying Zhu,  B. R. Brooks,  
 G. K. L. Chan,  C. J. Cramer,  M. S. Gordon,  W. J. Hehre,  A. Klamt,  
 M. W. Schmidt,  C. D. Sherrill,  D. G. Truhlar,  A. Aspuru-Guzik,  R. Baer,  
 A. T. Bell,  N. A. Besley,  Jeng-Da Chai,  A. E. DePrince, III,  
 R. A. DiStasio Jr.,  A. Dreuw,  B. D. Dunietz,  T. R. Furlani,  
 Chao-Ping Hsu,  Yousung Jung,  Jing Kong,  D. S. Lambrecht,  WanZhen Liang,  
 C. Ochsenfeld,  V. A. Rassolov,  L. V. Slipchenko,  J. E. Subotnik,  
 T. Van Voorhis,  J. M. Herbert,  A. I. Krylov,  P. M. W. Gill,  M. Head-Gordon

 Contributors to earlier versions of Q-Chem not listed above: 
 R. D. Adamson,  B. Austin,  J. Baker,  G. J. O. Beran,  K. Brandhorst,  
 S. T. Brown,  E. F. C. Byrd,  A. K. Chakraborty,  C.-L. Cheng,  
 Siu Hung Chien,  D. M. Chipman,  D. L. Crittenden,  H. Dachsel,  
 R. J. Doerksen,  A. D. Dutoi,  L. Fusti-Molnar,  W. A. Goddard III,  
 A. Golubeva-Zadorozhnaya,  S. R. Gwaltney,  G. Hawkins,  A. Heyden,  
 S. Hirata,  G. Kedziora,  F. J. Keil,  C. Kelley,  Jihan Kim,  R. A. King,  
 R. Z. Khaliullin,  P. P. Korambath,  W. Kurlancheek,  A. M. Lee,  M. S. Lee,  
 S. V. Levchenko,  Ching Yeh Lin,  D. Liotard,  R. C. Lochan,  I. Lotan,  
 P. E. Maslen,  N. Nair,  D. P. O'Neill,  D. Neuhauser,  E. Neuscamman,  
 C. M. Oana,  R. Olson,  B. Peters,  R. Peverati,  P. A. Pieniazek,  
 Y. M. Rhee,  J. Ritchie,  M. A. Rohrdanz,  E. Rosta,  N. J. Russ,  
 H. F. Schaefer III,  N. E. Schultz,  N. Shenvi,  A. C. Simmonett,  A. Sodt,  
 D. Stuck,  K. S. Thanthiriwatte,  V. Vanovschi,  Tao Wang,  A. Warshel,  
 C. F. Williams,  Q. Wu,  X. Xu,  W. Zhang

 Please cite Q-Chem as follows:
 Y. Shao et al., Mol. Phys. 113, 184-215 (2015)
 DOI: 10.1080/00268976.2014.952696

 Q-Chem 5.1.1 for Intel X86 EM64T Linux

 Parts of Q-Chem use Armadillo 8.300.2 (Tropical Shenanigans).
 http://arma.sourceforge.net/

 Q-Chem begins on Tue Oct 30 14:44:41 2018  

Host: 
0

     Scratch files written to /scratch/taweetham/qchem17601//
The previous job contains 0 fragments, simply inherited here
Input Ideriv = 2
Curr. Ideriv = -1
Max.  Ideriv = 2

Checking the input file for inconsistencies... 	...done.

--------------------------------------------------------------
User input:
--------------------------------------------------------------

$molecule
read
$end

$rem
   job_type 	frequency
   basis 	6-311++g**
   method	b3lyp	
$end


--------------------------------------------------------------
 ----------------------------------------------------------------
             Standard Nuclear Orientation (Angstroms)
    I     Atom           X                Y                Z
 ----------------------------------------------------------------
    1      N       0.3536905770    -0.4873681793     0.0000000000
    2      N      -0.3536905770     0.4873681793    -0.0000000000
    3      Cl     -2.0870980686    -0.0340084566     0.0000000000
    4      Cl      2.0870980686     0.0340084566    -0.0000000000
 ----------------------------------------------------------------
 Molecular Point Group                 C2h   NOp =  4
 Largest Abelian Subgroup              C2h   NOp =  4
 Nuclear Repulsion Energy =   178.4722516394 hartrees
 There are       24 alpha and       24 beta electrons
 Requested basis set is 6-311++G(d,p)
 There are 38 shells and 104 basis functions

 Total QAlloc Memory Limit   2000 MB
 Mega-Array Size       188 MB
 MEM_STATIC part       192 MB

                       Distance Matrix (Angstroms)
             N (  1)   N (  2)   Cl(  3)
   N (  2)  1.204367
   Cl(  3)  2.482536  1.810120
   Cl(  4)  1.810120  2.482536  4.174750

 A cutoff of  1.0D-11 yielded    642 shell pairs
 There are      5199 function pairs (      5619 Cartesian)
 Smallest overlap matrix eigenvalue = 2.55E-04
 Guess from superposition of atomic densities
 Warning:  Energy on first SCF cycle will be non-variational
 SAD guess density has 48.000000 electrons

 -----------------------------------------------------------------------
  General SCF calculation program by
  Eric Jon Sundstrom, Paul Horn, Yuezhi Mao, Dmitri Zuev, Alec White,
  David Stuck, Shaama M.S., Shane Yost, Joonho Lee, David Small,
  Daniel Levine, Susi Lehtola, Hugh Burton, Evgeny Epifanovsky
 -----------------------------------------------------------------------
 Exchange:     0.2000 Hartree-Fock + 0.0800 Slater + 0.7200 B88
 Correlation:  0.1900 VWN1RPA + 0.8100 LYP
 Using SG-1 standard quadrature grid
 A restricted SCF calculation will be
 performed using DIIS
 SCF converges when DIIS error is below 1.0e-08
 ---------------------------------------
  Cycle       Energy         DIIS error
 ---------------------------------------
    1   -1030.3405832997      4.78e-02  
    2   -1029.8518572738      4.21e-03  
    3   -1029.8066003044      7.09e-03  
    4   -1029.8739045207      9.86e-04  
    5   -1029.8750858709      1.52e-04  
    6   -1029.8751127988      3.79e-05  
    7   -1029.8751148249      4.41e-06  
    8   -1029.8751148508      8.53e-07  
    9   -1029.8751148527      1.37e-07  
   10   -1029.8751148527      2.45e-08  
   11   -1029.8751148526      3.66e-09  Convergence criterion met
 ---------------------------------------
 SCF time:   CPU 4.54s  wall 5.00s 
 SCF   energy in the final basis set =    -1029.8751148526
 Total energy in the final basis set =    -1029.8751148526

 --------------------------------------------------------------
             Orbital Energies (a.u.) and Symmetries
 --------------------------------------------------------------

 Alpha MOs, Restricted
 -- Occupied --                  
-101.61 -101.61  -14.48  -14.48   -9.52   -9.52   -7.28   -7.28
  1 Ag    1 Bu    2 Ag    2 Bu    3 Bu    3 Ag    4 Bu    4 Ag                 
 -7.272  -7.272  -7.271  -7.271  -1.149  -0.906  -0.844  -0.643
  1 Bg    1 Au    5 Ag    5 Bu    6 Ag    6 Bu    7 Ag    7 Bu                 
 -0.527  -0.525  -0.506  -0.375  -0.365  -0.346  -0.337  -0.325
  8 Ag    8 Bu    2 Au    2 Bg    9 Ag    9 Bu    3 Au   10 Ag                 
 -- Virtual --                   
 -0.136  -0.109  -0.040   0.026   0.034   0.053   0.056   0.081
 10 Bu    3 Bg   11 Ag   12 Ag   11 Bu    4 Au   12 Bu   13 Ag                 
  0.083   0.084   0.101   0.138   0.138   0.146   0.150   0.210
 14 Ag    4 Bg   13 Bu   15 Ag   14 Bu    5 Au    5 Bg   15 Bu                 
  0.215   0.233   0.268   0.374   0.397   0.426   0.436   0.440
 16 Ag   17 Ag   16 Bu   17 Bu   18 Bu   18 Ag    6 Au    6 Bg                 
  0.447   0.456   0.571   0.679   0.682   0.692   0.700   0.796
 19 Bu   19 Ag   20 Ag    7 Au    7 Bg   21 Ag   20 Bu   21 Bu                 
  0.820   0.826   0.831   0.833   0.865   0.896   0.923   0.947
 22 Bu    8 Au   22 Ag    8 Bg   23 Ag    9 Au    9 Bg   23 Bu                 
  0.964   0.966   1.066   1.157   1.186   1.263   1.584   1.684
 24 Bu   24 Ag   25 Ag   25 Bu   26 Ag   26 Bu   10 Au   27 Bu                 
  1.720   1.904   2.015   2.103   2.211   2.220   2.228   2.271
 10 Bg   27 Ag   11 Au   28 Bu   28 Ag   11 Bg   29 Bu   12 Au                 
  2.372   2.437   2.654   2.679   2.769   2.994   3.643   3.749
 29 Ag   30 Ag   30 Bu   12 Bg   31 Ag   31 Bu   13 Au   32 Bu                 
  3.862   3.915   4.043   4.723   9.538   9.669  25.719  25.747
 13 Bg   32 Ag   33 Ag   33 Bu   34 Ag   34 Bu   14 Au   35 Bu                 
 25.749  25.811  26.177  26.191  35.144  35.688 215.501 215.652
 14 Bg   35 Ag   36 Ag   36 Bu   37 Ag   37 Bu   38 Ag   38 Bu                 

 Beta MOs, Restricted
 -- Occupied --                  
-101.61 -101.61  -14.48  -14.48   -9.52   -9.52   -7.28   -7.28
  1 Ag    1 Bu    2 Ag    2 Bu    3 Bu    3 Ag    4 Bu    4 Ag                 
 -7.272  -7.272  -7.271  -7.271  -1.149  -0.906  -0.844  -0.643
  1 Bg    1 Au    5 Ag    5 Bu    6 Ag    6 Bu    7 Ag    7 Bu                 
 -0.527  -0.525  -0.506  -0.375  -0.365  -0.346  -0.337  -0.325
  8 Ag    8 Bu    2 Au    2 Bg    9 Ag    9 Bu    3 Au   10 Ag                 
 -- Virtual --                   
 -0.136  -0.109  -0.040   0.026   0.034   0.053   0.056   0.081
 10 Bu    3 Bg   11 Ag   12 Ag   11 Bu    4 Au   12 Bu   13 Ag                 
  0.083   0.084   0.101   0.138   0.138   0.146   0.150   0.210
 14 Ag    4 Bg   13 Bu   15 Ag   14 Bu    5 Au    5 Bg   15 Bu                 
  0.215   0.233   0.268   0.374   0.397   0.426   0.436   0.440
 16 Ag   17 Ag   16 Bu   17 Bu   18 Bu   18 Ag    6 Au    6 Bg                 
  0.447   0.456   0.571   0.679   0.682   0.692   0.700   0.796
 19 Bu   19 Ag   20 Ag    7 Au    7 Bg   21 Ag   20 Bu   21 Bu                 
  0.820   0.826   0.831   0.833   0.865   0.896   0.923   0.947
 22 Bu    8 Au   22 Ag    8 Bg   23 Ag    9 Au    9 Bg   23 Bu                 
  0.964   0.966   1.066   1.157   1.186   1.263   1.584   1.684
 24 Bu   24 Ag   25 Ag   25 Bu   26 Ag   26 Bu   10 Au   27 Bu                 
  1.720   1.904   2.015   2.103   2.211   2.220   2.228   2.271
 10 Bg   27 Ag   11 Au   28 Bu   28 Ag   11 Bg   29 Bu   12 Au                 
  2.372   2.437   2.654   2.679   2.769   2.994   3.643   3.749
 29 Ag   30 Ag   30 Bu   12 Bg   31 Ag   31 Bu   13 Au   32 Bu                 
  3.862   3.915   4.043   4.723   9.538   9.669  25.719  25.747
 13 Bg   32 Ag   33 Ag   33 Bu   34 Ag   34 Bu   14 Au   35 Bu                 
 25.749  25.811  26.177  26.191  35.144  35.688 215.501 215.652
 14 Bg   35 Ag   36 Ag   36 Bu   37 Ag   37 Bu   38 Ag   38 Bu                 
 --------------------------------------------------------------

          Ground-State Mulliken Net Atomic Charges

     Atom                 Charge (a.u.)
  ----------------------------------------
      1 N                     0.033244
      2 N                     0.033244
      3 Cl                   -0.033244
      4 Cl                   -0.033244
  ----------------------------------------
  Sum of atomic charges =     0.000000

 -----------------------------------------------------------------
                    Cartesian Multipole Moments
 -----------------------------------------------------------------
    Charge (ESU x 10^10)
                 0.0000
    Dipole Moment (Debye)
         X      -0.0000      Y       0.0000      Z       0.0000
       Tot       0.0000
    Quadrupole Moments (Debye-Ang)
        XX     -34.0378     XY       0.7946     YY     -38.2650
        XZ      -0.0000     YZ      -0.0000     ZZ     -35.9836
    Octopole Moments (Debye-Ang^2)
       XXX       0.0000    XXY      -0.0000    XYY       0.0000
       YYY       0.0000    XXZ       0.0000    XYZ      -0.0000
       YYZ       0.0000    XZZ       0.0000    YZZ       0.0000
       ZZZ       0.0000
    Hexadecapole Moments (Debye-Ang^3)
      XXXX    -640.5228   XXXY      12.4001   XXYY    -129.4790
      XYYY       0.2198   YYYY     -60.2686   XXXZ      -0.0000
      XXYZ       0.0000   XYYZ      -0.0000   YYYZ      -0.0000
      XXZZ    -127.2994   XYZZ      -0.0896   YYZZ     -16.1421
      XZZZ      -0.0000   YZZZ      -0.0000   ZZZZ     -39.0866
 -----------------------------------------------------------------
 Calculating MO derivatives via CPSCF
   1         3          12      0.199421    0.069610
   2         3          12      0.028864    0.011550
   3         3          12      0.003613    0.001522
   4         3          12      0.000339    0.000138
   5         8           7      0.000028    0.000012
   6        15           0      0.000000    0.000000    Roots Converged
 Time for AOints: 1.6 s (CPU) 1.6 s (wall)
 ------------------------------------------------------------------------------
                     AOints        : Timing summary (seconds)
 ------------------------------------------------------------------------------
     job step          cpu (% of tot)      sys (% of tot)     wall (% of tot)
 ------------------------------------------------------------------------------
  cpscf_lag         0.2255E+02 (54.8)   0.3600E-04 (15.8)   0.2256E+02 (54.7)
  iterzp            0.1698E+02 (41.3)   0.1910E-03 (83.8)   0.1702E+02 (41.3)
  make_fx           0.0000E+00 ( 0.0)   0.0000E+00 ( 0.0)   0.0000E+00 ( 0.0)
  AOints            0.1587E+01 ( 3.9)   0.0000E+00 ( 0.0)   0.1589E+01 ( 3.9)
 ------------------------------------------------------------------------------
   Grand Totals     0.4115E+02          0.2280E-03          0.4121E+02
 ------------------------------------------------------------------------------
 Calculating analytic Hessian of the SCF energy
 Polarizability Matrix (a.u.)
            1           2           3
    1 -94.7102408  -1.8981245  -0.0000000
    2  -1.8981245 -28.3277507   0.0000000
    3  -0.0000000   0.0000000 -24.8664807

 Direct stationary perturbation theory relativistic correction:

 rels  =       1.587053144787
 relv  =      -5.704687253497
 rel2e =       1.269303407822
 E_rel =      -2.848330700889

 Hessian of the SCF Energy
            1           2           3           4           5           6
    1   0.3715839  -0.2335057   0.0000000  -0.2447030   0.2496285  -0.0000000
    2  -0.2335057   0.5406679  -0.0000000   0.2496285  -0.5119278   0.0000000
    3   0.0000000  -0.0000000   0.0092088  -0.0000000   0.0000000   0.0096582
    4  -0.2447030   0.2496285  -0.0000000   0.3715839  -0.2335057   0.0000000
    5   0.2496285  -0.5119278   0.0000000  -0.2335057   0.5406679  -0.0000000
    6  -0.0000000   0.0000000   0.0096582   0.0000000  -0.0000000   0.0092088
    7  -0.0820917   0.0422684   0.0000000  -0.0447892  -0.0583912  -0.0000000
    8   0.0221709   0.0192000   0.0000000  -0.0382937  -0.0479400   0.0000000
    9  -0.0000000  -0.0000000  -0.0094423  -0.0000000   0.0000000  -0.0094246
   10  -0.0447892  -0.0583912  -0.0000000  -0.0820917   0.0422684   0.0000000
   11  -0.0382937  -0.0479400  -0.0000000   0.0221709   0.0192000  -0.0000000
   12   0.0000000   0.0000000  -0.0094246   0.0000000  -0.0000000  -0.0094423
            7           8           9          10          11          12
    1  -0.0820917   0.0221709  -0.0000000  -0.0447892  -0.0382937   0.0000000
    2   0.0422684   0.0192000  -0.0000000  -0.0583912  -0.0479400   0.0000000
    3   0.0000000   0.0000000  -0.0094423  -0.0000000  -0.0000000  -0.0094246
    4  -0.0447892  -0.0382937  -0.0000000  -0.0820917   0.0221709   0.0000000
    5  -0.0583912  -0.0479400   0.0000000   0.0422684   0.0192000  -0.0000000
    6  -0.0000000   0.0000000  -0.0094246   0.0000000  -0.0000000  -0.0094423
    7   0.1248516   0.0129161   0.0000000   0.0020293   0.0032067  -0.0000000
    8   0.0129161   0.0272634  -0.0000000   0.0032067   0.0014767   0.0000000
    9   0.0000000  -0.0000000   0.0094440  -0.0000000   0.0000000   0.0094230
   10   0.0020293   0.0032067  -0.0000000   0.1248516   0.0129161  -0.0000000
   11   0.0032067   0.0014767   0.0000000   0.0129161   0.0272634  -0.0000000
   12  -0.0000000   0.0000000   0.0094230  -0.0000000  -0.0000000   0.0094440
 Gradient time:  CPU 53.99 s  wall 54.06 s
 **********************************************************************
 **                                                                  **
 **                       VIBRATIONAL ANALYSIS                       **
 **                       --------------------                       **
 **                                                                  **
 **        VIBRATIONAL FREQUENCIES (CM**-1) AND NORMAL MODES         **
 **     FORCE CONSTANTS (mDYN/ANGSTROM) AND REDUCED MASSES (AMU)     **
 **                  INFRARED INTENSITIES (KM/MOL)                   **
 **                                                                  **
 **********************************************************************


 Mode:                 1                      2                      3
 Frequency:       223.29                 262.93                 291.45
 Force Cnst:      0.4965                 0.6884                 1.7350
 Red. Mass:      16.9004                16.9004                34.6663
 IR Active:          YES                    YES                    NO 
 IR Intens:        0.019                  6.189                  0.000
 Raman Active:       NO                     NO                     YES
               X      Y      Z        X      Y      Z        X      Y      Z
 N         -0.000 -0.000  0.656   -0.104  0.648 -0.000    0.024  0.082  0.000
 N          0.000  0.000  0.656   -0.104  0.648 -0.000   -0.024 -0.082  0.000
 Cl         0.000 -0.000 -0.263    0.042 -0.260  0.000   -0.702 -0.004 -0.000
 Cl        -0.000  0.000 -0.263    0.042 -0.260  0.000    0.702  0.004 -0.000
 TransDip   0.000 -0.000 -0.004    0.080 -0.000 -0.000    0.000  0.000 -0.000

 Mode:                 4                      5                      6
 Frequency:       584.92                 771.21                1606.74
 Force Cnst:      3.4068                 5.0136                21.3331
 Red. Mass:      16.9004                14.3070                14.0253
 IR Active:          YES                    NO                     NO 
 IR Intens:      266.232                  0.000                  0.000
 Raman Active:       NO                     YES                    YES
               X      Y      Z        X      Y      Z        X      Y      Z
 N          0.648  0.104 -0.000   -0.592 -0.377 -0.000   -0.383  0.594  0.000
 N          0.648  0.104 -0.000    0.592  0.377 -0.000    0.383 -0.594  0.000
 Cl        -0.260 -0.042  0.000   -0.025 -0.081  0.000    0.023  0.005 -0.000
 Cl        -0.260 -0.042  0.000    0.025  0.081  0.000   -0.023 -0.005 -0.000
 TransDip   0.523  0.005  0.000    0.000  0.000 -0.000    0.000  0.000  0.000

 STANDARD THERMODYNAMIC QUANTITIES AT   298.15 K  AND     1.00 ATM

   This Molecule has  0 Imaginary Frequencies
   Zero point vibrational energy:        5.347 kcal/mol

   Atom    1 Element N  Has Mass   14.00307
   Atom    2 Element N  Has Mass   14.00307
   Atom    3 Element Cl Has Mass   34.96885
   Atom    4 Element Cl Has Mass   34.96885
   Molecular Mass:    97.943840 amu
   Principal axes and moments of inertia in amu*Bohr^2:
                             1           2           3
    Eigenvalues --       24.04420  1100.42596  1124.47016
          X               1.00000    -0.00045     0.00000
          Y               0.00045     1.00000     0.00000
          Z               0.00000    -0.00000     1.00000
   Rotational Symmetry Number is   2
   The Molecule is an Asymmetric Top
   Translational Enthalpy:        0.889 kcal/mol
   Rotational Enthalpy:           0.889 kcal/mol
   Vibrational Enthalpy:          6.404 kcal/mol
   gas constant (RT):             0.592 kcal/mol
   Translational Entropy:        39.656  cal/mol.K
   Rotational Entropy:           23.524  cal/mol.K
   Vibrational Entropy:           5.756  cal/mol.K

   Total Enthalpy:                8.774 kcal/mol
   Total Entropy:                68.935  cal/mol.K

 ======================================================================

 STANDARD THERMODYNAMIC QUANTITIES FOR ANHARMONIC VIBRATION -- TOSH

   Zero point vibrational energy: ************ kcal/mol

   Vibrational Enthalpy:   ************ kcal/mol
   Vibrational Entropy:             NaN  cal/mol.K

   Total Enthalpy:         ************ kcal/mol
   Total Entropy:                   NaN  cal/mol.K

 ======================================================================

 STANDARD THERMODYNAMIC QUANTITIES FOR ANHARMONIC VIBRATION -- VPT2

   Zero point vibrational energy: ************ kcal/mol

   Vibrational Enthalpy:   ************ kcal/mol
   Vibrational Entropy:             NaN  cal/mol.K

   Total Enthalpy:         ************ kcal/mol
   Total Entropy:                   NaN  cal/mol.K

 ======================================================================

Archival summary:
1\1\TWL02\FREQ\ProcedureUnspecified\BasisUnspecified\l22\taweetha\TueOct3014:45:402018TueOct3014:45:402018\0\\#,FREQ,ProcedureUnspecified,BasisUnspecified,\\0,1\Cl\N,1,1.81012\N,2,1.20437,1,109.229\Cl,3,1.81012,2,109.229,1,-180,0\\\@

 Total job time:  58.67s(wall), 58.59s(cpu) 
 Tue Oct 30 14:45:40 2018

        *************************************************************
        *                                                           *
        *  Thank you very much for using Q-Chem.  Have a nice day.  *
        *                                                           *
        *************************************************************
