# Supplementary material for: Geometric and energetic data from ab initio calculations of haloethene, haloimine, halomethylenephosphine, haloiminophosphine, halodiazene, halodiphosphene and halocyclopropane
Source: Data Brief. 2019 Nov 2;27:104738. doi: 10.1016/j.dib.2019.104738 (PMC6861602; doi:10.1016/j.dib.2019.104738)
Supplement: Multimedia component 6 [file mmc6.zip › NN/B3LYP/ClENNEI.out]

Q-Chem Developer Version!
                  Welcome to Q-Chem
     A Quantum Leap Into The Future Of Chemistry


 Q-Chem 5.1, Q-Chem, Inc., Pleasanton, CA (2018)

 Yihan Shao,  Zhengting Gan,  E. Epifanovsky,  A. T. B. Gilbert,  M. Wormit,  
 J. Kussmann,  A. W. Lange,  A. Behn,  Jia Deng,  Xintian Feng,  D. Ghosh,  
 M. Goldey,  P. R. Horn,  L. D. Jacobson,  I. Kaliman,  T. Kus,  A. Landau,  
 Jie Liu,  E. I. Proynov,  R. M. Richard,  R. P. Steele,  E. J. Sundstrom,  
 H. L. Woodcock III,  P. M. Zimmerman,  D. Zuev,  B. Albrecht,  E. Alguire,  
 S. A. Baeppler,  D. Barton,  Z. Benda,  Y. A. Bernard,  E. J. Berquist,  
 K. B. Bravaya,  H. Burton,  D. Casanova,  Chun-Min Chang,  Yunqing Chen,  
 A. Chien,  K. D. Closser,  M. P. Coons,  S. Coriani,  S. Dasgupta,  
 A. L. Dempwolff,  M. Diedenhofen,  Hainam Do,  R. G. Edgar,  Po-Tung Fang,  
 S. Faraji,  S. Fatehi,  Qingguo Feng,  K. D. Fenk,  J. Fosso-Tande,  
 Qinghui Ge,  A. Ghysels,  G. Gidofalvi,  J. Gomes,  J. Gonthier,  A. Gunina,  
 D. Hait,  M. W. D. Hanson-Heine,  P. H. P. Harbach,  A. W. Hauser,  
 J. E. Herr,  E. G. Hohenstein,  Z. C. Holden,  Kerwin Hui,  B. C. Huynh,  
 T.-C. Jagau,  Hyunjun Ji,  B. Kaduk,  K. Khistyaev,  Jaehoon Kim,  
 P. Klunzinger,  K. Koh,  D. Kosenkov,  L. Koulias,  T. Kowalczyk,  
 C. M. Krauter,  A. Kunitsa,  Ka Un Lao,  A. Laurent,  K. V. Lawler,  
 Joonho Lee,  D. Lefrancois,  S. Lehtola,  D. S. Levine,  Yi-Pei Li,  
 You-Sheng Lin,  Fenglai Liu,  E. Livshits,  A. Luenser,  P. Manohar,  
 E. Mansoor,  S. F. Manzer,  Shan-Ping Mao,  Yuezhi Mao,  N. Mardirossian,  
 A. V. Marenich,  T. Markovich,  L. A. Martinez-Martinez,  S. A. Maurer,  
 N. J. Mayhall,  S. C. McKenzie,  J.-M. Mewes,  A. F. Morrison,  
 J. W. Mullinax,  K. Nanda,  T. S. Nguyen-Beck,  R. Olivares-Amaya,  
 J. A. Parkhill,  T. M. Perrine,  F. Plasser,  P. Pokhilko,  S. Prager,  
 A. Prociuk,  E. Ramos,  D. R. Rehn,  F. Rob,  M. Schneider,  N. Sergueev,  
 S. M. Sharada,  S. Sharma,  D. W. Small,  T. Stauch,  T. Stein,  
 Yu-Chuan Su,  A. J. W. Thom,  A. Tkatchenko,  T. Tsuchimochi,  N. M. Tubman,  
 L. Vogt,  M. L. Vidal,  O. Vydrov,  M. A. Watson,  J. Wenzel,  
 M. de Wergifosse,  T. A. Wesolowski,  A. White,  J. Witte,  A. Yamada,  
 Jun Yang,  K. Yao,  S. Yeganeh,  S. R. Yost,  Zhi-Qiang You,  A. Zech,  
 Igor Ying Zhang,  Xing Zhang,  Yan Zhao,  Ying Zhu,  B. R. Brooks,  
 G. K. L. Chan,  C. J. Cramer,  M. S. Gordon,  W. J. Hehre,  A. Klamt,  
 M. W. Schmidt,  C. D. Sherrill,  D. G. Truhlar,  A. Aspuru-Guzik,  R. Baer,  
 A. T. Bell,  N. A. Besley,  Jeng-Da Chai,  A. E. DePrince, III,  
 R. A. DiStasio Jr.,  A. Dreuw,  B. D. Dunietz,  T. R. Furlani,  
 Chao-Ping Hsu,  Yousung Jung,  Jing Kong,  D. S. Lambrecht,  WanZhen Liang,  
 C. Ochsenfeld,  V. A. Rassolov,  L. V. Slipchenko,  J. E. Subotnik,  
 T. Van Voorhis,  J. M. Herbert,  A. I. Krylov,  P. M. W. Gill,  M. Head-Gordon

 Contributors to earlier versions of Q-Chem not listed above: 
 R. D. Adamson,  B. Austin,  J. Baker,  G. J. O. Beran,  K. Brandhorst,  
 S. T. Brown,  E. F. C. Byrd,  A. K. Chakraborty,  C.-L. Cheng,  
 Siu Hung Chien,  D. M. Chipman,  D. L. Crittenden,  H. Dachsel,  
 R. J. Doerksen,  A. D. Dutoi,  L. Fusti-Molnar,  W. A. Goddard III,  
 A. Golubeva-Zadorozhnaya,  S. R. Gwaltney,  G. Hawkins,  A. Heyden,  
 S. Hirata,  G. Kedziora,  F. J. Keil,  C. Kelley,  Jihan Kim,  R. A. King,  
 R. Z. Khaliullin,  P. P. Korambath,  W. Kurlancheek,  A. M. Lee,  M. S. Lee,  
 S. V. Levchenko,  Ching Yeh Lin,  D. Liotard,  R. C. Lochan,  I. Lotan,  
 P. E. Maslen,  N. Nair,  D. P. O'Neill,  D. Neuhauser,  E. Neuscamman,  
 C. M. Oana,  R. Olson,  B. Peters,  R. Peverati,  P. A. Pieniazek,  
 Y. M. Rhee,  J. Ritchie,  M. A. Rohrdanz,  E. Rosta,  N. J. Russ,  
 H. F. Schaefer III,  N. E. Schultz,  N. Shenvi,  A. C. Simmonett,  A. Sodt,  
 D. Stuck,  K. S. Thanthiriwatte,  V. Vanovschi,  Tao Wang,  A. Warshel,  
 C. F. Williams,  Q. Wu,  X. Xu,  W. Zhang

 Please cite Q-Chem as follows:
 Y. Shao et al., Mol. Phys. 113, 184-215 (2015)
 DOI: 10.1080/00268976.2014.952696

 Q-Chem 5.1.1 for Intel X86 EM64T Linux

 Parts of Q-Chem use Armadillo 8.300.2 (Tropical Shenanigans).
 http://arma.sourceforge.net/

 Q-Chem begins on Tue Oct 30 14:48:47 2018  

Host: 
0

     Scratch files written to /scratch/taweetham/qchem17690//
Input Ideriv = 2
Curr. Ideriv = -1
Max.  Ideriv = 2

Checking the input file for inconsistencies... 	...done.

--------------------------------------------------------------
User input:
--------------------------------------------------------------
$molecule
0 1
N 
N 1 NN 
Cl 2 NCl 1 ANG 
I 1 NI 2 ANG  3 DHA

NN=1.25
NH=1.09
NF=1.36
NCl=1.75
NBr=1.94
NI=2.14
ANG=120.0
DHA=180.0
$end

$rem
   job_type	optimization
   basis	6-311++g**
   method	b3lyp
$end

--------------------------------------------------------------
 ----------------------------------------------------------------
             Standard Nuclear Orientation (Angstroms)
    I     Atom           X                Y                Z
 ----------------------------------------------------------------
    1      N       0.7195637154    -0.4961830054    -0.0000000000
    2      N       1.5857637563     0.4050369949     0.0000000000
    3      Cl      3.2847749656    -0.0143207411     0.0000000000
    4      I      -1.3580842777     0.0166315976    -0.0000000000
 ----------------------------------------------------------------
 Molecular Point Group                 Cs    NOp =  2
 Largest Abelian Subgroup              Cs    NOp =  2
 Nuclear Repulsion Energy =   341.4023265850 hartrees
 There are       42 alpha and       42 beta electrons
 Requested basis set is 6-311++G(d,p)
 There are 49 shells and 136 basis functions

 Total QAlloc Memory Limit   2000 MB
 Mega-Array Size       188 MB
 MEM_STATIC part       192 MB
 A cutoff of  1.0D-11 yielded    979 shell pairs
 There are      8205 function pairs (      9224 Cartesian)
 Smallest overlap matrix eigenvalue = 2.60E-04

 Scale SEOQF with 1.000000e-01/1.000000e-01/1.000000e-01

 Standard Electronic Orientation quadrupole field applied
 Nucleus-field energy     =     0.0000000110 hartrees
 Guess from superposition of atomic densities
 Warning:  Energy on first SCF cycle will be non-variational
 SAD guess density has 84.000000 electrons

 -----------------------------------------------------------------------
  General SCF calculation program by
  Eric Jon Sundstrom, Paul Horn, Yuezhi Mao, Dmitri Zuev, Alec White,
  David Stuck, Shaama M.S., Shane Yost, Joonho Lee, David Small,
  Daniel Levine, Susi Lehtola, Hugh Burton, Evgeny Epifanovsky
 -----------------------------------------------------------------------
 Exchange:     0.2000 Hartree-Fock + 0.0800 Slater + 0.7200 B88
 Correlation:  0.1900 VWN1RPA + 0.8100 LYP
 Using SG-1 standard quadrature grid
 A restricted SCF calculation will be
 performed using DIIS
 SCF converges when DIIS error is below 1.0e-08
 ---------------------------------------
  Cycle       Energy         DIIS error
 ---------------------------------------
    1   -7489.5087454858      3.97e-02  
    2   -7489.1611805365      2.88e-03  
    3   -7489.1509680380      3.51e-03  
    4   -7489.1723582284      1.34e-03  
    5   -7489.1758349202      4.05e-04  
    6   -7489.1760739240      1.56e-04  
    7   -7489.1761206739      6.08e-05  
    8   -7489.1761258851      2.56e-05  
    9   -7489.1761278210      2.13e-06  
   10   -7489.1761278377      5.10e-07  
   11   -7489.1761278388      9.03e-08  
   12   -7489.1761278389      2.55e-08  
   13   -7489.1761278388      4.95e-09  Convergence criterion met
 ---------------------------------------
 SCF time:   CPU 13.60s  wall 14.00s 
 SCF   energy in the final basis set =    -7489.1761278388
 Total energy in the final basis set =    -7489.1761278388

 --------------------------------------------------------------
             Orbital Energies (a.u.) and Symmetries
 --------------------------------------------------------------

 Alpha MOs, Restricted
 -- Occupied --                  
******* -176.34 -165.75 -165.74 -165.74 -101.60  -35.84  -31.33
  1 A'    2 A'    3 A'    1 A"    4 A'    5 A'    6 A'    7 A'                 
-31.324 -31.323 -22.982 -22.980 -22.980 -22.974 -22.974 -14.459
  2 A"    8 A'    9 A'    3 A"   10 A'    4 A"   11 A'   12 A'                 
-14.442  -9.514  -7.281  -7.269  -7.268  -6.386  -4.802  -4.783
 13 A'   14 A'   15 A'    5 A"   16 A'   17 A'   18 A'    6 A"                 
 -4.782  -2.066  -2.061  -2.060  -2.044  -2.044  -1.089  -0.883
 19 A'   20 A'    7 A"   21 A'    8 A"   22 A'   23 A'   24 A'                 
 -0.714  -0.610  -0.504  -0.480  -0.471  -0.354  -0.351  -0.303
 25 A'   26 A'   27 A'   28 A'    9 A"   10 A"   29 A'   30 A'                 
 -0.296  -0.276
 11 A"   31 A'                                                                 
 -- Virtual --                   
 -0.144  -0.106  -0.038   0.028   0.064   0.067   0.069   0.104
 32 A'   12 A"   33 A'   34 A'   35 A'   13 A"   36 A'   37 A'                 
  0.117   0.123   0.140   0.152   0.169   0.195   0.203   0.204
 38 A'   14 A"   39 A'   15 A"   40 A'   41 A'   16 A"   42 A'                 
  0.207   0.247   0.323   0.385   0.403   0.405   0.418   0.433
 43 A'   44 A'   45 A'   17 A"   46 A'   18 A"   47 A'   48 A'                 
  0.441   0.442   0.490   0.601   0.658   0.686   0.771   0.774
 49 A'   19 A"   50 A'   51 A'   52 A'   20 A"   21 A"   53 A'                 
  0.789   0.816   0.834   0.853   0.904   0.929   0.981   1.095
 54 A'   55 A'   22 A"   56 A'   57 A'   23 A"   58 A'   59 A'                 
  1.142   1.241   1.258   1.294   1.324   1.596   1.757   1.759
 60 A'   61 A'   24 A"   62 A'   63 A'   25 A"   64 A'   26 A"                 
  1.944   2.045   2.150   2.220   2.256   2.328   2.517   2.638
 65 A'   27 A"   66 A'   67 A'   28 A"   68 A'   69 A'   29 A"                 
  2.758   2.937   3.641   3.687   3.871   3.877   3.934   3.944
 70 A'   71 A'   30 A"   72 A'   31 A"   73 A'   32 A"   74 A'                 
  3.956   3.966   4.035   4.194   4.355   4.762   5.951   5.963
 75 A'   33 A"   76 A'   77 A'   78 A'   79 A'   34 A"   80 A'                 
  5.992   9.618  25.741  25.789  26.191  27.800  28.296  28.304
 81 A'   82 A'   35 A"   83 A'   84 A'   85 A'   36 A"   86 A'                 
 28.323  28.504  28.512  28.515  28.536  28.617  35.164  35.549
 87 A'   37 A"   88 A'   38 A"   89 A'   90 A'   91 A'   92 A'                 
127.842 127.849 127.874 151.603 215.5881901.764
 39 A"   93 A'   94 A'   95 A'   96 A'   97 A'                                 

 Beta MOs, Restricted
 -- Occupied --                  
******* -176.34 -165.75 -165.74 -165.74 -101.60  -35.84  -31.33
  1 A'    2 A'    3 A'    1 A"    4 A'    5 A'    6 A'    7 A'                 
-31.324 -31.323 -22.982 -22.980 -22.980 -22.974 -22.974 -14.459
  2 A"    8 A'    9 A'    3 A"   10 A'    4 A"   11 A'   12 A'                 
-14.442  -9.514  -7.281  -7.269  -7.268  -6.386  -4.802  -4.783
 13 A'   14 A'   15 A'    5 A"   16 A'   17 A'   18 A'    6 A"                 
 -4.782  -2.066  -2.061  -2.060  -2.044  -2.044  -1.089  -0.883
 19 A'   20 A'    7 A"   21 A'    8 A"   22 A'   23 A'   24 A'                 
 -0.714  -0.610  -0.504  -0.480  -0.471  -0.354  -0.351  -0.303
 25 A'   26 A'   27 A'   28 A'    9 A"   10 A"   29 A'   30 A'                 
 -0.296  -0.276
 11 A"   31 A'                                                                 
 -- Virtual --                   
 -0.144  -0.106  -0.038   0.028   0.064   0.067   0.069   0.104
 32 A'   12 A"   33 A'   34 A'   35 A'   13 A"   36 A'   37 A'                 
  0.117   0.123   0.140   0.152   0.169   0.195   0.203   0.204
 38 A'   14 A"   39 A'   15 A"   40 A'   41 A'   16 A"   42 A'                 
  0.207   0.247   0.323   0.385   0.403   0.405   0.418   0.433
 43 A'   44 A'   45 A'   17 A"   46 A'   18 A"   47 A'   48 A'                 
  0.441   0.442   0.490   0.601   0.658   0.686   0.771   0.774
 49 A'   19 A"   50 A'   51 A'   52 A'   20 A"   21 A"   53 A'                 
  0.789   0.816   0.834   0.853   0.904   0.929   0.981   1.095
 54 A'   55 A'   22 A"   56 A'   57 A'   23 A"   58 A'   59 A'                 
  1.142   1.241   1.258   1.294   1.324   1.596   1.757   1.759
 60 A'   61 A'   24 A"   62 A'   63 A'   25 A"   64 A'   26 A"                 
  1.944   2.045   2.150   2.220   2.256   2.328   2.517   2.638
 65 A'   27 A"   66 A'   67 A'   28 A"   68 A'   69 A'   29 A"                 
  2.758   2.937   3.641   3.687   3.871   3.877   3.934   3.944
 70 A'   71 A'   30 A"   72 A'   31 A"   73 A'   32 A"   74 A'                 
  3.956   3.966   4.035   4.194   4.355   4.762   5.951   5.963
 75 A'   33 A"   76 A'   77 A'   78 A'   79 A'   34 A"   80 A'                 
  5.992   9.618  25.741  25.789  26.191  27.800  28.296  28.304
 81 A'   82 A'   35 A"   83 A'   84 A'   85 A'   36 A"   86 A'                 
 28.323  28.504  28.512  28.515  28.536  28.617  35.164  35.549
 87 A'   37 A"   88 A'   38 A"   89 A'   90 A'   91 A'   92 A'                 
127.842 127.849 127.874 151.603 215.5881901.764
 39 A"   93 A'   94 A'   95 A'   96 A'   97 A'                                 
 --------------------------------------------------------------

          Ground-State Mulliken Net Atomic Charges

     Atom                 Charge (a.u.)
  ----------------------------------------
      1 N                    -0.156129
      2 N                    -0.025556
      3 Cl                   -0.004852
      4 I                     0.186538
  ----------------------------------------
  Sum of atomic charges =     0.000000

 -----------------------------------------------------------------
                    Cartesian Multipole Moments
 -----------------------------------------------------------------
    Charge (ESU x 10^10)
                 0.0000
    Dipole Moment (Debye)
         X      -0.9980      Y       0.0725      Z       0.0000
       Tot       1.0006
    Quadrupole Moments (Debye-Ang)
        XX     -47.2240     XY      -0.6734     YY     -54.6594
        XZ      -0.0000     YZ       0.0000     ZZ     -51.9430
    Octopole Moments (Debye-Ang^2)
       XXX     -48.7990    XXY       0.1445    XYY     -18.2366
       YYY       0.7593    XXZ      -0.0000    XYZ       0.0000
       YYZ      -0.0000    XZZ     -15.0879    YZZ       0.1833
       ZZZ      -0.0000
    Hexadecapole Moments (Debye-Ang^3)
      XXXX   -1168.5560   XXXY     -11.0028   XXYY    -236.1345
      XYYY      -0.4784   YYYY     -84.8413   XXXZ      -0.0000
      XXYZ       0.0000   XYYZ      -0.0000   YYYZ       0.0000
      XXZZ    -228.0381   XYZZ      -0.1115   YYZZ     -24.4897
      XZZZ      -0.0000   YZZZ       0.0000   ZZZZ     -64.5773
 -----------------------------------------------------------------
 Calculating analytic gradient of the SCF energy
 Gradient of SCF Energy
            1           2           3           4
    1  -0.0833095   0.0880802  -0.0087541   0.0039833
    2  -0.0179537   0.0084599   0.0185140  -0.0090201
    3   0.0000000  -0.0000000   0.0000000   0.0000000
 Max gradient component =       8.808E-02
 RMS gradient           =       3.607E-02
 Gradient time:  CPU 3.78 s  wall 3.78 s
 Geometry Optimization Parameters
   NAtoms,    NIC,     NZ,  NCons,   NDum,   NFix, NCnnct, MaxDiis
        4      14       4       0       0       0       0       0


** GEOMETRY OPTIMIZATION IN DELOCALIZED INTERNAL COORDINATES **
   Searching for a Minimum

   Optimization Cycle:   1

                       Coordinates (Angstroms)
     ATOM                X               Y               Z
      1  N         0.7195637154   -0.4961830054    0.0000000000
      2  N         1.5857637563    0.4050369949    0.0000000000
      3  Cl        3.2847749656   -0.0143207411    0.0000000000
      4  I        -1.3580842777    0.0166315976    0.0000000000
   Point Group: cs    Number of degrees of freedom:     5


   Energy is  -7489.176127839


 Attempting to Generate Delocalized Internal Coordinates

  5 Hessian modes will be used to form the next step
  Hessian Eigenvalues:
     0.108095    0.250000    0.250000    0.304873    0.832368

 Minimum Search - Taking Simple RFO Step
 Searching for Lamda that Minimizes Along All modes
 Value Taken    Lamda =  -0.02275115
 Step Taken.  Stepsize is  0.260500

                             Maximum     Tolerance    Cnvgd?
         Gradient           0.070872      0.000300      NO
         Displacement       0.179704      0.001200      NO
         Energy change     *********      0.000001      NO


 New Cartesian Coordinates Obtained by Inverse Iteration

 Displacement from previous Coordinates is:  0.324352
 ----------------------------------------------------------------
             Standard Nuclear Orientation (Angstroms)
    I     Atom           X                Y                Z
 ----------------------------------------------------------------
    1      N       0.8063587232    -0.4987607606     0.0000000000
    2      N       1.5188345512     0.4713323662     0.0000000000
    3      Cl      3.2052544710    -0.0699850174     0.0000000000
    4      I      -1.2984295858     0.0085782577     0.0000000000
 ----------------------------------------------------------------
 Molecular Point Group                 Cs    NOp =  2
 Largest Abelian Subgroup              Cs    NOp =  2
 Nuclear Repulsion Energy =   348.2313328905 hartrees
 There are       42 alpha and       42 beta electrons
 Applying Cartesian multipole field
    Component          Value
    ---------          -----
     (2,0,0)        1.00000E-11
     (0,2,0)        2.00000E-11
     (0,0,2)       -3.00000E-11
 Nucleus-field energy     =     0.0000000104 hartrees
 Requested basis set is 6-311++G(d,p)
 There are 49 shells and 136 basis functions
 A cutoff of  1.0D-11 yielded    988 shell pairs
 There are      8247 function pairs (      9264 Cartesian)
 Smallest overlap matrix eigenvalue = 2.47E-04
 Guess MOs from SCF MO coefficient file

 -----------------------------------------------------------------------
  General SCF calculation program by
  Eric Jon Sundstrom, Paul Horn, Yuezhi Mao, Dmitri Zuev, Alec White,
  David Stuck, Shaama M.S., Shane Yost, Joonho Lee, David Small,
  Daniel Levine, Susi Lehtola, Hugh Burton, Evgeny Epifanovsky
 -----------------------------------------------------------------------
 Exchange:     0.2000 Hartree-Fock + 0.0800 Slater + 0.7200 B88
 Correlation:  0.1900 VWN1RPA + 0.8100 LYP
 Using SG-1 standard quadrature grid
 A restricted SCF calculation will be
 performed using DIIS
 SCF converges when DIIS error is below 1.0e-08
 ---------------------------------------
  Cycle       Energy         DIIS error
 ---------------------------------------
    1   -7489.1724272513      2.10e-03  
    2   -7489.1866270483      6.89e-04  
    3   -7489.1854396355      9.63e-04  
    4   -7489.1875976326      1.73e-04  
    5   -7489.1876694382      6.25e-05  
    6   -7489.1876762285      2.42e-05  
    7   -7489.1876771900      8.87e-06  
    8   -7489.1876773386      2.88e-06  
    9   -7489.1876773626      4.22e-07  
   10   -7489.1876773631      1.09e-07  
   11   -7489.1876773632      2.96e-08  
   12   -7489.1876773632      7.59e-09  Convergence criterion met
 ---------------------------------------
 SCF time:   CPU 12.77s  wall 13.00s 
 SCF   energy in the final basis set =    -7489.1876773632
 Total energy in the final basis set =    -7489.1876773632

 --------------------------------------------------------------
             Orbital Energies (a.u.) and Symmetries
 --------------------------------------------------------------

 Alpha MOs, Restricted
 -- Occupied --                  
******* -176.34 -165.74 -165.74 -165.74 -101.59  -35.83  -31.33
  1 A'    2 A'    3 A'    1 A"    4 A'    5 A'    6 A'    7 A'                 
-31.321 -31.320 -22.979 -22.977 -22.977 -22.971 -22.971 -14.466
  2 A"    8 A'    9 A'    3 A"   10 A'    4 A"   11 A'   12 A'                 
-14.448  -9.507  -7.273  -7.261  -7.260  -6.383  -4.798  -4.780
 13 A'   14 A'   15 A'    5 A"   16 A'   17 A'   18 A'    6 A"                 
 -4.779  -2.063  -2.058  -2.057  -2.041  -2.041  -1.130  -0.874
 19 A'   20 A'    7 A"   21 A'    8 A"   22 A'   23 A'   24 A'                 
 -0.708  -0.608  -0.512  -0.493  -0.491  -0.350  -0.342  -0.307
 25 A'   26 A'   27 A'   28 A'    9 A"   10 A"   29 A'   30 A'                 
 -0.295  -0.290
 11 A"   31 A'                                                                 
 -- Virtual --                   
 -0.143  -0.101  -0.042   0.030   0.062   0.067   0.069   0.105
 32 A'   12 A"   33 A'   34 A'   35 A'   13 A"   36 A'   37 A'                 
  0.117   0.122   0.131   0.146   0.173   0.193   0.204   0.204
 38 A'   14 A"   39 A'   15 A"   40 A'   41 A'   16 A"   42 A'                 
  0.207   0.246   0.356   0.389   0.402   0.408   0.419   0.436
 43 A'   44 A'   45 A'   17 A"   18 A"   46 A'   47 A'   48 A'                 
  0.444   0.445   0.495   0.577   0.638   0.680   0.756   0.769
 49 A'   19 A"   50 A'   51 A'   52 A'   20 A"   53 A'   21 A"                 
  0.780   0.832   0.839   0.843   0.913   0.914   0.987   1.111
 54 A'   55 A'   56 A'   22 A"   23 A"   57 A'   58 A'   59 A'                 
  1.153   1.241   1.259   1.291   1.337   1.598   1.698   1.732
 60 A'   61 A'   24 A"   62 A'   63 A'   25 A"   64 A'   26 A"                 
  1.939   2.052   2.180   2.233   2.265   2.384   2.558   2.691
 65 A'   27 A"   66 A'   67 A'   28 A"   68 A'   69 A'   29 A"                 
  2.754   2.978   3.641   3.703   3.875   3.916   3.938   3.957
 70 A'   71 A'   30 A"   72 A'   31 A"   73 A'   32 A"   74 A'                 
  3.965   3.978   4.043   4.204   4.353   4.728   5.953   5.967
 33 A"   75 A'   76 A'   77 A'   78 A'   79 A'   34 A"   80 A'                 
  5.996   9.620  25.746  25.795  26.194  27.800  28.299  28.308
 81 A'   82 A'   35 A"   83 A'   84 A'   85 A'   36 A"   86 A'                 
 28.327  28.508  28.516  28.517  28.539  28.621  35.150  35.707
 87 A'   37 A"   88 A'   38 A"   89 A'   90 A'   91 A'   92 A'                 
127.846 127.853 127.879 151.603 215.5931901.765
 39 A"   93 A'   94 A'   95 A'   96 A'   97 A'                                 

 Beta MOs, Restricted
 -- Occupied --                  
******* -176.34 -165.74 -165.74 -165.74 -101.59  -35.83  -31.33
  1 A'    2 A'    3 A'    1 A"    4 A'    5 A'    6 A'    7 A'                 
-31.321 -31.320 -22.979 -22.977 -22.977 -22.971 -22.971 -14.466
  2 A"    8 A'    9 A'    3 A"   10 A'    4 A"   11 A'   12 A'                 
-14.448  -9.507  -7.273  -7.261  -7.260  -6.383  -4.798  -4.780
 13 A'   14 A'   15 A'    5 A"   16 A'   17 A'   18 A'    6 A"                 
 -4.779  -2.063  -2.058  -2.057  -2.041  -2.041  -1.130  -0.874
 19 A'   20 A'    7 A"   21 A'    8 A"   22 A'   23 A'   24 A'                 
 -0.708  -0.608  -0.512  -0.493  -0.491  -0.350  -0.342  -0.307
 25 A'   26 A'   27 A'   28 A'    9 A"   10 A"   29 A'   30 A'                 
 -0.295  -0.290
 11 A"   31 A'                                                                 
 -- Virtual --                   
 -0.143  -0.101  -0.042   0.030   0.062   0.067   0.069   0.105
 32 A'   12 A"   33 A'   34 A'   35 A'   13 A"   36 A'   37 A'                 
  0.117   0.122   0.131   0.146   0.173   0.193   0.204   0.204
 38 A'   14 A"   39 A'   15 A"   40 A'   41 A'   16 A"   42 A'                 
  0.207   0.246   0.356   0.389   0.402   0.408   0.419   0.436
 43 A'   44 A'   45 A'   17 A"   18 A"   46 A'   47 A'   48 A'                 
  0.444   0.445   0.495   0.577   0.638   0.680   0.756   0.769
 49 A'   19 A"   50 A'   51 A'   52 A'   20 A"   53 A'   21 A"                 
  0.780   0.832   0.839   0.843   0.913   0.914   0.987   1.111
 54 A'   55 A'   56 A'   22 A"   23 A"   57 A'   58 A'   59 A'                 
  1.153   1.241   1.259   1.291   1.337   1.598   1.698   1.732
 60 A'   61 A'   24 A"   62 A'   63 A'   25 A"   64 A'   26 A"                 
  1.939   2.052   2.180   2.233   2.265   2.384   2.558   2.691
 65 A'   27 A"   66 A'   67 A'   28 A"   68 A'   69 A'   29 A"                 
  2.754   2.978   3.641   3.703   3.875   3.916   3.938   3.957
 70 A'   71 A'   30 A"   72 A'   31 A"   73 A'   32 A"   74 A'                 
  3.965   3.978   4.043   4.204   4.353   4.728   5.953   5.967
 33 A"   75 A'   76 A'   77 A'   78 A'   79 A'   34 A"   80 A'                 
  5.996   9.620  25.746  25.795  26.194  27.800  28.299  28.308
 81 A'   82 A'   35 A"   83 A'   84 A'   85 A'   36 A"   86 A'                 
 28.327  28.508  28.516  28.517  28.539  28.621  35.150  35.707
 87 A'   37 A"   88 A'   38 A"   89 A'   90 A'   91 A'   92 A'                 
127.846 127.853 127.879 151.603 215.5931901.765
 39 A"   93 A'   94 A'   95 A'   96 A'   97 A'                                 
 --------------------------------------------------------------

          Ground-State Mulliken Net Atomic Charges

     Atom                 Charge (a.u.)
  ----------------------------------------
      1 N                    -0.128007
      2 N                     0.014166
      3 Cl                   -0.036495
      4 I                     0.150336
  ----------------------------------------
  Sum of atomic charges =     0.000000

 -----------------------------------------------------------------
                    Cartesian Multipole Moments
 -----------------------------------------------------------------
    Charge (ESU x 10^10)
                 0.0000
    Dipole Moment (Debye)
         X      -1.0350      Y       0.0809      Z      -0.0000
       Tot       1.0382
    Quadrupole Moments (Debye-Ang)
        XX     -49.0164     XY      -0.9056     YY     -54.3099
        XZ      -0.0000     YZ       0.0000     ZZ     -51.9755
    Octopole Moments (Debye-Ang^2)
       XXX     -56.3584    XXY      -0.1306    XYY     -18.5327
       YYY       2.3864    XXZ       0.0000    XYZ      -0.0000
       YYZ      -0.0000    XZZ     -15.8562    YZZ       0.7999
       ZZZ      -0.0000
    Hexadecapole Moments (Debye-Ang^3)
      XXXX   -1137.5564   XXXY     -13.7955   XXYY    -223.5243
      XYYY       4.2824   YYYY     -86.2278   XXXZ       0.0000
      XXYZ      -0.0000   XYYZ       0.0000   YYYZ       0.0000
      XXZZ    -218.0249   XYZZ       1.5329   YYZZ     -24.7467
      XZZZ       0.0000   YZZZ       0.0000   ZZZZ     -64.8718
 -----------------------------------------------------------------
 Calculating analytic gradient of the SCF energy
 Gradient of SCF Energy
            1           2           3           4
    1  -0.0073644   0.0230521  -0.0245198   0.0088320
    2  -0.0026633   0.0017879   0.0030246  -0.0021492
    3   0.0000000   0.0000000  -0.0000000  -0.0000000
 Max gradient component =       2.452E-02
 RMS gradient           =       1.036E-02
 Gradient time:  CPU 3.83 s  wall 3.83 s
 Geometry Optimization Parameters
   NAtoms,    NIC,     NZ,  NCons,   NDum,   NFix, NCnnct, MaxDiis
        4      14       4       0       0       0       0       0

 Cartesian Hessian Update
 Hessian Updated using BFGS Update


** GEOMETRY OPTIMIZATION IN DELOCALIZED INTERNAL COORDINATES **
   Searching for a Minimum

   Optimization Cycle:   2

                       Coordinates (Angstroms)
     ATOM                X               Y               Z
      1  N         0.8063587232   -0.4987607606    0.0000000000
      2  N         1.5188345512    0.4713323662    0.0000000000
      3  Cl        3.2052544710   -0.0699850174    0.0000000000
      4  I        -1.2984295858    0.0085782577    0.0000000000
   Point Group: cs    Number of degrees of freedom:     5


   Energy is  -7489.187677363

 Hessian Updated using BFGS Update

  5 Hessian modes will be used to form the next step
  Hessian Eigenvalues:
     0.102885    0.226939    0.262107    0.377540    0.816621

 Minimum Search - Taking Simple RFO Step
 Searching for Lamda that Minimizes Along All modes
 Value Taken    Lamda =  -0.00328604
 Step Taken.  Stepsize is  0.127411

                             Maximum     Tolerance    Cnvgd?
         Gradient           0.018845      0.000300      NO
         Displacement       0.103598      0.001200      NO
         Energy change     -0.011550      0.000001      NO


 New Cartesian Coordinates Obtained by Inverse Iteration

 Displacement from previous Coordinates is:  0.141917
 ----------------------------------------------------------------
             Standard Nuclear Orientation (Angstroms)
    I     Atom           X                Y                Z
 ----------------------------------------------------------------
    1      N       0.8086965508    -0.5230559977     0.0000000000
    2      N       1.5044075755     0.4482483544     0.0000000000
    3      Cl      3.2507156250    -0.0467350915     0.0000000000
    4      I      -1.3318015917     0.0327075808     0.0000000000
 ----------------------------------------------------------------
 Molecular Point Group                 Cs    NOp =  2
 Largest Abelian Subgroup              Cs    NOp =  2
 Nuclear Repulsion Energy =   343.0009636686 hartrees
 There are       42 alpha and       42 beta electrons
 Applying Cartesian multipole field
    Component          Value
    ---------          -----
     (2,0,0)        1.00000E-11
     (0,2,0)        2.00000E-11
     (0,0,2)       -3.00000E-11
 Nucleus-field energy     =     0.0000000107 hartrees
 Requested basis set is 6-311++G(d,p)
 There are 49 shells and 136 basis functions
 A cutoff of  1.0D-11 yielded    985 shell pairs
 There are      8237 function pairs (      9254 Cartesian)
 Smallest overlap matrix eigenvalue = 2.40E-04
 Guess MOs from SCF MO coefficient file

 -----------------------------------------------------------------------
  General SCF calculation program by
  Eric Jon Sundstrom, Paul Horn, Yuezhi Mao, Dmitri Zuev, Alec White,
  David Stuck, Shaama M.S., Shane Yost, Joonho Lee, David Small,
  Daniel Levine, Susi Lehtola, Hugh Burton, Evgeny Epifanovsky
 -----------------------------------------------------------------------
 Exchange:     0.2000 Hartree-Fock + 0.0800 Slater + 0.7200 B88
 Correlation:  0.1900 VWN1RPA + 0.8100 LYP
 Using SG-1 standard quadrature grid
 A restricted SCF calculation will be
 performed using DIIS
 SCF converges when DIIS error is below 1.0e-08
 ---------------------------------------
  Cycle       Energy         DIIS error
 ---------------------------------------
    1   -7489.1881798519      6.47e-04  
    2   -7489.1898306688      2.61e-04  
    3   -7489.1896154596      4.02e-04  
    4   -7489.1900109900      3.95e-05  
    5   -7489.1900127826      3.21e-05  
    6   -7489.1900150635      7.77e-06  
    7   -7489.1900151440      4.14e-06  
    8   -7489.1900151864      1.23e-06  
    9   -7489.1900151901      1.15e-07  
   10   -7489.1900151901      3.84e-08  
   11   -7489.1900151901      7.76e-09  Convergence criterion met
 ---------------------------------------
 SCF time:   CPU 11.62s  wall 12.00s 
 SCF   energy in the final basis set =    -7489.1900151901
 Total energy in the final basis set =    -7489.1900151901

 --------------------------------------------------------------
             Orbital Energies (a.u.) and Symmetries
 --------------------------------------------------------------

 Alpha MOs, Restricted
 -- Occupied --                  
******* -176.34 -165.74 -165.74 -165.74 -101.59  -35.84  -31.33
  1 A'    2 A'    3 A'    1 A"    4 A'    5 A'    6 A'    7 A'                 
-31.322 -31.322 -22.980 -22.978 -22.978 -22.972 -22.972 -14.469
  2 A"    8 A'    9 A'    3 A"   10 A'   11 A'    4 A"   12 A'                 
-14.453  -9.504  -7.270  -7.258  -7.257  -6.384  -4.800  -4.781
 13 A'   14 A'   15 A'    5 A"   16 A'   17 A'   18 A'    6 A"                 
 -4.780  -2.064  -2.059  -2.058  -2.042  -2.042  -1.134  -0.866
 19 A'   20 A'    7 A"   21 A'   22 A'    8 A"   23 A'   24 A'                 
 -0.703  -0.609  -0.512  -0.493  -0.492  -0.348  -0.342  -0.306
 25 A'   26 A'   27 A'   28 A'    9 A"   10 A"   29 A'   30 A'                 
 -0.297  -0.293
 11 A"   31 A'                                                                 
 -- Virtual --                   
 -0.158  -0.100  -0.048   0.031   0.062   0.067   0.069   0.104
 32 A'   12 A"   33 A'   34 A'   35 A'   13 A"   36 A'   37 A'                 
  0.116   0.120   0.132   0.146   0.173   0.189   0.203   0.204
 38 A'   14 A"   39 A'   15 A"   40 A'   41 A'   16 A"   42 A'                 
  0.207   0.246   0.363   0.388   0.399   0.403   0.417   0.435
 43 A'   44 A'   45 A'   17 A"   18 A"   46 A'   47 A'   48 A'                 
  0.445   0.446   0.489   0.568   0.635   0.681   0.759   0.766
 49 A'   19 A"   50 A'   51 A'   52 A'   20 A"   53 A'   21 A"                 
  0.781   0.829   0.844   0.844   0.913   0.917   0.975   1.094
 54 A'   55 A'   56 A'   22 A"   57 A'   23 A"   58 A'   59 A'                 
  1.148   1.246   1.258   1.291   1.325   1.600   1.691   1.719
 60 A'   61 A'   24 A"   62 A'   63 A'   25 A"   64 A'   26 A"                 
  1.912   2.053   2.154   2.230   2.259   2.393   2.553   2.702
 65 A'   27 A"   66 A'   67 A'   28 A"   68 A'   69 A'   29 A"                 
  2.760   2.985   3.639   3.699   3.876   3.912   3.937   3.954
 70 A'   71 A'   30 A"   72 A'   31 A"   73 A'   32 A"   74 A'                 
  3.959   3.983   4.036   4.191   4.340   4.718   5.952   5.965
 33 A"   75 A'   76 A'   77 A'   78 A'   79 A'   34 A"   80 A'                 
  5.995   9.611  25.745  25.790  26.196  27.786  28.297  28.307
 81 A'   82 A'   35 A"   83 A'   84 A'   85 A'   36 A"   86 A'                 
 28.325  28.507  28.514  28.514  28.535  28.613  35.140  35.738
 87 A'   37 A"   38 A"   88 A'   89 A'   90 A'   91 A'   92 A'                 
127.844 127.851 127.877 151.591 215.5831901.752
 39 A"   93 A'   94 A'   95 A'   96 A'   97 A'                                 

 Beta MOs, Restricted
 -- Occupied --                  
******* -176.34 -165.74 -165.74 -165.74 -101.59  -35.84  -31.33
  1 A'    2 A'    3 A'    1 A"    4 A'    5 A'    6 A'    7 A'                 
-31.322 -31.322 -22.980 -22.978 -22.978 -22.972 -22.972 -14.469
  2 A"    8 A'    9 A'    3 A"   10 A'   11 A'    4 A"   12 A'                 
-14.453  -9.504  -7.270  -7.258  -7.257  -6.384  -4.800  -4.781
 13 A'   14 A'   15 A'    5 A"   16 A'   17 A'   18 A'    6 A"                 
 -4.780  -2.064  -2.059  -2.058  -2.042  -2.042  -1.134  -0.866
 19 A'   20 A'    7 A"   21 A'   22 A'    8 A"   23 A'   24 A'                 
 -0.703  -0.609  -0.512  -0.493  -0.492  -0.348  -0.342  -0.306
 25 A'   26 A'   27 A'   28 A'    9 A"   10 A"   29 A'   30 A'                 
 -0.297  -0.293
 11 A"   31 A'                                                                 
 -- Virtual --                   
 -0.158  -0.100  -0.048   0.031   0.062   0.067   0.069   0.104
 32 A'   12 A"   33 A'   34 A'   35 A'   13 A"   36 A'   37 A'                 
  0.116   0.120   0.132   0.146   0.173   0.189   0.203   0.204
 38 A'   14 A"   39 A'   15 A"   40 A'   41 A'   16 A"   42 A'                 
  0.207   0.246   0.363   0.388   0.399   0.403   0.417   0.435
 43 A'   44 A'   45 A'   17 A"   18 A"   46 A'   47 A'   48 A'                 
  0.445   0.446   0.489   0.568   0.635   0.681   0.759   0.766
 49 A'   19 A"   50 A'   51 A'   52 A'   20 A"   53 A'   21 A"                 
  0.781   0.829   0.844   0.844   0.913   0.917   0.975   1.094
 54 A'   55 A'   56 A'   22 A"   57 A'   23 A"   58 A'   59 A'                 
  1.148   1.246   1.258   1.291   1.325   1.600   1.691   1.719
 60 A'   61 A'   24 A"   62 A'   63 A'   25 A"   64 A'   26 A"                 
  1.912   2.053   2.154   2.230   2.259   2.393   2.553   2.702
 65 A'   27 A"   66 A'   67 A'   28 A"   68 A'   69 A'   29 A"                 
  2.760   2.985   3.639   3.699   3.876   3.912   3.937   3.954
 70 A'   71 A'   30 A"   72 A'   31 A"   73 A'   32 A"   74 A'                 
  3.959   3.983   4.036   4.191   4.340   4.718   5.952   5.965
 33 A"   75 A'   76 A'   77 A'   78 A'   79 A'   34 A"   80 A'                 
  5.995   9.611  25.745  25.790  26.196  27.786  28.297  28.307
 81 A'   82 A'   35 A"   83 A'   84 A'   85 A'   36 A"   86 A'                 
 28.325  28.507  28.514  28.514  28.535  28.613  35.140  35.738
 87 A'   37 A"   38 A"   88 A'   89 A'   90 A'   91 A'   92 A'                 
127.844 127.851 127.877 151.591 215.5831901.752
 39 A"   93 A'   94 A'   95 A'   96 A'   97 A'                                 
 --------------------------------------------------------------

          Ground-State Mulliken Net Atomic Charges

     Atom                 Charge (a.u.)
  ----------------------------------------
      1 N                    -0.109613
      2 N                     0.023968
      3 Cl                   -0.054321
      4 I                     0.139966
  ----------------------------------------
  Sum of atomic charges =    -0.000000

 -----------------------------------------------------------------
                    Cartesian Multipole Moments
 -----------------------------------------------------------------
    Charge (ESU x 10^10)
                -0.0000
    Dipole Moment (Debye)
         X      -1.1995      Y       0.1021      Z      -0.0000
       Tot       1.2038
    Quadrupole Moments (Debye-Ang)
        XX     -49.6380     XY      -0.9575     YY     -54.2562
        XZ       0.0000     YZ       0.0000     ZZ     -52.0911
    Octopole Moments (Debye-Ang^2)
       XXX     -57.9091    XXY      -0.0795    XYY     -18.3457
       YYY       0.3333    XXZ      -0.0000    XYZ       0.0000
       YYZ      -0.0000    XZZ     -15.6215    YZZ       0.0552
       ZZZ      -0.0000
    Hexadecapole Moments (Debye-Ang^3)
      XXXX   -1179.9173   XXXY     -11.7953   XXYY    -230.3940
      XYYY       5.3590   YYYY     -86.0336   XXXZ      -0.0000
      XXYZ       0.0000   XYYZ       0.0000   YYYZ       0.0000
      XXZZ    -225.0890   XYZZ       1.8312   YYZZ     -24.7793
      XZZZ       0.0000   YZZZ       0.0000   ZZZZ     -65.1924
 -----------------------------------------------------------------
 Calculating analytic gradient of the SCF energy
 Gradient of SCF Energy
            1           2           3           4
    1  -0.0042665   0.0160462  -0.0142390   0.0024593
    2  -0.0054311   0.0015683   0.0028853   0.0009775
    3   0.0000000   0.0000000  -0.0000000  -0.0000000
 Max gradient component =       1.605E-02
 RMS gradient           =       6.619E-03
 Gradient time:  CPU 3.86 s  wall 3.86 s
 Geometry Optimization Parameters
   NAtoms,    NIC,     NZ,  NCons,   NDum,   NFix, NCnnct, MaxDiis
        4      14       4       0       0       0       0       0

 Cartesian Hessian Update
 Hessian Updated using BFGS Update


** GEOMETRY OPTIMIZATION IN DELOCALIZED INTERNAL COORDINATES **
   Searching for a Minimum

   Optimization Cycle:   3

                       Coordinates (Angstroms)
     ATOM                X               Y               Z
      1  N         0.8086965508   -0.5230559977    0.0000000000
      2  N         1.5044075755    0.4482483544    0.0000000000
      3  Cl        3.2507156250   -0.0467350915    0.0000000000
      4  I        -1.3318015917    0.0327075808    0.0000000000
   Point Group: cs    Number of degrees of freedom:     5


   Energy is  -7489.190015190

 Hessian Updated using BFGS Update

  5 Hessian modes will be used to form the next step
  Hessian Eigenvalues:
     0.080534    0.169965    0.268104    0.351500    0.829602

 Minimum Search - Taking Simple RFO Step
 Searching for Lamda that Minimizes Along All modes
 Value Taken    Lamda =  -0.00193259
 Step Taken.  Stepsize is  0.132636

                             Maximum     Tolerance    Cnvgd?
         Gradient           0.011843      0.000300      NO
         Displacement       0.112540      0.001200      NO
         Energy change     -0.002338      0.000001      NO


 New Cartesian Coordinates Obtained by Inverse Iteration

 Displacement from previous Coordinates is:  0.113475
 ----------------------------------------------------------------
             Standard Nuclear Orientation (Angstroms)
    I     Atom           X                Y                Z
 ----------------------------------------------------------------
    1      N       0.8120614199    -0.5151906798     0.0000000000
    2      N       1.4909379864     0.4514698194     0.0000000000
    3      Cl      3.2958644674    -0.0548157598     0.0000000000
    4      I      -1.3668457141     0.0297014663     0.0000000000
 ----------------------------------------------------------------
 Molecular Point Group                 Cs    NOp =  2
 Largest Abelian Subgroup              Cs    NOp =  2
 Nuclear Repulsion Energy =   338.0839647106 hartrees
 There are       42 alpha and       42 beta electrons
 Applying Cartesian multipole field
    Component          Value
    ---------          -----
     (2,0,0)        1.00000E-11
     (0,2,0)        2.00000E-11
     (0,0,2)       -3.00000E-11
 Nucleus-field energy     =     0.0000000111 hartrees
 Requested basis set is 6-311++G(d,p)
 There are 49 shells and 136 basis functions
 A cutoff of  1.0D-11 yielded    976 shell pairs
 There are      8158 function pairs (      9170 Cartesian)
 Smallest overlap matrix eigenvalue = 2.29E-04
 Guess MOs from SCF MO coefficient file

 -----------------------------------------------------------------------
  General SCF calculation program by
  Eric Jon Sundstrom, Paul Horn, Yuezhi Mao, Dmitri Zuev, Alec White,
  David Stuck, Shaama M.S., Shane Yost, Joonho Lee, David Small,
  Daniel Levine, Susi Lehtola, Hugh Burton, Evgeny Epifanovsky
 -----------------------------------------------------------------------
 Exchange:     0.2000 Hartree-Fock + 0.0800 Slater + 0.7200 B88
 Correlation:  0.1900 VWN1RPA + 0.8100 LYP
 Using SG-1 standard quadrature grid
 A restricted SCF calculation will be
 performed using DIIS
 SCF converges when DIIS error is below 1.0e-08
 ---------------------------------------
  Cycle       Energy         DIIS error
 ---------------------------------------
    1   -7489.1894237733      6.47e-04  
    2   -7489.1910918644      2.40e-04  
    3   -7489.1908348947      4.13e-04  
    4   -7489.1912617663      4.05e-05  
    5   -7489.1912626044      3.27e-05  
    6   -7489.1912647053      9.70e-06  
    7   -7489.1912648965      2.46e-06  
    8   -7489.1912649038      1.66e-06  
    9   -7489.1912649125      1.09e-07  
   10   -7489.1912649125      3.03e-08  
   11   -7489.1912649125      7.99e-09  Convergence criterion met
 ---------------------------------------
 SCF time:   CPU 11.53s  wall 12.00s 
 SCF   energy in the final basis set =    -7489.1912649125
 Total energy in the final basis set =    -7489.1912649125

 --------------------------------------------------------------
             Orbital Energies (a.u.) and Symmetries
 --------------------------------------------------------------

 Alpha MOs, Restricted
 -- Occupied --                  
******* -176.34 -165.75 -165.74 -165.74 -101.59  -35.84  -31.33
  1 A'    2 A'    3 A'    1 A"    4 A'    5 A'    6 A'    7 A'                 
-31.325 -31.325 -22.983 -22.981 -22.981 -22.975 -22.975 -14.472
  2 A"    8 A'    9 A'    3 A"   10 A'   11 A'    4 A"   12 A'                 
-14.457  -9.498  -7.264  -7.252  -7.251  -6.387  -4.803  -4.783
 13 A'   14 A'   15 A'    5 A"   16 A'   17 A'   18 A'    6 A"                 
 -4.783  -2.067  -2.062  -2.061  -2.045  -2.045  -1.141  -0.854
 19 A'   20 A'    7 A"   21 A'   22 A'    8 A"   23 A'   24 A'                 
 -0.702  -0.608  -0.512  -0.494  -0.493  -0.344  -0.338  -0.307
 25 A'   26 A'   27 A'    9 A"   28 A'   10 A"   29 A'   30 A'                 
 -0.300  -0.296
 11 A"   31 A'                                                                 
 -- Virtual --                   
 -0.172  -0.098  -0.054   0.032   0.062   0.068   0.069   0.104
 32 A'   12 A"   33 A'   34 A'   35 A'   13 A"   36 A'   37 A'                 
  0.114   0.118   0.131   0.147   0.171   0.187   0.202   0.202
 38 A'   14 A"   39 A'   15 A"   40 A'   41 A'   16 A"   42 A'                 
  0.207   0.246   0.368   0.385   0.396   0.400   0.418   0.436
 43 A'   44 A'   45 A'   17 A"   18 A"   46 A'   47 A'   48 A'                 
  0.448   0.449   0.488   0.562   0.634   0.683   0.757   0.764
 49 A'   19 A"   50 A'   51 A'   52 A'   20 A"   53 A'   21 A"                 
  0.781   0.824   0.850   0.853   0.913   0.920   0.963   1.077
 54 A'   55 A'   22 A"   56 A'   57 A'   23 A"   58 A'   59 A'                 
  1.149   1.250   1.256   1.291   1.314   1.604   1.684   1.703
 60 A'   61 A'   24 A"   62 A'   63 A'   25 A"   64 A'   26 A"                 
  1.878   2.059   2.133   2.232   2.254   2.409   2.545   2.718
 65 A'   27 A"   66 A'   67 A'   28 A"   68 A'   69 A'   29 A"                 
  2.761   3.000   3.638   3.695   3.879   3.911   3.934   3.950
 70 A'   71 A'   30 A"   72 A'   31 A"   73 A'   32 A"   74 A'                 
  3.954   3.993   4.032   4.176   4.332   4.700   5.949   5.962
 33 A"   75 A'   76 A'   77 A'   78 A'   79 A'   34 A"   80 A'                 
  5.992   9.601  25.746  25.789  26.184  27.776  28.294  28.303
 81 A'   82 A'   35 A"   83 A'   84 A'   85 A'   36 A"   86 A'                 
 28.323  28.504  28.509  28.511  28.530  28.605  35.127  35.792
 87 A'   37 A"   38 A"   88 A'   89 A'   90 A'   91 A'   92 A'                 
127.840 127.847 127.873 151.583 215.5711901.743
 39 A"   93 A'   94 A'   95 A'   96 A'   97 A'                                 

 Beta MOs, Restricted
 -- Occupied --                  
******* -176.34 -165.75 -165.74 -165.74 -101.59  -35.84  -31.33
  1 A'    2 A'    3 A'    1 A"    4 A'    5 A'    6 A'    7 A'                 
-31.325 -31.325 -22.983 -22.981 -22.981 -22.975 -22.975 -14.472
  2 A"    8 A'    9 A'    3 A"   10 A'   11 A'    4 A"   12 A'                 
-14.457  -9.498  -7.264  -7.252  -7.251  -6.387  -4.803  -4.783
 13 A'   14 A'   15 A'    5 A"   16 A'   17 A'   18 A'    6 A"                 
 -4.783  -2.067  -2.062  -2.061  -2.045  -2.045  -1.141  -0.854
 19 A'   20 A'    7 A"   21 A'   22 A'    8 A"   23 A'   24 A'                 
 -0.702  -0.608  -0.512  -0.494  -0.493  -0.344  -0.338  -0.307
 25 A'   26 A'   27 A'    9 A"   28 A'   10 A"   29 A'   30 A'                 
 -0.300  -0.296
 11 A"   31 A'                                                                 
 -- Virtual --                   
 -0.172  -0.098  -0.054   0.032   0.062   0.068   0.069   0.104
 32 A'   12 A"   33 A'   34 A'   35 A'   13 A"   36 A'   37 A'                 
  0.114   0.118   0.131   0.147   0.171   0.187   0.202   0.202
 38 A'   14 A"   39 A'   15 A"   40 A'   41 A'   16 A"   42 A'                 
  0.207   0.246   0.368   0.385   0.396   0.400   0.418   0.436
 43 A'   44 A'   45 A'   17 A"   18 A"   46 A'   47 A'   48 A'                 
  0.448   0.449   0.488   0.562   0.634   0.683   0.757   0.764
 49 A'   19 A"   50 A'   51 A'   52 A'   20 A"   53 A'   21 A"                 
  0.781   0.824   0.850   0.853   0.913   0.920   0.963   1.077
 54 A'   55 A'   22 A"   56 A'   57 A'   23 A"   58 A'   59 A'                 
  1.149   1.250   1.256   1.291   1.314   1.604   1.684   1.703
 60 A'   61 A'   24 A"   62 A'   63 A'   25 A"   64 A'   26 A"                 
  1.878   2.059   2.133   2.232   2.254   2.409   2.545   2.718
 65 A'   27 A"   66 A'   67 A'   28 A"   68 A'   69 A'   29 A"                 
  2.761   3.000   3.638   3.695   3.879   3.911   3.934   3.950
 70 A'   71 A'   30 A"   72 A'   31 A"   73 A'   32 A"   74 A'                 
  3.954   3.993   4.032   4.176   4.332   4.700   5.949   5.962
 33 A"   75 A'   76 A'   77 A'   78 A'   79 A'   34 A"   80 A'                 
  5.992   9.601  25.746  25.789  26.184  27.776  28.294  28.303
 81 A'   82 A'   35 A"   83 A'   84 A'   85 A'   36 A"   86 A'                 
 28.323  28.504  28.509  28.511  28.530  28.605  35.127  35.792
 87 A'   37 A"   38 A"   88 A'   89 A'   90 A'   91 A'   92 A'                 
127.840 127.847 127.873 151.583 215.5711901.743
 39 A"   93 A'   94 A'   95 A'   96 A'   97 A'                                 
 --------------------------------------------------------------

          Ground-State Mulliken Net Atomic Charges

     Atom                 Charge (a.u.)
  ----------------------------------------
      1 N                    -0.092414
      2 N                     0.032100
      3 Cl                   -0.076506
      4 I                     0.136820
  ----------------------------------------
  Sum of atomic charges =     0.000000

 -----------------------------------------------------------------
                    Cartesian Multipole Moments
 -----------------------------------------------------------------
    Charge (ESU x 10^10)
                 0.0000
    Dipole Moment (Debye)
         X      -1.5484      Y       0.0983      Z       0.0000
       Tot       1.5515
    Quadrupole Moments (Debye-Ang)
        XX     -50.7295     XY      -0.9288     YY     -54.1814
        XZ      -0.0000     YZ       0.0000     ZZ     -52.1869
    Octopole Moments (Debye-Ang^2)
       XXX     -62.1539    XXY       0.0006    XYY     -18.0019
       YYY       0.6841    XXZ       0.0000    XYZ      -0.0000
       YYZ       0.0000    XZZ     -15.5286    YZZ       0.1848
       ZZZ       0.0000
    Hexadecapole Moments (Debye-Ang^3)
      XXXX   -1233.0515   XXXY     -10.9196   XXYY    -237.5183
      XYYY       6.1310   YYYY     -85.5714   XXXZ       0.0000
      XXYZ       0.0000   XYYZ      -0.0000   YYYZ       0.0000
      XXZZ    -232.7953   XYZZ       2.1170   YYZZ     -24.7662
      XZZZ       0.0000   YZZZ       0.0000   ZZZZ     -65.4447
 -----------------------------------------------------------------
 Calculating analytic gradient of the SCF energy
 Gradient of SCF Energy
            1           2           3           4
    1   0.0027045   0.0062486  -0.0068672  -0.0020859
    2  -0.0013123  -0.0012576   0.0010986   0.0014712
    3  -0.0000000   0.0000000   0.0000000   0.0000000
 Max gradient component =       6.867E-03
 RMS gradient           =       2.952E-03
 Gradient time:  CPU 3.72 s  wall 3.73 s
 Geometry Optimization Parameters
   NAtoms,    NIC,     NZ,  NCons,   NDum,   NFix, NCnnct, MaxDiis
        4      14       4       0       0       0       0       0

 Cartesian Hessian Update
 Hessian Updated using BFGS Update


** GEOMETRY OPTIMIZATION IN DELOCALIZED INTERNAL COORDINATES **
   Searching for a Minimum

   Optimization Cycle:   4

                       Coordinates (Angstroms)
     ATOM                X               Y               Z
      1  N         0.8120614199   -0.5151906798    0.0000000000
      2  N         1.4909379864    0.4514698194    0.0000000000
      3  Cl        3.2958644674   -0.0548157598    0.0000000000
      4  I        -1.3668457141    0.0297014663    0.0000000000
   Point Group: cs    Number of degrees of freedom:     5


   Energy is  -7489.191264912

 Hessian Updated using BFGS Update

  5 Hessian modes will be used to form the next step
  Hessian Eigenvalues:
     0.071280    0.133862    0.259415    0.351109    0.836713

 Minimum Search - Taking Simple RFO Step
 Searching for Lamda that Minimizes Along All modes
 Value Taken    Lamda =  -0.00054597
 Step Taken.  Stepsize is  0.077412

                             Maximum     Tolerance    Cnvgd?
         Gradient           0.006575      0.000300      NO
         Displacement       0.055513      0.001200      NO
         Energy change     -0.001250      0.000001      NO


 New Cartesian Coordinates Obtained by Inverse Iteration

 Displacement from previous Coordinates is:  0.062093
 ----------------------------------------------------------------
             Standard Nuclear Orientation (Angstroms)
    I     Atom           X                Y                Z
 ----------------------------------------------------------------
    1      N       0.8051757513    -0.5101527365     0.0000000000
    2      N       1.4780599349     0.4532926836     0.0000000000
    3      Cl      3.3233138619    -0.0591453603     0.0000000000
    4      I      -1.3745313884     0.0271702592     0.0000000000
 ----------------------------------------------------------------
 Molecular Point Group                 Cs    NOp =  2
 Largest Abelian Subgroup              Cs    NOp =  2
 Nuclear Repulsion Energy =   336.5558601992 hartrees
 There are       42 alpha and       42 beta electrons
 Applying Cartesian multipole field
    Component          Value
    ---------          -----
     (2,0,0)        1.00000E-11
     (0,2,0)        2.00000E-11
     (0,0,2)       -3.00000E-11
 Nucleus-field energy     =     0.0000000112 hartrees
 Requested basis set is 6-311++G(d,p)
 There are 49 shells and 136 basis functions
 A cutoff of  1.0D-11 yielded    974 shell pairs
 There are      8145 function pairs (      9157 Cartesian)
 Smallest overlap matrix eigenvalue = 2.23E-04
 Guess MOs from SCF MO coefficient file

 -----------------------------------------------------------------------
  General SCF calculation program by
  Eric Jon Sundstrom, Paul Horn, Yuezhi Mao, Dmitri Zuev, Alec White,
  David Stuck, Shaama M.S., Shane Yost, Joonho Lee, David Small,
  Daniel Levine, Susi Lehtola, Hugh Burton, Evgeny Epifanovsky
 -----------------------------------------------------------------------
 Exchange:     0.2000 Hartree-Fock + 0.0800 Slater + 0.7200 B88
 Correlation:  0.1900 VWN1RPA + 0.8100 LYP
 Using SG-1 standard quadrature grid
 A restricted SCF calculation will be
 performed using DIIS
 SCF converges when DIIS error is below 1.0e-08
 ---------------------------------------
  Cycle       Energy         DIIS error
 ---------------------------------------
    1   -7489.1910427883      3.64e-04  
    2   -7489.1914943377      2.25e-04  
    3   -7489.1913733137      3.28e-04  
    4   -7489.1916250655      3.12e-05  
    5   -7489.1916263622      1.99e-05  
    6   -7489.1916272343      5.55e-06  
    7   -7489.1916272832      2.74e-06  
    8   -7489.1916273059      7.86e-07  
    9   -7489.1916273076      8.73e-08  
   10   -7489.1916273076      3.16e-08  
   11   -7489.1916273076      6.16e-09  Convergence criterion met
 ---------------------------------------
 SCF time:   CPU 11.47s  wall 12.00s 
 SCF   energy in the final basis set =    -7489.1916273076
 Total energy in the final basis set =    -7489.1916273076

 --------------------------------------------------------------
             Orbital Energies (a.u.) and Symmetries
 --------------------------------------------------------------

 Alpha MOs, Restricted
 -- Occupied --                  
******* -176.35 -165.75 -165.75 -165.75 -101.58  -35.84  -31.34
  1 A'    2 A'    3 A'    1 A"    4 A'    5 A'    6 A'    7 A'                 
-31.328 -31.328 -22.986 -22.984 -22.984 -22.978 -22.978 -14.473
  2 A"    8 A'    9 A'    3 A"   10 A'   11 A'    4 A"   12 A'                 
-14.459  -9.492  -7.259  -7.247  -7.246  -6.390  -4.806  -4.786
 13 A'   14 A'   15 A'    5 A"   16 A'   17 A'   18 A'    6 A"                 
 -4.786  -2.071  -2.065  -2.065  -2.048  -2.048  -1.144  -0.845
 19 A'   20 A'    7 A"   21 A'   22 A'    8 A"   23 A'   24 A'                 
 -0.705  -0.606  -0.512  -0.496  -0.493  -0.340  -0.335  -0.308
 25 A'   26 A'   27 A'    9 A"   28 A'   10 A"   29 A'   30 A'                 
 -0.302  -0.298
 11 A"   31 A'                                                                 
 -- Virtual --                   
 -0.178  -0.097  -0.058   0.034   0.062   0.069   0.069   0.104
 32 A'   12 A"   33 A'   34 A'   35 A'   13 A"   36 A'   37 A'                 
  0.114   0.118   0.131   0.147   0.170   0.185   0.200   0.201
 38 A'   14 A"   39 A'   15 A"   40 A'   41 A'   16 A"   42 A'                 
  0.207   0.247   0.370   0.383   0.394   0.399   0.419   0.436
 43 A'   44 A'   45 A'   17 A"   18 A"   46 A'   47 A'   48 A'                 
  0.452   0.453   0.488   0.562   0.636   0.686   0.757   0.763
 19 A"   49 A'   50 A'   51 A'   52 A'   20 A"   53 A'   21 A"                 
  0.780   0.823   0.854   0.860   0.913   0.921   0.957   1.065
 54 A'   55 A'   22 A"   56 A'   57 A'   23 A"   58 A'   59 A'                 
  1.149   1.252   1.254   1.294   1.313   1.606   1.681   1.697
 60 A'   61 A'   24 A"   62 A'   63 A'   25 A"   64 A'   26 A"                 
  1.861   2.064   2.124   2.234   2.252   2.415   2.539   2.725
 65 A'   27 A"   66 A'   67 A'   28 A"   68 A'   69 A'   29 A"                 
  2.761   3.006   3.637   3.693   3.880   3.906   3.931   3.948
 70 A'   71 A'   30 A"   72 A'   31 A"   73 A'   32 A"   74 A'                 
  3.951   3.998   4.031   4.174   4.330   4.691   5.946   5.959
 33 A"   75 A'   76 A'   77 A'   78 A'   79 A'   34 A"   80 A'                 
  5.989   9.597  25.748  25.789  26.169  27.773  28.291  28.300
 81 A'   82 A'   35 A"   83 A'   84 A'   85 A'   36 A"   86 A'                 
 28.319  28.501  28.506  28.508  28.527  28.602  35.121  35.818
 87 A'   37 A"   38 A"   88 A'   89 A'   90 A'   91 A'   92 A'                 
127.837 127.844 127.870 151.580 215.5661901.741
 39 A"   93 A'   94 A'   95 A'   96 A'   97 A'                                 

 Beta MOs, Restricted
 -- Occupied --                  
******* -176.35 -165.75 -165.75 -165.75 -101.58  -35.84  -31.34
  1 A'    2 A'    3 A'    1 A"    4 A'    5 A'    6 A'    7 A'                 
-31.328 -31.328 -22.986 -22.984 -22.984 -22.978 -22.978 -14.473
  2 A"    8 A'    9 A'    3 A"   10 A'   11 A'    4 A"   12 A'                 
-14.459  -9.492  -7.259  -7.247  -7.246  -6.390  -4.806  -4.786
 13 A'   14 A'   15 A'    5 A"   16 A'   17 A'   18 A'    6 A"                 
 -4.786  -2.071  -2.065  -2.065  -2.048  -2.048  -1.144  -0.845
 19 A'   20 A'    7 A"   21 A'   22 A'    8 A"   23 A'   24 A'                 
 -0.705  -0.606  -0.512  -0.496  -0.493  -0.340  -0.335  -0.308
 25 A'   26 A'   27 A'    9 A"   28 A'   10 A"   29 A'   30 A'                 
 -0.302  -0.298
 11 A"   31 A'                                                                 
 -- Virtual --                   
 -0.178  -0.097  -0.058   0.034   0.062   0.069   0.069   0.104
 32 A'   12 A"   33 A'   34 A'   35 A'   13 A"   36 A'   37 A'                 
  0.114   0.118   0.131   0.147   0.170   0.185   0.200   0.201
 38 A'   14 A"   39 A'   15 A"   40 A'   41 A'   16 A"   42 A'                 
  0.207   0.247   0.370   0.383   0.394   0.399   0.419   0.436
 43 A'   44 A'   45 A'   17 A"   18 A"   46 A'   47 A'   48 A'                 
  0.452   0.453   0.488   0.562   0.636   0.686   0.757   0.763
 19 A"   49 A'   50 A'   51 A'   52 A'   20 A"   53 A'   21 A"                 
  0.780   0.823   0.854   0.860   0.913   0.921   0.957   1.065
 54 A'   55 A'   22 A"   56 A'   57 A'   23 A"   58 A'   59 A'                 
  1.149   1.252   1.254   1.294   1.313   1.606   1.681   1.697
 60 A'   61 A'   24 A"   62 A'   63 A'   25 A"   64 A'   26 A"                 
  1.861   2.064   2.124   2.234   2.252   2.415   2.539   2.725
 65 A'   27 A"   66 A'   67 A'   28 A"   68 A'   69 A'   29 A"                 
  2.761   3.006   3.637   3.693   3.880   3.906   3.931   3.948
 70 A'   71 A'   30 A"   72 A'   31 A"   73 A'   32 A"   74 A'                 
  3.951   3.998   4.031   4.174   4.330   4.691   5.946   5.959
 33 A"   75 A'   76 A'   77 A'   78 A'   79 A'   34 A"   80 A'                 
  5.989   9.597  25.748  25.789  26.169  27.773  28.291  28.300
 81 A'   82 A'   35 A"   83 A'   84 A'   85 A'   36 A"   86 A'                 
 28.319  28.501  28.506  28.508  28.527  28.602  35.121  35.818
 87 A'   37 A"   38 A"   88 A'   89 A'   90 A'   91 A'   92 A'                 
127.837 127.844 127.870 151.580 215.5661901.741
 39 A"   93 A'   94 A'   95 A'   96 A'   97 A'                                 
 --------------------------------------------------------------

          Ground-State Mulliken Net Atomic Charges

     Atom                 Charge (a.u.)
  ----------------------------------------
      1 N                    -0.085424
      2 N                     0.034552
      3 Cl                   -0.093846
      4 I                     0.144718
  ----------------------------------------
  Sum of atomic charges =     0.000000

 -----------------------------------------------------------------
                    Cartesian Multipole Moments
 -----------------------------------------------------------------
    Charge (ESU x 10^10)
                 0.0000
    Dipole Moment (Debye)
         X      -1.8903      Y       0.0990      Z      -0.0000
       Tot       1.8929
    Quadrupole Moments (Debye-Ang)
        XX     -51.6207     XY      -0.9071     YY     -54.1362
        XZ       0.0000     YZ       0.0000     ZZ     -52.2159
    Octopole Moments (Debye-Ang^2)
       XXX     -66.8774    XXY       0.1255    XYY     -18.2476
       YYY       0.9331    XXZ       0.0000    XYZ       0.0000
       YYZ      -0.0000    XZZ     -15.9063    YZZ       0.2766
       ZZZ      -0.0000
    Hexadecapole Moments (Debye-Ang^3)
      XXXX   -1262.9410   XXXY     -10.3680   XXYY    -240.8618
      XYYY       6.3886   YYYY     -85.2644   XXXZ       0.0000
      XXYZ      -0.0000   XYYZ       0.0000   YYYZ       0.0000
      XXZZ    -236.3993   XYZZ       2.2177   YYZZ     -24.7331
      XZZZ       0.0000   YZZZ       0.0000   ZZZZ     -65.4863
 -----------------------------------------------------------------
 Calculating analytic gradient of the SCF energy
 Gradient of SCF Energy
            1           2           3           4
    1   0.0019769   0.0013970  -0.0026619  -0.0007121
    2   0.0010014  -0.0026045   0.0004088   0.0011943
    3  -0.0000000  -0.0000000   0.0000000  -0.0000000
 Max gradient component =       2.662E-03
 RMS gradient           =       1.379E-03
 Gradient time:  CPU 3.71 s  wall 3.71 s
 Geometry Optimization Parameters
   NAtoms,    NIC,     NZ,  NCons,   NDum,   NFix, NCnnct, MaxDiis
        4      14       4       0       0       0       0       0

 Cartesian Hessian Update
 Hessian Updated using BFGS Update


** GEOMETRY OPTIMIZATION IN DELOCALIZED INTERNAL COORDINATES **
   Searching for a Minimum

   Optimization Cycle:   5

                       Coordinates (Angstroms)
     ATOM                X               Y               Z
      1  N         0.8051757513   -0.5101527365    0.0000000000
      2  N         1.4780599349    0.4532926836    0.0000000000
      3  Cl        3.3233138619   -0.0591453603    0.0000000000
      4  I        -1.3745313884    0.0271702592    0.0000000000
   Point Group: cs    Number of degrees of freedom:     5


   Energy is  -7489.191627308

 Hessian Updated using BFGS Update

  5 Hessian modes will be used to form the next step
  Hessian Eigenvalues:
     0.051232    0.117954    0.255633    0.361878    0.839139

 Minimum Search - Taking Simple RFO Step
 Searching for Lamda that Minimizes Along All modes
 Value Taken    Lamda =  -0.00014672
 Step Taken.  Stepsize is  0.048288

                             Maximum     Tolerance    Cnvgd?
         Gradient           0.002589      0.000300      NO
         Displacement       0.034513      0.001200      NO
         Energy change     -0.000362      0.000001      NO


 New Cartesian Coordinates Obtained by Inverse Iteration

 Displacement from previous Coordinates is:  0.047741
 ----------------------------------------------------------------
             Standard Nuclear Orientation (Angstroms)
    I     Atom           X                Y                Z
 ----------------------------------------------------------------
    1      N       0.8011846556    -0.5012780773     0.0000000000
    2      N       1.4730503930     0.4612427420     0.0000000000
    3      Cl      3.3394726782    -0.0683850068     0.0000000000
    4      I      -1.3816895671     0.0195851881     0.0000000000
 ----------------------------------------------------------------
 Molecular Point Group                 Cs    NOp =  2
 Largest Abelian Subgroup              Cs    NOp =  2
 Nuclear Repulsion Energy =   335.4215045553 hartrees
 There are       42 alpha and       42 beta electrons
 Applying Cartesian multipole field
    Component          Value
    ---------          -----
     (2,0,0)        1.00000E-11
     (0,2,0)        2.00000E-11
     (0,0,2)       -3.00000E-11
 Nucleus-field energy     =     0.0000000113 hartrees
 Requested basis set is 6-311++G(d,p)
 There are 49 shells and 136 basis functions
 A cutoff of  1.0D-11 yielded    970 shell pairs
 There are      8102 function pairs (      9108 Cartesian)
 Smallest overlap matrix eigenvalue = 2.22E-04
 Guess MOs from SCF MO coefficient file

 -----------------------------------------------------------------------
  General SCF calculation program by
  Eric Jon Sundstrom, Paul Horn, Yuezhi Mao, Dmitri Zuev, Alec White,
  David Stuck, Shaama M.S., Shane Yost, Joonho Lee, David Small,
  Daniel Levine, Susi Lehtola, Hugh Burton, Evgeny Epifanovsky
 -----------------------------------------------------------------------
 Exchange:     0.2000 Hartree-Fock + 0.0800 Slater + 0.7200 B88
 Correlation:  0.1900 VWN1RPA + 0.8100 LYP
 Using SG-1 standard quadrature grid
 A restricted SCF calculation will be
 performed using DIIS
 SCF converges when DIIS error is below 1.0e-08
 ---------------------------------------
  Cycle       Energy         DIIS error
 ---------------------------------------
    1   -7489.1915058524      2.07e-04  
    2   -7489.1916655702      1.28e-04  
    3   -7489.1916184789      1.91e-04  
    4   -7489.1917112607      2.05e-05  
    5   -7489.1917118957      1.09e-05  
    6   -7489.1917121957      3.16e-06  
    7   -7489.1917122202      9.97e-07  
    8   -7489.1917122229      5.23e-07  
    9   -7489.1917122236      5.43e-08  
   10   -7489.1917122236      1.60e-08  
   11   -7489.1917122237      2.87e-09  Convergence criterion met
 ---------------------------------------
 SCF time:   CPU 11.54s  wall 11.00s 
 SCF   energy in the final basis set =    -7489.1917122237
 Total energy in the final basis set =    -7489.1917122237

 --------------------------------------------------------------
             Orbital Energies (a.u.) and Symmetries
 --------------------------------------------------------------

 Alpha MOs, Restricted
 -- Occupied --                  
******* -176.35 -165.75 -165.75 -165.75 -101.58  -35.84  -31.34
  1 A'    2 A'    3 A'    1 A"    4 A'    5 A'    6 A'    7 A'                 
-31.330 -31.330 -22.988 -22.986 -22.986 -22.980 -22.980 -14.474
  2 A"    8 A'    9 A'    3 A"   10 A'   11 A'    4 A"   12 A'                 
-14.460  -9.489  -7.256  -7.244  -7.243  -6.392  -4.808  -4.788
 13 A'   14 A'   15 A'    5 A"   16 A'   17 A'   18 A'    6 A"                 
 -4.788  -2.073  -2.067  -2.067  -2.050  -2.050  -1.144  -0.840
 19 A'   20 A'    7 A"   21 A'   22 A'    8 A"   23 A'   24 A'                 
 -0.706  -0.606  -0.512  -0.496  -0.493  -0.338  -0.333  -0.310
 25 A'   26 A'   27 A'    9 A"   28 A'   10 A"   29 A'   30 A'                 
 -0.304  -0.299
 11 A"   31 A'                                                                 
 -- Virtual --                   
 -0.181  -0.097  -0.060   0.034   0.062   0.069   0.069   0.104
 32 A'   12 A"   33 A'   34 A'   35 A'   36 A'   13 A"   37 A'                 
  0.113   0.117   0.131   0.147   0.169   0.184   0.199   0.200
 38 A'   14 A"   39 A'   15 A"   40 A'   41 A'   16 A"   42 A'                 
  0.206   0.247   0.369   0.381   0.393   0.399   0.420   0.436
 43 A'   44 A'   45 A'   17 A"   18 A"   46 A'   47 A'   48 A'                 
  0.453   0.455   0.488   0.562   0.638   0.688   0.756   0.763
 19 A"   49 A'   50 A'   51 A'   52 A'   20 A"   53 A'   21 A"                 
  0.779   0.823   0.857   0.863   0.912   0.921   0.953   1.059
 54 A'   55 A'   22 A"   56 A'   57 A'   23 A"   58 A'   59 A'                 
  1.150   1.252   1.252   1.295   1.312   1.606   1.678   1.694
 60 A'   61 A'   24 A"   62 A'   63 A'   25 A"   64 A'   26 A"                 
  1.851   2.066   2.119   2.236   2.251   2.416   2.533   2.726
 65 A'   27 A"   66 A'   67 A'   28 A"   68 A'   69 A'   29 A"                 
  2.758   3.007   3.636   3.691   3.880   3.904   3.929   3.946
 70 A'   71 A'   30 A"   72 A'   31 A"   73 A'   32 A"   74 A'                 
  3.949   3.997   4.029   4.172   4.329   4.689   5.944   5.957
 33 A"   75 A'   76 A'   77 A'   78 A'   79 A'   34 A"   80 A'                 
  5.987   9.595  25.750  25.790  26.157  27.772  28.289  28.298
 81 A'   82 A'   35 A"   83 A'   84 A'   85 A'   36 A"   86 A'                 
 28.317  28.499  28.504  28.506  28.525  28.600  35.118  35.823
 87 A'   37 A"   38 A"   88 A'   89 A'   90 A'   91 A'   92 A'                 
127.835 127.842 127.868 151.579 215.5621901.739
 39 A"   93 A'   94 A'   95 A'   96 A'   97 A'                                 

 Beta MOs, Restricted
 -- Occupied --                  
******* -176.35 -165.75 -165.75 -165.75 -101.58  -35.84  -31.34
  1 A'    2 A'    3 A'    1 A"    4 A'    5 A'    6 A'    7 A'                 
-31.330 -31.330 -22.988 -22.986 -22.986 -22.980 -22.980 -14.474
  2 A"    8 A'    9 A'    3 A"   10 A'   11 A'    4 A"   12 A'                 
-14.460  -9.489  -7.256  -7.244  -7.243  -6.392  -4.808  -4.788
 13 A'   14 A'   15 A'    5 A"   16 A'   17 A'   18 A'    6 A"                 
 -4.788  -2.073  -2.067  -2.067  -2.050  -2.050  -1.144  -0.840
 19 A'   20 A'    7 A"   21 A'   22 A'    8 A"   23 A'   24 A'                 
 -0.706  -0.606  -0.512  -0.496  -0.493  -0.338  -0.333  -0.310
 25 A'   26 A'   27 A'    9 A"   28 A'   10 A"   29 A'   30 A'                 
 -0.304  -0.299
 11 A"   31 A'                                                                 
 -- Virtual --                   
 -0.181  -0.097  -0.060   0.034   0.062   0.069   0.069   0.104
 32 A'   12 A"   33 A'   34 A'   35 A'   36 A'   13 A"   37 A'                 
  0.113   0.117   0.131   0.147   0.169   0.184   0.199   0.200
 38 A'   14 A"   39 A'   15 A"   40 A'   41 A'   16 A"   42 A'                 
  0.206   0.247   0.369   0.381   0.393   0.399   0.420   0.436
 43 A'   44 A'   45 A'   17 A"   18 A"   46 A'   47 A'   48 A'                 
  0.453   0.455   0.488   0.562   0.638   0.688   0.756   0.763
 19 A"   49 A'   50 A'   51 A'   52 A'   20 A"   53 A'   21 A"                 
  0.779   0.823   0.857   0.863   0.912   0.921   0.953   1.059
 54 A'   55 A'   22 A"   56 A'   57 A'   23 A"   58 A'   59 A'                 
  1.150   1.252   1.252   1.295   1.312   1.606   1.678   1.694
 60 A'   61 A'   24 A"   62 A'   63 A'   25 A"   64 A'   26 A"                 
  1.851   2.066   2.119   2.236   2.251   2.416   2.533   2.726
 65 A'   27 A"   66 A'   67 A'   28 A"   68 A'   69 A'   29 A"                 
  2.758   3.007   3.636   3.691   3.880   3.904   3.929   3.946
 70 A'   71 A'   30 A"   72 A'   31 A"   73 A'   32 A"   74 A'                 
  3.949   3.997   4.029   4.172   4.329   4.689   5.944   5.957
 33 A"   75 A'   76 A'   77 A'   78 A'   79 A'   34 A"   80 A'                 
  5.987   9.595  25.750  25.790  26.157  27.772  28.289  28.298
 81 A'   82 A'   35 A"   83 A'   84 A'   85 A'   36 A"   86 A'                 
 28.317  28.499  28.504  28.506  28.525  28.600  35.118  35.823
 87 A'   37 A"   38 A"   88 A'   89 A'   90 A'   91 A'   92 A'                 
127.835 127.842 127.868 151.579 215.5621901.739
 39 A"   93 A'   94 A'   95 A'   96 A'   97 A'                                 
 --------------------------------------------------------------

          Ground-State Mulliken Net Atomic Charges

     Atom                 Charge (a.u.)
  ----------------------------------------
      1 N                    -0.081601
      2 N                     0.034939
      3 Cl                   -0.103032
      4 I                     0.149693
  ----------------------------------------
  Sum of atomic charges =     0.000000

 -----------------------------------------------------------------
                    Cartesian Multipole Moments
 -----------------------------------------------------------------
    Charge (ESU x 10^10)
                 0.0000
    Dipole Moment (Debye)
         X      -2.0965      Y       0.0975      Z      -0.0000
       Tot       2.0987
    Quadrupole Moments (Debye-Ang)
        XX     -52.1353     XY      -0.8662     YY     -54.1166
        XZ      -0.0000     YZ       0.0000     ZZ     -52.2363
    Octopole Moments (Debye-Ang^2)
       XXX     -69.6169    XXY       0.2271    XYY     -18.2930
       YYY       1.6312    XXZ      -0.0000    XYZ       0.0000
       YYZ      -0.0000    XZZ     -16.0785    YZZ       0.5288
       ZZZ      -0.0000
    Hexadecapole Moments (Debye-Ang^3)
      XXXX   -1282.1804   XXXY     -10.2861   XXYY    -243.0612
      XYYY       6.4430   YYYY     -85.1469   XXXZ      -0.0000
      XXYZ       0.0000   XYYZ      -0.0000   YYYZ       0.0000
      XXZZ    -238.7777   XYZZ       2.2610   YYZZ     -24.7253
      XZZZ      -0.0000   YZZZ       0.0000   ZZZZ     -65.5132
 -----------------------------------------------------------------
 Calculating analytic gradient of the SCF energy
 Gradient of SCF Energy
            1           2           3           4
    1  -0.0000522   0.0009782  -0.0005035  -0.0004225
    2  -0.0002962   0.0000040  -0.0003466   0.0006388
    3  -0.0000000   0.0000000  -0.0000000   0.0000000
 Max gradient component =       9.782E-04
 RMS gradient           =       4.090E-04
 Gradient time:  CPU 3.72 s  wall 3.73 s
 Geometry Optimization Parameters
   NAtoms,    NIC,     NZ,  NCons,   NDum,   NFix, NCnnct, MaxDiis
        4      14       4       0       0       0       0       0

 Cartesian Hessian Update
 Hessian Updated using BFGS Update


** GEOMETRY OPTIMIZATION IN DELOCALIZED INTERNAL COORDINATES **
   Searching for a Minimum

   Optimization Cycle:   6

                       Coordinates (Angstroms)
     ATOM                X               Y               Z
      1  N         0.8011846556   -0.5012780773    0.0000000000
      2  N         1.4730503930    0.4612427420    0.0000000000
      3  Cl        3.3394726782   -0.0683850068    0.0000000000
      4  I        -1.3816895671    0.0195851881    0.0000000000
   Point Group: cs    Number of degrees of freedom:     5


   Energy is  -7489.191712224

 Hessian Updated using BFGS Update

  5 Hessian modes will be used to form the next step
  Hessian Eigenvalues:
     0.042032    0.111250    0.263173    0.362624    0.862417

 Minimum Search - Taking Simple RFO Step
 Searching for Lamda that Minimizes Along All modes
 Value Taken    Lamda =  -0.00000909
 Step Taken.  Stepsize is  0.013418

                             Maximum     Tolerance    Cnvgd?
         Gradient           0.000680      0.000300      NO
         Displacement       0.011044      0.001200      NO
         Energy change     -0.000085      0.000001      NO


 New Cartesian Coordinates Obtained by Inverse Iteration

 Displacement from previous Coordinates is:  0.009912
 ----------------------------------------------------------------
             Standard Nuclear Orientation (Angstroms)
    I     Atom           X                Y                Z
 ----------------------------------------------------------------
    1      N       0.8001066110    -0.5001114148     0.0000000000
    2      N       1.4704099328     0.4622408258     0.0000000000
    3      Cl      3.3432848710    -0.0697270431     0.0000000000
    4      I      -1.3817832552     0.0187624780     0.0000000000
 ----------------------------------------------------------------
 Molecular Point Group                 Cs    NOp =  2
 Largest Abelian Subgroup              Cs    NOp =  2
 Nuclear Repulsion Energy =   335.3094506135 hartrees
 There are       42 alpha and       42 beta electrons
 Applying Cartesian multipole field
    Component          Value
    ---------          -----
     (2,0,0)        1.00000E-11
     (0,2,0)        2.00000E-11
     (0,0,2)       -3.00000E-11
 Nucleus-field energy     =     0.0000000113 hartrees
 Requested basis set is 6-311++G(d,p)
 There are 49 shells and 136 basis functions
 A cutoff of  1.0D-11 yielded    970 shell pairs
 There are      8102 function pairs (      9108 Cartesian)
 Smallest overlap matrix eigenvalue = 2.22E-04
 Guess MOs from SCF MO coefficient file

 -----------------------------------------------------------------------
  General SCF calculation program by
  Eric Jon Sundstrom, Paul Horn, Yuezhi Mao, Dmitri Zuev, Alec White,
  David Stuck, Shaama M.S., Shane Yost, Joonho Lee, David Small,
  Daniel Levine, Susi Lehtola, Hugh Burton, Evgeny Epifanovsky
 -----------------------------------------------------------------------
 Exchange:     0.2000 Hartree-Fock + 0.0800 Slater + 0.7200 B88
 Correlation:  0.1900 VWN1RPA + 0.8100 LYP
 Using SG-1 standard quadrature grid
 A restricted SCF calculation will be
 performed using DIIS
 SCF converges when DIIS error is below 1.0e-08
 ---------------------------------------
  Cycle       Energy         DIIS error
 ---------------------------------------
    1   -7489.1917015308      5.94e-05  
    2   -7489.1917126638      3.96e-05  
    3   -7489.1917091967      5.58e-05  
    4   -7489.1917168222      3.83e-06  
    5   -7489.1917168456      1.47e-06  
    6   -7489.1917168477      1.06e-06  
    7   -7489.1917168508      1.68e-07  
    8   -7489.1917168508      6.45e-08  
    9   -7489.1917168508      3.47e-08  
   10   -7489.1917168508      6.03e-09  Convergence criterion met
 ---------------------------------------
 SCF time:   CPU 10.54s  wall 11.00s 
 SCF   energy in the final basis set =    -7489.1917168508
 Total energy in the final basis set =    -7489.1917168508

 --------------------------------------------------------------
             Orbital Energies (a.u.) and Symmetries
 --------------------------------------------------------------

 Alpha MOs, Restricted
 -- Occupied --                  
******* -176.35 -165.75 -165.75 -165.75 -101.58  -35.84  -31.34
  1 A'    2 A'    3 A'    1 A"    4 A'    5 A'    6 A'    7 A'                 
-31.330 -31.330 -22.989 -22.987 -22.987 -22.981 -22.981 -14.474
  2 A"    8 A'    9 A'    3 A"   10 A'   11 A'    4 A"   12 A'                 
-14.460  -9.488  -7.255  -7.243  -7.242  -6.393  -4.809  -4.789
 13 A'   14 A'   15 A'    5 A"   16 A'   17 A'   18 A'    6 A"                 
 -4.788  -2.073  -2.067  -2.067  -2.050  -2.050  -1.145  -0.838
 19 A'   20 A'    7 A"   21 A'   22 A'    8 A"   23 A'   24 A'                 
 -0.707  -0.606  -0.512  -0.496  -0.493  -0.337  -0.332  -0.310
 25 A'   26 A'   27 A'    9 A"   28 A'   10 A"   29 A'   30 A'                 
 -0.304  -0.300
 11 A"   31 A'                                                                 
 -- Virtual --                   
 -0.182  -0.097  -0.060   0.035   0.062   0.069   0.070   0.104
 32 A'   12 A"   33 A'   34 A'   35 A'   36 A'   13 A"   37 A'                 
  0.113   0.117   0.131   0.147   0.169   0.184   0.198   0.200
 38 A'   14 A"   39 A'   15 A"   40 A'   41 A'   16 A"   42 A'                 
  0.206   0.247   0.369   0.381   0.392   0.399   0.420   0.437
 43 A'   44 A'   45 A'   17 A"   18 A"   46 A'   47 A'   48 A'                 
  0.454   0.456   0.488   0.562   0.638   0.688   0.756   0.763
 19 A"   49 A'   50 A'   51 A'   52 A'   20 A"   53 A'   21 A"                 
  0.778   0.823   0.858   0.864   0.912   0.921   0.952   1.058
 54 A'   55 A'   22 A"   56 A'   57 A'   23 A"   58 A'   59 A'                 
  1.150   1.252   1.252   1.295   1.312   1.606   1.677   1.693
 60 A'   24 A"   61 A'   62 A'   63 A'   25 A"   64 A'   26 A"                 
  1.849   2.067   2.118   2.237   2.251   2.417   2.532   2.727
 65 A'   27 A"   66 A'   67 A'   28 A"   68 A'   69 A'   29 A"                 
  2.757   3.008   3.636   3.691   3.880   3.903   3.929   3.945
 70 A'   71 A'   30 A"   72 A'   31 A"   73 A'   32 A"   74 A'                 
  3.949   3.998   4.029   4.173   4.329   4.687   5.944   5.957
 33 A"   75 A'   76 A'   77 A'   78 A'   79 A'   34 A"   80 A'                 
  5.986   9.595  25.751  25.790  26.154  27.772  28.288  28.298
 81 A'   82 A'   35 A"   83 A'   84 A'   85 A'   36 A"   86 A'                 
 28.317  28.498  28.504  28.505  28.524  28.600  35.117  35.827
 87 A'   37 A"   38 A"   88 A'   89 A'   90 A'   91 A'   92 A'                 
127.835 127.842 127.867 151.578 215.5621901.739
 39 A"   93 A'   94 A'   95 A'   96 A'   97 A'                                 

 Beta MOs, Restricted
 -- Occupied --                  
******* -176.35 -165.75 -165.75 -165.75 -101.58  -35.84  -31.34
  1 A'    2 A'    3 A'    1 A"    4 A'    5 A'    6 A'    7 A'                 
-31.330 -31.330 -22.989 -22.987 -22.987 -22.981 -22.981 -14.474
  2 A"    8 A'    9 A'    3 A"   10 A'   11 A'    4 A"   12 A'                 
-14.460  -9.488  -7.255  -7.243  -7.242  -6.393  -4.809  -4.789
 13 A'   14 A'   15 A'    5 A"   16 A'   17 A'   18 A'    6 A"                 
 -4.788  -2.073  -2.067  -2.067  -2.050  -2.050  -1.145  -0.838
 19 A'   20 A'    7 A"   21 A'   22 A'    8 A"   23 A'   24 A'                 
 -0.707  -0.606  -0.512  -0.496  -0.493  -0.337  -0.332  -0.310
 25 A'   26 A'   27 A'    9 A"   28 A'   10 A"   29 A'   30 A'                 
 -0.304  -0.300
 11 A"   31 A'                                                                 
 -- Virtual --                   
 -0.182  -0.097  -0.060   0.035   0.062   0.069   0.070   0.104
 32 A'   12 A"   33 A'   34 A'   35 A'   36 A'   13 A"   37 A'                 
  0.113   0.117   0.131   0.147   0.169   0.184   0.198   0.200
 38 A'   14 A"   39 A'   15 A"   40 A'   41 A'   16 A"   42 A'                 
  0.206   0.247   0.369   0.381   0.392   0.399   0.420   0.437
 43 A'   44 A'   45 A'   17 A"   18 A"   46 A'   47 A'   48 A'                 
  0.454   0.456   0.488   0.562   0.638   0.688   0.756   0.763
 19 A"   49 A'   50 A'   51 A'   52 A'   20 A"   53 A'   21 A"                 
  0.778   0.823   0.858   0.864   0.912   0.921   0.952   1.058
 54 A'   55 A'   22 A"   56 A'   57 A'   23 A"   58 A'   59 A'                 
  1.150   1.252   1.252   1.295   1.312   1.606   1.677   1.693
 60 A'   24 A"   61 A'   62 A'   63 A'   25 A"   64 A'   26 A"                 
  1.849   2.067   2.118   2.237   2.251   2.417   2.532   2.727
 65 A'   27 A"   66 A'   67 A'   28 A"   68 A'   69 A'   29 A"                 
  2.757   3.008   3.636   3.691   3.880   3.903   3.929   3.945
 70 A'   71 A'   30 A"   72 A'   31 A"   73 A'   32 A"   74 A'                 
  3.949   3.998   4.029   4.173   4.329   4.687   5.944   5.957
 33 A"   75 A'   76 A'   77 A'   78 A'   79 A'   34 A"   80 A'                 
  5.986   9.595  25.751  25.790  26.154  27.772  28.288  28.298
 81 A'   82 A'   35 A"   83 A'   84 A'   85 A'   36 A"   86 A'                 
 28.317  28.498  28.504  28.505  28.524  28.600  35.117  35.827
 87 A'   37 A"   38 A"   88 A'   89 A'   90 A'   91 A'   92 A'                 
127.835 127.842 127.867 151.578 215.5621901.739
 39 A"   93 A'   94 A'   95 A'   96 A'   97 A'                                 
 --------------------------------------------------------------

          Ground-State Mulliken Net Atomic Charges

     Atom                 Charge (a.u.)
  ----------------------------------------
      1 N                    -0.080374
      2 N                     0.035300
      3 Cl                   -0.106153
      4 I                     0.151227
  ----------------------------------------
  Sum of atomic charges =     0.000000

 -----------------------------------------------------------------
                    Cartesian Multipole Moments
 -----------------------------------------------------------------
    Charge (ESU x 10^10)
                 0.0000
    Dipole Moment (Debye)
         X      -2.1574      Y       0.0979      Z      -0.0000
       Tot       2.1597
    Quadrupole Moments (Debye-Ang)
        XX     -52.3009     XY      -0.8608     YY     -54.1074
        XZ       0.0000     YZ       0.0000     ZZ     -52.2390
    Octopole Moments (Debye-Ang^2)
       XXX     -70.5359    XXY       0.2557    XYY     -18.3559
       YYY       1.7134    XXZ      -0.0000    XYZ       0.0000
       YYZ      -0.0000    XZZ     -16.1658    YZZ       0.5589
       ZZZ      -0.0000
    Hexadecapole Moments (Debye-Ang^3)
      XXXX   -1286.6407   XXXY     -10.1985   XXYY    -243.4543
      XYYY       6.5022   YYYY     -85.1109   XXXZ       0.0000
      XXYZ      -0.0000   XYYZ       0.0000   YYYZ       0.0000
      XXZZ    -239.2203   XYZZ       2.2842   YYZZ     -24.7212
      XZZZ       0.0000   YZZZ       0.0000   ZZZZ     -65.5148
 -----------------------------------------------------------------
 Calculating analytic gradient of the SCF energy
 Gradient of SCF Energy
            1           2           3           4
    1  -0.0000041   0.0000129  -0.0000699   0.0000611
    2   0.0002560  -0.0003191  -0.0005058   0.0005690
    3   0.0000000  -0.0000000   0.0000000  -0.0000000
 Max gradient component =       5.690E-04
 RMS gradient           =       2.510E-04
 Gradient time:  CPU 3.76 s  wall 3.76 s
 Geometry Optimization Parameters
   NAtoms,    NIC,     NZ,  NCons,   NDum,   NFix, NCnnct, MaxDiis
        4      14       4       0       0       0       0       0

 Cartesian Hessian Update
 Hessian Updated using BFGS Update


** GEOMETRY OPTIMIZATION IN DELOCALIZED INTERNAL COORDINATES **
   Searching for a Minimum

   Optimization Cycle:   7

                       Coordinates (Angstroms)
     ATOM                X               Y               Z
      1  N         0.8001066110   -0.5001114148    0.0000000000
      2  N         1.4704099328    0.4622408258    0.0000000000
      3  Cl        3.3432848710   -0.0697270431    0.0000000000
      4  I        -1.3817832552    0.0187624780    0.0000000000
   Point Group: cs    Number of degrees of freedom:     5


   Energy is  -7489.191716851

 Hessian Updated using BFGS Update

  5 Hessian modes will be used to form the next step
  Hessian Eigenvalues:
     0.038059    0.114463    0.266339    0.362103    0.895048

 Minimum Search - Taking Simple RFO Step
 Searching for Lamda that Minimizes Along All modes
 Value Taken    Lamda =   0.00000000
 Step Taken.  Stepsize is  0.001223

                             Maximum     Tolerance    Cnvgd?
         Gradient           0.000190      0.000300     YES
         Displacement       0.000694      0.001200     YES
         Energy change     -0.000005      0.000001      NO


                       Distance Matrix (Angstroms)
             N (  1)   N (  2)   Cl(  3)
   N (  2)  1.172787
   Cl(  3)  2.579338  1.946959
   I (  4)  2.242738  2.886465  4.725897

 Final energy is   -7489.1917168508380     


 ******************************
 **  OPTIMIZATION CONVERGED  **
 ******************************

                       Coordinates (Angstroms)
     ATOM                X               Y               Z
      1  N         0.8001066110   -0.5001114148    0.0000000000
      2  N         1.4704099328    0.4622408258    0.0000000000
      3  Cl        3.3432848710   -0.0697270431    0.0000000000
      4  I        -1.3817832552    0.0187624780    0.0000000000

Z-matrix Print:
$molecule
0 1
I 
N  1 2.242738
N  2 1.172787 1 111.481216
Cl 3 1.946959 2 109.001646 1 -180.000000 0
$end


 --------------------------------------------------------------
             Orbital Energies (a.u.) and Symmetries
 --------------------------------------------------------------

 Alpha MOs, Restricted
 -- Occupied --                  
******* -176.35 -165.75 -165.75 -165.75 -101.58  -35.84  -31.34
  1 A'    2 A'    3 A'    1 A"    4 A'    5 A'    6 A'    7 A'                 
-31.330 -31.330 -22.989 -22.987 -22.987 -22.981 -22.981 -14.474
  2 A"    8 A'    9 A'    3 A"   10 A'   11 A'    4 A"   12 A'                 
-14.460  -9.488  -7.255  -7.243  -7.242  -6.393  -4.809  -4.789
 13 A'   14 A'   15 A'    5 A"   16 A'   17 A'   18 A'    6 A"                 
 -4.788  -2.073  -2.067  -2.067  -2.050  -2.050  -1.145  -0.838
 19 A'   20 A'    7 A"   21 A'   22 A'    8 A"   23 A'   24 A'                 
 -0.707  -0.606  -0.512  -0.496  -0.493  -0.337  -0.332  -0.310
 25 A'   26 A'   27 A'    9 A"   28 A'   10 A"   29 A'   30 A'                 
 -0.304  -0.300
 11 A"   31 A'                                                                 
 -- Virtual --                   
 -0.182  -0.097  -0.060   0.035   0.062   0.069   0.070   0.104
 32 A'   12 A"   33 A'   34 A'   35 A'   36 A'   13 A"   37 A'                 
  0.113   0.117   0.131   0.147   0.169   0.184   0.198   0.200
 38 A'   14 A"   39 A'   15 A"   40 A'   41 A'   16 A"   42 A'                 
  0.206   0.247   0.369   0.381   0.392   0.399   0.420   0.437
 43 A'   44 A'   45 A'   17 A"   18 A"   46 A'   47 A'   48 A'                 
  0.454   0.456   0.488   0.562   0.638   0.688   0.756   0.763
 19 A"   49 A'   50 A'   51 A'   52 A'   20 A"   53 A'   21 A"                 
  0.778   0.823   0.858   0.864   0.912   0.921   0.952   1.058
 54 A'   55 A'   22 A"   56 A'   57 A'   23 A"   58 A'   59 A'                 
  1.150   1.252   1.252   1.295   1.312   1.606   1.677   1.693
 60 A'   24 A"   61 A'   62 A'   63 A'   25 A"   64 A'   26 A"                 
  1.849   2.067   2.118   2.237   2.251   2.417   2.532   2.727
 65 A'   27 A"   66 A'   67 A'   28 A"   68 A'   69 A'   29 A"                 
  2.757   3.008   3.636   3.691   3.880   3.903   3.929   3.945
 70 A'   71 A'   30 A"   72 A'   31 A"   73 A'   32 A"   74 A'                 
  3.949   3.998   4.029   4.173   4.329   4.687   5.944   5.957
 33 A"   75 A'   76 A'   77 A'   78 A'   79 A'   34 A"   80 A'                 
  5.986   9.595  25.751  25.790  26.154  27.772  28.288  28.298
 81 A'   82 A'   35 A"   83 A'   84 A'   85 A'   36 A"   86 A'                 
 28.317  28.498  28.504  28.505  28.524  28.600  35.117  35.827
 87 A'   37 A"   38 A"   88 A'   89 A'   90 A'   91 A'   92 A'                 
127.835 127.842 127.867 151.578 215.5621901.739
 39 A"   93 A'   94 A'   95 A'   96 A'   97 A'                                 

 Beta MOs, Restricted
 -- Occupied --                  
******* -176.35 -165.75 -165.75 -165.75 -101.58  -35.84  -31.34
  1 A'    2 A'    3 A'    1 A"    4 A'    5 A'    6 A'    7 A'                 
-31.330 -31.330 -22.989 -22.987 -22.987 -22.981 -22.981 -14.474
  2 A"    8 A'    9 A'    3 A"   10 A'   11 A'    4 A"   12 A'                 
-14.460  -9.488  -7.255  -7.243  -7.242  -6.393  -4.809  -4.789
 13 A'   14 A'   15 A'    5 A"   16 A'   17 A'   18 A'    6 A"                 
 -4.788  -2.073  -2.067  -2.067  -2.050  -2.050  -1.145  -0.838
 19 A'   20 A'    7 A"   21 A'   22 A'    8 A"   23 A'   24 A'                 
 -0.707  -0.606  -0.512  -0.496  -0.493  -0.337  -0.332  -0.310
 25 A'   26 A'   27 A'    9 A"   28 A'   10 A"   29 A'   30 A'                 
 -0.304  -0.300
 11 A"   31 A'                                                                 
 -- Virtual --                   
 -0.182  -0.097  -0.060   0.035   0.062   0.069   0.070   0.104
 32 A'   12 A"   33 A'   34 A'   35 A'   36 A'   13 A"   37 A'                 
  0.113   0.117   0.131   0.147   0.169   0.184   0.198   0.200
 38 A'   14 A"   39 A'   15 A"   40 A'   41 A'   16 A"   42 A'                 
  0.206   0.247   0.369   0.381   0.392   0.399   0.420   0.437
 43 A'   44 A'   45 A'   17 A"   18 A"   46 A'   47 A'   48 A'                 
  0.454   0.456   0.488   0.562   0.638   0.688   0.756   0.763
 19 A"   49 A'   50 A'   51 A'   52 A'   20 A"   53 A'   21 A"                 
  0.778   0.823   0.858   0.864   0.912   0.921   0.952   1.058
 54 A'   55 A'   22 A"   56 A'   57 A'   23 A"   58 A'   59 A'                 
  1.150   1.252   1.252   1.295   1.312   1.606   1.677   1.693
 60 A'   24 A"   61 A'   62 A'   63 A'   25 A"   64 A'   26 A"                 
  1.849   2.067   2.118   2.237   2.251   2.417   2.532   2.727
 65 A'   27 A"   66 A'   67 A'   28 A"   68 A'   69 A'   29 A"                 
  2.757   3.008   3.636   3.691   3.880   3.903   3.929   3.945
 70 A'   71 A'   30 A"   72 A'   31 A"   73 A'   32 A"   74 A'                 
  3.949   3.998   4.029   4.173   4.329   4.687   5.944   5.957
 33 A"   75 A'   76 A'   77 A'   78 A'   79 A'   34 A"   80 A'                 
  5.986   9.595  25.751  25.790  26.154  27.772  28.288  28.298
 81 A'   82 A'   35 A"   83 A'   84 A'   85 A'   36 A"   86 A'                 
 28.317  28.498  28.504  28.505  28.524  28.600  35.117  35.827
 87 A'   37 A"   38 A"   88 A'   89 A'   90 A'   91 A'   92 A'                 
127.835 127.842 127.867 151.578 215.5621901.739
 39 A"   93 A'   94 A'   95 A'   96 A'   97 A'                                 
 --------------------------------------------------------------

          Ground-State Mulliken Net Atomic Charges

     Atom                 Charge (a.u.)
  ----------------------------------------
      1 N                    -0.080374
      2 N                     0.035300
      3 Cl                   -0.106153
      4 I                     0.151227
  ----------------------------------------
  Sum of atomic charges =     0.000000

 -----------------------------------------------------------------
                    Cartesian Multipole Moments
 -----------------------------------------------------------------
    Charge (ESU x 10^10)
                 0.0000
    Dipole Moment (Debye)
         X      -2.1574      Y       0.0979      Z      -0.0000
       Tot       2.1597
    Quadrupole Moments (Debye-Ang)
        XX     -52.3009     XY      -0.8608     YY     -54.1074
        XZ       0.0000     YZ       0.0000     ZZ     -52.2390
    Octopole Moments (Debye-Ang^2)
       XXX     -70.5359    XXY       0.2557    XYY     -18.3559
       YYY       1.7134    XXZ      -0.0000    XYZ       0.0000
       YYZ      -0.0000    XZZ     -16.1658    YZZ       0.5589
       ZZZ      -0.0000
    Hexadecapole Moments (Debye-Ang^3)
      XXXX   -1286.6407   XXXY     -10.1985   XXYY    -243.4543
      XYYY       6.5022   YYYY     -85.1109   XXXZ       0.0000
      XXYZ      -0.0000   XYYZ       0.0000   YYYZ       0.0000
      XXZZ    -239.2203   XYZZ       2.2842   YYZZ     -24.7212
      XZZZ       0.0000   YZZZ       0.0000   ZZZZ     -65.5148
 -----------------------------------------------------------------
Archival summary:
1\1\TWL02\OPT\ProcedureUnspecified\BasisUnspecified\1l12\taweetha\TueOct3014:50:372018TueOct3014:50:372018\0\\#,OPT,ProcedureUnspecified,BasisUnspecified,\\0,1\I\N,1,2.24274\N,2,1.17279,1,111.481\Cl,3,1.94696,2,109.002,1,-180,0\\\@

 Total job time:  110.47s(wall), 109.87s(cpu) 
 Tue Oct 30 14:50:37 2018

        *************************************************************
        *                                                           *
        *  Thank you very much for using Q-Chem.  Have a nice day.  *
        *                                                           *
        *************************************************************


 
User input: 2 of 2 
 
Q-Chem Developer Version!
                  Welcome to Q-Chem
     A Quantum Leap Into The Future Of Chemistry


 Q-Chem 5.1, Q-Chem, Inc., Pleasanton, CA (2018)

 Yihan Shao,  Zhengting Gan,  E. Epifanovsky,  A. T. B. Gilbert,  M. Wormit,  
 J. Kussmann,  A. W. Lange,  A. Behn,  Jia Deng,  Xintian Feng,  D. Ghosh,  
 M. Goldey,  P. R. Horn,  L. D. Jacobson,  I. Kaliman,  T. Kus,  A. Landau,  
 Jie Liu,  E. I. Proynov,  R. M. Richard,  R. P. Steele,  E. J. Sundstrom,  
 H. L. Woodcock III,  P. M. Zimmerman,  D. Zuev,  B. Albrecht,  E. Alguire,  
 S. A. Baeppler,  D. Barton,  Z. Benda,  Y. A. Bernard,  E. J. Berquist,  
 K. B. Bravaya,  H. Burton,  D. Casanova,  Chun-Min Chang,  Yunqing Chen,  
 A. Chien,  K. D. Closser,  M. P. Coons,  S. Coriani,  S. Dasgupta,  
 A. L. Dempwolff,  M. Diedenhofen,  Hainam Do,  R. G. Edgar,  Po-Tung Fang,  
 S. Faraji,  S. Fatehi,  Qingguo Feng,  K. D. Fenk,  J. Fosso-Tande,  
 Qinghui Ge,  A. Ghysels,  G. Gidofalvi,  J. Gomes,  J. Gonthier,  A. Gunina,  
 D. Hait,  M. W. D. Hanson-Heine,  P. H. P. Harbach,  A. W. Hauser,  
 J. E. Herr,  E. G. Hohenstein,  Z. C. Holden,  Kerwin Hui,  B. C. Huynh,  
 T.-C. Jagau,  Hyunjun Ji,  B. Kaduk,  K. Khistyaev,  Jaehoon Kim,  
 P. Klunzinger,  K. Koh,  D. Kosenkov,  L. Koulias,  T. Kowalczyk,  
 C. M. Krauter,  A. Kunitsa,  Ka Un Lao,  A. Laurent,  K. V. Lawler,  
 Joonho Lee,  D. Lefrancois,  S. Lehtola,  D. S. Levine,  Yi-Pei Li,  
 You-Sheng Lin,  Fenglai Liu,  E. Livshits,  A. Luenser,  P. Manohar,  
 E. Mansoor,  S. F. Manzer,  Shan-Ping Mao,  Yuezhi Mao,  N. Mardirossian,  
 A. V. Marenich,  T. Markovich,  L. A. Martinez-Martinez,  S. A. Maurer,  
 N. J. Mayhall,  S. C. McKenzie,  J.-M. Mewes,  A. F. Morrison,  
 J. W. Mullinax,  K. Nanda,  T. S. Nguyen-Beck,  R. Olivares-Amaya,  
 J. A. Parkhill,  T. M. Perrine,  F. Plasser,  P. Pokhilko,  S. Prager,  
 A. Prociuk,  E. Ramos,  D. R. Rehn,  F. Rob,  M. Schneider,  N. Sergueev,  
 S. M. Sharada,  S. Sharma,  D. W. Small,  T. Stauch,  T. Stein,  
 Yu-Chuan Su,  A. J. W. Thom,  A. Tkatchenko,  T. Tsuchimochi,  N. M. Tubman,  
 L. Vogt,  M. L. Vidal,  O. Vydrov,  M. A. Watson,  J. Wenzel,  
 M. de Wergifosse,  T. A. Wesolowski,  A. White,  J. Witte,  A. Yamada,  
 Jun Yang,  K. Yao,  S. Yeganeh,  S. R. Yost,  Zhi-Qiang You,  A. Zech,  
 Igor Ying Zhang,  Xing Zhang,  Yan Zhao,  Ying Zhu,  B. R. Brooks,  
 G. K. L. Chan,  C. J. Cramer,  M. S. Gordon,  W. J. Hehre,  A. Klamt,  
 M. W. Schmidt,  C. D. Sherrill,  D. G. Truhlar,  A. Aspuru-Guzik,  R. Baer,  
 A. T. Bell,  N. A. Besley,  Jeng-Da Chai,  A. E. DePrince, III,  
 R. A. DiStasio Jr.,  A. Dreuw,  B. D. Dunietz,  T. R. Furlani,  
 Chao-Ping Hsu,  Yousung Jung,  Jing Kong,  D. S. Lambrecht,  WanZhen Liang,  
 C. Ochsenfeld,  V. A. Rassolov,  L. V. Slipchenko,  J. E. Subotnik,  
 T. Van Voorhis,  J. M. Herbert,  A. I. Krylov,  P. M. W. Gill,  M. Head-Gordon

 Contributors to earlier versions of Q-Chem not listed above: 
 R. D. Adamson,  B. Austin,  J. Baker,  G. J. O. Beran,  K. Brandhorst,  
 S. T. Brown,  E. F. C. Byrd,  A. K. Chakraborty,  C.-L. Cheng,  
 Siu Hung Chien,  D. M. Chipman,  D. L. Crittenden,  H. Dachsel,  
 R. J. Doerksen,  A. D. Dutoi,  L. Fusti-Molnar,  W. A. Goddard III,  
 A. Golubeva-Zadorozhnaya,  S. R. Gwaltney,  G. Hawkins,  A. Heyden,  
 S. Hirata,  G. Kedziora,  F. J. Keil,  C. Kelley,  Jihan Kim,  R. A. King,  
 R. Z. Khaliullin,  P. P. Korambath,  W. Kurlancheek,  A. M. Lee,  M. S. Lee,  
 S. V. Levchenko,  Ching Yeh Lin,  D. Liotard,  R. C. Lochan,  I. Lotan,  
 P. E. Maslen,  N. Nair,  D. P. O'Neill,  D. Neuhauser,  E. Neuscamman,  
 C. M. Oana,  R. Olson,  B. Peters,  R. Peverati,  P. A. Pieniazek,  
 Y. M. Rhee,  J. Ritchie,  M. A. Rohrdanz,  E. Rosta,  N. J. Russ,  
 H. F. Schaefer III,  N. E. Schultz,  N. Shenvi,  A. C. Simmonett,  A. Sodt,  
 D. Stuck,  K. S. Thanthiriwatte,  V. Vanovschi,  Tao Wang,  A. Warshel,  
 C. F. Williams,  Q. Wu,  X. Xu,  W. Zhang

 Please cite Q-Chem as follows:
 Y. Shao et al., Mol. Phys. 113, 184-215 (2015)
 DOI: 10.1080/00268976.2014.952696

 Q-Chem 5.1.1 for Intel X86 EM64T Linux

 Parts of Q-Chem use Armadillo 8.300.2 (Tropical Shenanigans).
 http://arma.sourceforge.net/

 Q-Chem begins on Tue Oct 30 14:50:37 2018  

Host: 
0

     Scratch files written to /scratch/taweetham/qchem17690//
The previous job contains 0 fragments, simply inherited here
Input Ideriv = 2
Curr. Ideriv = -1
Max.  Ideriv = 2

Checking the input file for inconsistencies... 	...done.

--------------------------------------------------------------
User input:
--------------------------------------------------------------

$molecule
read
$end

$rem
   job_type 	frequency
   basis 	6-311++g**
   method	b3lyp	
$end


--------------------------------------------------------------
 ----------------------------------------------------------------
             Standard Nuclear Orientation (Angstroms)
    I     Atom           X                Y                Z
 ----------------------------------------------------------------
    1      N       0.8115120716    -0.4857847965    -0.0000000000
    2      N       1.4711886049     0.4838828010     0.0000000000
    3      Cl      3.3498020668    -0.0274505624    -0.0000000000
    4      I      -1.3759535825     0.0090561043     0.0000000000
 ----------------------------------------------------------------
 Molecular Point Group                 Cs    NOp =  2
 Largest Abelian Subgroup              Cs    NOp =  2
 Nuclear Repulsion Energy =   335.3094506135 hartrees
 There are       42 alpha and       42 beta electrons
 Requested basis set is 6-311++G(d,p)
 There are 49 shells and 136 basis functions

 Total QAlloc Memory Limit   2000 MB
 Mega-Array Size       188 MB
 MEM_STATIC part       192 MB

                       Distance Matrix (Angstroms)
             N (  1)   N (  2)   Cl(  3)
   N (  2)  1.172787
   Cl(  3)  2.579338  1.946959
   I (  4)  2.242738  2.886465  4.725897

 A cutoff of  1.0D-11 yielded    970 shell pairs
 There are      8102 function pairs (      9108 Cartesian)
 Smallest overlap matrix eigenvalue = 2.22E-04
 Guess from superposition of atomic densities
 Warning:  Energy on first SCF cycle will be non-variational
 SAD guess density has 84.000000 electrons

 -----------------------------------------------------------------------
  General SCF calculation program by
  Eric Jon Sundstrom, Paul Horn, Yuezhi Mao, Dmitri Zuev, Alec White,
  David Stuck, Shaama M.S., Shane Yost, Joonho Lee, David Small,
  Daniel Levine, Susi Lehtola, Hugh Burton, Evgeny Epifanovsky
 -----------------------------------------------------------------------
 Exchange:     0.2000 Hartree-Fock + 0.0800 Slater + 0.7200 B88
 Correlation:  0.1900 VWN1RPA + 0.8100 LYP
 Using SG-1 standard quadrature grid
 A restricted SCF calculation will be
 performed using DIIS
 SCF converges when DIIS error is below 1.0e-08
 ---------------------------------------
  Cycle       Energy         DIIS error
 ---------------------------------------
    1   -7489.4668191063      3.96e-02  
    2   -7489.1596436725      3.48e-03  
    3   -7489.0137892242      7.80e-03  
    4   -7489.1895095756      8.20e-04  
    5   -7489.1898280060      7.55e-04  
    6   -7489.1916780953      2.14e-04  
    7   -7489.1917616741      3.58e-05  
    8   -7489.1917624406      2.94e-05  
    9   -7489.1917642018      5.57e-06  
   10   -7489.1917642960      8.17e-07  
   11   -7489.1917642978      2.05e-07  
   12   -7489.1917642979      3.29e-08  
   13   -7489.1917642979      7.68e-09  Convergence criterion met
 ---------------------------------------
 SCF time:   CPU 13.70s  wall 14.00s 
 SCF   energy in the final basis set =    -7489.1917642979
 Total energy in the final basis set =    -7489.1917642979

 --------------------------------------------------------------
             Orbital Energies (a.u.) and Symmetries
 --------------------------------------------------------------

 Alpha MOs, Restricted
 -- Occupied --                  
******* -176.35 -165.75 -165.75 -165.75 -101.58  -35.84  -31.34
  1 A'    2 A'    3 A'    1 A"    4 A'    5 A'    6 A'    7 A'                 
-31.330 -31.330 -22.989 -22.987 -22.987 -22.981 -22.981 -14.474
  2 A"    8 A'    9 A'    3 A"   10 A'   11 A'    4 A"   12 A'                 
-14.460  -9.488  -7.255  -7.243  -7.242  -6.393  -4.809  -4.789
 13 A'   14 A'   15 A'    5 A"   16 A'   17 A'   18 A'    6 A"                 
 -4.788  -2.073  -2.067  -2.067  -2.050  -2.050  -1.145  -0.838
 19 A'   20 A'    7 A"   21 A'   22 A'    8 A"   23 A'   24 A'                 
 -0.707  -0.606  -0.512  -0.496  -0.493  -0.337  -0.332  -0.310
 25 A'   26 A'   27 A'    9 A"   28 A'   10 A"   29 A'   30 A'                 
 -0.304  -0.300
 11 A"   31 A'                                                                 
 -- Virtual --                   
 -0.182  -0.097  -0.060   0.035   0.062   0.069   0.070   0.104
 32 A'   12 A"   33 A'   34 A'   35 A'   36 A'   13 A"   37 A'                 
  0.113   0.117   0.131   0.147   0.169   0.184   0.198   0.200
 38 A'   14 A"   39 A'   15 A"   40 A'   41 A'   16 A"   42 A'                 
  0.206   0.247   0.369   0.381   0.392   0.399   0.420   0.437
 43 A'   44 A'   45 A'   17 A"   18 A"   46 A'   47 A'   48 A'                 
  0.454   0.456   0.488   0.562   0.638   0.688   0.756   0.763
 19 A"   49 A'   50 A'   51 A'   52 A'   20 A"   53 A'   21 A"                 
  0.778   0.823   0.858   0.864   0.912   0.921   0.952   1.058
 54 A'   55 A'   22 A"   56 A'   57 A'   23 A"   58 A'   59 A'                 
  1.150   1.252   1.252   1.295   1.312   1.606   1.677   1.693
 60 A'   24 A"   61 A'   62 A'   63 A'   25 A"   64 A'   26 A"                 
  1.849   2.067   2.118   2.237   2.251   2.417   2.532   2.727
 65 A'   27 A"   66 A'   67 A'   28 A"   68 A'   69 A'   29 A"                 
  2.757   3.008   3.636   3.691   3.880   3.903   3.929   3.945
 70 A'   71 A'   30 A"   72 A'   31 A"   73 A'   32 A"   74 A'                 
  3.949   3.998   4.029   4.173   4.329   4.687   5.944   5.957
 33 A"   75 A'   76 A'   77 A'   78 A'   79 A'   34 A"   80 A'                 
  5.986   9.595  25.750  25.790  26.153  27.772  28.288  28.298
 81 A'   82 A'   35 A"   83 A'   84 A'   85 A'   36 A"   86 A'                 
 28.317  28.498  28.504  28.505  28.524  28.600  35.117  35.827
 87 A'   37 A"   38 A"   88 A'   89 A'   90 A'   91 A'   92 A'                 
127.835 127.842 127.867 151.578 215.5621901.739
 39 A"   93 A'   94 A'   95 A'   96 A'   97 A'                                 

 Beta MOs, Restricted
 -- Occupied --                  
******* -176.35 -165.75 -165.75 -165.75 -101.58  -35.84  -31.34
  1 A'    2 A'    3 A'    1 A"    4 A'    5 A'    6 A'    7 A'                 
-31.330 -31.330 -22.989 -22.987 -22.987 -22.981 -22.981 -14.474
  2 A"    8 A'    9 A'    3 A"   10 A'   11 A'    4 A"   12 A'                 
-14.460  -9.488  -7.255  -7.243  -7.242  -6.393  -4.809  -4.789
 13 A'   14 A'   15 A'    5 A"   16 A'   17 A'   18 A'    6 A"                 
 -4.788  -2.073  -2.067  -2.067  -2.050  -2.050  -1.145  -0.838
 19 A'   20 A'    7 A"   21 A'   22 A'    8 A"   23 A'   24 A'                 
 -0.707  -0.606  -0.512  -0.496  -0.493  -0.337  -0.332  -0.310
 25 A'   26 A'   27 A'    9 A"   28 A'   10 A"   29 A'   30 A'                 
 -0.304  -0.300
 11 A"   31 A'                                                                 
 -- Virtual --                   
 -0.182  -0.097  -0.060   0.035   0.062   0.069   0.070   0.104
 32 A'   12 A"   33 A'   34 A'   35 A'   36 A'   13 A"   37 A'                 
  0.113   0.117   0.131   0.147   0.169   0.184   0.198   0.200
 38 A'   14 A"   39 A'   15 A"   40 A'   41 A'   16 A"   42 A'                 
  0.206   0.247   0.369   0.381   0.392   0.399   0.420   0.437
 43 A'   44 A'   45 A'   17 A"   18 A"   46 A'   47 A'   48 A'                 
  0.454   0.456   0.488   0.562   0.638   0.688   0.756   0.763
 19 A"   49 A'   50 A'   51 A'   52 A'   20 A"   53 A'   21 A"                 
  0.778   0.823   0.858   0.864   0.912   0.921   0.952   1.058
 54 A'   55 A'   22 A"   56 A'   57 A'   23 A"   58 A'   59 A'                 
  1.150   1.252   1.252   1.295   1.312   1.606   1.677   1.693
 60 A'   24 A"   61 A'   62 A'   63 A'   25 A"   64 A'   26 A"                 
  1.849   2.067   2.118   2.237   2.251   2.417   2.532   2.727
 65 A'   27 A"   66 A'   67 A'   28 A"   68 A'   69 A'   29 A"                 
  2.757   3.008   3.636   3.691   3.880   3.903   3.929   3.945
 70 A'   71 A'   30 A"   72 A'   31 A"   73 A'   32 A"   74 A'                 
  3.949   3.998   4.029   4.173   4.329   4.687   5.944   5.957
 33 A"   75 A'   76 A'   77 A'   78 A'   79 A'   34 A"   80 A'                 
  5.986   9.595  25.750  25.790  26.153  27.772  28.288  28.298
 81 A'   82 A'   35 A"   83 A'   84 A'   85 A'   36 A"   86 A'                 
 28.317  28.498  28.504  28.505  28.524  28.600  35.117  35.827
 87 A'   37 A"   38 A"   88 A'   89 A'   90 A'   91 A'   92 A'                 
127.835 127.842 127.867 151.578 215.5621901.739
 39 A"   93 A'   94 A'   95 A'   96 A'   97 A'                                 
 --------------------------------------------------------------

          Ground-State Mulliken Net Atomic Charges

     Atom                 Charge (a.u.)
  ----------------------------------------
      1 N                    -0.080252
      2 N                     0.035188
      3 Cl                   -0.106139
      4 I                     0.151203
  ----------------------------------------
  Sum of atomic charges =     0.000000

 -----------------------------------------------------------------
                    Cartesian Multipole Moments
 -----------------------------------------------------------------
    Charge (ESU x 10^10)
                 0.0000
    Dipole Moment (Debye)
         X      -2.1582      Y       0.0737      Z      -0.0000
       Tot       2.1595
    Quadrupole Moments (Debye-Ang)
        XX     -52.3078     XY      -0.8515     YY     -54.1257
        XZ       0.0000     YZ       0.0000     ZZ     -52.2392
    Octopole Moments (Debye-Ang^2)
       XXX     -71.4702    XXY      -0.4148    XYY     -18.7006
       YYY       0.2133    XXZ      -0.0000    XYZ      -0.0000
       YYZ      -0.0000    XZZ     -16.4817    YZZ       0.0936
       ZZZ      -0.0000
    Hexadecapole Moments (Debye-Ang^3)
      XXXX   -1287.7457   XXXY     -16.6998   XXYY    -244.0356
      XYYY      -0.9014   YYYY     -84.9684   XXXZ      -0.0000
      XXYZ      -0.0000   XYYZ      -0.0000   YYYZ      -0.0000
      XXZZ    -239.4392   XYZZ      -0.1631   YYZZ     -24.6948
      XZZZ       0.0000   YZZZ       0.0000   ZZZZ     -65.5156
 -----------------------------------------------------------------
 Calculating MO derivatives via CPSCF
   1         3          12      0.176329    0.071418
   2         3          12      0.031421    0.016241
   3         3          12      0.004556    0.002090
   4         3          12      0.000579    0.000248
   5         7           8      0.000056    0.000032
   6        14           1      0.000002    0.000002
   7        15           0      0.000000    0.000000    Roots Converged
 Time for AOints: 4.0 s (CPU) 4.0 s (wall)
 ------------------------------------------------------------------------------
                     AOints        : Timing summary (seconds)
 ------------------------------------------------------------------------------
     job step          cpu (% of tot)      sys (% of tot)     wall (% of tot)
 ------------------------------------------------------------------------------
  cpscf_lag         0.3534E+02 (49.3)   0.4500E-04 (15.1)   0.3539E+02 (49.2)
  iterzp            0.3226E+02 (45.0)   0.2530E-03 (84.9)   0.3236E+02 (45.0)
  make_fx           0.0000E+00 ( 0.0)   0.0000E+00 ( 0.0)   0.0000E+00 ( 0.0)
  AOints            0.4028E+01 ( 5.6)   0.0000E+00 ( 0.0)   0.4030E+01 ( 5.6)
 ------------------------------------------------------------------------------
   Grand Totals     0.7170E+02          0.2980E-03          0.7186E+02
 ------------------------------------------------------------------------------
 Calculating analytic Hessian of the SCF energy
 Polarizability Matrix (a.u.)
            1           2           3
    1-164.8155967   2.9604545   0.0000000
    2   2.9604545 -39.5185212   0.0000000
    3   0.0000000   0.0000000 -35.5070161

 Direct stationary perturbation theory relativistic correction:

 rels  =      97.767266877741
 relv  =    -323.693461223651
 rel2e =      41.772687387625
 E_rel =    -184.153506958285

 Hessian of the SCF Energy
            1           2           3           4           5           6
    1   0.3797849   0.3164506  -0.0000000  -0.2606094  -0.3241963  -0.0000000
    2   0.3164506   0.6093349  -0.0000000  -0.3037722  -0.6030166   0.0000000
    3  -0.0000000  -0.0000000   0.0024949   0.0000000   0.0000000   0.0063490
    4  -0.2606094  -0.3037722   0.0000000   0.3006838   0.2965577   0.0000000
    5  -0.3241963  -0.6030166   0.0000000   0.2965577   0.6373159  -0.0000000
    6  -0.0000000   0.0000000   0.0063490   0.0000000  -0.0000000   0.0035387
    7  -0.0801926  -0.0705196  -0.0000000   0.0201613   0.0727200  -0.0000000
    8  -0.0153322   0.0217016   0.0000000   0.0191203  -0.0412993  -0.0000000
    9   0.0000000   0.0000000  -0.0054243  -0.0000000  -0.0000000  -0.0047341
   10  -0.0389830   0.0578412   0.0000000  -0.0602357  -0.0450814  -0.0000000
   11   0.0230779  -0.0280200   0.0000000  -0.0119058   0.0070000   0.0000000
   12   0.0000000   0.0000000  -0.0034196  -0.0000000  -0.0000000  -0.0051536
            7           8           9          10          11          12
    1  -0.0801926  -0.0153322   0.0000000  -0.0389830   0.0230779   0.0000000
    2  -0.0705196   0.0217016   0.0000000   0.0578412  -0.0280200   0.0000000
    3  -0.0000000   0.0000000  -0.0054243   0.0000000   0.0000000  -0.0034196
    4   0.0201613   0.0191203  -0.0000000  -0.0602357  -0.0119058  -0.0000000
    5   0.0727200  -0.0412993  -0.0000000  -0.0450814   0.0070000  -0.0000000
    6  -0.0000000  -0.0000000  -0.0047341  -0.0000000   0.0000000  -0.0051536
    7   0.0528435  -0.0015444   0.0000000   0.0071878  -0.0006560   0.0000000
    8  -0.0015444   0.0186257   0.0000000  -0.0022437   0.0009720  -0.0000000
    9   0.0000000   0.0000000   0.0049922   0.0000000  -0.0000000   0.0051663
   10   0.0071878  -0.0022437   0.0000000   0.0920309  -0.0105161  -0.0000000
   11  -0.0006560   0.0009720  -0.0000000  -0.0105161   0.0200480  -0.0000000
   12   0.0000000  -0.0000000   0.0051663  -0.0000000  -0.0000000   0.0034069
 Gradient time:  CPU 96.12 s  wall 96.30 s
 **********************************************************************
 **                                                                  **
 **                       VIBRATIONAL ANALYSIS                       **
 **                       --------------------                       **
 **                                                                  **
 **        VIBRATIONAL FREQUENCIES (CM**-1) AND NORMAL MODES         **
 **     FORCE CONSTANTS (mDYN/ANGSTROM) AND REDUCED MASSES (AMU)     **
 **                  INFRARED INTENSITIES (KM/MOL)                   **
 **                                                                  **
 **********************************************************************


 Mode:                 1                      2                      3
 Frequency:       144.53                 150.26                 210.30
 Force Cnst:      0.4698                 0.2166                 0.4373
 Red. Mass:      38.1726                16.2855                16.7813
 IR Active:          YES                    YES                    YES
 IR Intens:       20.803                  0.007                  0.116
 Raman Active:       YES                    YES                    YES
               X      Y      Z        X      Y      Z        X      Y      Z
 N          0.179  0.297  0.000   -0.000 -0.000  0.688    0.013  0.693  0.000
 N          0.197  0.161  0.000   -0.000 -0.000  0.662    0.134  0.628  0.000
 Cl         0.853 -0.100 -0.000   -0.000  0.000 -0.287   -0.163 -0.274 -0.000
 I         -0.277 -0.023 -0.000    0.000  0.000 -0.070    0.029 -0.070 -0.000
 TransDip  -0.146 -0.002 -0.000    0.000 -0.000 -0.003   -0.010 -0.005  0.000

 Mode:                 4                      5                      6
 Frequency:       414.44                 655.48                1745.12
 Force Cnst:      1.6073                 3.5991                25.1686
 Red. Mass:      15.8826                14.2174                14.0268
 IR Active:          YES                    YES                    YES
 IR Intens:      297.834                  0.326                 12.668
 Raman Active:       YES                    YES                    YES
               X      Y      Z        X      Y      Z        X      Y      Z
 N          0.549 -0.057  0.000    0.707 -0.345 -0.000   -0.388 -0.596  0.000
 N          0.789 -0.142  0.000   -0.472  0.389 -0.000    0.353  0.607  0.000
 Cl        -0.202  0.055 -0.000   -0.027 -0.078  0.000    0.031 -0.006 -0.000
 I         -0.092  0.007 -0.000   -0.019  0.017  0.000   -0.005  0.000 -0.000
 TransDip   0.553 -0.002  0.000    0.015  0.010 -0.000    0.112  0.022  0.000

 STANDARD THERMODYNAMIC QUANTITIES AT   298.15 K  AND     1.00 ATM

   This Molecule has  0 Imaginary Frequencies
   Zero point vibrational energy:        4.746 kcal/mol

   Atom    1 Element N  Has Mass   14.00307
   Atom    2 Element N  Has Mass   14.00307
   Atom    3 Element Cl Has Mass   34.96885
   Atom    4 Element I  Has Mass  126.90440
   Molecular Mass:   189.879390 amu
   Principal axes and moments of inertia in amu*Bohr^2:
                             1           2           3
    Eigenvalues --       23.63942  2388.16987  2411.80929
          X               1.00000     0.00049     0.00000
          Y              -0.00049     1.00000    -0.00000
          Z              -0.00000     0.00000     1.00000
   Rotational Symmetry Number is   1
   The Molecule is an Asymmetric Top
   Translational Enthalpy:        0.889 kcal/mol
   Rotational Enthalpy:           0.889 kcal/mol
   Vibrational Enthalpy:          6.171 kcal/mol
   gas constant (RT):             0.592 kcal/mol
   Translational Entropy:        41.629  cal/mol.K
   Rotational Entropy:           26.412  cal/mol.K
   Vibrational Entropy:           8.732  cal/mol.K

   Total Enthalpy:                8.541 kcal/mol
   Total Entropy:                76.773  cal/mol.K

 ======================================================================

 STANDARD THERMODYNAMIC QUANTITIES FOR ANHARMONIC VIBRATION -- TOSH

   Zero point vibrational energy: ************ kcal/mol

   Vibrational Enthalpy:   ************ kcal/mol
   Vibrational Entropy:             NaN  cal/mol.K

   Total Enthalpy:         ************ kcal/mol
   Total Entropy:                   NaN  cal/mol.K

 ======================================================================

 STANDARD THERMODYNAMIC QUANTITIES FOR ANHARMONIC VIBRATION -- VPT2

   Zero point vibrational energy: ************ kcal/mol

   Vibrational Enthalpy:   ************ kcal/mol
   Vibrational Entropy:             NaN  cal/mol.K

   Total Enthalpy:         ************ kcal/mol
   Total Entropy:                   NaN  cal/mol.K

 ======================================================================

Archival summary:
1\1\TWL02\FREQ\ProcedureUnspecified\BasisUnspecified\1l12\taweetha\TueOct3014:52:282018TueOct3014:52:282018\0\\#,FREQ,ProcedureUnspecified,BasisUnspecified,\\0,1\I\N,1,2.24274\N,2,1.17279,1,111.481\Cl,3,1.94696,2,109.002,1,180,0\\\@

 Total job time:  110.10s(wall), 109.90s(cpu) 
 Tue Oct 30 14:52:28 2018

        *************************************************************
        *                                                           *
        *  Thank you very much for using Q-Chem.  Have a nice day.  *
        *                                                           *
        *************************************************************
