# Supplementary material for: Geometric and energetic data from ab initio calculations of haloethene, haloimine, halomethylenephosphine, haloiminophosphine, halodiazene, halodiphosphene and halocyclopropane
Source: Data Brief. 2019 Nov 2;27:104738. doi: 10.1016/j.dib.2019.104738 (PMC6861602; doi:10.1016/j.dib.2019.104738)
Supplement: Multimedia component 6 [file mmc6.zip › NN/B3LYP/ClENNIE.out]

Q-Chem Developer Version!
                  Welcome to Q-Chem
     A Quantum Leap Into The Future Of Chemistry


 Q-Chem 5.1, Q-Chem, Inc., Pleasanton, CA (2018)

 Yihan Shao,  Zhengting Gan,  E. Epifanovsky,  A. T. B. Gilbert,  M. Wormit,  
 J. Kussmann,  A. W. Lange,  A. Behn,  Jia Deng,  Xintian Feng,  D. Ghosh,  
 M. Goldey,  P. R. Horn,  L. D. Jacobson,  I. Kaliman,  T. Kus,  A. Landau,  
 Jie Liu,  E. I. Proynov,  R. M. Richard,  R. P. Steele,  E. J. Sundstrom,  
 H. L. Woodcock III,  P. M. Zimmerman,  D. Zuev,  B. Albrecht,  E. Alguire,  
 S. A. Baeppler,  D. Barton,  Z. Benda,  Y. A. Bernard,  E. J. Berquist,  
 K. B. Bravaya,  H. Burton,  D. Casanova,  Chun-Min Chang,  Yunqing Chen,  
 A. Chien,  K. D. Closser,  M. P. Coons,  S. Coriani,  S. Dasgupta,  
 A. L. Dempwolff,  M. Diedenhofen,  Hainam Do,  R. G. Edgar,  Po-Tung Fang,  
 S. Faraji,  S. Fatehi,  Qingguo Feng,  K. D. Fenk,  J. Fosso-Tande,  
 Qinghui Ge,  A. Ghysels,  G. Gidofalvi,  J. Gomes,  J. Gonthier,  A. Gunina,  
 D. Hait,  M. W. D. Hanson-Heine,  P. H. P. Harbach,  A. W. Hauser,  
 J. E. Herr,  E. G. Hohenstein,  Z. C. Holden,  Kerwin Hui,  B. C. Huynh,  
 T.-C. Jagau,  Hyunjun Ji,  B. Kaduk,  K. Khistyaev,  Jaehoon Kim,  
 P. Klunzinger,  K. Koh,  D. Kosenkov,  L. Koulias,  T. Kowalczyk,  
 C. M. Krauter,  A. Kunitsa,  Ka Un Lao,  A. Laurent,  K. V. Lawler,  
 Joonho Lee,  D. Lefrancois,  S. Lehtola,  D. S. Levine,  Yi-Pei Li,  
 You-Sheng Lin,  Fenglai Liu,  E. Livshits,  A. Luenser,  P. Manohar,  
 E. Mansoor,  S. F. Manzer,  Shan-Ping Mao,  Yuezhi Mao,  N. Mardirossian,  
 A. V. Marenich,  T. Markovich,  L. A. Martinez-Martinez,  S. A. Maurer,  
 N. J. Mayhall,  S. C. McKenzie,  J.-M. Mewes,  A. F. Morrison,  
 J. W. Mullinax,  K. Nanda,  T. S. Nguyen-Beck,  R. Olivares-Amaya,  
 J. A. Parkhill,  T. M. Perrine,  F. Plasser,  P. Pokhilko,  S. Prager,  
 A. Prociuk,  E. Ramos,  D. R. Rehn,  F. Rob,  M. Schneider,  N. Sergueev,  
 S. M. Sharada,  S. Sharma,  D. W. Small,  T. Stauch,  T. Stein,  
 Yu-Chuan Su,  A. J. W. Thom,  A. Tkatchenko,  T. Tsuchimochi,  N. M. Tubman,  
 L. Vogt,  M. L. Vidal,  O. Vydrov,  M. A. Watson,  J. Wenzel,  
 M. de Wergifosse,  T. A. Wesolowski,  A. White,  J. Witte,  A. Yamada,  
 Jun Yang,  K. Yao,  S. Yeganeh,  S. R. Yost,  Zhi-Qiang You,  A. Zech,  
 Igor Ying Zhang,  Xing Zhang,  Yan Zhao,  Ying Zhu,  B. R. Brooks,  
 G. K. L. Chan,  C. J. Cramer,  M. S. Gordon,  W. J. Hehre,  A. Klamt,  
 M. W. Schmidt,  C. D. Sherrill,  D. G. Truhlar,  A. Aspuru-Guzik,  R. Baer,  
 A. T. Bell,  N. A. Besley,  Jeng-Da Chai,  A. E. DePrince, III,  
 R. A. DiStasio Jr.,  A. Dreuw,  B. D. Dunietz,  T. R. Furlani,  
 Chao-Ping Hsu,  Yousung Jung,  Jing Kong,  D. S. Lambrecht,  WanZhen Liang,  
 C. Ochsenfeld,  V. A. Rassolov,  L. V. Slipchenko,  J. E. Subotnik,  
 T. Van Voorhis,  J. M. Herbert,  A. I. Krylov,  P. M. W. Gill,  M. Head-Gordon

 Contributors to earlier versions of Q-Chem not listed above: 
 R. D. Adamson,  B. Austin,  J. Baker,  G. J. O. Beran,  K. Brandhorst,  
 S. T. Brown,  E. F. C. Byrd,  A. K. Chakraborty,  C.-L. Cheng,  
 Siu Hung Chien,  D. M. Chipman,  D. L. Crittenden,  H. Dachsel,  
 R. J. Doerksen,  A. D. Dutoi,  L. Fusti-Molnar,  W. A. Goddard III,  
 A. Golubeva-Zadorozhnaya,  S. R. Gwaltney,  G. Hawkins,  A. Heyden,  
 S. Hirata,  G. Kedziora,  F. J. Keil,  C. Kelley,  Jihan Kim,  R. A. King,  
 R. Z. Khaliullin,  P. P. Korambath,  W. Kurlancheek,  A. M. Lee,  M. S. Lee,  
 S. V. Levchenko,  Ching Yeh Lin,  D. Liotard,  R. C. Lochan,  I. Lotan,  
 P. E. Maslen,  N. Nair,  D. P. O'Neill,  D. Neuhauser,  E. Neuscamman,  
 C. M. Oana,  R. Olson,  B. Peters,  R. Peverati,  P. A. Pieniazek,  
 Y. M. Rhee,  J. Ritchie,  M. A. Rohrdanz,  E. Rosta,  N. J. Russ,  
 H. F. Schaefer III,  N. E. Schultz,  N. Shenvi,  A. C. Simmonett,  A. Sodt,  
 D. Stuck,  K. S. Thanthiriwatte,  V. Vanovschi,  Tao Wang,  A. Warshel,  
 C. F. Williams,  Q. Wu,  X. Xu,  W. Zhang

 Please cite Q-Chem as follows:
 Y. Shao et al., Mol. Phys. 113, 184-215 (2015)
 DOI: 10.1080/00268976.2014.952696

 Q-Chem 5.1.1 for Intel X86 EM64T Linux

 Parts of Q-Chem use Armadillo 8.300.2 (Tropical Shenanigans).
 http://arma.sourceforge.net/

 Q-Chem begins on Tue Oct 30 13:54:02 2018  

Host: 
0

     Scratch files written to /scratch/taweetham/qchem16769//
Input Ideriv = 2
Curr. Ideriv = -1
Max.  Ideriv = 2

Checking the input file for inconsistencies... 	...done.

--------------------------------------------------------------
User input:
--------------------------------------------------------------
$molecule
0 1
N 
N 1 NN 
Cl 2 NCl 1 ANG 
I 1 NI 2 ANG  3 DHA

NN=1.25
NH=1.09
NF=1.36
NCl=1.75
NBr=1.94
NI=2.14
ANG=120.0
DHA=0.0
$end

$rem
   job_type	optimization
   basis	6-311++g**
   method	b3lyp
$end

--------------------------------------------------------------
 ----------------------------------------------------------------
             Standard Nuclear Orientation (Angstroms)
    I     Atom           X                Y                Z
 ----------------------------------------------------------------
    1      N      -0.5324904334    -1.3838538325     0.0000000000
    2      N      -1.7364809211    -1.0478376043     0.0000000000
    3      Cl     -2.1718762369     0.6471346430    -0.0000000000
    4      I       0.9963150096     0.1135953043     0.0000000000
 ----------------------------------------------------------------
 Molecular Point Group                 Cs    NOp =  2
 Largest Abelian Subgroup              Cs    NOp =  2
 Nuclear Repulsion Energy =   387.1144422361 hartrees
 There are       42 alpha and       42 beta electrons
 Requested basis set is 6-311++G(d,p)
 There are 49 shells and 136 basis functions

 Total QAlloc Memory Limit   2000 MB
 Mega-Array Size       188 MB
 MEM_STATIC part       192 MB
 A cutoff of  1.0D-11 yielded   1034 shell pairs
 There are      8586 function pairs (      9682 Cartesian)
 Smallest overlap matrix eigenvalue = 2.20E-04

 Scale SEOQF with 1.000000e-01/1.000000e-01/1.000000e-01

 Standard Electronic Orientation quadrupole field applied
 Nucleus-field energy     =     0.0000000076 hartrees
 Guess from superposition of atomic densities
 Warning:  Energy on first SCF cycle will be non-variational
 SAD guess density has 84.000000 electrons

 -----------------------------------------------------------------------
  General SCF calculation program by
  Eric Jon Sundstrom, Paul Horn, Yuezhi Mao, Dmitri Zuev, Alec White,
  David Stuck, Shaama M.S., Shane Yost, Joonho Lee, David Small,
  Daniel Levine, Susi Lehtola, Hugh Burton, Evgeny Epifanovsky
 -----------------------------------------------------------------------
 Exchange:     0.2000 Hartree-Fock + 0.0800 Slater + 0.7200 B88
 Correlation:  0.1900 VWN1RPA + 0.8100 LYP
 Using SG-1 standard quadrature grid
 A restricted SCF calculation will be
 performed using DIIS
 SCF converges when DIIS error is below 1.0e-08
 ---------------------------------------
  Cycle       Energy         DIIS error
 ---------------------------------------
    1   -7489.5372912070      4.04e-02  
    2   -7489.1694949846      3.04e-03  
    3   -7489.1440141947      4.44e-03  
    4   -7489.1800860891      1.70e-03  
    5   -7489.1862352060      3.97e-04  
    6   -7489.1864283517      2.43e-04  
    7   -7489.1865516199      7.41e-05  
    8   -7489.1865605042      1.95e-05  
    9   -7489.1865615197      3.38e-06  
   10   -7489.1865615566      1.02e-06  
   11   -7489.1865615602      1.10e-07  
   12   -7489.1865615602      2.01e-08  
   13   -7489.1865615602      6.78e-09  Convergence criterion met
 ---------------------------------------
 SCF time:   CPU 14.74s  wall 15.00s 
 SCF   energy in the final basis set =    -7489.1865615602
 Total energy in the final basis set =    -7489.1865615602

 --------------------------------------------------------------
             Orbital Energies (a.u.) and Symmetries
 --------------------------------------------------------------

 Alpha MOs, Restricted
 -- Occupied --                  
******* -176.34 -165.74 -165.74 -165.74 -101.60  -35.83  -31.33
  1 A'    2 A'    3 A'    1 A"    4 A'    5 A'    6 A'    7 A'                 
-31.319 -31.318 -22.976 -22.975 -22.974 -22.969 -22.969 -14.471
  2 A"    8 A'    9 A'    3 A"   10 A'    4 A"   11 A'   12 A'                 
-14.451  -9.518  -7.284  -7.272  -7.271  -6.381  -4.795  -4.778
 13 A'   14 A'   15 A'    5 A"   16 A'   17 A'   18 A'    6 A"                 
 -4.777  -2.061  -2.055  -2.054  -2.040  -2.040  -1.096  -0.885
 19 A'   20 A'    7 A"   21 A'    8 A"   22 A'   23 A'   24 A'                 
 -0.720  -0.615  -0.520  -0.477  -0.471  -0.356  -0.352  -0.316
 25 A'   26 A'   27 A'    9 A"   28 A'   10 A"   29 A'   30 A'                 
 -0.299  -0.283
 11 A"   31 A'                                                                 
 -- Virtual --                   
 -0.136  -0.111  -0.033   0.022   0.060   0.063   0.067   0.105
 32 A'   12 A"   33 A'   34 A'   35 A'   13 A"   36 A'   37 A'                 
  0.117   0.118   0.144   0.156   0.168   0.192   0.207   0.212
 14 A"   38 A'   39 A'   40 A'   15 A"   41 A'   42 A'   16 A"                 
  0.229   0.255   0.340   0.366   0.368   0.406   0.409   0.412
 43 A'   44 A'   45 A'   46 A'   17 A"   18 A"   47 A'   48 A'                 
  0.452   0.457   0.504   0.611   0.680   0.686   0.755   0.765
 19 A"   49 A'   50 A'   51 A'   20 A"   52 A'   53 A'   21 A"                 
  0.784   0.809   0.826   0.868   0.905   0.928   1.019   1.048
 54 A'   55 A'   22 A"   56 A'   57 A'   23 A"   58 A'   59 A'                 
  1.101   1.264   1.269   1.331   1.334   1.588   1.680   1.748
 60 A'   61 A'   24 A"   62 A'   63 A'   25 A"   64 A'   26 A"                 
  1.960   2.046   2.171   2.231   2.250   2.318   2.526   2.631
 65 A'   27 A"   66 A'   67 A'   28 A"   68 A'   69 A'   29 A"                 
  2.744   2.931   3.628   3.670   3.870   3.881   3.938   3.947
 70 A'   71 A'   30 A"   72 A'   31 A"   73 A'   32 A"   74 A'                 
  3.962   3.972   4.038   4.197   4.342   4.761   5.960   5.990
 75 A'   33 A"   76 A'   77 A'   78 A'   79 A'   34 A"   80 A'                 
  5.999   9.611  25.740  25.842  26.192  27.795  28.305  28.328
 81 A'   82 A'   35 A"   83 A'   84 A'   85 A'   36 A"   86 A'                 
 28.333  28.509  28.520  28.521  28.546  28.627  35.150  35.547
 87 A'   37 A"   88 A'   38 A"   89 A'   90 A'   91 A'   92 A'                 
127.851 127.869 127.881 151.598 215.5811901.759
 39 A"   93 A'   94 A'   95 A'   96 A'   97 A'                                 

 Beta MOs, Restricted
 -- Occupied --                  
******* -176.34 -165.74 -165.74 -165.74 -101.60  -35.83  -31.33
  1 A'    2 A'    3 A'    1 A"    4 A'    5 A'    6 A'    7 A'                 
-31.319 -31.318 -22.976 -22.975 -22.974 -22.969 -22.969 -14.471
  2 A"    8 A'    9 A'    3 A"   10 A'    4 A"   11 A'   12 A'                 
-14.451  -9.518  -7.284  -7.272  -7.271  -6.381  -4.795  -4.778
 13 A'   14 A'   15 A'    5 A"   16 A'   17 A'   18 A'    6 A"                 
 -4.777  -2.061  -2.055  -2.054  -2.040  -2.040  -1.096  -0.885
 19 A'   20 A'    7 A"   21 A'    8 A"   22 A'   23 A'   24 A'                 
 -0.720  -0.615  -0.520  -0.477  -0.471  -0.356  -0.352  -0.316
 25 A'   26 A'   27 A'    9 A"   28 A'   10 A"   29 A'   30 A'                 
 -0.299  -0.283
 11 A"   31 A'                                                                 
 -- Virtual --                   
 -0.136  -0.111  -0.033   0.022   0.060   0.063   0.067   0.105
 32 A'   12 A"   33 A'   34 A'   35 A'   13 A"   36 A'   37 A'                 
  0.117   0.118   0.144   0.156   0.168   0.192   0.207   0.212
 14 A"   38 A'   39 A'   40 A'   15 A"   41 A'   42 A'   16 A"                 
  0.229   0.255   0.340   0.366   0.368   0.406   0.409   0.412
 43 A'   44 A'   45 A'   46 A'   17 A"   18 A"   47 A'   48 A'                 
  0.452   0.457   0.504   0.611   0.680   0.686   0.755   0.765
 19 A"   49 A'   50 A'   51 A'   20 A"   52 A'   53 A'   21 A"                 
  0.784   0.809   0.826   0.868   0.905   0.928   1.019   1.048
 54 A'   55 A'   22 A"   56 A'   57 A'   23 A"   58 A'   59 A'                 
  1.101   1.264   1.269   1.331   1.334   1.588   1.680   1.748
 60 A'   61 A'   24 A"   62 A'   63 A'   25 A"   64 A'   26 A"                 
  1.960   2.046   2.171   2.231   2.250   2.318   2.526   2.631
 65 A'   27 A"   66 A'   67 A'   28 A"   68 A'   69 A'   29 A"                 
  2.744   2.931   3.628   3.670   3.870   3.881   3.938   3.947
 70 A'   71 A'   30 A"   72 A'   31 A"   73 A'   32 A"   74 A'                 
  3.962   3.972   4.038   4.197   4.342   4.761   5.960   5.990
 75 A'   33 A"   76 A'   77 A'   78 A'   79 A'   34 A"   80 A'                 
  5.999   9.611  25.740  25.842  26.192  27.795  28.305  28.328
 81 A'   82 A'   35 A"   83 A'   84 A'   85 A'   36 A"   86 A'                 
 28.333  28.509  28.520  28.521  28.546  28.627  35.150  35.547
 87 A'   37 A"   88 A'   38 A"   89 A'   90 A'   91 A'   92 A'                 
127.851 127.869 127.881 151.598 215.5811901.759
 39 A"   93 A'   94 A'   95 A'   96 A'   97 A'                                 
 --------------------------------------------------------------

          Ground-State Mulliken Net Atomic Charges

     Atom                 Charge (a.u.)
  ----------------------------------------
      1 N                    -0.105341
      2 N                     0.037373
      3 Cl                   -0.051576
      4 I                     0.119544
  ----------------------------------------
  Sum of atomic charges =     0.000000

 -----------------------------------------------------------------
                    Cartesian Multipole Moments
 -----------------------------------------------------------------
    Charge (ESU x 10^10)
                 0.0000
    Dipole Moment (Debye)
         X       0.6927      Y       1.3190      Z      -0.0000
       Tot       1.4898
    Quadrupole Moments (Debye-Ang)
        XX     -52.3427     XY      -0.0247     YY     -53.1504
        XZ      -0.0000     YZ       0.0000     ZZ     -51.9322
    Octopole Moments (Debye-Ang^2)
       XXX      44.8115    XXY       9.9396    XYY      13.3225
       YYY      15.2060    XXZ       0.0000    XYZ      -0.0000
       YYZ      -0.0000    XZZ      10.9433    YZZ       1.2443
       ZZZ      -0.0000
    Hexadecapole Moments (Debye-Ang^3)
      XXXX    -708.5374   XXXY      -0.4474   XXYY    -145.4280
      XYYY      -7.4816   YYYY    -203.5126   XXXZ      -0.0000
      XXYZ       0.0000   XYYZ      -0.0000   YYYZ       0.0000
      XXZZ    -127.6983   XYZZ       1.8846   YYZZ     -43.3907
      XZZZ      -0.0000   YZZZ       0.0000   ZZZZ     -64.5490
 -----------------------------------------------------------------
 Calculating analytic gradient of the SCF energy
 Gradient of SCF Energy
            1           2           3           4
    1   0.0702755  -0.0686057   0.0156607  -0.0173305
    2  -0.0160980   0.0328567  -0.0156550  -0.0011037
    3   0.0000000  -0.0000000   0.0000000   0.0000000
 Max gradient component =       7.028E-02
 RMS gradient           =       3.133E-02
 Gradient time:  CPU 4.09 s  wall 4.09 s
 Geometry Optimization Parameters
   NAtoms,    NIC,     NZ,  NCons,   NDum,   NFix, NCnnct, MaxDiis
        4      14       4       0       0       0       0       0


** GEOMETRY OPTIMIZATION IN DELOCALIZED INTERNAL COORDINATES **
   Searching for a Minimum

   Optimization Cycle:   1

                       Coordinates (Angstroms)
     ATOM                X               Y               Z
      1  N        -0.5324904334   -1.3838538325    0.0000000000
      2  N        -1.7364809211   -1.0478376043    0.0000000000
      3  Cl       -2.1718762369    0.6471346430    0.0000000000
      4  I         0.9963150096    0.1135953043    0.0000000000
   Point Group: cs    Number of degrees of freedom:     5


   Energy is  -7489.186561560


 Attempting to Generate Delocalized Internal Coordinates

  5 Hessian modes will be used to form the next step
  Hessian Eigenvalues:
     0.108095    0.250000    0.250000    0.304873    0.832368

 Minimum Search - Taking Simple RFO Step
 Searching for Lamda that Minimizes Along All modes
 Value Taken    Lamda =  -0.01892790
 Step Taken.  Stepsize is  0.257373

                             Maximum     Tolerance    Cnvgd?
         Gradient           0.060734      0.000300      NO
         Displacement       0.209164      0.001200      NO
         Energy change     *********      0.000001      NO


 New Cartesian Coordinates Obtained by Inverse Iteration

 Displacement from previous Coordinates is:  0.729600
 ----------------------------------------------------------------
             Standard Nuclear Orientation (Angstroms)
    I     Atom           X                Y                Z
 ----------------------------------------------------------------
    1      N      -0.5310893185    -1.2977046015     0.0000000000
    2      N      -1.7102870028    -1.0032465758     0.0000000000
    3      Cl     -2.4374045185     0.6223954729     0.0000000000
    4      I       1.2342482579     0.0075942148     0.0000000000
 ----------------------------------------------------------------
 Molecular Point Group                 Cs    NOp =  2
 Largest Abelian Subgroup              Cs    NOp =  2
 Nuclear Repulsion Energy =   360.5256443682 hartrees
 There are       42 alpha and       42 beta electrons
 Applying Cartesian multipole field
    Component          Value
    ---------          -----
     (2,0,0)        1.00000E-11
     (0,2,0)        2.00000E-11
     (0,0,2)       -3.00000E-11
 Nucleus-field energy     =     0.0000000091 hartrees
 Requested basis set is 6-311++G(d,p)
 There are 49 shells and 136 basis functions
 A cutoff of  1.0D-11 yielded   1003 shell pairs
 There are      8277 function pairs (      9300 Cartesian)
 Smallest overlap matrix eigenvalue = 1.60E-04
 Guess MOs from SCF MO coefficient file

 -----------------------------------------------------------------------
  General SCF calculation program by
  Eric Jon Sundstrom, Paul Horn, Yuezhi Mao, Dmitri Zuev, Alec White,
  David Stuck, Shaama M.S., Shane Yost, Joonho Lee, David Small,
  Daniel Levine, Susi Lehtola, Hugh Burton, Evgeny Epifanovsky
 -----------------------------------------------------------------------
 Exchange:     0.2000 Hartree-Fock + 0.0800 Slater + 0.7200 B88
 Correlation:  0.1900 VWN1RPA + 0.8100 LYP
 Using SG-1 standard quadrature grid
 A restricted SCF calculation will be
 performed using DIIS
 SCF converges when DIIS error is below 1.0e-08
 ---------------------------------------
  Cycle       Energy         DIIS error
 ---------------------------------------
    1   -7489.1744944171      1.97e-03  
    2   -7489.1934395107      5.62e-04  
    3   -7489.1920561719      9.31e-04  
    4   -7489.1942496002      2.53e-04  
    5   -7489.1944030760      9.23e-05  
    6   -7489.1944133755      5.88e-05  
    7   -7489.1944204159      5.89e-06  
    8   -7489.1944204697      2.73e-06  
    9   -7489.1944204938      1.14e-06  
   10   -7489.1944204970      1.89e-07  
   11   -7489.1944204971      3.08e-08  
   12   -7489.1944204971      4.23e-09  Convergence criterion met
 ---------------------------------------
 SCF time:   CPU 13.12s  wall 14.00s 
 SCF   energy in the final basis set =    -7489.1944204971
 Total energy in the final basis set =    -7489.1944204971

 --------------------------------------------------------------
             Orbital Energies (a.u.) and Symmetries
 --------------------------------------------------------------

 Alpha MOs, Restricted
 -- Occupied --                  
******* -176.33 -165.74 -165.74 -165.74 -101.60  -35.83  -31.32
  1 A'    2 A'    3 A'    1 A"    4 A'    5 A'    6 A'    7 A'                 
-31.317 -31.316 -22.974 -22.973 -22.972 -22.967 -22.967 -14.475
  2 A"    8 A'    9 A'    3 A"   10 A'    4 A"   11 A'   12 A'                 
-14.457  -9.514  -7.281  -7.269  -7.268  -6.379  -4.793  -4.776
 13 A'   14 A'   15 A'    5 A"   16 A'   17 A'   18 A'    6 A"                 
 -4.775  -2.058  -2.053  -2.052  -2.038  -2.038  -1.108  -0.883
 19 A'   20 A'    7 A"   21 A'    8 A"   22 A'   23 A'   24 A'                 
 -0.712  -0.616  -0.523  -0.484  -0.474  -0.356  -0.350  -0.307
 25 A'   26 A'   27 A'    9 A"   28 A'   10 A"   29 A'   30 A'                 
 -0.297  -0.284
 11 A"   31 A'                                                                 
 -- Virtual --                   
 -0.148  -0.106  -0.044   0.019   0.059   0.063   0.066   0.109
 32 A'   12 A"   33 A'   34 A'   35 A'   13 A"   36 A'   37 A'                 
  0.114   0.117   0.146   0.154   0.171   0.199   0.208   0.216
 38 A'   14 A"   39 A'   40 A'   15 A"   41 A'   16 A"   42 A'                 
  0.239   0.253   0.332   0.365   0.380   0.410   0.411   0.435
 43 A'   44 A'   45 A'   46 A'   17 A"   18 A"   47 A'   48 A'                 
  0.445   0.453   0.498   0.614   0.666   0.679   0.758   0.759
 19 A"   49 A'   50 A'   51 A'   52 A'   20 A"   53 A'   21 A"                 
  0.784   0.816   0.830   0.858   0.939   0.940   1.018   1.049
 54 A'   55 A'   22 A"   56 A'   23 A"   57 A'   58 A'   59 A'                 
  1.102   1.262   1.267   1.316   1.332   1.598   1.684   1.719
 60 A'   61 A'   24 A"   62 A'   63 A'   25 A"   64 A'   26 A"                 
  1.905   2.055   2.145   2.217   2.244   2.364   2.478   2.665
 65 A'   27 A"   66 A'   67 A'   28 A"   68 A'   69 A'   29 A"                 
  2.799   2.966   3.626   3.661   3.883   3.932   3.938   3.958
 70 A'   71 A'   30 A"   72 A'   31 A"   73 A'   32 A"   74 A'                 
  3.972   3.975   4.028   4.185   4.336   4.732   5.959   5.983
 75 A'   33 A"   76 A'   77 A'   78 A'   79 A'   34 A"   80 A'                 
  5.999   9.604  25.738  25.801  26.193  27.786  28.304  28.323
 81 A'   82 A'   35 A"   83 A'   84 A'   85 A'   36 A"   86 A'                 
 28.331  28.510  28.517  28.522  28.542  28.624  35.125  35.654
 87 A'   37 A"   88 A'   38 A"   89 A'   90 A'   91 A'   92 A'                 
127.851 127.864 127.882 151.592 215.5761901.753
 39 A"   93 A'   94 A'   95 A'   96 A'   97 A'                                 

 Beta MOs, Restricted
 -- Occupied --                  
******* -176.33 -165.74 -165.74 -165.74 -101.60  -35.83  -31.32
  1 A'    2 A'    3 A'    1 A"    4 A'    5 A'    6 A'    7 A'                 
-31.317 -31.316 -22.974 -22.973 -22.972 -22.967 -22.967 -14.475
  2 A"    8 A'    9 A'    3 A"   10 A'    4 A"   11 A'   12 A'                 
-14.457  -9.514  -7.281  -7.269  -7.268  -6.379  -4.793  -4.776
 13 A'   14 A'   15 A'    5 A"   16 A'   17 A'   18 A'    6 A"                 
 -4.775  -2.058  -2.053  -2.052  -2.038  -2.038  -1.108  -0.883
 19 A'   20 A'    7 A"   21 A'    8 A"   22 A'   23 A'   24 A'                 
 -0.712  -0.616  -0.523  -0.484  -0.474  -0.356  -0.350  -0.307
 25 A'   26 A'   27 A'    9 A"   28 A'   10 A"   29 A'   30 A'                 
 -0.297  -0.284
 11 A"   31 A'                                                                 
 -- Virtual --                   
 -0.148  -0.106  -0.044   0.019   0.059   0.063   0.066   0.109
 32 A'   12 A"   33 A'   34 A'   35 A'   13 A"   36 A'   37 A'                 
  0.114   0.117   0.146   0.154   0.171   0.199   0.208   0.216
 38 A'   14 A"   39 A'   40 A'   15 A"   41 A'   16 A"   42 A'                 
  0.239   0.253   0.332   0.365   0.380   0.410   0.411   0.435
 43 A'   44 A'   45 A'   46 A'   17 A"   18 A"   47 A'   48 A'                 
  0.445   0.453   0.498   0.614   0.666   0.679   0.758   0.759
 19 A"   49 A'   50 A'   51 A'   52 A'   20 A"   53 A'   21 A"                 
  0.784   0.816   0.830   0.858   0.939   0.940   1.018   1.049
 54 A'   55 A'   22 A"   56 A'   23 A"   57 A'   58 A'   59 A'                 
  1.102   1.262   1.267   1.316   1.332   1.598   1.684   1.719
 60 A'   61 A'   24 A"   62 A'   63 A'   25 A"   64 A'   26 A"                 
  1.905   2.055   2.145   2.217   2.244   2.364   2.478   2.665
 65 A'   27 A"   66 A'   67 A'   28 A"   68 A'   69 A'   29 A"                 
  2.799   2.966   3.626   3.661   3.883   3.932   3.938   3.958
 70 A'   71 A'   30 A"   72 A'   31 A"   73 A'   32 A"   74 A'                 
  3.972   3.975   4.028   4.185   4.336   4.732   5.959   5.983
 75 A'   33 A"   76 A'   77 A'   78 A'   79 A'   34 A"   80 A'                 
  5.999   9.604  25.738  25.801  26.193  27.786  28.304  28.323
 81 A'   82 A'   35 A"   83 A'   84 A'   85 A'   36 A"   86 A'                 
 28.331  28.510  28.517  28.522  28.542  28.624  35.125  35.654
 87 A'   37 A"   88 A'   38 A"   89 A'   90 A'   91 A'   92 A'                 
127.851 127.864 127.882 151.592 215.5761901.753
 39 A"   93 A'   94 A'   95 A'   96 A'   97 A'                                 
 --------------------------------------------------------------

          Ground-State Mulliken Net Atomic Charges

     Atom                 Charge (a.u.)
  ----------------------------------------
      1 N                    -0.015850
      2 N                    -0.007015
      3 Cl                   -0.078119
      4 I                     0.100984
  ----------------------------------------
  Sum of atomic charges =     0.000000

 -----------------------------------------------------------------
                    Cartesian Multipole Moments
 -----------------------------------------------------------------
    Charge (ESU x 10^10)
                 0.0000
    Dipole Moment (Debye)
         X       0.6691      Y       0.8019      Z       0.0000
       Tot       1.0444
    Quadrupole Moments (Debye-Ang)
        XX     -51.1634     XY       0.0598     YY     -53.4157
        XZ       0.0000     YZ      -0.0000     ZZ     -52.0513
    Octopole Moments (Debye-Ang^2)
       XXX      35.0974    XXY      12.7610    XYY       8.4833
       YYY      19.6869    XXZ       0.0000    XYZ      -0.0000
       YYZ       0.0000    XZZ       7.2955    YZZ       3.6140
       ZZZ       0.0000
    Hexadecapole Moments (Debye-Ang^3)
      XXXX    -868.8843   XXXY      13.2656   XXYY    -171.0860
      XYYY       9.0948   YYYY    -188.3345   XXXZ      -0.0000
      XXYZ      -0.0000   XYYZ      -0.0000   YYYZ      -0.0000
      XXZZ    -158.2092   XYZZ       7.3659   YYZZ     -41.0135
      XZZZ       0.0000   YZZZ      -0.0000   ZZZZ     -65.0015
 -----------------------------------------------------------------
 Calculating analytic gradient of the SCF energy
 Gradient of SCF Energy
            1           2           3           4
    1   0.0541815  -0.0520951  -0.0001212  -0.0019652
    2  -0.0079972   0.0328902  -0.0182433  -0.0066497
    3  -0.0000000  -0.0000000   0.0000000   0.0000000
 Max gradient component =       5.418E-02
 RMS gradient           =       2.445E-02
 Gradient time:  CPU 3.86 s  wall 3.86 s
 Geometry Optimization Parameters
   NAtoms,    NIC,     NZ,  NCons,   NDum,   NFix, NCnnct, MaxDiis
        4      14       4       0       0       0       0       0

 Cartesian Hessian Update
 Hessian Updated using BFGS Update


** GEOMETRY OPTIMIZATION IN DELOCALIZED INTERNAL COORDINATES **
   Searching for a Minimum

   Optimization Cycle:   2

                       Coordinates (Angstroms)
     ATOM                X               Y               Z
      1  N        -0.5310893185   -1.2977046015    0.0000000000
      2  N        -1.7102870028   -1.0032465758    0.0000000000
      3  Cl       -2.4374045185    0.6223954729    0.0000000000
      4  I         1.2342482579    0.0075942148    0.0000000000
   Point Group: cs    Number of degrees of freedom:     5


   Energy is  -7489.194420497

 Hessian Updated using BFGS Update

  5 Hessian modes will be used to form the next step
  Hessian Eigenvalues:
     0.099532    0.241592    0.262152    0.414351    0.759107

 Minimum Search - Taking Simple RFO Step
 Searching for Lamda that Minimizes Along All modes
 Value Taken    Lamda =  -0.00714914
 Step Taken.  Stepsize is  0.142654

                             Maximum     Tolerance    Cnvgd?
         Gradient           0.046350      0.000300      NO
         Displacement       0.132922      0.001200      NO
         Energy change     -0.007859      0.000001      NO


 New Cartesian Coordinates Obtained by Inverse Iteration

 Displacement from previous Coordinates is:  0.144676
 ----------------------------------------------------------------
             Standard Nuclear Orientation (Angstroms)
    I     Atom           X                Y                Z
 ----------------------------------------------------------------
    1      N      -0.5645535453    -1.3148950914     0.0000000000
    2      N      -1.7021022611    -1.0376716662     0.0000000000
    3      Cl     -2.3977032568     0.6419737086     0.0000000000
    4      I       1.2198264814     0.0396315594     0.0000000000
 ----------------------------------------------------------------
 Molecular Point Group                 Cs    NOp =  2
 Largest Abelian Subgroup              Cs    NOp =  2
 Nuclear Repulsion Energy =   360.9558635313 hartrees
 There are       42 alpha and       42 beta electrons
 Applying Cartesian multipole field
    Component          Value
    ---------          -----
     (2,0,0)        1.00000E-11
     (0,2,0)        2.00000E-11
     (0,0,2)       -3.00000E-11
 Nucleus-field energy     =     0.0000000090 hartrees
 Requested basis set is 6-311++G(d,p)
 There are 49 shells and 136 basis functions
 A cutoff of  1.0D-11 yielded   1002 shell pairs
 There are      8254 function pairs (      9275 Cartesian)
 Smallest overlap matrix eigenvalue = 1.35E-04
 Guess MOs from SCF MO coefficient file

 -----------------------------------------------------------------------
  General SCF calculation program by
  Eric Jon Sundstrom, Paul Horn, Yuezhi Mao, Dmitri Zuev, Alec White,
  David Stuck, Shaama M.S., Shane Yost, Joonho Lee, David Small,
  Daniel Levine, Susi Lehtola, Hugh Burton, Evgeny Epifanovsky
 -----------------------------------------------------------------------
 Exchange:     0.2000 Hartree-Fock + 0.0800 Slater + 0.7200 B88
 Correlation:  0.1900 VWN1RPA + 0.8100 LYP
 Using SG-1 standard quadrature grid
 A restricted SCF calculation will be
 performed using DIIS
 SCF converges when DIIS error is below 1.0e-08
 ---------------------------------------
  Cycle       Energy         DIIS error
 ---------------------------------------
    1   -7489.1951540084      1.09e-03  
    2   -7489.1985721221      3.33e-04  
    3   -7489.1983314845      4.26e-04  
    4   -7489.1987199490      1.83e-04  
    5   -7489.1988025820      6.34e-05  
    6   -7489.1988110550      1.97e-05  
    7   -7489.1988117702      5.41e-06  
    8   -7489.1988118015      2.75e-06  
    9   -7489.1988118262      5.77e-07  
   10   -7489.1988118274      5.39e-08  
   11   -7489.1988118274      1.59e-08  
   12   -7489.1988118274      4.00e-09  Convergence criterion met
 ---------------------------------------
 SCF time:   CPU 13.08s  wall 14.00s 
 SCF   energy in the final basis set =    -7489.1988118274
 Total energy in the final basis set =    -7489.1988118274

 --------------------------------------------------------------
             Orbital Energies (a.u.) and Symmetries
 --------------------------------------------------------------

 Alpha MOs, Restricted
 -- Occupied --                  
******* -176.33 -165.74 -165.73 -165.73 -101.60  -35.83  -31.32
  1 A'    2 A'    3 A'    1 A"    4 A'    5 A'    6 A'    7 A'                 
-31.316 -31.316 -22.974 -22.972 -22.972 -22.967 -22.967 -14.476
  2 A"    8 A'    9 A'    3 A"   10 A'    4 A"   11 A'   12 A'                 
-14.457  -9.508  -7.274  -7.262  -7.261  -6.378  -4.793  -4.775
 13 A'   14 A'   15 A'    5 A"   16 A'   17 A'   18 A'    6 A"                 
 -4.774  -2.057  -2.053  -2.052  -2.037  -2.037  -1.137  -0.874
 19 A'   20 A'    7 A"   21 A'    8 A"   22 A'   23 A'   24 A'                 
 -0.706  -0.613  -0.528  -0.497  -0.483  -0.353  -0.348  -0.306
 25 A'   26 A'   27 A'    9 A"   28 A'   10 A"   29 A'   30 A'                 
 -0.297  -0.284
 11 A"   31 A'                                                                 
 -- Virtual --                   
 -0.161  -0.096  -0.040   0.021   0.059   0.064   0.067   0.107
 32 A'   12 A"   33 A'   34 A'   35 A'   13 A"   36 A'   37 A'                 
  0.114   0.114   0.143   0.154   0.170   0.202   0.209   0.214
 14 A"   38 A'   39 A'   40 A'   15 A"   41 A'   16 A"   42 A'                 
  0.236   0.255   0.337   0.380   0.381   0.409   0.409   0.438
 43 A'   44 A'   45 A'   46 A'   17 A"   18 A"   47 A'   48 A'                 
  0.448   0.462   0.504   0.603   0.665   0.677   0.753   0.756
 19 A"   49 A'   50 A'   51 A'   52 A'   20 A"   53 A'   21 A"                 
  0.793   0.814   0.836   0.867   0.937   0.939   1.019   1.035
 54 A'   55 A'   22 A"   56 A'   57 A'   23 A"   58 A'   59 A'                 
  1.109   1.261   1.268   1.312   1.338   1.612   1.674   1.692
 60 A'   61 A'   24 A"   62 A'   63 A'   25 A"   64 A'   26 A"                 
  1.875   2.069   2.150   2.226   2.248   2.407   2.501   2.717
 65 A'   27 A"   66 A'   67 A'   28 A"   68 A'   69 A'   29 A"                 
  2.823   3.013   3.629   3.660   3.895   3.939   3.948   3.966
 70 A'   71 A'   30 A"   72 A'   31 A"   32 A"   73 A'   74 A'                 
  3.973   4.006   4.059   4.178   4.329   4.678   5.960   5.984
 33 A"   75 A'   76 A'   77 A'   78 A'   79 A'   34 A"   80 A'                 
  6.000   9.597  25.741  25.808  26.194  27.779  28.305  28.324
 81 A'   82 A'   35 A"   83 A'   84 A'   85 A'   36 A"   86 A'                 
 28.332  28.511  28.518  28.521  28.541  28.620  35.102  35.842
 87 A'   37 A"   88 A'   38 A"   89 A'   90 A'   91 A'   92 A'                 
127.851 127.865 127.882 151.586 215.5681901.747
 39 A"   93 A'   94 A'   95 A'   96 A'   97 A'                                 

 Beta MOs, Restricted
 -- Occupied --                  
******* -176.33 -165.74 -165.73 -165.73 -101.60  -35.83  -31.32
  1 A'    2 A'    3 A'    1 A"    4 A'    5 A'    6 A'    7 A'                 
-31.316 -31.316 -22.974 -22.972 -22.972 -22.967 -22.967 -14.476
  2 A"    8 A'    9 A'    3 A"   10 A'    4 A"   11 A'   12 A'                 
-14.457  -9.508  -7.274  -7.262  -7.261  -6.378  -4.793  -4.775
 13 A'   14 A'   15 A'    5 A"   16 A'   17 A'   18 A'    6 A"                 
 -4.774  -2.057  -2.053  -2.052  -2.037  -2.037  -1.137  -0.874
 19 A'   20 A'    7 A"   21 A'    8 A"   22 A'   23 A'   24 A'                 
 -0.706  -0.613  -0.528  -0.497  -0.483  -0.353  -0.348  -0.306
 25 A'   26 A'   27 A'    9 A"   28 A'   10 A"   29 A'   30 A'                 
 -0.297  -0.284
 11 A"   31 A'                                                                 
 -- Virtual --                   
 -0.161  -0.096  -0.040   0.021   0.059   0.064   0.067   0.107
 32 A'   12 A"   33 A'   34 A'   35 A'   13 A"   36 A'   37 A'                 
  0.114   0.114   0.143   0.154   0.170   0.202   0.209   0.214
 14 A"   38 A'   39 A'   40 A'   15 A"   41 A'   16 A"   42 A'                 
  0.236   0.255   0.337   0.380   0.381   0.409   0.409   0.438
 43 A'   44 A'   45 A'   46 A'   17 A"   18 A"   47 A'   48 A'                 
  0.448   0.462   0.504   0.603   0.665   0.677   0.753   0.756
 19 A"   49 A'   50 A'   51 A'   52 A'   20 A"   53 A'   21 A"                 
  0.793   0.814   0.836   0.867   0.937   0.939   1.019   1.035
 54 A'   55 A'   22 A"   56 A'   57 A'   23 A"   58 A'   59 A'                 
  1.109   1.261   1.268   1.312   1.338   1.612   1.674   1.692
 60 A'   61 A'   24 A"   62 A'   63 A'   25 A"   64 A'   26 A"                 
  1.875   2.069   2.150   2.226   2.248   2.407   2.501   2.717
 65 A'   27 A"   66 A'   67 A'   28 A"   68 A'   69 A'   29 A"                 
  2.823   3.013   3.629   3.660   3.895   3.939   3.948   3.966
 70 A'   71 A'   30 A"   72 A'   31 A"   32 A"   73 A'   74 A'                 
  3.973   4.006   4.059   4.178   4.329   4.678   5.960   5.984
 33 A"   75 A'   76 A'   77 A'   78 A'   79 A'   34 A"   80 A'                 
  6.000   9.597  25.741  25.808  26.194  27.779  28.305  28.324
 81 A'   82 A'   35 A"   83 A'   84 A'   85 A'   36 A"   86 A'                 
 28.332  28.511  28.518  28.521  28.541  28.620  35.102  35.842
 87 A'   37 A"   88 A'   38 A"   89 A'   90 A'   91 A'   92 A'                 
127.851 127.865 127.882 151.586 215.5681901.747
 39 A"   93 A'   94 A'   95 A'   96 A'   97 A'                                 
 --------------------------------------------------------------

          Ground-State Mulliken Net Atomic Charges

     Atom                 Charge (a.u.)
  ----------------------------------------
      1 N                    -0.014691
      2 N                     0.017401
      3 Cl                   -0.093768
      4 I                     0.091059
  ----------------------------------------
  Sum of atomic charges =     0.000000

 -----------------------------------------------------------------
                    Cartesian Multipole Moments
 -----------------------------------------------------------------
    Charge (ESU x 10^10)
                 0.0000
    Dipole Moment (Debye)
         X       0.7212      Y       0.5111      Z      -0.0000
       Tot       0.8839
    Quadrupole Moments (Debye-Ang)
        XX     -51.8552     XY       0.7452     YY     -52.8699
        XZ       0.0000     YZ       0.0000     ZZ     -52.1060
    Octopole Moments (Debye-Ang^2)
       XXX      36.9395    XXY      10.5856    XYY       8.2209
       YYY      16.0772    XXZ      -0.0000    XYZ      -0.0000
       YYZ       0.0000    XZZ       7.3235    YZZ       2.4253
       ZZZ       0.0000
    Hexadecapole Moments (Debye-Ang^3)
      XXXX    -859.2642   XXXY      13.9909   XXYY    -168.2727
      XYYY       6.7833   YYYY    -191.3453   XXXZ       0.0000
      XXYZ       0.0000   XYYZ       0.0000   YYYZ       0.0000
      XXZZ    -155.5140   XYZZ       6.5156   YYZZ     -41.6934
      XZZZ       0.0000   YZZZ       0.0000   ZZZZ     -65.3343
 -----------------------------------------------------------------
 Calculating analytic gradient of the SCF energy
 Gradient of SCF Energy
            1           2           3           4
    1  -0.0035110  -0.0005711   0.0037203   0.0003618
    2   0.0052209   0.0142362  -0.0168518  -0.0026053
    3   0.0000000  -0.0000000  -0.0000000   0.0000000
 Max gradient component =       1.685E-02
 RMS gradient           =       6.754E-03
 Gradient time:  CPU 3.89 s  wall 3.90 s
 Geometry Optimization Parameters
   NAtoms,    NIC,     NZ,  NCons,   NDum,   NFix, NCnnct, MaxDiis
        4      14       4       0       0       0       0       0

 Cartesian Hessian Update
 Hessian Updated using BFGS Update


** GEOMETRY OPTIMIZATION IN DELOCALIZED INTERNAL COORDINATES **
   Searching for a Minimum

   Optimization Cycle:   3

                       Coordinates (Angstroms)
     ATOM                X               Y               Z
      1  N        -0.5645535453   -1.3148950914    0.0000000000
      2  N        -1.7021022611   -1.0376716662    0.0000000000
      3  Cl       -2.3977032568    0.6419737086    0.0000000000
      4  I         1.2198264814    0.0396315594    0.0000000000
   Point Group: cs    Number of degrees of freedom:     5


   Energy is  -7489.198811827

 Hessian Updated using BFGS Update

  5 Hessian modes will be used to form the next step
  Hessian Eigenvalues:
     0.093620    0.207734    0.252808    0.367499    0.903836

 Minimum Search - Taking Simple RFO Step
 Searching for Lamda that Minimizes Along All modes
 Value Taken    Lamda =  -0.00200162
 Step Taken.  Stepsize is  0.099365

                             Maximum     Tolerance    Cnvgd?
         Gradient           0.014085      0.000300      NO
         Displacement       0.060507      0.001200      NO
         Energy change     -0.004391      0.000001      NO


 New Cartesian Coordinates Obtained by Inverse Iteration

 Displacement from previous Coordinates is:  0.149053
 ----------------------------------------------------------------
             Standard Nuclear Orientation (Angstroms)
    I     Atom           X                Y                Z
 ----------------------------------------------------------------
    1      N      -0.5708351535    -1.3480147156     0.0000000000
    2      N      -1.7019220109    -1.0667541551     0.0000000000
    3      Cl     -2.3608454580     0.6733582167     0.0000000000
    4      I       1.1890700405     0.0704491644     0.0000000000
 ----------------------------------------------------------------
 Molecular Point Group                 Cs    NOp =  2
 Largest Abelian Subgroup              Cs    NOp =  2
 Nuclear Repulsion Energy =   361.8775726771 hartrees
 There are       42 alpha and       42 beta electrons
 Applying Cartesian multipole field
    Component          Value
    ---------          -----
     (2,0,0)        1.00000E-11
     (0,2,0)        2.00000E-11
     (0,0,2)       -3.00000E-11
 Nucleus-field energy     =     0.0000000089 hartrees
 Requested basis set is 6-311++G(d,p)
 There are 49 shells and 136 basis functions
 A cutoff of  1.0D-11 yielded   1002 shell pairs
 There are      8254 function pairs (      9275 Cartesian)
 Smallest overlap matrix eigenvalue = 1.39E-04
 Guess MOs from SCF MO coefficient file

 -----------------------------------------------------------------------
  General SCF calculation program by
  Eric Jon Sundstrom, Paul Horn, Yuezhi Mao, Dmitri Zuev, Alec White,
  David Stuck, Shaama M.S., Shane Yost, Joonho Lee, David Small,
  Daniel Levine, Susi Lehtola, Hugh Burton, Evgeny Epifanovsky
 -----------------------------------------------------------------------
 Exchange:     0.2000 Hartree-Fock + 0.0800 Slater + 0.7200 B88
 Correlation:  0.1900 VWN1RPA + 0.8100 LYP
 Using SG-1 standard quadrature grid
 A restricted SCF calculation will be
 performed using DIIS
 SCF converges when DIIS error is below 1.0e-08
 ---------------------------------------
  Cycle       Energy         DIIS error
 ---------------------------------------
    1   -7489.1987934400      5.33e-04  
    2   -7489.2000288345      1.92e-04  
    3   -7489.1998913767      2.99e-04  
    4   -7489.2001381299      5.54e-05  
    5   -7489.2001398822      4.95e-05  
    6   -7489.2001447301      8.44e-06  
    7   -7489.2001448847      4.15e-06  
    8   -7489.2001449286      1.54e-06  
    9   -7489.2001449358      1.56e-07  
   10   -7489.2001449360      5.48e-08  
   11   -7489.2001449360      1.13e-08  
   12   -7489.2001449360      2.66e-09  Convergence criterion met
 ---------------------------------------
 SCF time:   CPU 13.24s  wall 13.00s 
 SCF   energy in the final basis set =    -7489.2001449360
 Total energy in the final basis set =    -7489.2001449360

 --------------------------------------------------------------
             Orbital Energies (a.u.) and Symmetries
 --------------------------------------------------------------

 Alpha MOs, Restricted
 -- Occupied --                  
******* -176.34 -165.74 -165.74 -165.74 -101.59  -35.83  -31.33
  1 A'    2 A'    3 A'    1 A"    4 A'    5 A'    6 A'    7 A'                 
-31.318 -31.318 -22.976 -22.974 -22.974 -22.969 -22.969 -14.478
  2 A"    8 A'    9 A'    3 A"   10 A'    4 A"   11 A'   12 A'                 
-14.460  -9.502  -7.268  -7.257  -7.256  -6.380  -4.795  -4.777
 13 A'   14 A'   15 A'    5 A"   16 A'   17 A'   18 A'    6 A"                 
 -4.776  -2.060  -2.055  -2.054  -2.039  -2.039  -1.141  -0.863
 19 A'   20 A'    7 A"   21 A'    8 A"   22 A'   23 A'   24 A'                 
 -0.705  -0.611  -0.528  -0.498  -0.483  -0.349  -0.346  -0.307
 25 A'   26 A'   27 A'    9 A"   28 A'   10 A"   29 A'   30 A'                 
 -0.299  -0.287
 11 A"   31 A'                                                                 
 -- Virtual --                   
 -0.171  -0.095  -0.043   0.023   0.059   0.065   0.067   0.105
 32 A'   12 A"   33 A'   34 A'   35 A'   13 A"   36 A'   37 A'                 
  0.112   0.114   0.142   0.153   0.169   0.202   0.209   0.209
 14 A"   38 A'   39 A'   40 A'   15 A"   41 A'   16 A"   42 A'                 
  0.233   0.256   0.338   0.379   0.381   0.406   0.410   0.434
 43 A'   44 A'   45 A'   17 A"   46 A'   18 A"   47 A'   48 A'                 
  0.451   0.462   0.511   0.592   0.665   0.680   0.748   0.754
 19 A"   49 A'   50 A'   51 A'   52 A'   20 A"   53 A'   21 A"                 
  0.797   0.810   0.841   0.870   0.932   0.938   1.008   1.024
 54 A'   55 A'   22 A"   56 A'   57 A'   23 A"   58 A'   59 A'                 
  1.115   1.262   1.267   1.307   1.340   1.612   1.669   1.685
 60 A'   61 A'   24 A"   62 A'   63 A'   25 A"   64 A'   26 A"                 
  1.854   2.072   2.145   2.232   2.246   2.411   2.502   2.724
 65 A'   27 A"   66 A'   67 A'   28 A"   68 A'   69 A'   29 A"                 
  2.813   3.019   3.628   3.657   3.894   3.937   3.949   3.961
 70 A'   71 A'   30 A"   72 A'   31 A"   32 A"   73 A'   74 A'                 
  3.968   4.005   4.059   4.169   4.321   4.671   5.958   5.984
 33 A"   75 A'   76 A'   77 A'   78 A'   79 A'   34 A"   80 A'                 
  5.998   9.590  25.743  25.815  26.186  27.771  28.302  28.323
 81 A'   82 A'   35 A"   83 A'   84 A'   85 A'   36 A"   86 A'                 
 28.330  28.509  28.516  28.518  28.538  28.614  35.096  35.865
 87 A'   37 A"   88 A'   38 A"   89 A'   90 A'   91 A'   92 A'                 
127.849 127.863 127.880 151.579 215.5601901.740
 39 A"   93 A'   94 A'   95 A'   96 A'   97 A'                                 

 Beta MOs, Restricted
 -- Occupied --                  
******* -176.34 -165.74 -165.74 -165.74 -101.59  -35.83  -31.33
  1 A'    2 A'    3 A'    1 A"    4 A'    5 A'    6 A'    7 A'                 
-31.318 -31.318 -22.976 -22.974 -22.974 -22.969 -22.969 -14.478
  2 A"    8 A'    9 A'    3 A"   10 A'    4 A"   11 A'   12 A'                 
-14.460  -9.502  -7.268  -7.257  -7.256  -6.380  -4.795  -4.777
 13 A'   14 A'   15 A'    5 A"   16 A'   17 A'   18 A'    6 A"                 
 -4.776  -2.060  -2.055  -2.054  -2.039  -2.039  -1.141  -0.863
 19 A'   20 A'    7 A"   21 A'    8 A"   22 A'   23 A'   24 A'                 
 -0.705  -0.611  -0.528  -0.498  -0.483  -0.349  -0.346  -0.307
 25 A'   26 A'   27 A'    9 A"   28 A'   10 A"   29 A'   30 A'                 
 -0.299  -0.287
 11 A"   31 A'                                                                 
 -- Virtual --                   
 -0.171  -0.095  -0.043   0.023   0.059   0.065   0.067   0.105
 32 A'   12 A"   33 A'   34 A'   35 A'   13 A"   36 A'   37 A'                 
  0.112   0.114   0.142   0.153   0.169   0.202   0.209   0.209
 14 A"   38 A'   39 A'   40 A'   15 A"   41 A'   16 A"   42 A'                 
  0.233   0.256   0.338   0.379   0.381   0.406   0.410   0.434
 43 A'   44 A'   45 A'   17 A"   46 A'   18 A"   47 A'   48 A'                 
  0.451   0.462   0.511   0.592   0.665   0.680   0.748   0.754
 19 A"   49 A'   50 A'   51 A'   52 A'   20 A"   53 A'   21 A"                 
  0.797   0.810   0.841   0.870   0.932   0.938   1.008   1.024
 54 A'   55 A'   22 A"   56 A'   57 A'   23 A"   58 A'   59 A'                 
  1.115   1.262   1.267   1.307   1.340   1.612   1.669   1.685
 60 A'   61 A'   24 A"   62 A'   63 A'   25 A"   64 A'   26 A"                 
  1.854   2.072   2.145   2.232   2.246   2.411   2.502   2.724
 65 A'   27 A"   66 A'   67 A'   28 A"   68 A'   69 A'   29 A"                 
  2.813   3.019   3.628   3.657   3.894   3.937   3.949   3.961
 70 A'   71 A'   30 A"   72 A'   31 A"   32 A"   73 A'   74 A'                 
  3.968   4.005   4.059   4.169   4.321   4.671   5.958   5.984
 33 A"   75 A'   76 A'   77 A'   78 A'   79 A'   34 A"   80 A'                 
  5.998   9.590  25.743  25.815  26.186  27.771  28.302  28.323
 81 A'   82 A'   35 A"   83 A'   84 A'   85 A'   36 A"   86 A'                 
 28.330  28.509  28.516  28.518  28.538  28.614  35.096  35.865
 87 A'   37 A"   88 A'   38 A"   89 A'   90 A'   91 A'   92 A'                 
127.849 127.863 127.880 151.579 215.5601901.740
 39 A"   93 A'   94 A'   95 A'   96 A'   97 A'                                 
 --------------------------------------------------------------

          Ground-State Mulliken Net Atomic Charges

     Atom                 Charge (a.u.)
  ----------------------------------------
      1 N                    -0.022673
      2 N                     0.028992
      3 Cl                   -0.105633
      4 I                     0.099315
  ----------------------------------------
  Sum of atomic charges =     0.000000

 -----------------------------------------------------------------
                    Cartesian Multipole Moments
 -----------------------------------------------------------------
    Charge (ESU x 10^10)
                 0.0000
    Dipole Moment (Debye)
         X       0.9346      Y       0.3976      Z       0.0000
       Tot       1.0157
    Quadrupole Moments (Debye-Ang)
        XX     -52.5282     XY       1.1948     YY     -52.5245
        XZ       0.0000     YZ       0.0000     ZZ     -52.1754
    Octopole Moments (Debye-Ang^2)
       XXX      39.9378    XXY       8.9922    XYY       8.9659
       YYY      13.1782    XXZ       0.0000    XYZ       0.0000
       YYZ      -0.0000    XZZ       8.0033    YZZ       1.3813
       ZZZ      -0.0000
    Hexadecapole Moments (Debye-Ang^3)
      XXXX    -843.0917   XXXY      14.8272   XXYY    -165.3934
      XYYY       5.3937   YYYY    -198.3816   XXXZ       0.0000
      XXYZ       0.0000   XYYZ       0.0000   YYYZ       0.0000
      XXZZ    -151.7914   XYZZ       5.9982   YYZZ     -42.9988
      XZZZ       0.0000   YZZZ       0.0000   ZZZZ     -65.5054
 -----------------------------------------------------------------
 Calculating analytic gradient of the SCF energy
 Gradient of SCF Energy
            1           2           3           4
    1  -0.0066476   0.0035337   0.0032589  -0.0001449
    2   0.0010968   0.0077637  -0.0099480   0.0010874
    3   0.0000000  -0.0000000   0.0000000  -0.0000000
 Max gradient component =       9.948E-03
 RMS gradient           =       4.368E-03
 Gradient time:  CPU 3.88 s  wall 3.88 s
 Geometry Optimization Parameters
   NAtoms,    NIC,     NZ,  NCons,   NDum,   NFix, NCnnct, MaxDiis
        4      14       4       0       0       0       0       0

 Cartesian Hessian Update
 Hessian Updated using BFGS Update


** GEOMETRY OPTIMIZATION IN DELOCALIZED INTERNAL COORDINATES **
   Searching for a Minimum

   Optimization Cycle:   4

                       Coordinates (Angstroms)
     ATOM                X               Y               Z
      1  N        -0.5708351535   -1.3480147156    0.0000000000
      2  N        -1.7019220109   -1.0667541551    0.0000000000
      3  Cl       -2.3608454580    0.6733582167    0.0000000000
      4  I         1.1890700405    0.0704491644    0.0000000000
   Point Group: cs    Number of degrees of freedom:     5


   Energy is  -7489.200144936

 Hessian Updated using BFGS Update

  5 Hessian modes will be used to form the next step
  Hessian Eigenvalues:
     0.080750    0.139162    0.255424    0.408270    0.922359

 Minimum Search - Taking Simple RFO Step
 Searching for Lamda that Minimizes Along All modes
 Value Taken    Lamda =  -0.00076289
 Step Taken.  Stepsize is  0.081045

                             Maximum     Tolerance    Cnvgd?
         Gradient           0.009319      0.000300      NO
         Displacement       0.047138      0.001200      NO
         Energy change     -0.001333      0.000001      NO


 New Cartesian Coordinates Obtained by Inverse Iteration

 Displacement from previous Coordinates is:  0.063226
 ----------------------------------------------------------------
             Standard Nuclear Orientation (Angstroms)
    I     Atom           X                Y                Z
 ----------------------------------------------------------------
    1      N      -0.5682669794    -1.3601533510     0.0000000000
    2      N      -1.6994040151    -1.0851852738     0.0000000000
    3      Cl     -2.3647307741     0.6968779493     0.0000000000
    4      I       1.1878691867     0.0774991859     0.0000000000
 ----------------------------------------------------------------
 Molecular Point Group                 Cs    NOp =  2
 Largest Abelian Subgroup              Cs    NOp =  2
 Nuclear Repulsion Energy =   360.2296505036 hartrees
 There are       42 alpha and       42 beta electrons
 Applying Cartesian multipole field
    Component          Value
    ---------          -----
     (2,0,0)        1.00000E-11
     (0,2,0)        2.00000E-11
     (0,0,2)       -3.00000E-11
 Nucleus-field energy     =     0.0000000090 hartrees
 Requested basis set is 6-311++G(d,p)
 There are 49 shells and 136 basis functions
 A cutoff of  1.0D-11 yielded   1002 shell pairs
 There are      8254 function pairs (      9275 Cartesian)
 Smallest overlap matrix eigenvalue = 1.41E-04
 Guess MOs from SCF MO coefficient file

 -----------------------------------------------------------------------
  General SCF calculation program by
  Eric Jon Sundstrom, Paul Horn, Yuezhi Mao, Dmitri Zuev, Alec White,
  David Stuck, Shaama M.S., Shane Yost, Joonho Lee, David Small,
  Daniel Levine, Susi Lehtola, Hugh Burton, Evgeny Epifanovsky
 -----------------------------------------------------------------------
 Exchange:     0.2000 Hartree-Fock + 0.0800 Slater + 0.7200 B88
 Correlation:  0.1900 VWN1RPA + 0.8100 LYP
 Using SG-1 standard quadrature grid
 A restricted SCF calculation will be
 performed using DIIS
 SCF converges when DIIS error is below 1.0e-08
 ---------------------------------------
  Cycle       Energy         DIIS error
 ---------------------------------------
    1   -7489.2000647102      3.72e-04  
    2   -7489.2005600567      2.13e-04  
    3   -7489.2004822559      2.77e-04  
    4   -7489.2006845133      4.08e-05  
    5   -7489.2006847206      3.40e-05  
    6   -7489.2006875066      5.85e-06  
    7   -7489.2006876063      2.12e-06  
    8   -7489.2006876138      1.11e-06  
    9   -7489.2006876176      1.82e-07  
   10   -7489.2006876177      4.69e-08  
   11   -7489.2006876177      6.91e-09  Convergence criterion met
 ---------------------------------------
 SCF time:   CPU 12.06s  wall 12.00s 
 SCF   energy in the final basis set =    -7489.2006876177
 Total energy in the final basis set =    -7489.2006876177

 --------------------------------------------------------------
             Orbital Energies (a.u.) and Symmetries
 --------------------------------------------------------------

 Alpha MOs, Restricted
 -- Occupied --                  
******* -176.34 -165.74 -165.74 -165.74 -101.58  -35.83  -31.33
  1 A'    2 A'    3 A'    1 A"    4 A'    5 A'    6 A'    7 A'                 
-31.321 -31.321 -22.979 -22.978 -22.977 -22.972 -22.972 -14.479
  2 A"    8 A'    9 A'    3 A"   10 A'    4 A"   11 A'   12 A'                 
-14.462  -9.496  -7.262  -7.251  -7.250  -6.383  -4.798  -4.780
 13 A'   14 A'   15 A'    5 A"   16 A'   17 A'   18 A'    6 A"                 
 -4.779  -2.063  -2.058  -2.057  -2.042  -2.041  -1.141  -0.852
 19 A'   20 A'    7 A"   21 A'    8 A"   22 A'   23 A'   24 A'                 
 -0.706  -0.610  -0.527  -0.498  -0.482  -0.344  -0.342  -0.309
 25 A'   26 A'   27 A'    9 A"   28 A'   10 A"   29 A'   30 A'                 
 -0.301  -0.290
 11 A"   31 A'                                                                 
 -- Virtual --                   
 -0.178  -0.096  -0.047   0.025   0.059   0.066   0.068   0.103
 32 A'   12 A"   33 A'   34 A'   35 A'   13 A"   36 A'   37 A'                 
  0.112   0.114   0.141   0.153   0.169   0.201   0.208   0.208
 14 A"   38 A'   39 A'   40 A'   15 A"   41 A'   16 A"   42 A'                 
  0.233   0.257   0.338   0.377   0.380   0.404   0.413   0.433
 43 A'   44 A'   45 A'   17 A"   46 A'   18 A"   47 A'   48 A'                 
  0.453   0.461   0.515   0.587   0.665   0.683   0.745   0.754
 19 A"   49 A'   50 A'   51 A'   52 A'   20 A"   53 A'   21 A"                 
  0.798   0.809   0.847   0.873   0.932   0.938   0.994   1.019
 54 A'   55 A'   22 A"   56 A'   57 A'   23 A"   58 A'   59 A'                 
  1.121   1.262   1.265   1.303   1.343   1.612   1.665   1.682
 60 A'   61 A'   24 A"   62 A'   63 A'   25 A"   64 A'   26 A"                 
  1.834   2.075   2.137   2.237   2.244   2.413   2.495   2.727
 65 A'   27 A"   66 A'   67 A'   28 A"   68 A'   69 A'   29 A"                 
  2.803   3.021   3.627   3.652   3.893   3.935   3.947   3.959
 70 A'   71 A'   30 A"   72 A'   31 A"   32 A"   73 A'   74 A'                 
  3.965   4.001   4.056   4.162   4.318   4.669   5.955   5.981
 33 A"   75 A'   76 A'   77 A'   78 A'   79 A'   34 A"   80 A'                 
  5.995   9.587  25.745  25.816  26.170  27.767  28.299  28.320
 81 A'   82 A'   35 A"   83 A'   84 A'   85 A'   36 A"   86 A'                 
 28.327  28.506  28.513  28.514  28.535  28.609  35.091  35.869
 87 A'   37 A"   88 A'   38 A"   89 A'   90 A'   91 A'   92 A'                 
127.846 127.860 127.877 151.575 215.5561901.736
 39 A"   93 A'   94 A'   95 A'   96 A'   97 A'                                 

 Beta MOs, Restricted
 -- Occupied --                  
******* -176.34 -165.74 -165.74 -165.74 -101.58  -35.83  -31.33
  1 A'    2 A'    3 A'    1 A"    4 A'    5 A'    6 A'    7 A'                 
-31.321 -31.321 -22.979 -22.978 -22.977 -22.972 -22.972 -14.479
  2 A"    8 A'    9 A'    3 A"   10 A'    4 A"   11 A'   12 A'                 
-14.462  -9.496  -7.262  -7.251  -7.250  -6.383  -4.798  -4.780
 13 A'   14 A'   15 A'    5 A"   16 A'   17 A'   18 A'    6 A"                 
 -4.779  -2.063  -2.058  -2.057  -2.042  -2.041  -1.141  -0.852
 19 A'   20 A'    7 A"   21 A'    8 A"   22 A'   23 A'   24 A'                 
 -0.706  -0.610  -0.527  -0.498  -0.482  -0.344  -0.342  -0.309
 25 A'   26 A'   27 A'    9 A"   28 A'   10 A"   29 A'   30 A'                 
 -0.301  -0.290
 11 A"   31 A'                                                                 
 -- Virtual --                   
 -0.178  -0.096  -0.047   0.025   0.059   0.066   0.068   0.103
 32 A'   12 A"   33 A'   34 A'   35 A'   13 A"   36 A'   37 A'                 
  0.112   0.114   0.141   0.153   0.169   0.201   0.208   0.208
 14 A"   38 A'   39 A'   40 A'   15 A"   41 A'   16 A"   42 A'                 
  0.233   0.257   0.338   0.377   0.380   0.404   0.413   0.433
 43 A'   44 A'   45 A'   17 A"   46 A'   18 A"   47 A'   48 A'                 
  0.453   0.461   0.515   0.587   0.665   0.683   0.745   0.754
 19 A"   49 A'   50 A'   51 A'   52 A'   20 A"   53 A'   21 A"                 
  0.798   0.809   0.847   0.873   0.932   0.938   0.994   1.019
 54 A'   55 A'   22 A"   56 A'   57 A'   23 A"   58 A'   59 A'                 
  1.121   1.262   1.265   1.303   1.343   1.612   1.665   1.682
 60 A'   61 A'   24 A"   62 A'   63 A'   25 A"   64 A'   26 A"                 
  1.834   2.075   2.137   2.237   2.244   2.413   2.495   2.727
 65 A'   27 A"   66 A'   67 A'   28 A"   68 A'   69 A'   29 A"                 
  2.803   3.021   3.627   3.652   3.893   3.935   3.947   3.959
 70 A'   71 A'   30 A"   72 A'   31 A"   32 A"   73 A'   74 A'                 
  3.965   4.001   4.056   4.162   4.318   4.669   5.955   5.981
 33 A"   75 A'   76 A'   77 A'   78 A'   79 A'   34 A"   80 A'                 
  5.995   9.587  25.745  25.816  26.170  27.767  28.299  28.320
 81 A'   82 A'   35 A"   83 A'   84 A'   85 A'   36 A"   86 A'                 
 28.327  28.506  28.513  28.514  28.535  28.609  35.091  35.869
 87 A'   37 A"   88 A'   38 A"   89 A'   90 A'   91 A'   92 A'                 
127.846 127.860 127.877 151.575 215.5561901.736
 39 A"   93 A'   94 A'   95 A'   96 A'   97 A'                                 
 --------------------------------------------------------------

          Ground-State Mulliken Net Atomic Charges

     Atom                 Charge (a.u.)
  ----------------------------------------
      1 N                    -0.021964
      2 N                     0.031014
      3 Cl                   -0.121516
      4 I                     0.112465
  ----------------------------------------
  Sum of atomic charges =     0.000000

 -----------------------------------------------------------------
                    Cartesian Multipole Moments
 -----------------------------------------------------------------
    Charge (ESU x 10^10)
                 0.0000
    Dipole Moment (Debye)
         X       1.2024      Y       0.2688      Z       0.0000
       Tot       1.2320
    Quadrupole Moments (Debye-Ang)
        XX     -53.0353     XY       1.5624     YY     -52.3459
        XZ       0.0000     YZ      -0.0000     ZZ     -52.2277
    Octopole Moments (Debye-Ang^2)
       XXX      42.2244    XXY       8.0820    XYY       9.2831
       YYY      11.8220    XXZ       0.0000    XYZ       0.0000
       YYZ       0.0000    XZZ       8.3442    YZZ       0.9666
       ZZZ       0.0000
    Hexadecapole Moments (Debye-Ang^3)
      XXXX    -849.8971   XXXY      18.1794   XXYY    -166.4758
      XYYY       7.2824   YYYY    -202.4617   XXXZ       0.0000
      XXYZ      -0.0000   XYYZ       0.0000   YYYZ      -0.0000
      XXZZ    -152.4348   XYZZ       6.5580   YYZZ     -43.7883
      XZZZ       0.0000   YZZZ      -0.0000   ZZZZ     -65.5991
 -----------------------------------------------------------------
 Calculating analytic gradient of the SCF energy
 Gradient of SCF Energy
            1           2           3           4
    1  -0.0026148   0.0003056   0.0019085   0.0004006
    2  -0.0021568   0.0048380  -0.0051293   0.0024480
    3  -0.0000000   0.0000000   0.0000000   0.0000000
 Max gradient component =       5.129E-03
 RMS gradient           =       2.434E-03
 Gradient time:  CPU 3.85 s  wall 3.86 s
 Geometry Optimization Parameters
   NAtoms,    NIC,     NZ,  NCons,   NDum,   NFix, NCnnct, MaxDiis
        4      14       4       0       0       0       0       0

 Cartesian Hessian Update
 Hessian Updated using BFGS Update


** GEOMETRY OPTIMIZATION IN DELOCALIZED INTERNAL COORDINATES **
   Searching for a Minimum

   Optimization Cycle:   5

                       Coordinates (Angstroms)
     ATOM                X               Y               Z
      1  N        -0.5682669794   -1.3601533510    0.0000000000
      2  N        -1.6994040151   -1.0851852738    0.0000000000
      3  Cl       -2.3647307741    0.6968779493    0.0000000000
      4  I         1.1878691867    0.0774991859    0.0000000000
   Point Group: cs    Number of degrees of freedom:     5


   Energy is  -7489.200687618

 Hessian Updated using BFGS Update

  5 Hessian modes will be used to form the next step
  Hessian Eigenvalues:
     0.053787    0.107924    0.257984    0.460971    0.873382

 Minimum Search - Taking Simple RFO Step
 Searching for Lamda that Minimizes Along All modes
 Value Taken    Lamda =  -0.00047821
 Step Taken.  Stepsize is  0.086321

                             Maximum     Tolerance    Cnvgd?
         Gradient           0.004938      0.000300      NO
         Displacement       0.064307      0.001200      NO
         Energy change     -0.000543      0.000001      NO


 New Cartesian Coordinates Obtained by Inverse Iteration

 Displacement from previous Coordinates is:  0.070370
 ----------------------------------------------------------------
             Standard Nuclear Orientation (Angstroms)
    I     Atom           X                Y                Z
 ----------------------------------------------------------------
    1      N      -0.5616023581    -1.3600726038     0.0000000000
    2      N      -1.6923541116    -1.1005149284     0.0000000000
    3      Cl     -2.3869684376     0.7181795483     0.0000000000
    4      I       1.1963923255     0.0714464944     0.0000000000
 ----------------------------------------------------------------
 Molecular Point Group                 Cs    NOp =  2
 Largest Abelian Subgroup              Cs    NOp =  2
 Nuclear Repulsion Energy =   357.9762549354 hartrees
 There are       42 alpha and       42 beta electrons
 Applying Cartesian multipole field
    Component          Value
    ---------          -----
     (2,0,0)        1.00000E-11
     (0,2,0)        2.00000E-11
     (0,0,2)       -3.00000E-11
 Nucleus-field energy     =     0.0000000091 hartrees
 Requested basis set is 6-311++G(d,p)
 There are 49 shells and 136 basis functions
 A cutoff of  1.0D-11 yielded   1001 shell pairs
 There are      8253 function pairs (      9274 Cartesian)
 Smallest overlap matrix eigenvalue = 1.39E-04
 Guess MOs from SCF MO coefficient file

 -----------------------------------------------------------------------
  General SCF calculation program by
  Eric Jon Sundstrom, Paul Horn, Yuezhi Mao, Dmitri Zuev, Alec White,
  David Stuck, Shaama M.S., Shane Yost, Joonho Lee, David Small,
  Daniel Levine, Susi Lehtola, Hugh Burton, Evgeny Epifanovsky
 -----------------------------------------------------------------------
 Exchange:     0.2000 Hartree-Fock + 0.0800 Slater + 0.7200 B88
 Correlation:  0.1900 VWN1RPA + 0.8100 LYP
 Using SG-1 standard quadrature grid
 A restricted SCF calculation will be
 performed using DIIS
 SCF converges when DIIS error is below 1.0e-08
 ---------------------------------------
  Cycle       Energy         DIIS error
 ---------------------------------------
    1   -7489.2002763505      4.19e-04  
    2   -7489.2008543843      2.48e-04  
    3   -7489.2007291365      3.29e-04  
    4   -7489.2010174123      5.98e-05  
    5   -7489.2010199385      4.15e-05  
    6   -7489.2010246386      7.16e-06  
    7   -7489.2010247549      3.29e-06  
    8   -7489.2010247860      1.22e-06  
    9   -7489.2010247900      1.81e-07  
   10   -7489.2010247901      4.68e-08  
   11   -7489.2010247900      8.21e-09  Convergence criterion met
 ---------------------------------------
 SCF time:   CPU 12.00s  wall 12.00s 
 SCF   energy in the final basis set =    -7489.2010247900
 Total energy in the final basis set =    -7489.2010247900

 --------------------------------------------------------------
             Orbital Energies (a.u.) and Symmetries
 --------------------------------------------------------------

 Alpha MOs, Restricted
 -- Occupied --                  
******* -176.34 -165.75 -165.74 -165.74 -101.58  -35.84  -31.33
  1 A'    2 A'    3 A'    1 A"    4 A'    5 A'    6 A'    7 A'                 
-31.325 -31.325 -22.983 -22.981 -22.981 -22.976 -22.976 -14.480
  2 A"    8 A'    9 A'    3 A"   10 A'    4 A"   11 A'   12 A'                 
-14.465  -9.489  -7.255  -7.244  -7.243  -6.387  -4.803  -4.784
 13 A'   14 A'   15 A'    5 A"   16 A'   17 A'   18 A'    6 A"                 
 -4.783  -2.067  -2.062  -2.061  -2.045  -2.045  -1.143  -0.841
 19 A'   20 A'    7 A"   21 A'    8 A"   22 A'   23 A'   24 A'                 
 -0.709  -0.608  -0.527  -0.498  -0.483  -0.339  -0.338  -0.310
 25 A'   26 A'   27 A'    9 A"   28 A'   10 A"   29 A'   30 A'                 
 -0.304  -0.292
 11 A"   31 A'                                                                 
 -- Virtual --                   
 -0.183  -0.096  -0.051   0.026   0.059   0.067   0.069   0.102
 32 A'   12 A"   33 A'   34 A'   35 A'   13 A"   36 A'   37 A'                 
  0.111   0.113   0.140   0.152   0.169   0.199   0.206   0.208
 14 A"   38 A'   39 A'   40 A'   15 A"   41 A'   16 A"   42 A'                 
  0.233   0.257   0.337   0.375   0.380   0.402   0.417   0.434
 43 A'   44 A'   45 A'   17 A"   46 A'   18 A"   47 A'   48 A'                 
  0.456   0.462   0.519   0.586   0.666   0.688   0.741   0.753
 19 A"   49 A'   50 A'   51 A'   52 A'   20 A"   53 A'   21 A"                 
  0.800   0.810   0.854   0.876   0.933   0.938   0.980   1.014
 54 A'   55 A'   22 A"   56 A'   57 A'   23 A"   58 A'   59 A'                 
  1.129   1.262   1.262   1.300   1.348   1.613   1.662   1.677
 60 A'   61 A'   24 A"   62 A'   63 A'   25 A"   64 A'   26 A"                 
  1.814   2.079   2.130   2.242   2.244   2.416   2.486   2.731
 65 A'   27 A"   66 A'   67 A'   28 A"   68 A'   69 A'   29 A"                 
  2.795   3.027   3.626   3.648   3.893   3.931   3.943   3.959
 70 A'   71 A'   30 A"   72 A'   31 A"   32 A"   73 A'   74 A'                 
  3.962   3.997   4.058   4.161   4.317   4.662   5.952   5.977
 33 A"   75 A'   76 A'   77 A'   78 A'   79 A'   34 A"   80 A'                 
  5.991   9.586  25.749  25.814  26.148  27.765  28.296  28.316
 81 A'   82 A'   35 A"   83 A'   84 A'   85 A'   36 A"   86 A'                 
 28.323  28.502  28.509  28.511  28.531  28.606  35.086  35.886
 87 A'   37 A"   88 A'   38 A"   89 A'   90 A'   91 A'   92 A'                 
127.842 127.856 127.873 151.573 215.5541901.733
 39 A"   93 A'   94 A'   95 A'   96 A'   97 A'                                 

 Beta MOs, Restricted
 -- Occupied --                  
******* -176.34 -165.75 -165.74 -165.74 -101.58  -35.84  -31.33
  1 A'    2 A'    3 A'    1 A"    4 A'    5 A'    6 A'    7 A'                 
-31.325 -31.325 -22.983 -22.981 -22.981 -22.976 -22.976 -14.480
  2 A"    8 A'    9 A'    3 A"   10 A'    4 A"   11 A'   12 A'                 
-14.465  -9.489  -7.255  -7.244  -7.243  -6.387  -4.803  -4.784
 13 A'   14 A'   15 A'    5 A"   16 A'   17 A'   18 A'    6 A"                 
 -4.783  -2.067  -2.062  -2.061  -2.045  -2.045  -1.143  -0.841
 19 A'   20 A'    7 A"   21 A'    8 A"   22 A'   23 A'   24 A'                 
 -0.709  -0.608  -0.527  -0.498  -0.483  -0.339  -0.338  -0.310
 25 A'   26 A'   27 A'    9 A"   28 A'   10 A"   29 A'   30 A'                 
 -0.304  -0.292
 11 A"   31 A'                                                                 
 -- Virtual --                   
 -0.183  -0.096  -0.051   0.026   0.059   0.067   0.069   0.102
 32 A'   12 A"   33 A'   34 A'   35 A'   13 A"   36 A'   37 A'                 
  0.111   0.113   0.140   0.152   0.169   0.199   0.206   0.208
 14 A"   38 A'   39 A'   40 A'   15 A"   41 A'   16 A"   42 A'                 
  0.233   0.257   0.337   0.375   0.380   0.402   0.417   0.434
 43 A'   44 A'   45 A'   17 A"   46 A'   18 A"   47 A'   48 A'                 
  0.456   0.462   0.519   0.586   0.666   0.688   0.741   0.753
 19 A"   49 A'   50 A'   51 A'   52 A'   20 A"   53 A'   21 A"                 
  0.800   0.810   0.854   0.876   0.933   0.938   0.980   1.014
 54 A'   55 A'   22 A"   56 A'   57 A'   23 A"   58 A'   59 A'                 
  1.129   1.262   1.262   1.300   1.348   1.613   1.662   1.677
 60 A'   61 A'   24 A"   62 A'   63 A'   25 A"   64 A'   26 A"                 
  1.814   2.079   2.130   2.242   2.244   2.416   2.486   2.731
 65 A'   27 A"   66 A'   67 A'   28 A"   68 A'   69 A'   29 A"                 
  2.795   3.027   3.626   3.648   3.893   3.931   3.943   3.959
 70 A'   71 A'   30 A"   72 A'   31 A"   32 A"   73 A'   74 A'                 
  3.962   3.997   4.058   4.161   4.317   4.662   5.952   5.977
 33 A"   75 A'   76 A'   77 A'   78 A'   79 A'   34 A"   80 A'                 
  5.991   9.586  25.749  25.814  26.148  27.765  28.296  28.316
 81 A'   82 A'   35 A"   83 A'   84 A'   85 A'   36 A"   86 A'                 
 28.323  28.502  28.509  28.511  28.531  28.606  35.086  35.886
 87 A'   37 A"   88 A'   38 A"   89 A'   90 A'   91 A'   92 A'                 
127.842 127.856 127.873 151.573 215.5541901.733
 39 A"   93 A'   94 A'   95 A'   96 A'   97 A'                                 
 --------------------------------------------------------------

          Ground-State Mulliken Net Atomic Charges

     Atom                 Charge (a.u.)
  ----------------------------------------
      1 N                    -0.016729
      2 N                     0.029052
      3 Cl                   -0.143084
      4 I                     0.130761
  ----------------------------------------
  Sum of atomic charges =     0.000000

 -----------------------------------------------------------------
                    Cartesian Multipole Moments
 -----------------------------------------------------------------
    Charge (ESU x 10^10)
                 0.0000
    Dipole Moment (Debye)
         X       1.5507      Y       0.1019      Z      -0.0000
       Tot       1.5541
    Quadrupole Moments (Debye-Ang)
        XX     -53.5712     XY       1.9547     YY     -52.2302
        XZ      -0.0000     YZ       0.0000     ZZ     -52.2570
    Octopole Moments (Debye-Ang^2)
       XXX      44.9379    XXY       7.3640    XYY       9.5322
       YYY      11.1449    XXZ      -0.0000    XYZ       0.0000
       YYZ      -0.0000    XZZ       8.6565    YZZ       0.8452
       ZZZ      -0.0000
    Hexadecapole Moments (Debye-Ang^3)
      XXXX    -866.6062   XXXY      23.6012   XXYY    -169.1349
      XYYY      11.2854   YYYY    -204.9427   XXXZ      -0.0000
      XXYZ       0.0000   XYYZ      -0.0000   YYYZ       0.0000
      XXZZ    -154.7885   XYZZ       7.8146   YYZZ     -44.2937
      XZZZ      -0.0000   YZZZ       0.0000   ZZZZ     -65.6235
 -----------------------------------------------------------------
 Calculating analytic gradient of the SCF energy
 Gradient of SCF Energy
            1           2           3           4
    1  -0.0018280   0.0007946   0.0006063   0.0004271
    2  -0.0023900   0.0023099  -0.0022184   0.0022984
    3   0.0000000  -0.0000000  -0.0000000   0.0000000
 Max gradient component =       2.390E-03
 RMS gradient           =       1.466E-03
 Gradient time:  CPU 3.85 s  wall 3.85 s
 Geometry Optimization Parameters
   NAtoms,    NIC,     NZ,  NCons,   NDum,   NFix, NCnnct, MaxDiis
        4      14       4       0       0       0       0       0

 Cartesian Hessian Update
 Hessian Updated using BFGS Update


** GEOMETRY OPTIMIZATION IN DELOCALIZED INTERNAL COORDINATES **
   Searching for a Minimum

   Optimization Cycle:   6

                       Coordinates (Angstroms)
     ATOM                X               Y               Z
      1  N        -0.5616023581   -1.3600726038    0.0000000000
      2  N        -1.6923541116   -1.1005149284    0.0000000000
      3  Cl       -2.3869684376    0.7181795483    0.0000000000
      4  I         1.1963923255    0.0714464944    0.0000000000
   Point Group: cs    Number of degrees of freedom:     5


   Energy is  -7489.201024790

 Hessian Updated using BFGS Update

  5 Hessian modes will be used to form the next step
  Hessian Eigenvalues:
     0.034926    0.100068    0.258935    0.434859    0.854297

 Minimum Search - Taking Simple RFO Step
 Searching for Lamda that Minimizes Along All modes
 Value Taken    Lamda =  -0.00022560
 Step Taken.  Stepsize is  0.072070

                             Maximum     Tolerance    Cnvgd?
         Gradient           0.003713      0.000300      NO
         Displacement       0.062614      0.001200      NO
         Energy change     -0.000337      0.000001      NO


 New Cartesian Coordinates Obtained by Inverse Iteration

 Displacement from previous Coordinates is:  0.067454
 ----------------------------------------------------------------
             Standard Nuclear Orientation (Angstroms)
    I     Atom           X                Y                Z
 ----------------------------------------------------------------
    1      N      -0.5538520454    -1.3530966388     0.0000000000
    2      N      -1.6861192573    -1.1113805314     0.0000000000
    3      Cl     -2.4108885862     0.7329699951     0.0000000000
    4      I       1.2063273072     0.0605456855     0.0000000000
 ----------------------------------------------------------------
 Molecular Point Group                 Cs    NOp =  2
 Largest Abelian Subgroup              Cs    NOp =  2
 Nuclear Repulsion Energy =   356.1822987089 hartrees
 There are       42 alpha and       42 beta electrons
 Applying Cartesian multipole field
    Component          Value
    ---------          -----
     (2,0,0)        1.00000E-11
     (0,2,0)        2.00000E-11
     (0,0,2)       -3.00000E-11
 Nucleus-field energy     =     0.0000000093 hartrees
 Requested basis set is 6-311++G(d,p)
 There are 49 shells and 136 basis functions
 A cutoff of  1.0D-11 yielded   1000 shell pairs
 There are      8250 function pairs (      9271 Cartesian)
 Smallest overlap matrix eigenvalue = 1.37E-04
 Guess MOs from SCF MO coefficient file

 -----------------------------------------------------------------------
  General SCF calculation program by
  Eric Jon Sundstrom, Paul Horn, Yuezhi Mao, Dmitri Zuev, Alec White,
  David Stuck, Shaama M.S., Shane Yost, Joonho Lee, David Small,
  Daniel Levine, Susi Lehtola, Hugh Burton, Evgeny Epifanovsky
 -----------------------------------------------------------------------
 Exchange:     0.2000 Hartree-Fock + 0.0800 Slater + 0.7200 B88
 Correlation:  0.1900 VWN1RPA + 0.8100 LYP
 Using SG-1 standard quadrature grid
 A restricted SCF calculation will be
 performed using DIIS
 SCF converges when DIIS error is below 1.0e-08
 ---------------------------------------
  Cycle       Energy         DIIS error
 ---------------------------------------
    1   -7489.2006336932      3.65e-04  
    2   -7489.2010463318      2.15e-04  
    3   -7489.2009305456      2.97e-04  
    4   -7489.2011655272      5.75e-05  
    5   -7489.2011687012      3.59e-05  
    6   -7489.2011723906      5.11e-06  
    7   -7489.2011724607      1.86e-06  
    8   -7489.2011724705      9.82e-07  
    9   -7489.2011724732      1.57e-07  
   10   -7489.2011724733      3.57e-08  
   11   -7489.2011724733      6.85e-09  Convergence criterion met
 ---------------------------------------
 SCF time:   CPU 11.94s  wall 12.00s 
 SCF   energy in the final basis set =    -7489.2011724733
 Total energy in the final basis set =    -7489.2011724733

 --------------------------------------------------------------
             Orbital Energies (a.u.) and Symmetries
 --------------------------------------------------------------

 Alpha MOs, Restricted
 -- Occupied --                  
******* -176.35 -165.75 -165.75 -165.75 -101.57  -35.84  -31.34
  1 A'    2 A'    3 A'    1 A"    4 A'    5 A'    6 A'    7 A'                 
-31.329 -31.328 -22.987 -22.985 -22.985 -22.979 -22.979 -14.480
  2 A"    8 A'    9 A'    3 A"   10 A'    4 A"   11 A'   12 A'                 
-14.466  -9.483  -7.248  -7.238  -7.237  -6.391  -4.806  -4.787
 13 A'   14 A'   15 A'    5 A"   16 A'   17 A'   18 A'    6 A"                 
 -4.786  -2.071  -2.066  -2.065  -2.048  -2.048  -1.145  -0.832
 19 A'   20 A'    7 A"   21 A'    8 A"   22 A'   23 A'   24 A'                 
 -0.713  -0.607  -0.526  -0.499  -0.483  -0.334  -0.334  -0.310
 25 A'   26 A'   27 A'    9 A"   28 A'   10 A"   29 A'   30 A'                 
 -0.306  -0.293
 11 A"   31 A'                                                                 
 -- Virtual --                   
 -0.186  -0.096  -0.054   0.027   0.060   0.068   0.069   0.102
 32 A'   12 A"   33 A'   34 A'   35 A'   13 A"   36 A'   37 A'                 
  0.111   0.112   0.140   0.152   0.169   0.198   0.204   0.208
 14 A"   38 A'   39 A'   40 A'   15 A"   41 A'   16 A"   42 A'                 
  0.233   0.257   0.336   0.373   0.379   0.401   0.421   0.436
 43 A'   44 A'   45 A'   17 A"   46 A'   18 A"   47 A'   48 A'                 
  0.458   0.463   0.521   0.588   0.668   0.692   0.739   0.754
 19 A"   49 A'   50 A'   51 A'   52 A'   20 A"   53 A'   21 A"                 
  0.802   0.810   0.859   0.879   0.934   0.938   0.969   1.011
 54 A'   55 A'   22 A"   56 A'   57 A'   23 A"   58 A'   59 A'                 
  1.135   1.260   1.262   1.297   1.351   1.614   1.661   1.674
 60 A'   24 A"   61 A'   62 A'   63 A'   25 A"   64 A'   26 A"                 
  1.802   2.083   2.126   2.245   2.246   2.417   2.479   2.733
 65 A'   27 A"   66 A'   28 A"   67 A'   68 A'   69 A'   29 A"                 
  2.787   3.030   3.625   3.645   3.892   3.928   3.940   3.959
 70 A'   71 A'   30 A"   72 A'   31 A"   32 A"   73 A'   74 A'                 
  3.960   3.994   4.060   4.162   4.318   4.658   5.948   5.973
 33 A"   75 A'   76 A'   77 A'   78 A'   79 A'   34 A"   80 A'                 
  5.988   9.586  25.753  25.813  26.127  27.766  28.292  28.312
 81 A'   82 A'   35 A"   83 A'   84 A'   85 A'   36 A"   86 A'                 
 28.319  28.499  28.506  28.507  28.527  28.603  35.082  35.896
 87 A'   37 A"   88 A'   38 A"   89 A'   90 A'   91 A'   92 A'                 
127.838 127.852 127.869 151.573 215.5521901.733
 39 A"   93 A'   94 A'   95 A'   96 A'   97 A'                                 

 Beta MOs, Restricted
 -- Occupied --                  
******* -176.35 -165.75 -165.75 -165.75 -101.57  -35.84  -31.34
  1 A'    2 A'    3 A'    1 A"    4 A'    5 A'    6 A'    7 A'                 
-31.329 -31.328 -22.987 -22.985 -22.985 -22.979 -22.979 -14.480
  2 A"    8 A'    9 A'    3 A"   10 A'    4 A"   11 A'   12 A'                 
-14.466  -9.483  -7.248  -7.238  -7.237  -6.391  -4.806  -4.787
 13 A'   14 A'   15 A'    5 A"   16 A'   17 A'   18 A'    6 A"                 
 -4.786  -2.071  -2.066  -2.065  -2.048  -2.048  -1.145  -0.832
 19 A'   20 A'    7 A"   21 A'    8 A"   22 A'   23 A'   24 A'                 
 -0.713  -0.607  -0.526  -0.499  -0.483  -0.334  -0.334  -0.310
 25 A'   26 A'   27 A'    9 A"   28 A'   10 A"   29 A'   30 A'                 
 -0.306  -0.293
 11 A"   31 A'                                                                 
 -- Virtual --                   
 -0.186  -0.096  -0.054   0.027   0.060   0.068   0.069   0.102
 32 A'   12 A"   33 A'   34 A'   35 A'   13 A"   36 A'   37 A'                 
  0.111   0.112   0.140   0.152   0.169   0.198   0.204   0.208
 14 A"   38 A'   39 A'   40 A'   15 A"   41 A'   16 A"   42 A'                 
  0.233   0.257   0.336   0.373   0.379   0.401   0.421   0.436
 43 A'   44 A'   45 A'   17 A"   46 A'   18 A"   47 A'   48 A'                 
  0.458   0.463   0.521   0.588   0.668   0.692   0.739   0.754
 19 A"   49 A'   50 A'   51 A'   52 A'   20 A"   53 A'   21 A"                 
  0.802   0.810   0.859   0.879   0.934   0.938   0.969   1.011
 54 A'   55 A'   22 A"   56 A'   57 A'   23 A"   58 A'   59 A'                 
  1.135   1.260   1.262   1.297   1.351   1.614   1.661   1.674
 60 A'   24 A"   61 A'   62 A'   63 A'   25 A"   64 A'   26 A"                 
  1.802   2.083   2.126   2.245   2.246   2.417   2.479   2.733
 65 A'   27 A"   66 A'   28 A"   67 A'   68 A'   69 A'   29 A"                 
  2.787   3.030   3.625   3.645   3.892   3.928   3.940   3.959
 70 A'   71 A'   30 A"   72 A'   31 A"   32 A"   73 A'   74 A'                 
  3.960   3.994   4.060   4.162   4.318   4.658   5.948   5.973
 33 A"   75 A'   76 A'   77 A'   78 A'   79 A'   34 A"   80 A'                 
  5.988   9.586  25.753  25.813  26.127  27.766  28.292  28.312
 81 A'   82 A'   35 A"   83 A'   84 A'   85 A'   36 A"   86 A'                 
 28.319  28.499  28.506  28.507  28.527  28.603  35.082  35.896
 87 A'   37 A"   88 A'   38 A"   89 A'   90 A'   91 A'   92 A'                 
127.838 127.852 127.869 151.573 215.5521901.733
 39 A"   93 A'   94 A'   95 A'   96 A'   97 A'                                 
 --------------------------------------------------------------

          Ground-State Mulliken Net Atomic Charges

     Atom                 Charge (a.u.)
  ----------------------------------------
      1 N                    -0.013035
      2 N                     0.026718
      3 Cl                   -0.162015
      4 I                     0.148332
  ----------------------------------------
  Sum of atomic charges =     0.000000

 -----------------------------------------------------------------
                    Cartesian Multipole Moments
 -----------------------------------------------------------------
    Charge (ESU x 10^10)
                 0.0000
    Dipole Moment (Debye)
         X       1.8678      Y      -0.0356      Z      -0.0000
       Tot       1.8681
    Quadrupole Moments (Debye-Ang)
        XX     -54.0027     XY       2.2569     YY     -52.1930
        XZ      -0.0000     YZ      -0.0000     ZZ     -52.2664
    Octopole Moments (Debye-Ang^2)
       XXX      47.3934    XXY       6.8969    XYY       9.7365
       YYY      11.0164    XXZ      -0.0000    XYZ       0.0000
       YYZ       0.0000    XZZ       8.9106    YZZ       0.9045
       ZZZ       0.0000
    Hexadecapole Moments (Debye-Ang^3)
      XXXX    -883.4239   XXXY      28.7211   XXYY    -171.8531
      XYYY      15.2428   YYYY    -206.1425   XXXZ       0.0000
      XXYZ      -0.0000   XYYZ       0.0000   YYYZ      -0.0000
      XXZZ    -157.2432   XYZZ       9.0778   YYZZ     -44.5475
      XZZZ       0.0000   YZZZ      -0.0000   ZZZZ     -65.5971
 -----------------------------------------------------------------
 Calculating analytic gradient of the SCF energy
 Gradient of SCF Energy
            1           2           3           4
    1  -0.0001003   0.0000992  -0.0001491   0.0001502
    2  -0.0013163   0.0006732  -0.0008018   0.0014449
    3   0.0000000  -0.0000000   0.0000000  -0.0000000
 Max gradient component =       1.445E-03
 RMS gradient           =       6.443E-04
 Gradient time:  CPU 3.86 s  wall 3.86 s
 Geometry Optimization Parameters
   NAtoms,    NIC,     NZ,  NCons,   NDum,   NFix, NCnnct, MaxDiis
        4      14       4       0       0       0       0       0

 Cartesian Hessian Update
 Hessian Updated using BFGS Update


** GEOMETRY OPTIMIZATION IN DELOCALIZED INTERNAL COORDINATES **
   Searching for a Minimum

   Optimization Cycle:   7

                       Coordinates (Angstroms)
     ATOM                X               Y               Z
      1  N        -0.5538520454   -1.3530966388    0.0000000000
      2  N        -1.6861192573   -1.1113805314    0.0000000000
      3  Cl       -2.4108885862    0.7329699951    0.0000000000
      4  I         1.2063273072    0.0605456855    0.0000000000
   Point Group: cs    Number of degrees of freedom:     5


   Energy is  -7489.201172473

 Hessian Updated using BFGS Update

  5 Hessian modes will be used to form the next step
  Hessian Eigenvalues:
     0.026855    0.095023    0.252424    0.410840    0.857729

 Minimum Search - Taking Simple RFO Step
 Searching for Lamda that Minimizes Along All modes
 Value Taken    Lamda =  -0.00004085
 Step Taken.  Stepsize is  0.033612

                             Maximum     Tolerance    Cnvgd?
         Gradient           0.001480      0.000300      NO
         Displacement       0.030869      0.001200      NO
         Energy change     -0.000148      0.000001      NO


 New Cartesian Coordinates Obtained by Inverse Iteration

 Displacement from previous Coordinates is:  0.033988
 ----------------------------------------------------------------
             Standard Nuclear Orientation (Angstroms)
    I     Atom           X                Y                Z
 ----------------------------------------------------------------
    1      N      -0.5500319012    -1.3477613691     0.0000000000
    2      N      -1.6829688017    -1.1157575046     0.0000000000
    3      Cl     -2.4230551688     0.7386492059     0.0000000000
    4      I       1.2115232899     0.0539081782     0.0000000000
 ----------------------------------------------------------------
 Molecular Point Group                 Cs    NOp =  2
 Largest Abelian Subgroup              Cs    NOp =  2
 Nuclear Repulsion Energy =   355.4305887676 hartrees
 There are       42 alpha and       42 beta electrons
 Applying Cartesian multipole field
    Component          Value
    ---------          -----
     (2,0,0)        1.00000E-11
     (0,2,0)        2.00000E-11
     (0,0,2)       -3.00000E-11
 Nucleus-field energy     =     0.0000000093 hartrees
 Requested basis set is 6-311++G(d,p)
 There are 49 shells and 136 basis functions
 A cutoff of  1.0D-11 yielded    996 shell pairs
 There are      8240 function pairs (      9261 Cartesian)
 Smallest overlap matrix eigenvalue = 1.35E-04
 Guess MOs from SCF MO coefficient file

 -----------------------------------------------------------------------
  General SCF calculation program by
  Eric Jon Sundstrom, Paul Horn, Yuezhi Mao, Dmitri Zuev, Alec White,
  David Stuck, Shaama M.S., Shane Yost, Joonho Lee, David Small,
  Daniel Levine, Susi Lehtola, Hugh Burton, Evgeny Epifanovsky
 -----------------------------------------------------------------------
 Exchange:     0.2000 Hartree-Fock + 0.0800 Slater + 0.7200 B88
 Correlation:  0.1900 VWN1RPA + 0.8100 LYP
 Using SG-1 standard quadrature grid
 A restricted SCF calculation will be
 performed using DIIS
 SCF converges when DIIS error is below 1.0e-08
 ---------------------------------------
  Cycle       Energy         DIIS error
 ---------------------------------------
    1   -7489.2010697891      1.79e-04  
    2   -7489.2011676696      1.00e-04  
    3   -7489.2011382842      1.45e-04  
    4   -7489.2011934127      2.53e-05  
    5   -7489.2011938716      1.73e-05  
    6   -7489.2011947364      2.48e-06  
    7   -7489.2011947557      6.17e-07  
    8   -7489.2011947570      1.39e-07  
    9   -7489.2011947571      3.31e-08  
   10   -7489.2011947571      2.98e-08  
   11   -7489.2011947571      3.65e-09  Convergence criterion met
 ---------------------------------------
 SCF time:   CPU 12.04s  wall 12.00s 
 SCF   energy in the final basis set =    -7489.2011947571
 Total energy in the final basis set =    -7489.2011947571

 --------------------------------------------------------------
             Orbital Energies (a.u.) and Symmetries
 --------------------------------------------------------------

 Alpha MOs, Restricted
 -- Occupied --                  
******* -176.35 -165.75 -165.75 -165.75 -101.57  -35.84  -31.34
  1 A'    2 A'    3 A'    1 A"    4 A'    5 A'    6 A'    7 A'                 
-31.330 -31.330 -22.989 -22.987 -22.987 -22.981 -22.981 -14.480
  2 A"    8 A'    9 A'    3 A"   10 A'    4 A"   11 A'   12 A'                 
-14.467  -9.480  -7.246  -7.235  -7.234  -6.393  -4.808  -4.789
 13 A'   14 A'   15 A'    5 A"   16 A'   17 A'   18 A'    6 A"                 
 -4.788  -2.073  -2.067  -2.067  -2.050  -2.050  -1.146  -0.828
 19 A'   20 A'    7 A"   21 A'    8 A"   22 A'   23 A'   24 A'                 
 -0.716  -0.606  -0.526  -0.499  -0.484  -0.332  -0.332  -0.311
 25 A'   26 A'   27 A'    9 A"   28 A'   29 A'   10 A"   30 A'                 
 -0.307  -0.294
 11 A"   31 A'                                                                 
 -- Virtual --                   
 -0.187  -0.096  -0.055   0.027   0.060   0.068   0.070   0.102
 32 A'   12 A"   33 A'   34 A'   35 A'   13 A"   36 A'   37 A'                 
  0.111   0.112   0.140   0.152   0.169   0.197   0.203   0.208
 14 A"   38 A'   39 A'   40 A'   15 A"   41 A'   16 A"   42 A'                 
  0.234   0.257   0.335   0.371   0.379   0.400   0.424   0.437
 43 A'   44 A'   45 A'   17 A"   46 A'   18 A"   47 A'   48 A'                 
  0.459   0.463   0.522   0.590   0.668   0.693   0.738   0.754
 19 A"   49 A'   50 A'   51 A'   52 A'   20 A"   53 A'   21 A"                 
  0.802   0.811   0.862   0.881   0.934   0.938   0.965   1.010
 54 A'   55 A'   22 A"   56 A'   57 A'   23 A"   58 A'   59 A'                 
  1.137   1.259   1.262   1.296   1.353   1.614   1.661   1.673
 60 A'   24 A"   61 A'   62 A'   63 A'   25 A"   64 A'   26 A"                 
  1.797   2.084   2.124   2.245   2.247   2.418   2.476   2.734
 65 A'   27 A"   66 A'   28 A"   67 A'   68 A'   69 A'   29 A"                 
  2.785   3.032   3.625   3.644   3.892   3.926   3.938   3.959
 70 A'   71 A'   30 A"   72 A'   31 A"   32 A"   73 A'   33 A"                 
  3.960   3.993   4.061   4.163   4.319   4.655   5.947   5.972
 74 A'   75 A'   76 A'   77 A'   78 A'   79 A'   34 A"   80 A'                 
  5.986   9.586  25.755  25.812  26.118  27.767  28.291  28.310
 81 A'   82 A'   35 A"   83 A'   84 A'   85 A'   36 A"   86 A'                 
 28.317  28.497  28.504  28.506  28.526  28.603  35.080  35.902
 87 A'   37 A"   88 A'   38 A"   89 A'   90 A'   91 A'   92 A'                 
127.837 127.851 127.868 151.573 215.5521901.733
 39 A"   93 A'   94 A'   95 A'   96 A'   97 A'                                 

 Beta MOs, Restricted
 -- Occupied --                  
******* -176.35 -165.75 -165.75 -165.75 -101.57  -35.84  -31.34
  1 A'    2 A'    3 A'    1 A"    4 A'    5 A'    6 A'    7 A'                 
-31.330 -31.330 -22.989 -22.987 -22.987 -22.981 -22.981 -14.480
  2 A"    8 A'    9 A'    3 A"   10 A'    4 A"   11 A'   12 A'                 
-14.467  -9.480  -7.246  -7.235  -7.234  -6.393  -4.808  -4.789
 13 A'   14 A'   15 A'    5 A"   16 A'   17 A'   18 A'    6 A"                 
 -4.788  -2.073  -2.067  -2.067  -2.050  -2.050  -1.146  -0.828
 19 A'   20 A'    7 A"   21 A'    8 A"   22 A'   23 A'   24 A'                 
 -0.716  -0.606  -0.526  -0.499  -0.484  -0.332  -0.332  -0.311
 25 A'   26 A'   27 A'    9 A"   28 A'   29 A'   10 A"   30 A'                 
 -0.307  -0.294
 11 A"   31 A'                                                                 
 -- Virtual --                   
 -0.187  -0.096  -0.055   0.027   0.060   0.068   0.070   0.102
 32 A'   12 A"   33 A'   34 A'   35 A'   13 A"   36 A'   37 A'                 
  0.111   0.112   0.140   0.152   0.169   0.197   0.203   0.208
 14 A"   38 A'   39 A'   40 A'   15 A"   41 A'   16 A"   42 A'                 
  0.234   0.257   0.335   0.371   0.379   0.400   0.424   0.437
 43 A'   44 A'   45 A'   17 A"   46 A'   18 A"   47 A'   48 A'                 
  0.459   0.463   0.522   0.590   0.668   0.693   0.738   0.754
 19 A"   49 A'   50 A'   51 A'   52 A'   20 A"   53 A'   21 A"                 
  0.802   0.811   0.862   0.881   0.934   0.938   0.965   1.010
 54 A'   55 A'   22 A"   56 A'   57 A'   23 A"   58 A'   59 A'                 
  1.137   1.259   1.262   1.296   1.353   1.614   1.661   1.673
 60 A'   24 A"   61 A'   62 A'   63 A'   25 A"   64 A'   26 A"                 
  1.797   2.084   2.124   2.245   2.247   2.418   2.476   2.734
 65 A'   27 A"   66 A'   28 A"   67 A'   68 A'   69 A'   29 A"                 
  2.785   3.032   3.625   3.644   3.892   3.926   3.938   3.959
 70 A'   71 A'   30 A"   72 A'   31 A"   32 A"   73 A'   33 A"                 
  3.960   3.993   4.061   4.163   4.319   4.655   5.947   5.972
 74 A'   75 A'   76 A'   77 A'   78 A'   79 A'   34 A"   80 A'                 
  5.986   9.586  25.755  25.812  26.118  27.767  28.291  28.310
 81 A'   82 A'   35 A"   83 A'   84 A'   85 A'   36 A"   86 A'                 
 28.317  28.497  28.504  28.506  28.526  28.603  35.080  35.902
 87 A'   37 A"   88 A'   38 A"   89 A'   90 A'   91 A'   92 A'                 
127.837 127.851 127.868 151.573 215.5521901.733
 39 A"   93 A'   94 A'   95 A'   96 A'   97 A'                                 
 --------------------------------------------------------------

          Ground-State Mulliken Net Atomic Charges

     Atom                 Charge (a.u.)
  ----------------------------------------
      1 N                    -0.011333
      2 N                     0.025475
      3 Cl                   -0.171004
      4 I                     0.156862
  ----------------------------------------
  Sum of atomic charges =     0.000000

 -----------------------------------------------------------------
                    Cartesian Multipole Moments
 -----------------------------------------------------------------
    Charge (ESU x 10^10)
                 0.0000
    Dipole Moment (Debye)
         X       2.0196      Y      -0.1001      Z       0.0000
       Tot       2.0221
    Quadrupole Moments (Debye-Ang)
        XX     -54.2000     XY       2.3898     YY     -52.1898
        XZ       0.0000     YZ       0.0000     ZZ     -52.2657
    Octopole Moments (Debye-Ang^2)
       XXX      48.5861    XXY       6.7105    XYY       9.8265
       YYY      11.0748    XXZ       0.0000    XYZ      -0.0000
       YYZ       0.0000    XZZ       9.0241    YZZ       0.9758
       ZZZ       0.0000
    Hexadecapole Moments (Debye-Ang^3)
      XXXX    -891.8368   XXXY      31.2234   XXYY    -173.2144
      XYYY      17.2162   YYYY    -206.3903   XXXZ       0.0000
      XXYZ       0.0000   XYYZ       0.0000   YYYZ       0.0000
      XXZZ    -158.4812   XYZZ       9.7106   YYZZ     -44.6071
      XZZZ       0.0000   YZZZ      -0.0000   ZZZZ     -65.5724
 -----------------------------------------------------------------
 Calculating analytic gradient of the SCF energy
 Gradient of SCF Energy
            1           2           3           4
    1   0.0001072   0.0004114  -0.0004020  -0.0001166
    2  -0.0002190  -0.0001886  -0.0003983   0.0008060
    3   0.0000000  -0.0000000   0.0000000  -0.0000000
 Max gradient component =       8.060E-04
 RMS gradient           =       3.225E-04
 Gradient time:  CPU 3.84 s  wall 3.86 s
 Geometry Optimization Parameters
   NAtoms,    NIC,     NZ,  NCons,   NDum,   NFix, NCnnct, MaxDiis
        4      14       4       0       0       0       0       0

 Cartesian Hessian Update
 Hessian Updated using BFGS Update


** GEOMETRY OPTIMIZATION IN DELOCALIZED INTERNAL COORDINATES **
   Searching for a Minimum

   Optimization Cycle:   8

                       Coordinates (Angstroms)
     ATOM                X               Y               Z
      1  N        -0.5500319012   -1.3477613691    0.0000000000
      2  N        -1.6829688017   -1.1157575046    0.0000000000
      3  Cl       -2.4230551688    0.7386492059    0.0000000000
      4  I         1.2115232899    0.0539081782    0.0000000000
   Point Group: cs    Number of degrees of freedom:     5


   Energy is  -7489.201194757

 Hessian Updated using BFGS Update

  5 Hessian modes will be used to form the next step
  Hessian Eigenvalues:
     0.027535    0.090983    0.241586    0.398309    0.857089

 Minimum Search - Taking Simple RFO Step
 Searching for Lamda that Minimizes Along All modes
 Value Taken    Lamda =   0.00000000
 Step Taken.  Stepsize is  0.002781

                             Maximum     Tolerance    Cnvgd?
         Gradient           0.000318      0.000300      NO
         Displacement       0.002253      0.001200      NO
         Energy change     -0.000022      0.000001      NO


 New Cartesian Coordinates Obtained by Inverse Iteration

 Displacement from previous Coordinates is:  0.003809
 ----------------------------------------------------------------
             Standard Nuclear Orientation (Angstroms)
    I     Atom           X                Y                Z
 ----------------------------------------------------------------
    1      N      -0.5496749148    -1.3466116703     0.0000000000
    2      N      -1.6829542604    -1.1157813606     0.0000000000
    3      Cl     -2.4241443727     0.7384585375     0.0000000000
    4      I       1.2122409661     0.0529730038     0.0000000000
 ----------------------------------------------------------------
 Molecular Point Group                 Cs    NOp =  2
 Largest Abelian Subgroup              Cs    NOp =  2
 Nuclear Repulsion Energy =   355.3912871115 hartrees
 There are       42 alpha and       42 beta electrons
 Applying Cartesian multipole field
    Component          Value
    ---------          -----
     (2,0,0)        1.00000E-11
     (0,2,0)        2.00000E-11
     (0,0,2)       -3.00000E-11
 Nucleus-field energy     =     0.0000000093 hartrees
 Requested basis set is 6-311++G(d,p)
 There are 49 shells and 136 basis functions
 A cutoff of  1.0D-11 yielded    996 shell pairs
 There are      8240 function pairs (      9261 Cartesian)
 Smallest overlap matrix eigenvalue = 1.35E-04
 Guess MOs from SCF MO coefficient file

 -----------------------------------------------------------------------
  General SCF calculation program by
  Eric Jon Sundstrom, Paul Horn, Yuezhi Mao, Dmitri Zuev, Alec White,
  David Stuck, Shaama M.S., Shane Yost, Joonho Lee, David Small,
  Daniel Levine, Susi Lehtola, Hugh Burton, Evgeny Epifanovsky
 -----------------------------------------------------------------------
 Exchange:     0.2000 Hartree-Fock + 0.0800 Slater + 0.7200 B88
 Correlation:  0.1900 VWN1RPA + 0.8100 LYP
 Using SG-1 standard quadrature grid
 A restricted SCF calculation will be
 performed using DIIS
 SCF converges when DIIS error is below 1.0e-08
 ---------------------------------------
  Cycle       Energy         DIIS error
 ---------------------------------------
    1   -7489.2011941293      1.87e-05  
    2   -7489.2011952651      6.66e-06  
    3   -7489.2011950225      1.26e-05  
    4   -7489.2011953797      6.65e-07  
    5   -7489.2011953808      2.06e-07  
    6   -7489.2011953809      1.26e-07  
    7   -7489.2011953808      7.16e-08  
    8   -7489.2011953809      3.16e-08  
    9   -7489.2011953809      1.23e-08  
   10   -7489.2011953809      1.71e-09  Convergence criterion met
 ---------------------------------------
 SCF time:   CPU 11.03s  wall 11.00s 
 SCF   energy in the final basis set =    -7489.2011953809
 Total energy in the final basis set =    -7489.2011953809

 --------------------------------------------------------------
             Orbital Energies (a.u.) and Symmetries
 --------------------------------------------------------------

 Alpha MOs, Restricted
 -- Occupied --                  
******* -176.35 -165.75 -165.75 -165.75 -101.57  -35.84  -31.34
  1 A'    2 A'    3 A'    1 A"    4 A'    5 A'    6 A'    7 A'                 
-31.331 -31.330 -22.989 -22.987 -22.987 -22.981 -22.981 -14.480
  2 A"    8 A'    9 A'    3 A"   10 A'    4 A"   11 A'   12 A'                 
-14.467  -9.480  -7.245  -7.235  -7.234  -6.393  -4.808  -4.789
 13 A'   14 A'   15 A'    5 A"   16 A'   17 A'   18 A'    6 A"                 
 -4.788  -2.073  -2.067  -2.067  -2.050  -2.050  -1.145  -0.828
 19 A'   20 A'    7 A"   21 A'    8 A"   22 A'   23 A'   24 A'                 
 -0.716  -0.606  -0.526  -0.499  -0.484  -0.332  -0.332  -0.311
 25 A'   26 A'   27 A'    9 A"   28 A'   10 A"   29 A'   30 A'                 
 -0.307  -0.294
 11 A"   31 A'                                                                 
 -- Virtual --                   
 -0.187  -0.096  -0.055   0.027   0.060   0.068   0.070   0.102
 32 A'   12 A"   33 A'   34 A'   35 A'   13 A"   36 A'   37 A'                 
  0.111   0.112   0.140   0.152   0.169   0.197   0.203   0.208
 14 A"   38 A'   39 A'   40 A'   15 A"   41 A'   16 A"   42 A'                 
  0.234   0.256   0.335   0.371   0.379   0.400   0.424   0.437
 43 A'   44 A'   45 A'   17 A"   46 A'   18 A"   47 A'   48 A'                 
  0.459   0.463   0.522   0.590   0.669   0.693   0.738   0.754
 19 A"   49 A'   50 A'   51 A'   52 A'   20 A"   53 A'   21 A"                 
  0.802   0.811   0.862   0.881   0.934   0.938   0.965   1.010
 54 A'   55 A'   22 A"   56 A'   57 A'   23 A"   58 A'   59 A'                 
  1.137   1.258   1.262   1.296   1.353   1.614   1.661   1.673
 60 A'   24 A"   61 A'   62 A'   63 A'   25 A"   64 A'   26 A"                 
  1.797   2.084   2.124   2.245   2.247   2.418   2.476   2.734
 65 A'   27 A"   66 A'   28 A"   67 A'   68 A'   69 A'   29 A"                 
  2.784   3.032   3.625   3.644   3.892   3.926   3.938   3.959
 70 A'   71 A'   30 A"   72 A'   31 A"   32 A"   73 A'   33 A"                 
  3.960   3.993   4.061   4.163   4.319   4.655   5.947   5.972
 74 A'   75 A'   76 A'   77 A'   78 A'   79 A'   34 A"   80 A'                 
  5.986   9.586  25.756  25.812  26.118  27.767  28.291  28.310
 81 A'   82 A'   35 A"   83 A'   84 A'   85 A'   36 A"   86 A'                 
 28.317  28.497  28.504  28.506  28.526  28.603  35.080  35.902
 87 A'   37 A"   88 A'   38 A"   89 A'   90 A'   91 A'   92 A'                 
127.837 127.851 127.868 151.573 215.5521901.734
 39 A"   93 A'   94 A'   95 A'   96 A'   97 A'                                 

 Beta MOs, Restricted
 -- Occupied --                  
******* -176.35 -165.75 -165.75 -165.75 -101.57  -35.84  -31.34
  1 A'    2 A'    3 A'    1 A"    4 A'    5 A'    6 A'    7 A'                 
-31.331 -31.330 -22.989 -22.987 -22.987 -22.981 -22.981 -14.480
  2 A"    8 A'    9 A'    3 A"   10 A'    4 A"   11 A'   12 A'                 
-14.467  -9.480  -7.245  -7.235  -7.234  -6.393  -4.808  -4.789
 13 A'   14 A'   15 A'    5 A"   16 A'   17 A'   18 A'    6 A"                 
 -4.788  -2.073  -2.067  -2.067  -2.050  -2.050  -1.145  -0.828
 19 A'   20 A'    7 A"   21 A'    8 A"   22 A'   23 A'   24 A'                 
 -0.716  -0.606  -0.526  -0.499  -0.484  -0.332  -0.332  -0.311
 25 A'   26 A'   27 A'    9 A"   28 A'   10 A"   29 A'   30 A'                 
 -0.307  -0.294
 11 A"   31 A'                                                                 
 -- Virtual --                   
 -0.187  -0.096  -0.055   0.027   0.060   0.068   0.070   0.102
 32 A'   12 A"   33 A'   34 A'   35 A'   13 A"   36 A'   37 A'                 
  0.111   0.112   0.140   0.152   0.169   0.197   0.203   0.208
 14 A"   38 A'   39 A'   40 A'   15 A"   41 A'   16 A"   42 A'                 
  0.234   0.256   0.335   0.371   0.379   0.400   0.424   0.437
 43 A'   44 A'   45 A'   17 A"   46 A'   18 A"   47 A'   48 A'                 
  0.459   0.463   0.522   0.590   0.669   0.693   0.738   0.754
 19 A"   49 A'   50 A'   51 A'   52 A'   20 A"   53 A'   21 A"                 
  0.802   0.811   0.862   0.881   0.934   0.938   0.965   1.010
 54 A'   55 A'   22 A"   56 A'   57 A'   23 A"   58 A'   59 A'                 
  1.137   1.258   1.262   1.296   1.353   1.614   1.661   1.673
 60 A'   24 A"   61 A'   62 A'   63 A'   25 A"   64 A'   26 A"                 
  1.797   2.084   2.124   2.245   2.247   2.418   2.476   2.734
 65 A'   27 A"   66 A'   28 A"   67 A'   68 A'   69 A'   29 A"                 
  2.784   3.032   3.625   3.644   3.892   3.926   3.938   3.959
 70 A'   71 A'   30 A"   72 A'   31 A"   32 A"   73 A'   33 A"                 
  3.960   3.993   4.061   4.163   4.319   4.655   5.947   5.972
 74 A'   75 A'   76 A'   77 A'   78 A'   79 A'   34 A"   80 A'                 
  5.986   9.586  25.756  25.812  26.118  27.767  28.291  28.310
 81 A'   82 A'   35 A"   83 A'   84 A'   85 A'   36 A"   86 A'                 
 28.317  28.497  28.504  28.506  28.526  28.603  35.080  35.902
 87 A'   37 A"   88 A'   38 A"   89 A'   90 A'   91 A'   92 A'                 
127.837 127.851 127.868 151.573 215.5521901.734
 39 A"   93 A'   94 A'   95 A'   96 A'   97 A'                                 
 --------------------------------------------------------------

          Ground-State Mulliken Net Atomic Charges

     Atom                 Charge (a.u.)
  ----------------------------------------
      1 N                    -0.011497
      2 N                     0.025446
      3 Cl                   -0.171522
      4 I                     0.157573
  ----------------------------------------
  Sum of atomic charges =     0.000000

 -----------------------------------------------------------------
                    Cartesian Multipole Moments
 -----------------------------------------------------------------
    Charge (ESU x 10^10)
                 0.0000
    Dipole Moment (Debye)
         X       2.0298      Y      -0.1022      Z       0.0000
       Tot       2.0324
    Quadrupole Moments (Debye-Ang)
        XX     -54.2049     XY       2.3924     YY     -52.1969
        XZ       0.0000     YZ      -0.0000     ZZ     -52.2643
    Octopole Moments (Debye-Ang^2)
       XXX      48.6503    XXY       6.7196    XYY       9.8247
       YYY      11.1315    XXZ       0.0000    XYZ      -0.0000
       YYZ       0.0000    XZZ       9.0247    YZZ       0.9982
       ZZZ       0.0000
    Hexadecapole Moments (Debye-Ang^3)
      XXXX    -892.5648   XXXY      31.3757   XXYY    -173.3337
      XYYY      17.3463   YYYY    -206.2804   XXXZ       0.0000
      XXYZ      -0.0000   XYYZ      -0.0000   YYYZ      -0.0000
      XXZZ    -158.6012   XYZZ       9.7545   YYZZ     -44.5868
      XZZZ       0.0000   YZZZ      -0.0000   ZZZZ     -65.5659
 -----------------------------------------------------------------
 Calculating analytic gradient of the SCF energy
 Gradient of SCF Energy
            1           2           3           4
    1   0.0003372   0.0001779  -0.0003986  -0.0001165
    2  -0.0000283  -0.0002600  -0.0004173   0.0007056
    3   0.0000000  -0.0000000   0.0000000   0.0000000
 Max gradient component =       7.056E-04
 RMS gradient           =       2.970E-04
 Gradient time:  CPU 3.83 s  wall 3.83 s
 Geometry Optimization Parameters
   NAtoms,    NIC,     NZ,  NCons,   NDum,   NFix, NCnnct, MaxDiis
        4      14       4       0       0       0       0       0

 Cartesian Hessian Update
 Hessian Updated using BFGS Update


** GEOMETRY OPTIMIZATION IN DELOCALIZED INTERNAL COORDINATES **
   Searching for a Minimum

   Optimization Cycle:   9

                       Coordinates (Angstroms)
     ATOM                X               Y               Z
      1  N        -0.5496749148   -1.3466116703    0.0000000000
      2  N        -1.6829542604   -1.1157813606    0.0000000000
      3  Cl       -2.4241443727    0.7384585375    0.0000000000
      4  I         1.2122409661    0.0529730038    0.0000000000
   Point Group: cs    Number of degrees of freedom:     5


   Energy is  -7489.201195381

 Hessian Updated using BFGS Update

  5 Hessian modes will be used to form the next step
  Hessian Eigenvalues:
     0.030719    0.069032    0.208010    0.384410    0.910565

 Minimum Search - Taking Simple RFO Step
 Searching for Lamda that Minimizes Along All modes
 Value Taken    Lamda =   0.00000000
 Step Taken.  Stepsize is  0.001859

                             Maximum     Tolerance    Cnvgd?
         Gradient           0.000138      0.000300     YES
         Displacement       0.001248      0.001200      NO
         Energy change     -0.000001      0.000001     YES


                       Distance Matrix (Angstroms)
             N (  1)   N (  2)   Cl(  3)
   N (  2)  1.156549
   Cl(  3)  2.803775  1.996890
   I (  4)  2.250152  3.122201  3.700431

 Final energy is   -7489.2011953808560     


 ******************************
 **  OPTIMIZATION CONVERGED  **
 ******************************

                       Coordinates (Angstroms)
     ATOM                X               Y               Z
      1  N        -0.5496749148   -1.3466116703    0.0000000000
      2  N        -1.6829542604   -1.1157813606    0.0000000000
      3  Cl       -2.4241443727    0.7384585375    0.0000000000
      4  I         1.2122409661    0.0529730038    0.0000000000

Z-matrix Print:
$molecule
0 1
I 
N  1 2.250152
N  2 1.156549 1 130.025272
Cl 3 1.996890 2 123.300654 1 -0.000000 0
$end


 --------------------------------------------------------------
             Orbital Energies (a.u.) and Symmetries
 --------------------------------------------------------------

 Alpha MOs, Restricted
 -- Occupied --                  
******* -176.35 -165.75 -165.75 -165.75 -101.57  -35.84  -31.34
  1 A'    2 A'    3 A'    1 A"    4 A'    5 A'    6 A'    7 A'                 
-31.331 -31.330 -22.989 -22.987 -22.987 -22.981 -22.981 -14.480
  2 A"    8 A'    9 A'    3 A"   10 A'    4 A"   11 A'   12 A'                 
-14.467  -9.480  -7.245  -7.235  -7.234  -6.393  -4.808  -4.789
 13 A'   14 A'   15 A'    5 A"   16 A'   17 A'   18 A'    6 A"                 
 -4.788  -2.073  -2.067  -2.067  -2.050  -2.050  -1.145  -0.828
 19 A'   20 A'    7 A"   21 A'    8 A"   22 A'   23 A'   24 A'                 
 -0.716  -0.606  -0.526  -0.499  -0.484  -0.332  -0.332  -0.311
 25 A'   26 A'   27 A'    9 A"   28 A'   10 A"   29 A'   30 A'                 
 -0.307  -0.294
 11 A"   31 A'                                                                 
 -- Virtual --                   
 -0.187  -0.096  -0.055   0.027   0.060   0.068   0.070   0.102
 32 A'   12 A"   33 A'   34 A'   35 A'   13 A"   36 A'   37 A'                 
  0.111   0.112   0.140   0.152   0.169   0.197   0.203   0.208
 14 A"   38 A'   39 A'   40 A'   15 A"   41 A'   16 A"   42 A'                 
  0.234   0.256   0.335   0.371   0.379   0.400   0.424   0.437
 43 A'   44 A'   45 A'   17 A"   46 A'   18 A"   47 A'   48 A'                 
  0.459   0.463   0.522   0.590   0.669   0.693   0.738   0.754
 19 A"   49 A'   50 A'   51 A'   52 A'   20 A"   53 A'   21 A"                 
  0.802   0.811   0.862   0.881   0.934   0.938   0.965   1.010
 54 A'   55 A'   22 A"   56 A'   57 A'   23 A"   58 A'   59 A'                 
  1.137   1.258   1.262   1.296   1.353   1.614   1.661   1.673
 60 A'   24 A"   61 A'   62 A'   63 A'   25 A"   64 A'   26 A"                 
  1.797   2.084   2.124   2.245   2.247   2.418   2.476   2.734
 65 A'   27 A"   66 A'   28 A"   67 A'   68 A'   69 A'   29 A"                 
  2.784   3.032   3.625   3.644   3.892   3.926   3.938   3.959
 70 A'   71 A'   30 A"   72 A'   31 A"   32 A"   73 A'   33 A"                 
  3.960   3.993   4.061   4.163   4.319   4.655   5.947   5.972
 74 A'   75 A'   76 A'   77 A'   78 A'   79 A'   34 A"   80 A'                 
  5.986   9.586  25.756  25.812  26.118  27.767  28.291  28.310
 81 A'   82 A'   35 A"   83 A'   84 A'   85 A'   36 A"   86 A'                 
 28.317  28.497  28.504  28.506  28.526  28.603  35.080  35.902
 87 A'   37 A"   88 A'   38 A"   89 A'   90 A'   91 A'   92 A'                 
127.837 127.851 127.868 151.573 215.5521901.734
 39 A"   93 A'   94 A'   95 A'   96 A'   97 A'                                 

 Beta MOs, Restricted
 -- Occupied --                  
******* -176.35 -165.75 -165.75 -165.75 -101.57  -35.84  -31.34
  1 A'    2 A'    3 A'    1 A"    4 A'    5 A'    6 A'    7 A'                 
-31.331 -31.330 -22.989 -22.987 -22.987 -22.981 -22.981 -14.480
  2 A"    8 A'    9 A'    3 A"   10 A'    4 A"   11 A'   12 A'                 
-14.467  -9.480  -7.245  -7.235  -7.234  -6.393  -4.808  -4.789
 13 A'   14 A'   15 A'    5 A"   16 A'   17 A'   18 A'    6 A"                 
 -4.788  -2.073  -2.067  -2.067  -2.050  -2.050  -1.145  -0.828
 19 A'   20 A'    7 A"   21 A'    8 A"   22 A'   23 A'   24 A'                 
 -0.716  -0.606  -0.526  -0.499  -0.484  -0.332  -0.332  -0.311
 25 A'   26 A'   27 A'    9 A"   28 A'   10 A"   29 A'   30 A'                 
 -0.307  -0.294
 11 A"   31 A'                                                                 
 -- Virtual --                   
 -0.187  -0.096  -0.055   0.027   0.060   0.068   0.070   0.102
 32 A'   12 A"   33 A'   34 A'   35 A'   13 A"   36 A'   37 A'                 
  0.111   0.112   0.140   0.152   0.169   0.197   0.203   0.208
 14 A"   38 A'   39 A'   40 A'   15 A"   41 A'   16 A"   42 A'                 
  0.234   0.256   0.335   0.371   0.379   0.400   0.424   0.437
 43 A'   44 A'   45 A'   17 A"   46 A'   18 A"   47 A'   48 A'                 
  0.459   0.463   0.522   0.590   0.669   0.693   0.738   0.754
 19 A"   49 A'   50 A'   51 A'   52 A'   20 A"   53 A'   21 A"                 
  0.802   0.811   0.862   0.881   0.934   0.938   0.965   1.010
 54 A'   55 A'   22 A"   56 A'   57 A'   23 A"   58 A'   59 A'                 
  1.137   1.258   1.262   1.296   1.353   1.614   1.661   1.673
 60 A'   24 A"   61 A'   62 A'   63 A'   25 A"   64 A'   26 A"                 
  1.797   2.084   2.124   2.245   2.247   2.418   2.476   2.734
 65 A'   27 A"   66 A'   28 A"   67 A'   68 A'   69 A'   29 A"                 
  2.784   3.032   3.625   3.644   3.892   3.926   3.938   3.959
 70 A'   71 A'   30 A"   72 A'   31 A"   32 A"   73 A'   33 A"                 
  3.960   3.993   4.061   4.163   4.319   4.655   5.947   5.972
 74 A'   75 A'   76 A'   77 A'   78 A'   79 A'   34 A"   80 A'                 
  5.986   9.586  25.756  25.812  26.118  27.767  28.291  28.310
 81 A'   82 A'   35 A"   83 A'   84 A'   85 A'   36 A"   86 A'                 
 28.317  28.497  28.504  28.506  28.526  28.603  35.080  35.902
 87 A'   37 A"   88 A'   38 A"   89 A'   90 A'   91 A'   92 A'                 
127.837 127.851 127.868 151.573 215.5521901.734
 39 A"   93 A'   94 A'   95 A'   96 A'   97 A'                                 
 --------------------------------------------------------------

          Ground-State Mulliken Net Atomic Charges

     Atom                 Charge (a.u.)
  ----------------------------------------
      1 N                    -0.011497
      2 N                     0.025446
      3 Cl                   -0.171522
      4 I                     0.157573
  ----------------------------------------
  Sum of atomic charges =     0.000000

 -----------------------------------------------------------------
                    Cartesian Multipole Moments
 -----------------------------------------------------------------
    Charge (ESU x 10^10)
                 0.0000
    Dipole Moment (Debye)
         X       2.0298      Y      -0.1022      Z       0.0000
       Tot       2.0324
    Quadrupole Moments (Debye-Ang)
        XX     -54.2049     XY       2.3924     YY     -52.1969
        XZ       0.0000     YZ      -0.0000     ZZ     -52.2643
    Octopole Moments (Debye-Ang^2)
       XXX      48.6503    XXY       6.7196    XYY       9.8247
       YYY      11.1315    XXZ       0.0000    XYZ      -0.0000
       YYZ       0.0000    XZZ       9.0247    YZZ       0.9982
       ZZZ       0.0000
    Hexadecapole Moments (Debye-Ang^3)
      XXXX    -892.5648   XXXY      31.3757   XXYY    -173.3337
      XYYY      17.3463   YYYY    -206.2804   XXXZ       0.0000
      XXYZ      -0.0000   XYYZ      -0.0000   YYYZ      -0.0000
      XXZZ    -158.6012   XYZZ       9.7545   YYZZ     -44.5868
      XZZZ       0.0000   YZZZ      -0.0000   ZZZZ     -65.5659
 -----------------------------------------------------------------
Archival summary:
1\1\TWL02\OPT\ProcedureUnspecified\BasisUnspecified\1l12\taweetha\TueOct3013:56:322018TueOct3013:56:322018\0\\#,OPT,ProcedureUnspecified,BasisUnspecified,\\0,1\I\N,1,2.25015\N,2,1.15655,1,130.025\Cl,3,1.99689,2,123.301,1,-0,0\\\@

 Total job time:  149.29s(wall), 148.78s(cpu) 
 Tue Oct 30 13:56:32 2018

        *************************************************************
        *                                                           *
        *  Thank you very much for using Q-Chem.  Have a nice day.  *
        *                                                           *
        *************************************************************


 
User input: 2 of 2 
 
Q-Chem Developer Version!
                  Welcome to Q-Chem
     A Quantum Leap Into The Future Of Chemistry


 Q-Chem 5.1, Q-Chem, Inc., Pleasanton, CA (2018)

 Yihan Shao,  Zhengting Gan,  E. Epifanovsky,  A. T. B. Gilbert,  M. Wormit,  
 J. Kussmann,  A. W. Lange,  A. Behn,  Jia Deng,  Xintian Feng,  D. Ghosh,  
 M. Goldey,  P. R. Horn,  L. D. Jacobson,  I. Kaliman,  T. Kus,  A. Landau,  
 Jie Liu,  E. I. Proynov,  R. M. Richard,  R. P. Steele,  E. J. Sundstrom,  
 H. L. Woodcock III,  P. M. Zimmerman,  D. Zuev,  B. Albrecht,  E. Alguire,  
 S. A. Baeppler,  D. Barton,  Z. Benda,  Y. A. Bernard,  E. J. Berquist,  
 K. B. Bravaya,  H. Burton,  D. Casanova,  Chun-Min Chang,  Yunqing Chen,  
 A. Chien,  K. D. Closser,  M. P. Coons,  S. Coriani,  S. Dasgupta,  
 A. L. Dempwolff,  M. Diedenhofen,  Hainam Do,  R. G. Edgar,  Po-Tung Fang,  
 S. Faraji,  S. Fatehi,  Qingguo Feng,  K. D. Fenk,  J. Fosso-Tande,  
 Qinghui Ge,  A. Ghysels,  G. Gidofalvi,  J. Gomes,  J. Gonthier,  A. Gunina,  
 D. Hait,  M. W. D. Hanson-Heine,  P. H. P. Harbach,  A. W. Hauser,  
 J. E. Herr,  E. G. Hohenstein,  Z. C. Holden,  Kerwin Hui,  B. C. Huynh,  
 T.-C. Jagau,  Hyunjun Ji,  B. Kaduk,  K. Khistyaev,  Jaehoon Kim,  
 P. Klunzinger,  K. Koh,  D. Kosenkov,  L. Koulias,  T. Kowalczyk,  
 C. M. Krauter,  A. Kunitsa,  Ka Un Lao,  A. Laurent,  K. V. Lawler,  
 Joonho Lee,  D. Lefrancois,  S. Lehtola,  D. S. Levine,  Yi-Pei Li,  
 You-Sheng Lin,  Fenglai Liu,  E. Livshits,  A. Luenser,  P. Manohar,  
 E. Mansoor,  S. F. Manzer,  Shan-Ping Mao,  Yuezhi Mao,  N. Mardirossian,  
 A. V. Marenich,  T. Markovich,  L. A. Martinez-Martinez,  S. A. Maurer,  
 N. J. Mayhall,  S. C. McKenzie,  J.-M. Mewes,  A. F. Morrison,  
 J. W. Mullinax,  K. Nanda,  T. S. Nguyen-Beck,  R. Olivares-Amaya,  
 J. A. Parkhill,  T. M. Perrine,  F. Plasser,  P. Pokhilko,  S. Prager,  
 A. Prociuk,  E. Ramos,  D. R. Rehn,  F. Rob,  M. Schneider,  N. Sergueev,  
 S. M. Sharada,  S. Sharma,  D. W. Small,  T. Stauch,  T. Stein,  
 Yu-Chuan Su,  A. J. W. Thom,  A. Tkatchenko,  T. Tsuchimochi,  N. M. Tubman,  
 L. Vogt,  M. L. Vidal,  O. Vydrov,  M. A. Watson,  J. Wenzel,  
 M. de Wergifosse,  T. A. Wesolowski,  A. White,  J. Witte,  A. Yamada,  
 Jun Yang,  K. Yao,  S. Yeganeh,  S. R. Yost,  Zhi-Qiang You,  A. Zech,  
 Igor Ying Zhang,  Xing Zhang,  Yan Zhao,  Ying Zhu,  B. R. Brooks,  
 G. K. L. Chan,  C. J. Cramer,  M. S. Gordon,  W. J. Hehre,  A. Klamt,  
 M. W. Schmidt,  C. D. Sherrill,  D. G. Truhlar,  A. Aspuru-Guzik,  R. Baer,  
 A. T. Bell,  N. A. Besley,  Jeng-Da Chai,  A. E. DePrince, III,  
 R. A. DiStasio Jr.,  A. Dreuw,  B. D. Dunietz,  T. R. Furlani,  
 Chao-Ping Hsu,  Yousung Jung,  Jing Kong,  D. S. Lambrecht,  WanZhen Liang,  
 C. Ochsenfeld,  V. A. Rassolov,  L. V. Slipchenko,  J. E. Subotnik,  
 T. Van Voorhis,  J. M. Herbert,  A. I. Krylov,  P. M. W. Gill,  M. Head-Gordon

 Contributors to earlier versions of Q-Chem not listed above: 
 R. D. Adamson,  B. Austin,  J. Baker,  G. J. O. Beran,  K. Brandhorst,  
 S. T. Brown,  E. F. C. Byrd,  A. K. Chakraborty,  C.-L. Cheng,  
 Siu Hung Chien,  D. M. Chipman,  D. L. Crittenden,  H. Dachsel,  
 R. J. Doerksen,  A. D. Dutoi,  L. Fusti-Molnar,  W. A. Goddard III,  
 A. Golubeva-Zadorozhnaya,  S. R. Gwaltney,  G. Hawkins,  A. Heyden,  
 S. Hirata,  G. Kedziora,  F. J. Keil,  C. Kelley,  Jihan Kim,  R. A. King,  
 R. Z. Khaliullin,  P. P. Korambath,  W. Kurlancheek,  A. M. Lee,  M. S. Lee,  
 S. V. Levchenko,  Ching Yeh Lin,  D. Liotard,  R. C. Lochan,  I. Lotan,  
 P. E. Maslen,  N. Nair,  D. P. O'Neill,  D. Neuhauser,  E. Neuscamman,  
 C. M. Oana,  R. Olson,  B. Peters,  R. Peverati,  P. A. Pieniazek,  
 Y. M. Rhee,  J. Ritchie,  M. A. Rohrdanz,  E. Rosta,  N. J. Russ,  
 H. F. Schaefer III,  N. E. Schultz,  N. Shenvi,  A. C. Simmonett,  A. Sodt,  
 D. Stuck,  K. S. Thanthiriwatte,  V. Vanovschi,  Tao Wang,  A. Warshel,  
 C. F. Williams,  Q. Wu,  X. Xu,  W. Zhang

 Please cite Q-Chem as follows:
 Y. Shao et al., Mol. Phys. 113, 184-215 (2015)
 DOI: 10.1080/00268976.2014.952696

 Q-Chem 5.1.1 for Intel X86 EM64T Linux

 Parts of Q-Chem use Armadillo 8.300.2 (Tropical Shenanigans).
 http://arma.sourceforge.net/

 Q-Chem begins on Tue Oct 30 13:56:32 2018  

Host: 
0

     Scratch files written to /scratch/taweetham/qchem16769//
The previous job contains 0 fragments, simply inherited here
Input Ideriv = 2
Curr. Ideriv = -1
Max.  Ideriv = 2

Checking the input file for inconsistencies... 	...done.

--------------------------------------------------------------
User input:
--------------------------------------------------------------

$molecule
read
$end

$rem
   job_type 	frequency
   basis 	6-311++g**
   method	b3lyp	
$end


--------------------------------------------------------------
 ----------------------------------------------------------------
             Standard Nuclear Orientation (Angstroms)
    I     Atom           X                Y                Z
 ----------------------------------------------------------------
    1      N      -0.5701491928    -1.3548297491    -0.0000000000
    2      N      -1.7136456945    -1.1815656220    -0.0000000000
    3      Cl     -2.5475943445     0.6328483416    -0.0000000000
    4      I       1.1187861900     0.1320065243     0.0000000000
 ----------------------------------------------------------------
 Molecular Point Group                 Cs    NOp =  2
 Largest Abelian Subgroup              Cs    NOp =  2
 Nuclear Repulsion Energy =   355.3912871115 hartrees
 There are       42 alpha and       42 beta electrons
 Requested basis set is 6-311++G(d,p)
 There are 49 shells and 136 basis functions

 Total QAlloc Memory Limit   2000 MB
 Mega-Array Size       188 MB
 MEM_STATIC part       192 MB

                       Distance Matrix (Angstroms)
             N (  1)   N (  2)   Cl(  3)
   N (  2)  1.156549
   Cl(  3)  2.803775  1.996890
   I (  4)  2.250152  3.122201  3.700431

 A cutoff of  1.0D-11 yielded    996 shell pairs
 There are      8240 function pairs (      9261 Cartesian)
 Smallest overlap matrix eigenvalue = 1.35E-04
 Guess from superposition of atomic densities
 Warning:  Energy on first SCF cycle will be non-variational
 SAD guess density has 84.000000 electrons

 -----------------------------------------------------------------------
  General SCF calculation program by
  Eric Jon Sundstrom, Paul Horn, Yuezhi Mao, Dmitri Zuev, Alec White,
  David Stuck, Shaama M.S., Shane Yost, Joonho Lee, David Small,
  Daniel Levine, Susi Lehtola, Hugh Burton, Evgeny Epifanovsky
 -----------------------------------------------------------------------
 Exchange:     0.2000 Hartree-Fock + 0.0800 Slater + 0.7200 B88
 Correlation:  0.1900 VWN1RPA + 0.8100 LYP
 Using SG-1 standard quadrature grid
 A restricted SCF calculation will be
 performed using DIIS
 SCF converges when DIIS error is below 1.0e-08
 ---------------------------------------
  Cycle       Energy         DIIS error
 ---------------------------------------
    1   -7489.4540055606      3.94e-02  
    2   -7489.1589312567      3.71e-03  
    3   -7488.7781630887      1.17e-02  
    4   -7489.1955283918      1.66e-03  
    5   -7489.1949449075      1.67e-03  
    6   -7489.2005384531      3.46e-04  
    7   -7489.2008230269      6.49e-05  
    8   -7489.2008310678      5.38e-05  
    9   -7489.2008396829      7.75e-06  
   10   -7489.2008398201      1.48e-06  
   11   -7489.2008398273      6.01e-07  
   12   -7489.2008398289      7.66e-08  
   13   -7489.2008398288      1.86e-08  
   14   -7489.2008398288      6.31e-09  Convergence criterion met
 ---------------------------------------
 SCF time:   CPU 15.30s  wall 15.00s 
 SCF   energy in the final basis set =    -7489.2008398288
 Total energy in the final basis set =    -7489.2008398288

 --------------------------------------------------------------
             Orbital Energies (a.u.) and Symmetries
 --------------------------------------------------------------

 Alpha MOs, Restricted
 -- Occupied --                  
******* -176.35 -165.75 -165.75 -165.75 -101.57  -35.84  -31.34
  1 A'    2 A'    3 A'    1 A"    4 A'    5 A'    6 A'    7 A'                 
-31.330 -31.330 -22.989 -22.987 -22.987 -22.981 -22.981 -14.480
  2 A"    8 A'    9 A'    3 A"   10 A'    4 A"   11 A'   12 A'                 
-14.467  -9.480  -7.245  -7.235  -7.234  -6.393  -4.808  -4.789
 13 A'   14 A'   15 A'    5 A"   16 A'   17 A'   18 A'    6 A"                 
 -4.788  -2.073  -2.067  -2.067  -2.050  -2.050  -1.146  -0.828
 19 A'   20 A'    7 A"   21 A'   22 A'    8 A"   23 A'   24 A'                 
 -0.716  -0.606  -0.526  -0.499  -0.484  -0.332  -0.332  -0.311
 25 A'   26 A'   27 A'    9 A"   28 A'   10 A"   29 A'   30 A'                 
 -0.308  -0.294
 11 A"   31 A'                                                                 
 -- Virtual --                   
 -0.187  -0.096  -0.055   0.027   0.060   0.068   0.070   0.102
 32 A'   12 A"   33 A'   34 A'   35 A'   13 A"   36 A'   37 A'                 
  0.111   0.112   0.140   0.152   0.169   0.197   0.203   0.208
 14 A"   38 A'   39 A'   40 A'   15 A"   41 A'   16 A"   42 A'                 
  0.234   0.257   0.335   0.372   0.379   0.400   0.424   0.437
 43 A'   44 A'   45 A'   17 A"   46 A'   18 A"   47 A'   48 A'                 
  0.459   0.463   0.523   0.590   0.669   0.693   0.738   0.754
 19 A"   49 A'   50 A'   51 A'   52 A'   20 A"   53 A'   21 A"                 
  0.802   0.811   0.862   0.881   0.934   0.938   0.965   1.010
 54 A'   55 A'   22 A"   56 A'   57 A'   23 A"   58 A'   59 A'                 
  1.137   1.259   1.262   1.296   1.353   1.614   1.661   1.673
 60 A'   24 A"   61 A'   62 A'   63 A'   25 A"   64 A'   26 A"                 
  1.797   2.084   2.124   2.245   2.247   2.418   2.476   2.734
 65 A'   27 A"   66 A'   28 A"   67 A'   68 A'   69 A'   29 A"                 
  2.784   3.032   3.625   3.644   3.892   3.926   3.938   3.959
 70 A'   71 A'   30 A"   72 A'   31 A"   32 A"   73 A'   33 A"                 
  3.960   3.992   4.061   4.163   4.319   4.655   5.947   5.971
 74 A'   75 A'   76 A'   77 A'   78 A'   79 A'   34 A"   80 A'                 
  5.986   9.586  25.755  25.812  26.118  27.767  28.291  28.310
 81 A'   82 A'   35 A"   83 A'   84 A'   85 A'   36 A"   86 A'                 
 28.317  28.497  28.504  28.506  28.526  28.603  35.080  35.902
 87 A'   37 A"   88 A'   38 A"   89 A'   90 A'   91 A'   92 A'                 
127.837 127.851 127.868 151.573 215.5521901.734
 39 A"   93 A'   94 A'   95 A'   96 A'   97 A'                                 

 Beta MOs, Restricted
 -- Occupied --                  
******* -176.35 -165.75 -165.75 -165.75 -101.57  -35.84  -31.34
  1 A'    2 A'    3 A'    1 A"    4 A'    5 A'    6 A'    7 A'                 
-31.330 -31.330 -22.989 -22.987 -22.987 -22.981 -22.981 -14.480
  2 A"    8 A'    9 A'    3 A"   10 A'    4 A"   11 A'   12 A'                 
-14.467  -9.480  -7.245  -7.235  -7.234  -6.393  -4.808  -4.789
 13 A'   14 A'   15 A'    5 A"   16 A'   17 A'   18 A'    6 A"                 
 -4.788  -2.073  -2.067  -2.067  -2.050  -2.050  -1.146  -0.828
 19 A'   20 A'    7 A"   21 A'   22 A'    8 A"   23 A'   24 A'                 
 -0.716  -0.606  -0.526  -0.499  -0.484  -0.332  -0.332  -0.311
 25 A'   26 A'   27 A'    9 A"   28 A'   10 A"   29 A'   30 A'                 
 -0.308  -0.294
 11 A"   31 A'                                                                 
 -- Virtual --                   
 -0.187  -0.096  -0.055   0.027   0.060   0.068   0.070   0.102
 32 A'   12 A"   33 A'   34 A'   35 A'   13 A"   36 A'   37 A'                 
  0.111   0.112   0.140   0.152   0.169   0.197   0.203   0.208
 14 A"   38 A'   39 A'   40 A'   15 A"   41 A'   16 A"   42 A'                 
  0.234   0.257   0.335   0.372   0.379   0.400   0.424   0.437
 43 A'   44 A'   45 A'   17 A"   46 A'   18 A"   47 A'   48 A'                 
  0.459   0.463   0.523   0.590   0.669   0.693   0.738   0.754
 19 A"   49 A'   50 A'   51 A'   52 A'   20 A"   53 A'   21 A"                 
  0.802   0.811   0.862   0.881   0.934   0.938   0.965   1.010
 54 A'   55 A'   22 A"   56 A'   57 A'   23 A"   58 A'   59 A'                 
  1.137   1.259   1.262   1.296   1.353   1.614   1.661   1.673
 60 A'   24 A"   61 A'   62 A'   63 A'   25 A"   64 A'   26 A"                 
  1.797   2.084   2.124   2.245   2.247   2.418   2.476   2.734
 65 A'   27 A"   66 A'   28 A"   67 A'   68 A'   69 A'   29 A"                 
  2.784   3.032   3.625   3.644   3.892   3.926   3.938   3.959
 70 A'   71 A'   30 A"   72 A'   31 A"   32 A"   73 A'   33 A"                 
  3.960   3.992   4.061   4.163   4.319   4.655   5.947   5.971
 74 A'   75 A'   76 A'   77 A'   78 A'   79 A'   34 A"   80 A'                 
  5.986   9.586  25.755  25.812  26.118  27.767  28.291  28.310
 81 A'   82 A'   35 A"   83 A'   84 A'   85 A'   36 A"   86 A'                 
 28.317  28.497  28.504  28.506  28.526  28.603  35.080  35.902
 87 A'   37 A"   88 A'   38 A"   89 A'   90 A'   91 A'   92 A'                 
127.837 127.851 127.868 151.573 215.5521901.734
 39 A"   93 A'   94 A'   95 A'   96 A'   97 A'                                 
 --------------------------------------------------------------

          Ground-State Mulliken Net Atomic Charges

     Atom                 Charge (a.u.)
  ----------------------------------------
      1 N                    -0.010776
      2 N                     0.024801
      3 Cl                   -0.171396
      4 I                     0.157371
  ----------------------------------------
  Sum of atomic charges =     0.000000

 -----------------------------------------------------------------
                    Cartesian Multipole Moments
 -----------------------------------------------------------------
    Charge (ESU x 10^10)
                 0.0000
    Dipole Moment (Debye)
         X       2.0291      Y      -0.0006      Z      -0.0000
       Tot       2.0291
    Quadrupole Moments (Debye-Ang)
        XX     -54.8071     XY       2.3134     YY     -51.9637
        XZ      -0.0000     YZ      -0.0000     ZZ     -52.2654
    Octopole Moments (Debye-Ang^2)
       XXX      62.1125    XXY       6.7705    XYY      14.6873
       YYY       9.8450    XXZ       0.0000    XYZ      -0.0000
       YYZ      -0.0000    XZZ      13.6225    YZZ       0.5206
       ZZZ      -0.0000
    Hexadecapole Moments (Debye-Ang^3)
      XXXX    -916.5787   XXXY      11.2921   XXYY    -174.0142
      XYYY       1.1752   YYYY    -203.5894   XXXZ      -0.0000
      XXYZ      -0.0000   XYYZ      -0.0000   YYYZ      -0.0000
      XXZZ    -161.3169   XYZZ       4.0646   YYZZ     -43.8614
      XZZZ      -0.0000   YZZZ       0.0000   ZZZZ     -65.5692
 -----------------------------------------------------------------
 Calculating MO derivatives via CPSCF
   1         3          12      0.167818    0.070508
   2         3          12      0.030465    0.012960
   3         3          12      0.003586    0.001716
   4         3          12      0.000483    0.000229
   5        10           5      0.000042    0.000027
   6        14           1      0.000002    0.000002
   7        15           0      0.000000    0.000000    Roots Converged
 Time for AOints: 4.1 s (CPU) 4.1 s (wall)
 ------------------------------------------------------------------------------
                     AOints        : Timing summary (seconds)
 ------------------------------------------------------------------------------
     job step          cpu (% of tot)      sys (% of tot)     wall (% of tot)
 ------------------------------------------------------------------------------
  cpscf_lag         0.3766E+02 (51.3)   0.5000E-04 (17.7)   0.3770E+02 (51.3)
  iterzp            0.3166E+02 (43.1)   0.2320E-03 (82.3)   0.3171E+02 (43.1)
  make_fx           0.0000E+00 ( 0.0)   0.0000E+00 ( 0.0)   0.0000E+00 ( 0.0)
  AOints            0.4066E+01 ( 5.5)   0.0000E+00 ( 0.0)   0.4069E+01 ( 5.5)
 ------------------------------------------------------------------------------
   Grand Totals     0.7347E+02          0.2820E-03          0.7355E+02
 ------------------------------------------------------------------------------
 Calculating analytic Hessian of the SCF energy
 Polarizability Matrix (a.u.)
            1           2           3
    1-123.7430660   3.5798098   0.0000000
    2   3.5798098 -58.2045684   0.0000000
    3   0.0000000   0.0000000 -35.0230902

 Direct stationary perturbation theory relativistic correction:

 rels  =      97.767194233223
 relv  =    -323.788370603489
 rel2e =      41.867623772494
 E_rel =    -184.153552597772

 Hessian of the SCF Energy
            1           2           3           4           5           6
    1   0.9334319  -0.1439796   0.0000000  -0.8795124   0.0757830  -0.0000000
    2  -0.1439796   0.1283066  -0.0000000   0.1308767  -0.0741995   0.0000000
    3   0.0000000  -0.0000000   0.0400470  -0.0000000   0.0000000  -0.0377938
    4  -0.8795124   0.1308767  -0.0000000   0.9222842  -0.0396516   0.0000000
    5   0.0757830  -0.0741995   0.0000000  -0.0396516   0.0899408  -0.0000000
    6  -0.0000000   0.0000000  -0.0377938   0.0000000  -0.0000000   0.0371583
    7  -0.0473564   0.0327158   0.0000000   0.0202671  -0.0241456  -0.0000000
    8   0.0728694  -0.0234857   0.0000000  -0.0585178  -0.0157800  -0.0000000
    9   0.0000000  -0.0000000   0.0123719  -0.0000000   0.0000000  -0.0112315
   10  -0.0065630  -0.0196129  -0.0000000  -0.0630388  -0.0119857   0.0000000
   11  -0.0046728  -0.0306214  -0.0000000  -0.0327073   0.0000388   0.0000000
   12  -0.0000000  -0.0000000  -0.0146250   0.0000000   0.0000000   0.0118670
            7           8           9          10          11          12
    1  -0.0473564   0.0728694   0.0000000  -0.0065630  -0.0046728  -0.0000000
    2   0.0327158  -0.0234857  -0.0000000  -0.0196129  -0.0306214  -0.0000000
    3   0.0000000   0.0000000   0.0123719  -0.0000000  -0.0000000  -0.0146250
    4   0.0202671  -0.0585178  -0.0000000  -0.0630388  -0.0327073   0.0000000
    5  -0.0241456  -0.0157800   0.0000000  -0.0119857   0.0000388   0.0000000
    6  -0.0000000  -0.0000000  -0.0112315   0.0000000   0.0000000   0.0118670
    7   0.0246318  -0.0117947   0.0000000   0.0024575   0.0032245  -0.0000000
    8  -0.0117947   0.0327099  -0.0000000  -0.0025570   0.0065559   0.0000000
    9   0.0000000  -0.0000000   0.0028593  -0.0000000  -0.0000000  -0.0039997
   10   0.0024575  -0.0025570  -0.0000000   0.0671444   0.0341557  -0.0000000
   11   0.0032245   0.0065559  -0.0000000   0.0341557   0.0240268   0.0000000
   12  -0.0000000   0.0000000  -0.0039997  -0.0000000   0.0000000   0.0067577
 Gradient time:  CPU 97.75 s  wall 97.85 s
 **********************************************************************
 **                                                                  **
 **                       VIBRATIONAL ANALYSIS                       **
 **                       --------------------                       **
 **                                                                  **
 **        VIBRATIONAL FREQUENCIES (CM**-1) AND NORMAL MODES         **
 **     FORCE CONSTANTS (mDYN/ANGSTROM) AND REDUCED MASSES (AMU)     **
 **                  INFRARED INTENSITIES (KM/MOL)                   **
 **                                                                  **
 **********************************************************************


 Mode:                 1                      2                      3
 Frequency:        97.71                 258.36                 339.63
 Force Cnst:      0.2194                 0.7014                 1.1086
 Red. Mass:      39.0066                17.8363                16.3130
 IR Active:          YES                    YES                    YES
 IR Intens:        8.441                156.132                 48.342
 Raman Active:       YES                    YES                    YES
               X      Y      Z        X      Y      Z        X      Y      Z
 N          0.080 -0.320 -0.000   -0.268  0.435 -0.000    0.606  0.483 -0.000
 N          0.081 -0.096  0.000   -0.327  0.673  0.000    0.550  0.272  0.000
 Cl         0.896 -0.009 -0.000    0.140 -0.398 -0.000   -0.062  0.012 -0.000
 I         -0.265  0.048  0.000    0.027 -0.013  0.000   -0.110 -0.087  0.000
 TransDip  -0.082  0.043  0.000   -0.362  0.170  0.000    0.222  0.009  0.000

 Mode:                 4                      5                      6
 Frequency:       384.47                 564.90                1861.81
 Force Cnst:      1.2399                 2.6722                28.6252
 Red. Mass:      14.2363                14.2130                14.0160
 IR Active:          YES                    YES                    YES
 IR Intens:        0.217                229.422                167.942
 Raman Active:       YES                    YES                    YES
               X      Y      Z        X      Y      Z        X      Y      Z
 N          0.000 -0.000 -0.701   -0.060  0.722 -0.000    0.704 -0.116  0.000
 N          0.000  0.000  0.708   -0.231 -0.642  0.000   -0.698  0.052 -0.000
 Cl        -0.000  0.000 -0.090    0.095  0.009 -0.000   -0.011  0.021  0.000
 I          0.000  0.000  0.024    0.006 -0.011  0.000    0.002  0.001 -0.000
 TransDip  -0.000  0.000  0.015    0.474 -0.101  0.000   -0.012  0.415 -0.000

 STANDARD THERMODYNAMIC QUANTITIES AT   298.15 K  AND     1.00 ATM

   This Molecule has  0 Imaginary Frequencies
   Zero point vibrational energy:        5.013 kcal/mol

   Atom    1 Element N  Has Mass   14.00307
   Atom    2 Element N  Has Mass   14.00307
   Atom    3 Element Cl Has Mass   34.96885
   Atom    4 Element I  Has Mass  126.90440
   Molecular Mass:   189.879390 amu
   Principal axes and moments of inertia in amu*Bohr^2:
                             1           2           3
    Eigenvalues --      219.28548  1532.60743  1751.89290
          X               0.99999    -0.00316    -0.00000
          Y               0.00316     0.99999     0.00000
          Z               0.00000    -0.00000     1.00000
   Rotational Symmetry Number is   1
   The Molecule is an Asymmetric Top
   Translational Enthalpy:        0.889 kcal/mol
   Rotational Enthalpy:           0.889 kcal/mol
   Vibrational Enthalpy:          6.327 kcal/mol
   gas constant (RT):             0.592 kcal/mol
   Translational Entropy:        41.629  cal/mol.K
   Rotational Entropy:           27.867  cal/mol.K
   Vibrational Entropy:           7.924  cal/mol.K

   Total Enthalpy:                8.697 kcal/mol
   Total Entropy:                77.421  cal/mol.K

 ======================================================================

 STANDARD THERMODYNAMIC QUANTITIES FOR ANHARMONIC VIBRATION -- TOSH

   Zero point vibrational energy: ************ kcal/mol

   Vibrational Enthalpy:   ************ kcal/mol
   Vibrational Entropy:             NaN  cal/mol.K

   Total Enthalpy:         ************ kcal/mol
   Total Entropy:                   NaN  cal/mol.K

 ======================================================================

 STANDARD THERMODYNAMIC QUANTITIES FOR ANHARMONIC VIBRATION -- VPT2

   Zero point vibrational energy: ************ kcal/mol

   Vibrational Enthalpy:   ************ kcal/mol
   Vibrational Entropy:             NaN  cal/mol.K

   Total Enthalpy:         ************ kcal/mol
   Total Entropy:                   NaN  cal/mol.K

 ======================================================================

Archival summary:
1\1\TWL02\FREQ\ProcedureUnspecified\BasisUnspecified\1l12\taweetha\TueOct3013:58:252018TueOct3013:58:252018\0\\#,FREQ,ProcedureUnspecified,BasisUnspecified,\\0,1\I\N,1,2.25015\N,2,1.15655,1,130.025\Cl,3,1.99689,2,123.301,1,0,0\\\@

 Total job time:  113.29s(wall), 113.13s(cpu) 
 Tue Oct 30 13:58:25 2018

        *************************************************************
        *                                                           *
        *  Thank you very much for using Q-Chem.  Have a nice day.  *
        *                                                           *
        *************************************************************
