# Supplementary material for: Geometric and energetic data from ab initio calculations of haloethene, haloimine, halomethylenephosphine, haloiminophosphine, halodiazene, halodiphosphene and halocyclopropane
Source: Data Brief. 2019 Nov 2;27:104738. doi: 10.1016/j.dib.2019.104738 (PMC6861602; doi:10.1016/j.dib.2019.104738)
Supplement: Multimedia component 6 [file mmc6.zip › NN/B3LYP/FENNBrE.out]

Q-Chem Developer Version!
                  Welcome to Q-Chem
     A Quantum Leap Into The Future Of Chemistry


 Q-Chem 5.1, Q-Chem, Inc., Pleasanton, CA (2018)

 Yihan Shao,  Zhengting Gan,  E. Epifanovsky,  A. T. B. Gilbert,  M. Wormit,  
 J. Kussmann,  A. W. Lange,  A. Behn,  Jia Deng,  Xintian Feng,  D. Ghosh,  
 M. Goldey,  P. R. Horn,  L. D. Jacobson,  I. Kaliman,  T. Kus,  A. Landau,  
 Jie Liu,  E. I. Proynov,  R. M. Richard,  R. P. Steele,  E. J. Sundstrom,  
 H. L. Woodcock III,  P. M. Zimmerman,  D. Zuev,  B. Albrecht,  E. Alguire,  
 S. A. Baeppler,  D. Barton,  Z. Benda,  Y. A. Bernard,  E. J. Berquist,  
 K. B. Bravaya,  H. Burton,  D. Casanova,  Chun-Min Chang,  Yunqing Chen,  
 A. Chien,  K. D. Closser,  M. P. Coons,  S. Coriani,  S. Dasgupta,  
 A. L. Dempwolff,  M. Diedenhofen,  Hainam Do,  R. G. Edgar,  Po-Tung Fang,  
 S. Faraji,  S. Fatehi,  Qingguo Feng,  K. D. Fenk,  J. Fosso-Tande,  
 Qinghui Ge,  A. Ghysels,  G. Gidofalvi,  J. Gomes,  J. Gonthier,  A. Gunina,  
 D. Hait,  M. W. D. Hanson-Heine,  P. H. P. Harbach,  A. W. Hauser,  
 J. E. Herr,  E. G. Hohenstein,  Z. C. Holden,  Kerwin Hui,  B. C. Huynh,  
 T.-C. Jagau,  Hyunjun Ji,  B. Kaduk,  K. Khistyaev,  Jaehoon Kim,  
 P. Klunzinger,  K. Koh,  D. Kosenkov,  L. Koulias,  T. Kowalczyk,  
 C. M. Krauter,  A. Kunitsa,  Ka Un Lao,  A. Laurent,  K. V. Lawler,  
 Joonho Lee,  D. Lefrancois,  S. Lehtola,  D. S. Levine,  Yi-Pei Li,  
 You-Sheng Lin,  Fenglai Liu,  E. Livshits,  A. Luenser,  P. Manohar,  
 E. Mansoor,  S. F. Manzer,  Shan-Ping Mao,  Yuezhi Mao,  N. Mardirossian,  
 A. V. Marenich,  T. Markovich,  L. A. Martinez-Martinez,  S. A. Maurer,  
 N. J. Mayhall,  S. C. McKenzie,  J.-M. Mewes,  A. F. Morrison,  
 J. W. Mullinax,  K. Nanda,  T. S. Nguyen-Beck,  R. Olivares-Amaya,  
 J. A. Parkhill,  T. M. Perrine,  F. Plasser,  P. Pokhilko,  S. Prager,  
 A. Prociuk,  E. Ramos,  D. R. Rehn,  F. Rob,  M. Schneider,  N. Sergueev,  
 S. M. Sharada,  S. Sharma,  D. W. Small,  T. Stauch,  T. Stein,  
 Yu-Chuan Su,  A. J. W. Thom,  A. Tkatchenko,  T. Tsuchimochi,  N. M. Tubman,  
 L. Vogt,  M. L. Vidal,  O. Vydrov,  M. A. Watson,  J. Wenzel,  
 M. de Wergifosse,  T. A. Wesolowski,  A. White,  J. Witte,  A. Yamada,  
 Jun Yang,  K. Yao,  S. Yeganeh,  S. R. Yost,  Zhi-Qiang You,  A. Zech,  
 Igor Ying Zhang,  Xing Zhang,  Yan Zhao,  Ying Zhu,  B. R. Brooks,  
 G. K. L. Chan,  C. J. Cramer,  M. S. Gordon,  W. J. Hehre,  A. Klamt,  
 M. W. Schmidt,  C. D. Sherrill,  D. G. Truhlar,  A. Aspuru-Guzik,  R. Baer,  
 A. T. Bell,  N. A. Besley,  Jeng-Da Chai,  A. E. DePrince, III,  
 R. A. DiStasio Jr.,  A. Dreuw,  B. D. Dunietz,  T. R. Furlani,  
 Chao-Ping Hsu,  Yousung Jung,  Jing Kong,  D. S. Lambrecht,  WanZhen Liang,  
 C. Ochsenfeld,  V. A. Rassolov,  L. V. Slipchenko,  J. E. Subotnik,  
 T. Van Voorhis,  J. M. Herbert,  A. I. Krylov,  P. M. W. Gill,  M. Head-Gordon

 Contributors to earlier versions of Q-Chem not listed above: 
 R. D. Adamson,  B. Austin,  J. Baker,  G. J. O. Beran,  K. Brandhorst,  
 S. T. Brown,  E. F. C. Byrd,  A. K. Chakraborty,  C.-L. Cheng,  
 Siu Hung Chien,  D. M. Chipman,  D. L. Crittenden,  H. Dachsel,  
 R. J. Doerksen,  A. D. Dutoi,  L. Fusti-Molnar,  W. A. Goddard III,  
 A. Golubeva-Zadorozhnaya,  S. R. Gwaltney,  G. Hawkins,  A. Heyden,  
 S. Hirata,  G. Kedziora,  F. J. Keil,  C. Kelley,  Jihan Kim,  R. A. King,  
 R. Z. Khaliullin,  P. P. Korambath,  W. Kurlancheek,  A. M. Lee,  M. S. Lee,  
 S. V. Levchenko,  Ching Yeh Lin,  D. Liotard,  R. C. Lochan,  I. Lotan,  
 P. E. Maslen,  N. Nair,  D. P. O'Neill,  D. Neuhauser,  E. Neuscamman,  
 C. M. Oana,  R. Olson,  B. Peters,  R. Peverati,  P. A. Pieniazek,  
 Y. M. Rhee,  J. Ritchie,  M. A. Rohrdanz,  E. Rosta,  N. J. Russ,  
 H. F. Schaefer III,  N. E. Schultz,  N. Shenvi,  A. C. Simmonett,  A. Sodt,  
 D. Stuck,  K. S. Thanthiriwatte,  V. Vanovschi,  Tao Wang,  A. Warshel,  
 C. F. Williams,  Q. Wu,  X. Xu,  W. Zhang

 Please cite Q-Chem as follows:
 Y. Shao et al., Mol. Phys. 113, 184-215 (2015)
 DOI: 10.1080/00268976.2014.952696

 Q-Chem 5.1.1 for Intel X86 EM64T Linux

 Parts of Q-Chem use Armadillo 8.300.2 (Tropical Shenanigans).
 http://arma.sourceforge.net/

 Q-Chem begins on Tue Oct 30 13:41:53 2018  

Host: 
0

     Scratch files written to /scratch/taweetham/qchem16549//
Input Ideriv = 2
Curr. Ideriv = -1
Max.  Ideriv = 2

Checking the input file for inconsistencies... 	...done.

--------------------------------------------------------------
User input:
--------------------------------------------------------------
$molecule
0 1
N 
N 1 NN 
F 2 NF 1 ANG 
Br 1 NBr 2 ANG  3 DHA

NN=1.25
NH=1.09
NF=1.36
NCl=1.75
NBr=1.94
NI=2.14
ANG=120.0
DHA=0.0
$end

$rem
   job_type	optimization
   basis	6-311++g**
   method	b3lyp
$end

--------------------------------------------------------------
 ----------------------------------------------------------------
             Standard Nuclear Orientation (Angstroms)
    I     Atom           X                Y                Z
 ----------------------------------------------------------------
    1      N      -0.6147910727    -1.0354362037    -0.0000000000
    2      N      -1.7543777566    -0.5217804923     0.0000000000
    3      F      -1.8903281950     0.8314074023     0.0000000000
    4      Br      0.9599181589     0.0976528643    -0.0000000000
 ----------------------------------------------------------------
 Molecular Point Group                 Cs    NOp =  2
 Largest Abelian Subgroup              Cs    NOp =  2
 Nuclear Repulsion Energy =   230.0351974483 hartrees
 There are       29 alpha and       29 beta electrons
 Requested basis set is 6-311++G(d,p)
 There are 37 shells and 114 basis functions

 Total QAlloc Memory Limit   2000 MB
 Mega-Array Size       188 MB
 MEM_STATIC part       192 MB
 A cutoff of  1.0D-11 yielded    631 shell pairs
 There are      6303 function pairs (      6996 Cartesian)
 Smallest overlap matrix eigenvalue = 2.20E-04

 Scale SEOQF with 1.000000e-01/1.000000e-01/1.000000e-01

 Standard Electronic Orientation quadrupole field applied
 Nucleus-field energy     =     0.0000000043 hartrees
 Guess from superposition of atomic densities
 Warning:  Energy on first SCF cycle will be non-variational
 SAD guess density has 58.000000 electrons

 -----------------------------------------------------------------------
  General SCF calculation program by
  Eric Jon Sundstrom, Paul Horn, Yuezhi Mao, Dmitri Zuev, Alec White,
  David Stuck, Shaama M.S., Shane Yost, Joonho Lee, David Small,
  Daniel Levine, Susi Lehtola, Hugh Burton, Evgeny Epifanovsky
 -----------------------------------------------------------------------
 Exchange:     0.2000 Hartree-Fock + 0.0800 Slater + 0.7200 B88
 Correlation:  0.1900 VWN1RPA + 0.8100 LYP
 Using SG-1 standard quadrature grid
 A restricted SCF calculation will be
 performed using DIIS
 SCF converges when DIIS error is below 1.0e-08
 ---------------------------------------
  Cycle       Energy         DIIS error
 ---------------------------------------
    1   -2783.8062276902      4.68e-02  
    2   -2783.3896869551      5.92e-03  
    3   -2783.3190397760      9.27e-03  
    4   -2783.4154675848      2.81e-03  
    5   -2783.4244257010      9.03e-04  
    6   -2783.4252056247      4.42e-04  
    7   -2783.4254229677      7.30e-05  
    8   -2783.4254261477      3.06e-05  
    9   -2783.4254275363      5.51e-06  
   10   -2783.4254275995      1.19e-06  
   11   -2783.4254276021      1.45e-07  
   12   -2783.4254276021      3.91e-08  
   13   -2783.4254276022      1.13e-08  
   14   -2783.4254276022      2.21e-09  Convergence criterion met
 ---------------------------------------
 SCF time:   CPU 11.54s  wall 11.00s 
 SCF   energy in the final basis set =    -2783.4254276022
 Total energy in the final basis set =    -2783.4254276022

 --------------------------------------------------------------
             Orbital Energies (a.u.) and Symmetries
 --------------------------------------------------------------

 Alpha MOs, Restricted
 -- Occupied --                  
-482.88  -62.53  -56.36  -56.35  -56.35  -24.76  -14.51  -14.47
  1 A'    2 A'    3 A'    1 A"    4 A'    5 A'    6 A'    7 A'                 
 -8.743  -6.577  -6.560  -6.559  -2.687  -2.683  -2.682  -2.668
  8 A'    9 A'    2 A"   10 A'   11 A'    3 A"   12 A'   13 A'                 
 -2.668  -1.310  -1.073  -0.835  -0.697  -0.577  -0.545  -0.539
  4 A"   14 A'   15 A'   16 A'   17 A'   18 A'    5 A"   19 A'                 
 -0.426  -0.413  -0.360  -0.331  -0.321
  6 A"   20 A'   21 A'    7 A"   22 A'                                         
 -- Virtual --                   
 -0.120  -0.111   0.003   0.032   0.049   0.051   0.063   0.094
 23 A'    8 A"   24 A'   25 A'    9 A"   26 A'   27 A'   28 A'                 
  0.111   0.111   0.151   0.158   0.165   0.200   0.225   0.259
 29 A'   10 A"   30 A'   11 A"   31 A'   32 A'   33 A'   12 A"                 
  0.269   0.276   0.342   0.383   0.396   0.407   0.421   0.530
 34 A'   35 A'   36 A'   37 A'   38 A'   13 A"   39 A'   14 A"                 
  0.539   0.569   0.587   0.611   0.730   0.743   0.756   0.822
 15 A"   40 A'   41 A'   42 A'   16 A"   43 A'   44 A'   45 A'                 
  0.827   0.850   0.949   1.037   1.235   1.262   1.307   1.347
 17 A"   46 A'   47 A'   48 A'   49 A'   18 A"   50 A'   51 A'                 
  1.575   1.689   1.732   1.839   1.899   1.929   1.986   2.091
 19 A"   52 A'   20 A"   53 A'   54 A'   21 A"   55 A'   22 A"                 
  2.174   2.276   2.385   2.600   2.635   2.896   3.520   3.561
 56 A'   57 A'   58 A'   23 A"   59 A'   60 A'   61 A'   24 A"                 
  3.711   3.712   3.761   3.823   3.825   3.925   3.964   3.986
 62 A'   25 A"   63 A'   26 A"   64 A'   27 A"   28 A"   65 A'                 
  3.989   4.010   4.091   4.348   4.522   5.069   6.228   6.277
 66 A'   29 A"   67 A'   68 A'   69 A'   70 A'   30 A"   71 A'                 
  6.510   6.614   7.509   7.530   7.607  35.124  35.526  47.848
 72 A'   73 A'   31 A"   74 A'   75 A'   76 A'   77 A'   78 A'                 
 66.705 289.701 289.719 289.8261020.632
 79 A'   32 A"   80 A'   81 A'   82 A'                                         

 Beta MOs, Restricted
 -- Occupied --                  
-482.88  -62.53  -56.36  -56.35  -56.35  -24.76  -14.51  -14.47
  1 A'    2 A'    3 A'    1 A"    4 A'    5 A'    6 A'    7 A'                 
 -8.743  -6.577  -6.560  -6.559  -2.687  -2.683  -2.682  -2.668
  8 A'    9 A'    2 A"   10 A'   11 A'    3 A"   12 A'   13 A'                 
 -2.668  -1.310  -1.073  -0.835  -0.697  -0.577  -0.545  -0.539
  4 A"   14 A'   15 A'   16 A'   17 A'   18 A'    5 A"   19 A'                 
 -0.426  -0.413  -0.360  -0.331  -0.321
  6 A"   20 A'   21 A'    7 A"   22 A'                                         
 -- Virtual --                   
 -0.120  -0.111   0.003   0.032   0.049   0.051   0.063   0.094
 23 A'    8 A"   24 A'   25 A'    9 A"   26 A'   27 A'   28 A'                 
  0.111   0.111   0.151   0.158   0.165   0.200   0.225   0.259
 29 A'   10 A"   30 A'   11 A"   31 A'   32 A'   33 A'   12 A"                 
  0.269   0.276   0.342   0.383   0.396   0.407   0.421   0.530
 34 A'   35 A'   36 A'   37 A'   38 A'   13 A"   39 A'   14 A"                 
  0.539   0.569   0.587   0.611   0.730   0.743   0.756   0.822
 15 A"   40 A'   41 A'   42 A'   16 A"   43 A'   44 A'   45 A'                 
  0.827   0.850   0.949   1.037   1.235   1.262   1.307   1.347
 17 A"   46 A'   47 A'   48 A'   49 A'   18 A"   50 A'   51 A'                 
  1.575   1.689   1.732   1.839   1.899   1.929   1.986   2.091
 19 A"   52 A'   20 A"   53 A'   54 A'   21 A"   55 A'   22 A"                 
  2.174   2.276   2.385   2.600   2.635   2.896   3.520   3.561
 56 A'   57 A'   58 A'   23 A"   59 A'   60 A'   61 A'   24 A"                 
  3.711   3.712   3.761   3.823   3.825   3.925   3.964   3.986
 62 A'   25 A"   63 A'   26 A"   64 A'   27 A"   28 A"   65 A'                 
  3.989   4.010   4.091   4.348   4.522   5.069   6.228   6.277
 66 A'   29 A"   67 A'   68 A'   69 A'   70 A'   30 A"   71 A'                 
  6.510   6.614   7.509   7.530   7.607  35.124  35.526  47.848
 72 A'   73 A'   31 A"   74 A'   75 A'   76 A'   77 A'   78 A'                 
 66.705 289.701 289.719 289.8261020.632
 79 A'   32 A"   80 A'   81 A'   82 A'                                         
 --------------------------------------------------------------

          Ground-State Mulliken Net Atomic Charges

     Atom                 Charge (a.u.)
  ----------------------------------------
      1 N                     0.057257
      2 N                    -0.073511
      3 F                    -0.008071
      4 Br                    0.024324
  ----------------------------------------
  Sum of atomic charges =     0.000000

 -----------------------------------------------------------------
                    Cartesian Multipole Moments
 -----------------------------------------------------------------
    Charge (ESU x 10^10)
                 0.0000
    Dipole Moment (Debye)
         X       0.8571      Y       0.4703      Z      -0.0000
       Tot       0.9776
    Quadrupole Moments (Debye-Ang)
        XX     -34.5166     XY       0.8288     YY     -36.1065
        XZ      -0.0000     YZ      -0.0000     ZZ     -33.7465
    Octopole Moments (Debye-Ang^2)
       XXX      23.9225    XXY       5.7601    XYY       7.5775
       YYY      11.1924    XXZ      -0.0000    XYZ      -0.0000
       YYZ      -0.0000    XZZ       3.6262    YZZ       2.4643
       ZZZ       0.0000
    Hexadecapole Moments (Debye-Ang^3)
      XXXX    -358.8010   XXXY      -4.9847   XXYY     -78.3842
      XYYY      -8.9301   YYYY    -105.8977   XXXZ      -0.0000
      XXYZ       0.0000   XYYZ      -0.0000   YYYZ       0.0000
      XXZZ     -64.0332   XYZZ      -2.2842   YYZZ     -22.8995
      XZZZ       0.0000   YZZZ       0.0000   ZZZZ     -34.7912
 -----------------------------------------------------------------
 Calculating analytic gradient of the SCF energy
 Gradient of SCF Energy
            1           2           3           4
    1   0.0530645  -0.0475755  -0.0073803   0.0018913
    2  -0.0329365   0.0572261  -0.0238213  -0.0004682
    3   0.0000000  -0.0000000   0.0000000   0.0000000
 Max gradient component =       5.723E-02
 RMS gradient           =       2.896E-02
 Gradient time:  CPU 2.87 s  wall 3.12 s
 Geometry Optimization Parameters
   NAtoms,    NIC,     NZ,  NCons,   NDum,   NFix, NCnnct, MaxDiis
        4      14       4       0       0       0       0       0


** GEOMETRY OPTIMIZATION IN DELOCALIZED INTERNAL COORDINATES **
   Searching for a Minimum

   Optimization Cycle:   1

                       Coordinates (Angstroms)
     ATOM                X               Y               Z
      1  N        -0.6147910727   -1.0354362037    0.0000000000
      2  N        -1.7543777566   -0.5217804923    0.0000000000
      3  F        -1.8903281950    0.8314074023    0.0000000000
      4  Br        0.9599181589    0.0976528643    0.0000000000
   Point Group: cs    Number of degrees of freedom:     5


   Energy is  -2783.425427602


 Attempting to Generate Delocalized Internal Coordinates

  5 Hessian modes will be used to form the next step
  Hessian Eigenvalues:
     0.175927    0.250000    0.250000    0.529475    0.832368

 Minimum Search - Taking Simple RFO Step
 Searching for Lamda that Minimizes Along All modes
 Value Taken    Lamda =  -0.00834379
 Step Taken.  Stepsize is  0.131711

                             Maximum     Tolerance    Cnvgd?
         Gradient           0.051194      0.000300      NO
         Displacement       0.092612      0.001200      NO
         Energy change     *********      0.000001      NO


 New Cartesian Coordinates Obtained by Inverse Iteration

 Displacement from previous Coordinates is:  0.284846
 ----------------------------------------------------------------
             Standard Nuclear Orientation (Angstroms)
    I     Atom           X                Y                Z
 ----------------------------------------------------------------
    1      N      -0.6478192975    -1.0407773925     0.0000000000
    2      N      -1.7566623936    -0.5569241627     0.0000000000
    3      F      -1.7790170742     0.8254236375     0.0000000000
    4      Br      0.8839198998     0.1441214883     0.0000000000
 ----------------------------------------------------------------
 Molecular Point Group                 Cs    NOp =  2
 Largest Abelian Subgroup              Cs    NOp =  2
 Nuclear Repulsion Energy =   235.8695856725 hartrees
 There are       29 alpha and       29 beta electrons
 Applying Cartesian multipole field
    Component          Value
    ---------          -----
     (2,0,0)        1.00000E-11
     (0,2,0)        2.00000E-11
     (0,0,2)       -3.00000E-11
 Nucleus-field energy     =     0.0000000041 hartrees
 Requested basis set is 6-311++G(d,p)
 There are 37 shells and 114 basis functions
 A cutoff of  1.0D-11 yielded    636 shell pairs
 There are      6332 function pairs (      7026 Cartesian)
 Smallest overlap matrix eigenvalue = 1.93E-04
 Guess MOs from SCF MO coefficient file

 -----------------------------------------------------------------------
  General SCF calculation program by
  Eric Jon Sundstrom, Paul Horn, Yuezhi Mao, Dmitri Zuev, Alec White,
  David Stuck, Shaama M.S., Shane Yost, Joonho Lee, David Small,
  Daniel Levine, Susi Lehtola, Hugh Burton, Evgeny Epifanovsky
 -----------------------------------------------------------------------
 Exchange:     0.2000 Hartree-Fock + 0.0800 Slater + 0.7200 B88
 Correlation:  0.1900 VWN1RPA + 0.8100 LYP
 Using SG-1 standard quadrature grid
 A restricted SCF calculation will be
 performed using DIIS
 SCF converges when DIIS error is below 1.0e-08
 ---------------------------------------
  Cycle       Energy         DIIS error
 ---------------------------------------
    1   -2783.4233030928      1.59e-03  
    2   -2783.4285702390      6.51e-04  
    3   -2783.4279047623      9.15e-04  
    4   -2783.4292171253      1.18e-04  
    5   -2783.4292295760      4.67e-05  
    6   -2783.4292320151      2.20e-05  
    7   -2783.4292325036      7.45e-06  
    8   -2783.4292325579      4.40e-06  
    9   -2783.4292325799      4.10e-07  
   10   -2783.4292325803      8.25e-08  
   11   -2783.4292325802      2.16e-08  
   12   -2783.4292325802      4.23e-09  Convergence criterion met
 ---------------------------------------
 SCF time:   CPU 10.01s  wall 10.00s 
 SCF   energy in the final basis set =    -2783.4292325802
 Total energy in the final basis set =    -2783.4292325802

 --------------------------------------------------------------
             Orbital Energies (a.u.) and Symmetries
 --------------------------------------------------------------

 Alpha MOs, Restricted
 -- Occupied --                  
-482.88  -62.54  -56.36  -56.35  -56.35  -24.75  -14.51  -14.46
  1 A'    2 A'    3 A'    1 A"    4 A'    5 A'    6 A'    7 A'                 
 -8.744  -6.578  -6.561  -6.559  -2.688  -2.684  -2.683  -2.669
  8 A'    9 A'    2 A"   10 A'   11 A'    3 A"   12 A'    4 A"                 
 -2.669  -1.300  -1.092  -0.837  -0.685  -0.580  -0.544  -0.535
 13 A'   14 A'   15 A'   16 A'   17 A'   18 A'    5 A"   19 A'                 
 -0.428  -0.411  -0.365  -0.333  -0.319
  6 A"   20 A'   21 A'    7 A"   22 A'                                         
 -- Virtual --                   
 -0.126  -0.102   0.005   0.032   0.049   0.051   0.062   0.097
 23 A'    8 A"   24 A'   25 A'    9 A"   26 A'   27 A'   28 A'                 
  0.110   0.110   0.150   0.158   0.166   0.199   0.225   0.256
 29 A'   10 A"   30 A'   11 A"   31 A'   32 A'   33 A'   12 A"                 
  0.271   0.288   0.360   0.381   0.406   0.412   0.423   0.531
 34 A'   35 A'   36 A'   37 A'   13 A"   38 A'   39 A'   14 A"                 
  0.542   0.573   0.586   0.631   0.728   0.742   0.756   0.820
 15 A"   40 A'   41 A'   42 A'   16 A"   43 A'   44 A'   45 A'                 
  0.826   0.850   0.946   1.043   1.231   1.263   1.306   1.348
 17 A"   46 A'   47 A'   48 A'   49 A'   18 A"   50 A'   51 A'                 
  1.583   1.699   1.720   1.817   1.932   1.932   1.982   2.106
 19 A"   52 A'   20 A"   53 A'   21 A"   54 A'   55 A'   22 A"                 
  2.166   2.343   2.419   2.647   2.656   2.934   3.514   3.576
 56 A'   57 A'   58 A'   59 A'   23 A"   60 A'   61 A'   24 A"                 
  3.708   3.720   3.755   3.822   3.889   3.923   3.966   3.990
 62 A'   25 A"   63 A'   26 A"   64 A'   27 A"   28 A"   65 A'                 
  3.994   4.010   4.099   4.357   4.531   5.046   6.236   6.286
 66 A'   29 A"   67 A'   68 A'   69 A'   70 A'   30 A"   71 A'                 
  6.499   6.604   7.509   7.534   7.609  35.113  35.670  47.855
 72 A'   73 A'   31 A"   74 A'   75 A'   76 A'   77 A'   78 A'                 
 66.717 289.700 289.720 289.8261020.641
 79 A'   32 A"   80 A'   81 A'   82 A'                                         

 Beta MOs, Restricted
 -- Occupied --                  
-482.88  -62.54  -56.36  -56.35  -56.35  -24.75  -14.51  -14.46
  1 A'    2 A'    3 A'    1 A"    4 A'    5 A'    6 A'    7 A'                 
 -8.744  -6.578  -6.561  -6.559  -2.688  -2.684  -2.683  -2.669
  8 A'    9 A'    2 A"   10 A'   11 A'    3 A"   12 A'    4 A"                 
 -2.669  -1.300  -1.092  -0.837  -0.685  -0.580  -0.544  -0.535
 13 A'   14 A'   15 A'   16 A'   17 A'   18 A'    5 A"   19 A'                 
 -0.428  -0.411  -0.365  -0.333  -0.319
  6 A"   20 A'   21 A'    7 A"   22 A'                                         
 -- Virtual --                   
 -0.126  -0.102   0.005   0.032   0.049   0.051   0.062   0.097
 23 A'    8 A"   24 A'   25 A'    9 A"   26 A'   27 A'   28 A'                 
  0.110   0.110   0.150   0.158   0.166   0.199   0.225   0.256
 29 A'   10 A"   30 A'   11 A"   31 A'   32 A'   33 A'   12 A"                 
  0.271   0.288   0.360   0.381   0.406   0.412   0.423   0.531
 34 A'   35 A'   36 A'   37 A'   13 A"   38 A'   39 A'   14 A"                 
  0.542   0.573   0.586   0.631   0.728   0.742   0.756   0.820
 15 A"   40 A'   41 A'   42 A'   16 A"   43 A'   44 A'   45 A'                 
  0.826   0.850   0.946   1.043   1.231   1.263   1.306   1.348
 17 A"   46 A'   47 A'   48 A'   49 A'   18 A"   50 A'   51 A'                 
  1.583   1.699   1.720   1.817   1.932   1.932   1.982   2.106
 19 A"   52 A'   20 A"   53 A'   21 A"   54 A'   55 A'   22 A"                 
  2.166   2.343   2.419   2.647   2.656   2.934   3.514   3.576
 56 A'   57 A'   58 A'   59 A'   23 A"   60 A'   61 A'   24 A"                 
  3.708   3.720   3.755   3.822   3.889   3.923   3.966   3.990
 62 A'   25 A"   63 A'   26 A"   64 A'   27 A"   28 A"   65 A'                 
  3.994   4.010   4.099   4.357   4.531   5.046   6.236   6.286
 66 A'   29 A"   67 A'   68 A'   69 A'   70 A'   30 A"   71 A'                 
  6.499   6.604   7.509   7.534   7.609  35.113  35.670  47.855
 72 A'   73 A'   31 A"   74 A'   75 A'   76 A'   77 A'   78 A'                 
 66.717 289.700 289.720 289.8261020.641
 79 A'   32 A"   80 A'   81 A'   82 A'                                         
 --------------------------------------------------------------

          Ground-State Mulliken Net Atomic Charges

     Atom                 Charge (a.u.)
  ----------------------------------------
      1 N                     0.056166
      2 N                    -0.057774
      3 F                    -0.032859
      4 Br                    0.034467
  ----------------------------------------
  Sum of atomic charges =    -0.000000

 -----------------------------------------------------------------
                    Cartesian Multipole Moments
 -----------------------------------------------------------------
    Charge (ESU x 10^10)
                 0.0000
    Dipole Moment (Debye)
         X       0.8760      Y       0.3321      Z      -0.0000
       Tot       0.9368
    Quadrupole Moments (Debye-Ang)
        XX     -34.6030     XY       1.3300     YY     -35.9053
        XZ      -0.0000     YZ       0.0000     ZZ     -33.6372
    Octopole Moments (Debye-Ang^2)
       XXX      26.4519    XXY       4.4561    XYY       8.6713
       YYY       9.2734    XXZ       0.0000    XYZ       0.0000
       YYZ       0.0000    XZZ       4.6120    YZZ       1.6856
       ZZZ      -0.0000
    Hexadecapole Moments (Debye-Ang^3)
      XXXX    -334.8971   XXXY      -8.3927   XXYY     -74.0666
      XYYY     -12.6658   YYYY    -107.8383   XXXZ      -0.0000
      XXYZ       0.0000   XYYZ      -0.0000   YYYZ       0.0000
      XXZZ     -59.6415   XYZZ      -3.6142   YYZZ     -23.1484
      XZZZ      -0.0000   YZZZ       0.0000   ZZZZ     -34.5480
 -----------------------------------------------------------------
 Calculating analytic gradient of the SCF energy
 Gradient of SCF Energy
            1           2           3           4
    1   0.0121050  -0.0173111   0.0098165  -0.0046103
    2  -0.0013942   0.0217633  -0.0228430   0.0024739
    3  -0.0000000   0.0000000  -0.0000000   0.0000000
 Max gradient component =       2.284E-02
 RMS gradient           =       1.143E-02
 Gradient time:  CPU 2.92 s  wall 2.92 s
 Geometry Optimization Parameters
   NAtoms,    NIC,     NZ,  NCons,   NDum,   NFix, NCnnct, MaxDiis
        4      14       4       0       0       0       0       0

 Cartesian Hessian Update
 Hessian Updated using BFGS Update


** GEOMETRY OPTIMIZATION IN DELOCALIZED INTERNAL COORDINATES **
   Searching for a Minimum

   Optimization Cycle:   2

                       Coordinates (Angstroms)
     ATOM                X               Y               Z
      1  N        -0.6478192975   -1.0407773925    0.0000000000
      2  N        -1.7566623936   -0.5569241627    0.0000000000
      3  F        -1.7790170742    0.8254236375    0.0000000000
      4  Br        0.8839198998    0.1441214883    0.0000000000
   Point Group: cs    Number of degrees of freedom:     5


   Energy is  -2783.429232580

 Hessian Updated using BFGS Update

  5 Hessian modes will be used to form the next step
  Hessian Eigenvalues:
     0.176101    0.239696    0.376166    0.424752    0.848070

 Minimum Search - Taking Simple RFO Step
 Searching for Lamda that Minimizes Along All modes
 Value Taken    Lamda =  -0.00346391
 Step Taken.  Stepsize is  0.093954

                             Maximum     Tolerance    Cnvgd?
         Gradient           0.027265      0.000300      NO
         Displacement       0.061684      0.001200      NO
         Energy change     -0.003805      0.000001      NO


 New Cartesian Coordinates Obtained by Inverse Iteration

 Displacement from previous Coordinates is:  0.181372
 ----------------------------------------------------------------
             Standard Nuclear Orientation (Angstroms)
    I     Atom           X                Y                Z
 ----------------------------------------------------------------
    1      N      -0.6426170132    -1.0229849311     0.0000000000
    2      N      -1.7400261120    -0.5620371854     0.0000000000
    3      F      -1.8487604275     0.8448309491     0.0000000000
    4      Br      0.9318246872     0.1120347380     0.0000000000
 ----------------------------------------------------------------
 Molecular Point Group                 Cs    NOp =  2
 Largest Abelian Subgroup              Cs    NOp =  2
 Nuclear Repulsion Energy =   232.2210361662 hartrees
 There are       29 alpha and       29 beta electrons
 Applying Cartesian multipole field
    Component          Value
    ---------          -----
     (2,0,0)        1.00000E-11
     (0,2,0)        2.00000E-11
     (0,0,2)       -3.00000E-11
 Nucleus-field energy     =     0.0000000042 hartrees
 Requested basis set is 6-311++G(d,p)
 There are 37 shells and 114 basis functions
 A cutoff of  1.0D-11 yielded    632 shell pairs
 There are      6308 function pairs (      7002 Cartesian)
 Smallest overlap matrix eigenvalue = 1.71E-04
 Guess MOs from SCF MO coefficient file

 -----------------------------------------------------------------------
  General SCF calculation program by
  Eric Jon Sundstrom, Paul Horn, Yuezhi Mao, Dmitri Zuev, Alec White,
  David Stuck, Shaama M.S., Shane Yost, Joonho Lee, David Small,
  Daniel Levine, Susi Lehtola, Hugh Burton, Evgeny Epifanovsky
 -----------------------------------------------------------------------
 Exchange:     0.2000 Hartree-Fock + 0.0800 Slater + 0.7200 B88
 Correlation:  0.1900 VWN1RPA + 0.8100 LYP
 Using SG-1 standard quadrature grid
 A restricted SCF calculation will be
 performed using DIIS
 SCF converges when DIIS error is below 1.0e-08
 ---------------------------------------
  Cycle       Energy         DIIS error
 ---------------------------------------
    1   -2783.4279548431      1.11e-03  
    2   -2783.4308930239      4.14e-04  
    3   -2783.4304336186      7.46e-04  
    4   -2783.4310878725      1.02e-04  
    5   -2783.4310961856      6.75e-05  
    6   -2783.4311022263      7.20e-06  
    7   -2783.4311022680      1.68e-06  
    8   -2783.4311022714      2.49e-07  
    9   -2783.4311022714      2.14e-07  
   10   -2783.4311022715      3.62e-08  
   11   -2783.4311022715      8.90e-09  Convergence criterion met
 ---------------------------------------
 SCF time:   CPU 9.09s  wall 10.00s 
 SCF   energy in the final basis set =    -2783.4311022715
 Total energy in the final basis set =    -2783.4311022715

 --------------------------------------------------------------
             Orbital Energies (a.u.) and Symmetries
 --------------------------------------------------------------

 Alpha MOs, Restricted
 -- Occupied --                  
-482.89  -62.54  -56.36  -56.35  -56.35  -24.74  -14.50  -14.46
  1 A'    2 A'    3 A'    1 A"    4 A'    5 A'    6 A'    7 A'                 
 -8.746  -6.581  -6.563  -6.562  -2.691  -2.686  -2.685  -2.671
  8 A'    9 A'    2 A"   10 A'   11 A'    3 A"   12 A'   13 A'                 
 -2.671  -1.281  -1.105  -0.839  -0.679  -0.580  -0.538  -0.528
  4 A"   14 A'   15 A'   16 A'   17 A'   18 A'    5 A"   19 A'                 
 -0.430  -0.415  -0.361  -0.335  -0.321
  6 A"   20 A'   21 A'    7 A"   22 A'                                         
 -- Virtual --                   
 -0.133  -0.098   0.002   0.026   0.049   0.050   0.060   0.097
 23 A'    8 A"   24 A'   25 A'    9 A"   26 A'   27 A'   28 A'                 
  0.108   0.110   0.150   0.160   0.165   0.199   0.226   0.259
 29 A'   10 A"   30 A'   11 A"   31 A'   32 A'   33 A'   12 A"                 
  0.271   0.286   0.364   0.385   0.405   0.406   0.437   0.529
 34 A'   35 A'   36 A'   37 A'   38 A'   13 A"   39 A'   14 A"                 
  0.538   0.575   0.587   0.614   0.726   0.742   0.761   0.822
 15 A"   40 A'   41 A'   42 A'   16 A"   43 A'   44 A'   45 A'                 
  0.828   0.848   0.959   1.038   1.236   1.267   1.321   1.355
 17 A"   46 A'   47 A'   48 A'   49 A'   18 A"   50 A'   51 A'                 
  1.593   1.698   1.709   1.804   1.913   1.934   1.984   2.114
 19 A"   52 A'   20 A"   53 A'   54 A'   21 A"   55 A'   22 A"                 
  2.166   2.364   2.405   2.672   2.677   2.957   3.513   3.584
 56 A'   57 A'   58 A'   59 A'   23 A"   60 A'   61 A'   24 A"                 
  3.718   3.731   3.763   3.829   3.905   3.914   3.962   3.985
 62 A'   25 A"   63 A'   26 A"   27 A"   64 A'   28 A"   65 A'                 
  3.988   4.008   4.096   4.351   4.491   5.001   6.245   6.290
 66 A'   29 A"   67 A'   68 A'   69 A'   70 A'   30 A"   71 A'                 
  6.462   6.593   7.507   7.529   7.604  35.099  35.750  47.850
 72 A'   73 A'   31 A"   74 A'   75 A'   76 A'   77 A'   78 A'                 
 66.726 289.698 289.717 289.8231020.636
 79 A'   32 A"   80 A'   81 A'   82 A'                                         

 Beta MOs, Restricted
 -- Occupied --                  
-482.89  -62.54  -56.36  -56.35  -56.35  -24.74  -14.50  -14.46
  1 A'    2 A'    3 A'    1 A"    4 A'    5 A'    6 A'    7 A'                 
 -8.746  -6.581  -6.563  -6.562  -2.691  -2.686  -2.685  -2.671
  8 A'    9 A'    2 A"   10 A'   11 A'    3 A"   12 A'   13 A'                 
 -2.671  -1.281  -1.105  -0.839  -0.679  -0.580  -0.538  -0.528
  4 A"   14 A'   15 A'   16 A'   17 A'   18 A'    5 A"   19 A'                 
 -0.430  -0.415  -0.361  -0.335  -0.321
  6 A"   20 A'   21 A'    7 A"   22 A'                                         
 -- Virtual --                   
 -0.133  -0.098   0.002   0.026   0.049   0.050   0.060   0.097
 23 A'    8 A"   24 A'   25 A'    9 A"   26 A'   27 A'   28 A'                 
  0.108   0.110   0.150   0.160   0.165   0.199   0.226   0.259
 29 A'   10 A"   30 A'   11 A"   31 A'   32 A'   33 A'   12 A"                 
  0.271   0.286   0.364   0.385   0.405   0.406   0.437   0.529
 34 A'   35 A'   36 A'   37 A'   38 A'   13 A"   39 A'   14 A"                 
  0.538   0.575   0.587   0.614   0.726   0.742   0.761   0.822
 15 A"   40 A'   41 A'   42 A'   16 A"   43 A'   44 A'   45 A'                 
  0.828   0.848   0.959   1.038   1.236   1.267   1.321   1.355
 17 A"   46 A'   47 A'   48 A'   49 A'   18 A"   50 A'   51 A'                 
  1.593   1.698   1.709   1.804   1.913   1.934   1.984   2.114
 19 A"   52 A'   20 A"   53 A'   54 A'   21 A"   55 A'   22 A"                 
  2.166   2.364   2.405   2.672   2.677   2.957   3.513   3.584
 56 A'   57 A'   58 A'   59 A'   23 A"   60 A'   61 A'   24 A"                 
  3.718   3.731   3.763   3.829   3.905   3.914   3.962   3.985
 62 A'   25 A"   63 A'   26 A"   27 A"   64 A'   28 A"   65 A'                 
  3.988   4.008   4.096   4.351   4.491   5.001   6.245   6.290
 66 A'   29 A"   67 A'   68 A'   69 A'   70 A'   30 A"   71 A'                 
  6.462   6.593   7.507   7.529   7.604  35.099  35.750  47.850
 72 A'   73 A'   31 A"   74 A'   75 A'   76 A'   77 A'   78 A'                 
 66.726 289.698 289.717 289.8231020.636
 79 A'   32 A"   80 A'   81 A'   82 A'                                         
 --------------------------------------------------------------

          Ground-State Mulliken Net Atomic Charges

     Atom                 Charge (a.u.)
  ----------------------------------------
      1 N                     0.064827
      2 N                    -0.049642
      3 F                    -0.055412
      4 Br                    0.040228
  ----------------------------------------
  Sum of atomic charges =     0.000000

 -----------------------------------------------------------------
                    Cartesian Multipole Moments
 -----------------------------------------------------------------
    Charge (ESU x 10^10)
                 0.0000
    Dipole Moment (Debye)
         X       1.0775      Y       0.1398      Z       0.0000
       Tot       1.0865
    Quadrupole Moments (Debye-Ang)
        XX     -34.7836     XY       1.5462     YY     -35.9150
        XZ       0.0000     YZ       0.0000     ZZ     -33.6145
    Octopole Moments (Debye-Ang^2)
       XXX      25.9518    XXY       4.3141    XYY       8.0395
       YYY       9.8675    XXZ       0.0000    XYZ      -0.0000
       YYZ       0.0000    XZZ       3.9959    YZZ       1.9792
       ZZZ       0.0000
    Hexadecapole Moments (Debye-Ang^3)
      XXXX    -349.9583   XXXY      -3.8871   XXYY     -76.8596
      XYYY      -9.5065   YYYY    -106.4350   XXXZ       0.0000
      XXYZ      -0.0000   XYYZ       0.0000   YYYZ       0.0000
      XXZZ     -62.1869   XYZZ      -2.4599   YYZZ     -22.9291
      XZZZ       0.0000   YZZZ       0.0000   ZZZZ     -34.4799
 -----------------------------------------------------------------
 Calculating analytic gradient of the SCF energy
 Gradient of SCF Energy
            1           2           3           4
    1  -0.0065814   0.0070304   0.0006198  -0.0010689
    2   0.0036374   0.0106057  -0.0135835  -0.0006596
    3  -0.0000000  -0.0000000   0.0000000  -0.0000000
 Max gradient component =       1.358E-02
 RMS gradient           =       5.809E-03
 Gradient time:  CPU 2.87 s  wall 2.87 s
 Geometry Optimization Parameters
   NAtoms,    NIC,     NZ,  NCons,   NDum,   NFix, NCnnct, MaxDiis
        4      14       4       0       0       0       0       0

 Cartesian Hessian Update
 Hessian Updated using BFGS Update


** GEOMETRY OPTIMIZATION IN DELOCALIZED INTERNAL COORDINATES **
   Searching for a Minimum

   Optimization Cycle:   3

                       Coordinates (Angstroms)
     ATOM                X               Y               Z
      1  N        -0.6426170132   -1.0229849311    0.0000000000
      2  N        -1.7400261120   -0.5620371854    0.0000000000
      3  F        -1.8487604275    0.8448309491    0.0000000000
      4  Br        0.9318246872    0.1120347380    0.0000000000
   Point Group: cs    Number of degrees of freedom:     5


   Energy is  -2783.431102271

 Hessian Updated using BFGS Update

  5 Hessian modes will be used to form the next step
  Hessian Eigenvalues:
     0.173963    0.224826    0.295572    0.546490    0.810870

 Minimum Search - Taking Simple RFO Step
 Searching for Lamda that Minimizes Along All modes
 Value Taken    Lamda =  -0.00055491
 Step Taken.  Stepsize is  0.040488

                             Maximum     Tolerance    Cnvgd?
         Gradient           0.012336      0.000300      NO
         Displacement       0.023710      0.001200      NO
         Energy change     -0.001870      0.000001      NO


 New Cartesian Coordinates Obtained by Inverse Iteration

 Displacement from previous Coordinates is:  0.033750
 ----------------------------------------------------------------
             Standard Nuclear Orientation (Angstroms)
    I     Atom           X                Y                Z
 ----------------------------------------------------------------
    1      N      -0.6406532174    -1.0259790058     0.0000000000
    2      N      -1.7412193586    -0.5702450062     0.0000000000
    3      F      -1.8559525753     0.8568210410     0.0000000000
    4      Br      0.9382462858     0.1112465416     0.0000000000
 ----------------------------------------------------------------
 Molecular Point Group                 Cs    NOp =  2
 Largest Abelian Subgroup              Cs    NOp =  2
 Nuclear Repulsion Energy =   231.0924521439 hartrees
 There are       29 alpha and       29 beta electrons
 Applying Cartesian multipole field
    Component          Value
    ---------          -----
     (2,0,0)        1.00000E-11
     (0,2,0)        2.00000E-11
     (0,0,2)       -3.00000E-11
 Nucleus-field energy     =     0.0000000043 hartrees
 Requested basis set is 6-311++G(d,p)
 There are 37 shells and 114 basis functions
 A cutoff of  1.0D-11 yielded    631 shell pairs
 There are      6303 function pairs (      6996 Cartesian)
 Smallest overlap matrix eigenvalue = 1.72E-04
 Guess MOs from SCF MO coefficient file

 -----------------------------------------------------------------------
  General SCF calculation program by
  Eric Jon Sundstrom, Paul Horn, Yuezhi Mao, Dmitri Zuev, Alec White,
  David Stuck, Shaama M.S., Shane Yost, Joonho Lee, David Small,
  Daniel Levine, Susi Lehtola, Hugh Burton, Evgeny Epifanovsky
 -----------------------------------------------------------------------
 Exchange:     0.2000 Hartree-Fock + 0.0800 Slater + 0.7200 B88
 Correlation:  0.1900 VWN1RPA + 0.8100 LYP
 Using SG-1 standard quadrature grid
 A restricted SCF calculation will be
 performed using DIIS
 SCF converges when DIIS error is below 1.0e-08
 ---------------------------------------
  Cycle       Energy         DIIS error
 ---------------------------------------
    1   -2783.4312147517      3.72e-04  
    2   -2783.4314937142      5.13e-05  
    3   -2783.4314968651      3.97e-05  
    4   -2783.4314979484      3.62e-05  
    5   -2783.4314991554      7.15e-06  
    6   -2783.4314991850      4.52e-06  
    7   -2783.4314992099      1.66e-06  
    8   -2783.4314992124      3.30e-07  
    9   -2783.4314992125      2.02e-07  
   10   -2783.4314992126      2.74e-08  
   11   -2783.4314992125      3.88e-09  Convergence criterion met
 ---------------------------------------
 SCF time:   CPU 9.13s  wall 10.00s 
 SCF   energy in the final basis set =    -2783.4314992125
 Total energy in the final basis set =    -2783.4314992125

 --------------------------------------------------------------
             Orbital Energies (a.u.) and Symmetries
 --------------------------------------------------------------

 Alpha MOs, Restricted
 -- Occupied --                  
-482.89  -62.54  -56.36  -56.36  -56.36  -24.73  -14.51  -14.47
  1 A'    2 A'    3 A'    1 A"    4 A'    5 A'    6 A'    7 A'                 
 -8.748  -6.582  -6.565  -6.563  -2.692  -2.688  -2.687  -2.673
  8 A'    9 A'    2 A"   10 A'   11 A'    3 A"   12 A'   13 A'                 
 -2.673  -1.270  -1.106  -0.840  -0.674  -0.580  -0.533  -0.523
  4 A"   14 A'   15 A'   16 A'   17 A'   18 A'    5 A"   19 A'                 
 -0.429  -0.415  -0.362  -0.336  -0.322
  6 A"   20 A'   21 A'    7 A"   22 A'                                         
 -- Virtual --                   
 -0.138  -0.100   0.000   0.022   0.049   0.049   0.058   0.097
 23 A'    8 A"   24 A'   25 A'    9 A"   26 A'   27 A'   28 A'                 
  0.107   0.110   0.149   0.160   0.165   0.199   0.227   0.259
 29 A'   10 A"   30 A'   11 A"   31 A'   32 A'   33 A'   12 A"                 
  0.270   0.286   0.363   0.385   0.405   0.405   0.436   0.527
 34 A'   35 A'   36 A'   37 A'   38 A'   13 A"   39 A'   14 A"                 
  0.537   0.574   0.585   0.611   0.726   0.742   0.761   0.821
 15 A"   40 A'   41 A'   42 A'   16 A"   43 A'   44 A'   45 A'                 
  0.827   0.846   0.958   1.038   1.237   1.269   1.326   1.360
 17 A"   46 A'   47 A'   48 A'   49 A'   18 A"   50 A'   51 A'                 
  1.592   1.694   1.709   1.794   1.908   1.933   1.982   2.113
 19 A"   52 A'   20 A"   53 A'   54 A'   21 A"   55 A'   22 A"                 
  2.168   2.365   2.400   2.670   2.677   2.957   3.509   3.588
 56 A'   57 A'   58 A'   59 A'   23 A"   60 A'   61 A'   24 A"                 
  3.719   3.738   3.766   3.825   3.894   3.912   3.961   3.975
 62 A'   25 A"   63 A'   26 A"   27 A"   64 A'   28 A"   65 A'                 
  3.985   4.005   4.091   4.346   4.479   4.972   6.250   6.293
 66 A'   29 A"   67 A'   68 A'   69 A'   70 A'   30 A"   71 A'                 
  6.436   6.586   7.505   7.527   7.603  35.096  35.744  47.847
 72 A'   73 A'   31 A"   74 A'   75 A'   76 A'   77 A'   78 A'                 
 66.730 289.696 289.715 289.8211020.633
 79 A'   32 A"   80 A'   81 A'   82 A'                                         

 Beta MOs, Restricted
 -- Occupied --                  
-482.89  -62.54  -56.36  -56.36  -56.36  -24.73  -14.51  -14.47
  1 A'    2 A'    3 A'    1 A"    4 A'    5 A'    6 A'    7 A'                 
 -8.748  -6.582  -6.565  -6.563  -2.692  -2.688  -2.687  -2.673
  8 A'    9 A'    2 A"   10 A'   11 A'    3 A"   12 A'   13 A'                 
 -2.673  -1.270  -1.106  -0.840  -0.674  -0.580  -0.533  -0.523
  4 A"   14 A'   15 A'   16 A'   17 A'   18 A'    5 A"   19 A'                 
 -0.429  -0.415  -0.362  -0.336  -0.322
  6 A"   20 A'   21 A'    7 A"   22 A'                                         
 -- Virtual --                   
 -0.138  -0.100   0.000   0.022   0.049   0.049   0.058   0.097
 23 A'    8 A"   24 A'   25 A'    9 A"   26 A'   27 A'   28 A'                 
  0.107   0.110   0.149   0.160   0.165   0.199   0.227   0.259
 29 A'   10 A"   30 A'   11 A"   31 A'   32 A'   33 A'   12 A"                 
  0.270   0.286   0.363   0.385   0.405   0.405   0.436   0.527
 34 A'   35 A'   36 A'   37 A'   38 A'   13 A"   39 A'   14 A"                 
  0.537   0.574   0.585   0.611   0.726   0.742   0.761   0.821
 15 A"   40 A'   41 A'   42 A'   16 A"   43 A'   44 A'   45 A'                 
  0.827   0.846   0.958   1.038   1.237   1.269   1.326   1.360
 17 A"   46 A'   47 A'   48 A'   49 A'   18 A"   50 A'   51 A'                 
  1.592   1.694   1.709   1.794   1.908   1.933   1.982   2.113
 19 A"   52 A'   20 A"   53 A'   54 A'   21 A"   55 A'   22 A"                 
  2.168   2.365   2.400   2.670   2.677   2.957   3.509   3.588
 56 A'   57 A'   58 A'   59 A'   23 A"   60 A'   61 A'   24 A"                 
  3.719   3.738   3.766   3.825   3.894   3.912   3.961   3.975
 62 A'   25 A"   63 A'   26 A"   27 A"   64 A'   28 A"   65 A'                 
  3.985   4.005   4.091   4.346   4.479   4.972   6.250   6.293
 66 A'   29 A"   67 A'   68 A'   69 A'   70 A'   30 A"   71 A'                 
  6.436   6.586   7.505   7.527   7.603  35.096  35.744  47.847
 72 A'   73 A'   31 A"   74 A'   75 A'   76 A'   77 A'   78 A'                 
 66.730 289.696 289.715 289.8211020.633
 79 A'   32 A"   80 A'   81 A'   82 A'                                         
 --------------------------------------------------------------

          Ground-State Mulliken Net Atomic Charges

     Atom                 Charge (a.u.)
  ----------------------------------------
      1 N                     0.065354
      2 N                    -0.042878
      3 F                    -0.069117
      4 Br                    0.046640
  ----------------------------------------
  Sum of atomic charges =     0.000000

 -----------------------------------------------------------------
                    Cartesian Multipole Moments
 -----------------------------------------------------------------
    Charge (ESU x 10^10)
                 0.0000
    Dipole Moment (Debye)
         X       1.1819      Y       0.0503      Z       0.0000
       Tot       1.1830
    Quadrupole Moments (Debye-Ang)
        XX     -34.9013     XY       1.7391     YY     -35.8923
        XZ       0.0000     YZ      -0.0000     ZZ     -33.6312
    Octopole Moments (Debye-Ang^2)
       XXX      26.2603    XXY       4.0318    XYY       8.0503
       YYY       9.7401    XXZ      -0.0000    XYZ      -0.0000
       YYZ      -0.0000    XZZ       3.9892    YZZ       1.9575
       ZZZ       0.0000
    Hexadecapole Moments (Debye-Ang^3)
      XXXX    -352.8804   XXXY      -2.8019   XXYY     -77.5195
      XYYY      -8.9988   YYYY    -107.3818   XXXZ      -0.0000
      XXYZ      -0.0000   XYYZ       0.0000   YYYZ      -0.0000
      XXZZ     -62.6433   XYZZ      -2.3075   YYZZ     -23.1002
      XZZZ       0.0000   YZZZ      -0.0000   ZZZZ     -34.4780
 -----------------------------------------------------------------
 Calculating analytic gradient of the SCF energy
 Gradient of SCF Energy
            1           2           3           4
    1  -0.0026586   0.0025277  -0.0004010   0.0005318
    2  -0.0001251   0.0062499  -0.0064614   0.0003366
    3  -0.0000000   0.0000000  -0.0000000   0.0000000
 Max gradient component =       6.461E-03
 RMS gradient           =       2.811E-03
 Gradient time:  CPU 2.93 s  wall 2.93 s
 Geometry Optimization Parameters
   NAtoms,    NIC,     NZ,  NCons,   NDum,   NFix, NCnnct, MaxDiis
        4      14       4       0       0       0       0       0

 Cartesian Hessian Update
 Hessian Updated using BFGS Update


** GEOMETRY OPTIMIZATION IN DELOCALIZED INTERNAL COORDINATES **
   Searching for a Minimum

   Optimization Cycle:   4

                       Coordinates (Angstroms)
     ATOM                X               Y               Z
      1  N        -0.6406532174   -1.0259790058    0.0000000000
      2  N        -1.7412193586   -0.5702450062    0.0000000000
      3  F        -1.8559525753    0.8568210410    0.0000000000
      4  Br        0.9382462858    0.1112465416    0.0000000000
   Point Group: cs    Number of degrees of freedom:     5


   Energy is  -2783.431499213

 Hessian Updated using BFGS Update

  5 Hessian modes will be used to form the next step
  Hessian Eigenvalues:
     0.143254    0.182608    0.264508    0.513245    0.801805

 Minimum Search - Taking Simple RFO Step
 Searching for Lamda that Minimizes Along All modes
 Value Taken    Lamda =  -0.00025674
 Step Taken.  Stepsize is  0.040000

                             Maximum     Tolerance    Cnvgd?
         Gradient           0.005079      0.000300      NO
         Displacement       0.032541      0.001200      NO
         Energy change     -0.000397      0.000001      NO


 New Cartesian Coordinates Obtained by Inverse Iteration

 Displacement from previous Coordinates is:  0.027763
 ----------------------------------------------------------------
             Standard Nuclear Orientation (Angstroms)
    I     Atom           X                Y                Z
 ----------------------------------------------------------------
    1      N      -0.6389786511    -1.0272596415     0.0000000000
    2      N      -1.7414943605    -0.5799836054     0.0000000000
    3      F      -1.8560875105     0.8675338045     0.0000000000
    4      Br      0.9369816566     0.1115530130     0.0000000000
 ----------------------------------------------------------------
 Molecular Point Group                 Cs    NOp =  2
 Largest Abelian Subgroup              Cs    NOp =  2
 Nuclear Repulsion Energy =   230.7100698791 hartrees
 There are       29 alpha and       29 beta electrons
 Applying Cartesian multipole field
    Component          Value
    ---------          -----
     (2,0,0)        1.00000E-11
     (0,2,0)        2.00000E-11
     (0,0,2)       -3.00000E-11
 Nucleus-field energy     =     0.0000000043 hartrees
 Requested basis set is 6-311++G(d,p)
 There are 37 shells and 114 basis functions
 A cutoff of  1.0D-11 yielded    631 shell pairs
 There are      6303 function pairs (      6996 Cartesian)
 Smallest overlap matrix eigenvalue = 1.72E-04
 Guess MOs from SCF MO coefficient file

 -----------------------------------------------------------------------
  General SCF calculation program by
  Eric Jon Sundstrom, Paul Horn, Yuezhi Mao, Dmitri Zuev, Alec White,
  David Stuck, Shaama M.S., Shane Yost, Joonho Lee, David Small,
  Daniel Levine, Susi Lehtola, Hugh Burton, Evgeny Epifanovsky
 -----------------------------------------------------------------------
 Exchange:     0.2000 Hartree-Fock + 0.0800 Slater + 0.7200 B88
 Correlation:  0.1900 VWN1RPA + 0.8100 LYP
 Using SG-1 standard quadrature grid
 A restricted SCF calculation will be
 performed using DIIS
 SCF converges when DIIS error is below 1.0e-08
 ---------------------------------------
  Cycle       Energy         DIIS error
 ---------------------------------------
    1   -2783.4313540045      3.68e-04  
    2   -2783.4316355801      8.19e-05  
    3   -2783.4316191010      1.32e-04  
    4   -2783.4316475351      1.93e-05  
    5   -2783.4316477303      1.51e-05  
    6   -2783.4316480328      2.78e-06  
    7   -2783.4316480387      1.82e-06  
    8   -2783.4316480430      5.98e-07  
    9   -2783.4316480434      8.04e-08  
   10   -2783.4316480434      2.73e-08  
   11   -2783.4316480434      5.32e-09  Convergence criterion met
 ---------------------------------------
 SCF time:   CPU 9.28s  wall 9.00s 
 SCF   energy in the final basis set =    -2783.4316480434
 Total energy in the final basis set =    -2783.4316480434

 --------------------------------------------------------------
             Orbital Energies (a.u.) and Symmetries
 --------------------------------------------------------------

 Alpha MOs, Restricted
 -- Occupied --                  
-482.89  -62.54  -56.36  -56.36  -56.36  -24.73  -14.51  -14.47
  1 A'    2 A'    3 A'    1 A"    4 A'    5 A'    6 A'    7 A'                 
 -8.750  -6.585  -6.567  -6.565  -2.695  -2.690  -2.689  -2.675
  8 A'    9 A'    2 A"   10 A'   11 A'    3 A"   12 A'   13 A'                 
 -2.675  -1.259  -1.107  -0.841  -0.669  -0.579  -0.529  -0.519
  4 A"   14 A'   15 A'   16 A'   17 A'   18 A'    5 A"   19 A'                 
 -0.427  -0.413  -0.363  -0.338  -0.323
  6 A"   20 A'   21 A'    7 A"   22 A'                                         
 -- Virtual --                   
 -0.141  -0.100  -0.002   0.018   0.049   0.049   0.057   0.098
 23 A'    8 A"   24 A'   25 A'    9 A"   26 A'   27 A'   28 A'                 
  0.107   0.110   0.148   0.160   0.164   0.199   0.227   0.259
 29 A'   10 A"   30 A'   11 A"   31 A'   32 A'   33 A'   12 A"                 
  0.271   0.286   0.362   0.384   0.404   0.405   0.436   0.526
 34 A'   35 A'   36 A'   37 A'   13 A"   38 A'   39 A'   14 A"                 
  0.535   0.573   0.584   0.611   0.726   0.742   0.761   0.821
 15 A"   40 A'   41 A'   42 A'   16 A"   43 A'   44 A'   45 A'                 
  0.826   0.846   0.957   1.038   1.237   1.271   1.330   1.365
 17 A"   46 A'   47 A'   48 A'   49 A'   18 A"   50 A'   51 A'                 
  1.593   1.692   1.709   1.784   1.906   1.933   1.981   2.114
 19 A"   52 A'   20 A"   53 A'   54 A'   21 A"   55 A'   22 A"                 
  2.171   2.368   2.398   2.671   2.680   2.960   3.507   3.592
 56 A'   57 A'   58 A'   59 A'   23 A"   60 A'   61 A'   24 A"                 
  3.720   3.745   3.770   3.821   3.887   3.915   3.959   3.967
 62 A'   25 A"   63 A'   26 A"   27 A"   64 A'   28 A"   65 A'                 
  3.984   4.004   4.087   4.344   4.467   4.942   6.255   6.297
 66 A'   29 A"   67 A'   68 A'   69 A'   70 A'   30 A"   71 A'                 
  6.414   6.582   7.503   7.526   7.601  35.094  35.749  47.846
 72 A'   73 A'   31 A"   74 A'   75 A'   76 A'   77 A'   78 A'                 
 66.736 289.694 289.713 289.8191020.632
 79 A'   32 A"   80 A'   81 A'   82 A'                                         

 Beta MOs, Restricted
 -- Occupied --                  
-482.89  -62.54  -56.36  -56.36  -56.36  -24.73  -14.51  -14.47
  1 A'    2 A'    3 A'    1 A"    4 A'    5 A'    6 A'    7 A'                 
 -8.750  -6.585  -6.567  -6.565  -2.695  -2.690  -2.689  -2.675
  8 A'    9 A'    2 A"   10 A'   11 A'    3 A"   12 A'   13 A'                 
 -2.675  -1.259  -1.107  -0.841  -0.669  -0.579  -0.529  -0.519
  4 A"   14 A'   15 A'   16 A'   17 A'   18 A'    5 A"   19 A'                 
 -0.427  -0.413  -0.363  -0.338  -0.323
  6 A"   20 A'   21 A'    7 A"   22 A'                                         
 -- Virtual --                   
 -0.141  -0.100  -0.002   0.018   0.049   0.049   0.057   0.098
 23 A'    8 A"   24 A'   25 A'    9 A"   26 A'   27 A'   28 A'                 
  0.107   0.110   0.148   0.160   0.164   0.199   0.227   0.259
 29 A'   10 A"   30 A'   11 A"   31 A'   32 A'   33 A'   12 A"                 
  0.271   0.286   0.362   0.384   0.404   0.405   0.436   0.526
 34 A'   35 A'   36 A'   37 A'   13 A"   38 A'   39 A'   14 A"                 
  0.535   0.573   0.584   0.611   0.726   0.742   0.761   0.821
 15 A"   40 A'   41 A'   42 A'   16 A"   43 A'   44 A'   45 A'                 
  0.826   0.846   0.957   1.038   1.237   1.271   1.330   1.365
 17 A"   46 A'   47 A'   48 A'   49 A'   18 A"   50 A'   51 A'                 
  1.593   1.692   1.709   1.784   1.906   1.933   1.981   2.114
 19 A"   52 A'   20 A"   53 A'   54 A'   21 A"   55 A'   22 A"                 
  2.171   2.368   2.398   2.671   2.680   2.960   3.507   3.592
 56 A'   57 A'   58 A'   59 A'   23 A"   60 A'   61 A'   24 A"                 
  3.720   3.745   3.770   3.821   3.887   3.915   3.959   3.967
 62 A'   25 A"   63 A'   26 A"   27 A"   64 A'   28 A"   65 A'                 
  3.984   4.004   4.087   4.344   4.467   4.942   6.255   6.297
 66 A'   29 A"   67 A'   68 A'   69 A'   70 A'   30 A"   71 A'                 
  6.414   6.582   7.503   7.526   7.601  35.094  35.749  47.846
 72 A'   73 A'   31 A"   74 A'   75 A'   76 A'   77 A'   78 A'                 
 66.736 289.694 289.713 289.8191020.632
 79 A'   32 A"   80 A'   81 A'   82 A'                                         
 --------------------------------------------------------------

          Ground-State Mulliken Net Atomic Charges

     Atom                 Charge (a.u.)
  ----------------------------------------
      1 N                     0.065257
      2 N                    -0.036314
      3 F                    -0.083836
      4 Br                    0.054893
  ----------------------------------------
  Sum of atomic charges =     0.000000

 -----------------------------------------------------------------
                    Cartesian Multipole Moments
 -----------------------------------------------------------------
    Charge (ESU x 10^10)
                 0.0000
    Dipole Moment (Debye)
         X       1.2996      Y      -0.0386      Z      -0.0000
       Tot       1.3002
    Quadrupole Moments (Debye-Ang)
        XX     -35.0315     XY       1.9431     YY     -35.8664
        XZ      -0.0000     YZ       0.0000     ZZ     -33.6291
    Octopole Moments (Debye-Ang^2)
       XXX      26.8518    XXY       3.7091    XYY       8.1856
       YYY       9.5669    XXZ       0.0000    XYZ       0.0000
       YYZ       0.0000    XZZ       4.0889    YZZ       1.9139
       ZZZ      -0.0000
    Hexadecapole Moments (Debye-Ang^3)
      XXXX    -353.5140   XXXY      -1.8723   XXYY     -77.7673
      XYYY      -8.5910   YYYY    -108.2390   XXXZ      -0.0000
      XXYZ       0.0000   XYYZ      -0.0000   YYYZ       0.0000
      XXZZ     -62.6719   XYZZ      -2.1949   YYZZ     -23.2452
      XZZZ      -0.0000   YZZZ       0.0000   ZZZZ     -34.4327
 -----------------------------------------------------------------
 Calculating analytic gradient of the SCF energy
 Gradient of SCF Energy
            1           2           3           4
    1  -0.0016191   0.0011420  -0.0002516   0.0007287
    2  -0.0006457   0.0010157  -0.0011009   0.0007309
    3   0.0000000  -0.0000000   0.0000000  -0.0000000
 Max gradient component =       1.619E-03
 RMS gradient           =       8.018E-04
 Gradient time:  CPU 2.90 s  wall 2.90 s
 Geometry Optimization Parameters
   NAtoms,    NIC,     NZ,  NCons,   NDum,   NFix, NCnnct, MaxDiis
        4      14       4       0       0       0       0       0

 Cartesian Hessian Update
 Hessian Updated using BFGS Update


** GEOMETRY OPTIMIZATION IN DELOCALIZED INTERNAL COORDINATES **
   Searching for a Minimum

   Optimization Cycle:   5

                       Coordinates (Angstroms)
     ATOM                X               Y               Z
      1  N        -0.6389786511   -1.0272596415    0.0000000000
      2  N        -1.7414943605   -0.5799836054    0.0000000000
      3  F        -1.8560875105    0.8675338045    0.0000000000
      4  Br        0.9369816566    0.1115530130    0.0000000000
   Point Group: cs    Number of degrees of freedom:     5


   Energy is  -2783.431648043

 Hessian Updated using BFGS Update

  5 Hessian modes will be used to form the next step
  Hessian Eigenvalues:
     0.117507    0.185030    0.270760    0.499902    0.793901

 Minimum Search - Taking Simple RFO Step
 Searching for Lamda that Minimizes Along All modes
 Value Taken    Lamda =  -0.00001802
 Step Taken.  Stepsize is  0.011495

                             Maximum     Tolerance    Cnvgd?
         Gradient           0.001471      0.000300      NO
         Displacement       0.011266      0.001200      NO
         Energy change     -0.000149      0.000001      NO


 New Cartesian Coordinates Obtained by Inverse Iteration

 Displacement from previous Coordinates is:  0.007595
 ----------------------------------------------------------------
             Standard Nuclear Orientation (Angstroms)
    I     Atom           X                Y                Z
 ----------------------------------------------------------------
    1      N      -0.6374557799    -1.0264021339     0.0000000000
    2      N      -1.7415222284    -0.5822153101     0.0000000000
    3      F      -1.8561525500     0.8698217286     0.0000000000
    4      Br      0.9355516928     0.1106392861     0.0000000000
 ----------------------------------------------------------------
 Molecular Point Group                 Cs    NOp =  2
 Largest Abelian Subgroup              Cs    NOp =  2
 Nuclear Repulsion Energy =   230.7651376242 hartrees
 There are       29 alpha and       29 beta electrons
 Applying Cartesian multipole field
    Component          Value
    ---------          -----
     (2,0,0)        1.00000E-11
     (0,2,0)        2.00000E-11
     (0,0,2)       -3.00000E-11
 Nucleus-field energy     =     0.0000000043 hartrees
 Requested basis set is 6-311++G(d,p)
 There are 37 shells and 114 basis functions
 A cutoff of  1.0D-11 yielded    631 shell pairs
 There are      6303 function pairs (      6996 Cartesian)
 Smallest overlap matrix eigenvalue = 1.72E-04
 Guess MOs from SCF MO coefficient file

 -----------------------------------------------------------------------
  General SCF calculation program by
  Eric Jon Sundstrom, Paul Horn, Yuezhi Mao, Dmitri Zuev, Alec White,
  David Stuck, Shaama M.S., Shane Yost, Joonho Lee, David Small,
  Daniel Levine, Susi Lehtola, Hugh Burton, Evgeny Epifanovsky
 -----------------------------------------------------------------------
 Exchange:     0.2000 Hartree-Fock + 0.0800 Slater + 0.7200 B88
 Correlation:  0.1900 VWN1RPA + 0.8100 LYP
 Using SG-1 standard quadrature grid
 A restricted SCF calculation will be
 performed using DIIS
 SCF converges when DIIS error is below 1.0e-08
 ---------------------------------------
  Cycle       Energy         DIIS error
 ---------------------------------------
    1   -2783.4316385925      9.53e-05  
    2   -2783.4316575073      3.28e-05  
    3   -2783.4316546522      5.65e-05  
    4   -2783.4316591006      8.65e-06  
    5   -2783.4316591560      7.28e-06  
    6   -2783.4316592250      5.71e-07  
    7   -2783.4316592254      3.46e-07  
    8   -2783.4316592255      1.79e-07  
    9   -2783.4316592255      1.72e-08  
   10   -2783.4316592255      6.10e-09  Convergence criterion met
 ---------------------------------------
 SCF time:   CPU 8.28s  wall 8.00s 
 SCF   energy in the final basis set =    -2783.4316592255
 Total energy in the final basis set =    -2783.4316592255

 --------------------------------------------------------------
             Orbital Energies (a.u.) and Symmetries
 --------------------------------------------------------------

 Alpha MOs, Restricted
 -- Occupied --                  
-482.89  -62.54  -56.36  -56.36  -56.36  -24.73  -14.51  -14.47
  1 A'    2 A'    3 A'    1 A"    4 A'    5 A'    6 A'    7 A'                 
 -8.750  -6.585  -6.568  -6.566  -2.695  -2.691  -2.689  -2.675
  8 A'    9 A'    2 A"   10 A'   11 A'    3 A"   12 A'   13 A'                 
 -2.675  -1.256  -1.107  -0.843  -0.668  -0.579  -0.528  -0.518
  4 A"   14 A'   15 A'   16 A'   17 A'   18 A'    5 A"   19 A'                 
 -0.426  -0.413  -0.364  -0.338  -0.324
  6 A"   20 A'   21 A'    7 A"   22 A'                                         
 -- Virtual --                   
 -0.141  -0.101  -0.002   0.017   0.048   0.049   0.056   0.098
 23 A'    8 A"   24 A'   25 A'    9 A"   26 A'   27 A'   28 A'                 
  0.107   0.110   0.148   0.160   0.164   0.199   0.227   0.259
 29 A'   10 A"   30 A'   11 A"   31 A'   32 A'   33 A'   12 A"                 
  0.271   0.286   0.362   0.384   0.404   0.405   0.436   0.526
 34 A'   35 A'   36 A'   37 A'   13 A"   38 A'   39 A'   14 A"                 
  0.535   0.573   0.585   0.611   0.726   0.742   0.762   0.821
 15 A"   40 A'   41 A'   42 A'   16 A"   43 A'   44 A'   45 A'                 
  0.826   0.846   0.956   1.038   1.237   1.272   1.331   1.366
 17 A"   46 A'   47 A'   48 A'   49 A'   18 A"   50 A'   51 A'                 
  1.593   1.692   1.709   1.783   1.907   1.933   1.981   2.115
 19 A"   52 A'   20 A"   53 A'   54 A'   21 A"   55 A'   22 A"                 
  2.173   2.368   2.398   2.672   2.680   2.960   3.508   3.593
 56 A'   57 A'   58 A'   59 A'   23 A"   60 A'   61 A'   24 A"                 
  3.721   3.746   3.771   3.820   3.886   3.915   3.958   3.965
 62 A'   25 A"   63 A'   26 A"   27 A"   64 A'   28 A"   65 A'                 
  3.983   4.004   4.087   4.344   4.464   4.935   6.256   6.298
 66 A'   29 A"   67 A'   68 A'   69 A'   70 A'   30 A"   71 A'                 
  6.410   6.582   7.503   7.526   7.600  35.094  35.748  47.847
 72 A'   73 A'   31 A"   74 A'   75 A'   76 A'   77 A'   78 A'                 
 66.737 289.693 289.713 289.8191020.632
 79 A'   32 A"   80 A'   81 A'   82 A'                                         

 Beta MOs, Restricted
 -- Occupied --                  
-482.89  -62.54  -56.36  -56.36  -56.36  -24.73  -14.51  -14.47
  1 A'    2 A'    3 A'    1 A"    4 A'    5 A'    6 A'    7 A'                 
 -8.750  -6.585  -6.568  -6.566  -2.695  -2.691  -2.689  -2.675
  8 A'    9 A'    2 A"   10 A'   11 A'    3 A"   12 A'   13 A'                 
 -2.675  -1.256  -1.107  -0.843  -0.668  -0.579  -0.528  -0.518
  4 A"   14 A'   15 A'   16 A'   17 A'   18 A'    5 A"   19 A'                 
 -0.426  -0.413  -0.364  -0.338  -0.324
  6 A"   20 A'   21 A'    7 A"   22 A'                                         
 -- Virtual --                   
 -0.141  -0.101  -0.002   0.017   0.048   0.049   0.056   0.098
 23 A'    8 A"   24 A'   25 A'    9 A"   26 A'   27 A'   28 A'                 
  0.107   0.110   0.148   0.160   0.164   0.199   0.227   0.259
 29 A'   10 A"   30 A'   11 A"   31 A'   32 A'   33 A'   12 A"                 
  0.271   0.286   0.362   0.384   0.404   0.405   0.436   0.526
 34 A'   35 A'   36 A'   37 A'   13 A"   38 A'   39 A'   14 A"                 
  0.535   0.573   0.585   0.611   0.726   0.742   0.762   0.821
 15 A"   40 A'   41 A'   42 A'   16 A"   43 A'   44 A'   45 A'                 
  0.826   0.846   0.956   1.038   1.237   1.272   1.331   1.366
 17 A"   46 A'   47 A'   48 A'   49 A'   18 A"   50 A'   51 A'                 
  1.593   1.692   1.709   1.783   1.907   1.933   1.981   2.115
 19 A"   52 A'   20 A"   53 A'   54 A'   21 A"   55 A'   22 A"                 
  2.173   2.368   2.398   2.672   2.680   2.960   3.508   3.593
 56 A'   57 A'   58 A'   59 A'   23 A"   60 A'   61 A'   24 A"                 
  3.721   3.746   3.771   3.820   3.886   3.915   3.958   3.965
 62 A'   25 A"   63 A'   26 A"   27 A"   64 A'   28 A"   65 A'                 
  3.983   4.004   4.087   4.344   4.464   4.935   6.256   6.298
 66 A'   29 A"   67 A'   68 A'   69 A'   70 A'   30 A"   71 A'                 
  6.410   6.582   7.503   7.526   7.600  35.094  35.748  47.847
 72 A'   73 A'   31 A"   74 A'   75 A'   76 A'   77 A'   78 A'                 
 66.737 289.693 289.713 289.8191020.632
 79 A'   32 A"   80 A'   81 A'   82 A'                                         
 --------------------------------------------------------------

          Ground-State Mulliken Net Atomic Charges

     Atom                 Charge (a.u.)
  ----------------------------------------
      1 N                     0.064583
      2 N                    -0.034811
      3 F                    -0.087592
      4 Br                    0.057820
  ----------------------------------------
  Sum of atomic charges =     0.000000

 -----------------------------------------------------------------
                    Cartesian Multipole Moments
 -----------------------------------------------------------------
    Charge (ESU x 10^10)
                 0.0000
    Dipole Moment (Debye)
         X       1.3374      Y      -0.0558      Z      -0.0000
       Tot       1.3386
    Quadrupole Moments (Debye-Ang)
        XX     -35.0675     XY       1.9852     YY     -35.8680
        XZ      -0.0000     YZ      -0.0000     ZZ     -33.6240
    Octopole Moments (Debye-Ang^2)
       XXX      27.0683    XXY       3.6465    XYY       8.2447
       YYY       9.5718    XXZ       0.0000    XYZ      -0.0000
       YYZ       0.0000    XZZ       4.1363    YZZ       1.9191
       ZZZ      -0.0000
    Hexadecapole Moments (Debye-Ang^3)
      XXXX    -353.4190   XXXY      -1.5966   XXYY     -77.7841
      XYYY      -8.4232   YYYY    -108.3535   XXXZ       0.0000
      XXYZ      -0.0000   XYYZ       0.0000   YYYZ      -0.0000
      XXZZ     -62.6291   XYZZ      -2.1446   YYZZ     -23.2614
      XZZZ       0.0000   YZZZ      -0.0000   ZZZZ     -34.4071
 -----------------------------------------------------------------
 Calculating analytic gradient of the SCF energy
 Gradient of SCF Energy
            1           2           3           4
    1  -0.0003629   0.0000927  -0.0001307   0.0004009
    2  -0.0004786   0.0000788  -0.0000759   0.0004756
    3   0.0000000  -0.0000000   0.0000000  -0.0000000
 Max gradient component =       4.786E-04
 RMS gradient           =       2.558E-04
 Gradient time:  CPU 2.88 s  wall 2.88 s
 Geometry Optimization Parameters
   NAtoms,    NIC,     NZ,  NCons,   NDum,   NFix, NCnnct, MaxDiis
        4      14       4       0       0       0       0       0

 Cartesian Hessian Update
 Hessian Updated using BFGS Update


** GEOMETRY OPTIMIZATION IN DELOCALIZED INTERNAL COORDINATES **
   Searching for a Minimum

   Optimization Cycle:   6

                       Coordinates (Angstroms)
     ATOM                X               Y               Z
      1  N        -0.6374557799   -1.0264021339    0.0000000000
      2  N        -1.7415222284   -0.5822153101    0.0000000000
      3  F        -1.8561525500    0.8698217286    0.0000000000
      4  Br        0.9355516928    0.1106392861    0.0000000000
   Point Group: cs    Number of degrees of freedom:     5


   Energy is  -2783.431659226

 Hessian Updated using BFGS Update

  5 Hessian modes will be used to form the next step
  Hessian Eigenvalues:
     0.090237    0.175691    0.269710    0.507868    0.814739

 Minimum Search - Taking Simple RFO Step
 Searching for Lamda that Minimizes Along All modes
 Value Taken    Lamda =  -0.00000283
 Step Taken.  Stepsize is  0.005182

                             Maximum     Tolerance    Cnvgd?
         Gradient           0.000402      0.000300      NO
         Displacement       0.004481      0.001200      NO
         Energy change     -0.000011      0.000001      NO


 New Cartesian Coordinates Obtained by Inverse Iteration

 Displacement from previous Coordinates is:  0.003533
 ----------------------------------------------------------------
             Standard Nuclear Orientation (Angstroms)
    I     Atom           X                Y                Z
 ----------------------------------------------------------------
    1      N      -0.6366394822    -1.0255978851     0.0000000000
    2      N      -1.7412416964    -0.5827130032     0.0000000000
    3      F      -1.8561971021     0.8702600368     0.0000000000
    4      Br      0.9344994153     0.1098944220     0.0000000000
 ----------------------------------------------------------------
 Molecular Point Group                 Cs    NOp =  2
 Largest Abelian Subgroup              Cs    NOp =  2
 Nuclear Repulsion Energy =   230.8683976538 hartrees
 There are       29 alpha and       29 beta electrons
 Applying Cartesian multipole field
    Component          Value
    ---------          -----
     (2,0,0)        1.00000E-11
     (0,2,0)        2.00000E-11
     (0,0,2)       -3.00000E-11
 Nucleus-field energy     =     0.0000000043 hartrees
 Requested basis set is 6-311++G(d,p)
 There are 37 shells and 114 basis functions
 A cutoff of  1.0D-11 yielded    631 shell pairs
 There are      6303 function pairs (      6996 Cartesian)
 Smallest overlap matrix eigenvalue = 1.72E-04
 Guess MOs from SCF MO coefficient file

 -----------------------------------------------------------------------
  General SCF calculation program by
  Eric Jon Sundstrom, Paul Horn, Yuezhi Mao, Dmitri Zuev, Alec White,
  David Stuck, Shaama M.S., Shane Yost, Joonho Lee, David Small,
  Daniel Levine, Susi Lehtola, Hugh Burton, Evgeny Epifanovsky
 -----------------------------------------------------------------------
 Exchange:     0.2000 Hartree-Fock + 0.0800 Slater + 0.7200 B88
 Correlation:  0.1900 VWN1RPA + 0.8100 LYP
 Using SG-1 standard quadrature grid
 A restricted SCF calculation will be
 performed using DIIS
 SCF converges when DIIS error is below 1.0e-08
 ---------------------------------------
  Cycle       Energy         DIIS error
 ---------------------------------------
    1   -2783.4316578659      3.48e-05  
    2   -2783.4316602821      1.99e-05  
    3   -2783.4316598200      2.76e-05  
    4   -2783.4316608209      5.42e-06  
    5   -2783.4316608666      1.46e-06  
    6   -2783.4316608689      2.99e-07  
    7   -2783.4316608690      1.91e-07  
    8   -2783.4316608690      7.87e-08  
    9   -2783.4316608690      1.06e-08  
   10   -2783.4316608690      3.13e-09  Convergence criterion met
 ---------------------------------------
 SCF time:   CPU 8.26s  wall 8.00s 
 SCF   energy in the final basis set =    -2783.4316608690
 Total energy in the final basis set =    -2783.4316608690

 --------------------------------------------------------------
             Orbital Energies (a.u.) and Symmetries
 --------------------------------------------------------------

 Alpha MOs, Restricted
 -- Occupied --                  
-482.89  -62.54  -56.36  -56.36  -56.36  -24.73  -14.51  -14.47
  1 A'    2 A'    3 A'    1 A"    4 A'    5 A'    6 A'    7 A'                 
 -8.751  -6.586  -6.568  -6.566  -2.695  -2.691  -2.690  -2.676
  8 A'    9 A'    2 A"   10 A'   11 A'    3 A"   12 A'   13 A'                 
 -2.676  -1.256  -1.107  -0.843  -0.668  -0.579  -0.527  -0.518
  4 A"   14 A'   15 A'   16 A'   17 A'   18 A'    5 A"   19 A'                 
 -0.426  -0.413  -0.364  -0.338  -0.324
  6 A"   20 A'   21 A'    7 A"   22 A'                                         
 -- Virtual --                   
 -0.141  -0.101  -0.002   0.017   0.048   0.049   0.056   0.098
 23 A'    8 A"   24 A'   25 A'    9 A"   26 A'   27 A'   28 A'                 
  0.107   0.110   0.148   0.160   0.165   0.199   0.227   0.260
 29 A'   10 A"   30 A'   11 A"   31 A'   32 A'   33 A'   12 A"                 
  0.271   0.286   0.362   0.384   0.404   0.405   0.437   0.526
 34 A'   35 A'   36 A'   37 A'   13 A"   38 A'   39 A'   14 A"                 
  0.535   0.573   0.585   0.611   0.726   0.742   0.762   0.821
 15 A"   40 A'   41 A'   42 A'   16 A"   43 A'   44 A'   45 A'                 
  0.826   0.847   0.956   1.038   1.237   1.272   1.331   1.367
 17 A"   46 A'   47 A'   48 A'   49 A'   18 A"   50 A'   51 A'                 
  1.593   1.693   1.709   1.783   1.907   1.933   1.981   2.115
 19 A"   52 A'   20 A"   53 A'   54 A'   21 A"   55 A'   22 A"                 
  2.173   2.369   2.398   2.672   2.680   2.960   3.508   3.594
 56 A'   57 A'   58 A'   59 A'   23 A"   60 A'   61 A'   24 A"                 
  3.721   3.747   3.771   3.820   3.886   3.915   3.958   3.965
 62 A'   25 A"   63 A'   26 A"   27 A"   64 A'   28 A"   65 A'                 
  3.983   4.004   4.087   4.345   4.464   4.934   6.257   6.299
 66 A'   29 A"   67 A'   68 A'   69 A'   70 A'   30 A"   71 A'                 
  6.409   6.583   7.503   7.525   7.600  35.094  35.748  47.847
 72 A'   73 A'   31 A"   74 A'   75 A'   76 A'   77 A'   78 A'                 
 66.738 289.693 289.713 289.8181020.633
 79 A'   32 A"   80 A'   81 A'   82 A'                                         

 Beta MOs, Restricted
 -- Occupied --                  
-482.89  -62.54  -56.36  -56.36  -56.36  -24.73  -14.51  -14.47
  1 A'    2 A'    3 A'    1 A"    4 A'    5 A'    6 A'    7 A'                 
 -8.751  -6.586  -6.568  -6.566  -2.695  -2.691  -2.690  -2.676
  8 A'    9 A'    2 A"   10 A'   11 A'    3 A"   12 A'   13 A'                 
 -2.676  -1.256  -1.107  -0.843  -0.668  -0.579  -0.527  -0.518
  4 A"   14 A'   15 A'   16 A'   17 A'   18 A'    5 A"   19 A'                 
 -0.426  -0.413  -0.364  -0.338  -0.324
  6 A"   20 A'   21 A'    7 A"   22 A'                                         
 -- Virtual --                   
 -0.141  -0.101  -0.002   0.017   0.048   0.049   0.056   0.098
 23 A'    8 A"   24 A'   25 A'    9 A"   26 A'   27 A'   28 A'                 
  0.107   0.110   0.148   0.160   0.165   0.199   0.227   0.260
 29 A'   10 A"   30 A'   11 A"   31 A'   32 A'   33 A'   12 A"                 
  0.271   0.286   0.362   0.384   0.404   0.405   0.437   0.526
 34 A'   35 A'   36 A'   37 A'   13 A"   38 A'   39 A'   14 A"                 
  0.535   0.573   0.585   0.611   0.726   0.742   0.762   0.821
 15 A"   40 A'   41 A'   42 A'   16 A"   43 A'   44 A'   45 A'                 
  0.826   0.847   0.956   1.038   1.237   1.272   1.331   1.367
 17 A"   46 A'   47 A'   48 A'   49 A'   18 A"   50 A'   51 A'                 
  1.593   1.693   1.709   1.783   1.907   1.933   1.981   2.115
 19 A"   52 A'   20 A"   53 A'   54 A'   21 A"   55 A'   22 A"                 
  2.173   2.369   2.398   2.672   2.680   2.960   3.508   3.594
 56 A'   57 A'   58 A'   59 A'   23 A"   60 A'   61 A'   24 A"                 
  3.721   3.747   3.771   3.820   3.886   3.915   3.958   3.965
 62 A'   25 A"   63 A'   26 A"   27 A"   64 A'   28 A"   65 A'                 
  3.983   4.004   4.087   4.345   4.464   4.934   6.257   6.299
 66 A'   29 A"   67 A'   68 A'   69 A'   70 A'   30 A"   71 A'                 
  6.409   6.583   7.503   7.525   7.600  35.094  35.748  47.847
 72 A'   73 A'   31 A"   74 A'   75 A'   76 A'   77 A'   78 A'                 
 66.738 289.693 289.713 289.8181020.633
 79 A'   32 A"   80 A'   81 A'   82 A'                                         
 --------------------------------------------------------------

          Ground-State Mulliken Net Atomic Charges

     Atom                 Charge (a.u.)
  ----------------------------------------
      1 N                     0.064268
      2 N                    -0.034553
      3 F                    -0.088664
      4 Br                    0.058949
  ----------------------------------------
  Sum of atomic charges =     0.000000

 -----------------------------------------------------------------
                    Cartesian Multipole Moments
 -----------------------------------------------------------------
    Charge (ESU x 10^10)
                 0.0000
    Dipole Moment (Debye)
         X       1.3516      Y      -0.0590      Z      -0.0000
       Tot       1.3529
    Quadrupole Moments (Debye-Ang)
        XX     -35.0809     XY       1.9931     YY     -35.8707
        XZ      -0.0000     YZ      -0.0000     ZZ     -33.6195
    Octopole Moments (Debye-Ang^2)
       XXX      27.1653    XXY       3.6367    XYY       8.2731
       YYY       9.5932    XXZ       0.0000    XYZ      -0.0000
       YYZ       0.0000    XZZ       4.1602    YZZ       1.9272
       ZZZ       0.0000
    Hexadecapole Moments (Debye-Ang^3)
      XXXX    -353.2342   XXXY      -1.4953   XXYY     -77.7568
      XYYY      -8.3404   YYYY    -108.3266   XXXZ       0.0000
      XXYZ      -0.0000   XYYZ       0.0000   YYYZ      -0.0000
      XXZZ     -62.5846   XYZZ      -2.1178   YYZZ     -23.2542
      XZZZ       0.0000   YZZZ      -0.0000   ZZZZ     -34.3921
 -----------------------------------------------------------------
 Calculating analytic gradient of the SCF energy
 Gradient of SCF Energy
            1           2           3           4
    1  -0.0000374   0.0000547  -0.0000840   0.0000667
    2  -0.0001184  -0.0001516   0.0000541   0.0002160
    3  -0.0000000   0.0000000  -0.0000000   0.0000000
 Max gradient component =       2.160E-04
 RMS gradient           =       9.241E-05
 Gradient time:  CPU 2.86 s  wall 2.86 s
 Geometry Optimization Parameters
   NAtoms,    NIC,     NZ,  NCons,   NDum,   NFix, NCnnct, MaxDiis
        4      14       4       0       0       0       0       0

 Cartesian Hessian Update
 Hessian Updated using BFGS Update


** GEOMETRY OPTIMIZATION IN DELOCALIZED INTERNAL COORDINATES **
   Searching for a Minimum

   Optimization Cycle:   7

                       Coordinates (Angstroms)
     ATOM                X               Y               Z
      1  N        -0.6366394822   -1.0255978851    0.0000000000
      2  N        -1.7412416964   -0.5827130032    0.0000000000
      3  F        -1.8561971021    0.8702600368    0.0000000000
      4  Br        0.9344994153    0.1098944220    0.0000000000
   Point Group: cs    Number of degrees of freedom:     5


   Energy is  -2783.431660869

 Hessian Updated using BFGS Update

  5 Hessian modes will be used to form the next step
  Hessian Eigenvalues:
     0.087227    0.156373    0.262874    0.509949    0.813581

 Minimum Search - Taking Simple RFO Step
 Searching for Lamda that Minimizes Along All modes
 Value Taken    Lamda =   0.00000000
 Step Taken.  Stepsize is  0.001301

                             Maximum     Tolerance    Cnvgd?
         Gradient           0.000138      0.000300     YES
         Displacement       0.000918      0.001200     YES
         Energy change     -0.000002      0.000001      NO


                       Distance Matrix (Angstroms)
             N (  1)   N (  2)   F (  3)
   N (  2)  1.190081
   F (  3)  2.254240  1.457513
   Br(  4)  1.938510  2.763928  2.892429

 Final energy is   -2783.4316608690197     


 ******************************
 **  OPTIMIZATION CONVERGED  **
 ******************************

                       Coordinates (Angstroms)
     ATOM                X               Y               Z
      1  N        -0.6366394822   -1.0255978851    0.0000000000
      2  N        -1.7412416964   -0.5827130032    0.0000000000
      3  F        -1.8561971021    0.8702600368    0.0000000000
      4  Br        0.9344994153    0.1098944220    0.0000000000

Z-matrix Print:
$molecule
0 1
Br
N  1 1.938510
N  2 1.190081 1 122.295559
F  3 1.457513 2 116.371746 1 -0.000000 0
$end


 --------------------------------------------------------------
             Orbital Energies (a.u.) and Symmetries
 --------------------------------------------------------------

 Alpha MOs, Restricted
 -- Occupied --                  
-482.89  -62.54  -56.36  -56.36  -56.36  -24.73  -14.51  -14.47
  1 A'    2 A'    3 A'    1 A"    4 A'    5 A'    6 A'    7 A'                 
 -8.751  -6.586  -6.568  -6.566  -2.695  -2.691  -2.690  -2.676
  8 A'    9 A'    2 A"   10 A'   11 A'    3 A"   12 A'   13 A'                 
 -2.676  -1.256  -1.107  -0.843  -0.668  -0.579  -0.527  -0.518
  4 A"   14 A'   15 A'   16 A'   17 A'   18 A'    5 A"   19 A'                 
 -0.426  -0.413  -0.364  -0.338  -0.324
  6 A"   20 A'   21 A'    7 A"   22 A'                                         
 -- Virtual --                   
 -0.141  -0.101  -0.002   0.017   0.048   0.049   0.056   0.098
 23 A'    8 A"   24 A'   25 A'    9 A"   26 A'   27 A'   28 A'                 
  0.107   0.110   0.148   0.160   0.165   0.199   0.227   0.260
 29 A'   10 A"   30 A'   11 A"   31 A'   32 A'   33 A'   12 A"                 
  0.271   0.286   0.362   0.384   0.404   0.405   0.437   0.526
 34 A'   35 A'   36 A'   37 A'   13 A"   38 A'   39 A'   14 A"                 
  0.535   0.573   0.585   0.611   0.726   0.742   0.762   0.821
 15 A"   40 A'   41 A'   42 A'   16 A"   43 A'   44 A'   45 A'                 
  0.826   0.847   0.956   1.038   1.237   1.272   1.331   1.367
 17 A"   46 A'   47 A'   48 A'   49 A'   18 A"   50 A'   51 A'                 
  1.593   1.693   1.709   1.783   1.907   1.933   1.981   2.115
 19 A"   52 A'   20 A"   53 A'   54 A'   21 A"   55 A'   22 A"                 
  2.173   2.369   2.398   2.672   2.680   2.960   3.508   3.594
 56 A'   57 A'   58 A'   59 A'   23 A"   60 A'   61 A'   24 A"                 
  3.721   3.747   3.771   3.820   3.886   3.915   3.958   3.965
 62 A'   25 A"   63 A'   26 A"   27 A"   64 A'   28 A"   65 A'                 
  3.983   4.004   4.087   4.345   4.464   4.934   6.257   6.299
 66 A'   29 A"   67 A'   68 A'   69 A'   70 A'   30 A"   71 A'                 
  6.409   6.583   7.503   7.525   7.600  35.094  35.748  47.847
 72 A'   73 A'   31 A"   74 A'   75 A'   76 A'   77 A'   78 A'                 
 66.738 289.693 289.713 289.8181020.633
 79 A'   32 A"   80 A'   81 A'   82 A'                                         

 Beta MOs, Restricted
 -- Occupied --                  
-482.89  -62.54  -56.36  -56.36  -56.36  -24.73  -14.51  -14.47
  1 A'    2 A'    3 A'    1 A"    4 A'    5 A'    6 A'    7 A'                 
 -8.751  -6.586  -6.568  -6.566  -2.695  -2.691  -2.690  -2.676
  8 A'    9 A'    2 A"   10 A'   11 A'    3 A"   12 A'   13 A'                 
 -2.676  -1.256  -1.107  -0.843  -0.668  -0.579  -0.527  -0.518
  4 A"   14 A'   15 A'   16 A'   17 A'   18 A'    5 A"   19 A'                 
 -0.426  -0.413  -0.364  -0.338  -0.324
  6 A"   20 A'   21 A'    7 A"   22 A'                                         
 -- Virtual --                   
 -0.141  -0.101  -0.002   0.017   0.048   0.049   0.056   0.098
 23 A'    8 A"   24 A'   25 A'    9 A"   26 A'   27 A'   28 A'                 
  0.107   0.110   0.148   0.160   0.165   0.199   0.227   0.260
 29 A'   10 A"   30 A'   11 A"   31 A'   32 A'   33 A'   12 A"                 
  0.271   0.286   0.362   0.384   0.404   0.405   0.437   0.526
 34 A'   35 A'   36 A'   37 A'   13 A"   38 A'   39 A'   14 A"                 
  0.535   0.573   0.585   0.611   0.726   0.742   0.762   0.821
 15 A"   40 A'   41 A'   42 A'   16 A"   43 A'   44 A'   45 A'                 
  0.826   0.847   0.956   1.038   1.237   1.272   1.331   1.367
 17 A"   46 A'   47 A'   48 A'   49 A'   18 A"   50 A'   51 A'                 
  1.593   1.693   1.709   1.783   1.907   1.933   1.981   2.115
 19 A"   52 A'   20 A"   53 A'   54 A'   21 A"   55 A'   22 A"                 
  2.173   2.369   2.398   2.672   2.680   2.960   3.508   3.594
 56 A'   57 A'   58 A'   59 A'   23 A"   60 A'   61 A'   24 A"                 
  3.721   3.747   3.771   3.820   3.886   3.915   3.958   3.965
 62 A'   25 A"   63 A'   26 A"   27 A"   64 A'   28 A"   65 A'                 
  3.983   4.004   4.087   4.345   4.464   4.934   6.257   6.299
 66 A'   29 A"   67 A'   68 A'   69 A'   70 A'   30 A"   71 A'                 
  6.409   6.583   7.503   7.525   7.600  35.094  35.748  47.847
 72 A'   73 A'   31 A"   74 A'   75 A'   76 A'   77 A'   78 A'                 
 66.738 289.693 289.713 289.8181020.633
 79 A'   32 A"   80 A'   81 A'   82 A'                                         
 --------------------------------------------------------------

          Ground-State Mulliken Net Atomic Charges

     Atom                 Charge (a.u.)
  ----------------------------------------
      1 N                     0.064268
      2 N                    -0.034553
      3 F                    -0.088664
      4 Br                    0.058949
  ----------------------------------------
  Sum of atomic charges =     0.000000

 -----------------------------------------------------------------
                    Cartesian Multipole Moments
 -----------------------------------------------------------------
    Charge (ESU x 10^10)
                 0.0000
    Dipole Moment (Debye)
         X       1.3516      Y      -0.0590      Z      -0.0000
       Tot       1.3529
    Quadrupole Moments (Debye-Ang)
        XX     -35.0809     XY       1.9931     YY     -35.8707
        XZ      -0.0000     YZ      -0.0000     ZZ     -33.6195
    Octopole Moments (Debye-Ang^2)
       XXX      27.1653    XXY       3.6367    XYY       8.2731
       YYY       9.5932    XXZ       0.0000    XYZ      -0.0000
       YYZ       0.0000    XZZ       4.1602    YZZ       1.9272
       ZZZ       0.0000
    Hexadecapole Moments (Debye-Ang^3)
      XXXX    -353.2342   XXXY      -1.4953   XXYY     -77.7568
      XYYY      -8.3404   YYYY    -108.3266   XXXZ       0.0000
      XXYZ      -0.0000   XYYZ       0.0000   YYYZ      -0.0000
      XXZZ     -62.5846   XYZZ      -2.1178   YYZZ     -23.2542
      XZZZ       0.0000   YZZZ      -0.0000   ZZZZ     -34.3921
 -----------------------------------------------------------------
Archival summary:
1\1\TWL02\OPT\ProcedureUnspecified\BasisUnspecified\r112\taweetha\TueOct3013:43:192018TueOct3013:43:192018\0\\#,OPT,ProcedureUnspecified,BasisUnspecified,\\0,1\Br\N,1,1.93851\N,2,1.19008,1,122.296\F,3,1.45751,2,116.372,1,-0,0\\\@

 Total job time:  86.79s(wall), 86.13s(cpu) 
 Tue Oct 30 13:43:19 2018

        *************************************************************
        *                                                           *
        *  Thank you very much for using Q-Chem.  Have a nice day.  *
        *                                                           *
        *************************************************************


 
User input: 2 of 2 
 
Q-Chem Developer Version!
                  Welcome to Q-Chem
     A Quantum Leap Into The Future Of Chemistry


 Q-Chem 5.1, Q-Chem, Inc., Pleasanton, CA (2018)

 Yihan Shao,  Zhengting Gan,  E. Epifanovsky,  A. T. B. Gilbert,  M. Wormit,  
 J. Kussmann,  A. W. Lange,  A. Behn,  Jia Deng,  Xintian Feng,  D. Ghosh,  
 M. Goldey,  P. R. Horn,  L. D. Jacobson,  I. Kaliman,  T. Kus,  A. Landau,  
 Jie Liu,  E. I. Proynov,  R. M. Richard,  R. P. Steele,  E. J. Sundstrom,  
 H. L. Woodcock III,  P. M. Zimmerman,  D. Zuev,  B. Albrecht,  E. Alguire,  
 S. A. Baeppler,  D. Barton,  Z. Benda,  Y. A. Bernard,  E. J. Berquist,  
 K. B. Bravaya,  H. Burton,  D. Casanova,  Chun-Min Chang,  Yunqing Chen,  
 A. Chien,  K. D. Closser,  M. P. Coons,  S. Coriani,  S. Dasgupta,  
 A. L. Dempwolff,  M. Diedenhofen,  Hainam Do,  R. G. Edgar,  Po-Tung Fang,  
 S. Faraji,  S. Fatehi,  Qingguo Feng,  K. D. Fenk,  J. Fosso-Tande,  
 Qinghui Ge,  A. Ghysels,  G. Gidofalvi,  J. Gomes,  J. Gonthier,  A. Gunina,  
 D. Hait,  M. W. D. Hanson-Heine,  P. H. P. Harbach,  A. W. Hauser,  
 J. E. Herr,  E. G. Hohenstein,  Z. C. Holden,  Kerwin Hui,  B. C. Huynh,  
 T.-C. Jagau,  Hyunjun Ji,  B. Kaduk,  K. Khistyaev,  Jaehoon Kim,  
 P. Klunzinger,  K. Koh,  D. Kosenkov,  L. Koulias,  T. Kowalczyk,  
 C. M. Krauter,  A. Kunitsa,  Ka Un Lao,  A. Laurent,  K. V. Lawler,  
 Joonho Lee,  D. Lefrancois,  S. Lehtola,  D. S. Levine,  Yi-Pei Li,  
 You-Sheng Lin,  Fenglai Liu,  E. Livshits,  A. Luenser,  P. Manohar,  
 E. Mansoor,  S. F. Manzer,  Shan-Ping Mao,  Yuezhi Mao,  N. Mardirossian,  
 A. V. Marenich,  T. Markovich,  L. A. Martinez-Martinez,  S. A. Maurer,  
 N. J. Mayhall,  S. C. McKenzie,  J.-M. Mewes,  A. F. Morrison,  
 J. W. Mullinax,  K. Nanda,  T. S. Nguyen-Beck,  R. Olivares-Amaya,  
 J. A. Parkhill,  T. M. Perrine,  F. Plasser,  P. Pokhilko,  S. Prager,  
 A. Prociuk,  E. Ramos,  D. R. Rehn,  F. Rob,  M. Schneider,  N. Sergueev,  
 S. M. Sharada,  S. Sharma,  D. W. Small,  T. Stauch,  T. Stein,  
 Yu-Chuan Su,  A. J. W. Thom,  A. Tkatchenko,  T. Tsuchimochi,  N. M. Tubman,  
 L. Vogt,  M. L. Vidal,  O. Vydrov,  M. A. Watson,  J. Wenzel,  
 M. de Wergifosse,  T. A. Wesolowski,  A. White,  J. Witte,  A. Yamada,  
 Jun Yang,  K. Yao,  S. Yeganeh,  S. R. Yost,  Zhi-Qiang You,  A. Zech,  
 Igor Ying Zhang,  Xing Zhang,  Yan Zhao,  Ying Zhu,  B. R. Brooks,  
 G. K. L. Chan,  C. J. Cramer,  M. S. Gordon,  W. J. Hehre,  A. Klamt,  
 M. W. Schmidt,  C. D. Sherrill,  D. G. Truhlar,  A. Aspuru-Guzik,  R. Baer,  
 A. T. Bell,  N. A. Besley,  Jeng-Da Chai,  A. E. DePrince, III,  
 R. A. DiStasio Jr.,  A. Dreuw,  B. D. Dunietz,  T. R. Furlani,  
 Chao-Ping Hsu,  Yousung Jung,  Jing Kong,  D. S. Lambrecht,  WanZhen Liang,  
 C. Ochsenfeld,  V. A. Rassolov,  L. V. Slipchenko,  J. E. Subotnik,  
 T. Van Voorhis,  J. M. Herbert,  A. I. Krylov,  P. M. W. Gill,  M. Head-Gordon

 Contributors to earlier versions of Q-Chem not listed above: 
 R. D. Adamson,  B. Austin,  J. Baker,  G. J. O. Beran,  K. Brandhorst,  
 S. T. Brown,  E. F. C. Byrd,  A. K. Chakraborty,  C.-L. Cheng,  
 Siu Hung Chien,  D. M. Chipman,  D. L. Crittenden,  H. Dachsel,  
 R. J. Doerksen,  A. D. Dutoi,  L. Fusti-Molnar,  W. A. Goddard III,  
 A. Golubeva-Zadorozhnaya,  S. R. Gwaltney,  G. Hawkins,  A. Heyden,  
 S. Hirata,  G. Kedziora,  F. J. Keil,  C. Kelley,  Jihan Kim,  R. A. King,  
 R. Z. Khaliullin,  P. P. Korambath,  W. Kurlancheek,  A. M. Lee,  M. S. Lee,  
 S. V. Levchenko,  Ching Yeh Lin,  D. Liotard,  R. C. Lochan,  I. Lotan,  
 P. E. Maslen,  N. Nair,  D. P. O'Neill,  D. Neuhauser,  E. Neuscamman,  
 C. M. Oana,  R. Olson,  B. Peters,  R. Peverati,  P. A. Pieniazek,  
 Y. M. Rhee,  J. Ritchie,  M. A. Rohrdanz,  E. Rosta,  N. J. Russ,  
 H. F. Schaefer III,  N. E. Schultz,  N. Shenvi,  A. C. Simmonett,  A. Sodt,  
 D. Stuck,  K. S. Thanthiriwatte,  V. Vanovschi,  Tao Wang,  A. Warshel,  
 C. F. Williams,  Q. Wu,  X. Xu,  W. Zhang

 Please cite Q-Chem as follows:
 Y. Shao et al., Mol. Phys. 113, 184-215 (2015)
 DOI: 10.1080/00268976.2014.952696

 Q-Chem 5.1.1 for Intel X86 EM64T Linux

 Parts of Q-Chem use Armadillo 8.300.2 (Tropical Shenanigans).
 http://arma.sourceforge.net/

 Q-Chem begins on Tue Oct 30 13:43:19 2018  

Host: 
0

     Scratch files written to /scratch/taweetham/qchem16549//
The previous job contains 0 fragments, simply inherited here
Input Ideriv = 2
Curr. Ideriv = -1
Max.  Ideriv = 2

Checking the input file for inconsistencies... 	...done.

--------------------------------------------------------------
User input:
--------------------------------------------------------------

$molecule
read
$end

$rem
   job_type 	frequency
   basis 	6-311++g**
   method	b3lyp	
$end


--------------------------------------------------------------
 ----------------------------------------------------------------
             Standard Nuclear Orientation (Angstroms)
    I     Atom           X                Y                Z
 ----------------------------------------------------------------
    1      N      -0.6365463818    -1.0261039277     0.0000000000
    2      N      -1.7363529505    -0.5714407759    -0.0000000000
    3      F      -1.8357756163     0.8826776972    -0.0000000000
    4      Br      0.9466364535     0.0925346757     0.0000000000
 ----------------------------------------------------------------
 Molecular Point Group                 Cs    NOp =  2
 Largest Abelian Subgroup              Cs    NOp =  2
 Nuclear Repulsion Energy =   230.8683976538 hartrees
 There are       29 alpha and       29 beta electrons
 Requested basis set is 6-311++G(d,p)
 There are 37 shells and 114 basis functions

 Total QAlloc Memory Limit   2000 MB
 Mega-Array Size       188 MB
 MEM_STATIC part       192 MB

                       Distance Matrix (Angstroms)
             N (  1)   N (  2)   F (  3)
   N (  2)  1.190081
   F (  3)  2.254240  1.457513
   Br(  4)  1.938510  2.763928  2.892429

 A cutoff of  1.0D-11 yielded    631 shell pairs
 There are      6303 function pairs (      6996 Cartesian)
 Smallest overlap matrix eigenvalue = 1.72E-04
 Guess from superposition of atomic densities
 Warning:  Energy on first SCF cycle will be non-variational
 SAD guess density has 58.000000 electrons

 -----------------------------------------------------------------------
  General SCF calculation program by
  Eric Jon Sundstrom, Paul Horn, Yuezhi Mao, Dmitri Zuev, Alec White,
  David Stuck, Shaama M.S., Shane Yost, Joonho Lee, David Small,
  Daniel Levine, Susi Lehtola, Hugh Burton, Evgeny Epifanovsky
 -----------------------------------------------------------------------
 Exchange:     0.2000 Hartree-Fock + 0.0800 Slater + 0.7200 B88
 Correlation:  0.1900 VWN1RPA + 0.8100 LYP
 Using SG-1 standard quadrature grid
 A restricted SCF calculation will be
 performed using DIIS
 SCF converges when DIIS error is below 1.0e-08
 ---------------------------------------
  Cycle       Energy         DIIS error
 ---------------------------------------
    1   -2783.8057154348      4.75e-02  
    2   -2783.3956222185      6.01e-03  
    3   -2783.3045118487      1.09e-02  
    4   -2783.4263632491      2.32e-03  
    5   -2783.4311511614      6.78e-04  
    6   -2783.4313913593      4.64e-04  
    7   -2783.4316668728      6.29e-05  
    8   -2783.4316702872      8.98e-06  
    9   -2783.4316703536      5.98e-06  
   10   -2783.4316704137      1.62e-06  
   11   -2783.4316704186      2.02e-07  
   12   -2783.4316704187      3.60e-08  
   13   -2783.4316704187      7.60e-09  Convergence criterion met
 ---------------------------------------
 SCF time:   CPU 10.72s  wall 11.00s 
 SCF   energy in the final basis set =    -2783.4316704187
 Total energy in the final basis set =    -2783.4316704187

 --------------------------------------------------------------
             Orbital Energies (a.u.) and Symmetries
 --------------------------------------------------------------

 Alpha MOs, Restricted
 -- Occupied --                  
-482.89  -62.54  -56.36  -56.36  -56.36  -24.73  -14.51  -14.47
  1 A'    2 A'    3 A'    1 A"    4 A'    5 A'    6 A'    7 A'                 
 -8.751  -6.586  -6.568  -6.566  -2.695  -2.691  -2.690  -2.676
  8 A'    9 A'    2 A"   10 A'   11 A'    3 A"   12 A'   13 A'                 
 -2.676  -1.256  -1.107  -0.843  -0.668  -0.579  -0.527  -0.518
  4 A"   14 A'   15 A'   16 A'   17 A'   18 A'    5 A"   19 A'                 
 -0.426  -0.413  -0.364  -0.338  -0.324
  6 A"   20 A'   21 A'    7 A"   22 A'                                         
 -- Virtual --                   
 -0.141  -0.101  -0.002   0.017   0.048   0.049   0.056   0.098
 23 A'    8 A"   24 A'   25 A'    9 A"   26 A'   27 A'   28 A'                 
  0.107   0.110   0.148   0.160   0.165   0.199   0.227   0.260
 29 A'   10 A"   30 A'   11 A"   31 A'   32 A'   33 A'   12 A"                 
  0.271   0.286   0.362   0.384   0.404   0.405   0.437   0.526
 34 A'   35 A'   36 A'   37 A'   13 A"   38 A'   39 A'   14 A"                 
  0.535   0.573   0.585   0.611   0.726   0.742   0.762   0.821
 15 A"   40 A'   41 A'   42 A'   16 A"   43 A'   44 A'   45 A'                 
  0.826   0.847   0.956   1.038   1.237   1.272   1.331   1.367
 17 A"   46 A'   47 A'   48 A'   49 A'   18 A"   50 A'   51 A'                 
  1.593   1.693   1.709   1.783   1.907   1.933   1.981   2.115
 19 A"   52 A'   20 A"   53 A'   54 A'   21 A"   55 A'   22 A"                 
  2.173   2.369   2.398   2.672   2.680   2.960   3.508   3.594
 56 A'   57 A'   58 A'   59 A'   23 A"   60 A'   61 A'   24 A"                 
  3.721   3.747   3.771   3.820   3.886   3.915   3.958   3.965
 62 A'   25 A"   63 A'   26 A"   27 A"   64 A'   28 A"   65 A'                 
  3.983   4.004   4.087   4.345   4.464   4.934   6.256   6.299
 66 A'   29 A"   67 A'   68 A'   69 A'   70 A'   30 A"   71 A'                 
  6.409   6.583   7.503   7.525   7.600  35.094  35.748  47.847
 72 A'   73 A'   31 A"   74 A'   75 A'   76 A'   77 A'   78 A'                 
 66.738 289.693 289.713 289.8181020.633
 79 A'   32 A"   80 A'   81 A'   82 A'                                         

 Beta MOs, Restricted
 -- Occupied --                  
-482.89  -62.54  -56.36  -56.36  -56.36  -24.73  -14.51  -14.47
  1 A'    2 A'    3 A'    1 A"    4 A'    5 A'    6 A'    7 A'                 
 -8.751  -6.586  -6.568  -6.566  -2.695  -2.691  -2.690  -2.676
  8 A'    9 A'    2 A"   10 A'   11 A'    3 A"   12 A'   13 A'                 
 -2.676  -1.256  -1.107  -0.843  -0.668  -0.579  -0.527  -0.518
  4 A"   14 A'   15 A'   16 A'   17 A'   18 A'    5 A"   19 A'                 
 -0.426  -0.413  -0.364  -0.338  -0.324
  6 A"   20 A'   21 A'    7 A"   22 A'                                         
 -- Virtual --                   
 -0.141  -0.101  -0.002   0.017   0.048   0.049   0.056   0.098
 23 A'    8 A"   24 A'   25 A'    9 A"   26 A'   27 A'   28 A'                 
  0.107   0.110   0.148   0.160   0.165   0.199   0.227   0.260
 29 A'   10 A"   30 A'   11 A"   31 A'   32 A'   33 A'   12 A"                 
  0.271   0.286   0.362   0.384   0.404   0.405   0.437   0.526
 34 A'   35 A'   36 A'   37 A'   13 A"   38 A'   39 A'   14 A"                 
  0.535   0.573   0.585   0.611   0.726   0.742   0.762   0.821
 15 A"   40 A'   41 A'   42 A'   16 A"   43 A'   44 A'   45 A'                 
  0.826   0.847   0.956   1.038   1.237   1.272   1.331   1.367
 17 A"   46 A'   47 A'   48 A'   49 A'   18 A"   50 A'   51 A'                 
  1.593   1.693   1.709   1.783   1.907   1.933   1.981   2.115
 19 A"   52 A'   20 A"   53 A'   54 A'   21 A"   55 A'   22 A"                 
  2.173   2.369   2.398   2.672   2.680   2.960   3.508   3.594
 56 A'   57 A'   58 A'   59 A'   23 A"   60 A'   61 A'   24 A"                 
  3.721   3.747   3.771   3.820   3.886   3.915   3.958   3.965
 62 A'   25 A"   63 A'   26 A"   27 A"   64 A'   28 A"   65 A'                 
  3.983   4.004   4.087   4.345   4.464   4.934   6.256   6.299
 66 A'   29 A"   67 A'   68 A'   69 A'   70 A'   30 A"   71 A'                 
  6.409   6.583   7.503   7.525   7.600  35.094  35.748  47.847
 72 A'   73 A'   31 A"   74 A'   75 A'   76 A'   77 A'   78 A'                 
 66.738 289.693 289.713 289.8181020.633
 79 A'   32 A"   80 A'   81 A'   82 A'                                         
 --------------------------------------------------------------

          Ground-State Mulliken Net Atomic Charges

     Atom                 Charge (a.u.)
  ----------------------------------------
      1 N                     0.064233
      2 N                    -0.034515
      3 F                    -0.088669
      4 Br                    0.058952
  ----------------------------------------
  Sum of atomic charges =     0.000000

 -----------------------------------------------------------------
                    Cartesian Multipole Moments
 -----------------------------------------------------------------
    Charge (ESU x 10^10)
                 0.0000
    Dipole Moment (Debye)
         X       1.3511      Y      -0.0736      Z      -0.0000
       Tot       1.3531
    Quadrupole Moments (Debye-Ang)
        XX     -35.0083     XY       1.9733     YY     -35.9120
        XZ      -0.0000     YZ      -0.0000     ZZ     -33.6194
    Octopole Moments (Debye-Ang^2)
       XXX      26.1236    XXY       3.8244    XYY       7.8732
       YYY      10.1214    XXZ      -0.0000    XYZ      -0.0000
       YYZ      -0.0000    XZZ       3.8103    YZZ       2.1304
       ZZZ      -0.0000
    Hexadecapole Moments (Debye-Ang^3)
      XXXX    -352.0926   XXXY      -0.2910   XXYY     -77.7780
      XYYY      -7.0726   YYYY    -108.2851   XXXZ       0.0000
      XXYZ      -0.0000   XYYZ       0.0000   YYYZ      -0.0000
      XXZZ     -62.5371   XYZZ      -1.7044   YYZZ     -23.2429
      XZZZ       0.0000   YZZZ      -0.0000   ZZZZ     -34.3919
 -----------------------------------------------------------------
 Calculating MO derivatives via CPSCF
   1         3          12      0.164483    0.054447
   2         3          12      0.024045    0.009192
   3         3          12      0.003115    0.001148
   4         3          12      0.000294    0.000115
   5        12           3      0.000015    0.000007
   6        15           0      0.000000    0.000000    Roots Converged
 Time for AOints: 2.4 s (CPU) 2.4 s (wall)
 ------------------------------------------------------------------------------
                     AOints        : Timing summary (seconds)
 ------------------------------------------------------------------------------
     job step          cpu (% of tot)      sys (% of tot)     wall (% of tot)
 ------------------------------------------------------------------------------
  cpscf_lag         0.3183E+02 (55.8)   0.5100E-04 (19.4)   0.3188E+02 (55.8)
  iterzp            0.2275E+02 (39.9)   0.2120E-03 (80.6)   0.2281E+02 (39.9)
  make_fx           0.0000E+00 ( 0.0)   0.0000E+00 ( 0.0)   0.0000E+00 ( 0.0)
  AOints            0.2380E+01 ( 4.2)   0.0000E+00 ( 0.0)   0.2382E+01 ( 4.2)
 ------------------------------------------------------------------------------
   Grand Totals     0.5701E+02          0.2630E-03          0.5711E+02
 ------------------------------------------------------------------------------
 Calculating analytic Hessian of the SCF energy
 Polarizability Matrix (a.u.)
            1           2           3
    1 -59.8252476  -2.7117788   0.0000000
    2  -2.7117788 -34.2321567  -0.0000000
    3   0.0000000  -0.0000000 -23.3494633

 Direct stationary perturbation theory relativistic correction:

 rels  =      16.879634504983
 relv  =     -56.953898122992
 rel2e =       8.848010825484
 E_rel =     -31.226252792525

 Hessian of the SCF Energy
            1           2           3           4           5           6
    1   0.6931580  -0.2460083  -0.0000000  -0.6541984   0.1966041   0.0000000
    2  -0.2460083   0.2944972   0.0000000   0.2069328  -0.1528159  -0.0000000
    3  -0.0000000   0.0000000   0.0499863   0.0000000  -0.0000000  -0.0539847
    4  -0.6541984   0.2069328   0.0000000   0.7760317  -0.1314342  -0.0000000
    5   0.1966041  -0.1528159  -0.0000000  -0.1314342   0.2307771   0.0000000
    6   0.0000000  -0.0000000  -0.0539847  -0.0000000   0.0000000   0.0589228
    7  -0.0146714   0.0611116  -0.0000000  -0.0455099  -0.0473625  -0.0000000
    8   0.0762234  -0.0860635   0.0000000  -0.0551753  -0.0749108  -0.0000000
    9   0.0000000   0.0000000   0.0240457  -0.0000000  -0.0000000  -0.0259560
   10  -0.0242882  -0.0220362  -0.0000000  -0.0763234  -0.0178075   0.0000000
   11  -0.0268193  -0.0556178  -0.0000000  -0.0203233  -0.0030504   0.0000000
   12  -0.0000000  -0.0000000  -0.0200473   0.0000000  -0.0000000   0.0210179
            7           8           9          10          11          12
    1  -0.0146714   0.0762234   0.0000000  -0.0242882  -0.0268193  -0.0000000
    2   0.0611116  -0.0860635   0.0000000  -0.0220362  -0.0556178  -0.0000000
    3  -0.0000000   0.0000000   0.0240457  -0.0000000  -0.0000000  -0.0200473
    4  -0.0455099  -0.0551753  -0.0000000  -0.0763234  -0.0203233   0.0000000
    5  -0.0473625  -0.0749108  -0.0000000  -0.0178075  -0.0030504  -0.0000000
    6  -0.0000000  -0.0000000  -0.0259560   0.0000000   0.0000000   0.0210179
    7   0.0565694  -0.0224262  -0.0000000   0.0036119   0.0086770   0.0000000
    8  -0.0224262   0.1452485   0.0000000   0.0013781   0.0157258  -0.0000000
    9  -0.0000000   0.0000000   0.0113828   0.0000000  -0.0000000  -0.0094725
   10   0.0036119   0.0013781   0.0000000   0.0969996   0.0384655  -0.0000000
   11   0.0086770   0.0157258  -0.0000000   0.0384655   0.0429424   0.0000000
   12   0.0000000  -0.0000000  -0.0094725  -0.0000000   0.0000000   0.0085019
 Gradient time:  CPU 76.70 s  wall 78.06 s
 **********************************************************************
 **                                                                  **
 **                       VIBRATIONAL ANALYSIS                       **
 **                       --------------------                       **
 **                                                                  **
 **        VIBRATIONAL FREQUENCIES (CM**-1) AND NORMAL MODES         **
 **     FORCE CONSTANTS (mDYN/ANGSTROM) AND REDUCED MASSES (AMU)     **
 **                  INFRARED INTENSITIES (KM/MOL)                   **
 **                                                                  **
 **********************************************************************


 Mode:                 1                      2                      3
 Frequency:       196.53                 417.56                 472.85
 Force Cnst:      0.5214                 1.7428                 1.8991
 Red. Mass:      22.9125                16.9656                14.4163
 IR Active:          YES                    YES                    YES
 IR Intens:        2.442                 71.370                  0.957
 Raman Active:       YES                    YES                    YES
               X      Y      Z        X      Y      Z        X      Y      Z
 N          0.111 -0.284  0.000    0.680  0.385 -0.000   -0.000 -0.000 -0.653
 N          0.194 -0.028 -0.000    0.509 -0.035  0.000   -0.000 -0.000  0.718
 F          0.889 -0.047  0.000   -0.209  0.214 -0.000    0.000 -0.000 -0.237
 Br        -0.268  0.067 -0.000   -0.161 -0.114  0.000    0.000  0.000  0.045
 TransDip  -0.043  0.026 -0.000    0.267 -0.046  0.000   -0.000 -0.000  0.031

 Mode:                 4                      5                      6
 Frequency:       616.71                 775.49                1701.83
 Force Cnst:      3.6288                 5.0651                23.9185
 Red. Mass:      16.1940                14.2953                14.0169
 IR Active:          YES                    YES                    YES
 IR Intens:      144.080                114.706                 58.938
 Raman Active:       YES                    YES                    YES
               X      Y      Z        X      Y      Z        X      Y      Z
 N         -0.042 -0.503  0.000    0.012  0.634  0.000   -0.655  0.270  0.000
 N          0.061 -0.568 -0.000   -0.416 -0.609 -0.000    0.676 -0.196 -0.000
 F         -0.092  0.639  0.000    0.227  0.033  0.000    0.003 -0.050  0.000
 Br         0.019  0.036 -0.000    0.017 -0.012 -0.000   -0.004 -0.001 -0.000
 TransDip   0.250 -0.292 -0.000    0.308 -0.150 -0.000   -0.034 -0.244 -0.000

 STANDARD THERMODYNAMIC QUANTITIES AT   298.15 K  AND     1.00 ATM

   This Molecule has  0 Imaginary Frequencies
   Zero point vibrational energy:        5.977 kcal/mol

   Atom    1 Element N  Has Mass   14.00307
   Atom    2 Element N  Has Mass   14.00307
   Atom    3 Element F  Has Mass   18.99840
   Atom    4 Element Br Has Mass   78.91830
   Molecular Mass:   125.922840 amu
   Principal axes and moments of inertia in amu*Bohr^2:
                             1           2           3
    Eigenvalues --      124.14932   650.99781   775.14713
          X               0.99998     0.00624    -0.00000
          Y              -0.00624     0.99998     0.00000
          Z               0.00000    -0.00000     1.00000
   Rotational Symmetry Number is   1
   The Molecule is an Asymmetric Top
   Translational Enthalpy:        0.889 kcal/mol
   Rotational Enthalpy:           0.889 kcal/mol
   Vibrational Enthalpy:          6.820 kcal/mol
   gas constant (RT):             0.592 kcal/mol
   Translational Entropy:        40.405  cal/mol.K
   Rotational Entropy:           25.641  cal/mol.K
   Vibrational Entropy:           4.450  cal/mol.K

   Total Enthalpy:                9.189 kcal/mol
   Total Entropy:                70.496  cal/mol.K

 ======================================================================

 STANDARD THERMODYNAMIC QUANTITIES FOR ANHARMONIC VIBRATION -- TOSH

   Zero point vibrational energy: ************ kcal/mol

   Vibrational Enthalpy:   ************ kcal/mol
   Vibrational Entropy:             NaN  cal/mol.K

   Total Enthalpy:         ************ kcal/mol
   Total Entropy:                   NaN  cal/mol.K

 ======================================================================

 STANDARD THERMODYNAMIC QUANTITIES FOR ANHARMONIC VIBRATION -- VPT2

   Zero point vibrational energy: ************ kcal/mol

   Vibrational Enthalpy:   ************ kcal/mol
   Vibrational Entropy:             NaN  cal/mol.K

   Total Enthalpy:         ************ kcal/mol
   Total Entropy:                   NaN  cal/mol.K

 ======================================================================

Archival summary:
1\1\TWL02\FREQ\ProcedureUnspecified\BasisUnspecified\r112\taweetha\TueOct3013:44:482018TueOct3013:44:482018\0\\#,FREQ,ProcedureUnspecified,BasisUnspecified,\\0,1\Br\N,1,1.93851\N,2,1.19008,1,122.296\F,3,1.45751,2,116.372,1,-0,0\\\@

 Total job time:  88.95s(wall), 87.49s(cpu) 
 Tue Oct 30 13:44:48 2018

        *************************************************************
        *                                                           *
        *  Thank you very much for using Q-Chem.  Have a nice day.  *
        *                                                           *
        *************************************************************
