# Supplementary material for: Geometric and energetic data from ab initio calculations of haloethene, haloimine, halomethylenephosphine, haloiminophosphine, halodiazene, halodiphosphene and halocyclopropane
Source: Data Brief. 2019 Nov 2;27:104738. doi: 10.1016/j.dib.2019.104738 (PMC6861602; doi:10.1016/j.dib.2019.104738)
Supplement: Multimedia component 6 [file mmc6.zip › NN/B3LYP/FENNClE.out]

Q-Chem Developer Version!
                  Welcome to Q-Chem
     A Quantum Leap Into The Future Of Chemistry


 Q-Chem 5.1, Q-Chem, Inc., Pleasanton, CA (2018)

 Yihan Shao,  Zhengting Gan,  E. Epifanovsky,  A. T. B. Gilbert,  M. Wormit,  
 J. Kussmann,  A. W. Lange,  A. Behn,  Jia Deng,  Xintian Feng,  D. Ghosh,  
 M. Goldey,  P. R. Horn,  L. D. Jacobson,  I. Kaliman,  T. Kus,  A. Landau,  
 Jie Liu,  E. I. Proynov,  R. M. Richard,  R. P. Steele,  E. J. Sundstrom,  
 H. L. Woodcock III,  P. M. Zimmerman,  D. Zuev,  B. Albrecht,  E. Alguire,  
 S. A. Baeppler,  D. Barton,  Z. Benda,  Y. A. Bernard,  E. J. Berquist,  
 K. B. Bravaya,  H. Burton,  D. Casanova,  Chun-Min Chang,  Yunqing Chen,  
 A. Chien,  K. D. Closser,  M. P. Coons,  S. Coriani,  S. Dasgupta,  
 A. L. Dempwolff,  M. Diedenhofen,  Hainam Do,  R. G. Edgar,  Po-Tung Fang,  
 S. Faraji,  S. Fatehi,  Qingguo Feng,  K. D. Fenk,  J. Fosso-Tande,  
 Qinghui Ge,  A. Ghysels,  G. Gidofalvi,  J. Gomes,  J. Gonthier,  A. Gunina,  
 D. Hait,  M. W. D. Hanson-Heine,  P. H. P. Harbach,  A. W. Hauser,  
 J. E. Herr,  E. G. Hohenstein,  Z. C. Holden,  Kerwin Hui,  B. C. Huynh,  
 T.-C. Jagau,  Hyunjun Ji,  B. Kaduk,  K. Khistyaev,  Jaehoon Kim,  
 P. Klunzinger,  K. Koh,  D. Kosenkov,  L. Koulias,  T. Kowalczyk,  
 C. M. Krauter,  A. Kunitsa,  Ka Un Lao,  A. Laurent,  K. V. Lawler,  
 Joonho Lee,  D. Lefrancois,  S. Lehtola,  D. S. Levine,  Yi-Pei Li,  
 You-Sheng Lin,  Fenglai Liu,  E. Livshits,  A. Luenser,  P. Manohar,  
 E. Mansoor,  S. F. Manzer,  Shan-Ping Mao,  Yuezhi Mao,  N. Mardirossian,  
 A. V. Marenich,  T. Markovich,  L. A. Martinez-Martinez,  S. A. Maurer,  
 N. J. Mayhall,  S. C. McKenzie,  J.-M. Mewes,  A. F. Morrison,  
 J. W. Mullinax,  K. Nanda,  T. S. Nguyen-Beck,  R. Olivares-Amaya,  
 J. A. Parkhill,  T. M. Perrine,  F. Plasser,  P. Pokhilko,  S. Prager,  
 A. Prociuk,  E. Ramos,  D. R. Rehn,  F. Rob,  M. Schneider,  N. Sergueev,  
 S. M. Sharada,  S. Sharma,  D. W. Small,  T. Stauch,  T. Stein,  
 Yu-Chuan Su,  A. J. W. Thom,  A. Tkatchenko,  T. Tsuchimochi,  N. M. Tubman,  
 L. Vogt,  M. L. Vidal,  O. Vydrov,  M. A. Watson,  J. Wenzel,  
 M. de Wergifosse,  T. A. Wesolowski,  A. White,  J. Witte,  A. Yamada,  
 Jun Yang,  K. Yao,  S. Yeganeh,  S. R. Yost,  Zhi-Qiang You,  A. Zech,  
 Igor Ying Zhang,  Xing Zhang,  Yan Zhao,  Ying Zhu,  B. R. Brooks,  
 G. K. L. Chan,  C. J. Cramer,  M. S. Gordon,  W. J. Hehre,  A. Klamt,  
 M. W. Schmidt,  C. D. Sherrill,  D. G. Truhlar,  A. Aspuru-Guzik,  R. Baer,  
 A. T. Bell,  N. A. Besley,  Jeng-Da Chai,  A. E. DePrince, III,  
 R. A. DiStasio Jr.,  A. Dreuw,  B. D. Dunietz,  T. R. Furlani,  
 Chao-Ping Hsu,  Yousung Jung,  Jing Kong,  D. S. Lambrecht,  WanZhen Liang,  
 C. Ochsenfeld,  V. A. Rassolov,  L. V. Slipchenko,  J. E. Subotnik,  
 T. Van Voorhis,  J. M. Herbert,  A. I. Krylov,  P. M. W. Gill,  M. Head-Gordon

 Contributors to earlier versions of Q-Chem not listed above: 
 R. D. Adamson,  B. Austin,  J. Baker,  G. J. O. Beran,  K. Brandhorst,  
 S. T. Brown,  E. F. C. Byrd,  A. K. Chakraborty,  C.-L. Cheng,  
 Siu Hung Chien,  D. M. Chipman,  D. L. Crittenden,  H. Dachsel,  
 R. J. Doerksen,  A. D. Dutoi,  L. Fusti-Molnar,  W. A. Goddard III,  
 A. Golubeva-Zadorozhnaya,  S. R. Gwaltney,  G. Hawkins,  A. Heyden,  
 S. Hirata,  G. Kedziora,  F. J. Keil,  C. Kelley,  Jihan Kim,  R. A. King,  
 R. Z. Khaliullin,  P. P. Korambath,  W. Kurlancheek,  A. M. Lee,  M. S. Lee,  
 S. V. Levchenko,  Ching Yeh Lin,  D. Liotard,  R. C. Lochan,  I. Lotan,  
 P. E. Maslen,  N. Nair,  D. P. O'Neill,  D. Neuhauser,  E. Neuscamman,  
 C. M. Oana,  R. Olson,  B. Peters,  R. Peverati,  P. A. Pieniazek,  
 Y. M. Rhee,  J. Ritchie,  M. A. Rohrdanz,  E. Rosta,  N. J. Russ,  
 H. F. Schaefer III,  N. E. Schultz,  N. Shenvi,  A. C. Simmonett,  A. Sodt,  
 D. Stuck,  K. S. Thanthiriwatte,  V. Vanovschi,  Tao Wang,  A. Warshel,  
 C. F. Williams,  Q. Wu,  X. Xu,  W. Zhang

 Please cite Q-Chem as follows:
 Y. Shao et al., Mol. Phys. 113, 184-215 (2015)
 DOI: 10.1080/00268976.2014.952696

 Q-Chem 5.1.1 for Intel X86 EM64T Linux

 Parts of Q-Chem use Armadillo 8.300.2 (Tropical Shenanigans).
 http://arma.sourceforge.net/

 Q-Chem begins on Tue Oct 30 13:39:59 2018  

Host: 
0

     Scratch files written to /scratch/taweetham/qchem16502//
Input Ideriv = 2
Curr. Ideriv = -1
Max.  Ideriv = 2

Checking the input file for inconsistencies... 	...done.

--------------------------------------------------------------
User input:
--------------------------------------------------------------
$molecule
0 1
N 
N 1 NN 
F 2 NF 1 ANG 
Cl 1 NCl 2 ANG  3 DHA

NN=1.25
NH=1.09
NF=1.36
NCl=1.75
NBr=1.94
NI=2.14
ANG=120.0
DHA=0.0
$end

$rem
   job_type	optimization
   basis	6-311++g**
   method	b3lyp
$end

--------------------------------------------------------------
 ----------------------------------------------------------------
             Standard Nuclear Orientation (Angstroms)
    I     Atom           X                Y                Z
 ----------------------------------------------------------------
    1      N      -0.0009481251    -0.9515837659     0.0000000000
    2      N      -1.1947856971    -0.5811085960     0.0000000000
    3      F      -1.4951584278     0.7453062043     0.0000000000
    4      Cl      1.2839154474     0.2365347467    -0.0000000000
 ----------------------------------------------------------------
 Molecular Point Group                 Cs    NOp =  2
 Largest Abelian Subgroup              Cs    NOp =  2
 Nuclear Repulsion Energy =   148.7698026653 hartrees
 There are       20 alpha and       20 beta electrons
 Requested basis set is 6-311++G(d,p)
 There are 31 shells and 96 basis functions

 Total QAlloc Memory Limit   2000 MB
 Mega-Array Size       188 MB
 MEM_STATIC part       192 MB
 A cutoff of  1.0D-11 yielded    458 shell pairs
 There are      4616 function pairs (      5020 Cartesian)
 Smallest overlap matrix eigenvalue = 2.21E-04

 Scale SEOQF with 1.000000e-01/1.000000e-01/1.000000e-01

 Standard Electronic Orientation quadrupole field applied
 Nucleus-field energy     =     0.0000000031 hartrees
 Guess from superposition of atomic densities
 Warning:  Energy on first SCF cycle will be non-variational
 SAD guess density has 40.000000 electrons

 -----------------------------------------------------------------------
  General SCF calculation program by
  Eric Jon Sundstrom, Paul Horn, Yuezhi Mao, Dmitri Zuev, Alec White,
  David Stuck, Shaama M.S., Shane Yost, Joonho Lee, David Small,
  Daniel Levine, Susi Lehtola, Hugh Burton, Evgeny Epifanovsky
 -----------------------------------------------------------------------
 Exchange:     0.2000 Hartree-Fock + 0.0800 Slater + 0.7200 B88
 Correlation:  0.1900 VWN1RPA + 0.8100 LYP
 Using SG-1 standard quadrature grid
 A restricted SCF calculation will be
 performed using DIIS
 SCF converges when DIIS error is below 1.0e-08
 ---------------------------------------
  Cycle       Energy         DIIS error
 ---------------------------------------
    1    -669.9778479026      5.21e-02  
    2    -669.4602101808      6.55e-03  
    3    -669.3870546472      1.09e-02  
    4    -669.4901267360      2.48e-03  
    5    -669.4951147507      1.09e-03  
    6    -669.4961462841      3.36e-04  
    7    -669.4962387651      4.90e-05  
    8    -669.4962410744      1.58e-05  
    9    -669.4962413279      4.58e-06  
   10    -669.4962413470      5.43e-07  
   11    -669.4962413474      1.05e-07  
   12    -669.4962413474      3.04e-08  
   13    -669.4962413474      5.47e-09  Convergence criterion met
 ---------------------------------------
 SCF time:   CPU 6.22s  wall 7.00s 
 SCF   energy in the final basis set =     -669.4962413474
 Total energy in the final basis set =     -669.4962413474

 --------------------------------------------------------------
             Orbital Energies (a.u.) and Symmetries
 --------------------------------------------------------------

 Alpha MOs, Restricted
 -- Occupied --                  
-101.62  -24.76  -14.51  -14.47   -9.53   -7.30   -7.28   -7.28
  1 A'    2 A'    3 A'    4 A'    5 A'    6 A'    1 A"    7 A'                 
 -1.312  -1.087  -0.893  -0.701  -0.595  -0.549  -0.544  -0.442
  8 A'    9 A'   10 A'   11 A'   12 A'    2 A"   13 A'    3 A"                 
 -0.426  -0.373  -0.354  -0.342
 14 A'   15 A'    4 A"   16 A'                                                 
 -- Virtual --                   
 -0.112  -0.094   0.009   0.041   0.060   0.062   0.068   0.104
  5 A"   17 A'   18 A'   19 A'    6 A"   20 A'   21 A'   22 A'                 
  0.116   0.116   0.157   0.161   0.172   0.213   0.231   0.266
  7 A"   23 A'   24 A'    8 A"   25 A'   26 A'   27 A'    9 A"                 
  0.276   0.292   0.347   0.390   0.406   0.432   0.454   0.649
 28 A'   29 A'   30 A'   31 A'   32 A'   10 A"   33 A'   34 A'                 
  0.676   0.735   0.738   0.749   0.806   0.819   0.864   0.884
 11 A"   12 A"   35 A'   36 A'   37 A'   13 A"   38 A'   39 A'                 
  0.917   1.002   1.043   1.084   1.249   1.263   1.312   1.352
 14 A"   40 A'   41 A'   42 A'   43 A'   15 A"   44 A'   45 A'                 
  1.573   1.698   1.736   1.864   2.000   2.022   2.211   2.236
 16 A"   46 A'   17 A"   47 A'   48 A'   18 A"   49 A'   50 A'                 
  2.242   2.284   2.496   2.595   2.718   2.890   3.545   3.560
 19 A"   51 A'   52 A'   20 A"   53 A'   54 A'   55 A'   21 A"                 
  3.711   3.716   3.777   3.819   3.832   3.924   4.047   4.519
 22 A"   56 A'   57 A'   23 A"   58 A'   24 A"   59 A'   60 A'                 
  5.070   6.227   6.283   6.554   9.603  25.730  25.803  26.183
 61 A'   25 A"   62 A'   63 A'   64 A'   26 A"   65 A'   66 A'                 
 35.129  35.521  66.701 215.572
 67 A'   68 A'   69 A'   70 A'                                                 

 Beta MOs, Restricted
 -- Occupied --                  
-101.62  -24.76  -14.51  -14.47   -9.53   -7.30   -7.28   -7.28
  1 A'    2 A'    3 A'    4 A'    5 A'    6 A'    1 A"    7 A'                 
 -1.312  -1.087  -0.893  -0.701  -0.595  -0.549  -0.544  -0.442
  8 A'    9 A'   10 A'   11 A'   12 A'    2 A"   13 A'    3 A"                 
 -0.426  -0.373  -0.354  -0.342
 14 A'   15 A'    4 A"   16 A'                                                 
 -- Virtual --                   
 -0.112  -0.094   0.009   0.041   0.060   0.062   0.068   0.104
  5 A"   17 A'   18 A'   19 A'    6 A"   20 A'   21 A'   22 A'                 
  0.116   0.116   0.157   0.161   0.172   0.213   0.231   0.266
  7 A"   23 A'   24 A'    8 A"   25 A'   26 A'   27 A'    9 A"                 
  0.276   0.292   0.347   0.390   0.406   0.432   0.454   0.649
 28 A'   29 A'   30 A'   31 A'   32 A'   10 A"   33 A'   34 A'                 
  0.676   0.735   0.738   0.749   0.806   0.819   0.864   0.884
 11 A"   12 A"   35 A'   36 A'   37 A'   13 A"   38 A'   39 A'                 
  0.917   1.002   1.043   1.084   1.249   1.263   1.312   1.352
 14 A"   40 A'   41 A'   42 A'   43 A'   15 A"   44 A'   45 A'                 
  1.573   1.698   1.736   1.864   2.000   2.022   2.211   2.236
 16 A"   46 A'   17 A"   47 A'   48 A'   18 A"   49 A'   50 A'                 
  2.242   2.284   2.496   2.595   2.718   2.890   3.545   3.560
 19 A"   51 A'   52 A'   20 A"   53 A'   54 A'   55 A'   21 A"                 
  3.711   3.716   3.777   3.819   3.832   3.924   4.047   4.519
 22 A"   56 A'   57 A'   23 A"   58 A'   24 A"   59 A'   60 A'                 
  5.070   6.227   6.283   6.554   9.603  25.730  25.803  26.183
 61 A'   25 A"   62 A'   63 A'   64 A'   26 A"   65 A'   66 A'                 
 35.129  35.521  66.701 215.572
 67 A'   68 A'   69 A'   70 A'                                                 
 --------------------------------------------------------------

          Ground-State Mulliken Net Atomic Charges

     Atom                 Charge (a.u.)
  ----------------------------------------
      1 N                     0.169902
      2 N                    -0.134556
      3 F                    -0.007818
      4 Cl                   -0.027529
  ----------------------------------------
  Sum of atomic charges =     0.000000

 -----------------------------------------------------------------
                    Cartesian Multipole Moments
 -----------------------------------------------------------------
    Charge (ESU x 10^10)
                 0.0000
    Dipole Moment (Debye)
         X       0.6459      Y       0.4621      Z      -0.0000
       Tot       0.7942
    Quadrupole Moments (Debye-Ang)
        XX     -29.0637     XY       0.7634     YY     -30.2498
        XZ       0.0000     YZ       0.0000     ZZ     -27.8569
    Octopole Moments (Debye-Ang^2)
       XXX      -0.9244    XXY       4.6315    XYY      -0.2408
       YYY       8.6437    XXZ      -0.0000    XYZ      -0.0000
       YYZ      -0.0000    XZZ      -2.9167    YZZ       1.5280
       ZZZ      -0.0000
    Hexadecapole Moments (Debye-Ang^3)
      XXXX    -262.0873   XXXY      -2.5661   XXYY     -58.9060
      XYYY      -6.2886   YYYY     -93.5576   XXXZ       0.0000
      XXYZ       0.0000   XYYZ       0.0000   YYYZ       0.0000
      XXZZ     -48.5145   XYZZ      -2.2520   YYZZ     -19.6758
      XZZZ       0.0000   YZZZ       0.0000   ZZZZ     -26.6846
 -----------------------------------------------------------------
 Calculating analytic gradient of the SCF energy
 Gradient of SCF Energy
            1           2           3           4
    1   0.0533355  -0.0432273  -0.0067105  -0.0033976
    2  -0.0197934   0.0488938  -0.0232562  -0.0058442
    3   0.0000000  -0.0000000   0.0000000  -0.0000000
 Max gradient component =       5.334E-02
 RMS gradient           =       2.602E-02
 Gradient time:  CPU 1.57 s  wall 2.31 s
 Geometry Optimization Parameters
   NAtoms,    NIC,     NZ,  NCons,   NDum,   NFix, NCnnct, MaxDiis
        4      14       4       0       0       0       0       0


** GEOMETRY OPTIMIZATION IN DELOCALIZED INTERNAL COORDINATES **
   Searching for a Minimum

   Optimization Cycle:   1

                       Coordinates (Angstroms)
     ATOM                X               Y               Z
      1  N        -0.0009481251   -0.9515837659    0.0000000000
      2  N        -1.1947856971   -0.5811085960    0.0000000000
      3  F        -1.4951584278    0.7453062043    0.0000000000
      4  Cl        1.2839154474    0.2365347467    0.0000000000
   Point Group: cs    Number of degrees of freedom:     5


   Energy is   -669.496241347


 Attempting to Generate Delocalized Internal Coordinates

  5 Hessian modes will be used to form the next step
  Hessian Eigenvalues:
     0.250000    0.250000    0.304873    0.529475    0.832368

 Minimum Search - Taking Simple RFO Step
 Searching for Lamda that Minimizes Along All modes
 Value Taken    Lamda =  -0.00824279
 Step Taken.  Stepsize is  0.142800

                             Maximum     Tolerance    Cnvgd?
         Gradient           0.048158      0.000300      NO
         Displacement       0.104601      0.001200      NO
         Energy change     *********      0.000001      NO


 New Cartesian Coordinates Obtained by Inverse Iteration

 Displacement from previous Coordinates is:  0.310376
 ----------------------------------------------------------------
             Standard Nuclear Orientation (Angstroms)
    I     Atom           X                Y                Z
 ----------------------------------------------------------------
    1      N      -0.0359672985    -0.9631253221     0.0000000000
    2      N      -1.2024368289    -0.6224941774     0.0000000000
    3      F      -1.3728726592     0.7477677668     0.0000000000
    4      Cl      1.2042999839     0.2870003219     0.0000000000
 ----------------------------------------------------------------
 Molecular Point Group                 Cs    NOp =  2
 Largest Abelian Subgroup              Cs    NOp =  2
 Nuclear Repulsion Energy =   151.9964917989 hartrees
 There are       20 alpha and       20 beta electrons
 Applying Cartesian multipole field
    Component          Value
    ---------          -----
     (2,0,0)        1.00000E-11
     (0,2,0)        2.00000E-11
     (0,0,2)       -3.00000E-11
 Nucleus-field energy     =     0.0000000030 hartrees
 Requested basis set is 6-311++G(d,p)
 There are 31 shells and 96 basis functions
 A cutoff of  1.0D-11 yielded    464 shell pairs
 There are      4652 function pairs (      5060 Cartesian)
 Smallest overlap matrix eigenvalue = 2.04E-04
 Guess MOs from SCF MO coefficient file

 -----------------------------------------------------------------------
  General SCF calculation program by
  Eric Jon Sundstrom, Paul Horn, Yuezhi Mao, Dmitri Zuev, Alec White,
  David Stuck, Shaama M.S., Shane Yost, Joonho Lee, David Small,
  Daniel Levine, Susi Lehtola, Hugh Burton, Evgeny Epifanovsky
 -----------------------------------------------------------------------
 Exchange:     0.2000 Hartree-Fock + 0.0800 Slater + 0.7200 B88
 Correlation:  0.1900 VWN1RPA + 0.8100 LYP
 Using SG-1 standard quadrature grid
 A restricted SCF calculation will be
 performed using DIIS
 SCF converges when DIIS error is below 1.0e-08
 ---------------------------------------
  Cycle       Energy         DIIS error
 ---------------------------------------
    1    -669.4919692180      2.05e-03  
    2    -669.4987206478      7.16e-04  
    3    -669.4980678037      1.07e-03  
    4    -669.4992362234      1.85e-04  
    5    -669.4992551392      1.14e-04  
    6    -669.4992671226      2.79e-05  
    7    -669.4992676262      1.10e-05  
    8    -669.4992677314      2.56e-06  
    9    -669.4992677373      2.84e-07  
   10    -669.4992677374      6.92e-08  
   11    -669.4992677374      1.47e-08  
   12    -669.4992677374      2.00e-09  Convergence criterion met
 ---------------------------------------
 SCF time:   CPU 5.78s  wall 6.00s 
 SCF   energy in the final basis set =     -669.4992677374
 Total energy in the final basis set =     -669.4992677374

 --------------------------------------------------------------
             Orbital Energies (a.u.) and Symmetries
 --------------------------------------------------------------

 Alpha MOs, Restricted
 -- Occupied --                  
-101.62  -24.75  -14.51  -14.47   -9.53   -7.30   -7.28   -7.28
  1 A'    2 A'    3 A'    4 A'    5 A'    6 A'    1 A"    7 A'                 
 -1.304  -1.101  -0.894  -0.690  -0.597  -0.549  -0.543  -0.439
  8 A'    9 A'   10 A'   11 A'   12 A'    2 A"   13 A'    3 A"                 
 -0.417  -0.385  -0.358  -0.341
 14 A'   15 A'    4 A"   16 A'                                                 
 -- Virtual --                   
 -0.105  -0.105   0.013   0.042   0.060   0.062   0.068   0.104
  5 A"   17 A'   18 A'   19 A'    6 A"   20 A'   21 A'   22 A'                 
  0.115   0.116   0.156   0.160   0.172   0.213   0.231   0.264
  7 A"   23 A'   24 A'    8 A"   25 A'   26 A'   27 A'    9 A"                 
  0.277   0.308   0.363   0.395   0.415   0.433   0.449   0.647
 28 A'   29 A'   30 A'   31 A'   32 A'   10 A"   33 A'   34 A'                 
  0.674   0.732   0.735   0.757   0.808   0.822   0.861   0.891
 11 A"   35 A'   12 A"   36 A'   37 A'   13 A"   38 A'   39 A'                 
  0.916   0.992   1.043   1.084   1.246   1.264   1.316   1.353
 14 A"   40 A'   41 A'   42 A'   43 A'   15 A"   44 A'   45 A'                 
  1.577   1.708   1.725   1.846   2.015   2.033   2.212   2.244
 16 A"   46 A'   17 A"   47 A'   48 A'   18 A"   49 A'   19 A"                 
  2.245   2.336   2.526   2.644   2.709   2.924   3.532   3.573
 50 A'   51 A'   52 A'   20 A"   53 A'   54 A'   55 A'   21 A"                 
  3.717   3.720   3.762   3.814   3.882   3.925   4.063   4.527
 22 A"   56 A'   57 A'   23 A"   58 A'   24 A"   59 A'   60 A'                 
  5.047   6.235   6.295   6.522   9.610  25.731  25.806  26.188
 61 A'   25 A"   62 A'   63 A'   64 A'   26 A"   65 A'   66 A'                 
 35.118  35.644  66.712 215.581
 67 A'   68 A'   69 A'   70 A'                                                 

 Beta MOs, Restricted
 -- Occupied --                  
-101.62  -24.75  -14.51  -14.47   -9.53   -7.30   -7.28   -7.28
  1 A'    2 A'    3 A'    4 A'    5 A'    6 A'    1 A"    7 A'                 
 -1.304  -1.101  -0.894  -0.690  -0.597  -0.549  -0.543  -0.439
  8 A'    9 A'   10 A'   11 A'   12 A'    2 A"   13 A'    3 A"                 
 -0.417  -0.385  -0.358  -0.341
 14 A'   15 A'    4 A"   16 A'                                                 
 -- Virtual --                   
 -0.105  -0.105   0.013   0.042   0.060   0.062   0.068   0.104
  5 A"   17 A'   18 A'   19 A'    6 A"   20 A'   21 A'   22 A'                 
  0.115   0.116   0.156   0.160   0.172   0.213   0.231   0.264
  7 A"   23 A'   24 A'    8 A"   25 A'   26 A'   27 A'    9 A"                 
  0.277   0.308   0.363   0.395   0.415   0.433   0.449   0.647
 28 A'   29 A'   30 A'   31 A'   32 A'   10 A"   33 A'   34 A'                 
  0.674   0.732   0.735   0.757   0.808   0.822   0.861   0.891
 11 A"   35 A'   12 A"   36 A'   37 A'   13 A"   38 A'   39 A'                 
  0.916   0.992   1.043   1.084   1.246   1.264   1.316   1.353
 14 A"   40 A'   41 A'   42 A'   43 A'   15 A"   44 A'   45 A'                 
  1.577   1.708   1.725   1.846   2.015   2.033   2.212   2.244
 16 A"   46 A'   17 A"   47 A'   48 A'   18 A"   49 A'   19 A"                 
  2.245   2.336   2.526   2.644   2.709   2.924   3.532   3.573
 50 A'   51 A'   52 A'   20 A"   53 A'   54 A'   55 A'   21 A"                 
  3.717   3.720   3.762   3.814   3.882   3.925   4.063   4.527
 22 A"   56 A'   57 A'   23 A"   58 A'   24 A"   59 A'   60 A'                 
  5.047   6.235   6.295   6.522   9.610  25.731  25.806  26.188
 61 A'   25 A"   62 A'   63 A'   64 A'   26 A"   65 A'   66 A'                 
 35.118  35.644  66.712 215.581
 67 A'   68 A'   69 A'   70 A'                                                 
 --------------------------------------------------------------

          Ground-State Mulliken Net Atomic Charges

     Atom                 Charge (a.u.)
  ----------------------------------------
      1 N                     0.179115
      2 N                    -0.126359
      3 F                    -0.032039
      4 Cl                   -0.020717
  ----------------------------------------
  Sum of atomic charges =     0.000000

 -----------------------------------------------------------------
                    Cartesian Multipole Moments
 -----------------------------------------------------------------
    Charge (ESU x 10^10)
                 0.0000
    Dipole Moment (Debye)
         X       0.6042      Y       0.2931      Z      -0.0000
       Tot       0.6715
    Quadrupole Moments (Debye-Ang)
        XX     -29.1269     XY       1.1701     YY     -29.9869
        XZ       0.0000     YZ      -0.0000     ZZ     -27.7894
    Octopole Moments (Debye-Ang^2)
       XXX       0.4498    XXY       3.9145    XYY       0.4014
       YYY       7.4853    XXZ      -0.0000    XYZ      -0.0000
       YYZ      -0.0000    XZZ      -2.3153    YZZ       1.0046
       ZZZ      -0.0000
    Hexadecapole Moments (Debye-Ang^3)
      XXXX    -239.4852   XXXY      -6.3378   XXYY     -55.2827
      XYYY      -9.3700   YYYY     -96.9943   XXXZ      -0.0000
      XXYZ      -0.0000   XYYZ      -0.0000   YYYZ      -0.0000
      XXZZ     -44.4270   XYZZ      -3.4632   YYZZ     -20.2661
      XZZZ      -0.0000   YZZZ      -0.0000   ZZZZ     -26.5487
 -----------------------------------------------------------------
 Calculating analytic gradient of the SCF energy
 Gradient of SCF Energy
            1           2           3           4
    1   0.0113337  -0.0188534   0.0144188  -0.0068991
    2   0.0042544   0.0142773  -0.0192157   0.0006841
    3  -0.0000000  -0.0000000  -0.0000000   0.0000000
 Max gradient component =       1.922E-02
 RMS gradient           =       1.053E-02
 Gradient time:  CPU 1.56 s  wall 1.56 s
 Geometry Optimization Parameters
   NAtoms,    NIC,     NZ,  NCons,   NDum,   NFix, NCnnct, MaxDiis
        4      14       4       0       0       0       0       0

 Cartesian Hessian Update
 Hessian Updated using BFGS Update


** GEOMETRY OPTIMIZATION IN DELOCALIZED INTERNAL COORDINATES **
   Searching for a Minimum

   Optimization Cycle:   2

                       Coordinates (Angstroms)
     ATOM                X               Y               Z
      1  N        -0.0359672985   -0.9631253221    0.0000000000
      2  N        -1.2024368289   -0.6224941774    0.0000000000
      3  F        -1.3728726592    0.7477677668    0.0000000000
      4  Cl        1.2042999839    0.2870003219    0.0000000000
   Point Group: cs    Number of degrees of freedom:     5


   Energy is   -669.499267737

 Hessian Updated using BFGS Update

  5 Hessian modes will be used to form the next step
  Hessian Eigenvalues:
     0.240398    0.294019    0.415188    0.478799    0.830917

 Minimum Search - Taking Simple RFO Step
 Searching for Lamda that Minimizes Along All modes
 Value Taken    Lamda =  -0.00341579
 Step Taken.  Stepsize is  0.084905

                             Maximum     Tolerance    Cnvgd?
         Gradient           0.033168      0.000300      NO
         Displacement       0.061795      0.001200      NO
         Energy change     -0.003026      0.000001      NO


 New Cartesian Coordinates Obtained by Inverse Iteration

 Displacement from previous Coordinates is:  0.182051
 ----------------------------------------------------------------
             Standard Nuclear Orientation (Angstroms)
    I     Atom           X                Y                Z
 ----------------------------------------------------------------
    1      N      -0.0324535178    -0.9499614222     0.0000000000
    2      N      -1.1889814740    -0.6204980011     0.0000000000
    3      F      -1.4444257030     0.7588433445     0.0000000000
    4      Cl      1.2588838922     0.2607646679     0.0000000000
 ----------------------------------------------------------------
 Molecular Point Group                 Cs    NOp =  2
 Largest Abelian Subgroup              Cs    NOp =  2
 Nuclear Repulsion Energy =   149.6009183807 hartrees
 There are       20 alpha and       20 beta electrons
 Applying Cartesian multipole field
    Component          Value
    ---------          -----
     (2,0,0)        1.00000E-11
     (0,2,0)        2.00000E-11
     (0,0,2)       -3.00000E-11
 Nucleus-field energy     =     0.0000000031 hartrees
 Requested basis set is 6-311++G(d,p)
 There are 31 shells and 96 basis functions
 A cutoff of  1.0D-11 yielded    460 shell pairs
 There are      4624 function pairs (      5028 Cartesian)
 Smallest overlap matrix eigenvalue = 1.84E-04
 Guess MOs from SCF MO coefficient file

 -----------------------------------------------------------------------
  General SCF calculation program by
  Eric Jon Sundstrom, Paul Horn, Yuezhi Mao, Dmitri Zuev, Alec White,
  David Stuck, Shaama M.S., Shane Yost, Joonho Lee, David Small,
  Daniel Levine, Susi Lehtola, Hugh Burton, Evgeny Epifanovsky
 -----------------------------------------------------------------------
 Exchange:     0.2000 Hartree-Fock + 0.0800 Slater + 0.7200 B88
 Correlation:  0.1900 VWN1RPA + 0.8100 LYP
 Using SG-1 standard quadrature grid
 A restricted SCF calculation will be
 performed using DIIS
 SCF converges when DIIS error is below 1.0e-08
 ---------------------------------------
  Cycle       Energy         DIIS error
 ---------------------------------------
    1    -669.4984125697      1.19e-03  
    2    -669.5010175726      3.52e-04  
    3    -669.5007417748      6.80e-04  
    4    -669.5011248325      9.58e-05  
    5    -669.5011308232      5.95e-05  
    6    -669.5011335415      8.47e-06  
    7    -669.5011335900      3.99e-06  
    8    -669.5011336084      1.17e-06  
    9    -669.5011336098      1.45e-07  
   10    -669.5011336099      3.75e-08  
   11    -669.5011336099      5.69e-09  Convergence criterion met
 ---------------------------------------
 SCF time:   CPU 5.27s  wall 6.00s 
 SCF   energy in the final basis set =     -669.5011336099
 Total energy in the final basis set =     -669.5011336099

 --------------------------------------------------------------
             Orbital Energies (a.u.) and Symmetries
 --------------------------------------------------------------

 Alpha MOs, Restricted
 -- Occupied --                  
-101.62  -24.74  -14.51  -14.47   -9.53   -7.30   -7.28   -7.28
  1 A'    2 A'    3 A'    4 A'    5 A'    6 A'    1 A"    7 A'                 
 -1.290  -1.110  -0.895  -0.686  -0.597  -0.544  -0.536  -0.441
  8 A'    9 A'   10 A'   11 A'   12 A'    2 A"   13 A'    3 A"                 
 -0.422  -0.380  -0.360  -0.342
 14 A'   15 A'    4 A"   16 A'                                                 
 -- Virtual --                   
 -0.113  -0.103   0.010   0.036   0.060   0.060   0.067   0.105
 17 A'    5 A"   18 A'   19 A'    6 A"   20 A'   21 A'   22 A'                 
  0.114   0.114   0.155   0.161   0.172   0.213   0.232   0.265
 23 A'    7 A"   24 A'    8 A"   25 A'   26 A'   27 A'    9 A"                 
  0.276   0.305   0.370   0.395   0.413   0.432   0.455   0.643
 28 A'   29 A'   30 A'   31 A'   32 A'   10 A"   33 A'   34 A'                 
  0.671   0.734   0.734   0.758   0.805   0.820   0.863   0.891
 11 A"   12 A"   35 A'   36 A'   37 A'   13 A"   38 A'   39 A'                 
  0.918   0.995   1.042   1.083   1.250   1.266   1.323   1.357
 14 A"   40 A'   41 A'   42 A'   43 A'   15 A"   44 A'   45 A'                 
  1.583   1.705   1.715   1.836   1.995   2.040   2.214   2.237
 16 A"   46 A'   17 A"   47 A'   48 A'   18 A"   49 A'   50 A'                 
  2.241   2.349   2.512   2.657   2.729   2.936   3.533   3.577
 19 A"   51 A'   52 A'   20 A"   53 A'   54 A'   55 A'   21 A"                 
  3.724   3.725   3.765   3.821   3.900   3.906   4.052   4.496
 56 A'   22 A"   57 A'   23 A"   58 A'   24 A"   59 A'   60 A'                 
  5.014   6.240   6.296   6.488   9.602  25.728  25.801  26.184
 61 A'   25 A"   62 A'   63 A'   64 A'   26 A"   65 A'   66 A'                 
 35.106  35.692  66.716 215.571
 67 A'   68 A'   69 A'   70 A'                                                 

 Beta MOs, Restricted
 -- Occupied --                  
-101.62  -24.74  -14.51  -14.47   -9.53   -7.30   -7.28   -7.28
  1 A'    2 A'    3 A'    4 A'    5 A'    6 A'    1 A"    7 A'                 
 -1.290  -1.110  -0.895  -0.686  -0.597  -0.544  -0.536  -0.441
  8 A'    9 A'   10 A'   11 A'   12 A'    2 A"   13 A'    3 A"                 
 -0.422  -0.380  -0.360  -0.342
 14 A'   15 A'    4 A"   16 A'                                                 
 -- Virtual --                   
 -0.113  -0.103   0.010   0.036   0.060   0.060   0.067   0.105
 17 A'    5 A"   18 A'   19 A'    6 A"   20 A'   21 A'   22 A'                 
  0.114   0.114   0.155   0.161   0.172   0.213   0.232   0.265
 23 A'    7 A"   24 A'    8 A"   25 A'   26 A'   27 A'    9 A"                 
  0.276   0.305   0.370   0.395   0.413   0.432   0.455   0.643
 28 A'   29 A'   30 A'   31 A'   32 A'   10 A"   33 A'   34 A'                 
  0.671   0.734   0.734   0.758   0.805   0.820   0.863   0.891
 11 A"   12 A"   35 A'   36 A'   37 A'   13 A"   38 A'   39 A'                 
  0.918   0.995   1.042   1.083   1.250   1.266   1.323   1.357
 14 A"   40 A'   41 A'   42 A'   43 A'   15 A"   44 A'   45 A'                 
  1.583   1.705   1.715   1.836   1.995   2.040   2.214   2.237
 16 A"   46 A'   17 A"   47 A'   48 A'   18 A"   49 A'   50 A'                 
  2.241   2.349   2.512   2.657   2.729   2.936   3.533   3.577
 19 A"   51 A'   52 A'   20 A"   53 A'   54 A'   55 A'   21 A"                 
  3.724   3.725   3.765   3.821   3.900   3.906   4.052   4.496
 56 A'   22 A"   57 A'   23 A"   58 A'   24 A"   59 A'   60 A'                 
  5.014   6.240   6.296   6.488   9.602  25.728  25.801  26.184
 61 A'   25 A"   62 A'   63 A'   64 A'   26 A"   65 A'   66 A'                 
 35.106  35.692  66.716 215.571
 67 A'   68 A'   69 A'   70 A'                                                 
 --------------------------------------------------------------

          Ground-State Mulliken Net Atomic Charges

     Atom                 Charge (a.u.)
  ----------------------------------------
      1 N                     0.182649
      2 N                    -0.112103
      3 F                    -0.047938
      4 Cl                   -0.022608
  ----------------------------------------
  Sum of atomic charges =     0.000000

 -----------------------------------------------------------------
                    Cartesian Multipole Moments
 -----------------------------------------------------------------
    Charge (ESU x 10^10)
                 0.0000
    Dipole Moment (Debye)
         X       0.7535      Y       0.1708      Z      -0.0000
       Tot       0.7726
    Quadrupole Moments (Debye-Ang)
        XX     -29.1745     XY       1.2367     YY     -30.0165
        XZ      -0.0000     YZ      -0.0000     ZZ     -27.7904
    Octopole Moments (Debye-Ang^2)
       XXX       0.0753    XXY       3.9289    XYY       0.0162
       YYY       7.5764    XXZ      -0.0000    XYZ       0.0000
       YYZ      -0.0000    XZZ      -2.7134    YZZ       1.1087
       ZZZ       0.0000
    Hexadecapole Moments (Debye-Ang^3)
      XXXX    -253.5773   XXXY      -3.5074   XXYY     -57.6615
      XYYY      -7.7453   YYYY     -95.4502   XXXZ      -0.0000
      XXYZ      -0.0000   XYYZ      -0.0000   YYYZ      -0.0000
      XXZZ     -46.9951   XYZZ      -2.7607   YYZZ     -19.9780
      XZZZ       0.0000   YZZZ      -0.0000   ZZZZ     -26.5333
 -----------------------------------------------------------------
 Calculating analytic gradient of the SCF energy
 Gradient of SCF Energy
            1           2           3           4
    1   0.0008217  -0.0024363   0.0023275  -0.0007129
    2   0.0024524   0.0099983  -0.0112025  -0.0012482
    3   0.0000000  -0.0000000   0.0000000  -0.0000000
 Max gradient component =       1.120E-02
 RMS gradient           =       4.524E-03
 Gradient time:  CPU 1.55 s  wall 1.55 s
 Geometry Optimization Parameters
   NAtoms,    NIC,     NZ,  NCons,   NDum,   NFix, NCnnct, MaxDiis
        4      14       4       0       0       0       0       0

 Cartesian Hessian Update
 Hessian Updated using BFGS Update


** GEOMETRY OPTIMIZATION IN DELOCALIZED INTERNAL COORDINATES **
   Searching for a Minimum

   Optimization Cycle:   3

                       Coordinates (Angstroms)
     ATOM                X               Y               Z
      1  N        -0.0324535178   -0.9499614222    0.0000000000
      2  N        -1.1889814740   -0.6204980011    0.0000000000
      3  F        -1.4444257030    0.7588433445    0.0000000000
      4  Cl        1.2588838922    0.2607646679    0.0000000000
   Point Group: cs    Number of degrees of freedom:     5


   Energy is   -669.501133610

 Hessian Updated using BFGS Update

  5 Hessian modes will be used to form the next step
  Hessian Eigenvalues:
     0.236954    0.269760    0.346333    0.572961    0.801268

 Minimum Search - Taking Simple RFO Step
 Searching for Lamda that Minimizes Along All modes
 Value Taken    Lamda =  -0.00040427
 Step Taken.  Stepsize is  0.036159

                             Maximum     Tolerance    Cnvgd?
         Gradient           0.006279      0.000300      NO
         Displacement       0.025471      0.001200      NO
         Energy change     -0.001866      0.000001      NO


 New Cartesian Coordinates Obtained by Inverse Iteration

 Displacement from previous Coordinates is:  0.028010
 ----------------------------------------------------------------
             Standard Nuclear Orientation (Angstroms)
    I     Atom           X                Y                Z
 ----------------------------------------------------------------
    1      N      -0.0322563837    -0.9553349464     0.0000000000
    2      N      -1.1848579183    -0.6264775871     0.0000000000
    3      F      -1.4497309725     0.7692350080     0.0000000000
    4      Cl      1.2598684719     0.2617261146     0.0000000000
 ----------------------------------------------------------------
 Molecular Point Group                 Cs    NOp =  2
 Largest Abelian Subgroup              Cs    NOp =  2
 Nuclear Repulsion Energy =   149.0906241022 hartrees
 There are       20 alpha and       20 beta electrons
 Applying Cartesian multipole field
    Component          Value
    ---------          -----
     (2,0,0)        1.00000E-11
     (0,2,0)        2.00000E-11
     (0,0,2)       -3.00000E-11
 Nucleus-field energy     =     0.0000000031 hartrees
 Requested basis set is 6-311++G(d,p)
 There are 31 shells and 96 basis functions
 A cutoff of  1.0D-11 yielded    459 shell pairs
 There are      4620 function pairs (      5024 Cartesian)
 Smallest overlap matrix eigenvalue = 1.81E-04
 Guess MOs from SCF MO coefficient file

 -----------------------------------------------------------------------
  General SCF calculation program by
  Eric Jon Sundstrom, Paul Horn, Yuezhi Mao, Dmitri Zuev, Alec White,
  David Stuck, Shaama M.S., Shane Yost, Joonho Lee, David Small,
  Daniel Levine, Susi Lehtola, Hugh Burton, Evgeny Epifanovsky
 -----------------------------------------------------------------------
 Exchange:     0.2000 Hartree-Fock + 0.0800 Slater + 0.7200 B88
 Correlation:  0.1900 VWN1RPA + 0.8100 LYP
 Using SG-1 standard quadrature grid
 A restricted SCF calculation will be
 performed using DIIS
 SCF converges when DIIS error is below 1.0e-08
 ---------------------------------------
  Cycle       Energy         DIIS error
 ---------------------------------------
    1    -669.5011553363      4.04e-04  
    2    -669.5013908246      7.34e-05  
    3    -669.5013880606      9.65e-05  
    4    -669.5013950006      3.85e-05  
    5    -669.5013962111      1.51e-05  
    6    -669.5013964591      2.53e-06  
    7    -669.5013964637      1.70e-06  
    8    -669.5013964658      6.02e-07  
    9    -669.5013964661      5.90e-08  
   10    -669.5013964661      1.68e-08  
   11    -669.5013964661      3.41e-09  Convergence criterion met
 ---------------------------------------
 SCF time:   CPU 5.26s  wall 5.00s 
 SCF   energy in the final basis set =     -669.5013964661
 Total energy in the final basis set =     -669.5013964661

 --------------------------------------------------------------
             Orbital Energies (a.u.) and Symmetries
 --------------------------------------------------------------

 Alpha MOs, Restricted
 -- Occupied --                  
-101.62  -24.74  -14.51  -14.48   -9.53   -7.30   -7.29   -7.28
  1 A'    2 A'    3 A'    4 A'    5 A'    6 A'    1 A"    7 A'                 
 -1.280  -1.113  -0.895  -0.683  -0.596  -0.541  -0.533  -0.440
  8 A'    9 A'   10 A'   11 A'   12 A'    2 A"   13 A'    3 A"                 
 -0.422  -0.381  -0.362  -0.343
 14 A'   15 A'    4 A"   16 A'                                                 
 -- Virtual --                   
 -0.119  -0.104   0.008   0.033   0.060   0.060   0.066   0.105
 17 A'    5 A"   18 A'   19 A'    6 A"   20 A'   21 A'   22 A'                 
  0.113   0.114   0.154   0.161   0.172   0.213   0.232   0.266
 23 A'    7 A"   24 A'    8 A"   25 A'   26 A'   27 A'    9 A"                 
  0.276   0.307   0.372   0.395   0.413   0.432   0.455   0.640
 28 A'   29 A'   30 A'   31 A'   32 A'   10 A"   33 A'   34 A'                 
  0.670   0.733   0.734   0.759   0.803   0.819   0.863   0.890
 11 A"   35 A'   12 A"   36 A'   37 A'   13 A"   38 A'   39 A'                 
  0.917   0.995   1.040   1.083   1.252   1.268   1.327   1.361
 14 A"   40 A'   41 A'   42 A'   43 A'   15 A"   44 A'   45 A'                 
  1.584   1.701   1.713   1.824   1.994   2.042   2.214   2.234
 16 A"   46 A'   17 A"   47 A'   48 A'   18 A"   49 A'   50 A'                 
  2.240   2.354   2.514   2.662   2.727   2.942   3.530   3.581
 19 A"   51 A'   52 A'   20 A"   53 A'   54 A'   55 A'   21 A"                 
  3.726   3.731   3.765   3.820   3.895   3.904   4.042   4.482
 56 A'   22 A"   57 A'   23 A"   24 A"   58 A'   59 A'   60 A'                 
  4.988   6.244   6.299   6.461   9.599  25.726  25.800  26.183
 61 A'   25 A"   62 A'   63 A'   64 A'   26 A"   65 A'   66 A'                 
 35.102  35.706  66.720 215.569
 67 A'   68 A'   69 A'   70 A'                                                 

 Beta MOs, Restricted
 -- Occupied --                  
-101.62  -24.74  -14.51  -14.48   -9.53   -7.30   -7.29   -7.28
  1 A'    2 A'    3 A'    4 A'    5 A'    6 A'    1 A"    7 A'                 
 -1.280  -1.113  -0.895  -0.683  -0.596  -0.541  -0.533  -0.440
  8 A'    9 A'   10 A'   11 A'   12 A'    2 A"   13 A'    3 A"                 
 -0.422  -0.381  -0.362  -0.343
 14 A'   15 A'    4 A"   16 A'                                                 
 -- Virtual --                   
 -0.119  -0.104   0.008   0.033   0.060   0.060   0.066   0.105
 17 A'    5 A"   18 A'   19 A'    6 A"   20 A'   21 A'   22 A'                 
  0.113   0.114   0.154   0.161   0.172   0.213   0.232   0.266
 23 A'    7 A"   24 A'    8 A"   25 A'   26 A'   27 A'    9 A"                 
  0.276   0.307   0.372   0.395   0.413   0.432   0.455   0.640
 28 A'   29 A'   30 A'   31 A'   32 A'   10 A"   33 A'   34 A'                 
  0.670   0.733   0.734   0.759   0.803   0.819   0.863   0.890
 11 A"   35 A'   12 A"   36 A'   37 A'   13 A"   38 A'   39 A'                 
  0.917   0.995   1.040   1.083   1.252   1.268   1.327   1.361
 14 A"   40 A'   41 A'   42 A'   43 A'   15 A"   44 A'   45 A'                 
  1.584   1.701   1.713   1.824   1.994   2.042   2.214   2.234
 16 A"   46 A'   17 A"   47 A'   48 A'   18 A"   49 A'   50 A'                 
  2.240   2.354   2.514   2.662   2.727   2.942   3.530   3.581
 19 A"   51 A'   52 A'   20 A"   53 A'   54 A'   55 A'   21 A"                 
  3.726   3.731   3.765   3.820   3.895   3.904   4.042   4.482
 56 A'   22 A"   57 A'   23 A"   24 A"   58 A'   59 A'   60 A'                 
  4.988   6.244   6.299   6.461   9.599  25.726  25.800  26.183
 61 A'   25 A"   62 A'   63 A'   64 A'   26 A"   65 A'   66 A'                 
 35.102  35.706  66.720 215.569
 67 A'   68 A'   69 A'   70 A'                                                 
 --------------------------------------------------------------

          Ground-State Mulliken Net Atomic Charges

     Atom                 Charge (a.u.)
  ----------------------------------------
      1 N                     0.187169
      2 N                    -0.108127
      3 F                    -0.058102
      4 Cl                   -0.020940
  ----------------------------------------
  Sum of atomic charges =     0.000000

 -----------------------------------------------------------------
                    Cartesian Multipole Moments
 -----------------------------------------------------------------
    Charge (ESU x 10^10)
                 0.0000
    Dipole Moment (Debye)
         X       0.8243      Y       0.0862      Z       0.0000
       Tot       0.8288
    Quadrupole Moments (Debye-Ang)
        XX     -29.2674     XY       1.3405     YY     -29.9536
        XZ      -0.0000     YZ      -0.0000     ZZ     -27.8002
    Octopole Moments (Debye-Ang^2)
       XXX       0.2968    XXY       3.8031    XYY       0.0786
       YYY       7.3995    XXZ      -0.0000    XYZ      -0.0000
       YYZ       0.0000    XZZ      -2.6854    YZZ       1.0561
       ZZZ       0.0000
    Hexadecapole Moments (Debye-Ang^3)
      XXXX    -254.4314   XXXY      -2.9790   XXYY     -57.8696
      XYYY      -7.4144   YYYY     -96.2747   XXXZ      -0.0000
      XXYZ      -0.0000   XYYZ      -0.0000   YYYZ      -0.0000
      XXZZ     -47.1112   XYZZ      -2.6509   YYZZ     -20.1244
      XZZZ      -0.0000   YZZZ      -0.0000   ZZZZ     -26.5377
 -----------------------------------------------------------------
 Calculating analytic gradient of the SCF energy
 Gradient of SCF Energy
            1           2           3           4
    1  -0.0021754   0.0025553   0.0000741  -0.0004539
    2  -0.0005017   0.0051464  -0.0046866   0.0000418
    3   0.0000000   0.0000000  -0.0000000  -0.0000000
 Max gradient component =       5.146E-03
 RMS gradient           =       2.239E-03
 Gradient time:  CPU 1.55 s  wall 1.55 s
 Geometry Optimization Parameters
   NAtoms,    NIC,     NZ,  NCons,   NDum,   NFix, NCnnct, MaxDiis
        4      14       4       0       0       0       0       0

 Cartesian Hessian Update
 Hessian Updated using BFGS Update


** GEOMETRY OPTIMIZATION IN DELOCALIZED INTERNAL COORDINATES **
   Searching for a Minimum

   Optimization Cycle:   4

                       Coordinates (Angstroms)
     ATOM                X               Y               Z
      1  N        -0.0322563837   -0.9553349464    0.0000000000
      2  N        -1.1848579183   -0.6264775871    0.0000000000
      3  F        -1.4497309725    0.7692350080    0.0000000000
      4  Cl        1.2598684719    0.2617261146    0.0000000000
   Point Group: cs    Number of degrees of freedom:     5


   Energy is   -669.501396466

 Hessian Updated using BFGS Update

  5 Hessian modes will be used to form the next step
  Hessian Eigenvalues:
     0.160326    0.301918    0.329365    0.555181    0.787328

 Minimum Search - Taking Simple RFO Step
 Searching for Lamda that Minimizes Along All modes
 Value Taken    Lamda =  -0.00013085
 Step Taken.  Stepsize is  0.026507

                             Maximum     Tolerance    Cnvgd?
         Gradient           0.004158      0.000300      NO
         Displacement       0.018100      0.001200      NO
         Energy change     -0.000263      0.000001      NO


 New Cartesian Coordinates Obtained by Inverse Iteration

 Displacement from previous Coordinates is:  0.020064
 ----------------------------------------------------------------
             Standard Nuclear Orientation (Angstroms)
    I     Atom           X                Y                Z
 ----------------------------------------------------------------
    1      N      -0.0319696830    -0.9546915612     0.0000000000
    2      N      -1.1865743390    -0.6331102701     0.0000000000
    3      F      -1.4529005962     0.7750723273     0.0000000000
    4      Cl      1.2644678155     0.2618780932     0.0000000000
 ----------------------------------------------------------------
 Molecular Point Group                 Cs    NOp =  2
 Largest Abelian Subgroup              Cs    NOp =  2
 Nuclear Repulsion Energy =   148.6201621716 hartrees
 There are       20 alpha and       20 beta electrons
 Applying Cartesian multipole field
    Component          Value
    ---------          -----
     (2,0,0)        1.00000E-11
     (0,2,0)        2.00000E-11
     (0,0,2)       -3.00000E-11
 Nucleus-field energy     =     0.0000000031 hartrees
 Requested basis set is 6-311++G(d,p)
 There are 31 shells and 96 basis functions
 A cutoff of  1.0D-11 yielded    458 shell pairs
 There are      4616 function pairs (      5020 Cartesian)
 Smallest overlap matrix eigenvalue = 1.81E-04
 Guess MOs from SCF MO coefficient file

 -----------------------------------------------------------------------
  General SCF calculation program by
  Eric Jon Sundstrom, Paul Horn, Yuezhi Mao, Dmitri Zuev, Alec White,
  David Stuck, Shaama M.S., Shane Yost, Joonho Lee, David Small,
  Daniel Levine, Susi Lehtola, Hugh Burton, Evgeny Epifanovsky
 -----------------------------------------------------------------------
 Exchange:     0.2000 Hartree-Fock + 0.0800 Slater + 0.7200 B88
 Correlation:  0.1900 VWN1RPA + 0.8100 LYP
 Using SG-1 standard quadrature grid
 A restricted SCF calculation will be
 performed using DIIS
 SCF converges when DIIS error is below 1.0e-08
 ---------------------------------------
  Cycle       Energy         DIIS error
 ---------------------------------------
    1    -669.5013428597      2.86e-04  
    2    -669.5014633766      3.90e-05  
    3    -669.5014636267      4.12e-05  
    4    -669.5014647636      2.95e-05  
    5    -669.5014655322      5.81e-06  
    6    -669.5014655539      2.91e-06  
    7    -669.5014655624      6.67e-07  
    8    -669.5014655627      3.96e-07  
    9    -669.5014655628      3.92e-08  
   10    -669.5014655628      1.42e-08  
   11    -669.5014655628      2.66e-09  Convergence criterion met
 ---------------------------------------
 SCF time:   CPU 5.23s  wall 5.00s 
 SCF   energy in the final basis set =     -669.5014655628
 Total energy in the final basis set =     -669.5014655628

 --------------------------------------------------------------
             Orbital Energies (a.u.) and Symmetries
 --------------------------------------------------------------

 Alpha MOs, Restricted
 -- Occupied --                  
-101.62  -24.74  -14.51  -14.48   -9.53   -7.30   -7.29   -7.28
  1 A'    2 A'    3 A'    4 A'    5 A'    6 A'    1 A"    7 A'                 
 -1.274  -1.113  -0.896  -0.680  -0.596  -0.538  -0.530  -0.439
  8 A'    9 A'   10 A'   11 A'   12 A'    2 A"   13 A'    3 A"                 
 -0.421  -0.382  -0.363  -0.344
 14 A'   15 A'    4 A"   16 A'                                                 
 -- Virtual --                   
 -0.122  -0.105   0.006   0.031   0.059   0.060   0.066   0.105
 17 A'    5 A"   18 A'   19 A'   20 A'    6 A"   21 A'   22 A'                 
  0.112   0.114   0.153   0.162   0.172   0.213   0.232   0.266
 23 A'    7 A"   24 A'    8 A"   25 A'   26 A'   27 A'    9 A"                 
  0.276   0.306   0.371   0.395   0.413   0.431   0.455   0.639
 28 A'   29 A'   30 A'   31 A'   32 A'   10 A"   33 A'   34 A'                 
  0.669   0.733   0.734   0.759   0.802   0.818   0.862   0.890
 11 A"   35 A'   12 A"   36 A'   37 A'   13 A"   38 A'   39 A'                 
  0.917   0.993   1.041   1.082   1.252   1.268   1.330   1.363
 14 A"   40 A'   41 A'   42 A'   43 A'   15 A"   44 A'   45 A'                 
  1.584   1.701   1.712   1.816   1.994   2.043   2.213   2.233
 16 A"   46 A'   17 A"   47 A'   48 A'   18 A"   49 A'   50 A'                 
  2.239   2.355   2.511   2.663   2.727   2.942   3.527   3.583
 19 A"   51 A'   52 A'   20 A"   53 A'   54 A'   55 A'   21 A"                 
  3.726   3.735   3.766   3.817   3.889   3.904   4.035   4.475
 56 A'   22 A"   57 A'   23 A"   24 A"   58 A'   59 A'   60 A'                 
  4.969   6.247   6.301   6.443   9.597  25.725  25.798  26.181
 61 A'   25 A"   62 A'   63 A'   64 A'   26 A"   65 A'   66 A'                 
 35.100  35.706  66.724 215.567
 67 A'   68 A'   69 A'   70 A'                                                 

 Beta MOs, Restricted
 -- Occupied --                  
-101.62  -24.74  -14.51  -14.48   -9.53   -7.30   -7.29   -7.28
  1 A'    2 A'    3 A'    4 A'    5 A'    6 A'    1 A"    7 A'                 
 -1.274  -1.113  -0.896  -0.680  -0.596  -0.538  -0.530  -0.439
  8 A'    9 A'   10 A'   11 A'   12 A'    2 A"   13 A'    3 A"                 
 -0.421  -0.382  -0.363  -0.344
 14 A'   15 A'    4 A"   16 A'                                                 
 -- Virtual --                   
 -0.122  -0.105   0.006   0.031   0.059   0.060   0.066   0.105
 17 A'    5 A"   18 A'   19 A'   20 A'    6 A"   21 A'   22 A'                 
  0.112   0.114   0.153   0.162   0.172   0.213   0.232   0.266
 23 A'    7 A"   24 A'    8 A"   25 A'   26 A'   27 A'    9 A"                 
  0.276   0.306   0.371   0.395   0.413   0.431   0.455   0.639
 28 A'   29 A'   30 A'   31 A'   32 A'   10 A"   33 A'   34 A'                 
  0.669   0.733   0.734   0.759   0.802   0.818   0.862   0.890
 11 A"   35 A'   12 A"   36 A'   37 A'   13 A"   38 A'   39 A'                 
  0.917   0.993   1.041   1.082   1.252   1.268   1.330   1.363
 14 A"   40 A'   41 A'   42 A'   43 A'   15 A"   44 A'   45 A'                 
  1.584   1.701   1.712   1.816   1.994   2.043   2.213   2.233
 16 A"   46 A'   17 A"   47 A'   48 A'   18 A"   49 A'   50 A'                 
  2.239   2.355   2.511   2.663   2.727   2.942   3.527   3.583
 19 A"   51 A'   52 A'   20 A"   53 A'   54 A'   55 A'   21 A"                 
  3.726   3.735   3.766   3.817   3.889   3.904   4.035   4.475
 56 A'   22 A"   57 A'   23 A"   24 A"   58 A'   59 A'   60 A'                 
  4.969   6.247   6.301   6.443   9.597  25.725  25.798  26.181
 61 A'   25 A"   62 A'   63 A'   64 A'   26 A"   65 A'   66 A'                 
 35.100  35.706  66.724 215.567
 67 A'   68 A'   69 A'   70 A'                                                 
 --------------------------------------------------------------

          Ground-State Mulliken Net Atomic Charges

     Atom                 Charge (a.u.)
  ----------------------------------------
      1 N                     0.185254
      2 N                    -0.100233
      3 F                    -0.067351
      4 Cl                   -0.017669
  ----------------------------------------
  Sum of atomic charges =     0.000000

 -----------------------------------------------------------------
                    Cartesian Multipole Moments
 -----------------------------------------------------------------
    Charge (ESU x 10^10)
                 0.0000
    Dipole Moment (Debye)
         X       0.8853      Y       0.0332      Z      -0.0000
       Tot       0.8859
    Quadrupole Moments (Debye-Ang)
        XX     -29.2833     XY       1.4362     YY     -29.9383
        XZ       0.0000     YZ      -0.0000     ZZ     -27.8100
    Octopole Moments (Debye-Ang^2)
       XXX       0.4655    XXY       3.7083    XYY       0.0905
       YYY       7.3063    XXZ      -0.0000    XYZ       0.0000
       YYZ      -0.0000    XZZ      -2.6804    YZZ       1.0339
       ZZZ      -0.0000
    Hexadecapole Moments (Debye-Ang^3)
      XXXX    -255.7142   XXXY      -2.6366   XXYY     -58.1767
      XYYY      -7.3073   YYYY     -96.6989   XXXZ       0.0000
      XXYZ       0.0000   XYYZ      -0.0000   YYYZ      -0.0000
      XXZZ     -47.3474   XYZZ      -2.6148   YYZZ     -20.2024
      XZZZ      -0.0000   YZZZ      -0.0000   ZZZZ     -26.5418
 -----------------------------------------------------------------
 Calculating analytic gradient of the SCF energy
 Gradient of SCF Energy
            1           2           3           4
    1  -0.0009369  -0.0001731  -0.0000580   0.0011679
    2  -0.0007001   0.0007076  -0.0009064   0.0008988
    3   0.0000000   0.0000000   0.0000000  -0.0000000
 Max gradient component =       1.168E-03
 RMS gradient           =       6.387E-04
 Gradient time:  CPU 1.54 s  wall 1.54 s
 Geometry Optimization Parameters
   NAtoms,    NIC,     NZ,  NCons,   NDum,   NFix, NCnnct, MaxDiis
        4      14       4       0       0       0       0       0

 Cartesian Hessian Update
 Hessian Updated using BFGS Update


** GEOMETRY OPTIMIZATION IN DELOCALIZED INTERNAL COORDINATES **
   Searching for a Minimum

   Optimization Cycle:   5

                       Coordinates (Angstroms)
     ATOM                X               Y               Z
      1  N        -0.0319696830   -0.9546915612    0.0000000000
      2  N        -1.1865743390   -0.6331102701    0.0000000000
      3  F        -1.4529005962    0.7750723273    0.0000000000
      4  Cl        1.2644678155    0.2618780932    0.0000000000
   Point Group: cs    Number of degrees of freedom:     5


   Energy is   -669.501465563

 Hessian Updated using BFGS Update

  5 Hessian modes will be used to form the next step
  Hessian Eigenvalues:
     0.150295    0.302248    0.326919    0.539184    0.811483

 Minimum Search - Taking Simple RFO Step
 Searching for Lamda that Minimizes Along All modes
 Value Taken    Lamda =  -0.00001131
 Step Taken.  Stepsize is  0.006502

                             Maximum     Tolerance    Cnvgd?
         Gradient           0.001219      0.000300      NO
         Displacement       0.005338      0.001200      NO
         Energy change     -0.000069      0.000001      NO


 New Cartesian Coordinates Obtained by Inverse Iteration

 Displacement from previous Coordinates is:  0.007115
 ----------------------------------------------------------------
             Standard Nuclear Orientation (Angstroms)
    I     Atom           X                Y                Z
 ----------------------------------------------------------------
    1      N      -0.0311598643    -0.9552163231     0.0000000000
    2      N      -1.1858052678    -0.6341267301     0.0000000000
    3      F      -1.4516957712     0.7766278443     0.0000000000
    4      Cl      1.2616841006     0.2618637981     0.0000000000
 ----------------------------------------------------------------
 Molecular Point Group                 Cs    NOp =  2
 Largest Abelian Subgroup              Cs    NOp =  2
 Nuclear Repulsion Energy =   148.6845865094 hartrees
 There are       20 alpha and       20 beta electrons
 Applying Cartesian multipole field
    Component          Value
    ---------          -----
     (2,0,0)        1.00000E-11
     (0,2,0)        2.00000E-11
     (0,0,2)       -3.00000E-11
 Nucleus-field energy     =     0.0000000031 hartrees
 Requested basis set is 6-311++G(d,p)
 There are 31 shells and 96 basis functions
 A cutoff of  1.0D-11 yielded    458 shell pairs
 There are      4616 function pairs (      5020 Cartesian)
 Smallest overlap matrix eigenvalue = 1.81E-04
 Guess MOs from SCF MO coefficient file

 -----------------------------------------------------------------------
  General SCF calculation program by
  Eric Jon Sundstrom, Paul Horn, Yuezhi Mao, Dmitri Zuev, Alec White,
  David Stuck, Shaama M.S., Shane Yost, Joonho Lee, David Small,
  Daniel Levine, Susi Lehtola, Hugh Burton, Evgeny Epifanovsky
 -----------------------------------------------------------------------
 Exchange:     0.2000 Hartree-Fock + 0.0800 Slater + 0.7200 B88
 Correlation:  0.1900 VWN1RPA + 0.8100 LYP
 Using SG-1 standard quadrature grid
 A restricted SCF calculation will be
 performed using DIIS
 SCF converges when DIIS error is below 1.0e-08
 ---------------------------------------
  Cycle       Energy         DIIS error
 ---------------------------------------
    1    -669.5014662645      6.41e-05  
    2    -669.5014722721      2.94e-05  
    3    -669.5014715518      4.06e-05  
    4    -669.5014730873      9.15e-06  
    5    -669.5014731647      3.74e-06  
    6    -669.5014731779      4.03e-07  
    7    -669.5014731780      2.84e-07  
    8    -669.5014731781      1.43e-07  
    9    -669.5014731781      1.13e-08  
   10    -669.5014731781      4.36e-09  Convergence criterion met
 ---------------------------------------
 SCF time:   CPU 4.75s  wall 5.00s 
 SCF   energy in the final basis set =     -669.5014731781
 Total energy in the final basis set =     -669.5014731781

 --------------------------------------------------------------
             Orbital Energies (a.u.) and Symmetries
 --------------------------------------------------------------

 Alpha MOs, Restricted
 -- Occupied --                  
-101.62  -24.74  -14.51  -14.48   -9.53   -7.30   -7.29   -7.28
  1 A'    2 A'    3 A'    4 A'    5 A'    6 A'    1 A"    7 A'                 
 -1.272  -1.113  -0.896  -0.680  -0.596  -0.538  -0.530  -0.439
  8 A'    9 A'   10 A'   11 A'   12 A'    2 A"   13 A'    3 A"                 
 -0.421  -0.382  -0.363  -0.344
 14 A'   15 A'    4 A"   16 A'                                                 
 -- Virtual --                   
 -0.122  -0.105   0.006   0.030   0.059   0.060   0.066   0.105
 17 A'    5 A"   18 A'   19 A'   20 A'    6 A"   21 A'   22 A'                 
  0.112   0.114   0.153   0.162   0.172   0.213   0.232   0.266
 23 A'    7 A"   24 A'    8 A"   25 A'   26 A'   27 A'    9 A"                 
  0.276   0.306   0.371   0.395   0.413   0.431   0.455   0.639
 28 A'   29 A'   30 A'   31 A'   32 A'   10 A"   33 A'   34 A'                 
  0.669   0.733   0.734   0.759   0.802   0.818   0.861   0.889
 11 A"   35 A'   12 A"   36 A'   37 A'   13 A"   38 A'   39 A'                 
  0.917   0.993   1.041   1.082   1.251   1.269   1.330   1.364
 14 A"   40 A'   41 A'   42 A'   43 A'   15 A"   44 A'   45 A'                 
  1.584   1.701   1.712   1.815   1.996   2.043   2.213   2.233
 16 A"   46 A'   17 A"   47 A'   48 A'   18 A"   49 A'   50 A'                 
  2.239   2.355   2.512   2.663   2.726   2.942   3.527   3.584
 19 A"   51 A'   52 A'   20 A"   53 A'   54 A'   55 A'   21 A"                 
  3.726   3.735   3.766   3.817   3.888   3.904   4.034   4.474
 56 A'   22 A"   57 A'   23 A"   24 A"   58 A'   59 A'   60 A'                 
  4.966   6.247   6.302   6.440   9.598  25.725  25.799  26.181
 61 A'   25 A"   62 A'   63 A'   64 A'   26 A"   65 A'   66 A'                 
 35.100  35.706  66.724 215.567
 67 A'   68 A'   69 A'   70 A'                                                 

 Beta MOs, Restricted
 -- Occupied --                  
-101.62  -24.74  -14.51  -14.48   -9.53   -7.30   -7.29   -7.28
  1 A'    2 A'    3 A'    4 A'    5 A'    6 A'    1 A"    7 A'                 
 -1.272  -1.113  -0.896  -0.680  -0.596  -0.538  -0.530  -0.439
  8 A'    9 A'   10 A'   11 A'   12 A'    2 A"   13 A'    3 A"                 
 -0.421  -0.382  -0.363  -0.344
 14 A'   15 A'    4 A"   16 A'                                                 
 -- Virtual --                   
 -0.122  -0.105   0.006   0.030   0.059   0.060   0.066   0.105
 17 A'    5 A"   18 A'   19 A'   20 A'    6 A"   21 A'   22 A'                 
  0.112   0.114   0.153   0.162   0.172   0.213   0.232   0.266
 23 A'    7 A"   24 A'    8 A"   25 A'   26 A'   27 A'    9 A"                 
  0.276   0.306   0.371   0.395   0.413   0.431   0.455   0.639
 28 A'   29 A'   30 A'   31 A'   32 A'   10 A"   33 A'   34 A'                 
  0.669   0.733   0.734   0.759   0.802   0.818   0.861   0.889
 11 A"   35 A'   12 A"   36 A'   37 A'   13 A"   38 A'   39 A'                 
  0.917   0.993   1.041   1.082   1.251   1.269   1.330   1.364
 14 A"   40 A'   41 A'   42 A'   43 A'   15 A"   44 A'   45 A'                 
  1.584   1.701   1.712   1.815   1.996   2.043   2.213   2.233
 16 A"   46 A'   17 A"   47 A'   48 A'   18 A"   49 A'   50 A'                 
  2.239   2.355   2.512   2.663   2.726   2.942   3.527   3.584
 19 A"   51 A'   52 A'   20 A"   53 A'   54 A'   55 A'   21 A"                 
  3.726   3.735   3.766   3.817   3.888   3.904   4.034   4.474
 56 A'   22 A"   57 A'   23 A"   24 A"   58 A'   59 A'   60 A'                 
  4.966   6.247   6.302   6.440   9.598  25.725  25.799  26.181
 61 A'   25 A"   62 A'   63 A'   64 A'   26 A"   65 A'   66 A'                 
 35.100  35.706  66.724 215.567
 67 A'   68 A'   69 A'   70 A'                                                 
 --------------------------------------------------------------

          Ground-State Mulliken Net Atomic Charges

     Atom                 Charge (a.u.)
  ----------------------------------------
      1 N                     0.185980
      2 N                    -0.100416
      3 F                    -0.069018
      4 Cl                   -0.016546
  ----------------------------------------
  Sum of atomic charges =     0.000000

 -----------------------------------------------------------------
                    Cartesian Multipole Moments
 -----------------------------------------------------------------
    Charge (ESU x 10^10)
                 0.0000
    Dipole Moment (Debye)
         X       0.9045      Y       0.0257      Z       0.0000
       Tot       0.9049
    Quadrupole Moments (Debye-Ang)
        XX     -29.2975     XY       1.4507     YY     -29.9316
        XZ       0.0000     YZ       0.0000     ZZ     -27.8069
    Octopole Moments (Debye-Ang^2)
       XXX       0.5732    XXY       3.6921    XYY       0.1334
       YYY       7.3002    XXZ       0.0000    XYZ      -0.0000
       YYZ       0.0000    XZZ      -2.6441    YZZ       1.0307
       ZZZ       0.0000
    Hexadecapole Moments (Debye-Ang^3)
      XXXX    -255.1426   XXXY      -2.5659   XXYY     -58.0868
      XYYY      -7.2221   YYYY     -96.8185   XXXZ       0.0000
      XXYZ       0.0000   XYYZ       0.0000   YYYZ       0.0000
      XXZZ     -47.2327   XYZZ      -2.5910   YYZZ     -20.2219
      XZZZ       0.0000   YZZZ       0.0000   ZZZZ     -26.5318
 -----------------------------------------------------------------
 Calculating analytic gradient of the SCF energy
 Gradient of SCF Energy
            1           2           3           4
    1  -0.0005813   0.0001785  -0.0001365   0.0005394
    2  -0.0007928   0.0002370  -0.0001535   0.0007092
    3   0.0000000  -0.0000000  -0.0000000  -0.0000000
 Max gradient component =       7.928E-04
 RMS gradient           =       3.969E-04
 Gradient time:  CPU 1.55 s  wall 1.55 s
 Geometry Optimization Parameters
   NAtoms,    NIC,     NZ,  NCons,   NDum,   NFix, NCnnct, MaxDiis
        4      14       4       0       0       0       0       0

 Cartesian Hessian Update
 Hessian Updated using BFGS Update


** GEOMETRY OPTIMIZATION IN DELOCALIZED INTERNAL COORDINATES **
   Searching for a Minimum

   Optimization Cycle:   6

                       Coordinates (Angstroms)
     ATOM                X               Y               Z
      1  N        -0.0311598643   -0.9552163231    0.0000000000
      2  N        -1.1858052678   -0.6341267301    0.0000000000
      3  F        -1.4516957712    0.7766278443    0.0000000000
      4  Cl        1.2616841006    0.2618637981    0.0000000000
   Point Group: cs    Number of degrees of freedom:     5


   Energy is   -669.501473178

 Hessian Updated using BFGS Update

  5 Hessian modes will be used to form the next step
  Hessian Eigenvalues:
     0.119062    0.200852    0.400196    0.543156    0.816583

 Minimum Search - Taking Simple RFO Step
 Searching for Lamda that Minimizes Along All modes
 Value Taken    Lamda =  -0.00000515
 Step Taken.  Stepsize is  0.006000

                             Maximum     Tolerance    Cnvgd?
         Gradient           0.000675      0.000300      NO
         Displacement       0.005317      0.001200      NO
         Energy change     -0.000008      0.000001      NO


 New Cartesian Coordinates Obtained by Inverse Iteration

 Displacement from previous Coordinates is:  0.004272
 ----------------------------------------------------------------
             Standard Nuclear Orientation (Angstroms)
    I     Atom           X                Y                Z
 ----------------------------------------------------------------
    1      N      -0.0303831279    -0.9543417650     0.0000000000
    2      N      -1.1854959549    -0.6347894371     0.0000000000
    3      F      -1.4513141192     0.7771870482     0.0000000000
    4      Cl      1.2602163994     0.2610927431     0.0000000000
 ----------------------------------------------------------------
 Molecular Point Group                 Cs    NOp =  2
 Largest Abelian Subgroup              Cs    NOp =  2
 Nuclear Repulsion Energy =   148.7523759476 hartrees
 There are       20 alpha and       20 beta electrons
 Applying Cartesian multipole field
    Component          Value
    ---------          -----
     (2,0,0)        1.00000E-11
     (0,2,0)        2.00000E-11
     (0,0,2)       -3.00000E-11
 Nucleus-field energy     =     0.0000000031 hartrees
 Requested basis set is 6-311++G(d,p)
 There are 31 shells and 96 basis functions
 A cutoff of  1.0D-11 yielded    459 shell pairs
 There are      4620 function pairs (      5024 Cartesian)
 Smallest overlap matrix eigenvalue = 1.81E-04
 Guess MOs from SCF MO coefficient file

 -----------------------------------------------------------------------
  General SCF calculation program by
  Eric Jon Sundstrom, Paul Horn, Yuezhi Mao, Dmitri Zuev, Alec White,
  David Stuck, Shaama M.S., Shane Yost, Joonho Lee, David Small,
  Daniel Levine, Susi Lehtola, Hugh Burton, Evgeny Epifanovsky
 -----------------------------------------------------------------------
 Exchange:     0.2000 Hartree-Fock + 0.0800 Slater + 0.7200 B88
 Correlation:  0.1900 VWN1RPA + 0.8100 LYP
 Using SG-1 standard quadrature grid
 A restricted SCF calculation will be
 performed using DIIS
 SCF converges when DIIS error is below 1.0e-08
 ---------------------------------------
  Cycle       Energy         DIIS error
 ---------------------------------------
    1    -669.5014712658      5.33e-05  
    2    -669.5014755072      2.81e-05  
    3    -669.5014749060      3.84e-05  
    4    -669.5014762491      8.59e-06  
    5    -669.5014763264      1.83e-06  
    6    -669.5014763294      4.26e-07  
    7    -669.5014763295      3.61e-07  
    8    -669.5014763296      9.16e-08  
    9    -669.5014763296      1.02e-08  
   10    -669.5014763296      3.33e-09  Convergence criterion met
 ---------------------------------------
 SCF time:   CPU 4.74s  wall 5.00s 
 SCF   energy in the final basis set =     -669.5014763296
 Total energy in the final basis set =     -669.5014763296

 --------------------------------------------------------------
             Orbital Energies (a.u.) and Symmetries
 --------------------------------------------------------------

 Alpha MOs, Restricted
 -- Occupied --                  
-101.62  -24.74  -14.51  -14.48   -9.53   -7.30   -7.29   -7.29
  1 A'    2 A'    3 A'    4 A'    5 A'    6 A'    1 A"    7 A'                 
 -1.271  -1.113  -0.897  -0.679  -0.596  -0.538  -0.530  -0.438
  8 A'    9 A'   10 A'   11 A'   12 A'    2 A"   13 A'    3 A"                 
 -0.421  -0.382  -0.363  -0.344
 14 A'   15 A'    4 A"   16 A'                                                 
 -- Virtual --                   
 -0.122  -0.105   0.006   0.030   0.059   0.059   0.066   0.105
 17 A'    5 A"   18 A'   19 A'   20 A'    6 A"   21 A'   22 A'                 
  0.112   0.114   0.153   0.162   0.172   0.213   0.232   0.266
 23 A'    7 A"   24 A'    8 A"   25 A'   26 A'   27 A'    9 A"                 
  0.276   0.307   0.371   0.395   0.413   0.431   0.455   0.639
 28 A'   29 A'   30 A'   31 A'   32 A'   10 A"   33 A'   34 A'                 
  0.669   0.733   0.734   0.759   0.802   0.818   0.861   0.890
 11 A"   35 A'   12 A"   36 A'   37 A'   13 A"   38 A'   39 A'                 
  0.917   0.994   1.041   1.083   1.251   1.269   1.331   1.364
 14 A"   40 A'   41 A'   42 A'   43 A'   15 A"   44 A'   45 A'                 
  1.584   1.701   1.713   1.814   1.997   2.043   2.213   2.234
 16 A"   46 A'   17 A"   47 A'   48 A'   18 A"   49 A'   50 A'                 
  2.239   2.356   2.513   2.663   2.727   2.942   3.528   3.584
 19 A"   51 A'   52 A'   20 A"   53 A'   54 A'   55 A'   21 A"                 
  3.726   3.736   3.766   3.817   3.888   3.904   4.034   4.474
 56 A'   22 A"   57 A'   23 A"   24 A"   58 A'   59 A'   60 A'                 
  4.964   6.248   6.302   6.439   9.598  25.725  25.799  26.181
 61 A'   25 A"   62 A'   63 A'   64 A'   26 A"   65 A'   66 A'                 
 35.100  35.706  66.725 215.568
 67 A'   68 A'   69 A'   70 A'                                                 

 Beta MOs, Restricted
 -- Occupied --                  
-101.62  -24.74  -14.51  -14.48   -9.53   -7.30   -7.29   -7.29
  1 A'    2 A'    3 A'    4 A'    5 A'    6 A'    1 A"    7 A'                 
 -1.271  -1.113  -0.897  -0.679  -0.596  -0.538  -0.530  -0.438
  8 A'    9 A'   10 A'   11 A'   12 A'    2 A"   13 A'    3 A"                 
 -0.421  -0.382  -0.363  -0.344
 14 A'   15 A'    4 A"   16 A'                                                 
 -- Virtual --                   
 -0.122  -0.105   0.006   0.030   0.059   0.059   0.066   0.105
 17 A'    5 A"   18 A'   19 A'   20 A'    6 A"   21 A'   22 A'                 
  0.112   0.114   0.153   0.162   0.172   0.213   0.232   0.266
 23 A'    7 A"   24 A'    8 A"   25 A'   26 A'   27 A'    9 A"                 
  0.276   0.307   0.371   0.395   0.413   0.431   0.455   0.639
 28 A'   29 A'   30 A'   31 A'   32 A'   10 A"   33 A'   34 A'                 
  0.669   0.733   0.734   0.759   0.802   0.818   0.861   0.890
 11 A"   35 A'   12 A"   36 A'   37 A'   13 A"   38 A'   39 A'                 
  0.917   0.994   1.041   1.083   1.251   1.269   1.331   1.364
 14 A"   40 A'   41 A'   42 A'   43 A'   15 A"   44 A'   45 A'                 
  1.584   1.701   1.713   1.814   1.997   2.043   2.213   2.234
 16 A"   46 A'   17 A"   47 A'   48 A'   18 A"   49 A'   50 A'                 
  2.239   2.356   2.513   2.663   2.727   2.942   3.528   3.584
 19 A"   51 A'   52 A'   20 A"   53 A'   54 A'   55 A'   21 A"                 
  3.726   3.736   3.766   3.817   3.888   3.904   4.034   4.474
 56 A'   22 A"   57 A'   23 A"   24 A"   58 A'   59 A'   60 A'                 
  4.964   6.248   6.302   6.439   9.598  25.725  25.799  26.181
 61 A'   25 A"   62 A'   63 A'   64 A'   26 A"   65 A'   66 A'                 
 35.100  35.706  66.725 215.568
 67 A'   68 A'   69 A'   70 A'                                                 
 --------------------------------------------------------------

          Ground-State Mulliken Net Atomic Charges

     Atom                 Charge (a.u.)
  ----------------------------------------
      1 N                     0.185821
      2 N                    -0.100060
      3 F                    -0.070338
      4 Cl                   -0.015423
  ----------------------------------------
  Sum of atomic charges =     0.000000

 -----------------------------------------------------------------
                    Cartesian Multipole Moments
 -----------------------------------------------------------------
    Charge (ESU x 10^10)
                 0.0000
    Dipole Moment (Debye)
         X       0.9218      Y       0.0239      Z      -0.0000
       Tot       0.9221
    Quadrupole Moments (Debye-Ang)
        XX     -29.2996     XY       1.4596     YY     -29.9338
        XZ      -0.0000     YZ      -0.0000     ZZ     -27.8023
    Octopole Moments (Debye-Ang^2)
       XXX       0.6595    XXY       3.6860    XYY       0.1595
       YYY       7.3152    XXZ      -0.0000    XYZ      -0.0000
       YYZ      -0.0000    XZZ      -2.6192    YZZ       1.0358
       ZZZ      -0.0000
    Hexadecapole Moments (Debye-Ang^3)
      XXXX    -254.8238   XXXY      -2.4858   XXYY     -58.0358
      XYYY      -7.1442   YYYY     -96.7918   XXXZ      -0.0000
      XXYZ      -0.0000   XYYZ      -0.0000   YYYZ      -0.0000
      XXZZ     -47.1708   XYZZ      -2.5658   YYZZ     -20.2152
      XZZZ      -0.0000   YZZZ      -0.0000   ZZZZ     -26.5193
 -----------------------------------------------------------------
 Calculating analytic gradient of the SCF energy
 Gradient of SCF Energy
            1           2           3           4
    1  -0.0001839   0.0001554  -0.0000564   0.0000849
    2  -0.0002661  -0.0001125   0.0000614   0.0003172
    3  -0.0000000   0.0000000   0.0000000   0.0000000
 Max gradient component =       3.172E-04
 RMS gradient           =       1.461E-04
 Gradient time:  CPU 1.56 s  wall 1.56 s
 Geometry Optimization Parameters
   NAtoms,    NIC,     NZ,  NCons,   NDum,   NFix, NCnnct, MaxDiis
        4      14       4       0       0       0       0       0

 Cartesian Hessian Update
 Hessian Updated using BFGS Update


** GEOMETRY OPTIMIZATION IN DELOCALIZED INTERNAL COORDINATES **
   Searching for a Minimum

   Optimization Cycle:   7

                       Coordinates (Angstroms)
     ATOM                X               Y               Z
      1  N        -0.0303831279   -0.9543417650    0.0000000000
      2  N        -1.1854959549   -0.6347894371    0.0000000000
      3  F        -1.4513141192    0.7771870482    0.0000000000
      4  Cl        1.2602163994    0.2610927431    0.0000000000
   Point Group: cs    Number of degrees of freedom:     5


   Energy is   -669.501476330

 Hessian Updated using BFGS Update

  5 Hessian modes will be used to form the next step
  Hessian Eigenvalues:
     0.105172    0.174168    0.393687    0.550485    0.830034

 Minimum Search - Taking Simple RFO Step
 Searching for Lamda that Minimizes Along All modes
 Value Taken    Lamda =   0.00000000
 Step Taken.  Stepsize is  0.002153

                             Maximum     Tolerance    Cnvgd?
         Gradient           0.000246      0.000300     YES
         Displacement       0.001383      0.001200      NO
         Energy change     -0.000003      0.000001      NO


 New Cartesian Coordinates Obtained by Inverse Iteration

 Displacement from previous Coordinates is:  0.001734
 ----------------------------------------------------------------
             Standard Nuclear Orientation (Angstroms)
    I     Atom           X                Y                Z
 ----------------------------------------------------------------
    1      N      -0.0300698173    -0.9537459641     0.0000000000
    2      N      -1.1854537137    -0.6347588026     0.0000000000
    3      F      -1.4516226884     0.7770889628     0.0000000000
    4      Cl      1.2601694169     0.2605643930     0.0000000000
 ----------------------------------------------------------------
 Molecular Point Group                 Cs    NOp =  2
 Largest Abelian Subgroup              Cs    NOp =  2
 Nuclear Repulsion Energy =   148.7719969886 hartrees
 There are       20 alpha and       20 beta electrons
 Applying Cartesian multipole field
    Component          Value
    ---------          -----
     (2,0,0)        1.00000E-11
     (0,2,0)        2.00000E-11
     (0,0,2)       -3.00000E-11
 Nucleus-field energy     =     0.0000000031 hartrees
 Requested basis set is 6-311++G(d,p)
 There are 31 shells and 96 basis functions
 A cutoff of  1.0D-11 yielded    459 shell pairs
 There are      4620 function pairs (      5024 Cartesian)
 Smallest overlap matrix eigenvalue = 1.81E-04
 Guess MOs from SCF MO coefficient file

 -----------------------------------------------------------------------
  General SCF calculation program by
  Eric Jon Sundstrom, Paul Horn, Yuezhi Mao, Dmitri Zuev, Alec White,
  David Stuck, Shaama M.S., Shane Yost, Joonho Lee, David Small,
  Daniel Levine, Susi Lehtola, Hugh Burton, Evgeny Epifanovsky
 -----------------------------------------------------------------------
 Exchange:     0.2000 Hartree-Fock + 0.0800 Slater + 0.7200 B88
 Correlation:  0.1900 VWN1RPA + 0.8100 LYP
 Using SG-1 standard quadrature grid
 A restricted SCF calculation will be
 performed using DIIS
 SCF converges when DIIS error is below 1.0e-08
 ---------------------------------------
  Cycle       Energy         DIIS error
 ---------------------------------------
    1    -669.5014760623      1.87e-05  
    2    -669.5014766470      8.86e-06  
    3    -669.5014765214      1.49e-05  
    4    -669.5014767219      2.29e-06  
    5    -669.5014767275      6.33e-07  
    6    -669.5014767279      1.19e-07  
    7    -669.5014767279      1.00e-07  
    8    -669.5014767279      2.24e-08  
    9    -669.5014767279      2.95e-09  Convergence criterion met
 ---------------------------------------
 SCF time:   CPU 4.28s  wall 4.00s 
 SCF   energy in the final basis set =     -669.5014767279
 Total energy in the final basis set =     -669.5014767279

 --------------------------------------------------------------
             Orbital Energies (a.u.) and Symmetries
 --------------------------------------------------------------

 Alpha MOs, Restricted
 -- Occupied --                  
-101.62  -24.74  -14.51  -14.48   -9.53   -7.30   -7.29   -7.29
  1 A'    2 A'    3 A'    4 A'    5 A'    6 A'    1 A"    7 A'                 
 -1.271  -1.113  -0.897  -0.679  -0.596  -0.538  -0.530  -0.438
  8 A'    9 A'   10 A'   11 A'   12 A'    2 A"   13 A'    3 A"                 
 -0.421  -0.382  -0.363  -0.344
 14 A'   15 A'    4 A"   16 A'                                                 
 -- Virtual --                   
 -0.121  -0.105   0.006   0.030   0.059   0.059   0.066   0.105
 17 A'    5 A"   18 A'   19 A'   20 A'    6 A"   21 A'   22 A'                 
  0.112   0.114   0.153   0.162   0.172   0.213   0.232   0.266
 23 A'    7 A"   24 A'    8 A"   25 A'   26 A'   27 A'    9 A"                 
  0.276   0.306   0.371   0.395   0.413   0.431   0.455   0.639
 28 A'   29 A'   30 A'   31 A'   32 A'   10 A"   33 A'   34 A'                 
  0.669   0.733   0.734   0.759   0.803   0.817   0.861   0.890
 11 A"   35 A'   12 A"   36 A'   37 A'   13 A"   38 A'   39 A'                 
  0.917   0.994   1.041   1.083   1.251   1.269   1.331   1.364
 14 A"   40 A'   41 A'   42 A'   43 A'   15 A"   44 A'   45 A'                 
  1.584   1.702   1.713   1.815   1.998   2.043   2.213   2.234
 16 A"   46 A'   17 A"   47 A'   48 A'   18 A"   49 A'   50 A'                 
  2.239   2.356   2.513   2.663   2.727   2.942   3.528   3.584
 19 A"   51 A'   52 A'   20 A"   53 A'   54 A'   55 A'   21 A"                 
  3.727   3.736   3.766   3.817   3.888   3.904   4.034   4.474
 56 A'   22 A"   57 A'   23 A"   24 A"   58 A'   59 A'   60 A'                 
  4.965   6.248   6.302   6.439   9.599  25.725  25.799  26.181
 61 A'   25 A"   62 A'   63 A'   64 A'   26 A"   65 A'   66 A'                 
 35.100  35.706  66.725 215.568
 67 A'   68 A'   69 A'   70 A'                                                 

 Beta MOs, Restricted
 -- Occupied --                  
-101.62  -24.74  -14.51  -14.48   -9.53   -7.30   -7.29   -7.29
  1 A'    2 A'    3 A'    4 A'    5 A'    6 A'    1 A"    7 A'                 
 -1.271  -1.113  -0.897  -0.679  -0.596  -0.538  -0.530  -0.438
  8 A'    9 A'   10 A'   11 A'   12 A'    2 A"   13 A'    3 A"                 
 -0.421  -0.382  -0.363  -0.344
 14 A'   15 A'    4 A"   16 A'                                                 
 -- Virtual --                   
 -0.121  -0.105   0.006   0.030   0.059   0.059   0.066   0.105
 17 A'    5 A"   18 A'   19 A'   20 A'    6 A"   21 A'   22 A'                 
  0.112   0.114   0.153   0.162   0.172   0.213   0.232   0.266
 23 A'    7 A"   24 A'    8 A"   25 A'   26 A'   27 A'    9 A"                 
  0.276   0.306   0.371   0.395   0.413   0.431   0.455   0.639
 28 A'   29 A'   30 A'   31 A'   32 A'   10 A"   33 A'   34 A'                 
  0.669   0.733   0.734   0.759   0.803   0.817   0.861   0.890
 11 A"   35 A'   12 A"   36 A'   37 A'   13 A"   38 A'   39 A'                 
  0.917   0.994   1.041   1.083   1.251   1.269   1.331   1.364
 14 A"   40 A'   41 A'   42 A'   43 A'   15 A"   44 A'   45 A'                 
  1.584   1.702   1.713   1.815   1.998   2.043   2.213   2.234
 16 A"   46 A'   17 A"   47 A'   48 A'   18 A"   49 A'   50 A'                 
  2.239   2.356   2.513   2.663   2.727   2.942   3.528   3.584
 19 A"   51 A'   52 A'   20 A"   53 A'   54 A'   55 A'   21 A"                 
  3.727   3.736   3.766   3.817   3.888   3.904   4.034   4.474
 56 A'   22 A"   57 A'   23 A"   24 A"   58 A'   59 A'   60 A'                 
  4.965   6.248   6.302   6.439   9.599  25.725  25.799  26.181
 61 A'   25 A"   62 A'   63 A'   64 A'   26 A"   65 A'   66 A'                 
 35.100  35.706  66.725 215.568
 67 A'   68 A'   69 A'   70 A'                                                 
 --------------------------------------------------------------

          Ground-State Mulliken Net Atomic Charges

     Atom                 Charge (a.u.)
  ----------------------------------------
      1 N                     0.185576
      2 N                    -0.099919
      3 F                    -0.070539
      4 Cl                   -0.015118
  ----------------------------------------
  Sum of atomic charges =     0.000000

 -----------------------------------------------------------------
                    Cartesian Multipole Moments
 -----------------------------------------------------------------
    Charge (ESU x 10^10)
                 0.0000
    Dipole Moment (Debye)
         X       0.9265      Y       0.0255      Z       0.0000
       Tot       0.9268
    Quadrupole Moments (Debye-Ang)
        XX     -29.2976     XY       1.4593     YY     -29.9372
        XZ       0.0000     YZ       0.0000     ZZ     -27.8006
    Octopole Moments (Debye-Ang^2)
       XXX       0.6781    XXY       3.6888    XYY       0.1625
       YYY       7.3281    XXZ       0.0000    XYZ       0.0000
       YYZ       0.0000    XZZ      -2.6151    YZZ       1.0406
       ZZZ       0.0000
    Hexadecapole Moments (Debye-Ang^3)
      XXXX    -254.8173   XXXY      -2.4522   XXYY     -58.0333
      XYYY      -7.1144   YYYY     -96.7396   XXXZ       0.0000
      XXYZ       0.0000   XYYZ       0.0000   YYYZ       0.0000
      XXZZ     -47.1696   XYZZ      -2.5549   YYZZ     -20.2053
      XZZZ       0.0000   YZZZ       0.0000   ZZZZ     -26.5150
 -----------------------------------------------------------------
 Calculating analytic gradient of the SCF energy
 Gradient of SCF Energy
            1           2           3           4
    1   0.0000439   0.0000332  -0.0000457  -0.0000315
    2  -0.0000187  -0.0000875  -0.0000208   0.0001269
    3   0.0000000  -0.0000000   0.0000000   0.0000000
 Max gradient component =       1.269E-04
 RMS gradient           =       5.055E-05
 Gradient time:  CPU 1.55 s  wall 1.56 s
 Geometry Optimization Parameters
   NAtoms,    NIC,     NZ,  NCons,   NDum,   NFix, NCnnct, MaxDiis
        4      14       4       0       0       0       0       0

 Cartesian Hessian Update
 Hessian Updated using BFGS Update


** GEOMETRY OPTIMIZATION IN DELOCALIZED INTERNAL COORDINATES **
   Searching for a Minimum

   Optimization Cycle:   8

                       Coordinates (Angstroms)
     ATOM                X               Y               Z
      1  N        -0.0300698173   -0.9537459641    0.0000000000
      2  N        -1.1854537137   -0.6347588026    0.0000000000
      3  F        -1.4516226884    0.7770889628    0.0000000000
      4  Cl        1.2601694169    0.2605643930    0.0000000000
   Point Group: cs    Number of degrees of freedom:     5


   Energy is   -669.501476728

 Hessian Updated using BFGS Update

  5 Hessian modes will be used to form the next step
  Hessian Eigenvalues:
     0.109713    0.163998    0.368847    0.531702    0.813417

 Minimum Search - Taking Simple RFO Step
 Searching for Lamda that Minimizes Along All modes
 Value Taken    Lamda =   0.00000000
 Step Taken.  Stepsize is  0.000326

                             Maximum     Tolerance    Cnvgd?
         Gradient           0.000093      0.000300     YES
         Displacement       0.000212      0.001200     YES
         Energy change     -0.000000      0.000001     YES


                       Distance Matrix (Angstroms)
             N (  1)   N (  2)   F (  3)
   N (  2)  1.198610
   F (  3)  2.239777  1.436718
   Cl(  4)  1.771798  2.604357  2.760546

 Final energy is   -669.50147672788319     


 ******************************
 **  OPTIMIZATION CONVERGED  **
 ******************************

                       Coordinates (Angstroms)
     ATOM                X               Y               Z
      1  N        -0.0300698173   -0.9537459641    0.0000000000
      2  N        -1.1854537137   -0.6347588026    0.0000000000
      3  F        -1.4516226884    0.7770889628    0.0000000000
      4  Cl        1.2601694169    0.2605643930    0.0000000000

Z-matrix Print:
$molecule
0 1
Cl
N  1 1.771798
N  2 1.198610 1 121.302300
F  3 1.436718 2 116.110562 1 -0.000000 0
$end


 --------------------------------------------------------------
             Orbital Energies (a.u.) and Symmetries
 --------------------------------------------------------------

 Alpha MOs, Restricted
 -- Occupied --                  
-101.62  -24.74  -14.51  -14.48   -9.53   -7.30   -7.29   -7.29
  1 A'    2 A'    3 A'    4 A'    5 A'    6 A'    1 A"    7 A'                 
 -1.271  -1.113  -0.897  -0.679  -0.596  -0.538  -0.530  -0.438
  8 A'    9 A'   10 A'   11 A'   12 A'    2 A"   13 A'    3 A"                 
 -0.421  -0.382  -0.363  -0.344
 14 A'   15 A'    4 A"   16 A'                                                 
 -- Virtual --                   
 -0.121  -0.105   0.006   0.030   0.059   0.059   0.066   0.105
 17 A'    5 A"   18 A'   19 A'   20 A'    6 A"   21 A'   22 A'                 
  0.112   0.114   0.153   0.162   0.172   0.213   0.232   0.266
 23 A'    7 A"   24 A'    8 A"   25 A'   26 A'   27 A'    9 A"                 
  0.276   0.306   0.371   0.395   0.413   0.431   0.455   0.639
 28 A'   29 A'   30 A'   31 A'   32 A'   10 A"   33 A'   34 A'                 
  0.669   0.733   0.734   0.759   0.803   0.817   0.861   0.890
 11 A"   35 A'   12 A"   36 A'   37 A'   13 A"   38 A'   39 A'                 
  0.917   0.994   1.041   1.083   1.251   1.269   1.331   1.364
 14 A"   40 A'   41 A'   42 A'   43 A'   15 A"   44 A'   45 A'                 
  1.584   1.702   1.713   1.815   1.998   2.043   2.213   2.234
 16 A"   46 A'   17 A"   47 A'   48 A'   18 A"   49 A'   50 A'                 
  2.239   2.356   2.513   2.663   2.727   2.942   3.528   3.584
 19 A"   51 A'   52 A'   20 A"   53 A'   54 A'   55 A'   21 A"                 
  3.727   3.736   3.766   3.817   3.888   3.904   4.034   4.474
 56 A'   22 A"   57 A'   23 A"   24 A"   58 A'   59 A'   60 A'                 
  4.965   6.248   6.302   6.439   9.599  25.725  25.799  26.181
 61 A'   25 A"   62 A'   63 A'   64 A'   26 A"   65 A'   66 A'                 
 35.100  35.706  66.725 215.568
 67 A'   68 A'   69 A'   70 A'                                                 

 Beta MOs, Restricted
 -- Occupied --                  
-101.62  -24.74  -14.51  -14.48   -9.53   -7.30   -7.29   -7.29
  1 A'    2 A'    3 A'    4 A'    5 A'    6 A'    1 A"    7 A'                 
 -1.271  -1.113  -0.897  -0.679  -0.596  -0.538  -0.530  -0.438
  8 A'    9 A'   10 A'   11 A'   12 A'    2 A"   13 A'    3 A"                 
 -0.421  -0.382  -0.363  -0.344
 14 A'   15 A'    4 A"   16 A'                                                 
 -- Virtual --                   
 -0.121  -0.105   0.006   0.030   0.059   0.059   0.066   0.105
 17 A'    5 A"   18 A'   19 A'   20 A'    6 A"   21 A'   22 A'                 
  0.112   0.114   0.153   0.162   0.172   0.213   0.232   0.266
 23 A'    7 A"   24 A'    8 A"   25 A'   26 A'   27 A'    9 A"                 
  0.276   0.306   0.371   0.395   0.413   0.431   0.455   0.639
 28 A'   29 A'   30 A'   31 A'   32 A'   10 A"   33 A'   34 A'                 
  0.669   0.733   0.734   0.759   0.803   0.817   0.861   0.890
 11 A"   35 A'   12 A"   36 A'   37 A'   13 A"   38 A'   39 A'                 
  0.917   0.994   1.041   1.083   1.251   1.269   1.331   1.364
 14 A"   40 A'   41 A'   42 A'   43 A'   15 A"   44 A'   45 A'                 
  1.584   1.702   1.713   1.815   1.998   2.043   2.213   2.234
 16 A"   46 A'   17 A"   47 A'   48 A'   18 A"   49 A'   50 A'                 
  2.239   2.356   2.513   2.663   2.727   2.942   3.528   3.584
 19 A"   51 A'   52 A'   20 A"   53 A'   54 A'   55 A'   21 A"                 
  3.727   3.736   3.766   3.817   3.888   3.904   4.034   4.474
 56 A'   22 A"   57 A'   23 A"   24 A"   58 A'   59 A'   60 A'                 
  4.965   6.248   6.302   6.439   9.599  25.725  25.799  26.181
 61 A'   25 A"   62 A'   63 A'   64 A'   26 A"   65 A'   66 A'                 
 35.100  35.706  66.725 215.568
 67 A'   68 A'   69 A'   70 A'                                                 
 --------------------------------------------------------------

          Ground-State Mulliken Net Atomic Charges

     Atom                 Charge (a.u.)
  ----------------------------------------
      1 N                     0.185576
      2 N                    -0.099919
      3 F                    -0.070539
      4 Cl                   -0.015118
  ----------------------------------------
  Sum of atomic charges =     0.000000

 -----------------------------------------------------------------
                    Cartesian Multipole Moments
 -----------------------------------------------------------------
    Charge (ESU x 10^10)
                 0.0000
    Dipole Moment (Debye)
         X       0.9265      Y       0.0255      Z       0.0000
       Tot       0.9268
    Quadrupole Moments (Debye-Ang)
        XX     -29.2976     XY       1.4593     YY     -29.9372
        XZ       0.0000     YZ       0.0000     ZZ     -27.8006
    Octopole Moments (Debye-Ang^2)
       XXX       0.6781    XXY       3.6888    XYY       0.1625
       YYY       7.3281    XXZ       0.0000    XYZ       0.0000
       YYZ       0.0000    XZZ      -2.6151    YZZ       1.0406
       ZZZ       0.0000
    Hexadecapole Moments (Debye-Ang^3)
      XXXX    -254.8173   XXXY      -2.4522   XXYY     -58.0333
      XYYY      -7.1144   YYYY     -96.7396   XXXZ       0.0000
      XXYZ       0.0000   XYYZ       0.0000   YYYZ       0.0000
      XXZZ     -47.1696   XYZZ      -2.5549   YYZZ     -20.2053
      XZZZ       0.0000   YZZZ       0.0000   ZZZZ     -26.5150
 -----------------------------------------------------------------
Archival summary:
1\1\TWL02\OPT\ProcedureUnspecified\BasisUnspecified\l112\taweetha\TueOct3013:40:552018TueOct3013:40:552018\0\\#,OPT,ProcedureUnspecified,BasisUnspecified,\\0,1\Cl\N,1,1.7718\N,2,1.19861,1,121.302\F,3,1.43672,2,116.111,1,-0,0\\\@

 Total job time:  55.40s(wall), 54.22s(cpu) 
 Tue Oct 30 13:40:55 2018

        *************************************************************
        *                                                           *
        *  Thank you very much for using Q-Chem.  Have a nice day.  *
        *                                                           *
        *************************************************************


 
User input: 2 of 2 
 
Q-Chem Developer Version!
                  Welcome to Q-Chem
     A Quantum Leap Into The Future Of Chemistry


 Q-Chem 5.1, Q-Chem, Inc., Pleasanton, CA (2018)

 Yihan Shao,  Zhengting Gan,  E. Epifanovsky,  A. T. B. Gilbert,  M. Wormit,  
 J. Kussmann,  A. W. Lange,  A. Behn,  Jia Deng,  Xintian Feng,  D. Ghosh,  
 M. Goldey,  P. R. Horn,  L. D. Jacobson,  I. Kaliman,  T. Kus,  A. Landau,  
 Jie Liu,  E. I. Proynov,  R. M. Richard,  R. P. Steele,  E. J. Sundstrom,  
 H. L. Woodcock III,  P. M. Zimmerman,  D. Zuev,  B. Albrecht,  E. Alguire,  
 S. A. Baeppler,  D. Barton,  Z. Benda,  Y. A. Bernard,  E. J. Berquist,  
 K. B. Bravaya,  H. Burton,  D. Casanova,  Chun-Min Chang,  Yunqing Chen,  
 A. Chien,  K. D. Closser,  M. P. Coons,  S. Coriani,  S. Dasgupta,  
 A. L. Dempwolff,  M. Diedenhofen,  Hainam Do,  R. G. Edgar,  Po-Tung Fang,  
 S. Faraji,  S. Fatehi,  Qingguo Feng,  K. D. Fenk,  J. Fosso-Tande,  
 Qinghui Ge,  A. Ghysels,  G. Gidofalvi,  J. Gomes,  J. Gonthier,  A. Gunina,  
 D. Hait,  M. W. D. Hanson-Heine,  P. H. P. Harbach,  A. W. Hauser,  
 J. E. Herr,  E. G. Hohenstein,  Z. C. Holden,  Kerwin Hui,  B. C. Huynh,  
 T.-C. Jagau,  Hyunjun Ji,  B. Kaduk,  K. Khistyaev,  Jaehoon Kim,  
 P. Klunzinger,  K. Koh,  D. Kosenkov,  L. Koulias,  T. Kowalczyk,  
 C. M. Krauter,  A. Kunitsa,  Ka Un Lao,  A. Laurent,  K. V. Lawler,  
 Joonho Lee,  D. Lefrancois,  S. Lehtola,  D. S. Levine,  Yi-Pei Li,  
 You-Sheng Lin,  Fenglai Liu,  E. Livshits,  A. Luenser,  P. Manohar,  
 E. Mansoor,  S. F. Manzer,  Shan-Ping Mao,  Yuezhi Mao,  N. Mardirossian,  
 A. V. Marenich,  T. Markovich,  L. A. Martinez-Martinez,  S. A. Maurer,  
 N. J. Mayhall,  S. C. McKenzie,  J.-M. Mewes,  A. F. Morrison,  
 J. W. Mullinax,  K. Nanda,  T. S. Nguyen-Beck,  R. Olivares-Amaya,  
 J. A. Parkhill,  T. M. Perrine,  F. Plasser,  P. Pokhilko,  S. Prager,  
 A. Prociuk,  E. Ramos,  D. R. Rehn,  F. Rob,  M. Schneider,  N. Sergueev,  
 S. M. Sharada,  S. Sharma,  D. W. Small,  T. Stauch,  T. Stein,  
 Yu-Chuan Su,  A. J. W. Thom,  A. Tkatchenko,  T. Tsuchimochi,  N. M. Tubman,  
 L. Vogt,  M. L. Vidal,  O. Vydrov,  M. A. Watson,  J. Wenzel,  
 M. de Wergifosse,  T. A. Wesolowski,  A. White,  J. Witte,  A. Yamada,  
 Jun Yang,  K. Yao,  S. Yeganeh,  S. R. Yost,  Zhi-Qiang You,  A. Zech,  
 Igor Ying Zhang,  Xing Zhang,  Yan Zhao,  Ying Zhu,  B. R. Brooks,  
 G. K. L. Chan,  C. J. Cramer,  M. S. Gordon,  W. J. Hehre,  A. Klamt,  
 M. W. Schmidt,  C. D. Sherrill,  D. G. Truhlar,  A. Aspuru-Guzik,  R. Baer,  
 A. T. Bell,  N. A. Besley,  Jeng-Da Chai,  A. E. DePrince, III,  
 R. A. DiStasio Jr.,  A. Dreuw,  B. D. Dunietz,  T. R. Furlani,  
 Chao-Ping Hsu,  Yousung Jung,  Jing Kong,  D. S. Lambrecht,  WanZhen Liang,  
 C. Ochsenfeld,  V. A. Rassolov,  L. V. Slipchenko,  J. E. Subotnik,  
 T. Van Voorhis,  J. M. Herbert,  A. I. Krylov,  P. M. W. Gill,  M. Head-Gordon

 Contributors to earlier versions of Q-Chem not listed above: 
 R. D. Adamson,  B. Austin,  J. Baker,  G. J. O. Beran,  K. Brandhorst,  
 S. T. Brown,  E. F. C. Byrd,  A. K. Chakraborty,  C.-L. Cheng,  
 Siu Hung Chien,  D. M. Chipman,  D. L. Crittenden,  H. Dachsel,  
 R. J. Doerksen,  A. D. Dutoi,  L. Fusti-Molnar,  W. A. Goddard III,  
 A. Golubeva-Zadorozhnaya,  S. R. Gwaltney,  G. Hawkins,  A. Heyden,  
 S. Hirata,  G. Kedziora,  F. J. Keil,  C. Kelley,  Jihan Kim,  R. A. King,  
 R. Z. Khaliullin,  P. P. Korambath,  W. Kurlancheek,  A. M. Lee,  M. S. Lee,  
 S. V. Levchenko,  Ching Yeh Lin,  D. Liotard,  R. C. Lochan,  I. Lotan,  
 P. E. Maslen,  N. Nair,  D. P. O'Neill,  D. Neuhauser,  E. Neuscamman,  
 C. M. Oana,  R. Olson,  B. Peters,  R. Peverati,  P. A. Pieniazek,  
 Y. M. Rhee,  J. Ritchie,  M. A. Rohrdanz,  E. Rosta,  N. J. Russ,  
 H. F. Schaefer III,  N. E. Schultz,  N. Shenvi,  A. C. Simmonett,  A. Sodt,  
 D. Stuck,  K. S. Thanthiriwatte,  V. Vanovschi,  Tao Wang,  A. Warshel,  
 C. F. Williams,  Q. Wu,  X. Xu,  W. Zhang

 Please cite Q-Chem as follows:
 Y. Shao et al., Mol. Phys. 113, 184-215 (2015)
 DOI: 10.1080/00268976.2014.952696

 Q-Chem 5.1.1 for Intel X86 EM64T Linux

 Parts of Q-Chem use Armadillo 8.300.2 (Tropical Shenanigans).
 http://arma.sourceforge.net/

 Q-Chem begins on Tue Oct 30 13:40:55 2018  

Host: 
0

     Scratch files written to /scratch/taweetham/qchem16502//
The previous job contains 0 fragments, simply inherited here
Input Ideriv = 2
Curr. Ideriv = -1
Max.  Ideriv = 2

Checking the input file for inconsistencies... 	...done.

--------------------------------------------------------------
User input:
--------------------------------------------------------------

$molecule
read
$end

$rem
   job_type 	frequency
   basis 	6-311++g**
   method	b3lyp	
$end


--------------------------------------------------------------
 ----------------------------------------------------------------
             Standard Nuclear Orientation (Angstroms)
    I     Atom           X                Y                Z
 ----------------------------------------------------------------
    1      N      -0.0478752980    -0.9605100757    -0.0000000000
    2      N      -1.1958104382    -0.6156772592     0.0000000000
    3      F      -1.4302315577     0.8017876520     0.0000000000
    4      Cl      1.2692873043     0.2245424986    -0.0000000000
 ----------------------------------------------------------------
 Molecular Point Group                 Cs    NOp =  2
 Largest Abelian Subgroup              Cs    NOp =  2
 Nuclear Repulsion Energy =   148.7719969886 hartrees
 There are       20 alpha and       20 beta electrons
 Requested basis set is 6-311++G(d,p)
 There are 31 shells and 96 basis functions

 Total QAlloc Memory Limit   2000 MB
 Mega-Array Size       188 MB
 MEM_STATIC part       192 MB

                       Distance Matrix (Angstroms)
             N (  1)   N (  2)   F (  3)
   N (  2)  1.198610
   F (  3)  2.239777  1.436718
   Cl(  4)  1.771798  2.604357  2.760546

 A cutoff of  1.0D-11 yielded    459 shell pairs
 There are      4620 function pairs (      5024 Cartesian)
 Smallest overlap matrix eigenvalue = 1.81E-04
 Guess from superposition of atomic densities
 Warning:  Energy on first SCF cycle will be non-variational
 SAD guess density has 40.000000 electrons

 -----------------------------------------------------------------------
  General SCF calculation program by
  Eric Jon Sundstrom, Paul Horn, Yuezhi Mao, Dmitri Zuev, Alec White,
  David Stuck, Shaama M.S., Shane Yost, Joonho Lee, David Small,
  Daniel Levine, Susi Lehtola, Hugh Burton, Evgeny Epifanovsky
 -----------------------------------------------------------------------
 Exchange:     0.2000 Hartree-Fock + 0.0800 Slater + 0.7200 B88
 Correlation:  0.1900 VWN1RPA + 0.8100 LYP
 Using SG-1 standard quadrature grid
 A restricted SCF calculation will be
 performed using DIIS
 SCF converges when DIIS error is below 1.0e-08
 ---------------------------------------
  Cycle       Energy         DIIS error
 ---------------------------------------
    1    -669.9624854009      5.23e-02  
    2    -669.4651071574      6.57e-03  
    3    -669.3759385865      1.23e-02  
    4    -669.4983703857      1.96e-03  
    5    -669.5012716982      5.13e-04  
    6    -669.5013482390      3.84e-04  
    7    -669.5014896454      8.27e-05  
    8    -669.5014957674      3.03e-05  
    9    -669.5014967132      2.39e-06  
   10    -669.5014967205      5.11e-07  
   11    -669.5014967208      1.30e-07  
   12    -669.5014967208      1.96e-08  
   13    -669.5014967208      4.18e-09  Convergence criterion met
 ---------------------------------------
 SCF time:   CPU 6.21s  wall 6.00s 
 SCF   energy in the final basis set =     -669.5014967208
 Total energy in the final basis set =     -669.5014967208

 --------------------------------------------------------------
             Orbital Energies (a.u.) and Symmetries
 --------------------------------------------------------------

 Alpha MOs, Restricted
 -- Occupied --                  
-101.62  -24.74  -14.51  -14.48   -9.53   -7.30   -7.29   -7.29
  1 A'    2 A'    3 A'    4 A'    5 A'    6 A'    1 A"    7 A'                 
 -1.271  -1.113  -0.897  -0.679  -0.596  -0.538  -0.530  -0.438
  8 A'    9 A'   10 A'   11 A'   12 A'    2 A"   13 A'    3 A"                 
 -0.421  -0.382  -0.363  -0.344
 14 A'   15 A'    4 A"   16 A'                                                 
 -- Virtual --                   
 -0.121  -0.105   0.006   0.030   0.059   0.059   0.066   0.105
 17 A'    5 A"   18 A'   19 A'   20 A'    6 A"   21 A'   22 A'                 
  0.112   0.114   0.153   0.162   0.172   0.213   0.232   0.266
 23 A'    7 A"   24 A'    8 A"   25 A'   26 A'   27 A'    9 A"                 
  0.276   0.306   0.371   0.395   0.413   0.431   0.455   0.639
 28 A'   29 A'   30 A'   31 A'   32 A'   10 A"   33 A'   34 A'                 
  0.669   0.733   0.734   0.759   0.803   0.818   0.861   0.890
 11 A"   35 A'   12 A"   36 A'   37 A'   13 A"   38 A'   39 A'                 
  0.917   0.994   1.041   1.083   1.251   1.269   1.331   1.364
 14 A"   40 A'   41 A'   42 A'   43 A'   15 A"   44 A'   45 A'                 
  1.584   1.702   1.713   1.815   1.998   2.043   2.213   2.234
 16 A"   46 A'   17 A"   47 A'   48 A'   18 A"   49 A'   50 A'                 
  2.239   2.356   2.513   2.663   2.727   2.942   3.528   3.584
 19 A"   51 A'   52 A'   20 A"   53 A'   54 A'   55 A'   21 A"                 
  3.727   3.736   3.766   3.817   3.888   3.904   4.034   4.474
 56 A'   22 A"   57 A'   23 A"   24 A"   58 A'   59 A'   60 A'                 
  4.965   6.248   6.302   6.439   9.599  25.725  25.799  26.181
 61 A'   25 A"   62 A'   63 A'   64 A'   26 A"   65 A'   66 A'                 
 35.100  35.706  66.725 215.568
 67 A'   68 A'   69 A'   70 A'                                                 

 Beta MOs, Restricted
 -- Occupied --                  
-101.62  -24.74  -14.51  -14.48   -9.53   -7.30   -7.29   -7.29
  1 A'    2 A'    3 A'    4 A'    5 A'    6 A'    1 A"    7 A'                 
 -1.271  -1.113  -0.897  -0.679  -0.596  -0.538  -0.530  -0.438
  8 A'    9 A'   10 A'   11 A'   12 A'    2 A"   13 A'    3 A"                 
 -0.421  -0.382  -0.363  -0.344
 14 A'   15 A'    4 A"   16 A'                                                 
 -- Virtual --                   
 -0.121  -0.105   0.006   0.030   0.059   0.059   0.066   0.105
 17 A'    5 A"   18 A'   19 A'   20 A'    6 A"   21 A'   22 A'                 
  0.112   0.114   0.153   0.162   0.172   0.213   0.232   0.266
 23 A'    7 A"   24 A'    8 A"   25 A'   26 A'   27 A'    9 A"                 
  0.276   0.306   0.371   0.395   0.413   0.431   0.455   0.639
 28 A'   29 A'   30 A'   31 A'   32 A'   10 A"   33 A'   34 A'                 
  0.669   0.733   0.734   0.759   0.803   0.818   0.861   0.890
 11 A"   35 A'   12 A"   36 A'   37 A'   13 A"   38 A'   39 A'                 
  0.917   0.994   1.041   1.083   1.251   1.269   1.331   1.364
 14 A"   40 A'   41 A'   42 A'   43 A'   15 A"   44 A'   45 A'                 
  1.584   1.702   1.713   1.815   1.998   2.043   2.213   2.234
 16 A"   46 A'   17 A"   47 A'   48 A'   18 A"   49 A'   50 A'                 
  2.239   2.356   2.513   2.663   2.727   2.942   3.528   3.584
 19 A"   51 A'   52 A'   20 A"   53 A'   54 A'   55 A'   21 A"                 
  3.727   3.736   3.766   3.817   3.888   3.904   4.034   4.474
 56 A'   22 A"   57 A'   23 A"   24 A"   58 A'   59 A'   60 A'                 
  4.965   6.248   6.302   6.439   9.599  25.725  25.799  26.181
 61 A'   25 A"   62 A'   63 A'   64 A'   26 A"   65 A'   66 A'                 
 35.100  35.706  66.725 215.568
 67 A'   68 A'   69 A'   70 A'                                                 
 --------------------------------------------------------------

          Ground-State Mulliken Net Atomic Charges

     Atom                 Charge (a.u.)
  ----------------------------------------
      1 N                     0.185597
      2 N                    -0.099978
      3 F                    -0.070561
      4 Cl                   -0.015059
  ----------------------------------------
  Sum of atomic charges =     0.000000

 -----------------------------------------------------------------
                    Cartesian Multipole Moments
 -----------------------------------------------------------------
    Charge (ESU x 10^10)
                 0.0000
    Dipole Moment (Debye)
         X       0.9271      Y       0.0047      Z      -0.0000
       Tot       0.9271
    Quadrupole Moments (Debye-Ang)
        XX     -29.2255     XY       1.4364     YY     -30.0024
        XZ      -0.0000     YZ       0.0000     ZZ     -27.8005
    Octopole Moments (Debye-Ang^2)
       XXX       0.6132    XXY       3.9130    XYY       0.0323
       YYY       8.0086    XXZ      -0.0000    XYZ      -0.0000
       YYZ      -0.0000    XZZ      -2.6906    YZZ       1.3126
       ZZZ       0.0000
    Hexadecapole Moments (Debye-Ang^3)
      XXXX    -254.9430   XXXY      -0.6113   XXYY     -58.3009
      XYYY      -5.3387   YYYY     -96.4142   XXXZ       0.0000
      XXYZ       0.0000   XYYZ       0.0000   YYYZ       0.0000
      XXZZ     -47.2893   XYZZ      -1.9227   YYZZ     -20.1226
      XZZZ       0.0000   YZZZ       0.0000   ZZZZ     -26.5149
 -----------------------------------------------------------------
 Calculating MO derivatives via CPSCF
   1         3          12      0.189173    0.063325
   2         3          12      0.024898    0.009244
   3         3          12      0.002729    0.001166
   4         3          12      0.000291    0.000136
   5        12           3      0.000016    0.000011
   6        15           0      0.000000    0.000000    Roots Converged
 Time for AOints: 1.3 s (CPU) 1.3 s (wall)
 ------------------------------------------------------------------------------
                     AOints        : Timing summary (seconds)
 ------------------------------------------------------------------------------
     job step          cpu (% of tot)      sys (% of tot)     wall (% of tot)
 ------------------------------------------------------------------------------
  cpscf_lag         0.2174E+02 (57.1)   0.3700E-04 (18.0)   0.2175E+02 (57.1)
  iterzp            0.1502E+02 (39.4)   0.1680E-03 (82.0)   0.1503E+02 (39.4)
  make_fx           0.0000E+00 ( 0.0)   0.0000E+00 ( 0.0)   0.0000E+00 ( 0.0)
  AOints            0.1308E+01 ( 3.4)   0.0000E+00 ( 0.0)   0.1309E+01 ( 3.4)
 ------------------------------------------------------------------------------
   Grand Totals     0.3809E+02          0.2050E-03          0.3812E+02
 ------------------------------------------------------------------------------
 Calculating analytic Hessian of the SCF energy
 Polarizability Matrix (a.u.)
            1           2           3
    1 -47.5335639  -2.9873067   0.0000000
    2  -2.9873067 -29.1806438   0.0000000
    3   0.0000000   0.0000000 -18.2137290

 Direct stationary perturbation theory relativistic correction:

 rels  =       0.860404884414
 relv  =      -3.122101020332
 rel2e =       0.723426530784
 E_rel =      -1.538269605134

 Hessian of the SCF Energy
            1           2           3           4           5           6
    1   0.7160692  -0.1855495   0.0000000  -0.6532002   0.1483017  -0.0000000
    2  -0.1855495   0.2717251  -0.0000000   0.1373021  -0.1185471   0.0000000
    3   0.0000000  -0.0000000   0.0564444  -0.0000000   0.0000000  -0.0609616
    4  -0.6532002   0.1373021  -0.0000000   0.7785236  -0.0711796   0.0000000
    5   0.1483017  -0.1185471   0.0000000  -0.0711796   0.2419649  -0.0000000
    6  -0.0000000   0.0000000  -0.0609616   0.0000000  -0.0000000   0.0651895
    7  -0.0295021   0.0688512  -0.0000000  -0.0426511  -0.0423539  -0.0000000
    8   0.0719718  -0.0783571   0.0000000  -0.0374437  -0.1108258  -0.0000000
    9  -0.0000000   0.0000000   0.0278350   0.0000000  -0.0000000  -0.0297283
   10  -0.0333669  -0.0206038  -0.0000000  -0.0826723  -0.0347683   0.0000000
   11  -0.0347241  -0.0748210   0.0000000  -0.0286788  -0.0125920   0.0000000
   12   0.0000000  -0.0000000  -0.0233179  -0.0000000   0.0000000   0.0255004
            7           8           9          10          11          12
    1  -0.0295021   0.0719718  -0.0000000  -0.0333669  -0.0347241   0.0000000
    2   0.0688512  -0.0783571   0.0000000  -0.0206038  -0.0748210  -0.0000000
    3  -0.0000000   0.0000000   0.0278350  -0.0000000   0.0000000  -0.0233179
    4  -0.0426511  -0.0374437   0.0000000  -0.0826723  -0.0286788  -0.0000000
    5  -0.0423539  -0.1108258  -0.0000000  -0.0347683  -0.0125920   0.0000000
    6  -0.0000000  -0.0000000  -0.0297283   0.0000000   0.0000000   0.0255004
    7   0.0679795  -0.0358575  -0.0000000   0.0041737   0.0093602   0.0000000
    8  -0.0358575   0.1666436   0.0000000   0.0013294   0.0225393  -0.0000000
    9  -0.0000000   0.0000000   0.0135734   0.0000000   0.0000000  -0.0116801
   10   0.0041737   0.0013294   0.0000000   0.1118655   0.0540427   0.0000000
   11   0.0093602   0.0225393   0.0000000   0.0540427   0.0648737  -0.0000000
   12   0.0000000  -0.0000000  -0.0116801   0.0000000  -0.0000000   0.0094976
 Gradient time:  CPU 49.82 s  wall 51.17 s
 **********************************************************************
 **                                                                  **
 **                       VIBRATIONAL ANALYSIS                       **
 **                       --------------------                       **
 **                                                                  **
 **        VIBRATIONAL FREQUENCIES (CM**-1) AND NORMAL MODES         **
 **     FORCE CONSTANTS (mDYN/ANGSTROM) AND REDUCED MASSES (AMU)     **
 **                  INFRARED INTENSITIES (KM/MOL)                   **
 **                                                                  **
 **********************************************************************


 Mode:                 1                      2                      3
 Frequency:       246.53                 506.38                 516.70
 Force Cnst:      0.8025                 2.1970                 2.8584
 Red. Mass:      22.4118                14.5424                18.1717
 IR Active:          YES                    YES                    YES
 IR Intens:        2.549                  0.649                110.836
 Raman Active:       YES                    YES                    YES
               X      Y      Z        X      Y      Z        X      Y      Z
 N          0.009 -0.289 -0.000   -0.000 -0.000 -0.658    0.600  0.349 -0.000
 N          0.055 -0.062  0.000   -0.000  0.000  0.706    0.481 -0.069  0.000
 F          0.817 -0.014 -0.000    0.000 -0.000 -0.238   -0.196  0.267 -0.000
 Cl        -0.469  0.148  0.000    0.000  0.000  0.110   -0.326 -0.257  0.000
 TransDip  -0.048  0.017  0.000   -0.000  0.000  0.026    0.335 -0.036  0.000

 Mode:                 4                      5                      6
 Frequency:       689.39                 816.11                1667.60
 Force Cnst:      4.5436                 5.6224                22.9610
 Red. Mass:      16.2262                14.3276                14.0139
 IR Active:          YES                    YES                    YES
 IR Intens:      103.457                109.575                 52.887
 Raman Active:       YES                    YES                    YES
               X      Y      Z        X      Y      Z        X      Y      Z
 N         -0.027 -0.580  0.000    0.057 -0.601  0.000   -0.677  0.201 -0.000
 N          0.093 -0.510 -0.000    0.356  0.675 -0.000    0.693 -0.137  0.000
 F         -0.152  0.597  0.000   -0.203 -0.094  0.000    0.006 -0.041 -0.000
 Cl         0.056  0.112 -0.000   -0.055  0.022 -0.000   -0.010 -0.003  0.000
 TransDip   0.170 -0.278 -0.000   -0.303  0.143 -0.000   -0.016 -0.232 -0.000

 STANDARD THERMODYNAMIC QUANTITIES AT   298.15 K  AND     1.00 ATM

   This Molecule has  0 Imaginary Frequencies
   Zero point vibrational energy:        6.351 kcal/mol

   Atom    1 Element N  Has Mass   14.00307
   Atom    2 Element N  Has Mass   14.00307
   Atom    3 Element F  Has Mass   18.99840
   Atom    4 Element Cl Has Mass   34.96885
   Molecular Mass:    81.973390 amu
   Principal axes and moments of inertia in amu*Bohr^2:
                             1           2           3
    Eigenvalues --      114.92367   411.61819   526.54186
          X               0.99995     0.01040     0.00000
          Y              -0.01040     0.99995     0.00000
          Z               0.00000    -0.00000     1.00000
   Rotational Symmetry Number is   1
   The Molecule is an Asymmetric Top
   Translational Enthalpy:        0.889 kcal/mol
   Rotational Enthalpy:           0.889 kcal/mol
   Vibrational Enthalpy:          7.052 kcal/mol
   gas constant (RT):             0.592 kcal/mol
   Translational Entropy:        39.125  cal/mol.K
   Rotational Entropy:           24.724  cal/mol.K
   Vibrational Entropy:           3.534  cal/mol.K

   Total Enthalpy:                9.421 kcal/mol
   Total Entropy:                67.384  cal/mol.K

 ======================================================================

 STANDARD THERMODYNAMIC QUANTITIES FOR ANHARMONIC VIBRATION -- TOSH

   Zero point vibrational energy: ************ kcal/mol

   Vibrational Enthalpy:   ************ kcal/mol
   Vibrational Entropy:             NaN  cal/mol.K

   Total Enthalpy:         ************ kcal/mol
   Total Entropy:                   NaN  cal/mol.K

 ======================================================================

 STANDARD THERMODYNAMIC QUANTITIES FOR ANHARMONIC VIBRATION -- VPT2

   Zero point vibrational energy: ************ kcal/mol

   Vibrational Enthalpy:   ************ kcal/mol
   Vibrational Entropy:             NaN  cal/mol.K

   Total Enthalpy:         ************ kcal/mol
   Total Entropy:                   NaN  cal/mol.K

 ======================================================================

Archival summary:
1\1\TWL02\FREQ\ProcedureUnspecified\BasisUnspecified\l112\taweetha\TueOct3013:41:522018TueOct3013:41:522018\0\\#,FREQ,ProcedureUnspecified,BasisUnspecified,\\0,1\Cl\N,1,1.7718\N,2,1.19861,1,121.302\F,3,1.43672,2,116.111,1,-0,0\\\@

 Total job time:  57.54s(wall), 56.08s(cpu) 
 Tue Oct 30 13:41:52 2018

        *************************************************************
        *                                                           *
        *  Thank you very much for using Q-Chem.  Have a nice day.  *
        *                                                           *
        *************************************************************
