# Supplementary material for: Geometric and energetic data from ab initio calculations of haloethene, haloimine, halomethylenephosphine, haloiminophosphine, halodiazene, halodiphosphene and halocyclopropane
Source: Data Brief. 2019 Nov 2;27:104738. doi: 10.1016/j.dib.2019.104738 (PMC6861602; doi:10.1016/j.dib.2019.104738)
Supplement: Multimedia component 6 [file mmc6.zip › NN/B3LYP/FENNEBr.out]

Q-Chem Developer Version!
                  Welcome to Q-Chem
     A Quantum Leap Into The Future Of Chemistry


 Q-Chem 5.1, Q-Chem, Inc., Pleasanton, CA (2018)

 Yihan Shao,  Zhengting Gan,  E. Epifanovsky,  A. T. B. Gilbert,  M. Wormit,  
 J. Kussmann,  A. W. Lange,  A. Behn,  Jia Deng,  Xintian Feng,  D. Ghosh,  
 M. Goldey,  P. R. Horn,  L. D. Jacobson,  I. Kaliman,  T. Kus,  A. Landau,  
 Jie Liu,  E. I. Proynov,  R. M. Richard,  R. P. Steele,  E. J. Sundstrom,  
 H. L. Woodcock III,  P. M. Zimmerman,  D. Zuev,  B. Albrecht,  E. Alguire,  
 S. A. Baeppler,  D. Barton,  Z. Benda,  Y. A. Bernard,  E. J. Berquist,  
 K. B. Bravaya,  H. Burton,  D. Casanova,  Chun-Min Chang,  Yunqing Chen,  
 A. Chien,  K. D. Closser,  M. P. Coons,  S. Coriani,  S. Dasgupta,  
 A. L. Dempwolff,  M. Diedenhofen,  Hainam Do,  R. G. Edgar,  Po-Tung Fang,  
 S. Faraji,  S. Fatehi,  Qingguo Feng,  K. D. Fenk,  J. Fosso-Tande,  
 Qinghui Ge,  A. Ghysels,  G. Gidofalvi,  J. Gomes,  J. Gonthier,  A. Gunina,  
 D. Hait,  M. W. D. Hanson-Heine,  P. H. P. Harbach,  A. W. Hauser,  
 J. E. Herr,  E. G. Hohenstein,  Z. C. Holden,  Kerwin Hui,  B. C. Huynh,  
 T.-C. Jagau,  Hyunjun Ji,  B. Kaduk,  K. Khistyaev,  Jaehoon Kim,  
 P. Klunzinger,  K. Koh,  D. Kosenkov,  L. Koulias,  T. Kowalczyk,  
 C. M. Krauter,  A. Kunitsa,  Ka Un Lao,  A. Laurent,  K. V. Lawler,  
 Joonho Lee,  D. Lefrancois,  S. Lehtola,  D. S. Levine,  Yi-Pei Li,  
 You-Sheng Lin,  Fenglai Liu,  E. Livshits,  A. Luenser,  P. Manohar,  
 E. Mansoor,  S. F. Manzer,  Shan-Ping Mao,  Yuezhi Mao,  N. Mardirossian,  
 A. V. Marenich,  T. Markovich,  L. A. Martinez-Martinez,  S. A. Maurer,  
 N. J. Mayhall,  S. C. McKenzie,  J.-M. Mewes,  A. F. Morrison,  
 J. W. Mullinax,  K. Nanda,  T. S. Nguyen-Beck,  R. Olivares-Amaya,  
 J. A. Parkhill,  T. M. Perrine,  F. Plasser,  P. Pokhilko,  S. Prager,  
 A. Prociuk,  E. Ramos,  D. R. Rehn,  F. Rob,  M. Schneider,  N. Sergueev,  
 S. M. Sharada,  S. Sharma,  D. W. Small,  T. Stauch,  T. Stein,  
 Yu-Chuan Su,  A. J. W. Thom,  A. Tkatchenko,  T. Tsuchimochi,  N. M. Tubman,  
 L. Vogt,  M. L. Vidal,  O. Vydrov,  M. A. Watson,  J. Wenzel,  
 M. de Wergifosse,  T. A. Wesolowski,  A. White,  J. Witte,  A. Yamada,  
 Jun Yang,  K. Yao,  S. Yeganeh,  S. R. Yost,  Zhi-Qiang You,  A. Zech,  
 Igor Ying Zhang,  Xing Zhang,  Yan Zhao,  Ying Zhu,  B. R. Brooks,  
 G. K. L. Chan,  C. J. Cramer,  M. S. Gordon,  W. J. Hehre,  A. Klamt,  
 M. W. Schmidt,  C. D. Sherrill,  D. G. Truhlar,  A. Aspuru-Guzik,  R. Baer,  
 A. T. Bell,  N. A. Besley,  Jeng-Da Chai,  A. E. DePrince, III,  
 R. A. DiStasio Jr.,  A. Dreuw,  B. D. Dunietz,  T. R. Furlani,  
 Chao-Ping Hsu,  Yousung Jung,  Jing Kong,  D. S. Lambrecht,  WanZhen Liang,  
 C. Ochsenfeld,  V. A. Rassolov,  L. V. Slipchenko,  J. E. Subotnik,  
 T. Van Voorhis,  J. M. Herbert,  A. I. Krylov,  P. M. W. Gill,  M. Head-Gordon

 Contributors to earlier versions of Q-Chem not listed above: 
 R. D. Adamson,  B. Austin,  J. Baker,  G. J. O. Beran,  K. Brandhorst,  
 S. T. Brown,  E. F. C. Byrd,  A. K. Chakraborty,  C.-L. Cheng,  
 Siu Hung Chien,  D. M. Chipman,  D. L. Crittenden,  H. Dachsel,  
 R. J. Doerksen,  A. D. Dutoi,  L. Fusti-Molnar,  W. A. Goddard III,  
 A. Golubeva-Zadorozhnaya,  S. R. Gwaltney,  G. Hawkins,  A. Heyden,  
 S. Hirata,  G. Kedziora,  F. J. Keil,  C. Kelley,  Jihan Kim,  R. A. King,  
 R. Z. Khaliullin,  P. P. Korambath,  W. Kurlancheek,  A. M. Lee,  M. S. Lee,  
 S. V. Levchenko,  Ching Yeh Lin,  D. Liotard,  R. C. Lochan,  I. Lotan,  
 P. E. Maslen,  N. Nair,  D. P. O'Neill,  D. Neuhauser,  E. Neuscamman,  
 C. M. Oana,  R. Olson,  B. Peters,  R. Peverati,  P. A. Pieniazek,  
 Y. M. Rhee,  J. Ritchie,  M. A. Rohrdanz,  E. Rosta,  N. J. Russ,  
 H. F. Schaefer III,  N. E. Schultz,  N. Shenvi,  A. C. Simmonett,  A. Sodt,  
 D. Stuck,  K. S. Thanthiriwatte,  V. Vanovschi,  Tao Wang,  A. Warshel,  
 C. F. Williams,  Q. Wu,  X. Xu,  W. Zhang

 Please cite Q-Chem as follows:
 Y. Shao et al., Mol. Phys. 113, 184-215 (2015)
 DOI: 10.1080/00268976.2014.952696

 Q-Chem 5.1.1 for Intel X86 EM64T Linux

 Parts of Q-Chem use Armadillo 8.300.2 (Tropical Shenanigans).
 http://arma.sourceforge.net/

 Q-Chem begins on Tue Oct 30 14:24:41 2018  

Host: 
0

     Scratch files written to /scratch/taweetham/qchem17393//
Input Ideriv = 2
Curr. Ideriv = -1
Max.  Ideriv = 2

Checking the input file for inconsistencies... 	...done.

--------------------------------------------------------------
User input:
--------------------------------------------------------------
$molecule
0 1
N 
N 1 NN 
F 2 NF 1 ANG 
Br 1 NBr 2 ANG  3 DHA

NN=1.25
NH=1.09
NF=1.36
NCl=1.75
NBr=1.94
NI=2.14
ANG=120.0
DHA=180.0
$end

$rem
   job_type	optimization
   basis	6-311++g**
   method	b3lyp
$end

--------------------------------------------------------------
 ----------------------------------------------------------------
             Standard Nuclear Orientation (Angstroms)
    I     Atom           X                Y                Z
 ----------------------------------------------------------------
    1      N       0.6741486571    -0.5044324788    -0.0000000000
    2      N       1.5738104192     0.3633858857     0.0000000000
    3      F       2.8809158093    -0.0122142996     0.0000000000
    4      Br     -1.1903987376     0.0313501385    -0.0000000000
 ----------------------------------------------------------------
 Molecular Point Group                 Cs    NOp =  2
 Largest Abelian Subgroup              Cs    NOp =  2
 Nuclear Repulsion Energy =   214.3392791763 hartrees
 There are       29 alpha and       29 beta electrons
 Requested basis set is 6-311++G(d,p)
 There are 37 shells and 114 basis functions

 Total QAlloc Memory Limit   2000 MB
 Mega-Array Size       188 MB
 MEM_STATIC part       192 MB
 A cutoff of  1.0D-11 yielded    620 shell pairs
 There are      6153 function pairs (      6821 Cartesian)
 Smallest overlap matrix eigenvalue = 2.36E-04

 Scale SEOQF with 1.000000e-01/1.000000e-01/1.000000e-01

 Standard Electronic Orientation quadrupole field applied
 Nucleus-field energy     =     0.0000000054 hartrees
 Guess from superposition of atomic densities
 Warning:  Energy on first SCF cycle will be non-variational
 SAD guess density has 58.000000 electrons

 -----------------------------------------------------------------------
  General SCF calculation program by
  Eric Jon Sundstrom, Paul Horn, Yuezhi Mao, Dmitri Zuev, Alec White,
  David Stuck, Shaama M.S., Shane Yost, Joonho Lee, David Small,
  Daniel Levine, Susi Lehtola, Hugh Burton, Evgeny Epifanovsky
 -----------------------------------------------------------------------
 Exchange:     0.2000 Hartree-Fock + 0.0800 Slater + 0.7200 B88
 Correlation:  0.1900 VWN1RPA + 0.8100 LYP
 Using SG-1 standard quadrature grid
 A restricted SCF calculation will be
 performed using DIIS
 SCF converges when DIIS error is below 1.0e-08
 ---------------------------------------
  Cycle       Energy         DIIS error
 ---------------------------------------
    1   -2783.7999900773      4.67e-02  
    2   -2783.3733919393      5.65e-03  
    3   -2783.3361997108      7.90e-03  
    4   -2783.3972849196      2.31e-03  
    5   -2783.4026094428      6.72e-04  
    6   -2783.4029480190      4.02e-04  
    7   -2783.4031370217      3.72e-05  
    8   -2783.4031382681      1.00e-05  
    9   -2783.4031383728      6.80e-06  
   10   -2783.4031384444      4.43e-07  
   11   -2783.4031384448      1.04e-07  
   12   -2783.4031384448      1.83e-08  
   13   -2783.4031384448      5.22e-09  Convergence criterion met
 ---------------------------------------
 SCF time:   CPU 10.40s  wall 10.00s 
 SCF   energy in the final basis set =    -2783.4031384448
 Total energy in the final basis set =    -2783.4031384448

 --------------------------------------------------------------
             Orbital Energies (a.u.) and Symmetries
 --------------------------------------------------------------

 Alpha MOs, Restricted
 -- Occupied --                  
-482.89  -62.55  -56.37  -56.36  -56.36  -24.76  -14.50  -14.46
  1 A'    2 A'    3 A'    1 A"    4 A'    5 A'    6 A'    7 A'                 
 -8.754  -6.589  -6.570  -6.569  -2.699  -2.694  -2.693  -2.679
  8 A'    9 A'    2 A"   10 A'   11 A'    3 A"   12 A'    4 A"                 
 -2.678  -1.303  -1.071  -0.840  -0.693  -0.559  -0.539  -0.538
 13 A'   14 A'   15 A'   16 A'   17 A'   18 A'   19 A'    5 A"                 
 -0.435  -0.425  -0.346  -0.333  -0.303
 20 A'    6 A"   21 A'    7 A"   22 A'                                         
 -- Virtual --                   
 -0.141  -0.105   0.006   0.036   0.049   0.049   0.053   0.100
 23 A'    8 A"   24 A'   25 A'    9 A"   26 A'   27 A'   28 A'                 
  0.112   0.114   0.143   0.154   0.174   0.203   0.218   0.255
 10 A"   29 A'   30 A'   11 A"   31 A'   32 A'   33 A'   12 A"                 
  0.257   0.325   0.331   0.378   0.399   0.403   0.420   0.519
 34 A'   35 A'   36 A'   37 A'   38 A'   13 A"   39 A'   14 A"                 
  0.521   0.535   0.566   0.595   0.733   0.743   0.772   0.825
 40 A'   15 A"   41 A'   42 A'   16 A"   43 A'   44 A'   45 A'                 
  0.829   0.853   0.916   1.096   1.197   1.263   1.315   1.366
 17 A"   46 A'   47 A'   48 A'   49 A'   18 A"   50 A'   51 A'                 
  1.583   1.733   1.743   1.833   1.924   1.928   1.974   2.091
 19 A"   52 A'   20 A"   53 A'   21 A"   54 A'   55 A'   22 A"                 
  2.135   2.283   2.368   2.608   2.650   2.905   3.543   3.568
 56 A'   57 A'   58 A'   23 A"   59 A'   60 A'   61 A'   24 A"                 
  3.698   3.718   3.753   3.827   3.829   3.931   3.956   3.970
 62 A'   25 A"   63 A'   26 A"   64 A'   27 A"   28 A"   65 A'                 
  3.998   4.013   4.074   4.316   4.541   5.062   6.228   6.269
 29 A"   66 A'   67 A'   68 A'   69 A'   70 A'   30 A"   71 A'                 
  6.513   6.612   7.500   7.515   7.595  35.148  35.526  47.841
 72 A'   73 A'   31 A"   74 A'   75 A'   76 A'   77 A'   78 A'                 
 66.706 289.688 289.703 289.8121020.625
 79 A'   32 A"   80 A'   81 A'   82 A'                                         

 Beta MOs, Restricted
 -- Occupied --                  
-482.89  -62.55  -56.37  -56.36  -56.36  -24.76  -14.50  -14.46
  1 A'    2 A'    3 A'    1 A"    4 A'    5 A'    6 A'    7 A'                 
 -8.754  -6.589  -6.570  -6.569  -2.699  -2.694  -2.693  -2.679
  8 A'    9 A'    2 A"   10 A'   11 A'    3 A"   12 A'    4 A"                 
 -2.678  -1.303  -1.071  -0.840  -0.693  -0.559  -0.539  -0.538
 13 A'   14 A'   15 A'   16 A'   17 A'   18 A'   19 A'    5 A"                 
 -0.435  -0.425  -0.346  -0.333  -0.303
 20 A'    6 A"   21 A'    7 A"   22 A'                                         
 -- Virtual --                   
 -0.141  -0.105   0.006   0.036   0.049   0.049   0.053   0.100
 23 A'    8 A"   24 A'   25 A'    9 A"   26 A'   27 A'   28 A'                 
  0.112   0.114   0.143   0.154   0.174   0.203   0.218   0.255
 10 A"   29 A'   30 A'   11 A"   31 A'   32 A'   33 A'   12 A"                 
  0.257   0.325   0.331   0.378   0.399   0.403   0.420   0.519
 34 A'   35 A'   36 A'   37 A'   38 A'   13 A"   39 A'   14 A"                 
  0.521   0.535   0.566   0.595   0.733   0.743   0.772   0.825
 40 A'   15 A"   41 A'   42 A'   16 A"   43 A'   44 A'   45 A'                 
  0.829   0.853   0.916   1.096   1.197   1.263   1.315   1.366
 17 A"   46 A'   47 A'   48 A'   49 A'   18 A"   50 A'   51 A'                 
  1.583   1.733   1.743   1.833   1.924   1.928   1.974   2.091
 19 A"   52 A'   20 A"   53 A'   21 A"   54 A'   55 A'   22 A"                 
  2.135   2.283   2.368   2.608   2.650   2.905   3.543   3.568
 56 A'   57 A'   58 A'   23 A"   59 A'   60 A'   61 A'   24 A"                 
  3.698   3.718   3.753   3.827   3.829   3.931   3.956   3.970
 62 A'   25 A"   63 A'   26 A"   64 A'   27 A"   28 A"   65 A'                 
  3.998   4.013   4.074   4.316   4.541   5.062   6.228   6.269
 29 A"   66 A'   67 A'   68 A'   69 A'   70 A'   30 A"   71 A'                 
  6.513   6.612   7.500   7.515   7.595  35.148  35.526  47.841
 72 A'   73 A'   31 A"   74 A'   75 A'   76 A'   77 A'   78 A'                 
 66.706 289.688 289.703 289.8121020.625
 79 A'   32 A"   80 A'   81 A'   82 A'                                         
 --------------------------------------------------------------

          Ground-State Mulliken Net Atomic Charges

     Atom                 Charge (a.u.)
  ----------------------------------------
      1 N                     0.043104
      2 N                    -0.188923
      3 F                     0.032586
      4 Br                    0.113232
  ----------------------------------------
  Sum of atomic charges =     0.000000

 -----------------------------------------------------------------
                    Cartesian Multipole Moments
 -----------------------------------------------------------------
    Charge (ESU x 10^10)
                 0.0000
    Dipole Moment (Debye)
         X      -1.5032      Y       0.1050      Z      -0.0000
       Tot       1.5068
    Quadrupole Moments (Debye-Ang)
        XX     -33.6777     XY      -0.5566     YY     -36.4394
        XZ       0.0000     YZ       0.0000     ZZ     -33.8080
    Octopole Moments (Debye-Ang^2)
       XXX     -30.6962    XXY       0.8150    XYY      -6.6372
       YYY       0.8502    XXZ      -0.0000    XYZ      -0.0000
       YYZ      -0.0000    XZZ      -3.6965    YZZ       0.1640
       ZZZ      -0.0000
    Hexadecapole Moments (Debye-Ang^3)
      XXXX    -524.0228   XXXY      -4.8143   XXYY     -99.4092
      XYYY      -1.4414   YYYY     -54.3402   XXXZ       0.0000
      XXYZ       0.0000   XYYZ       0.0000   YYYZ       0.0000
      XXZZ     -92.9892   XYZZ      -0.3825   YYZZ     -14.5423
      XZZZ       0.0000   YZZZ       0.0000   ZZZZ     -35.0654
 -----------------------------------------------------------------
 Calculating analytic gradient of the SCF energy
 Gradient of SCF Energy
            1           2           3           4
    1  -0.0784283   0.0998946  -0.0034499  -0.0180164
    2   0.0058583  -0.0348808   0.0394317  -0.0104091
    3   0.0000000  -0.0000000   0.0000000  -0.0000000
 Max gradient component =       9.989E-02
 RMS gradient           =       4.019E-02
 Gradient time:  CPU 2.72 s  wall 2.73 s
 Geometry Optimization Parameters
   NAtoms,    NIC,     NZ,  NCons,   NDum,   NFix, NCnnct, MaxDiis
        4      14       4       0       0       0       0       0


** GEOMETRY OPTIMIZATION IN DELOCALIZED INTERNAL COORDINATES **
   Searching for a Minimum

   Optimization Cycle:   1

                       Coordinates (Angstroms)
     ATOM                X               Y               Z
      1  N         0.6741486571   -0.5044324788    0.0000000000
      2  N         1.5738104192    0.3633858857    0.0000000000
      3  F         2.8809158093   -0.0122142996    0.0000000000
      4  Br       -1.1903987376    0.0313501385    0.0000000000
   Point Group: cs    Number of degrees of freedom:     5


   Energy is  -2783.403138445


 Attempting to Generate Delocalized Internal Coordinates

  5 Hessian modes will be used to form the next step
  Hessian Eigenvalues:
     0.175927    0.250000    0.250000    0.529475    0.832368

 Minimum Search - Taking Simple RFO Step
 Searching for Lamda that Minimizes Along All modes
 Value Taken    Lamda =  -0.04785321
 Calculated Step too Large.  Step scaled by  0.780293
 Step Taken.  Stepsize is  0.300000

                             Maximum     Tolerance    Cnvgd?
         Gradient           0.111646      0.000300      NO
         Displacement       0.249308      0.001200      NO
         Energy change     *********      0.000001      NO


 New Cartesian Coordinates Obtained by Inverse Iteration

 Displacement from previous Coordinates is:  0.404759
 ----------------------------------------------------------------
             Standard Nuclear Orientation (Angstroms)
    I     Atom           X                Y                Z
 ----------------------------------------------------------------
    1      N       0.7518238144    -0.5134970030     0.0000000000
    2      N       1.5017686219     0.4436227673     0.0000000000
    3      F       2.7689674900    -0.0775107797     0.0000000000
    4      Br     -1.0840837784     0.0254742612     0.0000000000
 ----------------------------------------------------------------
 Molecular Point Group                 Cs    NOp =  2
 Largest Abelian Subgroup              Cs    NOp =  2
 Nuclear Repulsion Energy =   222.3105136987 hartrees
 There are       29 alpha and       29 beta electrons
 Applying Cartesian multipole field
    Component          Value
    ---------          -----
     (2,0,0)        1.00000E-11
     (0,2,0)        2.00000E-11
     (0,0,2)       -3.00000E-11
 Nucleus-field energy     =     0.0000000049 hartrees
 Requested basis set is 6-311++G(d,p)
 There are 37 shells and 114 basis functions
 A cutoff of  1.0D-11 yielded    626 shell pairs
 There are      6185 function pairs (      6854 Cartesian)
 Smallest overlap matrix eigenvalue = 2.35E-04
 Guess MOs from SCF MO coefficient file

 -----------------------------------------------------------------------
  General SCF calculation program by
  Eric Jon Sundstrom, Paul Horn, Yuezhi Mao, Dmitri Zuev, Alec White,
  David Stuck, Shaama M.S., Shane Yost, Joonho Lee, David Small,
  Daniel Levine, Susi Lehtola, Hugh Burton, Evgeny Epifanovsky
 -----------------------------------------------------------------------
 Exchange:     0.2000 Hartree-Fock + 0.0800 Slater + 0.7200 B88
 Correlation:  0.1900 VWN1RPA + 0.8100 LYP
 Using SG-1 standard quadrature grid
 A restricted SCF calculation will be
 performed using DIIS
 SCF converges when DIIS error is below 1.0e-08
 ---------------------------------------
  Cycle       Energy         DIIS error
 ---------------------------------------
    1   -2783.4052290957      2.74e-03  
    2   -2783.4212275471      1.14e-03  
    3   -2783.4202680979      1.46e-03  
    4   -2783.4228333119      1.57e-04  
    5   -2783.4228508550      7.91e-05  
    6   -2783.4228600335      2.06e-05  
    7   -2783.4228604338      7.21e-06  
    8   -2783.4228604604      5.57e-06  
    9   -2783.4228604991      4.90e-07  
   10   -2783.4228604994      1.37e-07  
   11   -2783.4228604995      3.89e-08  
   12   -2783.4228604995      6.09e-09  Convergence criterion met
 ---------------------------------------
 SCF time:   CPU 9.80s  wall 10.00s 
 SCF   energy in the final basis set =    -2783.4228604995
 Total energy in the final basis set =    -2783.4228604995

 --------------------------------------------------------------
             Orbital Energies (a.u.) and Symmetries
 --------------------------------------------------------------

 Alpha MOs, Restricted
 -- Occupied --                  
-482.89  -62.54  -56.36  -56.36  -56.36  -24.74  -14.50  -14.46
  1 A'    2 A'    3 A'    1 A"    4 A'    5 A'    6 A'    7 A'                 
 -8.750  -6.585  -6.567  -6.566  -2.695  -2.690  -2.690  -2.675
  8 A'    9 A'    2 A"   10 A'   11 A'    3 A"   12 A'    4 A"                 
 -2.675  -1.302  -1.090  -0.840  -0.681  -0.555  -0.550  -0.543
 13 A'   14 A'   15 A'   16 A'   17 A'   18 A'   19 A'    5 A"                 
 -0.427  -0.424  -0.356  -0.331  -0.323
  6 A"   20 A'   21 A'    7 A"   22 A'                                         
 -- Virtual --                   
 -0.121  -0.104   0.006   0.037   0.048   0.049   0.054   0.099
 23 A'    8 A"   24 A'   25 A'    9 A"   26 A'   27 A'   28 A'                 
  0.112   0.114   0.135   0.152   0.178   0.206   0.217   0.254
 10 A"   29 A'   30 A'   11 A"   31 A'   32 A'   33 A'   12 A"                 
  0.257   0.339   0.346   0.378   0.402   0.409   0.429   0.521
 34 A'   35 A'   36 A'   37 A'   13 A"   38 A'   39 A'   40 A'                 
  0.525   0.537   0.570   0.591   0.732   0.733   0.771   0.814
 14 A"   15 A"   41 A'   42 A'   43 A'   16 A"   44 A'   45 A'                 
  0.815   0.849   0.968   1.091   1.203   1.262   1.326   1.349
 17 A"   46 A'   47 A'   48 A'   49 A'   18 A"   50 A'   51 A'                 
  1.578   1.711   1.741   1.818   1.923   1.952   1.975   2.103
 19 A"   52 A'   20 A"   53 A'   21 A"   54 A'   55 A'   22 A"                 
  2.176   2.351   2.419   2.639   2.660   2.929   3.553   3.581
 56 A'   57 A'   58 A'   59 A'   23 A"   60 A'   61 A'   24 A"                 
  3.684   3.716   3.763   3.806   3.884   3.949   3.970   3.979
 62 A'   25 A"   63 A'   26 A"   64 A'   27 A"   28 A"   65 A'                 
  4.004   4.015   4.088   4.346   4.593   5.033   6.238   6.302
 29 A"   66 A'   67 A'   68 A'   69 A'   70 A'   30 A"   71 A'                 
  6.506   6.616   7.503   7.519   7.599  35.140  35.641  47.851
 72 A'   73 A'   31 A"   74 A'   75 A'   76 A'   77 A'   78 A'                 
 66.719 289.693 289.708 289.8201020.638
 79 A'   32 A"   80 A'   81 A'   82 A'                                         

 Beta MOs, Restricted
 -- Occupied --                  
-482.89  -62.54  -56.36  -56.36  -56.36  -24.74  -14.50  -14.46
  1 A'    2 A'    3 A'    1 A"    4 A'    5 A'    6 A'    7 A'                 
 -8.750  -6.585  -6.567  -6.566  -2.695  -2.690  -2.690  -2.675
  8 A'    9 A'    2 A"   10 A'   11 A'    3 A"   12 A'    4 A"                 
 -2.675  -1.302  -1.090  -0.840  -0.681  -0.555  -0.550  -0.543
 13 A'   14 A'   15 A'   16 A'   17 A'   18 A'   19 A'    5 A"                 
 -0.427  -0.424  -0.356  -0.331  -0.323
  6 A"   20 A'   21 A'    7 A"   22 A'                                         
 -- Virtual --                   
 -0.121  -0.104   0.006   0.037   0.048   0.049   0.054   0.099
 23 A'    8 A"   24 A'   25 A'    9 A"   26 A'   27 A'   28 A'                 
  0.112   0.114   0.135   0.152   0.178   0.206   0.217   0.254
 10 A"   29 A'   30 A'   11 A"   31 A'   32 A'   33 A'   12 A"                 
  0.257   0.339   0.346   0.378   0.402   0.409   0.429   0.521
 34 A'   35 A'   36 A'   37 A'   13 A"   38 A'   39 A'   40 A'                 
  0.525   0.537   0.570   0.591   0.732   0.733   0.771   0.814
 14 A"   15 A"   41 A'   42 A'   43 A'   16 A"   44 A'   45 A'                 
  0.815   0.849   0.968   1.091   1.203   1.262   1.326   1.349
 17 A"   46 A'   47 A'   48 A'   49 A'   18 A"   50 A'   51 A'                 
  1.578   1.711   1.741   1.818   1.923   1.952   1.975   2.103
 19 A"   52 A'   20 A"   53 A'   21 A"   54 A'   55 A'   22 A"                 
  2.176   2.351   2.419   2.639   2.660   2.929   3.553   3.581
 56 A'   57 A'   58 A'   59 A'   23 A"   60 A'   61 A'   24 A"                 
  3.684   3.716   3.763   3.806   3.884   3.949   3.970   3.979
 62 A'   25 A"   63 A'   26 A"   64 A'   27 A"   28 A"   65 A'                 
  4.004   4.015   4.088   4.346   4.593   5.033   6.238   6.302
 29 A"   66 A'   67 A'   68 A'   69 A'   70 A'   30 A"   71 A'                 
  6.506   6.616   7.503   7.519   7.599  35.140  35.641  47.851
 72 A'   73 A'   31 A"   74 A'   75 A'   76 A'   77 A'   78 A'                 
 66.719 289.693 289.708 289.8201020.638
 79 A'   32 A"   80 A'   81 A'   82 A'                                         
 --------------------------------------------------------------

          Ground-State Mulliken Net Atomic Charges

     Atom                 Charge (a.u.)
  ----------------------------------------
      1 N                     0.030920
      2 N                    -0.111004
      3 F                    -0.002900
      4 Br                    0.082984
  ----------------------------------------
  Sum of atomic charges =    -0.000000

 -----------------------------------------------------------------
                    Cartesian Multipole Moments
 -----------------------------------------------------------------
    Charge (ESU x 10^10)
                -0.0000
    Dipole Moment (Debye)
         X      -1.5425      Y       0.2544      Z       0.0000
       Tot       1.5634
    Quadrupole Moments (Debye-Ang)
        XX     -34.9005     XY      -0.2505     YY     -36.0242
        XZ      -0.0000     YZ      -0.0000     ZZ     -33.6593
    Octopole Moments (Debye-Ang^2)
       XXX     -36.0378    XXY       1.9174    XYY      -7.8276
       YYY       0.8347    XXZ      -0.0000    XYZ       0.0000
       YYZ      -0.0000    XZZ      -4.9725    YZZ       0.2411
       ZZZ      -0.0000
    Hexadecapole Moments (Debye-Ang^3)
      XXXX    -488.9882   XXXY      -3.0409   XXYY     -91.0340
      XYYY      -0.1418   YYYY     -55.7594   XXXZ      -0.0000
      XXYZ      -0.0000   XYYZ       0.0000   YYYZ      -0.0000
      XXZZ     -85.1190   XYZZ       0.0755   YYZZ     -14.6895
      XZZZ       0.0000   YZZZ       0.0000   ZZZZ     -34.6759
 -----------------------------------------------------------------
 Calculating analytic gradient of the SCF energy
 Gradient of SCF Energy
            1           2           3           4
    1   0.0002163   0.0292566  -0.0274285  -0.0020444
    2  -0.0006756  -0.0037226   0.0066923  -0.0022942
    3   0.0000000  -0.0000000   0.0000000   0.0000000
 Max gradient component =       2.926E-02
 RMS gradient           =       1.182E-02
 Gradient time:  CPU 2.83 s  wall 2.83 s
 Geometry Optimization Parameters
   NAtoms,    NIC,     NZ,  NCons,   NDum,   NFix, NCnnct, MaxDiis
        4      14       4       0       0       0       0       0

 Cartesian Hessian Update
 Hessian Updated using BFGS Update


** GEOMETRY OPTIMIZATION IN DELOCALIZED INTERNAL COORDINATES **
   Searching for a Minimum

   Optimization Cycle:   2

                       Coordinates (Angstroms)
     ATOM                X               Y               Z
      1  N         0.7518238144   -0.5134970030    0.0000000000
      2  N         1.5017686219    0.4436227673    0.0000000000
      3  F         2.7689674900   -0.0775107797    0.0000000000
      4  Br       -1.0840837784    0.0254742612    0.0000000000
   Point Group: cs    Number of degrees of freedom:     5


   Energy is  -2783.422860499

 Hessian Updated using BFGS Update

  5 Hessian modes will be used to form the next step
  Hessian Eigenvalues:
     0.176282    0.241478    0.367996    0.547028    0.860786

 Minimum Search - Taking Simple RFO Step
 Searching for Lamda that Minimizes Along All modes
 Value Taken    Lamda =  -0.00230606
 Step Taken.  Stepsize is  0.078242

                             Maximum     Tolerance    Cnvgd?
         Gradient           0.020667      0.000300      NO
         Displacement       0.052739      0.001200      NO
         Energy change     -0.019722      0.000001      NO


 New Cartesian Coordinates Obtained by Inverse Iteration

 Displacement from previous Coordinates is:  0.121310
 ----------------------------------------------------------------
             Standard Nuclear Orientation (Angstroms)
    I     Atom           X                Y                Z
 ----------------------------------------------------------------
    1      N       0.7441319098    -0.5438692879     0.0000000000
    2      N       1.4738285853     0.4231294267     0.0000000000
    3      F       2.7890238839    -0.0517849681     0.0000000000
    4      Br     -1.0685082312     0.0506140752     0.0000000000
 ----------------------------------------------------------------
 Molecular Point Group                 Cs    NOp =  2
 Largest Abelian Subgroup              Cs    NOp =  2
 Nuclear Repulsion Energy =   222.7131121962 hartrees
 There are       29 alpha and       29 beta electrons
 Applying Cartesian multipole field
    Component          Value
    ---------          -----
     (2,0,0)        1.00000E-11
     (0,2,0)        2.00000E-11
     (0,0,2)       -3.00000E-11
 Nucleus-field energy     =     0.0000000049 hartrees
 Requested basis set is 6-311++G(d,p)
 There are 37 shells and 114 basis functions
 A cutoff of  1.0D-11 yielded    625 shell pairs
 There are      6173 function pairs (      6842 Cartesian)
 Smallest overlap matrix eigenvalue = 2.35E-04
 Guess MOs from SCF MO coefficient file

 -----------------------------------------------------------------------
  General SCF calculation program by
  Eric Jon Sundstrom, Paul Horn, Yuezhi Mao, Dmitri Zuev, Alec White,
  David Stuck, Shaama M.S., Shane Yost, Joonho Lee, David Small,
  Daniel Levine, Susi Lehtola, Hugh Burton, Evgeny Epifanovsky
 -----------------------------------------------------------------------
 Exchange:     0.2000 Hartree-Fock + 0.0800 Slater + 0.7200 B88
 Correlation:  0.1900 VWN1RPA + 0.8100 LYP
 Using SG-1 standard quadrature grid
 A restricted SCF calculation will be
 performed using DIIS
 SCF converges when DIIS error is below 1.0e-08
 ---------------------------------------
  Cycle       Energy         DIIS error
 ---------------------------------------
    1   -2783.4222626144      8.89e-04  
    2   -2783.4239770682      3.70e-04  
    3   -2783.4236576300      6.19e-04  
    4   -2783.4241434428      7.29e-05  
    5   -2783.4241493873      4.02e-05  
    6   -2783.4241514280      6.05e-06  
    7   -2783.4241514641      3.77e-06  
    8   -2783.4241514786      1.22e-06  
    9   -2783.4241514807      1.24e-07  
   10   -2783.4241514807      3.70e-08  
   11   -2783.4241514807      6.66e-09  Convergence criterion met
 ---------------------------------------
 SCF time:   CPU 8.99s  wall 9.00s 
 SCF   energy in the final basis set =    -2783.4241514807
 Total energy in the final basis set =    -2783.4241514807

 --------------------------------------------------------------
             Orbital Energies (a.u.) and Symmetries
 --------------------------------------------------------------

 Alpha MOs, Restricted
 -- Occupied --                  
-482.89  -62.54  -56.37  -56.36  -56.36  -24.74  -14.50  -14.46
  1 A'    2 A'    3 A'    1 A"    4 A'    5 A'    6 A'    7 A'                 
 -8.752  -6.588  -6.569  -6.568  -2.698  -2.692  -2.692  -2.677
  8 A'    9 A'    2 A"   10 A'   11 A'    3 A"   12 A'    4 A"                 
 -2.677  -1.285  -1.098  -0.841  -0.676  -0.554  -0.546  -0.536
 13 A'   14 A'   15 A'   16 A'   17 A'   18 A'   19 A'    5 A"                 
 -0.428  -0.426  -0.354  -0.332  -0.327
  6 A"   20 A'   21 A'    7 A"   22 A'                                         
 -- Virtual --                   
 -0.124  -0.105   0.004   0.029   0.048   0.048   0.054   0.098
 23 A'    8 A"   24 A'   25 A'    9 A"   26 A'   27 A'   28 A'                 
  0.110   0.112   0.133   0.150   0.178   0.205   0.217   0.256
 29 A'   10 A"   30 A'   11 A"   31 A'   32 A'   33 A'   12 A"                 
  0.259   0.338   0.349   0.379   0.401   0.407   0.426   0.522
 34 A'   35 A'   36 A'   37 A'   13 A"   38 A'   39 A'   14 A"                 
  0.524   0.536   0.567   0.585   0.734   0.735   0.768   0.809
 40 A'   15 A"   41 A'   42 A'   43 A'   16 A"   44 A'   45 A'                 
  0.811   0.847   0.983   1.093   1.203   1.265   1.336   1.348
 17 A"   46 A'   47 A'   48 A'   49 A'   18 A"   50 A'   51 A'                 
  1.580   1.705   1.738   1.814   1.923   1.951   1.977   2.108
 19 A"   52 A'   20 A"   53 A'   21 A"   54 A'   55 A'   22 A"                 
  2.175   2.356   2.409   2.642   2.665   2.934   3.552   3.587
 56 A'   57 A'   58 A'   59 A'   23 A"   60 A'   61 A'   24 A"                 
  3.681   3.726   3.766   3.805   3.891   3.930   3.963   3.979
 62 A'   25 A"   63 A'   26 A"   64 A'   27 A"   28 A"   65 A'                 
  3.999   4.002   4.085   4.343   4.571   5.000   6.244   6.300
 66 A'   29 A"   67 A'   68 A'   69 A'   70 A'   30 A"   71 A'                 
  6.476   6.598   7.500   7.517   7.595  35.135  35.657  47.848
 72 A'   73 A'   31 A"   74 A'   75 A'   76 A'   77 A'   78 A'                 
 66.726 289.691 289.707 289.8171020.634
 79 A'   32 A"   80 A'   81 A'   82 A'                                         

 Beta MOs, Restricted
 -- Occupied --                  
-482.89  -62.54  -56.37  -56.36  -56.36  -24.74  -14.50  -14.46
  1 A'    2 A'    3 A'    1 A"    4 A'    5 A'    6 A'    7 A'                 
 -8.752  -6.588  -6.569  -6.568  -2.698  -2.692  -2.692  -2.677
  8 A'    9 A'    2 A"   10 A'   11 A'    3 A"   12 A'    4 A"                 
 -2.677  -1.285  -1.098  -0.841  -0.676  -0.554  -0.546  -0.536
 13 A'   14 A'   15 A'   16 A'   17 A'   18 A'   19 A'    5 A"                 
 -0.428  -0.426  -0.354  -0.332  -0.327
  6 A"   20 A'   21 A'    7 A"   22 A'                                         
 -- Virtual --                   
 -0.124  -0.105   0.004   0.029   0.048   0.048   0.054   0.098
 23 A'    8 A"   24 A'   25 A'    9 A"   26 A'   27 A'   28 A'                 
  0.110   0.112   0.133   0.150   0.178   0.205   0.217   0.256
 29 A'   10 A"   30 A'   11 A"   31 A'   32 A'   33 A'   12 A"                 
  0.259   0.338   0.349   0.379   0.401   0.407   0.426   0.522
 34 A'   35 A'   36 A'   37 A'   13 A"   38 A'   39 A'   14 A"                 
  0.524   0.536   0.567   0.585   0.734   0.735   0.768   0.809
 40 A'   15 A"   41 A'   42 A'   43 A'   16 A"   44 A'   45 A'                 
  0.811   0.847   0.983   1.093   1.203   1.265   1.336   1.348
 17 A"   46 A'   47 A'   48 A'   49 A'   18 A"   50 A'   51 A'                 
  1.580   1.705   1.738   1.814   1.923   1.951   1.977   2.108
 19 A"   52 A'   20 A"   53 A'   21 A"   54 A'   55 A'   22 A"                 
  2.175   2.356   2.409   2.642   2.665   2.934   3.552   3.587
 56 A'   57 A'   58 A'   59 A'   23 A"   60 A'   61 A'   24 A"                 
  3.681   3.726   3.766   3.805   3.891   3.930   3.963   3.979
 62 A'   25 A"   63 A'   26 A"   64 A'   27 A"   28 A"   65 A'                 
  3.999   4.002   4.085   4.343   4.571   5.000   6.244   6.300
 66 A'   29 A"   67 A'   68 A'   69 A'   70 A'   30 A"   71 A'                 
  6.476   6.598   7.500   7.517   7.595  35.135  35.657  47.848
 72 A'   73 A'   31 A"   74 A'   75 A'   76 A'   77 A'   78 A'                 
 66.726 289.691 289.707 289.8171020.634
 79 A'   32 A"   80 A'   81 A'   82 A'                                         
 --------------------------------------------------------------

          Ground-State Mulliken Net Atomic Charges

     Atom                 Charge (a.u.)
  ----------------------------------------
      1 N                     0.043117
      2 N                    -0.106493
      3 F                    -0.024654
      4 Br                    0.088030
  ----------------------------------------
  Sum of atomic charges =     0.000000

 -----------------------------------------------------------------
                    Cartesian Multipole Moments
 -----------------------------------------------------------------
    Charge (ESU x 10^10)
                 0.0000
    Dipole Moment (Debye)
         X      -1.7377      Y       0.2420      Z      -0.0000
       Tot       1.7545
    Quadrupole Moments (Debye-Ang)
        XX     -35.5229     XY      -0.4303     YY     -35.9284
        XZ       0.0000     YZ      -0.0000     ZZ     -33.6515
    Octopole Moments (Debye-Ang^2)
       XXX     -38.5492    XXY       1.7977    XYY      -8.1760
       YYY       0.0413    XXZ       0.0000    XYZ       0.0000
       YYZ      -0.0000    XZZ      -5.3009    YZZ      -0.0854
       ZZZ      -0.0000
    Hexadecapole Moments (Debye-Ang^3)
      XXXX    -492.8954   XXXY      -2.6232   XXYY     -90.4640
      XYYY       1.3267   YYYY     -56.0355   XXXZ       0.0000
      XXYZ      -0.0000   XYYZ       0.0000   YYYZ      -0.0000
      XXZZ     -84.9146   XYZZ       0.4975   YYZZ     -14.7137
      XZZZ       0.0000   YZZZ      -0.0000   ZZZZ     -34.6018
 -----------------------------------------------------------------
 Calculating analytic gradient of the SCF energy
 Gradient of SCF Energy
            1           2           3           4
    1  -0.0047866   0.0119898  -0.0111855   0.0039823
    2  -0.0010472  -0.0047821   0.0058418  -0.0000124
    3   0.0000000  -0.0000000  -0.0000000  -0.0000000
 Max gradient component =       1.199E-02
 RMS gradient           =       5.521E-03
 Gradient time:  CPU 2.84 s  wall 2.84 s
 Geometry Optimization Parameters
   NAtoms,    NIC,     NZ,  NCons,   NDum,   NFix, NCnnct, MaxDiis
        4      14       4       0       0       0       0       0

 Cartesian Hessian Update
 Hessian Updated using BFGS Update


** GEOMETRY OPTIMIZATION IN DELOCALIZED INTERNAL COORDINATES **
   Searching for a Minimum

   Optimization Cycle:   3

                       Coordinates (Angstroms)
     ATOM                X               Y               Z
      1  N         0.7441319098   -0.5438692879    0.0000000000
      2  N         1.4738285853    0.4231294267    0.0000000000
      3  F         2.7890238839   -0.0517849681    0.0000000000
      4  Br       -1.0685082312    0.0506140752    0.0000000000
   Point Group: cs    Number of degrees of freedom:     5


   Energy is  -2783.424151481

 Hessian Updated using BFGS Update

  5 Hessian modes will be used to form the next step
  Hessian Eigenvalues:
     0.175324    0.264411    0.348564    0.463856    0.860994

 Minimum Search - Taking Simple RFO Step
 Searching for Lamda that Minimizes Along All modes
 Value Taken    Lamda =  -0.00071127
 Step Taken.  Stepsize is  0.050620

                             Maximum     Tolerance    Cnvgd?
         Gradient           0.009589      0.000300      NO
         Displacement       0.039033      0.001200      NO
         Energy change     -0.001291      0.000001      NO


 New Cartesian Coordinates Obtained by Inverse Iteration

 Displacement from previous Coordinates is:  0.049812
 ----------------------------------------------------------------
             Standard Nuclear Orientation (Angstroms)
    I     Atom           X                Y                Z
 ----------------------------------------------------------------
    1      N       0.7466083820    -0.5362073378     0.0000000000
    2      N       1.4707531566     0.4318738573     0.0000000000
    3      F       2.8034553649    -0.0622097879     0.0000000000
    4      Br     -1.0823407557     0.0446325141     0.0000000000
 ----------------------------------------------------------------
 Molecular Point Group                 Cs    NOp =  2
 Largest Abelian Subgroup              Cs    NOp =  2
 Nuclear Repulsion Energy =   221.3474229792 hartrees
 There are       29 alpha and       29 beta electrons
 Applying Cartesian multipole field
    Component          Value
    ---------          -----
     (2,0,0)        1.00000E-11
     (0,2,0)        2.00000E-11
     (0,0,2)       -3.00000E-11
 Nucleus-field energy     =     0.0000000049 hartrees
 Requested basis set is 6-311++G(d,p)
 There are 37 shells and 114 basis functions
 A cutoff of  1.0D-11 yielded    625 shell pairs
 There are      6173 function pairs (      6842 Cartesian)
 Smallest overlap matrix eigenvalue = 2.33E-04
 Guess MOs from SCF MO coefficient file

 -----------------------------------------------------------------------
  General SCF calculation program by
  Eric Jon Sundstrom, Paul Horn, Yuezhi Mao, Dmitri Zuev, Alec White,
  David Stuck, Shaama M.S., Shane Yost, Joonho Lee, David Small,
  Daniel Levine, Susi Lehtola, Hugh Burton, Evgeny Epifanovsky
 -----------------------------------------------------------------------
 Exchange:     0.2000 Hartree-Fock + 0.0800 Slater + 0.7200 B88
 Correlation:  0.1900 VWN1RPA + 0.8100 LYP
 Using SG-1 standard quadrature grid
 A restricted SCF calculation will be
 performed using DIIS
 SCF converges when DIIS error is below 1.0e-08
 ---------------------------------------
  Cycle       Energy         DIIS error
 ---------------------------------------
    1   -2783.4241577225      4.52e-04  
    2   -2783.4246024290      8.43e-05  
    3   -2783.4245855090      1.47e-04  
    4   -2783.4246135131      3.47e-05  
    5   -2783.4246149024      6.73e-06  
    6   -2783.4246149480      3.78e-06  
    7   -2783.4246149724      1.33e-06  
    8   -2783.4246149737      2.05e-07  
    9   -2783.4246149738      1.82e-07  
   10   -2783.4246149738      2.39e-08  
   11   -2783.4246149738      5.46e-09  Convergence criterion met
 ---------------------------------------
 SCF time:   CPU 8.88s  wall 9.00s 
 SCF   energy in the final basis set =    -2783.4246149738
 Total energy in the final basis set =    -2783.4246149738

 --------------------------------------------------------------
             Orbital Energies (a.u.) and Symmetries
 --------------------------------------------------------------

 Alpha MOs, Restricted
 -- Occupied --                  
-482.89  -62.55  -56.37  -56.36  -56.36  -24.73  -14.50  -14.46
  1 A'    2 A'    3 A'    1 A"    4 A'    5 A'    6 A'    7 A'                 
 -8.754  -6.589  -6.571  -6.570  -2.699  -2.694  -2.693  -2.679
  8 A'    9 A'    2 A"   10 A'   11 A'    3 A"   12 A'    4 A"                 
 -2.679  -1.274  -1.100  -0.841  -0.672  -0.553  -0.543  -0.532
 13 A'   14 A'   15 A'   16 A'   17 A'   18 A'   19 A'    5 A"                 
 -0.427  -0.424  -0.356  -0.334  -0.328
  6 A"   20 A'   21 A'    7 A"   22 A'                                         
 -- Virtual --                   
 -0.131  -0.106   0.002   0.022   0.047   0.047   0.054   0.097
 23 A'    8 A"   24 A'   25 A'   26 A'    9 A"   27 A'   28 A'                 
  0.109   0.112   0.133   0.150   0.177   0.205   0.218   0.256
 29 A'   10 A"   30 A'   11 A"   31 A'   32 A'   33 A'   12 A"                 
  0.259   0.338   0.350   0.378   0.400   0.407   0.426   0.520
 34 A'   35 A'   36 A'   37 A'   13 A"   38 A'   39 A'   14 A"                 
  0.522   0.534   0.566   0.584   0.733   0.734   0.765   0.807
 40 A'   15 A"   41 A'   42 A'   43 A'   16 A"   44 A'   45 A'                 
  0.811   0.846   0.980   1.091   1.204   1.266   1.340   1.351
 17 A"   46 A'   47 A'   48 A'   49 A'   18 A"   50 A'   51 A'                 
  1.580   1.701   1.736   1.803   1.922   1.945   1.974   2.108
 19 A"   52 A'   20 A"   53 A'   21 A"   54 A'   55 A'   22 A"                 
  2.175   2.359   2.401   2.647   2.669   2.936   3.544   3.592
 56 A'   57 A'   58 A'   59 A'   23 A"   60 A'   61 A'   24 A"                 
  3.679   3.733   3.771   3.802   3.895   3.917   3.959   3.976
 62 A'   25 A"   63 A'   26 A"   64 A'   27 A"   28 A"   65 A'                 
  3.988   3.998   4.077   4.337   4.560   4.964   6.249   6.304
 66 A'   29 A"   67 A'   68 A'   69 A'   70 A'   30 A"   71 A'                 
  6.446   6.587   7.499   7.515   7.594  35.130  35.665  47.844
 72 A'   73 A'   31 A"   74 A'   75 A'   76 A'   77 A'   78 A'                 
 66.731 289.689 289.705 289.8151020.630
 79 A'   32 A"   80 A'   81 A'   82 A'                                         

 Beta MOs, Restricted
 -- Occupied --                  
-482.89  -62.55  -56.37  -56.36  -56.36  -24.73  -14.50  -14.46
  1 A'    2 A'    3 A'    1 A"    4 A'    5 A'    6 A'    7 A'                 
 -8.754  -6.589  -6.571  -6.570  -2.699  -2.694  -2.693  -2.679
  8 A'    9 A'    2 A"   10 A'   11 A'    3 A"   12 A'    4 A"                 
 -2.679  -1.274  -1.100  -0.841  -0.672  -0.553  -0.543  -0.532
 13 A'   14 A'   15 A'   16 A'   17 A'   18 A'   19 A'    5 A"                 
 -0.427  -0.424  -0.356  -0.334  -0.328
  6 A"   20 A'   21 A'    7 A"   22 A'                                         
 -- Virtual --                   
 -0.131  -0.106   0.002   0.022   0.047   0.047   0.054   0.097
 23 A'    8 A"   24 A'   25 A'   26 A'    9 A"   27 A'   28 A'                 
  0.109   0.112   0.133   0.150   0.177   0.205   0.218   0.256
 29 A'   10 A"   30 A'   11 A"   31 A'   32 A'   33 A'   12 A"                 
  0.259   0.338   0.350   0.378   0.400   0.407   0.426   0.520
 34 A'   35 A'   36 A'   37 A'   13 A"   38 A'   39 A'   14 A"                 
  0.522   0.534   0.566   0.584   0.733   0.734   0.765   0.807
 40 A'   15 A"   41 A'   42 A'   43 A'   16 A"   44 A'   45 A'                 
  0.811   0.846   0.980   1.091   1.204   1.266   1.340   1.351
 17 A"   46 A'   47 A'   48 A'   49 A'   18 A"   50 A'   51 A'                 
  1.580   1.701   1.736   1.803   1.922   1.945   1.974   2.108
 19 A"   52 A'   20 A"   53 A'   21 A"   54 A'   55 A'   22 A"                 
  2.175   2.359   2.401   2.647   2.669   2.936   3.544   3.592
 56 A'   57 A'   58 A'   59 A'   23 A"   60 A'   61 A'   24 A"                 
  3.679   3.733   3.771   3.802   3.895   3.917   3.959   3.976
 62 A'   25 A"   63 A'   26 A"   64 A'   27 A"   28 A"   65 A'                 
  3.988   3.998   4.077   4.337   4.560   4.964   6.249   6.304
 66 A'   29 A"   67 A'   68 A'   69 A'   70 A'   30 A"   71 A'                 
  6.446   6.587   7.499   7.515   7.594  35.130  35.665  47.844
 72 A'   73 A'   31 A"   74 A'   75 A'   76 A'   77 A'   78 A'                 
 66.731 289.689 289.705 289.8151020.630
 79 A'   32 A"   80 A'   81 A'   82 A'                                         
 --------------------------------------------------------------

          Ground-State Mulliken Net Atomic Charges

     Atom                 Charge (a.u.)
  ----------------------------------------
      1 N                     0.048466
      2 N                    -0.099045
      3 F                    -0.038146
      4 Br                    0.088725
  ----------------------------------------
  Sum of atomic charges =     0.000000

 -----------------------------------------------------------------
                    Cartesian Multipole Moments
 -----------------------------------------------------------------
    Charge (ESU x 10^10)
                 0.0000
    Dipole Moment (Debye)
         X      -1.8920      Y       0.2470      Z      -0.0000
       Tot       1.9081
    Quadrupole Moments (Debye-Ang)
        XX     -35.9229     XY      -0.3816     YY     -35.8929
        XZ       0.0000     YZ      -0.0000     ZZ     -33.6689
    Octopole Moments (Debye-Ang^2)
       XXX     -39.8307    XXY       1.8464    XYY      -7.9884
       YYY       0.2166    XXZ      -0.0000    XYZ       0.0000
       YYZ      -0.0000    XZZ      -5.2181    YZZ      -0.0101
       ZZZ       0.0000
    Hexadecapole Moments (Debye-Ang^3)
      XXXX    -502.6688   XXXY      -2.5800   XXYY     -91.5568
      XYYY       1.1820   YYYY     -55.7939   XXXZ       0.0000
      XXYZ      -0.0000   XYYZ       0.0000   YYYZ      -0.0000
      XXZZ     -86.1018   XYZZ       0.4652   YYZZ     -14.6795
      XZZZ       0.0000   YZZZ      -0.0000   ZZZZ     -34.5971
 -----------------------------------------------------------------
 Calculating analytic gradient of the SCF energy
 Gradient of SCF Energy
            1           2           3           4
    1  -0.0022604   0.0052754  -0.0035078   0.0004929
    2  -0.0022794  -0.0000588   0.0020936   0.0002445
    3   0.0000000   0.0000000   0.0000000  -0.0000000
 Max gradient component =       5.275E-03
 RMS gradient           =       2.143E-03
 Gradient time:  CPU 2.81 s  wall 2.81 s
 Geometry Optimization Parameters
   NAtoms,    NIC,     NZ,  NCons,   NDum,   NFix, NCnnct, MaxDiis
        4      14       4       0       0       0       0       0

 Cartesian Hessian Update
 Hessian Updated using BFGS Update


** GEOMETRY OPTIMIZATION IN DELOCALIZED INTERNAL COORDINATES **
   Searching for a Minimum

   Optimization Cycle:   4

                       Coordinates (Angstroms)
     ATOM                X               Y               Z
      1  N         0.7466083820   -0.5362073378    0.0000000000
      2  N         1.4707531566    0.4318738573    0.0000000000
      3  F         2.8034553649   -0.0622097879    0.0000000000
      4  Br       -1.0823407557    0.0446325141    0.0000000000
   Point Group: cs    Number of degrees of freedom:     5


   Energy is  -2783.424614974

 Hessian Updated using BFGS Update

  5 Hessian modes will be used to form the next step
  Hessian Eigenvalues:
     0.164981    0.213626    0.308982    0.462030    0.874210

 Minimum Search - Taking Simple RFO Step
 Searching for Lamda that Minimizes Along All modes
 Value Taken    Lamda =  -0.00012885
 Step Taken.  Stepsize is  0.025260

                             Maximum     Tolerance    Cnvgd?
         Gradient           0.004060      0.000300      NO
         Displacement       0.018916      0.001200      NO
         Energy change     -0.000463      0.000001      NO


 New Cartesian Coordinates Obtained by Inverse Iteration

 Displacement from previous Coordinates is:  0.024939
 ----------------------------------------------------------------
             Standard Nuclear Orientation (Angstroms)
    I     Atom           X                Y                Z
 ----------------------------------------------------------------
    1      N       0.7480038360    -0.5304666277     0.0000000000
    2      N       1.4678554835     0.4367429897     0.0000000000
    3      F       2.8090350436    -0.0687616886     0.0000000000
    4      Br     -1.0864182152     0.0405745724     0.0000000000
 ----------------------------------------------------------------
 Molecular Point Group                 Cs    NOp =  2
 Largest Abelian Subgroup              Cs    NOp =  2
 Nuclear Repulsion Energy =   220.9638192055 hartrees
 There are       29 alpha and       29 beta electrons
 Applying Cartesian multipole field
    Component          Value
    ---------          -----
     (2,0,0)        1.00000E-11
     (0,2,0)        2.00000E-11
     (0,0,2)       -3.00000E-11
 Nucleus-field energy     =     0.0000000049 hartrees
 Requested basis set is 6-311++G(d,p)
 There are 37 shells and 114 basis functions
 A cutoff of  1.0D-11 yielded    625 shell pairs
 There are      6173 function pairs (      6842 Cartesian)
 Smallest overlap matrix eigenvalue = 2.30E-04
 Guess MOs from SCF MO coefficient file

 -----------------------------------------------------------------------
  General SCF calculation program by
  Eric Jon Sundstrom, Paul Horn, Yuezhi Mao, Dmitri Zuev, Alec White,
  David Stuck, Shaama M.S., Shane Yost, Joonho Lee, David Small,
  Daniel Levine, Susi Lehtola, Hugh Burton, Evgeny Epifanovsky
 -----------------------------------------------------------------------
 Exchange:     0.2000 Hartree-Fock + 0.0800 Slater + 0.7200 B88
 Correlation:  0.1900 VWN1RPA + 0.8100 LYP
 Using SG-1 standard quadrature grid
 A restricted SCF calculation will be
 performed using DIIS
 SCF converges when DIIS error is below 1.0e-08
 ---------------------------------------
  Cycle       Energy         DIIS error
 ---------------------------------------
    1   -2783.4245535573      2.40e-04  
    2   -2783.4246823677      4.10e-05  
    3   -2783.4246815717      5.16e-05  
    4   -2783.4246852254      1.50e-05  
    5   -2783.4246854612      5.60e-06  
    6   -2783.4246854991      2.34e-06  
    7   -2783.4246855053      5.77e-07  
    8   -2783.4246855055      4.04e-07  
    9   -2783.4246855057      5.81e-08  
   10   -2783.4246855057      1.52e-08  
   11   -2783.4246855057      3.09e-09  Convergence criterion met
 ---------------------------------------
 SCF time:   CPU 8.88s  wall 9.00s 
 SCF   energy in the final basis set =    -2783.4246855057
 Total energy in the final basis set =    -2783.4246855057

 --------------------------------------------------------------
             Orbital Energies (a.u.) and Symmetries
 --------------------------------------------------------------

 Alpha MOs, Restricted
 -- Occupied --                  
-482.89  -62.55  -56.37  -56.36  -56.36  -24.73  -14.50  -14.47
  1 A'    2 A'    3 A'    1 A"    4 A'    5 A'    6 A'    7 A'                 
 -8.755  -6.590  -6.572  -6.571  -2.700  -2.695  -2.694  -2.680
  8 A'    9 A'    2 A"   10 A'   11 A'    3 A"   12 A'    4 A"                 
 -2.680  -1.268  -1.102  -0.842  -0.669  -0.552  -0.542  -0.530
 13 A'   14 A'   15 A'   16 A'   17 A'   18 A'   19 A'    5 A"                 
 -0.426  -0.422  -0.357  -0.335  -0.329
  6 A"   20 A'   21 A'    7 A"   22 A'                                         
 -- Virtual --                   
 -0.133  -0.106  -0.000   0.019   0.047   0.047   0.053   0.097
 23 A'    8 A"   24 A'   25 A'   26 A'    9 A"   27 A'   28 A'                 
  0.109   0.113   0.133   0.151   0.177   0.205   0.218   0.256
 29 A'   10 A"   30 A'   11 A"   31 A'   32 A'   33 A'   12 A"                 
  0.259   0.338   0.351   0.377   0.400   0.407   0.427   0.519
 34 A'   35 A'   36 A'   37 A'   13 A"   38 A'   39 A'   14 A"                 
  0.521   0.533   0.566   0.583   0.732   0.733   0.764   0.807
 40 A'   15 A"   41 A'   42 A'   43 A'   16 A"   44 A'   45 A'                 
  0.810   0.846   0.979   1.090   1.205   1.266   1.342   1.354
 17 A"   46 A'   47 A'   48 A'   49 A'   18 A"   50 A'   51 A'                 
  1.581   1.699   1.734   1.797   1.922   1.943   1.973   2.109
 19 A"   52 A'   20 A"   53 A'   21 A"   54 A'   55 A'   22 A"                 
  2.176   2.363   2.399   2.653   2.673   2.939   3.541   3.595
 56 A'   57 A'   58 A'   59 A'   23 A"   60 A'   61 A'   24 A"                 
  3.679   3.736   3.773   3.801   3.900   3.912   3.958   3.974
 62 A'   25 A"   63 A'   26 A"   64 A'   27 A"   28 A"   65 A'                 
  3.985   3.997   4.075   4.335   4.553   4.944   6.251   6.306
 66 A'   29 A"   67 A'   68 A'   69 A'   70 A'   30 A"   71 A'                 
  6.432   6.583   7.498   7.514   7.593  35.127  35.677  47.843
 72 A'   73 A'   31 A"   74 A'   75 A'   76 A'   77 A'   78 A'                 
 66.734 289.688 289.703 289.8141020.629
 79 A'   32 A"   80 A'   81 A'   82 A'                                         

 Beta MOs, Restricted
 -- Occupied --                  
-482.89  -62.55  -56.37  -56.36  -56.36  -24.73  -14.50  -14.47
  1 A'    2 A'    3 A'    1 A"    4 A'    5 A'    6 A'    7 A'                 
 -8.755  -6.590  -6.572  -6.571  -2.700  -2.695  -2.694  -2.680
  8 A'    9 A'    2 A"   10 A'   11 A'    3 A"   12 A'    4 A"                 
 -2.680  -1.268  -1.102  -0.842  -0.669  -0.552  -0.542  -0.530
 13 A'   14 A'   15 A'   16 A'   17 A'   18 A'   19 A'    5 A"                 
 -0.426  -0.422  -0.357  -0.335  -0.329
  6 A"   20 A'   21 A'    7 A"   22 A'                                         
 -- Virtual --                   
 -0.133  -0.106  -0.000   0.019   0.047   0.047   0.053   0.097
 23 A'    8 A"   24 A'   25 A'   26 A'    9 A"   27 A'   28 A'                 
  0.109   0.113   0.133   0.151   0.177   0.205   0.218   0.256
 29 A'   10 A"   30 A'   11 A"   31 A'   32 A'   33 A'   12 A"                 
  0.259   0.338   0.351   0.377   0.400   0.407   0.427   0.519
 34 A'   35 A'   36 A'   37 A'   13 A"   38 A'   39 A'   14 A"                 
  0.521   0.533   0.566   0.583   0.732   0.733   0.764   0.807
 40 A'   15 A"   41 A'   42 A'   43 A'   16 A"   44 A'   45 A'                 
  0.810   0.846   0.979   1.090   1.205   1.266   1.342   1.354
 17 A"   46 A'   47 A'   48 A'   49 A'   18 A"   50 A'   51 A'                 
  1.581   1.699   1.734   1.797   1.922   1.943   1.973   2.109
 19 A"   52 A'   20 A"   53 A'   21 A"   54 A'   55 A'   22 A"                 
  2.176   2.363   2.399   2.653   2.673   2.939   3.541   3.595
 56 A'   57 A'   58 A'   59 A'   23 A"   60 A'   61 A'   24 A"                 
  3.679   3.736   3.773   3.801   3.900   3.912   3.958   3.974
 62 A'   25 A"   63 A'   26 A"   64 A'   27 A"   28 A"   65 A'                 
  3.985   3.997   4.075   4.335   4.553   4.944   6.251   6.306
 66 A'   29 A"   67 A'   68 A'   69 A'   70 A'   30 A"   71 A'                 
  6.432   6.583   7.498   7.514   7.593  35.127  35.677  47.843
 72 A'   73 A'   31 A"   74 A'   75 A'   76 A'   77 A'   78 A'                 
 66.734 289.688 289.703 289.8141020.629
 79 A'   32 A"   80 A'   81 A'   82 A'                                         
 --------------------------------------------------------------

          Ground-State Mulliken Net Atomic Charges

     Atom                 Charge (a.u.)
  ----------------------------------------
      1 N                     0.051490
      2 N                    -0.095750
      3 F                    -0.045402
      4 Br                    0.089662
  ----------------------------------------
  Sum of atomic charges =     0.000000

 -----------------------------------------------------------------
                    Cartesian Multipole Moments
 -----------------------------------------------------------------
    Charge (ESU x 10^10)
                 0.0000
    Dipole Moment (Debye)
         X      -1.9809      Y       0.2503      Z      -0.0000
       Tot       1.9967
    Quadrupole Moments (Debye-Ang)
        XX     -36.1536     XY      -0.3484     YY     -35.8684
        XZ       0.0000     YZ       0.0000     ZZ     -33.6677
    Octopole Moments (Debye-Ang^2)
       XXX     -40.6587    XXY       1.8845    XYY      -7.9315
       YYY       0.3362    XXZ      -0.0000    XYZ      -0.0000
       YYZ      -0.0000    XZZ      -5.2165    YZZ       0.0407
       ZZZ      -0.0000
    Hexadecapole Moments (Debye-Ang^3)
      XXXX    -506.8519   XXXY      -2.5383   XXYY     -91.9286
      XYYY       1.0695   YYYY     -55.6083   XXXZ       0.0000
      XXYZ       0.0000   XYYZ       0.0000   YYYZ       0.0000
      XXZZ     -86.5230   XYZZ       0.4375   YYZZ     -14.6489
      XZZZ       0.0000   YZZZ       0.0000   ZZZZ     -34.5743
 -----------------------------------------------------------------
 Calculating analytic gradient of the SCF energy
 Gradient of SCF Energy
            1           2           3           4
    1   0.0001729   0.0003767  -0.0005931   0.0000435
    2  -0.0004594   0.0002177   0.0001243   0.0001175
    3   0.0000000   0.0000000   0.0000000  -0.0000000
 Max gradient component =       5.931E-04
 RMS gradient           =       2.603E-04
 Gradient time:  CPU 2.80 s  wall 2.80 s
 Geometry Optimization Parameters
   NAtoms,    NIC,     NZ,  NCons,   NDum,   NFix, NCnnct, MaxDiis
        4      14       4       0       0       0       0       0

 Cartesian Hessian Update
 Hessian Updated using BFGS Update


** GEOMETRY OPTIMIZATION IN DELOCALIZED INTERNAL COORDINATES **
   Searching for a Minimum

   Optimization Cycle:   5

                       Coordinates (Angstroms)
     ATOM                X               Y               Z
      1  N         0.7480038360   -0.5304666277    0.0000000000
      2  N         1.4678554835    0.4367429897    0.0000000000
      3  F         2.8090350436   -0.0687616886    0.0000000000
      4  Br       -1.0864182152    0.0405745724    0.0000000000
   Point Group: cs    Number of degrees of freedom:     5


   Energy is  -2783.424685506

 Hessian Updated using BFGS Update

  5 Hessian modes will be used to form the next step
  Hessian Eigenvalues:
     0.159717    0.200437    0.298848    0.467633    0.879959

 Minimum Search - Taking Simple RFO Step
 Searching for Lamda that Minimizes Along All modes
 Value Taken    Lamda =  -0.00000299
 Step Taken.  Stepsize is  0.003694

                             Maximum     Tolerance    Cnvgd?
         Gradient           0.000547      0.000300      NO
         Displacement       0.002053      0.001200      NO
         Energy change     -0.000071      0.000001      NO


 New Cartesian Coordinates Obtained by Inverse Iteration

 Displacement from previous Coordinates is:  0.004784
 ----------------------------------------------------------------
             Standard Nuclear Orientation (Angstroms)
    I     Atom           X                Y                Z
 ----------------------------------------------------------------
    1      N       0.7476217831    -0.5292266530     0.0000000000
    2      N       1.4679667712     0.4371468222     0.0000000000
    3      F       2.8104279192    -0.0695821761     0.0000000000
    4      Br     -1.0875403256     0.0397512528     0.0000000000
 ----------------------------------------------------------------
 Molecular Point Group                 Cs    NOp =  2
 Largest Abelian Subgroup              Cs    NOp =  2
 Nuclear Repulsion Energy =   220.8763141583 hartrees
 There are       29 alpha and       29 beta electrons
 Applying Cartesian multipole field
    Component          Value
    ---------          -----
     (2,0,0)        1.00000E-11
     (0,2,0)        2.00000E-11
     (0,0,2)       -3.00000E-11
 Nucleus-field energy     =     0.0000000049 hartrees
 Requested basis set is 6-311++G(d,p)
 There are 37 shells and 114 basis functions
 A cutoff of  1.0D-11 yielded    625 shell pairs
 There are      6173 function pairs (      6842 Cartesian)
 Smallest overlap matrix eigenvalue = 2.30E-04
 Guess MOs from SCF MO coefficient file

 -----------------------------------------------------------------------
  General SCF calculation program by
  Eric Jon Sundstrom, Paul Horn, Yuezhi Mao, Dmitri Zuev, Alec White,
  David Stuck, Shaama M.S., Shane Yost, Joonho Lee, David Small,
  Daniel Levine, Susi Lehtola, Hugh Burton, Evgeny Epifanovsky
 -----------------------------------------------------------------------
 Exchange:     0.2000 Hartree-Fock + 0.0800 Slater + 0.7200 B88
 Correlation:  0.1900 VWN1RPA + 0.8100 LYP
 Using SG-1 standard quadrature grid
 A restricted SCF calculation will be
 performed using DIIS
 SCF converges when DIIS error is below 1.0e-08
 ---------------------------------------
  Cycle       Energy         DIIS error
 ---------------------------------------
    1   -2783.4246841742      3.37e-05  
    2   -2783.4246869704      5.79e-06  
    3   -2783.4246869138      9.82e-06  
    4   -2783.4246870464      1.66e-06  
    5   -2783.4246870479      9.53e-07  
    6   -2783.4246870491      4.16e-07  
    7   -2783.4246870493      1.45e-07  
    8   -2783.4246870493      3.77e-08  
    9   -2783.4246870493      5.62e-09  Convergence criterion met
 ---------------------------------------
 SCF time:   CPU 7.28s  wall 7.00s 
 SCF   energy in the final basis set =    -2783.4246870493
 Total energy in the final basis set =    -2783.4246870493

 --------------------------------------------------------------
             Orbital Energies (a.u.) and Symmetries
 --------------------------------------------------------------

 Alpha MOs, Restricted
 -- Occupied --                  
-482.89  -62.55  -56.37  -56.36  -56.36  -24.73  -14.50  -14.47
  1 A'    2 A'    3 A'    1 A"    4 A'    5 A'    6 A'    7 A'                 
 -8.755  -6.590  -6.572  -6.571  -2.700  -2.695  -2.695  -2.680
  8 A'    9 A'    2 A"   10 A'   11 A'    3 A"   12 A'    4 A"                 
 -2.680  -1.267  -1.103  -0.842  -0.669  -0.552  -0.542  -0.530
 13 A'   14 A'   15 A'   16 A'   17 A'   18 A'   19 A'    5 A"                 
 -0.426  -0.422  -0.358  -0.336  -0.329
  6 A"   20 A'   21 A'    7 A"   22 A'                                         
 -- Virtual --                   
 -0.134  -0.106  -0.000   0.018   0.047   0.047   0.053   0.097
 23 A'    8 A"   24 A'   25 A'   26 A'    9 A"   27 A'   28 A'                 
  0.109   0.113   0.133   0.151   0.177   0.204   0.218   0.256
 29 A'   10 A"   30 A'   11 A"   31 A'   32 A'   33 A'   12 A"                 
  0.259   0.338   0.351   0.377   0.400   0.407   0.427   0.519
 34 A'   35 A'   36 A'   37 A'   13 A"   38 A'   39 A'   14 A"                 
  0.521   0.533   0.566   0.583   0.732   0.733   0.764   0.807
 40 A'   15 A"   41 A'   42 A'   43 A'   16 A"   44 A'   45 A'                 
  0.810   0.846   0.979   1.090   1.205   1.267   1.342   1.355
 17 A"   46 A'   47 A'   48 A'   49 A'   18 A"   50 A'   51 A'                 
  1.581   1.699   1.734   1.796   1.922   1.943   1.973   2.109
 19 A"   52 A'   20 A"   53 A'   21 A"   54 A'   55 A'   22 A"                 
  2.176   2.363   2.398   2.654   2.674   2.940   3.541   3.596
 56 A'   57 A'   58 A'   59 A'   23 A"   60 A'   61 A'   24 A"                 
  3.679   3.737   3.773   3.801   3.900   3.911   3.958   3.974
 62 A'   25 A"   63 A'   26 A"   64 A'   27 A"   28 A"   65 A'                 
  3.984   3.997   4.074   4.335   4.552   4.942   6.252   6.306
 66 A'   29 A"   67 A'   68 A'   69 A'   70 A'   30 A"   71 A'                 
  6.430   6.583   7.498   7.514   7.593  35.127  35.678  47.843
 72 A'   73 A'   31 A"   74 A'   75 A'   76 A'   77 A'   78 A'                 
 66.734 289.688 289.703 289.8141020.629
 79 A'   32 A"   80 A'   81 A'   82 A'                                         

 Beta MOs, Restricted
 -- Occupied --                  
-482.89  -62.55  -56.37  -56.36  -56.36  -24.73  -14.50  -14.47
  1 A'    2 A'    3 A'    1 A"    4 A'    5 A'    6 A'    7 A'                 
 -8.755  -6.590  -6.572  -6.571  -2.700  -2.695  -2.695  -2.680
  8 A'    9 A'    2 A"   10 A'   11 A'    3 A"   12 A'    4 A"                 
 -2.680  -1.267  -1.103  -0.842  -0.669  -0.552  -0.542  -0.530
 13 A'   14 A'   15 A'   16 A'   17 A'   18 A'   19 A'    5 A"                 
 -0.426  -0.422  -0.358  -0.336  -0.329
  6 A"   20 A'   21 A'    7 A"   22 A'                                         
 -- Virtual --                   
 -0.134  -0.106  -0.000   0.018   0.047   0.047   0.053   0.097
 23 A'    8 A"   24 A'   25 A'   26 A'    9 A"   27 A'   28 A'                 
  0.109   0.113   0.133   0.151   0.177   0.204   0.218   0.256
 29 A'   10 A"   30 A'   11 A"   31 A'   32 A'   33 A'   12 A"                 
  0.259   0.338   0.351   0.377   0.400   0.407   0.427   0.519
 34 A'   35 A'   36 A'   37 A'   13 A"   38 A'   39 A'   14 A"                 
  0.521   0.533   0.566   0.583   0.732   0.733   0.764   0.807
 40 A'   15 A"   41 A'   42 A'   43 A'   16 A"   44 A'   45 A'                 
  0.810   0.846   0.979   1.090   1.205   1.267   1.342   1.355
 17 A"   46 A'   47 A'   48 A'   49 A'   18 A"   50 A'   51 A'                 
  1.581   1.699   1.734   1.796   1.922   1.943   1.973   2.109
 19 A"   52 A'   20 A"   53 A'   21 A"   54 A'   55 A'   22 A"                 
  2.176   2.363   2.398   2.654   2.674   2.940   3.541   3.596
 56 A'   57 A'   58 A'   59 A'   23 A"   60 A'   61 A'   24 A"                 
  3.679   3.737   3.773   3.801   3.900   3.911   3.958   3.974
 62 A'   25 A"   63 A'   26 A"   64 A'   27 A"   28 A"   65 A'                 
  3.984   3.997   4.074   4.335   4.552   4.942   6.252   6.306
 66 A'   29 A"   67 A'   68 A'   69 A'   70 A'   30 A"   71 A'                 
  6.430   6.583   7.498   7.514   7.593  35.127  35.678  47.843
 72 A'   73 A'   31 A"   74 A'   75 A'   76 A'   77 A'   78 A'                 
 66.734 289.688 289.703 289.8141020.629
 79 A'   32 A"   80 A'   81 A'   82 A'                                         
 --------------------------------------------------------------

          Ground-State Mulliken Net Atomic Charges

     Atom                 Charge (a.u.)
  ----------------------------------------
      1 N                     0.051909
      2 N                    -0.095830
      3 F                    -0.046225
      4 Br                    0.090146
  ----------------------------------------
  Sum of atomic charges =     0.000000

 -----------------------------------------------------------------
                    Cartesian Multipole Moments
 -----------------------------------------------------------------
    Charge (ESU x 10^10)
                 0.0000
    Dipole Moment (Debye)
         X      -1.9957      Y       0.2501      Z       0.0000
       Tot       2.0113
    Quadrupole Moments (Debye-Ang)
        XX     -36.1813     XY      -0.3437     YY     -35.8679
        XZ      -0.0000     YZ       0.0000     ZZ     -33.6675
    Octopole Moments (Debye-Ang^2)
       XXX     -40.7625    XXY       1.8862    XYY      -7.9189
       YYY       0.3621    XXZ       0.0000    XYZ      -0.0000
       YYZ       0.0000    XZZ      -5.2112    YZZ       0.0510
       ZZZ       0.0000
    Hexadecapole Moments (Debye-Ang^3)
      XXXX    -507.6397   XXXY      -2.5512   XXYY     -92.0276
      XYYY       1.0287   YYYY     -55.5652   XXXZ      -0.0000
      XXYZ       0.0000   XYYZ      -0.0000   YYYZ       0.0000
      XXZZ     -86.6227   XYZZ       0.4258   YYZZ     -14.6419
      XZZZ      -0.0000   YZZZ       0.0000   ZZZZ     -34.5710
 -----------------------------------------------------------------
 Calculating analytic gradient of the SCF energy
 Gradient of SCF Energy
            1           2           3           4
    1   0.0000484   0.0000596  -0.0000198  -0.0000882
    2  -0.0000840   0.0000463   0.0000288   0.0000089
    3   0.0000000   0.0000000   0.0000000  -0.0000000
 Max gradient component =       8.822E-05
 RMS gradient           =       4.489E-05
 Gradient time:  CPU 2.80 s  wall 2.82 s
 Geometry Optimization Parameters
   NAtoms,    NIC,     NZ,  NCons,   NDum,   NFix, NCnnct, MaxDiis
        4      14       4       0       0       0       0       0

 Cartesian Hessian Update
 Hessian Updated using BFGS Update


** GEOMETRY OPTIMIZATION IN DELOCALIZED INTERNAL COORDINATES **
   Searching for a Minimum

   Optimization Cycle:   6

                       Coordinates (Angstroms)
     ATOM                X               Y               Z
      1  N         0.7476217831   -0.5292266530    0.0000000000
      2  N         1.4679667712    0.4371468222    0.0000000000
      3  F         2.8104279192   -0.0695821761    0.0000000000
      4  Br       -1.0875403256    0.0397512528    0.0000000000
   Point Group: cs    Number of degrees of freedom:     5


   Energy is  -2783.424687049

 Hessian Updated using BFGS Update

  5 Hessian modes will be used to form the next step
  Hessian Eigenvalues:
     0.166044    0.178780    0.310149    0.465598    0.885276

 Minimum Search - Taking Simple RFO Step
 Searching for Lamda that Minimizes Along All modes
 Value Taken    Lamda =   0.00000000
 Step Taken.  Stepsize is  0.000535

                             Maximum     Tolerance    Cnvgd?
         Gradient           0.000081      0.000300     YES
         Displacement       0.000469      0.001200     YES
         Energy change     -0.000002      0.000001      NO


                       Distance Matrix (Angstroms)
             N (  1)   N (  2)   F (  3)
   N (  2)  1.205311
   F (  3)  2.113396  1.434913
   Br(  4)  1.921342  2.586221  3.899501

 Final energy is   -2783.4246870493034     


 ******************************
 **  OPTIMIZATION CONVERGED  **
 ******************************

                       Coordinates (Angstroms)
     ATOM                X               Y               Z
      1  N         0.7476217831   -0.5292266530    0.0000000000
      2  N         1.4679667712    0.4371468222    0.0000000000
      3  F         2.8104279192   -0.0695821761    0.0000000000
      4  Br       -1.0875403256    0.0397512528    0.0000000000

Z-matrix Print:
$molecule
0 1
Br
N  1 1.921342
N  2 1.205311 1 109.475587
F  3 1.434913 2 106.021584 1 -180.000000 0
$end


 --------------------------------------------------------------
             Orbital Energies (a.u.) and Symmetries
 --------------------------------------------------------------

 Alpha MOs, Restricted
 -- Occupied --                  
-482.89  -62.55  -56.37  -56.36  -56.36  -24.73  -14.50  -14.47
  1 A'    2 A'    3 A'    1 A"    4 A'    5 A'    6 A'    7 A'                 
 -8.755  -6.590  -6.572  -6.571  -2.700  -2.695  -2.695  -2.680
  8 A'    9 A'    2 A"   10 A'   11 A'    3 A"   12 A'    4 A"                 
 -2.680  -1.267  -1.103  -0.842  -0.669  -0.552  -0.542  -0.530
 13 A'   14 A'   15 A'   16 A'   17 A'   18 A'   19 A'    5 A"                 
 -0.426  -0.422  -0.358  -0.336  -0.329
  6 A"   20 A'   21 A'    7 A"   22 A'                                         
 -- Virtual --                   
 -0.134  -0.106  -0.000   0.018   0.047   0.047   0.053   0.097
 23 A'    8 A"   24 A'   25 A'   26 A'    9 A"   27 A'   28 A'                 
  0.109   0.113   0.133   0.151   0.177   0.204   0.218   0.256
 29 A'   10 A"   30 A'   11 A"   31 A'   32 A'   33 A'   12 A"                 
  0.259   0.338   0.351   0.377   0.400   0.407   0.427   0.519
 34 A'   35 A'   36 A'   37 A'   13 A"   38 A'   39 A'   14 A"                 
  0.521   0.533   0.566   0.583   0.732   0.733   0.764   0.807
 40 A'   15 A"   41 A'   42 A'   43 A'   16 A"   44 A'   45 A'                 
  0.810   0.846   0.979   1.090   1.205   1.267   1.342   1.355
 17 A"   46 A'   47 A'   48 A'   49 A'   18 A"   50 A'   51 A'                 
  1.581   1.699   1.734   1.796   1.922   1.943   1.973   2.109
 19 A"   52 A'   20 A"   53 A'   21 A"   54 A'   55 A'   22 A"                 
  2.176   2.363   2.398   2.654   2.674   2.940   3.541   3.596
 56 A'   57 A'   58 A'   59 A'   23 A"   60 A'   61 A'   24 A"                 
  3.679   3.737   3.773   3.801   3.900   3.911   3.958   3.974
 62 A'   25 A"   63 A'   26 A"   64 A'   27 A"   28 A"   65 A'                 
  3.984   3.997   4.074   4.335   4.552   4.942   6.252   6.306
 66 A'   29 A"   67 A'   68 A'   69 A'   70 A'   30 A"   71 A'                 
  6.430   6.583   7.498   7.514   7.593  35.127  35.678  47.843
 72 A'   73 A'   31 A"   74 A'   75 A'   76 A'   77 A'   78 A'                 
 66.734 289.688 289.703 289.8141020.629
 79 A'   32 A"   80 A'   81 A'   82 A'                                         

 Beta MOs, Restricted
 -- Occupied --                  
-482.89  -62.55  -56.37  -56.36  -56.36  -24.73  -14.50  -14.47
  1 A'    2 A'    3 A'    1 A"    4 A'    5 A'    6 A'    7 A'                 
 -8.755  -6.590  -6.572  -6.571  -2.700  -2.695  -2.695  -2.680
  8 A'    9 A'    2 A"   10 A'   11 A'    3 A"   12 A'    4 A"                 
 -2.680  -1.267  -1.103  -0.842  -0.669  -0.552  -0.542  -0.530
 13 A'   14 A'   15 A'   16 A'   17 A'   18 A'   19 A'    5 A"                 
 -0.426  -0.422  -0.358  -0.336  -0.329
  6 A"   20 A'   21 A'    7 A"   22 A'                                         
 -- Virtual --                   
 -0.134  -0.106  -0.000   0.018   0.047   0.047   0.053   0.097
 23 A'    8 A"   24 A'   25 A'   26 A'    9 A"   27 A'   28 A'                 
  0.109   0.113   0.133   0.151   0.177   0.204   0.218   0.256
 29 A'   10 A"   30 A'   11 A"   31 A'   32 A'   33 A'   12 A"                 
  0.259   0.338   0.351   0.377   0.400   0.407   0.427   0.519
 34 A'   35 A'   36 A'   37 A'   13 A"   38 A'   39 A'   14 A"                 
  0.521   0.533   0.566   0.583   0.732   0.733   0.764   0.807
 40 A'   15 A"   41 A'   42 A'   43 A'   16 A"   44 A'   45 A'                 
  0.810   0.846   0.979   1.090   1.205   1.267   1.342   1.355
 17 A"   46 A'   47 A'   48 A'   49 A'   18 A"   50 A'   51 A'                 
  1.581   1.699   1.734   1.796   1.922   1.943   1.973   2.109
 19 A"   52 A'   20 A"   53 A'   21 A"   54 A'   55 A'   22 A"                 
  2.176   2.363   2.398   2.654   2.674   2.940   3.541   3.596
 56 A'   57 A'   58 A'   59 A'   23 A"   60 A'   61 A'   24 A"                 
  3.679   3.737   3.773   3.801   3.900   3.911   3.958   3.974
 62 A'   25 A"   63 A'   26 A"   64 A'   27 A"   28 A"   65 A'                 
  3.984   3.997   4.074   4.335   4.552   4.942   6.252   6.306
 66 A'   29 A"   67 A'   68 A'   69 A'   70 A'   30 A"   71 A'                 
  6.430   6.583   7.498   7.514   7.593  35.127  35.678  47.843
 72 A'   73 A'   31 A"   74 A'   75 A'   76 A'   77 A'   78 A'                 
 66.734 289.688 289.703 289.8141020.629
 79 A'   32 A"   80 A'   81 A'   82 A'                                         
 --------------------------------------------------------------

          Ground-State Mulliken Net Atomic Charges

     Atom                 Charge (a.u.)
  ----------------------------------------
      1 N                     0.051909
      2 N                    -0.095830
      3 F                    -0.046225
      4 Br                    0.090146
  ----------------------------------------
  Sum of atomic charges =     0.000000

 -----------------------------------------------------------------
                    Cartesian Multipole Moments
 -----------------------------------------------------------------
    Charge (ESU x 10^10)
                 0.0000
    Dipole Moment (Debye)
         X      -1.9957      Y       0.2501      Z       0.0000
       Tot       2.0113
    Quadrupole Moments (Debye-Ang)
        XX     -36.1813     XY      -0.3437     YY     -35.8679
        XZ      -0.0000     YZ       0.0000     ZZ     -33.6675
    Octopole Moments (Debye-Ang^2)
       XXX     -40.7625    XXY       1.8862    XYY      -7.9189
       YYY       0.3621    XXZ       0.0000    XYZ      -0.0000
       YYZ       0.0000    XZZ      -5.2112    YZZ       0.0510
       ZZZ       0.0000
    Hexadecapole Moments (Debye-Ang^3)
      XXXX    -507.6397   XXXY      -2.5512   XXYY     -92.0276
      XYYY       1.0287   YYYY     -55.5652   XXXZ      -0.0000
      XXYZ       0.0000   XYYZ      -0.0000   YYYZ       0.0000
      XXZZ     -86.6227   XYZZ       0.4258   YYZZ     -14.6419
      XZZZ      -0.0000   YZZZ       0.0000   ZZZZ     -34.5710
 -----------------------------------------------------------------
Archival summary:
1\1\TWL02\OPT\ProcedureUnspecified\BasisUnspecified\r112\taweetha\TueOct3014:25:522018TueOct3014:25:522018\0\\#,OPT,ProcedureUnspecified,BasisUnspecified,\\0,1\Br\N,1,1.92134\N,2,1.20531,1,109.476\F,3,1.43491,2,106.022,1,-180,0\\\@

 Total job time:  71.62s(wall), 71.30s(cpu) 
 Tue Oct 30 14:25:52 2018

        *************************************************************
        *                                                           *
        *  Thank you very much for using Q-Chem.  Have a nice day.  *
        *                                                           *
        *************************************************************


 
User input: 2 of 2 
 
Q-Chem Developer Version!
                  Welcome to Q-Chem
     A Quantum Leap Into The Future Of Chemistry


 Q-Chem 5.1, Q-Chem, Inc., Pleasanton, CA (2018)

 Yihan Shao,  Zhengting Gan,  E. Epifanovsky,  A. T. B. Gilbert,  M. Wormit,  
 J. Kussmann,  A. W. Lange,  A. Behn,  Jia Deng,  Xintian Feng,  D. Ghosh,  
 M. Goldey,  P. R. Horn,  L. D. Jacobson,  I. Kaliman,  T. Kus,  A. Landau,  
 Jie Liu,  E. I. Proynov,  R. M. Richard,  R. P. Steele,  E. J. Sundstrom,  
 H. L. Woodcock III,  P. M. Zimmerman,  D. Zuev,  B. Albrecht,  E. Alguire,  
 S. A. Baeppler,  D. Barton,  Z. Benda,  Y. A. Bernard,  E. J. Berquist,  
 K. B. Bravaya,  H. Burton,  D. Casanova,  Chun-Min Chang,  Yunqing Chen,  
 A. Chien,  K. D. Closser,  M. P. Coons,  S. Coriani,  S. Dasgupta,  
 A. L. Dempwolff,  M. Diedenhofen,  Hainam Do,  R. G. Edgar,  Po-Tung Fang,  
 S. Faraji,  S. Fatehi,  Qingguo Feng,  K. D. Fenk,  J. Fosso-Tande,  
 Qinghui Ge,  A. Ghysels,  G. Gidofalvi,  J. Gomes,  J. Gonthier,  A. Gunina,  
 D. Hait,  M. W. D. Hanson-Heine,  P. H. P. Harbach,  A. W. Hauser,  
 J. E. Herr,  E. G. Hohenstein,  Z. C. Holden,  Kerwin Hui,  B. C. Huynh,  
 T.-C. Jagau,  Hyunjun Ji,  B. Kaduk,  K. Khistyaev,  Jaehoon Kim,  
 P. Klunzinger,  K. Koh,  D. Kosenkov,  L. Koulias,  T. Kowalczyk,  
 C. M. Krauter,  A. Kunitsa,  Ka Un Lao,  A. Laurent,  K. V. Lawler,  
 Joonho Lee,  D. Lefrancois,  S. Lehtola,  D. S. Levine,  Yi-Pei Li,  
 You-Sheng Lin,  Fenglai Liu,  E. Livshits,  A. Luenser,  P. Manohar,  
 E. Mansoor,  S. F. Manzer,  Shan-Ping Mao,  Yuezhi Mao,  N. Mardirossian,  
 A. V. Marenich,  T. Markovich,  L. A. Martinez-Martinez,  S. A. Maurer,  
 N. J. Mayhall,  S. C. McKenzie,  J.-M. Mewes,  A. F. Morrison,  
 J. W. Mullinax,  K. Nanda,  T. S. Nguyen-Beck,  R. Olivares-Amaya,  
 J. A. Parkhill,  T. M. Perrine,  F. Plasser,  P. Pokhilko,  S. Prager,  
 A. Prociuk,  E. Ramos,  D. R. Rehn,  F. Rob,  M. Schneider,  N. Sergueev,  
 S. M. Sharada,  S. Sharma,  D. W. Small,  T. Stauch,  T. Stein,  
 Yu-Chuan Su,  A. J. W. Thom,  A. Tkatchenko,  T. Tsuchimochi,  N. M. Tubman,  
 L. Vogt,  M. L. Vidal,  O. Vydrov,  M. A. Watson,  J. Wenzel,  
 M. de Wergifosse,  T. A. Wesolowski,  A. White,  J. Witte,  A. Yamada,  
 Jun Yang,  K. Yao,  S. Yeganeh,  S. R. Yost,  Zhi-Qiang You,  A. Zech,  
 Igor Ying Zhang,  Xing Zhang,  Yan Zhao,  Ying Zhu,  B. R. Brooks,  
 G. K. L. Chan,  C. J. Cramer,  M. S. Gordon,  W. J. Hehre,  A. Klamt,  
 M. W. Schmidt,  C. D. Sherrill,  D. G. Truhlar,  A. Aspuru-Guzik,  R. Baer,  
 A. T. Bell,  N. A. Besley,  Jeng-Da Chai,  A. E. DePrince, III,  
 R. A. DiStasio Jr.,  A. Dreuw,  B. D. Dunietz,  T. R. Furlani,  
 Chao-Ping Hsu,  Yousung Jung,  Jing Kong,  D. S. Lambrecht,  WanZhen Liang,  
 C. Ochsenfeld,  V. A. Rassolov,  L. V. Slipchenko,  J. E. Subotnik,  
 T. Van Voorhis,  J. M. Herbert,  A. I. Krylov,  P. M. W. Gill,  M. Head-Gordon

 Contributors to earlier versions of Q-Chem not listed above: 
 R. D. Adamson,  B. Austin,  J. Baker,  G. J. O. Beran,  K. Brandhorst,  
 S. T. Brown,  E. F. C. Byrd,  A. K. Chakraborty,  C.-L. Cheng,  
 Siu Hung Chien,  D. M. Chipman,  D. L. Crittenden,  H. Dachsel,  
 R. J. Doerksen,  A. D. Dutoi,  L. Fusti-Molnar,  W. A. Goddard III,  
 A. Golubeva-Zadorozhnaya,  S. R. Gwaltney,  G. Hawkins,  A. Heyden,  
 S. Hirata,  G. Kedziora,  F. J. Keil,  C. Kelley,  Jihan Kim,  R. A. King,  
 R. Z. Khaliullin,  P. P. Korambath,  W. Kurlancheek,  A. M. Lee,  M. S. Lee,  
 S. V. Levchenko,  Ching Yeh Lin,  D. Liotard,  R. C. Lochan,  I. Lotan,  
 P. E. Maslen,  N. Nair,  D. P. O'Neill,  D. Neuhauser,  E. Neuscamman,  
 C. M. Oana,  R. Olson,  B. Peters,  R. Peverati,  P. A. Pieniazek,  
 Y. M. Rhee,  J. Ritchie,  M. A. Rohrdanz,  E. Rosta,  N. J. Russ,  
 H. F. Schaefer III,  N. E. Schultz,  N. Shenvi,  A. C. Simmonett,  A. Sodt,  
 D. Stuck,  K. S. Thanthiriwatte,  V. Vanovschi,  Tao Wang,  A. Warshel,  
 C. F. Williams,  Q. Wu,  X. Xu,  W. Zhang

 Please cite Q-Chem as follows:
 Y. Shao et al., Mol. Phys. 113, 184-215 (2015)
 DOI: 10.1080/00268976.2014.952696

 Q-Chem 5.1.1 for Intel X86 EM64T Linux

 Parts of Q-Chem use Armadillo 8.300.2 (Tropical Shenanigans).
 http://arma.sourceforge.net/

 Q-Chem begins on Tue Oct 30 14:25:52 2018  

Host: 
0

     Scratch files written to /scratch/taweetham/qchem17393//
The previous job contains 0 fragments, simply inherited here
Input Ideriv = 2
Curr. Ideriv = -1
Max.  Ideriv = 2

Checking the input file for inconsistencies... 	...done.

--------------------------------------------------------------
User input:
--------------------------------------------------------------

$molecule
read
$end

$rem
   job_type 	frequency
   basis 	6-311++g**
   method	b3lyp	
$end


--------------------------------------------------------------
 ----------------------------------------------------------------
             Standard Nuclear Orientation (Angstroms)
    I     Atom           X                Y                Z
 ----------------------------------------------------------------
    1      N       0.7068060271    -0.5227473284    -0.0000000000
    2      N       1.4153456515     0.4523148214     0.0000000000
    3      F       2.7638698730    -0.0380509967    -0.0000000000
    4      Br     -1.1351397316     0.0238710434     0.0000000000
 ----------------------------------------------------------------
 Molecular Point Group                 Cs    NOp =  2
 Largest Abelian Subgroup              Cs    NOp =  2
 Nuclear Repulsion Energy =   220.8763141583 hartrees
 There are       29 alpha and       29 beta electrons
 Requested basis set is 6-311++G(d,p)
 There are 37 shells and 114 basis functions

 Total QAlloc Memory Limit   2000 MB
 Mega-Array Size       188 MB
 MEM_STATIC part       192 MB

                       Distance Matrix (Angstroms)
             N (  1)   N (  2)   F (  3)
   N (  2)  1.205311
   F (  3)  2.113396  1.434913
   Br(  4)  1.921342  2.586221  3.899501

 A cutoff of  1.0D-11 yielded    625 shell pairs
 There are      6173 function pairs (      6842 Cartesian)
 Smallest overlap matrix eigenvalue = 2.30E-04
 Guess from superposition of atomic densities
 Warning:  Energy on first SCF cycle will be non-variational
 SAD guess density has 58.000000 electrons

 -----------------------------------------------------------------------
  General SCF calculation program by
  Eric Jon Sundstrom, Paul Horn, Yuezhi Mao, Dmitri Zuev, Alec White,
  David Stuck, Shaama M.S., Shane Yost, Joonho Lee, David Small,
  Daniel Levine, Susi Lehtola, Hugh Burton, Evgeny Epifanovsky
 -----------------------------------------------------------------------
 Exchange:     0.2000 Hartree-Fock + 0.0800 Slater + 0.7200 B88
 Correlation:  0.1900 VWN1RPA + 0.8100 LYP
 Using SG-1 standard quadrature grid
 A restricted SCF calculation will be
 performed using DIIS
 SCF converges when DIIS error is below 1.0e-08
 ---------------------------------------
  Cycle       Energy         DIIS error
 ---------------------------------------
    1   -2783.8303636392      4.82e-02  
    2   -2783.3891988949      6.00e-03  
    3   -2783.3029958513      1.07e-02  
    4   -2783.4208695146      2.03e-03  
    5   -2783.4244037139      4.80e-04  
    6   -2783.4245782158      2.71e-04  
    7   -2783.4246802607      6.24e-05  
    8   -2783.4246817798      4.59e-05  
    9   -2783.4246846381      3.47e-06  
   10   -2783.4246846569      6.55e-07  
   11   -2783.4246846577      1.17e-07  
   12   -2783.4246846577      2.36e-08  
   13   -2783.4246846577      7.57e-09  Convergence criterion met
 ---------------------------------------
 SCF time:   CPU 10.38s  wall 11.00s 
 SCF   energy in the final basis set =    -2783.4246846577
 Total energy in the final basis set =    -2783.4246846577

 --------------------------------------------------------------
             Orbital Energies (a.u.) and Symmetries
 --------------------------------------------------------------

 Alpha MOs, Restricted
 -- Occupied --                  
-482.89  -62.55  -56.37  -56.36  -56.36  -24.73  -14.50  -14.47
  1 A'    2 A'    3 A'    1 A"    4 A'    5 A'    6 A'    7 A'                 
 -8.755  -6.590  -6.572  -6.571  -2.700  -2.695  -2.695  -2.680
  8 A'    9 A'    2 A"   10 A'   11 A'    3 A"   12 A'    4 A"                 
 -2.680  -1.267  -1.103  -0.842  -0.669  -0.552  -0.542  -0.530
 13 A'   14 A'   15 A'   16 A'   17 A'   18 A'   19 A'    5 A"                 
 -0.426  -0.422  -0.358  -0.336  -0.329
  6 A"   20 A'   21 A'    7 A"   22 A'                                         
 -- Virtual --                   
 -0.134  -0.106  -0.000   0.018   0.047   0.047   0.053   0.097
 23 A'    8 A"   24 A'   25 A'   26 A'    9 A"   27 A'   28 A'                 
  0.109   0.113   0.133   0.151   0.177   0.204   0.218   0.256
 29 A'   10 A"   30 A'   11 A"   31 A'   32 A'   33 A'   12 A"                 
  0.259   0.338   0.351   0.377   0.400   0.407   0.427   0.519
 34 A'   35 A'   36 A'   37 A'   13 A"   38 A'   39 A'   14 A"                 
  0.521   0.533   0.566   0.584   0.732   0.733   0.764   0.807
 40 A'   15 A"   41 A'   42 A'   43 A'   16 A"   44 A'   45 A'                 
  0.810   0.846   0.979   1.090   1.205   1.267   1.342   1.355
 17 A"   46 A'   47 A'   48 A'   49 A'   18 A"   50 A'   51 A'                 
  1.581   1.699   1.734   1.796   1.922   1.943   1.973   2.109
 19 A"   52 A'   20 A"   53 A'   21 A"   54 A'   55 A'   22 A"                 
  2.176   2.363   2.398   2.654   2.674   2.940   3.541   3.596
 56 A'   57 A'   58 A'   59 A'   23 A"   60 A'   61 A'   24 A"                 
  3.679   3.737   3.773   3.801   3.900   3.911   3.958   3.974
 62 A'   25 A"   63 A'   26 A"   64 A'   27 A"   28 A"   65 A'                 
  3.984   3.997   4.074   4.335   4.552   4.942   6.252   6.306
 66 A'   29 A"   67 A'   68 A'   69 A'   70 A'   30 A"   71 A'                 
  6.430   6.583   7.498   7.514   7.593  35.127  35.678  47.843
 72 A'   73 A'   31 A"   74 A'   75 A'   76 A'   77 A'   78 A'                 
 66.734 289.688 289.703 289.8141020.629
 79 A'   32 A"   80 A'   81 A'   82 A'                                         

 Beta MOs, Restricted
 -- Occupied --                  
-482.89  -62.55  -56.37  -56.36  -56.36  -24.73  -14.50  -14.47
  1 A'    2 A'    3 A'    1 A"    4 A'    5 A'    6 A'    7 A'                 
 -8.755  -6.590  -6.572  -6.571  -2.700  -2.695  -2.695  -2.680
  8 A'    9 A'    2 A"   10 A'   11 A'    3 A"   12 A'    4 A"                 
 -2.680  -1.267  -1.103  -0.842  -0.669  -0.552  -0.542  -0.530
 13 A'   14 A'   15 A'   16 A'   17 A'   18 A'   19 A'    5 A"                 
 -0.426  -0.422  -0.358  -0.336  -0.329
  6 A"   20 A'   21 A'    7 A"   22 A'                                         
 -- Virtual --                   
 -0.134  -0.106  -0.000   0.018   0.047   0.047   0.053   0.097
 23 A'    8 A"   24 A'   25 A'   26 A'    9 A"   27 A'   28 A'                 
  0.109   0.113   0.133   0.151   0.177   0.204   0.218   0.256
 29 A'   10 A"   30 A'   11 A"   31 A'   32 A'   33 A'   12 A"                 
  0.259   0.338   0.351   0.377   0.400   0.407   0.427   0.519
 34 A'   35 A'   36 A'   37 A'   13 A"   38 A'   39 A'   14 A"                 
  0.521   0.533   0.566   0.584   0.732   0.733   0.764   0.807
 40 A'   15 A"   41 A'   42 A'   43 A'   16 A"   44 A'   45 A'                 
  0.810   0.846   0.979   1.090   1.205   1.267   1.342   1.355
 17 A"   46 A'   47 A'   48 A'   49 A'   18 A"   50 A'   51 A'                 
  1.581   1.699   1.734   1.796   1.922   1.943   1.973   2.109
 19 A"   52 A'   20 A"   53 A'   21 A"   54 A'   55 A'   22 A"                 
  2.176   2.363   2.398   2.654   2.674   2.940   3.541   3.596
 56 A'   57 A'   58 A'   59 A'   23 A"   60 A'   61 A'   24 A"                 
  3.679   3.737   3.773   3.801   3.900   3.911   3.958   3.974
 62 A'   25 A"   63 A'   26 A"   64 A'   27 A"   28 A"   65 A'                 
  3.984   3.997   4.074   4.335   4.552   4.942   6.252   6.306
 66 A'   29 A"   67 A'   68 A'   69 A'   70 A'   30 A"   71 A'                 
  6.430   6.583   7.498   7.514   7.593  35.127  35.678  47.843
 72 A'   73 A'   31 A"   74 A'   75 A'   76 A'   77 A'   78 A'                 
 66.734 289.688 289.703 289.8141020.629
 79 A'   32 A"   80 A'   81 A'   82 A'                                         
 --------------------------------------------------------------

          Ground-State Mulliken Net Atomic Charges

     Atom                 Charge (a.u.)
  ----------------------------------------
      1 N                     0.051842
      2 N                    -0.095757
      3 F                    -0.046240
      4 Br                    0.090155
  ----------------------------------------
  Sum of atomic charges =     0.000000

 -----------------------------------------------------------------
                    Cartesian Multipole Moments
 -----------------------------------------------------------------
    Charge (ESU x 10^10)
                 0.0000
    Dipole Moment (Debye)
         X      -1.9986      Y       0.2258      Z      -0.0000
       Tot       2.0113
    Quadrupole Moments (Debye-Ang)
        XX     -35.9842     XY      -0.3526     YY     -35.8776
        XZ      -0.0000     YZ       0.0000     ZZ     -33.6675
    Octopole Moments (Debye-Ang^2)
       XXX     -35.7171    XXY       1.7108    XYY      -6.1843
       YYY       0.3591    XXZ       0.0000    XYZ      -0.0000
       YYZ       0.0000    XZZ      -3.6224    YZZ       0.0768
       ZZZ       0.0000
    Hexadecapole Moments (Debye-Ang^3)
      XXXX    -500.2223   XXXY      -5.4953   XXYY     -91.4615
      XYYY      -1.6084   YYYY     -55.5829   XXXZ      -0.0000
      XXYZ       0.0000   XYYZ      -0.0000   YYYZ       0.0000
      XXZZ     -86.2056   XYZZ      -0.4393   YYZZ     -14.6424
      XZZZ      -0.0000   YZZZ       0.0000   ZZZZ     -34.5711
 -----------------------------------------------------------------
 Calculating MO derivatives via CPSCF
   1         3          12      0.164775    0.051364
   2         3          12      0.025128    0.009096
   3         3          12      0.003377    0.001348
   4         3          12      0.000299    0.000123
   5        13           2      0.000014    0.000008
   6        15           0      0.000000    0.000000    Roots Converged
 Time for AOints: 2.3 s (CPU) 2.3 s (wall)
 ------------------------------------------------------------------------------
                     AOints        : Timing summary (seconds)
 ------------------------------------------------------------------------------
     job step          cpu (% of tot)      sys (% of tot)     wall (% of tot)
 ------------------------------------------------------------------------------
  cpscf_lag         0.2941E+02 (54.9)   0.5000E-04 (18.9)   0.2944E+02 (54.9)
  iterzp            0.2186E+02 (40.8)   0.2140E-03 (80.8)   0.2188E+02 (40.8)
  make_fx           0.0000E+00 ( 0.0)   0.0000E+00 ( 0.0)   0.0000E+00 ( 0.0)
  AOints            0.2286E+01 ( 4.3)   0.1000E-05 ( 0.4)   0.2288E+01 ( 4.3)
 ------------------------------------------------------------------------------
   Grand Totals     0.5360E+02          0.2650E-03          0.5365E+02
 ------------------------------------------------------------------------------
 Calculating analytic Hessian of the SCF energy
 Polarizability Matrix (a.u.)
            1           2           3
    1 -69.2538570   0.4963470   0.0000000
    2   0.4963470 -27.3956538   0.0000000
    3   0.0000000   0.0000000 -23.4170651

 Direct stationary perturbation theory relativistic correction:

 rels  =      16.879930177303
 relv  =     -56.929177540724
 rel2e =       8.823047532780
 E_rel =     -31.226199830641

 Hessian of the SCF Energy
            1           2           3           4           5           6
    1   0.4471870   0.2510298  -0.0000000  -0.2443283  -0.2598024  -0.0000000
    2   0.2510298   0.5317491   0.0000000  -0.2448494  -0.5344726  -0.0000000
    3  -0.0000000   0.0000000   0.0101937  -0.0000000  -0.0000000   0.0116350
    4  -0.2443283  -0.2448494  -0.0000000   0.3954288   0.1991844   0.0000000
    5  -0.2598024  -0.5344726  -0.0000000   0.1991844   0.6220465   0.0000000
    6  -0.0000000  -0.0000000   0.0116350   0.0000000   0.0000000   0.0137581
    7  -0.1146218  -0.0489585   0.0000000  -0.0852753   0.0747921  -0.0000000
    8  -0.0364047   0.0366027   0.0000000   0.0642412  -0.0971354   0.0000000
    9   0.0000000   0.0000000  -0.0125551   0.0000000   0.0000000  -0.0148588
   10  -0.0882369   0.0427781   0.0000000  -0.0658251  -0.0141741   0.0000000
   11   0.0451774  -0.0338791   0.0000000  -0.0185762   0.0095615  -0.0000000
   12   0.0000000   0.0000000  -0.0092736   0.0000000  -0.0000000  -0.0105344
            7           8           9          10          11          12
    1  -0.1146218  -0.0364047   0.0000000  -0.0882369   0.0451774   0.0000000
    2  -0.0489585   0.0366027   0.0000000   0.0427781  -0.0338791   0.0000000
    3   0.0000000   0.0000000  -0.0125551   0.0000000   0.0000000  -0.0092736
    4  -0.0852753   0.0642412   0.0000000  -0.0658251  -0.0185762   0.0000000
    5   0.0747921  -0.0971354   0.0000000  -0.0141741   0.0095615  -0.0000000
    6  -0.0000000   0.0000000  -0.0148588   0.0000000  -0.0000000  -0.0105344
    7   0.1976591  -0.0222161  -0.0000000   0.0022380  -0.0036176  -0.0000000
    8  -0.0222161   0.0589686  -0.0000000  -0.0056204   0.0015641  -0.0000000
    9  -0.0000000  -0.0000000   0.0160639  -0.0000000   0.0000000   0.0113500
   10   0.0022380  -0.0056204  -0.0000000   0.1518240  -0.0229837  -0.0000000
   11  -0.0036176   0.0015641   0.0000000  -0.0229837   0.0227535  -0.0000000
   12  -0.0000000  -0.0000000   0.0113500  -0.0000000  -0.0000000   0.0084580
 Gradient time:  CPU 72.85 s  wall 72.91 s
 **********************************************************************
 **                                                                  **
 **                       VIBRATIONAL ANALYSIS                       **
 **                       --------------------                       **
 **                                                                  **
 **        VIBRATIONAL FREQUENCIES (CM**-1) AND NORMAL MODES         **
 **     FORCE CONSTANTS (mDYN/ANGSTROM) AND REDUCED MASSES (AMU)     **
 **                  INFRARED INTENSITIES (KM/MOL)                   **
 **                                                                  **
 **********************************************************************


 Mode:                 1                      2                      3
 Frequency:       264.08                 275.76                 356.81
 Force Cnst:      0.6511                 0.7870                 1.5304
 Red. Mass:      15.8451                17.5647                20.4030
 IR Active:          YES                    YES                    YES
 IR Intens:        0.424                  6.403                  0.430
 Raman Active:       YES                    YES                    YES
               X      Y      Z        X      Y      Z        X      Y      Z
 N          0.000  0.000  0.576    0.132  0.622 -0.000    0.303 -0.429  0.000
 N          0.000  0.000  0.635    0.413  0.383 -0.000    0.193 -0.379  0.000
 F          0.000 -0.000 -0.507    0.305 -0.386  0.000    0.623  0.306 -0.000
 Br        -0.000 -0.000 -0.093   -0.170 -0.085  0.000   -0.238  0.070 -0.000
 TransDip  -0.000  0.000  0.021   -0.080  0.013 -0.000    0.010 -0.018  0.000

 Mode:                 4                      5                      6
 Frequency:       733.00                 869.56                1638.86
 Force Cnst:      5.0119                 6.4186                22.1866
 Red. Mass:      15.8325                14.4074                14.0203
 IR Active:          YES                    YES                    YES
 IR Intens:      257.054                 53.802                 13.613
 Raman Active:       YES                    YES                    YES
               X      Y      Z        X      Y      Z        X      Y      Z
 N          0.660 -0.192 -0.000   -0.507  0.240  0.000   -0.404 -0.581  0.000
 N          0.470  0.051 -0.000    0.643 -0.443  0.000    0.347  0.613  0.000
 F         -0.547  0.021  0.000   -0.135  0.237 -0.000    0.053 -0.024 -0.000
 Br        -0.069  0.020  0.000    0.008 -0.021 -0.000   -0.003  0.000 -0.000
 TransDip   0.513  0.017 -0.000    0.233 -0.032  0.000    0.105  0.055  0.000

 STANDARD THERMODYNAMIC QUANTITIES AT   298.15 K  AND     1.00 ATM

   This Molecule has  0 Imaginary Frequencies
   Zero point vibrational energy:        5.916 kcal/mol

   Atom    1 Element N  Has Mass   14.00307
   Atom    2 Element N  Has Mass   14.00307
   Atom    3 Element F  Has Mass   18.99840
   Atom    4 Element Br Has Mass   78.91830
   Molecular Mass:   125.922840 amu
   Principal axes and moments of inertia in amu*Bohr^2:
                             1           2           3
    Eigenvalues --       24.15197  1005.02258  1029.17455
          X               1.00000     0.00122     0.00000
          Y              -0.00122     1.00000     0.00000
          Z               0.00000    -0.00000     1.00000
   Rotational Symmetry Number is   1
   The Molecule is an Asymmetric Top
   Translational Enthalpy:        0.889 kcal/mol
   Rotational Enthalpy:           0.889 kcal/mol
   Vibrational Enthalpy:          6.816 kcal/mol
   gas constant (RT):             0.592 kcal/mol
   Translational Entropy:        40.405  cal/mol.K
   Rotational Entropy:           24.727  cal/mol.K
   Vibrational Entropy:           4.764  cal/mol.K

   Total Enthalpy:                9.186 kcal/mol
   Total Entropy:                69.896  cal/mol.K

 ======================================================================

 STANDARD THERMODYNAMIC QUANTITIES FOR ANHARMONIC VIBRATION -- TOSH

   Zero point vibrational energy: ************ kcal/mol

   Vibrational Enthalpy:   ************ kcal/mol
   Vibrational Entropy:             NaN  cal/mol.K

   Total Enthalpy:         ************ kcal/mol
   Total Entropy:                   NaN  cal/mol.K

 ======================================================================

 STANDARD THERMODYNAMIC QUANTITIES FOR ANHARMONIC VIBRATION -- VPT2

   Zero point vibrational energy: ************ kcal/mol

   Vibrational Enthalpy:   ************ kcal/mol
   Vibrational Entropy:             NaN  cal/mol.K

   Total Enthalpy:         ************ kcal/mol
   Total Entropy:                   NaN  cal/mol.K

 ======================================================================

Archival summary:
1\1\TWL02\FREQ\ProcedureUnspecified\BasisUnspecified\r112\taweetha\TueOct3014:27:162018TueOct3014:27:162018\0\\#,FREQ,ProcedureUnspecified,BasisUnspecified,\\0,1\Br\N,1,1.92134\N,2,1.20531,1,109.476\F,3,1.43491,2,106.022,1,-180,0\\\@

 Total job time:  83.43s(wall), 83.30s(cpu) 
 Tue Oct 30 14:27:16 2018

        *************************************************************
        *                                                           *
        *  Thank you very much for using Q-Chem.  Have a nice day.  *
        *                                                           *
        *************************************************************
