# Supplementary material for: Geometric and energetic data from ab initio calculations of haloethene, haloimine, halomethylenephosphine, haloiminophosphine, halodiazene, halodiphosphene and halocyclopropane
Source: Data Brief. 2019 Nov 2;27:104738. doi: 10.1016/j.dib.2019.104738 (PMC6861602; doi:10.1016/j.dib.2019.104738)
Supplement: Multimedia component 6 [file mmc6.zip › NN/B3LYP/FENNECl.out]

Q-Chem Developer Version!
                  Welcome to Q-Chem
     A Quantum Leap Into The Future Of Chemistry


 Q-Chem 5.1, Q-Chem, Inc., Pleasanton, CA (2018)

 Yihan Shao,  Zhengting Gan,  E. Epifanovsky,  A. T. B. Gilbert,  M. Wormit,  
 J. Kussmann,  A. W. Lange,  A. Behn,  Jia Deng,  Xintian Feng,  D. Ghosh,  
 M. Goldey,  P. R. Horn,  L. D. Jacobson,  I. Kaliman,  T. Kus,  A. Landau,  
 Jie Liu,  E. I. Proynov,  R. M. Richard,  R. P. Steele,  E. J. Sundstrom,  
 H. L. Woodcock III,  P. M. Zimmerman,  D. Zuev,  B. Albrecht,  E. Alguire,  
 S. A. Baeppler,  D. Barton,  Z. Benda,  Y. A. Bernard,  E. J. Berquist,  
 K. B. Bravaya,  H. Burton,  D. Casanova,  Chun-Min Chang,  Yunqing Chen,  
 A. Chien,  K. D. Closser,  M. P. Coons,  S. Coriani,  S. Dasgupta,  
 A. L. Dempwolff,  M. Diedenhofen,  Hainam Do,  R. G. Edgar,  Po-Tung Fang,  
 S. Faraji,  S. Fatehi,  Qingguo Feng,  K. D. Fenk,  J. Fosso-Tande,  
 Qinghui Ge,  A. Ghysels,  G. Gidofalvi,  J. Gomes,  J. Gonthier,  A. Gunina,  
 D. Hait,  M. W. D. Hanson-Heine,  P. H. P. Harbach,  A. W. Hauser,  
 J. E. Herr,  E. G. Hohenstein,  Z. C. Holden,  Kerwin Hui,  B. C. Huynh,  
 T.-C. Jagau,  Hyunjun Ji,  B. Kaduk,  K. Khistyaev,  Jaehoon Kim,  
 P. Klunzinger,  K. Koh,  D. Kosenkov,  L. Koulias,  T. Kowalczyk,  
 C. M. Krauter,  A. Kunitsa,  Ka Un Lao,  A. Laurent,  K. V. Lawler,  
 Joonho Lee,  D. Lefrancois,  S. Lehtola,  D. S. Levine,  Yi-Pei Li,  
 You-Sheng Lin,  Fenglai Liu,  E. Livshits,  A. Luenser,  P. Manohar,  
 E. Mansoor,  S. F. Manzer,  Shan-Ping Mao,  Yuezhi Mao,  N. Mardirossian,  
 A. V. Marenich,  T. Markovich,  L. A. Martinez-Martinez,  S. A. Maurer,  
 N. J. Mayhall,  S. C. McKenzie,  J.-M. Mewes,  A. F. Morrison,  
 J. W. Mullinax,  K. Nanda,  T. S. Nguyen-Beck,  R. Olivares-Amaya,  
 J. A. Parkhill,  T. M. Perrine,  F. Plasser,  P. Pokhilko,  S. Prager,  
 A. Prociuk,  E. Ramos,  D. R. Rehn,  F. Rob,  M. Schneider,  N. Sergueev,  
 S. M. Sharada,  S. Sharma,  D. W. Small,  T. Stauch,  T. Stein,  
 Yu-Chuan Su,  A. J. W. Thom,  A. Tkatchenko,  T. Tsuchimochi,  N. M. Tubman,  
 L. Vogt,  M. L. Vidal,  O. Vydrov,  M. A. Watson,  J. Wenzel,  
 M. de Wergifosse,  T. A. Wesolowski,  A. White,  J. Witte,  A. Yamada,  
 Jun Yang,  K. Yao,  S. Yeganeh,  S. R. Yost,  Zhi-Qiang You,  A. Zech,  
 Igor Ying Zhang,  Xing Zhang,  Yan Zhao,  Ying Zhu,  B. R. Brooks,  
 G. K. L. Chan,  C. J. Cramer,  M. S. Gordon,  W. J. Hehre,  A. Klamt,  
 M. W. Schmidt,  C. D. Sherrill,  D. G. Truhlar,  A. Aspuru-Guzik,  R. Baer,  
 A. T. Bell,  N. A. Besley,  Jeng-Da Chai,  A. E. DePrince, III,  
 R. A. DiStasio Jr.,  A. Dreuw,  B. D. Dunietz,  T. R. Furlani,  
 Chao-Ping Hsu,  Yousung Jung,  Jing Kong,  D. S. Lambrecht,  WanZhen Liang,  
 C. Ochsenfeld,  V. A. Rassolov,  L. V. Slipchenko,  J. E. Subotnik,  
 T. Van Voorhis,  J. M. Herbert,  A. I. Krylov,  P. M. W. Gill,  M. Head-Gordon

 Contributors to earlier versions of Q-Chem not listed above: 
 R. D. Adamson,  B. Austin,  J. Baker,  G. J. O. Beran,  K. Brandhorst,  
 S. T. Brown,  E. F. C. Byrd,  A. K. Chakraborty,  C.-L. Cheng,  
 Siu Hung Chien,  D. M. Chipman,  D. L. Crittenden,  H. Dachsel,  
 R. J. Doerksen,  A. D. Dutoi,  L. Fusti-Molnar,  W. A. Goddard III,  
 A. Golubeva-Zadorozhnaya,  S. R. Gwaltney,  G. Hawkins,  A. Heyden,  
 S. Hirata,  G. Kedziora,  F. J. Keil,  C. Kelley,  Jihan Kim,  R. A. King,  
 R. Z. Khaliullin,  P. P. Korambath,  W. Kurlancheek,  A. M. Lee,  M. S. Lee,  
 S. V. Levchenko,  Ching Yeh Lin,  D. Liotard,  R. C. Lochan,  I. Lotan,  
 P. E. Maslen,  N. Nair,  D. P. O'Neill,  D. Neuhauser,  E. Neuscamman,  
 C. M. Oana,  R. Olson,  B. Peters,  R. Peverati,  P. A. Pieniazek,  
 Y. M. Rhee,  J. Ritchie,  M. A. Rohrdanz,  E. Rosta,  N. J. Russ,  
 H. F. Schaefer III,  N. E. Schultz,  N. Shenvi,  A. C. Simmonett,  A. Sodt,  
 D. Stuck,  K. S. Thanthiriwatte,  V. Vanovschi,  Tao Wang,  A. Warshel,  
 C. F. Williams,  Q. Wu,  X. Xu,  W. Zhang

 Please cite Q-Chem as follows:
 Y. Shao et al., Mol. Phys. 113, 184-215 (2015)
 DOI: 10.1080/00268976.2014.952696

 Q-Chem 5.1.1 for Intel X86 EM64T Linux

 Parts of Q-Chem use Armadillo 8.300.2 (Tropical Shenanigans).
 http://arma.sourceforge.net/

 Q-Chem begins on Tue Oct 30 14:23:11 2018  

Host: 
0

     Scratch files written to /scratch/taweetham/qchem17348//
Input Ideriv = 2
Curr. Ideriv = -1
Max.  Ideriv = 2

Checking the input file for inconsistencies... 	...done.

--------------------------------------------------------------
User input:
--------------------------------------------------------------
$molecule
0 1
N 
N 1 NN 
F 2 NF 1 ANG 
Cl 1 NCl 2 ANG  3 DHA

NN=1.25
NH=1.09
NF=1.36
NCl=1.75
NBr=1.94
NI=2.14
ANG=120.0
DHA=180.0
$end

$rem
   job_type	optimization
   basis	6-311++g**
   method	b3lyp
$end

--------------------------------------------------------------
 ----------------------------------------------------------------
             Standard Nuclear Orientation (Angstroms)
    I     Atom           X                Y                Z
 ----------------------------------------------------------------
    1      N      -0.0482036114    -0.4694959791     0.0000000000
    2      N      -0.9709638223     0.3737202406    -0.0000000000
    3      F      -2.2674537509    -0.0370276932    -0.0000000000
    4      Cl      1.6200738702     0.0590399652     0.0000000000
 ----------------------------------------------------------------
 Molecular Point Group                 Cs    NOp =  2
 Largest Abelian Subgroup              Cs    NOp =  2
 Nuclear Repulsion Energy =   140.9328650624 hartrees
 There are       20 alpha and       20 beta electrons
 Requested basis set is 6-311++G(d,p)
 There are 31 shells and 96 basis functions

 Total QAlloc Memory Limit   2000 MB
 Mega-Array Size       188 MB
 MEM_STATIC part       192 MB
 A cutoff of  1.0D-11 yielded    447 shell pairs
 There are      4495 function pairs (      4880 Cartesian)
 Smallest overlap matrix eigenvalue = 2.43E-04

 Scale SEOQF with 1.000000e-01/1.000000e-01/1.000000e-01

 Standard Electronic Orientation quadrupole field applied
 Nucleus-field energy     =     0.0000000037 hartrees
 Guess from superposition of atomic densities
 Warning:  Energy on first SCF cycle will be non-variational
 SAD guess density has 40.000000 electrons

 -----------------------------------------------------------------------
  General SCF calculation program by
  Eric Jon Sundstrom, Paul Horn, Yuezhi Mao, Dmitri Zuev, Alec White,
  David Stuck, Shaama M.S., Shane Yost, Joonho Lee, David Small,
  Daniel Levine, Susi Lehtola, Hugh Burton, Evgeny Epifanovsky
 -----------------------------------------------------------------------
 Exchange:     0.2000 Hartree-Fock + 0.0800 Slater + 0.7200 B88
 Correlation:  0.1900 VWN1RPA + 0.8100 LYP
 Using SG-1 standard quadrature grid
 A restricted SCF calculation will be
 performed using DIIS
 SCF converges when DIIS error is below 1.0e-08
 ---------------------------------------
  Cycle       Energy         DIIS error
 ---------------------------------------
    1    -669.9715932269      5.19e-02  
    2    -669.4441260798      6.10e-03  
    3    -669.4007878994      9.26e-03  
    4    -669.4707430055      2.08e-03  
    5    -669.4738168494      7.77e-04  
    6    -669.4743523522      2.63e-04  
    7    -669.4744041096      7.21e-05  
    8    -669.4744084192      3.13e-05  
    9    -669.4744094211      2.52e-06  
   10    -669.4744094277      3.13e-07  
   11    -669.4744094279      7.27e-08  
   12    -669.4744094279      1.26e-08  
   13    -669.4744094279      3.13e-09  Convergence criterion met
 ---------------------------------------
 SCF time:   CPU 5.90s  wall 6.00s 
 SCF   energy in the final basis set =     -669.4744094279
 Total energy in the final basis set =     -669.4744094279

 --------------------------------------------------------------
             Orbital Energies (a.u.) and Symmetries
 --------------------------------------------------------------

 Alpha MOs, Restricted
 -- Occupied --                  
-101.63  -24.76  -14.50  -14.47   -9.54   -7.31   -7.29   -7.29
  1 A'    2 A'    3 A'    4 A'    5 A'    6 A'    1 A"    7 A'                 
 -1.307  -1.087  -0.897  -0.699  -0.582  -0.544  -0.544  -0.448
  8 A'    9 A'   10 A'   11 A'   12 A'   13 A'    2 A"   14 A'                 
 -0.444  -0.375  -0.355  -0.310
  3 A"   15 A'    4 A"   16 A'                                                 
 -- Virtual --                   
 -0.116  -0.108   0.016   0.041   0.057   0.059   0.062   0.107
 17 A'    5 A"   18 A'   19 A'   20 A'    6 A"   21 A'   22 A'                 
  0.116   0.123   0.146   0.155   0.181   0.214   0.225   0.260
  7 A"   23 A'   24 A'    8 A"   25 A'   26 A'   27 A'    9 A"                 
  0.268   0.333   0.333   0.394   0.408   0.429   0.446   0.613
 28 A'   29 A'   30 A'   31 A'   32 A'   10 A"   33 A'   34 A'                 
  0.671   0.738   0.739   0.746   0.814   0.821   0.831   0.883
 11 A"   12 A"   35 A'   36 A'   13 A"   37 A'   38 A'   39 A'                 
  0.914   0.959   1.078   1.125   1.212   1.261   1.318   1.365
 14 A"   40 A'   41 A'   42 A'   43 A'   15 A"   44 A'   45 A'                 
  1.580   1.745   1.754   1.854   2.014   2.020   2.182   2.203
 16 A"   17 A"   46 A'   47 A'   48 A'   18 A"   49 A'   50 A'                 
  2.235   2.292   2.496   2.602   2.720   2.900   3.553   3.564
 19 A"   51 A'   52 A'   20 A"   53 A'   54 A'   55 A'   21 A"                 
  3.714   3.714   3.762   3.821   3.870   3.930   4.021   4.534
 56 A'   22 A"   57 A'   23 A"   58 A'   24 A"   59 A'   60 A'                 
  5.063   6.225   6.270   6.557   9.597  25.718  25.768  26.168
 61 A'   25 A"   62 A'   63 A'   64 A'   26 A"   65 A'   66 A'                 
 35.150  35.520  66.702 215.565
 67 A'   68 A'   69 A'   70 A'                                                 

 Beta MOs, Restricted
 -- Occupied --                  
-101.63  -24.76  -14.50  -14.47   -9.54   -7.31   -7.29   -7.29
  1 A'    2 A'    3 A'    4 A'    5 A'    6 A'    1 A"    7 A'                 
 -1.307  -1.087  -0.897  -0.699  -0.582  -0.544  -0.544  -0.448
  8 A'    9 A'   10 A'   11 A'   12 A'   13 A'    2 A"   14 A'                 
 -0.444  -0.375  -0.355  -0.310
  3 A"   15 A'    4 A"   16 A'                                                 
 -- Virtual --                   
 -0.116  -0.108   0.016   0.041   0.057   0.059   0.062   0.107
 17 A'    5 A"   18 A'   19 A'   20 A'    6 A"   21 A'   22 A'                 
  0.116   0.123   0.146   0.155   0.181   0.214   0.225   0.260
  7 A"   23 A'   24 A'    8 A"   25 A'   26 A'   27 A'    9 A"                 
  0.268   0.333   0.333   0.394   0.408   0.429   0.446   0.613
 28 A'   29 A'   30 A'   31 A'   32 A'   10 A"   33 A'   34 A'                 
  0.671   0.738   0.739   0.746   0.814   0.821   0.831   0.883
 11 A"   12 A"   35 A'   36 A'   13 A"   37 A'   38 A'   39 A'                 
  0.914   0.959   1.078   1.125   1.212   1.261   1.318   1.365
 14 A"   40 A'   41 A'   42 A'   43 A'   15 A"   44 A'   45 A'                 
  1.580   1.745   1.754   1.854   2.014   2.020   2.182   2.203
 16 A"   17 A"   46 A'   47 A'   48 A'   18 A"   49 A'   50 A'                 
  2.235   2.292   2.496   2.602   2.720   2.900   3.553   3.564
 19 A"   51 A'   52 A'   20 A"   53 A'   54 A'   55 A'   21 A"                 
  3.714   3.714   3.762   3.821   3.870   3.930   4.021   4.534
 56 A'   22 A"   57 A'   23 A"   58 A'   24 A"   59 A'   60 A'                 
  5.063   6.225   6.270   6.557   9.597  25.718  25.768  26.168
 61 A'   25 A"   62 A'   63 A'   64 A'   26 A"   65 A'   66 A'                 
 35.150  35.520  66.702 215.565
 67 A'   68 A'   69 A'   70 A'                                                 
 --------------------------------------------------------------

          Ground-State Mulliken Net Atomic Charges

     Atom                 Charge (a.u.)
  ----------------------------------------
      1 N                     0.159559
      2 N                    -0.244930
      3 F                     0.036443
      4 Cl                    0.048928
  ----------------------------------------
  Sum of atomic charges =     0.000000

 -----------------------------------------------------------------
                    Cartesian Multipole Moments
 -----------------------------------------------------------------
    Charge (ESU x 10^10)
                 0.0000
    Dipole Moment (Debye)
         X       1.1564      Y       0.1061      Z       0.0000
       Tot       1.1613
    Quadrupole Moments (Debye-Ang)
        XX     -27.5262     XY       0.5587     YY     -30.6555
        XZ       0.0000     YZ       0.0000     ZZ     -27.9500
    Octopole Moments (Debye-Ang^2)
       XXX       1.2109    XXY       0.8364    XYY      -2.8626
       YYY      -0.0682    XXZ       0.0000    XYZ      -0.0000
       YYZ       0.0000    XZZ      -4.2331    YZZ      -0.1273
       ZZZ       0.0000
    Hexadecapole Moments (Debye-Ang^3)
      XXXX    -382.9571   XXXY       4.4994   XXYY     -75.6392
      XYYY       1.0876   YYYY     -45.8517   XXXZ       0.0000
      XXYZ       0.0000   XYYZ       0.0000   YYYZ       0.0000
      XXZZ     -72.1107   XYZZ       0.1227   YYZZ     -11.8142
      XZZZ       0.0000   YZZZ       0.0000   ZZZZ     -27.1194
 -----------------------------------------------------------------
 Calculating analytic gradient of the SCF energy
 Gradient of SCF Energy
            1           2           3           4
    1   0.0800158  -0.0931128  -0.0030340   0.0161310
    2   0.0199618  -0.0449087   0.0396956  -0.0147487
    3   0.0000000  -0.0000000  -0.0000000  -0.0000000
 Max gradient component =       9.311E-02
 RMS gradient           =       4.036E-02
 Gradient time:  CPU 1.47 s  wall 2.02 s
 Geometry Optimization Parameters
   NAtoms,    NIC,     NZ,  NCons,   NDum,   NFix, NCnnct, MaxDiis
        4      14       4       0       0       0       0       0


** GEOMETRY OPTIMIZATION IN DELOCALIZED INTERNAL COORDINATES **
   Searching for a Minimum

   Optimization Cycle:   1

                       Coordinates (Angstroms)
     ATOM                X               Y               Z
      1  N        -0.0482036114   -0.4694959791    0.0000000000
      2  N        -0.9709638223    0.3737202406    0.0000000000
      3  F        -2.2674537509   -0.0370276932    0.0000000000
      4  Cl        1.6200738702    0.0590399652    0.0000000000
   Point Group: cs    Number of degrees of freedom:     5


   Energy is   -669.474409428


 Attempting to Generate Delocalized Internal Coordinates

  5 Hessian modes will be used to form the next step
  Hessian Eigenvalues:
     0.250000    0.250000    0.304873    0.529475    0.832368

 Minimum Search - Taking Simple RFO Step
 Searching for Lamda that Minimizes Along All modes
 Value Taken    Lamda =  -0.05155607
 Calculated Step too Large.  Step scaled by  0.751605
 Step Taken.  Stepsize is  0.300000

                             Maximum     Tolerance    Cnvgd?
         Gradient           0.115325      0.000300      NO
         Displacement       0.241114      0.001200      NO
         Energy change     *********      0.000001      NO


 New Cartesian Coordinates Obtained by Inverse Iteration

 Displacement from previous Coordinates is:  0.395148
 ----------------------------------------------------------------
             Standard Nuclear Orientation (Angstroms)
    I     Atom           X                Y                Z
 ----------------------------------------------------------------
    1      N      -0.1289200464    -0.4894590863     0.0000000000
    2      N      -0.9032531461     0.4528448163     0.0000000000
    3      F      -2.1548374591    -0.0949850040     0.0000000000
    4      Cl      1.5204633372     0.0578358076     0.0000000000
 ----------------------------------------------------------------
 Molecular Point Group                 Cs    NOp =  2
 Largest Abelian Subgroup              Cs    NOp =  2
 Nuclear Repulsion Energy =   145.7040545472 hartrees
 There are       20 alpha and       20 beta electrons
 Applying Cartesian multipole field
    Component          Value
    ---------          -----
     (2,0,0)        1.00000E-11
     (0,2,0)        2.00000E-11
     (0,0,2)       -3.00000E-11
 Nucleus-field energy     =     0.0000000033 hartrees
 Requested basis set is 6-311++G(d,p)
 There are 31 shells and 96 basis functions
 A cutoff of  1.0D-11 yielded    452 shell pairs
 There are      4544 function pairs (      4940 Cartesian)
 Smallest overlap matrix eigenvalue = 2.49E-04
 Guess MOs from SCF MO coefficient file

 -----------------------------------------------------------------------
  General SCF calculation program by
  Eric Jon Sundstrom, Paul Horn, Yuezhi Mao, Dmitri Zuev, Alec White,
  David Stuck, Shaama M.S., Shane Yost, Joonho Lee, David Small,
  Daniel Levine, Susi Lehtola, Hugh Burton, Evgeny Epifanovsky
 -----------------------------------------------------------------------
 Exchange:     0.2000 Hartree-Fock + 0.0800 Slater + 0.7200 B88
 Correlation:  0.1900 VWN1RPA + 0.8100 LYP
 Using SG-1 standard quadrature grid
 A restricted SCF calculation will be
 performed using DIIS
 SCF converges when DIIS error is below 1.0e-08
 ---------------------------------------
  Cycle       Energy         DIIS error
 ---------------------------------------
    1    -669.4777553406      3.21e-03  
    2    -669.4931106916      1.31e-03  
    3    -669.4921738243      1.70e-03  
    4    -669.4945362685      2.41e-04  
    5    -669.4945617175      1.53e-04  
    6    -669.4945837081      3.21e-05  
    7    -669.4945843493      1.72e-05  
    8    -669.4945846353      2.75e-06  
    9    -669.4945846427      3.73e-07  
   10    -669.4945846428      9.84e-08  
   11    -669.4945846428      2.52e-08  
   12    -669.4945846428      2.35e-09  Convergence criterion met
 ---------------------------------------
 SCF time:   CPU 5.54s  wall 6.00s 
 SCF   energy in the final basis set =     -669.4945846428
 Total energy in the final basis set =     -669.4945846428

 --------------------------------------------------------------
             Orbital Energies (a.u.) and Symmetries
 --------------------------------------------------------------

 Alpha MOs, Restricted
 -- Occupied --                  
-101.62  -24.75  -14.50  -14.47   -9.53   -7.30   -7.29   -7.29
  1 A'    2 A'    3 A'    4 A'    5 A'    6 A'    1 A"    7 A'                 
 -1.309  -1.106  -0.892  -0.689  -0.572  -0.560  -0.550  -0.443
  8 A'    9 A'   10 A'   11 A'   12 A'   13 A'    2 A"    3 A"                 
 -0.436  -0.377  -0.352  -0.338
 14 A'   15 A'    4 A"   16 A'                                                 
 -- Virtual --                   
 -0.108  -0.094   0.015   0.042   0.059   0.059   0.063   0.106
  5 A"   17 A'   18 A'   19 A'   20 A'    6 A"   21 A'   22 A'                 
  0.117   0.123   0.138   0.153   0.185   0.214   0.224   0.261
  7 A"   23 A'   24 A'    8 A"   25 A'   26 A'   27 A'    9 A"                 
  0.269   0.345   0.351   0.399   0.423   0.429   0.448   0.594
 28 A'   29 A'   30 A'   31 A'   32 A'   10 A"   33 A'   34 A'                 
  0.669   0.716   0.739   0.749   0.802   0.820   0.839   0.901
 11 A"   35 A'   12 A"   36 A'   37 A'   13 A"   38 A'   14 A"                 
  0.905   0.968   1.104   1.114   1.214   1.260   1.330   1.356
 39 A'   40 A'   41 A'   42 A'   43 A'   15 A"   44 A'   45 A'                 
  1.572   1.714   1.746   1.839   2.021   2.060   2.205   2.245
 16 A"   46 A'   17 A"   47 A'   18 A"   48 A'   49 A'   50 A'                 
  2.247   2.340   2.535   2.648   2.697   2.925   3.561   3.575
 19 A"   51 A'   52 A'   20 A"   53 A'   54 A'   55 A'   21 A"                 
  3.711   3.717   3.763   3.800   3.916   3.958   4.030   4.594
 22 A"   56 A'   57 A'   23 A"   58 A'   24 A"   59 A'   60 A'                 
  5.039   6.233   6.302   6.547   9.610  25.726  25.773  26.183
 61 A'   25 A"   62 A'   63 A'   64 A'   26 A"   65 A'   66 A'                 
 35.144  35.622  66.713 215.580
 67 A'   68 A'   69 A'   70 A'                                                 

 Beta MOs, Restricted
 -- Occupied --                  
-101.62  -24.75  -14.50  -14.47   -9.53   -7.30   -7.29   -7.29
  1 A'    2 A'    3 A'    4 A'    5 A'    6 A'    1 A"    7 A'                 
 -1.309  -1.106  -0.892  -0.689  -0.572  -0.560  -0.550  -0.443
  8 A'    9 A'   10 A'   11 A'   12 A'   13 A'    2 A"    3 A"                 
 -0.436  -0.377  -0.352  -0.338
 14 A'   15 A'    4 A"   16 A'                                                 
 -- Virtual --                   
 -0.108  -0.094   0.015   0.042   0.059   0.059   0.063   0.106
  5 A"   17 A'   18 A'   19 A'   20 A'    6 A"   21 A'   22 A'                 
  0.117   0.123   0.138   0.153   0.185   0.214   0.224   0.261
  7 A"   23 A'   24 A'    8 A"   25 A'   26 A'   27 A'    9 A"                 
  0.269   0.345   0.351   0.399   0.423   0.429   0.448   0.594
 28 A'   29 A'   30 A'   31 A'   32 A'   10 A"   33 A'   34 A'                 
  0.669   0.716   0.739   0.749   0.802   0.820   0.839   0.901
 11 A"   35 A'   12 A"   36 A'   37 A'   13 A"   38 A'   14 A"                 
  0.905   0.968   1.104   1.114   1.214   1.260   1.330   1.356
 39 A'   40 A'   41 A'   42 A'   43 A'   15 A"   44 A'   45 A'                 
  1.572   1.714   1.746   1.839   2.021   2.060   2.205   2.245
 16 A"   46 A'   17 A"   47 A'   18 A"   48 A'   49 A'   50 A'                 
  2.247   2.340   2.535   2.648   2.697   2.925   3.561   3.575
 19 A"   51 A'   52 A'   20 A"   53 A'   54 A'   55 A'   21 A"                 
  3.711   3.717   3.763   3.800   3.916   3.958   4.030   4.594
 22 A"   56 A'   57 A'   23 A"   58 A'   24 A"   59 A'   60 A'                 
  5.039   6.233   6.302   6.547   9.610  25.726  25.773  26.183
 61 A'   25 A"   62 A'   63 A'   64 A'   26 A"   65 A'   66 A'                 
 35.144  35.622  66.713 215.580
 67 A'   68 A'   69 A'   70 A'                                                 
 --------------------------------------------------------------

          Ground-State Mulliken Net Atomic Charges

     Atom                 Charge (a.u.)
  ----------------------------------------
      1 N                     0.142983
      2 N                    -0.161285
      3 F                     0.002323
      4 Cl                    0.015979
  ----------------------------------------
  Sum of atomic charges =     0.000000

 -----------------------------------------------------------------
                    Cartesian Multipole Moments
 -----------------------------------------------------------------
    Charge (ESU x 10^10)
                 0.0000
    Dipole Moment (Debye)
         X       1.1254      Y       0.2371      Z       0.0000
       Tot       1.1501
    Quadrupole Moments (Debye-Ang)
        XX     -28.5855     XY       0.2861     YY     -30.2117
        XZ       0.0000     YZ       0.0000     ZZ     -27.8145
    Octopole Moments (Debye-Ang^2)
       XXX       2.7761    XXY       1.4217    XYY      -2.1611
       YYY      -0.2561    XXZ       0.0000    XYZ      -0.0000
       YYZ       0.0000    XZZ      -3.5807    YZZ      -0.1187
       ZZZ       0.0000
    Hexadecapole Moments (Debye-Ang^3)
      XXXX    -351.4829   XXXY       3.8221   XXYY     -68.5839
      XYYY      -0.4975   YYYY     -47.6755   XXXZ       0.0000
      XXYZ      -0.0000   XYYZ       0.0000   YYYZ       0.0000
      XXZZ     -65.5025   XYZZ      -0.3820   YYZZ     -12.0282
      XZZZ       0.0000   YZZZ      -0.0000   ZZZZ     -26.7431
 -----------------------------------------------------------------
 Calculating analytic gradient of the SCF energy
 Gradient of SCF Energy
            1           2           3           4
    1   0.0034688  -0.0231836   0.0229843  -0.0032695
    2   0.0016309  -0.0046224   0.0062562  -0.0032647
    3  -0.0000000   0.0000000  -0.0000000   0.0000000
 Max gradient component =       2.318E-02
 RMS gradient           =       9.842E-03
 Gradient time:  CPU 1.48 s  wall 1.49 s
 Geometry Optimization Parameters
   NAtoms,    NIC,     NZ,  NCons,   NDum,   NFix, NCnnct, MaxDiis
        4      14       4       0       0       0       0       0

 Cartesian Hessian Update
 Hessian Updated using BFGS Update


** GEOMETRY OPTIMIZATION IN DELOCALIZED INTERNAL COORDINATES **
   Searching for a Minimum

   Optimization Cycle:   2

                       Coordinates (Angstroms)
     ATOM                X               Y               Z
      1  N        -0.1289200464   -0.4894590863    0.0000000000
      2  N        -0.9032531461    0.4528448163    0.0000000000
      3  F        -2.1548374591   -0.0949850040    0.0000000000
      4  Cl        1.5204633372    0.0578358076    0.0000000000
   Point Group: cs    Number of degrees of freedom:     5


   Energy is   -669.494584643

 Hessian Updated using BFGS Update

  5 Hessian modes will be used to form the next step
  Hessian Eigenvalues:
     0.245745    0.302299    0.384984    0.549830    0.864530

 Minimum Search - Taking Simple RFO Step
 Searching for Lamda that Minimizes Along All modes
 Value Taken    Lamda =  -0.00152546
 Step Taken.  Stepsize is  0.061556

                             Maximum     Tolerance    Cnvgd?
         Gradient           0.015676      0.000300      NO
         Displacement       0.038102      0.001200      NO
         Energy change     -0.020175      0.000001      NO


 New Cartesian Coordinates Obtained by Inverse Iteration

 Displacement from previous Coordinates is:  0.088293
 ----------------------------------------------------------------
             Standard Nuclear Orientation (Angstroms)
    I     Atom           X                Y                Z
 ----------------------------------------------------------------
    1      N      -0.1234668838    -0.5113583091     0.0000000000
    2      N      -0.8855177981     0.4378525591     0.0000000000
    3      F      -2.1760238525    -0.0772486378     0.0000000000
    4      Cl      1.5184612200     0.0769909213     0.0000000000
 ----------------------------------------------------------------
 Molecular Point Group                 Cs    NOp =  2
 Largest Abelian Subgroup              Cs    NOp =  2
 Nuclear Repulsion Energy =   145.0902824780 hartrees
 There are       20 alpha and       20 beta electrons
 Applying Cartesian multipole field
    Component          Value
    ---------          -----
     (2,0,0)        1.00000E-11
     (0,2,0)        2.00000E-11
     (0,0,2)       -3.00000E-11
 Nucleus-field energy     =     0.0000000034 hartrees
 Requested basis set is 6-311++G(d,p)
 There are 31 shells and 96 basis functions
 A cutoff of  1.0D-11 yielded    452 shell pairs
 There are      4544 function pairs (      4940 Cartesian)
 Smallest overlap matrix eigenvalue = 2.51E-04
 Guess MOs from SCF MO coefficient file

 -----------------------------------------------------------------------
  General SCF calculation program by
  Eric Jon Sundstrom, Paul Horn, Yuezhi Mao, Dmitri Zuev, Alec White,
  David Stuck, Shaama M.S., Shane Yost, Joonho Lee, David Small,
  Daniel Levine, Susi Lehtola, Hugh Burton, Evgeny Epifanovsky
 -----------------------------------------------------------------------
 Exchange:     0.2000 Hartree-Fock + 0.0800 Slater + 0.7200 B88
 Correlation:  0.1900 VWN1RPA + 0.8100 LYP
 Using SG-1 standard quadrature grid
 A restricted SCF calculation will be
 performed using DIIS
 SCF converges when DIIS error is below 1.0e-08
 ---------------------------------------
  Cycle       Energy         DIIS error
 ---------------------------------------
    1    -669.4943193637      8.30e-04  
    2    -669.4954201925      2.42e-04  
    3    -669.4953196107      4.18e-04  
    4    -669.4954669777      6.85e-05  
    5    -669.4954713095      2.51e-05  
    6    -669.4954717571      7.26e-06  
    7    -669.4954717987      1.52e-06  
    8    -669.4954718002      8.24e-07  
    9    -669.4954718009      1.18e-07  
   10    -669.4954718010      2.83e-08  
   11    -669.4954718010      3.62e-09  Convergence criterion met
 ---------------------------------------
 SCF time:   CPU 5.07s  wall 5.00s 
 SCF   energy in the final basis set =     -669.4954718010
 Total energy in the final basis set =     -669.4954718010

 --------------------------------------------------------------
             Orbital Energies (a.u.) and Symmetries
 --------------------------------------------------------------

 Alpha MOs, Restricted
 -- Occupied --                  
-101.62  -24.74  -14.50  -14.47   -9.53   -7.30   -7.29   -7.29
  1 A'    2 A'    3 A'    4 A'    5 A'    6 A'    1 A"    7 A'                 
 -1.295  -1.111  -0.892  -0.686  -0.570  -0.557  -0.545  -0.443
  8 A'    9 A'   10 A'   11 A'   12 A'   13 A'    2 A"    3 A"                 
 -0.438  -0.376  -0.354  -0.342
 14 A'   15 A'    4 A"   16 A'                                                 
 -- Virtual --                   
 -0.109  -0.101   0.014   0.036   0.058   0.059   0.063   0.106
  5 A"   17 A'   18 A'   19 A'   20 A'    6 A"   21 A'   22 A'                 
  0.117   0.119   0.137   0.151   0.185   0.213   0.225   0.261
  7 A"   23 A'   24 A'    8 A"   25 A'   26 A'   27 A'    9 A"                 
  0.270   0.344   0.352   0.399   0.422   0.428   0.446   0.591
 28 A'   29 A'   30 A'   31 A'   32 A'   10 A"   33 A'   34 A'                 
  0.667   0.712   0.739   0.748   0.802   0.820   0.834   0.898
 11 A"   35 A'   12 A"   36 A'   37 A'   13 A"   38 A'   14 A"                 
  0.903   0.967   1.105   1.119   1.214   1.262   1.337   1.353
 39 A'   40 A'   41 A'   42 A'   43 A'   15 A"   44 A'   45 A'                 
  1.572   1.707   1.742   1.836   2.023   2.054   2.207   2.238
 16 A"   46 A'   17 A"   47 A'   18 A"   48 A'   49 A'   50 A'                 
  2.246   2.341   2.531   2.651   2.689   2.928   3.556   3.579
 19 A"   51 A'   52 A'   20 A"   53 A'   54 A'   55 A'   21 A"                 
  3.719   3.719   3.765   3.798   3.910   3.935   4.016   4.574
 56 A'   22 A"   57 A'   23 A"   58 A'   24 A"   59 A'   60 A'                 
  5.011   6.238   6.299   6.507   9.604  25.724  25.772  26.178
 61 A'   25 A"   62 A'   63 A'   64 A'   26 A"   65 A'   66 A'                 
 35.139  35.628  66.718 215.573
 67 A'   68 A'   69 A'   70 A'                                                 

 Beta MOs, Restricted
 -- Occupied --                  
-101.62  -24.74  -14.50  -14.47   -9.53   -7.30   -7.29   -7.29
  1 A'    2 A'    3 A'    4 A'    5 A'    6 A'    1 A"    7 A'                 
 -1.295  -1.111  -0.892  -0.686  -0.570  -0.557  -0.545  -0.443
  8 A'    9 A'   10 A'   11 A'   12 A'   13 A'    2 A"    3 A"                 
 -0.438  -0.376  -0.354  -0.342
 14 A'   15 A'    4 A"   16 A'                                                 
 -- Virtual --                   
 -0.109  -0.101   0.014   0.036   0.058   0.059   0.063   0.106
  5 A"   17 A'   18 A'   19 A'   20 A'    6 A"   21 A'   22 A'                 
  0.117   0.119   0.137   0.151   0.185   0.213   0.225   0.261
  7 A"   23 A'   24 A'    8 A"   25 A'   26 A'   27 A'    9 A"                 
  0.270   0.344   0.352   0.399   0.422   0.428   0.446   0.591
 28 A'   29 A'   30 A'   31 A'   32 A'   10 A"   33 A'   34 A'                 
  0.667   0.712   0.739   0.748   0.802   0.820   0.834   0.898
 11 A"   35 A'   12 A"   36 A'   37 A'   13 A"   38 A'   14 A"                 
  0.903   0.967   1.105   1.119   1.214   1.262   1.337   1.353
 39 A'   40 A'   41 A'   42 A'   43 A'   15 A"   44 A'   45 A'                 
  1.572   1.707   1.742   1.836   2.023   2.054   2.207   2.238
 16 A"   46 A'   17 A"   47 A'   18 A"   48 A'   49 A'   50 A'                 
  2.246   2.341   2.531   2.651   2.689   2.928   3.556   3.579
 19 A"   51 A'   52 A'   20 A"   53 A'   54 A'   55 A'   21 A"                 
  3.719   3.719   3.765   3.798   3.910   3.935   4.016   4.574
 56 A'   22 A"   57 A'   23 A"   58 A'   24 A"   59 A'   60 A'                 
  5.011   6.238   6.299   6.507   9.604  25.724  25.772  26.178
 61 A'   25 A"   62 A'   63 A'   64 A'   26 A"   65 A'   66 A'                 
 35.139  35.628  66.718 215.573
 67 A'   68 A'   69 A'   70 A'                                                 
 --------------------------------------------------------------

          Ground-State Mulliken Net Atomic Charges

     Atom                 Charge (a.u.)
  ----------------------------------------
      1 N                     0.151136
      2 N                    -0.158028
      3 F                    -0.013760
      4 Cl                    0.020652
  ----------------------------------------
  Sum of atomic charges =     0.000000

 -----------------------------------------------------------------
                    Cartesian Multipole Moments
 -----------------------------------------------------------------
    Charge (ESU x 10^10)
                 0.0000
    Dipole Moment (Debye)
         X       1.2397      Y       0.2161      Z      -0.0000
       Tot       1.2584
    Quadrupole Moments (Debye-Ang)
        XX     -28.8698     XY       0.3751     YY     -30.1564
        XZ      -0.0000     YZ       0.0000     ZZ     -27.8331
    Octopole Moments (Debye-Ang^2)
       XXX       3.5623    XXY       1.4609    XYY      -2.0602
       YYY      -0.5413    XXZ      -0.0000    XYZ      -0.0000
       YYZ      -0.0000    XZZ      -3.5006    YZZ      -0.2573
       ZZZ      -0.0000
    Hexadecapole Moments (Debye-Ang^3)
      XXXX    -354.9167   XXXY       3.5845   XXYY     -68.7346
      XYYY      -1.4128   YYYY     -47.8773   XXXZ      -0.0000
      XXYZ       0.0000   XYYZ      -0.0000   YYYZ       0.0000
      XXZZ     -65.8930   XYZZ      -0.6704   YYZZ     -12.0602
      XZZZ      -0.0000   YZZZ       0.0000   ZZZZ     -26.7499
 -----------------------------------------------------------------
 Calculating analytic gradient of the SCF energy
 Gradient of SCF Energy
            1           2           3           4
    1   0.0064199  -0.0101600   0.0082629  -0.0045227
    2  -0.0008628  -0.0037620   0.0052047  -0.0005799
    3  -0.0000000   0.0000000   0.0000000   0.0000000
 Max gradient component =       1.016E-02
 RMS gradient           =       4.791E-03
 Gradient time:  CPU 1.49 s  wall 1.50 s
 Geometry Optimization Parameters
   NAtoms,    NIC,     NZ,  NCons,   NDum,   NFix, NCnnct, MaxDiis
        4      14       4       0       0       0       0       0

 Cartesian Hessian Update
 Hessian Updated using BFGS Update


** GEOMETRY OPTIMIZATION IN DELOCALIZED INTERNAL COORDINATES **
   Searching for a Minimum

   Optimization Cycle:   3

                       Coordinates (Angstroms)
     ATOM                X               Y               Z
      1  N        -0.1234668838   -0.5113583091    0.0000000000
      2  N        -0.8855177981    0.4378525591    0.0000000000
      3  F        -2.1760238525   -0.0772486378    0.0000000000
      4  Cl        1.5184612200    0.0769909213    0.0000000000
   Point Group: cs    Number of degrees of freedom:     5


   Energy is   -669.495471801

 Hessian Updated using BFGS Update

  5 Hessian modes will be used to form the next step
  Hessian Eigenvalues:
     0.222862    0.333447    0.351521    0.489579    0.876556

 Minimum Search - Taking Simple RFO Step
 Searching for Lamda that Minimizes Along All modes
 Value Taken    Lamda =  -0.00054316
 Step Taken.  Stepsize is  0.045665

                             Maximum     Tolerance    Cnvgd?
         Gradient           0.009187      0.000300      NO
         Displacement       0.036130      0.001200      NO
         Energy change     -0.000887      0.000001      NO


 New Cartesian Coordinates Obtained by Inverse Iteration

 Displacement from previous Coordinates is:  0.044760
 ----------------------------------------------------------------
             Standard Nuclear Orientation (Angstroms)
    I     Atom           X                Y                Z
 ----------------------------------------------------------------
    1      N      -0.1273852535    -0.5044963262     0.0000000000
    2      N      -0.8831269242     0.4464848754     0.0000000000
    3      F      -2.1872406071    -0.0872409132     0.0000000000
    4      Cl      1.5312054704     0.0714888975     0.0000000000
 ----------------------------------------------------------------
 Molecular Point Group                 Cs    NOp =  2
 Largest Abelian Subgroup              Cs    NOp =  2
 Nuclear Repulsion Energy =   144.2615912521 hartrees
 There are       20 alpha and       20 beta electrons
 Applying Cartesian multipole field
    Component          Value
    ---------          -----
     (2,0,0)        1.00000E-11
     (0,2,0)        2.00000E-11
     (0,0,2)       -3.00000E-11
 Nucleus-field energy     =     0.0000000034 hartrees
 Requested basis set is 6-311++G(d,p)
 There are 31 shells and 96 basis functions
 A cutoff of  1.0D-11 yielded    452 shell pairs
 There are      4544 function pairs (      4940 Cartesian)
 Smallest overlap matrix eigenvalue = 2.49E-04
 Guess MOs from SCF MO coefficient file

 -----------------------------------------------------------------------
  General SCF calculation program by
  Eric Jon Sundstrom, Paul Horn, Yuezhi Mao, Dmitri Zuev, Alec White,
  David Stuck, Shaama M.S., Shane Yost, Joonho Lee, David Small,
  Daniel Levine, Susi Lehtola, Hugh Burton, Evgeny Epifanovsky
 -----------------------------------------------------------------------
 Exchange:     0.2000 Hartree-Fock + 0.0800 Slater + 0.7200 B88
 Correlation:  0.1900 VWN1RPA + 0.8100 LYP
 Using SG-1 standard quadrature grid
 A restricted SCF calculation will be
 performed using DIIS
 SCF converges when DIIS error is below 1.0e-08
 ---------------------------------------
  Cycle       Energy         DIIS error
 ---------------------------------------
    1    -669.4954029686      4.98e-04  
    2    -669.4957852743      1.12e-04  
    3    -669.4957626467      1.97e-04  
    4    -669.4957976602      4.03e-05  
    5    -669.4957989191      1.15e-05  
    6    -669.4957990505      4.64e-06  
    7    -669.4957990756      7.38e-07  
    8    -669.4957990759      5.75e-07  
    9    -669.4957990761      4.30e-08  
   10    -669.4957990761      1.58e-08  
   11    -669.4957990761      3.37e-09  Convergence criterion met
 ---------------------------------------
 SCF time:   CPU 5.06s  wall 5.00s 
 SCF   energy in the final basis set =     -669.4957990761
 Total energy in the final basis set =     -669.4957990761

 --------------------------------------------------------------
             Orbital Energies (a.u.) and Symmetries
 --------------------------------------------------------------

 Alpha MOs, Restricted
 -- Occupied --                  
-101.62  -24.74  -14.51  -14.48   -9.54   -7.30   -7.29   -7.29
  1 A'    2 A'    3 A'    4 A'    5 A'    6 A'    1 A"    7 A'                 
 -1.286  -1.112  -0.892  -0.683  -0.568  -0.555  -0.541  -0.441
  8 A'    9 A'   10 A'   11 A'   12 A'   13 A'    2 A"    3 A"                 
 -0.435  -0.378  -0.356  -0.344
 14 A'   15 A'    4 A"   16 A'                                                 
 -- Virtual --                   
 -0.111  -0.108   0.010   0.031   0.058   0.059   0.062   0.105
  5 A"   17 A'   18 A'   19 A'   20 A'    6 A"   21 A'   22 A'                 
  0.117   0.117   0.136   0.152   0.184   0.213   0.225   0.261
  7 A"   23 A'   24 A'    8 A"   25 A'   26 A'   27 A'    9 A"                 
  0.269   0.344   0.353   0.399   0.422   0.428   0.446   0.590
 28 A'   29 A'   30 A'   31 A'   32 A'   10 A"   33 A'   34 A'                 
  0.666   0.712   0.739   0.748   0.800   0.819   0.833   0.898
 11 A"   35 A'   12 A"   36 A'   37 A'   13 A"   38 A'   14 A"                 
  0.901   0.963   1.102   1.117   1.216   1.262   1.340   1.355
 39 A'   40 A'   41 A'   42 A'   43 A'   15 A"   44 A'   45 A'                 
  1.572   1.703   1.740   1.826   2.024   2.049   2.204   2.230
 16 A"   46 A'   17 A"   47 A'   18 A"   48 A'   49 A'   50 A'                 
  2.244   2.345   2.527   2.655   2.692   2.930   3.547   3.583
 19 A"   51 A'   52 A'   20 A"   53 A'   54 A'   55 A'   21 A"                 
  3.717   3.723   3.767   3.796   3.912   3.922   4.003   4.563
 56 A'   22 A"   57 A'   23 A"   58 A'   24 A"   59 A'   60 A'                 
  4.979   6.241   6.302   6.474   9.600  25.722  25.769  26.177
 61 A'   25 A"   62 A'   63 A'   64 A'   26 A"   65 A'   66 A'                 
 35.134  35.636  66.721 215.569
 67 A'   68 A'   69 A'   70 A'                                                 

 Beta MOs, Restricted
 -- Occupied --                  
-101.62  -24.74  -14.51  -14.48   -9.54   -7.30   -7.29   -7.29
  1 A'    2 A'    3 A'    4 A'    5 A'    6 A'    1 A"    7 A'                 
 -1.286  -1.112  -0.892  -0.683  -0.568  -0.555  -0.541  -0.441
  8 A'    9 A'   10 A'   11 A'   12 A'   13 A'    2 A"    3 A"                 
 -0.435  -0.378  -0.356  -0.344
 14 A'   15 A'    4 A"   16 A'                                                 
 -- Virtual --                   
 -0.111  -0.108   0.010   0.031   0.058   0.059   0.062   0.105
  5 A"   17 A'   18 A'   19 A'   20 A'    6 A"   21 A'   22 A'                 
  0.117   0.117   0.136   0.152   0.184   0.213   0.225   0.261
  7 A"   23 A'   24 A'    8 A"   25 A'   26 A'   27 A'    9 A"                 
  0.269   0.344   0.353   0.399   0.422   0.428   0.446   0.590
 28 A'   29 A'   30 A'   31 A'   32 A'   10 A"   33 A'   34 A'                 
  0.666   0.712   0.739   0.748   0.800   0.819   0.833   0.898
 11 A"   35 A'   12 A"   36 A'   37 A'   13 A"   38 A'   14 A"                 
  0.901   0.963   1.102   1.117   1.216   1.262   1.340   1.355
 39 A'   40 A'   41 A'   42 A'   43 A'   15 A"   44 A'   45 A'                 
  1.572   1.703   1.740   1.826   2.024   2.049   2.204   2.230
 16 A"   46 A'   17 A"   47 A'   18 A"   48 A'   49 A'   50 A'                 
  2.244   2.345   2.527   2.655   2.692   2.930   3.547   3.583
 19 A"   51 A'   52 A'   20 A"   53 A'   54 A'   55 A'   21 A"                 
  3.717   3.723   3.767   3.796   3.912   3.922   4.003   4.563
 56 A'   22 A"   57 A'   23 A"   58 A'   24 A"   59 A'   60 A'                 
  4.979   6.241   6.302   6.474   9.600  25.722  25.769  26.177
 61 A'   25 A"   62 A'   63 A'   64 A'   26 A"   65 A'   66 A'                 
 35.134  35.636  66.721 215.569
 67 A'   68 A'   69 A'   70 A'                                                 
 --------------------------------------------------------------

          Ground-State Mulliken Net Atomic Charges

     Atom                 Charge (a.u.)
  ----------------------------------------
      1 N                     0.156033
      2 N                    -0.150037
      3 F                    -0.024814
      4 Cl                    0.018818
  ----------------------------------------
  Sum of atomic charges =     0.000000

 -----------------------------------------------------------------
                    Cartesian Multipole Moments
 -----------------------------------------------------------------
    Charge (ESU x 10^10)
                 0.0000
    Dipole Moment (Debye)
         X       1.3436      Y       0.2279      Z      -0.0000
       Tot       1.3628
    Quadrupole Moments (Debye-Ang)
        XX     -29.0772     XY       0.3398     YY     -30.1258
        XZ       0.0000     YZ      -0.0000     ZZ     -27.8537
    Octopole Moments (Debye-Ang^2)
       XXX       4.1249    XXY       1.4670    XYY      -2.1550
       YYY      -0.4673    XXZ      -0.0000    XYZ       0.0000
       YYZ      -0.0000    XZZ      -3.5415    YZZ      -0.2175
       ZZZ      -0.0000
    Hexadecapole Moments (Debye-Ang^3)
      XXXX    -360.1415   XXXY       3.4970   XXYY     -69.6073
      XYYY      -1.3894   YYYY     -47.7244   XXXZ       0.0000
      XXYZ      -0.0000   XYYZ       0.0000   YYYZ      -0.0000
      XXZZ     -66.7671   XYZZ      -0.6663   YYZZ     -12.0415
      XZZZ       0.0000   YZZZ      -0.0000   ZZZZ     -26.7625
 -----------------------------------------------------------------
 Calculating analytic gradient of the SCF energy
 Gradient of SCF Energy
            1           2           3           4
    1   0.0027823  -0.0035882   0.0015334  -0.0007275
    2  -0.0015269   0.0004997   0.0012174  -0.0001902
    3   0.0000000  -0.0000000   0.0000000   0.0000000
 Max gradient component =       3.588E-03
 RMS gradient           =       1.516E-03
 Gradient time:  CPU 1.48 s  wall 1.48 s
 Geometry Optimization Parameters
   NAtoms,    NIC,     NZ,  NCons,   NDum,   NFix, NCnnct, MaxDiis
        4      14       4       0       0       0       0       0

 Cartesian Hessian Update
 Hessian Updated using BFGS Update


** GEOMETRY OPTIMIZATION IN DELOCALIZED INTERNAL COORDINATES **
   Searching for a Minimum

   Optimization Cycle:   4

                       Coordinates (Angstroms)
     ATOM                X               Y               Z
      1  N        -0.1273852535   -0.5044963262    0.0000000000
      2  N        -0.8831269242    0.4464848754    0.0000000000
      3  F        -2.1872406071   -0.0872409132    0.0000000000
      4  Cl        1.5312054704    0.0714888975    0.0000000000
   Point Group: cs    Number of degrees of freedom:     5


   Energy is   -669.495799076

 Hessian Updated using BFGS Update

  5 Hessian modes will be used to form the next step
  Hessian Eigenvalues:
     0.182368    0.321640    0.347875    0.489464    0.877423

 Minimum Search - Taking Simple RFO Step
 Searching for Lamda that Minimizes Along All modes
 Value Taken    Lamda =  -0.00004402
 Step Taken.  Stepsize is  0.014197

                             Maximum     Tolerance    Cnvgd?
         Gradient           0.003190      0.000300      NO
         Displacement       0.012745      0.001200      NO
         Energy change     -0.000327      0.000001      NO


 New Cartesian Coordinates Obtained by Inverse Iteration

 Displacement from previous Coordinates is:  0.011117
 ----------------------------------------------------------------
             Standard Nuclear Orientation (Angstroms)
    I     Atom           X                Y                Z
 ----------------------------------------------------------------
    1      N      -0.1294798621    -0.5027350475     0.0000000000
    2      N      -0.8810022287     0.4485144263     0.0000000000
    3      F      -2.1894781119    -0.0899785151     0.0000000000
    4      Cl      1.5334128883     0.0704356698     0.0000000000
 ----------------------------------------------------------------
 Molecular Point Group                 Cs    NOp =  2
 Largest Abelian Subgroup              Cs    NOp =  2
 Nuclear Repulsion Energy =   144.1155824688 hartrees
 There are       20 alpha and       20 beta electrons
 Applying Cartesian multipole field
    Component          Value
    ---------          -----
     (2,0,0)        1.00000E-11
     (0,2,0)        2.00000E-11
     (0,0,2)       -3.00000E-11
 Nucleus-field energy     =     0.0000000034 hartrees
 Requested basis set is 6-311++G(d,p)
 There are 31 shells and 96 basis functions
 A cutoff of  1.0D-11 yielded    452 shell pairs
 There are      4544 function pairs (      4940 Cartesian)
 Smallest overlap matrix eigenvalue = 2.47E-04
 Guess MOs from SCF MO coefficient file

 -----------------------------------------------------------------------
  General SCF calculation program by
  Eric Jon Sundstrom, Paul Horn, Yuezhi Mao, Dmitri Zuev, Alec White,
  David Stuck, Shaama M.S., Shane Yost, Joonho Lee, David Small,
  Daniel Levine, Susi Lehtola, Hugh Burton, Evgeny Epifanovsky
 -----------------------------------------------------------------------
 Exchange:     0.2000 Hartree-Fock + 0.0800 Slater + 0.7200 B88
 Correlation:  0.1900 VWN1RPA + 0.8100 LYP
 Using SG-1 standard quadrature grid
 A restricted SCF calculation will be
 performed using DIIS
 SCF converges when DIIS error is below 1.0e-08
 ---------------------------------------
  Cycle       Energy         DIIS error
 ---------------------------------------
    1    -669.4957824536      1.61e-04  
    2    -669.4958210079      3.66e-05  
    3    -669.4958193708      6.02e-05  
    4    -669.4958220963      1.04e-05  
    5    -669.4958221749      4.52e-06  
    6    -669.4958221917      1.38e-06  
    7    -669.4958221933      4.38e-07  
    8    -669.4958221935      1.78e-07  
    9    -669.4958221935      2.58e-08  
   10    -669.4958221935      5.00e-09  Convergence criterion met
 ---------------------------------------
 SCF time:   CPU 4.58s  wall 5.00s 
 SCF   energy in the final basis set =     -669.4958221935
 Total energy in the final basis set =     -669.4958221935

 --------------------------------------------------------------
             Orbital Energies (a.u.) and Symmetries
 --------------------------------------------------------------

 Alpha MOs, Restricted
 -- Occupied --                  
-101.62  -24.74  -14.51  -14.48   -9.54   -7.30   -7.29   -7.29
  1 A'    2 A'    3 A'    4 A'    5 A'    6 A'    1 A"    7 A'                 
 -1.283  -1.113  -0.892  -0.682  -0.567  -0.555  -0.541  -0.441
  8 A'    9 A'   10 A'   11 A'   12 A'   13 A'    2 A"    3 A"                 
 -0.435  -0.378  -0.356  -0.345
 14 A'   15 A'    4 A"   16 A'                                                 
 -- Virtual --                   
 -0.111  -0.111   0.009   0.030   0.057   0.059   0.062   0.105
 17 A'    5 A"   18 A'   19 A'   20 A'    6 A"   21 A'   22 A'                 
  0.117   0.117   0.136   0.152   0.184   0.213   0.225   0.261
 23 A'    7 A"   24 A'    8 A"   25 A'   26 A'   27 A'    9 A"                 
  0.269   0.344   0.355   0.399   0.422   0.428   0.446   0.589
 28 A'   29 A'   30 A'   31 A'   32 A'   10 A"   33 A'   34 A'                 
  0.665   0.712   0.739   0.749   0.800   0.819   0.833   0.898
 11 A"   35 A'   12 A"   36 A'   37 A'   13 A"   38 A'   14 A"                 
  0.901   0.962   1.101   1.116   1.217   1.262   1.341   1.356
 39 A'   40 A'   41 A'   42 A'   43 A'   15 A"   44 A'   45 A'                 
  1.573   1.702   1.738   1.823   2.025   2.048   2.204   2.229
 16 A"   46 A'   17 A"   47 A'   18 A"   48 A'   49 A'   50 A'                 
  2.243   2.348   2.527   2.658   2.694   2.932   3.545   3.585
 19 A"   51 A'   52 A'   20 A"   53 A'   54 A'   55 A'   21 A"                 
  3.717   3.725   3.768   3.795   3.915   3.919   4.000   4.560
 56 A'   22 A"   57 A'   23 A"   58 A'   24 A"   59 A'   60 A'                 
  4.969   6.242   6.303   6.465   9.598  25.721  25.768  26.177
 61 A'   25 A"   62 A'   63 A'   64 A'   26 A"   65 A'   66 A'                 
 35.132  35.644  66.723 215.568
 67 A'   68 A'   69 A'   70 A'                                                 

 Beta MOs, Restricted
 -- Occupied --                  
-101.62  -24.74  -14.51  -14.48   -9.54   -7.30   -7.29   -7.29
  1 A'    2 A'    3 A'    4 A'    5 A'    6 A'    1 A"    7 A'                 
 -1.283  -1.113  -0.892  -0.682  -0.567  -0.555  -0.541  -0.441
  8 A'    9 A'   10 A'   11 A'   12 A'   13 A'    2 A"    3 A"                 
 -0.435  -0.378  -0.356  -0.345
 14 A'   15 A'    4 A"   16 A'                                                 
 -- Virtual --                   
 -0.111  -0.111   0.009   0.030   0.057   0.059   0.062   0.105
 17 A'    5 A"   18 A'   19 A'   20 A'    6 A"   21 A'   22 A'                 
  0.117   0.117   0.136   0.152   0.184   0.213   0.225   0.261
 23 A'    7 A"   24 A'    8 A"   25 A'   26 A'   27 A'    9 A"                 
  0.269   0.344   0.355   0.399   0.422   0.428   0.446   0.589
 28 A'   29 A'   30 A'   31 A'   32 A'   10 A"   33 A'   34 A'                 
  0.665   0.712   0.739   0.749   0.800   0.819   0.833   0.898
 11 A"   35 A'   12 A"   36 A'   37 A'   13 A"   38 A'   14 A"                 
  0.901   0.962   1.101   1.116   1.217   1.262   1.341   1.356
 39 A'   40 A'   41 A'   42 A'   43 A'   15 A"   44 A'   45 A'                 
  1.573   1.702   1.738   1.823   2.025   2.048   2.204   2.229
 16 A"   46 A'   17 A"   47 A'   18 A"   48 A'   49 A'   50 A'                 
  2.243   2.348   2.527   2.658   2.694   2.932   3.545   3.585
 19 A"   51 A'   52 A'   20 A"   53 A'   54 A'   55 A'   21 A"                 
  3.717   3.725   3.768   3.795   3.915   3.919   4.000   4.560
 56 A'   22 A"   57 A'   23 A"   58 A'   24 A"   59 A'   60 A'                 
  4.969   6.242   6.303   6.465   9.598  25.721  25.768  26.177
 61 A'   25 A"   62 A'   63 A'   64 A'   26 A"   65 A'   66 A'                 
 35.132  35.644  66.723 215.568
 67 A'   68 A'   69 A'   70 A'                                                 
 --------------------------------------------------------------

          Ground-State Mulliken Net Atomic Charges

     Atom                 Charge (a.u.)
  ----------------------------------------
      1 N                     0.158079
      2 N                    -0.147830
      3 F                    -0.028396
      4 Cl                    0.018147
  ----------------------------------------
  Sum of atomic charges =     0.000000

 -----------------------------------------------------------------
                    Cartesian Multipole Moments
 -----------------------------------------------------------------
    Charge (ESU x 10^10)
                 0.0000
    Dipole Moment (Debye)
         X       1.3739      Y       0.2309      Z      -0.0000
       Tot       1.3932
    Quadrupole Moments (Debye-Ang)
        XX     -29.1511     XY       0.3301     YY     -30.1100
        XZ      -0.0000     YZ      -0.0000     ZZ     -27.8555
    Octopole Moments (Debye-Ang^2)
       XXX       4.3171    XXY       1.4727    XYY      -2.1718
       YYY      -0.4562    XXZ      -0.0000    XYZ       0.0000
       YYZ      -0.0000    XZZ      -3.5452    YZZ      -0.2100
       ZZZ      -0.0000
    Hexadecapole Moments (Debye-Ang^3)
      XXXX    -361.2585   XXXY       3.4378   XXYY     -69.7626
      XYYY      -1.4315   YYYY     -47.6652   XXXZ       0.0000
      XXYZ       0.0000   XYYZ      -0.0000   YYYZ      -0.0000
      XXZZ     -66.9367   XYZZ      -0.6807   YYZZ     -12.0325
      XZZZ      -0.0000   YZZZ       0.0000   ZZZZ     -26.7594
 -----------------------------------------------------------------
 Calculating analytic gradient of the SCF energy
 Gradient of SCF Energy
            1           2           3           4
    1   0.0001018  -0.0001325   0.0001729  -0.0001421
    2  -0.0002781   0.0002364   0.0000073   0.0000344
    3   0.0000000  -0.0000000   0.0000000  -0.0000000
 Max gradient component =       2.781E-04
 RMS gradient           =       1.331E-04
 Gradient time:  CPU 1.48 s  wall 1.48 s
 Geometry Optimization Parameters
   NAtoms,    NIC,     NZ,  NCons,   NDum,   NFix, NCnnct, MaxDiis
        4      14       4       0       0       0       0       0

 Cartesian Hessian Update
 Hessian Updated using BFGS Update


** GEOMETRY OPTIMIZATION IN DELOCALIZED INTERNAL COORDINATES **
   Searching for a Minimum

   Optimization Cycle:   5

                       Coordinates (Angstroms)
     ATOM                X               Y               Z
      1  N        -0.1294798621   -0.5027350475    0.0000000000
      2  N        -0.8810022287    0.4485144263    0.0000000000
      3  F        -2.1894781119   -0.0899785151    0.0000000000
      4  Cl        1.5334128883    0.0704356698    0.0000000000
   Point Group: cs    Number of degrees of freedom:     5


   Energy is   -669.495822193

 Hessian Updated using BFGS Update

  5 Hessian modes will be used to form the next step
  Hessian Eigenvalues:
     0.174643    0.311111    0.353588    0.492380    0.876379

 Minimum Search - Taking Simple RFO Step
 Searching for Lamda that Minimizes Along All modes
 Value Taken    Lamda =   0.00000000
 Step Taken.  Stepsize is  0.001377

                             Maximum     Tolerance    Cnvgd?
         Gradient           0.000233      0.000300     YES
         Displacement       0.000883      0.001200     YES
         Energy change     -0.000023      0.000001      NO


                       Distance Matrix (Angstroms)
             N (  1)   N (  2)   F (  3)
   N (  2)  1.212296
   F (  3)  2.100943  1.414950
   Cl(  4)  1.758902  2.443838  3.726345

 Final energy is   -669.49582219349622     


 ******************************
 **  OPTIMIZATION CONVERGED  **
 ******************************

                       Coordinates (Angstroms)
     ATOM                X               Y               Z
      1  N        -0.1294798621   -0.5027350475    0.0000000000
      2  N        -0.8810022287    0.4485144263    0.0000000000
      3  F        -2.1894781119   -0.0899785151    0.0000000000
      4  Cl        1.5334128883    0.0704356698    0.0000000000

Z-matrix Print:
$molecule
0 1
Cl
N  1 1.758902
N  2 1.212296 1 109.291847
F  3 1.414950 2 105.940814 1 -180.000000 0
$end


 --------------------------------------------------------------
             Orbital Energies (a.u.) and Symmetries
 --------------------------------------------------------------

 Alpha MOs, Restricted
 -- Occupied --                  
-101.62  -24.74  -14.51  -14.48   -9.54   -7.30   -7.29   -7.29
  1 A'    2 A'    3 A'    4 A'    5 A'    6 A'    1 A"    7 A'                 
 -1.283  -1.113  -0.892  -0.682  -0.567  -0.555  -0.541  -0.441
  8 A'    9 A'   10 A'   11 A'   12 A'   13 A'    2 A"    3 A"                 
 -0.435  -0.378  -0.356  -0.345
 14 A'   15 A'    4 A"   16 A'                                                 
 -- Virtual --                   
 -0.111  -0.111   0.009   0.030   0.057   0.059   0.062   0.105
 17 A'    5 A"   18 A'   19 A'   20 A'    6 A"   21 A'   22 A'                 
  0.117   0.117   0.136   0.152   0.184   0.213   0.225   0.261
 23 A'    7 A"   24 A'    8 A"   25 A'   26 A'   27 A'    9 A"                 
  0.269   0.344   0.355   0.399   0.422   0.428   0.446   0.589
 28 A'   29 A'   30 A'   31 A'   32 A'   10 A"   33 A'   34 A'                 
  0.665   0.712   0.739   0.749   0.800   0.819   0.833   0.898
 11 A"   35 A'   12 A"   36 A'   37 A'   13 A"   38 A'   14 A"                 
  0.901   0.962   1.101   1.116   1.217   1.262   1.341   1.356
 39 A'   40 A'   41 A'   42 A'   43 A'   15 A"   44 A'   45 A'                 
  1.573   1.702   1.738   1.823   2.025   2.048   2.204   2.229
 16 A"   46 A'   17 A"   47 A'   18 A"   48 A'   49 A'   50 A'                 
  2.243   2.348   2.527   2.658   2.694   2.932   3.545   3.585
 19 A"   51 A'   52 A'   20 A"   53 A'   54 A'   55 A'   21 A"                 
  3.717   3.725   3.768   3.795   3.915   3.919   4.000   4.560
 56 A'   22 A"   57 A'   23 A"   58 A'   24 A"   59 A'   60 A'                 
  4.969   6.242   6.303   6.465   9.598  25.721  25.768  26.177
 61 A'   25 A"   62 A'   63 A'   64 A'   26 A"   65 A'   66 A'                 
 35.132  35.644  66.723 215.568
 67 A'   68 A'   69 A'   70 A'                                                 

 Beta MOs, Restricted
 -- Occupied --                  
-101.62  -24.74  -14.51  -14.48   -9.54   -7.30   -7.29   -7.29
  1 A'    2 A'    3 A'    4 A'    5 A'    6 A'    1 A"    7 A'                 
 -1.283  -1.113  -0.892  -0.682  -0.567  -0.555  -0.541  -0.441
  8 A'    9 A'   10 A'   11 A'   12 A'   13 A'    2 A"    3 A"                 
 -0.435  -0.378  -0.356  -0.345
 14 A'   15 A'    4 A"   16 A'                                                 
 -- Virtual --                   
 -0.111  -0.111   0.009   0.030   0.057   0.059   0.062   0.105
 17 A'    5 A"   18 A'   19 A'   20 A'    6 A"   21 A'   22 A'                 
  0.117   0.117   0.136   0.152   0.184   0.213   0.225   0.261
 23 A'    7 A"   24 A'    8 A"   25 A'   26 A'   27 A'    9 A"                 
  0.269   0.344   0.355   0.399   0.422   0.428   0.446   0.589
 28 A'   29 A'   30 A'   31 A'   32 A'   10 A"   33 A'   34 A'                 
  0.665   0.712   0.739   0.749   0.800   0.819   0.833   0.898
 11 A"   35 A'   12 A"   36 A'   37 A'   13 A"   38 A'   14 A"                 
  0.901   0.962   1.101   1.116   1.217   1.262   1.341   1.356
 39 A'   40 A'   41 A'   42 A'   43 A'   15 A"   44 A'   45 A'                 
  1.573   1.702   1.738   1.823   2.025   2.048   2.204   2.229
 16 A"   46 A'   17 A"   47 A'   18 A"   48 A'   49 A'   50 A'                 
  2.243   2.348   2.527   2.658   2.694   2.932   3.545   3.585
 19 A"   51 A'   52 A'   20 A"   53 A'   54 A'   55 A'   21 A"                 
  3.717   3.725   3.768   3.795   3.915   3.919   4.000   4.560
 56 A'   22 A"   57 A'   23 A"   58 A'   24 A"   59 A'   60 A'                 
  4.969   6.242   6.303   6.465   9.598  25.721  25.768  26.177
 61 A'   25 A"   62 A'   63 A'   64 A'   26 A"   65 A'   66 A'                 
 35.132  35.644  66.723 215.568
 67 A'   68 A'   69 A'   70 A'                                                 
 --------------------------------------------------------------

          Ground-State Mulliken Net Atomic Charges

     Atom                 Charge (a.u.)
  ----------------------------------------
      1 N                     0.158079
      2 N                    -0.147830
      3 F                    -0.028396
      4 Cl                    0.018147
  ----------------------------------------
  Sum of atomic charges =     0.000000

 -----------------------------------------------------------------
                    Cartesian Multipole Moments
 -----------------------------------------------------------------
    Charge (ESU x 10^10)
                 0.0000
    Dipole Moment (Debye)
         X       1.3739      Y       0.2309      Z      -0.0000
       Tot       1.3932
    Quadrupole Moments (Debye-Ang)
        XX     -29.1511     XY       0.3301     YY     -30.1100
        XZ      -0.0000     YZ      -0.0000     ZZ     -27.8555
    Octopole Moments (Debye-Ang^2)
       XXX       4.3171    XXY       1.4727    XYY      -2.1718
       YYY      -0.4562    XXZ      -0.0000    XYZ       0.0000
       YYZ      -0.0000    XZZ      -3.5452    YZZ      -0.2100
       ZZZ      -0.0000
    Hexadecapole Moments (Debye-Ang^3)
      XXXX    -361.2585   XXXY       3.4378   XXYY     -69.7626
      XYYY      -1.4315   YYYY     -47.6652   XXXZ       0.0000
      XXYZ       0.0000   XYYZ      -0.0000   YYYZ      -0.0000
      XXZZ     -66.9367   XYZZ      -0.6807   YYZZ     -12.0325
      XZZZ      -0.0000   YZZZ       0.0000   ZZZZ     -26.7594
 -----------------------------------------------------------------
Archival summary:
1\1\TWL02\OPT\ProcedureUnspecified\BasisUnspecified\l112\taweetha\TueOct3014:23:462018TueOct3014:23:462018\0\\#,OPT,ProcedureUnspecified,BasisUnspecified,\\0,1\Cl\N,1,1.7589\N,2,1.2123,1,109.292\F,3,1.41495,2,105.941,1,-180,0\\\@

 Total job time:  34.82s(wall), 33.73s(cpu) 
 Tue Oct 30 14:23:46 2018

        *************************************************************
        *                                                           *
        *  Thank you very much for using Q-Chem.  Have a nice day.  *
        *                                                           *
        *************************************************************


 
User input: 2 of 2 
 
Q-Chem Developer Version!
                  Welcome to Q-Chem
     A Quantum Leap Into The Future Of Chemistry


 Q-Chem 5.1, Q-Chem, Inc., Pleasanton, CA (2018)

 Yihan Shao,  Zhengting Gan,  E. Epifanovsky,  A. T. B. Gilbert,  M. Wormit,  
 J. Kussmann,  A. W. Lange,  A. Behn,  Jia Deng,  Xintian Feng,  D. Ghosh,  
 M. Goldey,  P. R. Horn,  L. D. Jacobson,  I. Kaliman,  T. Kus,  A. Landau,  
 Jie Liu,  E. I. Proynov,  R. M. Richard,  R. P. Steele,  E. J. Sundstrom,  
 H. L. Woodcock III,  P. M. Zimmerman,  D. Zuev,  B. Albrecht,  E. Alguire,  
 S. A. Baeppler,  D. Barton,  Z. Benda,  Y. A. Bernard,  E. J. Berquist,  
 K. B. Bravaya,  H. Burton,  D. Casanova,  Chun-Min Chang,  Yunqing Chen,  
 A. Chien,  K. D. Closser,  M. P. Coons,  S. Coriani,  S. Dasgupta,  
 A. L. Dempwolff,  M. Diedenhofen,  Hainam Do,  R. G. Edgar,  Po-Tung Fang,  
 S. Faraji,  S. Fatehi,  Qingguo Feng,  K. D. Fenk,  J. Fosso-Tande,  
 Qinghui Ge,  A. Ghysels,  G. Gidofalvi,  J. Gomes,  J. Gonthier,  A. Gunina,  
 D. Hait,  M. W. D. Hanson-Heine,  P. H. P. Harbach,  A. W. Hauser,  
 J. E. Herr,  E. G. Hohenstein,  Z. C. Holden,  Kerwin Hui,  B. C. Huynh,  
 T.-C. Jagau,  Hyunjun Ji,  B. Kaduk,  K. Khistyaev,  Jaehoon Kim,  
 P. Klunzinger,  K. Koh,  D. Kosenkov,  L. Koulias,  T. Kowalczyk,  
 C. M. Krauter,  A. Kunitsa,  Ka Un Lao,  A. Laurent,  K. V. Lawler,  
 Joonho Lee,  D. Lefrancois,  S. Lehtola,  D. S. Levine,  Yi-Pei Li,  
 You-Sheng Lin,  Fenglai Liu,  E. Livshits,  A. Luenser,  P. Manohar,  
 E. Mansoor,  S. F. Manzer,  Shan-Ping Mao,  Yuezhi Mao,  N. Mardirossian,  
 A. V. Marenich,  T. Markovich,  L. A. Martinez-Martinez,  S. A. Maurer,  
 N. J. Mayhall,  S. C. McKenzie,  J.-M. Mewes,  A. F. Morrison,  
 J. W. Mullinax,  K. Nanda,  T. S. Nguyen-Beck,  R. Olivares-Amaya,  
 J. A. Parkhill,  T. M. Perrine,  F. Plasser,  P. Pokhilko,  S. Prager,  
 A. Prociuk,  E. Ramos,  D. R. Rehn,  F. Rob,  M. Schneider,  N. Sergueev,  
 S. M. Sharada,  S. Sharma,  D. W. Small,  T. Stauch,  T. Stein,  
 Yu-Chuan Su,  A. J. W. Thom,  A. Tkatchenko,  T. Tsuchimochi,  N. M. Tubman,  
 L. Vogt,  M. L. Vidal,  O. Vydrov,  M. A. Watson,  J. Wenzel,  
 M. de Wergifosse,  T. A. Wesolowski,  A. White,  J. Witte,  A. Yamada,  
 Jun Yang,  K. Yao,  S. Yeganeh,  S. R. Yost,  Zhi-Qiang You,  A. Zech,  
 Igor Ying Zhang,  Xing Zhang,  Yan Zhao,  Ying Zhu,  B. R. Brooks,  
 G. K. L. Chan,  C. J. Cramer,  M. S. Gordon,  W. J. Hehre,  A. Klamt,  
 M. W. Schmidt,  C. D. Sherrill,  D. G. Truhlar,  A. Aspuru-Guzik,  R. Baer,  
 A. T. Bell,  N. A. Besley,  Jeng-Da Chai,  A. E. DePrince, III,  
 R. A. DiStasio Jr.,  A. Dreuw,  B. D. Dunietz,  T. R. Furlani,  
 Chao-Ping Hsu,  Yousung Jung,  Jing Kong,  D. S. Lambrecht,  WanZhen Liang,  
 C. Ochsenfeld,  V. A. Rassolov,  L. V. Slipchenko,  J. E. Subotnik,  
 T. Van Voorhis,  J. M. Herbert,  A. I. Krylov,  P. M. W. Gill,  M. Head-Gordon

 Contributors to earlier versions of Q-Chem not listed above: 
 R. D. Adamson,  B. Austin,  J. Baker,  G. J. O. Beran,  K. Brandhorst,  
 S. T. Brown,  E. F. C. Byrd,  A. K. Chakraborty,  C.-L. Cheng,  
 Siu Hung Chien,  D. M. Chipman,  D. L. Crittenden,  H. Dachsel,  
 R. J. Doerksen,  A. D. Dutoi,  L. Fusti-Molnar,  W. A. Goddard III,  
 A. Golubeva-Zadorozhnaya,  S. R. Gwaltney,  G. Hawkins,  A. Heyden,  
 S. Hirata,  G. Kedziora,  F. J. Keil,  C. Kelley,  Jihan Kim,  R. A. King,  
 R. Z. Khaliullin,  P. P. Korambath,  W. Kurlancheek,  A. M. Lee,  M. S. Lee,  
 S. V. Levchenko,  Ching Yeh Lin,  D. Liotard,  R. C. Lochan,  I. Lotan,  
 P. E. Maslen,  N. Nair,  D. P. O'Neill,  D. Neuhauser,  E. Neuscamman,  
 C. M. Oana,  R. Olson,  B. Peters,  R. Peverati,  P. A. Pieniazek,  
 Y. M. Rhee,  J. Ritchie,  M. A. Rohrdanz,  E. Rosta,  N. J. Russ,  
 H. F. Schaefer III,  N. E. Schultz,  N. Shenvi,  A. C. Simmonett,  A. Sodt,  
 D. Stuck,  K. S. Thanthiriwatte,  V. Vanovschi,  Tao Wang,  A. Warshel,  
 C. F. Williams,  Q. Wu,  X. Xu,  W. Zhang

 Please cite Q-Chem as follows:
 Y. Shao et al., Mol. Phys. 113, 184-215 (2015)
 DOI: 10.1080/00268976.2014.952696

 Q-Chem 5.1.1 for Intel X86 EM64T Linux

 Parts of Q-Chem use Armadillo 8.300.2 (Tropical Shenanigans).
 http://arma.sourceforge.net/

 Q-Chem begins on Tue Oct 30 14:23:46 2018  

Host: 
0

     Scratch files written to /scratch/taweetham/qchem17348//
The previous job contains 0 fragments, simply inherited here
Input Ideriv = 2
Curr. Ideriv = -1
Max.  Ideriv = 2

Checking the input file for inconsistencies... 	...done.

--------------------------------------------------------------
User input:
--------------------------------------------------------------

$molecule
read
$end

$rem
   job_type 	frequency
   basis 	6-311++g**
   method	b3lyp	
$end


--------------------------------------------------------------
 ----------------------------------------------------------------
             Standard Nuclear Orientation (Angstroms)
    I     Atom           X                Y                Z
 ----------------------------------------------------------------
    1      N      -0.1193548345    -0.5011779745    -0.0000000000
    2      N      -0.8563127429     0.4613990199     0.0000000000
    3      F      -2.1728325990    -0.0571173762     0.0000000000
    4      Cl      1.5520686137     0.0466181804    -0.0000000000
 ----------------------------------------------------------------
 Molecular Point Group                 Cs    NOp =  2
 Largest Abelian Subgroup              Cs    NOp =  2
 Nuclear Repulsion Energy =   144.1155824688 hartrees
 There are       20 alpha and       20 beta electrons
 Requested basis set is 6-311++G(d,p)
 There are 31 shells and 96 basis functions

 Total QAlloc Memory Limit   2000 MB
 Mega-Array Size       188 MB
 MEM_STATIC part       192 MB

                       Distance Matrix (Angstroms)
             N (  1)   N (  2)   F (  3)
   N (  2)  1.212296
   F (  3)  2.100943  1.414950
   Cl(  4)  1.758902  2.443838  3.726345

 A cutoff of  1.0D-11 yielded    452 shell pairs
 There are      4544 function pairs (      4940 Cartesian)
 Smallest overlap matrix eigenvalue = 2.47E-04
 Guess from superposition of atomic densities
 Warning:  Energy on first SCF cycle will be non-variational
 SAD guess density has 40.000000 electrons

 -----------------------------------------------------------------------
  General SCF calculation program by
  Eric Jon Sundstrom, Paul Horn, Yuezhi Mao, Dmitri Zuev, Alec White,
  David Stuck, Shaama M.S., Shane Yost, Joonho Lee, David Small,
  Daniel Levine, Susi Lehtola, Hugh Burton, Evgeny Epifanovsky
 -----------------------------------------------------------------------
 Exchange:     0.2000 Hartree-Fock + 0.0800 Slater + 0.7200 B88
 Correlation:  0.1900 VWN1RPA + 0.8100 LYP
 Using SG-1 standard quadrature grid
 A restricted SCF calculation will be
 performed using DIIS
 SCF converges when DIIS error is below 1.0e-08
 ---------------------------------------
  Cycle       Energy         DIIS error
 ---------------------------------------
    1    -669.9894687498      5.32e-02  
    2    -669.4610401963      6.46e-03  
    3    -669.3877357149      1.15e-02  
    4    -669.4937435783      1.70e-03  
    5    -669.4954046619      6.41e-04  
    6    -669.4957894913      1.67e-04  
    7    -669.4958204802      3.71e-05  
    8    -669.4958218102      7.97e-06  
    9    -669.4958218195      7.42e-06  
   10    -669.4958218700      6.25e-07  
   11    -669.4958218704      1.05e-07  
   12    -669.4958218704      1.71e-08  
   13    -669.4958218704      4.99e-09  Convergence criterion met
 ---------------------------------------
 SCF time:   CPU 5.95s  wall 6.00s 
 SCF   energy in the final basis set =     -669.4958218704
 Total energy in the final basis set =     -669.4958218704

 --------------------------------------------------------------
             Orbital Energies (a.u.) and Symmetries
 --------------------------------------------------------------

 Alpha MOs, Restricted
 -- Occupied --                  
-101.62  -24.74  -14.51  -14.48   -9.54   -7.30   -7.29   -7.29
  1 A'    2 A'    3 A'    4 A'    5 A'    6 A'    1 A"    7 A'                 
 -1.283  -1.113  -0.892  -0.682  -0.567  -0.555  -0.541  -0.441
  8 A'    9 A'   10 A'   11 A'   12 A'   13 A'    2 A"    3 A"                 
 -0.435  -0.378  -0.356  -0.345
 14 A'   15 A'    4 A"   16 A'                                                 
 -- Virtual --                   
 -0.111  -0.111   0.009   0.030   0.058   0.059   0.062   0.105
 17 A'    5 A"   18 A'   19 A'   20 A'    6 A"   21 A'   22 A'                 
  0.117   0.117   0.136   0.152   0.184   0.213   0.225   0.261
 23 A'    7 A"   24 A'    8 A"   25 A'   26 A'   27 A'    9 A"                 
  0.269   0.344   0.355   0.399   0.422   0.428   0.446   0.589
 28 A'   29 A'   30 A'   31 A'   32 A'   10 A"   33 A'   34 A'                 
  0.665   0.712   0.739   0.749   0.800   0.819   0.833   0.898
 11 A"   35 A'   12 A"   36 A'   37 A'   13 A"   38 A'   14 A"                 
  0.901   0.962   1.101   1.116   1.217   1.262   1.341   1.356
 39 A'   40 A'   41 A'   42 A'   43 A'   15 A"   44 A'   45 A'                 
  1.573   1.702   1.738   1.823   2.025   2.048   2.204   2.229
 16 A"   46 A'   17 A"   47 A'   18 A"   48 A'   49 A'   50 A'                 
  2.243   2.348   2.527   2.658   2.694   2.932   3.545   3.585
 19 A"   51 A'   52 A'   20 A"   53 A'   54 A'   55 A'   21 A"                 
  3.717   3.725   3.768   3.795   3.915   3.919   4.000   4.560
 56 A'   22 A"   57 A'   23 A"   58 A'   24 A"   59 A'   60 A'                 
  4.969   6.242   6.303   6.465   9.598  25.721  25.768  26.177
 61 A'   25 A"   62 A'   63 A'   64 A'   26 A"   65 A'   66 A'                 
 35.132  35.644  66.723 215.568
 67 A'   68 A'   69 A'   70 A'                                                 

 Beta MOs, Restricted
 -- Occupied --                  
-101.62  -24.74  -14.51  -14.48   -9.54   -7.30   -7.29   -7.29
  1 A'    2 A'    3 A'    4 A'    5 A'    6 A'    1 A"    7 A'                 
 -1.283  -1.113  -0.892  -0.682  -0.567  -0.555  -0.541  -0.441
  8 A'    9 A'   10 A'   11 A'   12 A'   13 A'    2 A"    3 A"                 
 -0.435  -0.378  -0.356  -0.345
 14 A'   15 A'    4 A"   16 A'                                                 
 -- Virtual --                   
 -0.111  -0.111   0.009   0.030   0.058   0.059   0.062   0.105
 17 A'    5 A"   18 A'   19 A'   20 A'    6 A"   21 A'   22 A'                 
  0.117   0.117   0.136   0.152   0.184   0.213   0.225   0.261
 23 A'    7 A"   24 A'    8 A"   25 A'   26 A'   27 A'    9 A"                 
  0.269   0.344   0.355   0.399   0.422   0.428   0.446   0.589
 28 A'   29 A'   30 A'   31 A'   32 A'   10 A"   33 A'   34 A'                 
  0.665   0.712   0.739   0.749   0.800   0.819   0.833   0.898
 11 A"   35 A'   12 A"   36 A'   37 A'   13 A"   38 A'   14 A"                 
  0.901   0.962   1.101   1.116   1.217   1.262   1.341   1.356
 39 A'   40 A'   41 A'   42 A'   43 A'   15 A"   44 A'   45 A'                 
  1.573   1.702   1.738   1.823   2.025   2.048   2.204   2.229
 16 A"   46 A'   17 A"   47 A'   18 A"   48 A'   49 A'   50 A'                 
  2.243   2.348   2.527   2.658   2.694   2.932   3.545   3.585
 19 A"   51 A'   52 A'   20 A"   53 A'   54 A'   55 A'   21 A"                 
  3.717   3.725   3.768   3.795   3.915   3.919   4.000   4.560
 56 A'   22 A"   57 A'   23 A"   58 A'   24 A"   59 A'   60 A'                 
  4.969   6.242   6.303   6.465   9.598  25.721  25.768  26.177
 61 A'   25 A"   62 A'   63 A'   64 A'   26 A"   65 A'   66 A'                 
 35.132  35.644  66.723 215.568
 67 A'   68 A'   69 A'   70 A'                                                 
 --------------------------------------------------------------

          Ground-State Mulliken Net Atomic Charges

     Atom                 Charge (a.u.)
  ----------------------------------------
      1 N                     0.157999
      2 N                    -0.147775
      3 F                    -0.028410
      4 Cl                    0.018185
  ----------------------------------------
  Sum of atomic charges =     0.000000

 -----------------------------------------------------------------
                    Cartesian Multipole Moments
 -----------------------------------------------------------------
    Charge (ESU x 10^10)
                 0.0000
    Dipole Moment (Debye)
         X       1.3773      Y       0.2099      Z      -0.0000
       Tot       1.3932
    Quadrupole Moments (Debye-Ang)
        XX     -29.0924     XY       0.3184     YY     -30.1200
        XZ       0.0000     YZ      -0.0000     ZZ     -27.8556
    Octopole Moments (Debye-Ang^2)
       XXX       2.8299    XXY       1.3646    XYY      -2.7560
       YYY      -0.3133    XXZ       0.0000    XYZ      -0.0000
       YYZ       0.0000    XZZ      -4.0427    YZZ      -0.1429
       ZZZ       0.0000
    Hexadecapole Moments (Debye-Ang^3)
      XXXX    -360.7233   XXXY       5.8153   XXYY     -69.9984
      XYYY       1.0294   YYYY     -47.6527   XXXZ       0.0000
      XXYZ      -0.0000   XYYZ       0.0000   YYYZ      -0.0000
      XXZZ     -67.0796   XYZZ       0.1541   YYZZ     -12.0245
      XZZZ       0.0000   YZZZ      -0.0000   ZZZZ     -26.7596
 -----------------------------------------------------------------
 Calculating MO derivatives via CPSCF
   1         3          12      0.188338    0.058321
   2         3          12      0.025880    0.008447
   3         3          12      0.003397    0.001167
   4         3          12      0.000323    0.000114
   5         9           6      0.000021    0.000009
   6        15           0      0.000000    0.000000    Roots Converged
 Time for AOints: 1.3 s (CPU) 1.3 s (wall)
 ------------------------------------------------------------------------------
                     AOints        : Timing summary (seconds)
 ------------------------------------------------------------------------------
     job step          cpu (% of tot)      sys (% of tot)     wall (% of tot)
 ------------------------------------------------------------------------------
  cpscf_lag         0.2006E+02 (54.4)   0.3600E-04 (16.7)   0.2007E+02 (54.3)
  iterzp            0.1552E+02 (42.1)   0.1780E-03 (82.8)   0.1558E+02 (42.1)
  make_fx           0.0000E+00 ( 0.0)   0.0000E+00 ( 0.0)   0.0000E+00 ( 0.0)
  AOints            0.1287E+01 ( 3.5)   0.1000E-05 ( 0.5)   0.1288E+01 ( 3.5)
 ------------------------------------------------------------------------------
   Grand Totals     0.3689E+02          0.2150E-03          0.3696E+02
 ------------------------------------------------------------------------------
 Calculating analytic Hessian of the SCF energy
 Polarizability Matrix (a.u.)
            1           2           3
    1 -55.8098814  -0.2940335   0.0000000
    2  -0.2940335 -22.3303558   0.0000000
    3   0.0000000   0.0000000 -18.2237305

 Direct stationary perturbation theory relativistic correction:

 rels  =       0.860442506222
 relv  =      -3.116608890786
 rel2e =       0.717956846134
 E_rel =      -1.538209538430

 Hessian of the SCF Energy
            1           2           3           4           5           6
    1   0.4603854  -0.2346695  -0.0000000  -0.2521310   0.2498056   0.0000000
    2  -0.2346695   0.5183313  -0.0000000   0.2392268  -0.5101987  -0.0000000
    3  -0.0000000  -0.0000000   0.0130762   0.0000000   0.0000000   0.0138649
    4  -0.2521310   0.2392268   0.0000000   0.4421430  -0.1862591  -0.0000000
    5   0.2498056  -0.5101987   0.0000000  -0.1862591   0.6005197  -0.0000000
    6   0.0000000  -0.0000000   0.0138649  -0.0000000  -0.0000000   0.0156500
    7  -0.1130211   0.0345980   0.0000000  -0.1140675  -0.0716177  -0.0000000
    8   0.0361492   0.0368083  -0.0000000  -0.0765074  -0.1038423   0.0000000
    9  -0.0000000   0.0000000  -0.0151466  -0.0000000   0.0000000  -0.0166699
   10  -0.0952333  -0.0391553  -0.0000000  -0.0759445   0.0080712   0.0000000
   11  -0.0512853  -0.0449410  -0.0000000   0.0235397   0.0135212   0.0000000
   12   0.0000000   0.0000000  -0.0117945  -0.0000000   0.0000000  -0.0128451
            7           8           9          10          11          12
    1  -0.1130211   0.0361492  -0.0000000  -0.0952333  -0.0512853   0.0000000
    2   0.0345980   0.0368083   0.0000000  -0.0391553  -0.0449410   0.0000000
    3   0.0000000  -0.0000000  -0.0151466  -0.0000000  -0.0000000  -0.0117945
    4  -0.1140675  -0.0765074  -0.0000000  -0.0759445   0.0235397  -0.0000000
    5  -0.0716177  -0.1038423   0.0000000   0.0080712   0.0135212   0.0000000
    6  -0.0000000   0.0000000  -0.0166699   0.0000000   0.0000000  -0.0128451
    7   0.2275597   0.0331951   0.0000000  -0.0004710   0.0038245   0.0000000
    8   0.0331951   0.0655711  -0.0000000   0.0071630   0.0014628   0.0000000
    9   0.0000000  -0.0000000   0.0179416   0.0000000  -0.0000000   0.0138749
   10  -0.0004710   0.0071630   0.0000000   0.1716488   0.0239211  -0.0000000
   11   0.0038245   0.0014628  -0.0000000   0.0239211   0.0299569  -0.0000000
   12   0.0000000   0.0000000   0.0138749  -0.0000000  -0.0000000   0.0107647
 Gradient time:  CPU 47.91 s  wall 48.29 s
 **********************************************************************
 **                                                                  **
 **                       VIBRATIONAL ANALYSIS                       **
 **                       --------------------                       **
 **                                                                  **
 **        VIBRATIONAL FREQUENCIES (CM**-1) AND NORMAL MODES         **
 **     FORCE CONSTANTS (mDYN/ANGSTROM) AND REDUCED MASSES (AMU)     **
 **                  INFRARED INTENSITIES (KM/MOL)                   **
 **                                                                  **
 **********************************************************************


 Mode:                 1                      2                      3
 Frequency:       293.92                 328.61                 435.35
 Force Cnst:      0.8224                 1.0554                 2.5561
 Red. Mass:      16.1582                16.5890                22.8898
 IR Active:          YES                    YES                    YES
 IR Intens:        0.589                  8.919                  0.331
 Raman Active:       YES                    YES                    YES
               X      Y      Z        X      Y      Z        X      Y      Z
 N         -0.000  0.000  0.587   -0.045  0.665 -0.000   -0.178 -0.183  0.000
 N         -0.000  0.000  0.611   -0.280  0.460 -0.000   -0.227 -0.259  0.000
 F         -0.000 -0.000 -0.485   -0.081 -0.424  0.000   -0.699  0.164 -0.000
 Cl         0.000 -0.000 -0.216    0.174 -0.221  0.000    0.542  0.088 -0.000
 TransDip   0.000  0.000  0.025    0.091  0.030 -0.000   -0.010 -0.016  0.000

 Mode:                 4                      5                      6
 Frequency:       788.01                 920.95                1614.85
 Force Cnst:      5.8095                 7.2776                21.5328
 Red. Mass:      15.8788                14.5633                14.0148
 IR Active:          YES                    YES                    YES
 IR Intens:      214.258                 66.331                  7.864
 Raman Active:       YES                    YES                    YES
               X      Y      Z        X      Y      Z        X      Y      Z
 N          0.727  0.241  0.000   -0.399 -0.239 -0.000    0.414 -0.573  0.000
 N          0.359 -0.092  0.000    0.696  0.442 -0.000   -0.370  0.601  0.000
 F         -0.495 -0.001 -0.000   -0.214 -0.238  0.000   -0.041 -0.023 -0.000
 Cl        -0.166 -0.060 -0.000   -0.003  0.048  0.000    0.005  0.001 -0.000
 TransDip   0.469 -0.012 -0.000    0.259  0.028  0.000   -0.076  0.048 -0.000

 STANDARD THERMODYNAMIC QUANTITIES AT   298.15 K  AND     1.00 ATM

   This Molecule has  0 Imaginary Frequencies
   Zero point vibrational energy:        6.264 kcal/mol

   Atom    1 Element N  Has Mass   14.00307
   Atom    2 Element N  Has Mass   14.00307
   Atom    3 Element F  Has Mass   18.99840
   Atom    4 Element Cl Has Mass   34.96885
   Molecular Mass:    81.973390 amu
   Principal axes and moments of inertia in amu*Bohr^2:
                             1           2           3
    Eigenvalues --       23.69811   658.48514   682.18326
          X               1.00000    -0.00109     0.00000
          Y               0.00109     1.00000    -0.00000
          Z              -0.00000     0.00000     1.00000
   Rotational Symmetry Number is   1
   The Molecule is an Asymmetric Top
   Translational Enthalpy:        0.889 kcal/mol
   Rotational Enthalpy:           0.889 kcal/mol
   Vibrational Enthalpy:          7.032 kcal/mol
   gas constant (RT):             0.592 kcal/mol
   Translational Entropy:        39.125  cal/mol.K
   Rotational Entropy:           23.880  cal/mol.K
   Vibrational Entropy:           3.912  cal/mol.K

   Total Enthalpy:                9.402 kcal/mol
   Total Entropy:                66.918  cal/mol.K

 ======================================================================

 STANDARD THERMODYNAMIC QUANTITIES FOR ANHARMONIC VIBRATION -- TOSH

   Zero point vibrational energy: ************ kcal/mol

   Vibrational Enthalpy:   ************ kcal/mol
   Vibrational Entropy:             NaN  cal/mol.K

   Total Enthalpy:         ************ kcal/mol
   Total Entropy:                   NaN  cal/mol.K

 ======================================================================

 STANDARD THERMODYNAMIC QUANTITIES FOR ANHARMONIC VIBRATION -- VPT2

   Zero point vibrational energy: ************ kcal/mol

   Vibrational Enthalpy:   ************ kcal/mol
   Vibrational Entropy:             NaN  cal/mol.K

   Total Enthalpy:         ************ kcal/mol
   Total Entropy:                   NaN  cal/mol.K

 ======================================================================

Archival summary:
1\1\TWL02\FREQ\ProcedureUnspecified\BasisUnspecified\l112\taweetha\TueOct3014:24:402018TueOct3014:24:402018\0\\#,FREQ,ProcedureUnspecified,BasisUnspecified,\\0,1\Cl\N,1,1.7589\N,2,1.2123,1,109.292\F,3,1.41495,2,105.941,1,-180,0\\\@

 Total job time:  54.33s(wall), 53.91s(cpu) 
 Tue Oct 30 14:24:40 2018

        *************************************************************
        *                                                           *
        *  Thank you very much for using Q-Chem.  Have a nice day.  *
        *                                                           *
        *************************************************************
