# Supplementary material for: Geometric and energetic data from ab initio calculations of haloethene, haloimine, halomethylenephosphine, haloiminophosphine, halodiazene, halodiphosphene and halocyclopropane
Source: Data Brief. 2019 Nov 2;27:104738. doi: 10.1016/j.dib.2019.104738 (PMC6861602; doi:10.1016/j.dib.2019.104738)
Supplement: Multimedia component 6 [file mmc6.zip › NN/B3LYP/FENNEF.out]

Q-Chem Developer Version!
                  Welcome to Q-Chem
     A Quantum Leap Into The Future Of Chemistry


 Q-Chem 5.1, Q-Chem, Inc., Pleasanton, CA (2018)

 Yihan Shao,  Zhengting Gan,  E. Epifanovsky,  A. T. B. Gilbert,  M. Wormit,  
 J. Kussmann,  A. W. Lange,  A. Behn,  Jia Deng,  Xintian Feng,  D. Ghosh,  
 M. Goldey,  P. R. Horn,  L. D. Jacobson,  I. Kaliman,  T. Kus,  A. Landau,  
 Jie Liu,  E. I. Proynov,  R. M. Richard,  R. P. Steele,  E. J. Sundstrom,  
 H. L. Woodcock III,  P. M. Zimmerman,  D. Zuev,  B. Albrecht,  E. Alguire,  
 S. A. Baeppler,  D. Barton,  Z. Benda,  Y. A. Bernard,  E. J. Berquist,  
 K. B. Bravaya,  H. Burton,  D. Casanova,  Chun-Min Chang,  Yunqing Chen,  
 A. Chien,  K. D. Closser,  M. P. Coons,  S. Coriani,  S. Dasgupta,  
 A. L. Dempwolff,  M. Diedenhofen,  Hainam Do,  R. G. Edgar,  Po-Tung Fang,  
 S. Faraji,  S. Fatehi,  Qingguo Feng,  K. D. Fenk,  J. Fosso-Tande,  
 Qinghui Ge,  A. Ghysels,  G. Gidofalvi,  J. Gomes,  J. Gonthier,  A. Gunina,  
 D. Hait,  M. W. D. Hanson-Heine,  P. H. P. Harbach,  A. W. Hauser,  
 J. E. Herr,  E. G. Hohenstein,  Z. C. Holden,  Kerwin Hui,  B. C. Huynh,  
 T.-C. Jagau,  Hyunjun Ji,  B. Kaduk,  K. Khistyaev,  Jaehoon Kim,  
 P. Klunzinger,  K. Koh,  D. Kosenkov,  L. Koulias,  T. Kowalczyk,  
 C. M. Krauter,  A. Kunitsa,  Ka Un Lao,  A. Laurent,  K. V. Lawler,  
 Joonho Lee,  D. Lefrancois,  S. Lehtola,  D. S. Levine,  Yi-Pei Li,  
 You-Sheng Lin,  Fenglai Liu,  E. Livshits,  A. Luenser,  P. Manohar,  
 E. Mansoor,  S. F. Manzer,  Shan-Ping Mao,  Yuezhi Mao,  N. Mardirossian,  
 A. V. Marenich,  T. Markovich,  L. A. Martinez-Martinez,  S. A. Maurer,  
 N. J. Mayhall,  S. C. McKenzie,  J.-M. Mewes,  A. F. Morrison,  
 J. W. Mullinax,  K. Nanda,  T. S. Nguyen-Beck,  R. Olivares-Amaya,  
 J. A. Parkhill,  T. M. Perrine,  F. Plasser,  P. Pokhilko,  S. Prager,  
 A. Prociuk,  E. Ramos,  D. R. Rehn,  F. Rob,  M. Schneider,  N. Sergueev,  
 S. M. Sharada,  S. Sharma,  D. W. Small,  T. Stauch,  T. Stein,  
 Yu-Chuan Su,  A. J. W. Thom,  A. Tkatchenko,  T. Tsuchimochi,  N. M. Tubman,  
 L. Vogt,  M. L. Vidal,  O. Vydrov,  M. A. Watson,  J. Wenzel,  
 M. de Wergifosse,  T. A. Wesolowski,  A. White,  J. Witte,  A. Yamada,  
 Jun Yang,  K. Yao,  S. Yeganeh,  S. R. Yost,  Zhi-Qiang You,  A. Zech,  
 Igor Ying Zhang,  Xing Zhang,  Yan Zhao,  Ying Zhu,  B. R. Brooks,  
 G. K. L. Chan,  C. J. Cramer,  M. S. Gordon,  W. J. Hehre,  A. Klamt,  
 M. W. Schmidt,  C. D. Sherrill,  D. G. Truhlar,  A. Aspuru-Guzik,  R. Baer,  
 A. T. Bell,  N. A. Besley,  Jeng-Da Chai,  A. E. DePrince, III,  
 R. A. DiStasio Jr.,  A. Dreuw,  B. D. Dunietz,  T. R. Furlani,  
 Chao-Ping Hsu,  Yousung Jung,  Jing Kong,  D. S. Lambrecht,  WanZhen Liang,  
 C. Ochsenfeld,  V. A. Rassolov,  L. V. Slipchenko,  J. E. Subotnik,  
 T. Van Voorhis,  J. M. Herbert,  A. I. Krylov,  P. M. W. Gill,  M. Head-Gordon

 Contributors to earlier versions of Q-Chem not listed above: 
 R. D. Adamson,  B. Austin,  J. Baker,  G. J. O. Beran,  K. Brandhorst,  
 S. T. Brown,  E. F. C. Byrd,  A. K. Chakraborty,  C.-L. Cheng,  
 Siu Hung Chien,  D. M. Chipman,  D. L. Crittenden,  H. Dachsel,  
 R. J. Doerksen,  A. D. Dutoi,  L. Fusti-Molnar,  W. A. Goddard III,  
 A. Golubeva-Zadorozhnaya,  S. R. Gwaltney,  G. Hawkins,  A. Heyden,  
 S. Hirata,  G. Kedziora,  F. J. Keil,  C. Kelley,  Jihan Kim,  R. A. King,  
 R. Z. Khaliullin,  P. P. Korambath,  W. Kurlancheek,  A. M. Lee,  M. S. Lee,  
 S. V. Levchenko,  Ching Yeh Lin,  D. Liotard,  R. C. Lochan,  I. Lotan,  
 P. E. Maslen,  N. Nair,  D. P. O'Neill,  D. Neuhauser,  E. Neuscamman,  
 C. M. Oana,  R. Olson,  B. Peters,  R. Peverati,  P. A. Pieniazek,  
 Y. M. Rhee,  J. Ritchie,  M. A. Rohrdanz,  E. Rosta,  N. J. Russ,  
 H. F. Schaefer III,  N. E. Schultz,  N. Shenvi,  A. C. Simmonett,  A. Sodt,  
 D. Stuck,  K. S. Thanthiriwatte,  V. Vanovschi,  Tao Wang,  A. Warshel,  
 C. F. Williams,  Q. Wu,  X. Xu,  W. Zhang

 Please cite Q-Chem as follows:
 Y. Shao et al., Mol. Phys. 113, 184-215 (2015)
 DOI: 10.1080/00268976.2014.952696

 Q-Chem 5.1.1 for Intel X86 EM64T Linux

 Parts of Q-Chem use Armadillo 8.300.2 (Tropical Shenanigans).
 http://arma.sourceforge.net/

 Q-Chem begins on Tue Oct 30 14:22:07 2018  

Host: 
0

     Scratch files written to /scratch/taweetham/qchem17303//
Input Ideriv = 2
Curr. Ideriv = -1
Max.  Ideriv = 2

Checking the input file for inconsistencies... 	...done.

--------------------------------------------------------------
User input:
--------------------------------------------------------------
$molecule
0 1
N 
N 1 NN 
F 2 NF 1 ANG 
F 1 NF 2 ANG  3 DHA

NN=1.25
NH=1.09
NF=1.36
NCl=1.75
NBr=1.94
NI=2.14
ANG=120.0
DHA=180.0
$end

$rem
   job_type	optimization
   basis	6-311++g**
   method	b3lyp
$end

--------------------------------------------------------------
 ----------------------------------------------------------------
             Standard Nuclear Orientation (Angstroms)
    I     Atom           X                Y                Z
 ----------------------------------------------------------------
    1      N       0.4836382817     0.3958775221    -0.0000000000
    2      N      -0.4836382817    -0.3958775221    -0.0000000000
    3      F      -1.7558565524     0.0848101850     0.0000000000
    4      F       1.7558565524    -0.0848101850    -0.0000000000
 ----------------------------------------------------------------
 Molecular Point Group                 C2h   NOp =  4
 Largest Abelian Subgroup              C2h   NOp =  4
 Nuclear Repulsion Energy =   111.4518823254 hartrees
 There are       16 alpha and       16 beta electrons
 Requested basis set is 6-311++G(d,p)
 There are 24 shells and 88 basis functions

 Total QAlloc Memory Limit   2000 MB
 Mega-Array Size       188 MB
 MEM_STATIC part       192 MB
 A cutoff of  1.0D-11 yielded    279 shell pairs
 There are      3854 function pairs (      4207 Cartesian)
 Smallest overlap matrix eigenvalue = 2.31E-04

 Scale SEOQF with 1.000000e-01/1.000000e-01/1.000000e-01

 Standard Electronic Orientation quadrupole field applied
 Nucleus-field energy     =     0.0000000023 hartrees
 Guess from superposition of atomic densities
 Warning:  Energy on first SCF cycle will be non-variational
 SAD guess density has 32.000000 electrons

 -----------------------------------------------------------------------
  General SCF calculation program by
  Eric Jon Sundstrom, Paul Horn, Yuezhi Mao, Dmitri Zuev, Alec White,
  David Stuck, Shaama M.S., Shane Yost, Joonho Lee, David Small,
  Daniel Levine, Susi Lehtola, Hugh Burton, Evgeny Epifanovsky
 -----------------------------------------------------------------------
 Exchange:     0.2000 Hartree-Fock + 0.0800 Slater + 0.7200 B88
 Correlation:  0.1900 VWN1RPA + 0.8100 LYP
 Using SG-1 standard quadrature grid
 A restricted SCF calculation will be
 performed using DIIS
 SCF converges when DIIS error is below 1.0e-08
 ---------------------------------------
  Cycle       Energy         DIIS error
 ---------------------------------------
    1    -309.6049870209      5.77e-02  
    2    -309.0471719781      7.76e-03  
    3    -309.0054749837      1.10e-02  
    4    -309.0795892971      3.00e-03  
    5    -309.0846717584      3.48e-04  
    6    -309.0847534989      6.36e-05  
    7    -309.0847567463      7.55e-06  
    8    -309.0847567859      9.20e-07  
    9    -309.0847567866      2.15e-07  
   10    -309.0847567866      2.09e-08  
   11    -309.0847567866      6.45e-09  Convergence criterion met
 ---------------------------------------
 SCF time:   CPU 3.01s  wall 4.00s 
 SCF   energy in the final basis set =     -309.0847567866
 Total energy in the final basis set =     -309.0847567866

 --------------------------------------------------------------
             Orbital Energies (a.u.) and Symmetries
 --------------------------------------------------------------

 Alpha MOs, Restricted
 -- Occupied --                  
-24.782 -24.782 -14.510 -14.509  -1.333  -1.311  -1.064  -0.739
  1 Ag    1 Bu    2 Ag    2 Bu    3 Ag    3 Bu    4 Ag    4 Bu                 
 -0.645  -0.573  -0.572  -0.522  -0.511  -0.441  -0.399  -0.332
  5 Ag    1 Au    5 Bu    1 Bg    6 Ag    6 Bu    2 Au    7 Ag                 
 -- Virtual --                   
 -0.111  -0.087   0.043   0.075   0.084   0.084   0.088   0.141
  2 Bg    7 Bu    8 Ag    8 Bu    3 Au    9 Bu    9 Ag   10 Ag                 
  0.146   0.178   0.201   0.217   0.225   0.245   0.289   0.292
  3 Bg   11 Ag   12 Ag    4 Bg   10 Bu   11 Bu    4 Au   12 Bu                 
  0.340   0.369   0.376   0.427   0.669   0.695   0.755   0.760
 13 Bu   13 Ag   14 Ag   14 Bu   15 Ag    5 Au   15 Bu   16 Ag                 
  0.775   0.863   1.003   1.146   1.244   1.249   1.258   1.328
  5 Bg   16 Bu   17 Ag   17 Bu    6 Au    6 Bg   18 Ag   18 Bu                 
  1.341   1.368   1.568   1.729   1.743   1.819   1.892   2.030
 19 Bu   19 Ag    7 Au    7 Bg   20 Bu   20 Ag   21 Bu    8 Au                 
  2.089   2.232   2.255   2.570   2.577   2.838   3.492   3.504
 21 Ag   22 Ag   22 Bu    8 Bg   23 Ag   23 Bu   24 Bu    9 Au                 
  3.549   3.683   3.706   3.715   3.716   3.756   3.761   3.881
 24 Ag    9 Bg   10 Au   25 Ag   25 Bu   10 Bg   26 Ag   26 Bu                 
  3.908   3.919   4.062   4.379   4.816   5.146   6.203   6.214
 11 Au   11 Bg   27 Ag   27 Bu   28 Ag   28 Bu   12 Bg   12 Au                 
  6.242   6.264   6.430   6.681  35.113  35.492  66.679  66.683
 29 Bu   29 Ag   30 Ag   30 Bu   31 Ag   31 Bu   32 Bu   32 Ag                 

 Beta MOs, Restricted
 -- Occupied --                  
-24.782 -24.782 -14.510 -14.509  -1.333  -1.311  -1.064  -0.739
  1 Ag    1 Bu    2 Ag    2 Bu    3 Ag    3 Bu    4 Ag    4 Bu                 
 -0.645  -0.573  -0.572  -0.522  -0.511  -0.441  -0.399  -0.332
  5 Ag    1 Au    5 Bu    1 Bg    6 Ag    6 Bu    2 Au    7 Ag                 
 -- Virtual --                   
 -0.111  -0.087   0.043   0.075   0.084   0.084   0.088   0.141
  2 Bg    7 Bu    8 Ag    8 Bu    3 Au    9 Bu    9 Ag   10 Ag                 
  0.146   0.178   0.201   0.217   0.225   0.245   0.289   0.292
  3 Bg   11 Ag   12 Ag    4 Bg   10 Bu   11 Bu    4 Au   12 Bu                 
  0.340   0.369   0.376   0.427   0.669   0.695   0.755   0.760
 13 Bu   13 Ag   14 Ag   14 Bu   15 Ag    5 Au   15 Bu   16 Ag                 
  0.775   0.863   1.003   1.146   1.244   1.249   1.258   1.328
  5 Bg   16 Bu   17 Ag   17 Bu    6 Au    6 Bg   18 Ag   18 Bu                 
  1.341   1.368   1.568   1.729   1.743   1.819   1.892   2.030
 19 Bu   19 Ag    7 Au    7 Bg   20 Bu   20 Ag   21 Bu    8 Au                 
  2.089   2.232   2.255   2.570   2.577   2.838   3.492   3.504
 21 Ag   22 Ag   22 Bu    8 Bg   23 Ag   23 Bu   24 Bu    9 Au                 
  3.549   3.683   3.706   3.715   3.716   3.756   3.761   3.881
 24 Ag    9 Bg   10 Au   25 Ag   25 Bu   10 Bg   26 Ag   26 Bu                 
  3.908   3.919   4.062   4.379   4.816   5.146   6.203   6.214
 11 Au   11 Bg   27 Ag   27 Bu   28 Ag   28 Bu   12 Bg   12 Au                 
  6.242   6.264   6.430   6.681  35.113  35.492  66.679  66.683
 29 Bu   29 Ag   30 Ag   30 Bu   31 Ag   31 Bu   32 Bu   32 Ag                 
 --------------------------------------------------------------

          Ground-State Mulliken Net Atomic Charges

     Atom                 Charge (a.u.)
  ----------------------------------------
      1 N                    -0.040484
      2 N                    -0.040484
      3 F                     0.040484
      4 F                     0.040484
  ----------------------------------------
  Sum of atomic charges =     0.000000

 -----------------------------------------------------------------
                    Cartesian Multipole Moments
 -----------------------------------------------------------------
    Charge (ESU x 10^10)
                 0.0000
    Dipole Moment (Debye)
         X      -0.0000      Y      -0.0000      Z       0.0000
       Tot       0.0000
    Quadrupole Moments (Debye-Ang)
        XX     -21.7946     XY      -0.3512     YY     -22.6098
        XZ       0.0000     YZ      -0.0000     ZZ     -20.0322
    Octopole Moments (Debye-Ang^2)
       XXX      -0.0000    XXY      -0.0000    XYY      -0.0000
       YYY      -0.0000    XXZ       0.0000    XYZ       0.0000
       YYZ       0.0000    XZZ       0.0000    YZZ      -0.0000
       ZZZ       0.0000
    Hexadecapole Moments (Debye-Ang^3)
      XXXX    -208.9995   XXXY      -2.1463   XXYY     -39.9513
      XYYY      -2.8645   YYYY     -32.1695   XXXZ       0.0000
      XXYZ      -0.0000   XYYZ       0.0000   YYYZ      -0.0000
      XXZZ     -37.3322   XYZZ      -0.5929   YYZZ      -7.6698
      XZZZ       0.0000   YZZZ      -0.0000   ZZZZ     -15.4932
 -----------------------------------------------------------------
 Calculating analytic gradient of the SCF energy
 Gradient of SCF Energy
            1           2           3           4
    1   0.0914069  -0.0914069  -0.0179998   0.0179998
    2  -0.0610633   0.0610633  -0.0365853   0.0365853
    3  -0.0000000   0.0000000   0.0000000   0.0000000
 Max gradient component =       9.141E-02
 RMS gradient           =       4.787E-02
 Gradient time:  CPU 1.14 s  wall 1.43 s
 Geometry Optimization Parameters
   NAtoms,    NIC,     NZ,  NCons,   NDum,   NFix, NCnnct, MaxDiis
        4      14       4       0       0       0       0       0


** GEOMETRY OPTIMIZATION IN DELOCALIZED INTERNAL COORDINATES **
   Searching for a Minimum

   Optimization Cycle:   1

                       Coordinates (Angstroms)
     ATOM                X               Y               Z
      1  N         0.4836382817    0.3958775221    0.0000000000
      2  N        -0.4836382817   -0.3958775221    0.0000000000
      3  F        -1.7558565524    0.0848101850    0.0000000000
      4  F         1.7558565524   -0.0848101850    0.0000000000
   Point Group: c2h   Number of degrees of freedom:     3


   Energy is   -309.084756787


 Attempting to Generate Delocalized Internal Coordinates

  3 Hessian modes will be used to form the next step
  Hessian Eigenvalues:
     0.250000    0.529475    0.832368

 Minimum Search - Taking Simple RFO Step
 Searching for Lamda that Minimizes Along All modes
 Value Taken    Lamda =  -0.07269040
 Calculated Step too Large.  Step scaled by  0.647510
 Step Taken.  Stepsize is  0.300000

                             Maximum     Tolerance    Cnvgd?
         Gradient           0.138010      0.000300      NO
         Displacement       0.232570      0.001200      NO
         Energy change     *********      0.000001      NO


 New Cartesian Coordinates Obtained by Inverse Iteration

 Displacement from previous Coordinates is:  0.378978
 ----------------------------------------------------------------
             Standard Nuclear Orientation (Angstroms)
    I     Atom           X                Y                Z
 ----------------------------------------------------------------
    1      N       0.4132398571     0.4512970165     0.0000000000
    2      N      -0.4132398571    -0.4512970165     0.0000000000
    3      F      -1.6491047716     0.1110058908     0.0000000000
    4      F       1.6491047716    -0.1110058908     0.0000000000
 ----------------------------------------------------------------
 Molecular Point Group                 C2h   NOp =  4
 Largest Abelian Subgroup              C2h   NOp =  4
 Nuclear Repulsion Energy =   115.1602039661 hartrees
 There are       16 alpha and       16 beta electrons
 Applying Cartesian multipole field
    Component          Value
    ---------          -----
     (2,0,0)        1.00000E-11
     (0,2,0)        2.00000E-11
     (0,0,2)       -3.00000E-11
 Nucleus-field energy     =     0.0000000021 hartrees
 Requested basis set is 6-311++G(d,p)
 There are 24 shells and 88 basis functions
 A cutoff of  1.0D-11 yielded    285 shell pairs
 There are      3910 function pairs (      4271 Cartesian)
 Smallest overlap matrix eigenvalue = 2.45E-04
 Guess MOs from SCF MO coefficient file

 -----------------------------------------------------------------------
  General SCF calculation program by
  Eric Jon Sundstrom, Paul Horn, Yuezhi Mao, Dmitri Zuev, Alec White,
  David Stuck, Shaama M.S., Shane Yost, Joonho Lee, David Small,
  Daniel Levine, Susi Lehtola, Hugh Burton, Evgeny Epifanovsky
 -----------------------------------------------------------------------
 Exchange:     0.2000 Hartree-Fock + 0.0800 Slater + 0.7200 B88
 Correlation:  0.1900 VWN1RPA + 0.8100 LYP
 Using SG-1 standard quadrature grid
 A restricted SCF calculation will be
 performed using DIIS
 SCF converges when DIIS error is below 1.0e-08
 ---------------------------------------
  Cycle       Energy         DIIS error
 ---------------------------------------
    1    -309.0988769099      3.26e-03  
    2    -309.1112005853      1.43e-03  
    3    -309.1106345724      1.75e-03  
    4    -309.1125253493      1.69e-04  
    5    -309.1125404608      4.02e-05  
    6    -309.1125417808      7.07e-06  
    7    -309.1125418161      1.09e-06  
    8    -309.1125418170      1.10e-07  
    9    -309.1125418170      2.35e-08  
   10    -309.1125418170      2.92e-09  Convergence criterion met
 ---------------------------------------
 SCF time:   CPU 3.36s  wall 4.00s 
 SCF   energy in the final basis set =     -309.1125418170
 Total energy in the final basis set =     -309.1125418170

 --------------------------------------------------------------
             Orbital Energies (a.u.) and Symmetries
 --------------------------------------------------------------

 Alpha MOs, Restricted
 -- Occupied --                  
-24.768 -24.768 -14.510 -14.509  -1.343  -1.306  -1.066  -0.731
  1 Ag    1 Bu    2 Ag    2 Bu    3 Ag    3 Bu    4 Ag    4 Bu                 
 -0.630  -0.587  -0.580  -0.513  -0.495  -0.438  -0.395  -0.367
  5 Ag    5 Bu    1 Au    1 Bg    6 Ag    6 Bu    2 Au    7 Ag                 
 -- Virtual --                   
 -0.110  -0.054   0.047   0.074   0.083   0.088   0.090   0.136
  2 Bg    7 Bu    8 Ag    8 Bu    3 Au    9 Ag    9 Bu   10 Ag                 
  0.147   0.172   0.199   0.214   0.225   0.253   0.294   0.296
  3 Bg   11 Ag   12 Ag    4 Bg   10 Bu   11 Bu   12 Bu    4 Au                 
  0.350   0.380   0.396   0.430   0.675   0.691   0.723   0.749
 13 Bu   13 Ag   14 Ag   14 Bu   15 Ag    5 Au   16 Ag   15 Bu                 
  0.769   0.895   1.004   1.158   1.221   1.259   1.263   1.273
  5 Bg   16 Bu   17 Ag   17 Bu    6 Bg   18 Ag   18 Bu    6 Au                 
  1.355   1.403   1.555   1.710   1.737   1.801   1.915   2.030
 19 Bu   19 Ag    7 Au   20 Bu    7 Bg   20 Ag   21 Bu    8 Au                 
  2.115   2.307   2.332   2.533   2.623   2.865   3.489   3.521
 21 Ag   22 Ag   22 Bu   23 Ag    8 Bg   23 Bu   24 Bu    9 Au                 
  3.526   3.657   3.717   3.729   3.742   3.745   3.807   3.852
 24 Ag    9 Bg   10 Au   25 Ag   25 Bu   10 Bg   26 Ag   26 Bu                 
  3.910   3.966   4.109   4.446   4.848   5.149   6.200   6.230
 11 Au   11 Bg   27 Ag   27 Bu   28 Ag   28 Bu   12 Bg   12 Au                 
  6.243   6.312   6.468   6.666  35.113  35.581  66.685  66.698
 29 Bu   29 Ag   30 Ag   30 Bu   31 Ag   31 Bu   32 Ag   32 Bu                 

 Beta MOs, Restricted
 -- Occupied --                  
-24.768 -24.768 -14.510 -14.509  -1.343  -1.306  -1.066  -0.731
  1 Ag    1 Bu    2 Ag    2 Bu    3 Ag    3 Bu    4 Ag    4 Bu                 
 -0.630  -0.587  -0.580  -0.513  -0.495  -0.438  -0.395  -0.367
  5 Ag    5 Bu    1 Au    1 Bg    6 Ag    6 Bu    2 Au    7 Ag                 
 -- Virtual --                   
 -0.110  -0.054   0.047   0.074   0.083   0.088   0.090   0.136
  2 Bg    7 Bu    8 Ag    8 Bu    3 Au    9 Ag    9 Bu   10 Ag                 
  0.147   0.172   0.199   0.214   0.225   0.253   0.294   0.296
  3 Bg   11 Ag   12 Ag    4 Bg   10 Bu   11 Bu   12 Bu    4 Au                 
  0.350   0.380   0.396   0.430   0.675   0.691   0.723   0.749
 13 Bu   13 Ag   14 Ag   14 Bu   15 Ag    5 Au   16 Ag   15 Bu                 
  0.769   0.895   1.004   1.158   1.221   1.259   1.263   1.273
  5 Bg   16 Bu   17 Ag   17 Bu    6 Bg   18 Ag   18 Bu    6 Au                 
  1.355   1.403   1.555   1.710   1.737   1.801   1.915   2.030
 19 Bu   19 Ag    7 Au   20 Bu    7 Bg   20 Ag   21 Bu    8 Au                 
  2.115   2.307   2.332   2.533   2.623   2.865   3.489   3.521
 21 Ag   22 Ag   22 Bu   23 Ag    8 Bg   23 Bu   24 Bu    9 Au                 
  3.526   3.657   3.717   3.729   3.742   3.745   3.807   3.852
 24 Ag    9 Bg   10 Au   25 Ag   25 Bu   10 Bg   26 Ag   26 Bu                 
  3.910   3.966   4.109   4.446   4.848   5.149   6.200   6.230
 11 Au   11 Bg   27 Ag   27 Bu   28 Ag   28 Bu   12 Bg   12 Au                 
  6.243   6.312   6.468   6.666  35.113  35.581  66.685  66.698
 29 Bu   29 Ag   30 Ag   30 Bu   31 Ag   31 Bu   32 Ag   32 Bu                 
 --------------------------------------------------------------

          Ground-State Mulliken Net Atomic Charges

     Atom                 Charge (a.u.)
  ----------------------------------------
      1 N                    -0.007184
      2 N                    -0.007184
      3 F                     0.007184
      4 F                     0.007184
  ----------------------------------------
  Sum of atomic charges =     0.000000

 -----------------------------------------------------------------
                    Cartesian Multipole Moments
 -----------------------------------------------------------------
    Charge (ESU x 10^10)
                 0.0000
    Dipole Moment (Debye)
         X      -0.0000      Y      -0.0000      Z       0.0000
       Tot       0.0000
    Quadrupole Moments (Debye-Ang)
        XX     -22.3495     XY       0.0185     YY     -22.1732
        XZ      -0.0000     YZ      -0.0000     ZZ     -19.8655
    Octopole Moments (Debye-Ang^2)
       XXX      -0.0000    XXY      -0.0000    XYY      -0.0000
       YYY      -0.0000    XXZ       0.0000    XYZ      -0.0000
       YYZ       0.0000    XZZ      -0.0000    YZZ      -0.0000
       ZZZ       0.0000
    Hexadecapole Moments (Debye-Ang^3)
      XXXX    -187.8367   XXXY      -1.3111   XXYY     -35.7029
      XYYY      -1.2288   YYYY     -34.5211   XXXZ       0.0000
      XXYZ      -0.0000   XYYZ       0.0000   YYYZ      -0.0000
      XXZZ     -33.2960   XYZZ      -0.0964   YYZZ      -7.9345
      XZZZ       0.0000   YZZZ      -0.0000   ZZZZ     -14.9792
 -----------------------------------------------------------------
 Calculating analytic gradient of the SCF energy
 Gradient of SCF Energy
            1           2           3           4
    1   0.0223490  -0.0223490   0.0087801  -0.0087801
    2  -0.0132034   0.0132034  -0.0099302   0.0099302
    3  -0.0000000   0.0000000   0.0000000  -0.0000000
 Max gradient component =       2.235E-02
 RMS gradient           =       1.190E-02
 Gradient time:  CPU 1.15 s  wall 1.15 s
 Geometry Optimization Parameters
   NAtoms,    NIC,     NZ,  NCons,   NDum,   NFix, NCnnct, MaxDiis
        4      14       4       0       0       0       0       0

 Cartesian Hessian Update
 Hessian Updated using BFGS Update


** GEOMETRY OPTIMIZATION IN DELOCALIZED INTERNAL COORDINATES **
   Searching for a Minimum

   Optimization Cycle:   2

                       Coordinates (Angstroms)
     ATOM                X               Y               Z
      1  N         0.4132398571    0.4512970165    0.0000000000
      2  N        -0.4132398571   -0.4512970165    0.0000000000
      3  F        -1.6491047716    0.1110058908    0.0000000000
      4  F         1.6491047716   -0.1110058908    0.0000000000
   Point Group: c2h   Number of degrees of freedom:     3


   Energy is   -309.112541817

 Hessian Updated using BFGS Update

  3 Hessian modes will be used to form the next step
  Hessian Eigenvalues:
     0.388018    0.557990    0.870838

 Minimum Search - Taking Simple RFO Step
 Searching for Lamda that Minimizes Along All modes
 Value Taken    Lamda =  -0.00171112
 Step Taken.  Stepsize is  0.064301

                             Maximum     Tolerance    Cnvgd?
         Gradient           0.021283      0.000300      NO
         Displacement       0.044807      0.001200      NO
         Energy change     -0.027785      0.000001      NO


 New Cartesian Coordinates Obtained by Inverse Iteration

 Displacement from previous Coordinates is:  0.051278
 ----------------------------------------------------------------
             Standard Nuclear Orientation (Angstroms)
    I     Atom           X                Y                Z
 ----------------------------------------------------------------
    1      N       0.3994672709     0.4617257984     0.0000000000
    2      N      -0.3994672709    -0.4617257984     0.0000000000
    3      F      -1.6432907192     0.1169985970     0.0000000000
    4      F       1.6432907192    -0.1169985970     0.0000000000
 ----------------------------------------------------------------
 Molecular Point Group                 C2h   NOp =  4
 Largest Abelian Subgroup              C2h   NOp =  4
 Nuclear Repulsion Energy =   115.0317666503 hartrees
 There are       16 alpha and       16 beta electrons
 Applying Cartesian multipole field
    Component          Value
    ---------          -----
     (2,0,0)        1.00000E-11
     (0,2,0)        2.00000E-11
     (0,0,2)       -3.00000E-11
 Nucleus-field energy     =     0.0000000020 hartrees
 Requested basis set is 6-311++G(d,p)
 There are 24 shells and 88 basis functions
 A cutoff of  1.0D-11 yielded    285 shell pairs
 There are      3910 function pairs (      4271 Cartesian)
 Smallest overlap matrix eigenvalue = 2.47E-04
 Guess MOs from SCF MO coefficient file

 -----------------------------------------------------------------------
  General SCF calculation program by
  Eric Jon Sundstrom, Paul Horn, Yuezhi Mao, Dmitri Zuev, Alec White,
  David Stuck, Shaama M.S., Shane Yost, Joonho Lee, David Small,
  Daniel Levine, Susi Lehtola, Hugh Burton, Evgeny Epifanovsky
 -----------------------------------------------------------------------
 Exchange:     0.2000 Hartree-Fock + 0.0800 Slater + 0.7200 B88
 Correlation:  0.1900 VWN1RPA + 0.8100 LYP
 Using SG-1 standard quadrature grid
 A restricted SCF calculation will be
 performed using DIIS
 SCF converges when DIIS error is below 1.0e-08
 ---------------------------------------
  Cycle       Energy         DIIS error
 ---------------------------------------
    1    -309.1128003453      7.78e-04  
    2    -309.1135217109      2.30e-04  
    3    -309.1134908649      3.29e-04  
    4    -309.1135522571      3.43e-05  
    5    -309.1135531050      5.80e-06  
    6    -309.1135531296      9.96e-07  
    7    -309.1135531302      2.10e-07  
    8    -309.1135531303      1.77e-08  
    9    -309.1135531303      3.66e-09  Convergence criterion met
 ---------------------------------------
 SCF time:   CPU 2.99s  wall 3.00s 
 SCF   energy in the final basis set =     -309.1135531303
 Total energy in the final basis set =     -309.1135531303

 --------------------------------------------------------------
             Orbital Energies (a.u.) and Symmetries
 --------------------------------------------------------------

 Alpha MOs, Restricted
 -- Occupied --                  
-24.764 -24.764 -14.512 -14.512  -1.338  -1.298  -1.069  -0.728
  1 Ag    1 Bu    2 Ag    2 Bu    3 Ag    3 Bu    4 Ag    4 Bu                 
 -0.623  -0.588  -0.578  -0.509  -0.489  -0.438  -0.396  -0.375
  5 Ag    5 Bu    1 Au    1 Bg    6 Ag    6 Bu    2 Au    7 Ag                 
 -- Virtual --                   
 -0.114  -0.061   0.047   0.074   0.079   0.083   0.089   0.135
  2 Bg    7 Bu    8 Ag    8 Bu    9 Ag    3 Au    9 Bu   10 Ag                 
  0.147   0.167   0.198   0.214   0.225   0.254   0.294   0.297
  3 Bg   11 Ag   12 Ag    4 Bg   10 Bu   11 Bu   12 Bu    4 Au                 
  0.350   0.382   0.398   0.431   0.677   0.690   0.719   0.749
 13 Bu   13 Ag   14 Ag   14 Bu   15 Ag    5 Au   16 Ag   15 Bu                 
  0.767   0.901   1.002   1.161   1.216   1.250   1.263   1.276
  5 Bg   16 Bu   17 Ag   17 Bu    6 Bg   18 Bu   18 Ag    6 Au                 
  1.357   1.406   1.553   1.702   1.739   1.791   1.920   2.030
 19 Bu   19 Ag    7 Au   20 Bu    7 Bg   20 Ag   21 Bu    8 Au                 
  2.118   2.318   2.323   2.530   2.629   2.868   3.482   3.520
 21 Ag   22 Ag   22 Bu   23 Ag    8 Bg   23 Bu   24 Bu   24 Ag                 
  3.526   3.657   3.721   3.732   3.744   3.745   3.809   3.843
  9 Au    9 Bg   10 Au   25 Ag   10 Bg   25 Bu   26 Ag   26 Bu                 
  3.893   3.960   4.086   4.446   4.831   5.119   6.201   6.234
 11 Au   11 Bg   27 Ag   27 Bu   28 Ag   28 Bu   12 Bg   12 Au                 
  6.248   6.319   6.457   6.620  35.106  35.588  66.687  66.702
 29 Bu   29 Ag   30 Ag   30 Bu   31 Ag   31 Bu   32 Ag   32 Bu                 

 Beta MOs, Restricted
 -- Occupied --                  
-24.764 -24.764 -14.512 -14.512  -1.338  -1.298  -1.069  -0.728
  1 Ag    1 Bu    2 Ag    2 Bu    3 Ag    3 Bu    4 Ag    4 Bu                 
 -0.623  -0.588  -0.578  -0.509  -0.489  -0.438  -0.396  -0.375
  5 Ag    5 Bu    1 Au    1 Bg    6 Ag    6 Bu    2 Au    7 Ag                 
 -- Virtual --                   
 -0.114  -0.061   0.047   0.074   0.079   0.083   0.089   0.135
  2 Bg    7 Bu    8 Ag    8 Bu    9 Ag    3 Au    9 Bu   10 Ag                 
  0.147   0.167   0.198   0.214   0.225   0.254   0.294   0.297
  3 Bg   11 Ag   12 Ag    4 Bg   10 Bu   11 Bu   12 Bu    4 Au                 
  0.350   0.382   0.398   0.431   0.677   0.690   0.719   0.749
 13 Bu   13 Ag   14 Ag   14 Bu   15 Ag    5 Au   16 Ag   15 Bu                 
  0.767   0.901   1.002   1.161   1.216   1.250   1.263   1.276
  5 Bg   16 Bu   17 Ag   17 Bu    6 Bg   18 Bu   18 Ag    6 Au                 
  1.357   1.406   1.553   1.702   1.739   1.791   1.920   2.030
 19 Bu   19 Ag    7 Au   20 Bu    7 Bg   20 Ag   21 Bu    8 Au                 
  2.118   2.318   2.323   2.530   2.629   2.868   3.482   3.520
 21 Ag   22 Ag   22 Bu   23 Ag    8 Bg   23 Bu   24 Bu   24 Ag                 
  3.526   3.657   3.721   3.732   3.744   3.745   3.809   3.843
  9 Au    9 Bg   10 Au   25 Ag   10 Bg   25 Bu   26 Ag   26 Bu                 
  3.893   3.960   4.086   4.446   4.831   5.119   6.201   6.234
 11 Au   11 Bg   27 Ag   27 Bu   28 Ag   28 Bu   12 Bg   12 Au                 
  6.248   6.319   6.457   6.620  35.106  35.588  66.687  66.702
 29 Bu   29 Ag   30 Ag   30 Bu   31 Ag   31 Bu   32 Ag   32 Bu                 
 --------------------------------------------------------------

          Ground-State Mulliken Net Atomic Charges

     Atom                 Charge (a.u.)
  ----------------------------------------
      1 N                     0.004202
      2 N                     0.004202
      3 F                    -0.004202
      4 F                    -0.004202
  ----------------------------------------
  Sum of atomic charges =     0.000000

 -----------------------------------------------------------------
                    Cartesian Multipole Moments
 -----------------------------------------------------------------
    Charge (ESU x 10^10)
                 0.0000
    Dipole Moment (Debye)
         X       0.0000      Y       0.0000      Z       0.0000
       Tot       0.0000
    Quadrupole Moments (Debye-Ang)
        XX     -22.5894     XY       0.0759     YY     -22.0691
        XZ       0.0000     YZ       0.0000     ZZ     -19.8649
    Octopole Moments (Debye-Ang^2)
       XXX       0.0000    XXY       0.0000    XYY       0.0000
       YYY       0.0000    XXZ       0.0000    XYZ       0.0000
       YYZ       0.0000    XZZ       0.0000    YZZ       0.0000
       ZZZ       0.0000
    Hexadecapole Moments (Debye-Ang^3)
      XXXX    -187.1961   XXXY      -1.0502   XXYY     -35.4921
      XYYY      -0.8055   YYYY     -34.9040   XXXZ       0.0000
      XXYZ      -0.0000   XYYZ       0.0000   YYYZ       0.0000
      XXZZ     -33.1312   XYZZ       0.0351   YYZZ      -7.9847
      XZZZ       0.0000   YZZZ       0.0000   ZZZZ     -14.9186
 -----------------------------------------------------------------
 Calculating analytic gradient of the SCF energy
 Gradient of SCF Energy
            1           2           3           4
    1   0.0067443  -0.0067443   0.0075466  -0.0075466
    2  -0.0018449   0.0018449  -0.0027877   0.0027877
    3   0.0000000  -0.0000000  -0.0000000  -0.0000000
 Max gradient component =       7.547E-03
 RMS gradient           =       4.351E-03
 Gradient time:  CPU 1.14 s  wall 1.15 s
 Geometry Optimization Parameters
   NAtoms,    NIC,     NZ,  NCons,   NDum,   NFix, NCnnct, MaxDiis
        4      14       4       0       0       0       0       0

 Cartesian Hessian Update
 Hessian Updated using BFGS Update


** GEOMETRY OPTIMIZATION IN DELOCALIZED INTERNAL COORDINATES **
   Searching for a Minimum

   Optimization Cycle:   3

                       Coordinates (Angstroms)
     ATOM                X               Y               Z
      1  N         0.3994672709    0.4617257984    0.0000000000
      2  N        -0.3994672709   -0.4617257984    0.0000000000
      3  F        -1.6432907192    0.1169985970    0.0000000000
      4  F         1.6432907192   -0.1169985970    0.0000000000
   Point Group: c2h   Number of degrees of freedom:     3


   Energy is   -309.113553130

 Hessian Updated using BFGS Update

  3 Hessian modes will be used to form the next step
  Hessian Eigenvalues:
     0.282897    0.597580    0.910661

 Minimum Search - Taking Simple RFO Step
 Searching for Lamda that Minimizes Along All modes
 Value Taken    Lamda =  -0.00034889
 Step Taken.  Stepsize is  0.032171

                             Maximum     Tolerance    Cnvgd?
         Gradient           0.008504      0.000300      NO
         Displacement       0.026842      0.001200      NO
         Energy change     -0.001011      0.000001      NO


 New Cartesian Coordinates Obtained by Inverse Iteration

 Displacement from previous Coordinates is:  0.025180
 ----------------------------------------------------------------
             Standard Nuclear Orientation (Angstroms)
    I     Atom           X                Y                Z
 ----------------------------------------------------------------
    1      N       0.3966760578     0.4633321797     0.0000000000
    2      N      -0.3966760578    -0.4633321797     0.0000000000
    3      F      -1.6519620435     0.1187907636     0.0000000000
    4      F       1.6519620435    -0.1187907636     0.0000000000
 ----------------------------------------------------------------
 Molecular Point Group                 C2h   NOp =  4
 Largest Abelian Subgroup              C2h   NOp =  4
 Nuclear Repulsion Energy =   114.4790269157 hartrees
 There are       16 alpha and       16 beta electrons
 Applying Cartesian multipole field
    Component          Value
    ---------          -----
     (2,0,0)        1.00000E-11
     (0,2,0)        2.00000E-11
     (0,0,2)       -3.00000E-11
 Nucleus-field energy     =     0.0000000021 hartrees
 Requested basis set is 6-311++G(d,p)
 There are 24 shells and 88 basis functions
 A cutoff of  1.0D-11 yielded    283 shell pairs
 There are      3870 function pairs (      4223 Cartesian)
 Smallest overlap matrix eigenvalue = 2.47E-04
 Guess MOs from SCF MO coefficient file

 -----------------------------------------------------------------------
  General SCF calculation program by
  Eric Jon Sundstrom, Paul Horn, Yuezhi Mao, Dmitri Zuev, Alec White,
  David Stuck, Shaama M.S., Shane Yost, Joonho Lee, David Small,
  Daniel Levine, Susi Lehtola, Hugh Burton, Evgeny Epifanovsky
 -----------------------------------------------------------------------
 Exchange:     0.2000 Hartree-Fock + 0.0800 Slater + 0.7200 B88
 Correlation:  0.1900 VWN1RPA + 0.8100 LYP
 Using SG-1 standard quadrature grid
 A restricted SCF calculation will be
 performed using DIIS
 SCF converges when DIIS error is below 1.0e-08
 ---------------------------------------
  Cycle       Energy         DIIS error
 ---------------------------------------
    1    -309.1135733360      4.12e-04  
    2    -309.1137577487      8.28e-05  
    3    -309.1137567108      1.03e-04  
    4    -309.1137618390      2.47e-05  
    5    -309.1137622763      2.15e-06  
    6    -309.1137622804      3.15e-07  
    7    -309.1137622805      7.19e-08  
    8    -309.1137622805      8.40e-09  Convergence criterion met
 ---------------------------------------
 SCF time:   CPU 2.65s  wall 3.00s 
 SCF   energy in the final basis set =     -309.1137622805
 Total energy in the final basis set =     -309.1137622805

 --------------------------------------------------------------
             Orbital Energies (a.u.) and Symmetries
 --------------------------------------------------------------

 Alpha MOs, Restricted
 -- Occupied --                  
-24.764 -24.764 -14.514 -14.514  -1.333  -1.293  -1.072  -0.726
  1 Ag    1 Bu    2 Ag    2 Bu    3 Ag    3 Bu    4 Ag    4 Bu                 
 -0.620  -0.587  -0.576  -0.506  -0.487  -0.439  -0.399  -0.378
  5 Ag    5 Bu    1 Au    1 Bg    6 Ag    6 Bu    2 Au    7 Ag                 
 -- Virtual --                   
 -0.115  -0.071   0.047   0.072   0.073   0.083   0.088   0.135
  2 Bg    7 Bu    8 Ag    9 Ag    8 Bu    3 Au    9 Bu   10 Ag                 
  0.147   0.165   0.197   0.213   0.225   0.254   0.294   0.297
  3 Bg   11 Ag   12 Ag    4 Bg   10 Bu   11 Bu   12 Bu    4 Au                 
  0.349   0.382   0.398   0.431   0.674   0.689   0.719   0.749
 13 Bu   13 Ag   14 Ag   14 Bu   15 Ag    5 Au   16 Ag   15 Bu                 
  0.767   0.902   0.999   1.161   1.216   1.249   1.266   1.275
  5 Bg   16 Bu   17 Ag   17 Bu    6 Bg   18 Bu   18 Ag    6 Au                 
  1.359   1.405   1.553   1.701   1.739   1.784   1.917   2.032
 19 Bu   19 Ag    7 Au   20 Bu    7 Bg   20 Ag   21 Bu    8 Au                 
  2.116   2.311   2.320   2.532   2.631   2.869   3.476   3.512
 21 Ag   22 Bu   22 Ag   23 Ag    8 Bg   23 Bu   24 Bu   24 Ag                 
  3.529   3.661   3.722   3.733   3.744   3.746   3.810   3.838
  9 Au    9 Bg   10 Au   25 Ag   10 Bg   25 Bu   26 Ag   26 Bu                 
  3.880   3.949   4.069   4.437   4.813   5.098   6.202   6.234
 11 Au   11 Bg   27 Ag   27 Bu   28 Ag   28 Bu   12 Bg   12 Au                 
  6.249   6.317   6.437   6.593  35.101  35.591  66.689  66.703
 29 Bu   29 Ag   30 Ag   30 Bu   31 Ag   31 Bu   32 Ag   32 Bu                 

 Beta MOs, Restricted
 -- Occupied --                  
-24.764 -24.764 -14.514 -14.514  -1.333  -1.293  -1.072  -0.726
  1 Ag    1 Bu    2 Ag    2 Bu    3 Ag    3 Bu    4 Ag    4 Bu                 
 -0.620  -0.587  -0.576  -0.506  -0.487  -0.439  -0.399  -0.378
  5 Ag    5 Bu    1 Au    1 Bg    6 Ag    6 Bu    2 Au    7 Ag                 
 -- Virtual --                   
 -0.115  -0.071   0.047   0.072   0.073   0.083   0.088   0.135
  2 Bg    7 Bu    8 Ag    9 Ag    8 Bu    3 Au    9 Bu   10 Ag                 
  0.147   0.165   0.197   0.213   0.225   0.254   0.294   0.297
  3 Bg   11 Ag   12 Ag    4 Bg   10 Bu   11 Bu   12 Bu    4 Au                 
  0.349   0.382   0.398   0.431   0.674   0.689   0.719   0.749
 13 Bu   13 Ag   14 Ag   14 Bu   15 Ag    5 Au   16 Ag   15 Bu                 
  0.767   0.902   0.999   1.161   1.216   1.249   1.266   1.275
  5 Bg   16 Bu   17 Ag   17 Bu    6 Bg   18 Bu   18 Ag    6 Au                 
  1.359   1.405   1.553   1.701   1.739   1.784   1.917   2.032
 19 Bu   19 Ag    7 Au   20 Bu    7 Bg   20 Ag   21 Bu    8 Au                 
  2.116   2.311   2.320   2.532   2.631   2.869   3.476   3.512
 21 Ag   22 Bu   22 Ag   23 Ag    8 Bg   23 Bu   24 Bu   24 Ag                 
  3.529   3.661   3.722   3.733   3.744   3.746   3.810   3.838
  9 Au    9 Bg   10 Au   25 Ag   10 Bg   25 Bu   26 Ag   26 Bu                 
  3.880   3.949   4.069   4.437   4.813   5.098   6.202   6.234
 11 Au   11 Bg   27 Ag   27 Bu   28 Ag   28 Bu   12 Bg   12 Au                 
  6.249   6.317   6.437   6.593  35.101  35.591  66.689  66.703
 29 Bu   29 Ag   30 Ag   30 Bu   31 Ag   31 Bu   32 Ag   32 Bu                 
 --------------------------------------------------------------

          Ground-State Mulliken Net Atomic Charges

     Atom                 Charge (a.u.)
  ----------------------------------------
      1 N                     0.009393
      2 N                     0.009392
      3 F                    -0.009392
      4 F                    -0.009392
  ----------------------------------------
  Sum of atomic charges =     0.000000

 -----------------------------------------------------------------
                    Cartesian Multipole Moments
 -----------------------------------------------------------------
    Charge (ESU x 10^10)
                 0.0000
    Dipole Moment (Debye)
         X       0.0000      Y       0.0000      Z      -0.0000
       Tot       0.0000
    Quadrupole Moments (Debye-Ang)
        XX     -22.7163     XY       0.0819     YY     -22.0429
        XZ      -0.0000     YZ       0.0000     ZZ     -19.8799
    Octopole Moments (Debye-Ang^2)
       XXX       0.0000    XXY       0.0000    XYY       0.0000
       YYY       0.0000    XXZ      -0.0000    XYZ      -0.0000
       YYZ      -0.0000    XZZ       0.0000    YZZ       0.0000
       ZZZ      -0.0000
    Hexadecapole Moments (Debye-Ang^3)
      XXXX    -189.2133   XXXY      -0.9559   XXYY     -35.8197
      XYYY      -0.6449   YYYY     -34.9062   XXXZ      -0.0000
      XXYZ       0.0000   XYYZ       0.0000   YYYZ       0.0000
      XXZZ     -33.4760   XYZZ       0.0872   YYZZ      -7.9866
      XZZZ       0.0000   YZZZ       0.0000   ZZZZ     -14.9211
 -----------------------------------------------------------------
 Calculating analytic gradient of the SCF energy
 Gradient of SCF Energy
            1           2           3           4
    1   0.0018223  -0.0018223   0.0017122  -0.0017122
    2   0.0007041  -0.0007041  -0.0003808   0.0003808
    3  -0.0000000   0.0000000  -0.0000000   0.0000000
 Max gradient component =       1.822E-03
 RMS gradient           =       1.072E-03
 Gradient time:  CPU 1.14 s  wall 1.14 s
 Geometry Optimization Parameters
   NAtoms,    NIC,     NZ,  NCons,   NDum,   NFix, NCnnct, MaxDiis
        4      14       4       0       0       0       0       0

 Cartesian Hessian Update
 Hessian Updated using BFGS Update


** GEOMETRY OPTIMIZATION IN DELOCALIZED INTERNAL COORDINATES **
   Searching for a Minimum

   Optimization Cycle:   4

                       Coordinates (Angstroms)
     ATOM                X               Y               Z
      1  N         0.3966760578    0.4633321797    0.0000000000
      2  N        -0.3966760578   -0.4633321797    0.0000000000
      3  F        -1.6519620435    0.1187907636    0.0000000000
      4  F         1.6519620435   -0.1187907636    0.0000000000
   Point Group: c2h   Number of degrees of freedom:     3


   Energy is   -309.113762280

 Hessian Updated using BFGS Update

  3 Hessian modes will be used to form the next step
  Hessian Eigenvalues:
     0.246095    0.538551    0.916945

 Minimum Search - Taking Simple RFO Step
 Searching for Lamda that Minimizes Along All modes
 Value Taken    Lamda =  -0.00002317
 Step Taken.  Stepsize is  0.008659

                             Maximum     Tolerance    Cnvgd?
         Gradient           0.002251      0.000300      NO
         Displacement       0.007665      0.001200      NO
         Energy change     -0.000209      0.000001      NO


 New Cartesian Coordinates Obtained by Inverse Iteration

 Displacement from previous Coordinates is:  0.007585
 ----------------------------------------------------------------
             Standard Nuclear Orientation (Angstroms)
    I     Atom           X                Y                Z
 ----------------------------------------------------------------
    1      N       0.3960242795     0.4631439421     0.0000000000
    2      N      -0.3960242795    -0.4631439421     0.0000000000
    3      F      -1.6546975027     0.1191250750     0.0000000000
    4      F       1.6546975027    -0.1191250750     0.0000000000
 ----------------------------------------------------------------
 Molecular Point Group                 C2h   NOp =  4
 Largest Abelian Subgroup              C2h   NOp =  4
 Nuclear Repulsion Energy =   114.3380176969 hartrees
 There are       16 alpha and       16 beta electrons
 Applying Cartesian multipole field
    Component          Value
    ---------          -----
     (2,0,0)        1.00000E-11
     (0,2,0)        2.00000E-11
     (0,0,2)       -3.00000E-11
 Nucleus-field energy     =     0.0000000021 hartrees
 Requested basis set is 6-311++G(d,p)
 There are 24 shells and 88 basis functions
 A cutoff of  1.0D-11 yielded    283 shell pairs
 There are      3870 function pairs (      4223 Cartesian)
 Smallest overlap matrix eigenvalue = 2.46E-04
 Guess MOs from SCF MO coefficient file

 -----------------------------------------------------------------------
  General SCF calculation program by
  Eric Jon Sundstrom, Paul Horn, Yuezhi Mao, Dmitri Zuev, Alec White,
  David Stuck, Shaama M.S., Shane Yost, Joonho Lee, David Small,
  Daniel Levine, Susi Lehtola, Hugh Burton, Evgeny Epifanovsky
 -----------------------------------------------------------------------
 Exchange:     0.2000 Hartree-Fock + 0.0800 Slater + 0.7200 B88
 Correlation:  0.1900 VWN1RPA + 0.8100 LYP
 Using SG-1 standard quadrature grid
 A restricted SCF calculation will be
 performed using DIIS
 SCF converges when DIIS error is below 1.0e-08
 ---------------------------------------
  Cycle       Energy         DIIS error
 ---------------------------------------
    1    -309.1137604786      1.12e-04  
    2    -309.1137742175      2.61e-05  
    3    -309.1137737284      4.04e-05  
    4    -309.1137746435      4.24e-06  
    5    -309.1137746563      8.10e-07  
    6    -309.1137746569      1.21e-07  
    7    -309.1137746569      2.50e-08  
    8    -309.1137746569      3.03e-09  Convergence criterion met
 ---------------------------------------
 SCF time:   CPU 2.65s  wall 3.00s 
 SCF   energy in the final basis set =     -309.1137746569
 Total energy in the final basis set =     -309.1137746569

 --------------------------------------------------------------
             Orbital Energies (a.u.) and Symmetries
 --------------------------------------------------------------

 Alpha MOs, Restricted
 -- Occupied --                  
-24.763 -24.763 -14.515 -14.514  -1.332  -1.292  -1.073  -0.726
  1 Ag    1 Bu    2 Ag    2 Bu    3 Ag    3 Bu    4 Ag    4 Bu                 
 -0.619  -0.587  -0.575  -0.505  -0.487  -0.439  -0.399  -0.378
  5 Ag    5 Bu    1 Au    1 Bg    6 Ag    6 Bu    2 Au    7 Ag                 
 -- Virtual --                   
 -0.116  -0.074   0.047   0.070   0.073   0.083   0.088   0.135
  2 Bg    7 Bu    8 Ag    9 Ag    8 Bu    3 Au    9 Bu   10 Ag                 
  0.147   0.164   0.197   0.213   0.225   0.254   0.294   0.296
  3 Bg   11 Ag   12 Ag    4 Bg   10 Bu   11 Bu   12 Bu    4 Au                 
  0.350   0.382   0.398   0.431   0.673   0.689   0.719   0.749
 13 Bu   13 Ag   14 Ag   14 Bu   15 Ag    5 Au   16 Ag   15 Bu                 
  0.767   0.902   0.999   1.161   1.216   1.249   1.267   1.275
  5 Bg   16 Bu   17 Ag   17 Bu    6 Bg   18 Bu   18 Ag    6 Au                 
  1.360   1.405   1.553   1.701   1.738   1.783   1.916   2.033
 19 Bu   19 Ag    7 Au   20 Bu    7 Bg   20 Ag   21 Bu    8 Au                 
  2.116   2.308   2.322   2.534   2.632   2.870   3.475   3.510
 21 Ag   22 Bu   22 Ag   23 Ag    8 Bg   23 Bu   24 Bu   24 Ag                 
  3.529   3.662   3.722   3.733   3.744   3.746   3.812   3.837
  9 Au    9 Bg   10 Au   25 Ag   10 Bg   25 Bu   26 Ag   26 Bu                 
  3.877   3.946   4.065   4.434   4.809   5.092   6.203   6.234
 11 Au   11 Bg   27 Ag   27 Bu   28 Ag   28 Bu   12 Bg   12 Au                 
  6.249   6.317   6.432   6.586  35.099  35.595  66.689  66.703
 29 Bu   29 Ag   30 Ag   30 Bu   31 Ag   31 Bu   32 Ag   32 Bu                 

 Beta MOs, Restricted
 -- Occupied --                  
-24.763 -24.763 -14.515 -14.514  -1.332  -1.292  -1.073  -0.726
  1 Ag    1 Bu    2 Ag    2 Bu    3 Ag    3 Bu    4 Ag    4 Bu                 
 -0.619  -0.587  -0.575  -0.505  -0.487  -0.439  -0.399  -0.378
  5 Ag    5 Bu    1 Au    1 Bg    6 Ag    6 Bu    2 Au    7 Ag                 
 -- Virtual --                   
 -0.116  -0.074   0.047   0.070   0.073   0.083   0.088   0.135
  2 Bg    7 Bu    8 Ag    9 Ag    8 Bu    3 Au    9 Bu   10 Ag                 
  0.147   0.164   0.197   0.213   0.225   0.254   0.294   0.296
  3 Bg   11 Ag   12 Ag    4 Bg   10 Bu   11 Bu   12 Bu    4 Au                 
  0.350   0.382   0.398   0.431   0.673   0.689   0.719   0.749
 13 Bu   13 Ag   14 Ag   14 Bu   15 Ag    5 Au   16 Ag   15 Bu                 
  0.767   0.902   0.999   1.161   1.216   1.249   1.267   1.275
  5 Bg   16 Bu   17 Ag   17 Bu    6 Bg   18 Bu   18 Ag    6 Au                 
  1.360   1.405   1.553   1.701   1.738   1.783   1.916   2.033
 19 Bu   19 Ag    7 Au   20 Bu    7 Bg   20 Ag   21 Bu    8 Au                 
  2.116   2.308   2.322   2.534   2.632   2.870   3.475   3.510
 21 Ag   22 Bu   22 Ag   23 Ag    8 Bg   23 Bu   24 Bu   24 Ag                 
  3.529   3.662   3.722   3.733   3.744   3.746   3.812   3.837
  9 Au    9 Bg   10 Au   25 Ag   10 Bg   25 Bu   26 Ag   26 Bu                 
  3.877   3.946   4.065   4.434   4.809   5.092   6.203   6.234
 11 Au   11 Bg   27 Ag   27 Bu   28 Ag   28 Bu   12 Bg   12 Au                 
  6.249   6.317   6.432   6.586  35.099  35.595  66.689  66.703
 29 Bu   29 Ag   30 Ag   30 Bu   31 Ag   31 Bu   32 Ag   32 Bu                 
 --------------------------------------------------------------

          Ground-State Mulliken Net Atomic Charges

     Atom                 Charge (a.u.)
  ----------------------------------------
      1 N                     0.010571
      2 N                     0.010571
      3 F                    -0.010571
      4 F                    -0.010571
  ----------------------------------------
  Sum of atomic charges =     0.000000

 -----------------------------------------------------------------
                    Cartesian Multipole Moments
 -----------------------------------------------------------------
    Charge (ESU x 10^10)
                 0.0000
    Dipole Moment (Debye)
         X       0.0000      Y       0.0000      Z       0.0000
       Tot       0.0000
    Quadrupole Moments (Debye-Ang)
        XX     -22.7469     XY       0.0816     YY     -22.0377
        XZ      -0.0000     YZ      -0.0000     ZZ     -19.8825
    Octopole Moments (Debye-Ang^2)
       XXX       0.0000    XXY       0.0000    XYY       0.0000
       YYY       0.0000    XXZ       0.0000    XYZ      -0.0000
       YYZ       0.0000    XZZ       0.0000    YZZ       0.0000
       ZZZ       0.0000
    Hexadecapole Moments (Debye-Ang^3)
      XXXX    -189.8171   XXXY      -0.9289   XXYY     -35.9193
      XYYY      -0.6017   YYYY     -34.8715   XXXZ      -0.0000
      XXYZ      -0.0000   XYYZ      -0.0000   YYYZ      -0.0000
      XXZZ     -33.5819   XYZZ       0.1012   YYZZ      -7.9814
      XZZZ      -0.0000   YZZZ      -0.0000   ZZZZ     -14.9209
 -----------------------------------------------------------------
 Calculating analytic gradient of the SCF energy
 Gradient of SCF Energy
            1           2           3           4
    1   0.0002258  -0.0002259   0.0000995  -0.0000995
    2   0.0002098  -0.0002098   0.0000612  -0.0000612
    3  -0.0000000   0.0000000  -0.0000000   0.0000000
 Max gradient component =       2.259E-04
 RMS gradient           =       1.346E-04
 Gradient time:  CPU 1.14 s  wall 1.14 s
 Geometry Optimization Parameters
   NAtoms,    NIC,     NZ,  NCons,   NDum,   NFix, NCnnct, MaxDiis
        4      14       4       0       0       0       0       0

 Cartesian Hessian Update
 Hessian Updated using BFGS Update


** GEOMETRY OPTIMIZATION IN DELOCALIZED INTERNAL COORDINATES **
   Searching for a Minimum

   Optimization Cycle:   5

                       Coordinates (Angstroms)
     ATOM                X               Y               Z
      1  N         0.3960242795    0.4631439421    0.0000000000
      2  N        -0.3960242795   -0.4631439421    0.0000000000
      3  F        -1.6546975027    0.1191250750    0.0000000000
      4  F         1.6546975027   -0.1191250750    0.0000000000
   Point Group: c2h   Number of degrees of freedom:     3


   Energy is   -309.113774657

 Hessian Updated using BFGS Update

  3 Hessian modes will be used to form the next step
  Hessian Eigenvalues:
     0.240645    0.510175    0.919148

 Minimum Search - Taking Simple RFO Step
 Searching for Lamda that Minimizes Along All modes
 Value Taken    Lamda =   0.00000000
 Step Taken.  Stepsize is  0.000673

                             Maximum     Tolerance    Cnvgd?
         Gradient           0.000229      0.000300     YES
         Displacement       0.000599      0.001200     YES
         Energy change     -0.000012      0.000001      NO


                       Distance Matrix (Angstroms)
             N (  1)   N (  2)   F (  3)
   N (  2)  1.218749
   F (  3)  2.079377  1.386829
   F (  4)  1.386829  2.079377  3.317960

 Final energy is   -309.11377465690077     


 ******************************
 **  OPTIMIZATION CONVERGED  **
 ******************************

                       Coordinates (Angstroms)
     ATOM                X               Y               Z
      1  N         0.3960242795    0.4631439421    0.0000000000
      2  N        -0.3960242795   -0.4631439421    0.0000000000
      3  F        -1.6546975027    0.1191250750    0.0000000000
      4  F         1.6546975027   -0.1191250750    0.0000000000

Z-matrix Print:
$molecule
0 1
N 
N  1 1.218749
F  1 1.386829 2 105.707515
F  2 1.386829 1 105.707515 3 -180.000000 0
$end


 --------------------------------------------------------------
             Orbital Energies (a.u.) and Symmetries
 --------------------------------------------------------------

 Alpha MOs, Restricted
 -- Occupied --                  
-24.763 -24.763 -14.515 -14.514  -1.332  -1.292  -1.073  -0.726
  1 Ag    1 Bu    2 Ag    2 Bu    3 Ag    3 Bu    4 Ag    4 Bu                 
 -0.619  -0.587  -0.575  -0.505  -0.487  -0.439  -0.399  -0.378
  5 Ag    5 Bu    1 Au    1 Bg    6 Ag    6 Bu    2 Au    7 Ag                 
 -- Virtual --                   
 -0.116  -0.074   0.047   0.070   0.073   0.083   0.088   0.135
  2 Bg    7 Bu    8 Ag    9 Ag    8 Bu    3 Au    9 Bu   10 Ag                 
  0.147   0.164   0.197   0.213   0.225   0.254   0.294   0.296
  3 Bg   11 Ag   12 Ag    4 Bg   10 Bu   11 Bu   12 Bu    4 Au                 
  0.350   0.382   0.398   0.431   0.673   0.689   0.719   0.749
 13 Bu   13 Ag   14 Ag   14 Bu   15 Ag    5 Au   16 Ag   15 Bu                 
  0.767   0.902   0.999   1.161   1.216   1.249   1.267   1.275
  5 Bg   16 Bu   17 Ag   17 Bu    6 Bg   18 Bu   18 Ag    6 Au                 
  1.360   1.405   1.553   1.701   1.738   1.783   1.916   2.033
 19 Bu   19 Ag    7 Au   20 Bu    7 Bg   20 Ag   21 Bu    8 Au                 
  2.116   2.308   2.322   2.534   2.632   2.870   3.475   3.510
 21 Ag   22 Bu   22 Ag   23 Ag    8 Bg   23 Bu   24 Bu   24 Ag                 
  3.529   3.662   3.722   3.733   3.744   3.746   3.812   3.837
  9 Au    9 Bg   10 Au   25 Ag   10 Bg   25 Bu   26 Ag   26 Bu                 
  3.877   3.946   4.065   4.434   4.809   5.092   6.203   6.234
 11 Au   11 Bg   27 Ag   27 Bu   28 Ag   28 Bu   12 Bg   12 Au                 
  6.249   6.317   6.432   6.586  35.099  35.595  66.689  66.703
 29 Bu   29 Ag   30 Ag   30 Bu   31 Ag   31 Bu   32 Ag   32 Bu                 

 Beta MOs, Restricted
 -- Occupied --                  
-24.763 -24.763 -14.515 -14.514  -1.332  -1.292  -1.073  -0.726
  1 Ag    1 Bu    2 Ag    2 Bu    3 Ag    3 Bu    4 Ag    4 Bu                 
 -0.619  -0.587  -0.575  -0.505  -0.487  -0.439  -0.399  -0.378
  5 Ag    5 Bu    1 Au    1 Bg    6 Ag    6 Bu    2 Au    7 Ag                 
 -- Virtual --                   
 -0.116  -0.074   0.047   0.070   0.073   0.083   0.088   0.135
  2 Bg    7 Bu    8 Ag    9 Ag    8 Bu    3 Au    9 Bu   10 Ag                 
  0.147   0.164   0.197   0.213   0.225   0.254   0.294   0.296
  3 Bg   11 Ag   12 Ag    4 Bg   10 Bu   11 Bu   12 Bu    4 Au                 
  0.350   0.382   0.398   0.431   0.673   0.689   0.719   0.749
 13 Bu   13 Ag   14 Ag   14 Bu   15 Ag    5 Au   16 Ag   15 Bu                 
  0.767   0.902   0.999   1.161   1.216   1.249   1.267   1.275
  5 Bg   16 Bu   17 Ag   17 Bu    6 Bg   18 Bu   18 Ag    6 Au                 
  1.360   1.405   1.553   1.701   1.738   1.783   1.916   2.033
 19 Bu   19 Ag    7 Au   20 Bu    7 Bg   20 Ag   21 Bu    8 Au                 
  2.116   2.308   2.322   2.534   2.632   2.870   3.475   3.510
 21 Ag   22 Bu   22 Ag   23 Ag    8 Bg   23 Bu   24 Bu   24 Ag                 
  3.529   3.662   3.722   3.733   3.744   3.746   3.812   3.837
  9 Au    9 Bg   10 Au   25 Ag   10 Bg   25 Bu   26 Ag   26 Bu                 
  3.877   3.946   4.065   4.434   4.809   5.092   6.203   6.234
 11 Au   11 Bg   27 Ag   27 Bu   28 Ag   28 Bu   12 Bg   12 Au                 
  6.249   6.317   6.432   6.586  35.099  35.595  66.689  66.703
 29 Bu   29 Ag   30 Ag   30 Bu   31 Ag   31 Bu   32 Ag   32 Bu                 
 --------------------------------------------------------------

          Ground-State Mulliken Net Atomic Charges

     Atom                 Charge (a.u.)
  ----------------------------------------
      1 N                     0.010571
      2 N                     0.010571
      3 F                    -0.010571
      4 F                    -0.010571
  ----------------------------------------
  Sum of atomic charges =     0.000000

 -----------------------------------------------------------------
                    Cartesian Multipole Moments
 -----------------------------------------------------------------
    Charge (ESU x 10^10)
                 0.0000
    Dipole Moment (Debye)
         X       0.0000      Y       0.0000      Z       0.0000
       Tot       0.0000
    Quadrupole Moments (Debye-Ang)
        XX     -22.7469     XY       0.0816     YY     -22.0377
        XZ      -0.0000     YZ      -0.0000     ZZ     -19.8825
    Octopole Moments (Debye-Ang^2)
       XXX       0.0000    XXY       0.0000    XYY       0.0000
       YYY       0.0000    XXZ       0.0000    XYZ      -0.0000
       YYZ       0.0000    XZZ       0.0000    YZZ       0.0000
       ZZZ       0.0000
    Hexadecapole Moments (Debye-Ang^3)
      XXXX    -189.8171   XXXY      -0.9289   XXYY     -35.9193
      XYYY      -0.6017   YYYY     -34.8715   XXXZ      -0.0000
      XXYZ      -0.0000   XYYZ      -0.0000   YYYZ      -0.0000
      XXZZ     -33.5819   XYZZ       0.1012   YYZZ      -7.9814
      XZZZ      -0.0000   YZZZ      -0.0000   ZZZZ     -14.9209
 -----------------------------------------------------------------
Archival summary:
1\1\TWL02\OPT\ProcedureUnspecified\BasisUnspecified\22\taweetha\TueOct3014:22:292018TueOct3014:22:292018\0\\#,OPT,ProcedureUnspecified,BasisUnspecified,\\0,1\N\N,1,1.21875\F,1,1.38683,2,105.708\F,2,1.38683,1,105.708,3,-180,0\\\@

 Total job time:  21.43s(wall), 20.52s(cpu) 
 Tue Oct 30 14:22:29 2018

        *************************************************************
        *                                                           *
        *  Thank you very much for using Q-Chem.  Have a nice day.  *
        *                                                           *
        *************************************************************


 
User input: 2 of 2 
 
Q-Chem Developer Version!
                  Welcome to Q-Chem
     A Quantum Leap Into The Future Of Chemistry


 Q-Chem 5.1, Q-Chem, Inc., Pleasanton, CA (2018)

 Yihan Shao,  Zhengting Gan,  E. Epifanovsky,  A. T. B. Gilbert,  M. Wormit,  
 J. Kussmann,  A. W. Lange,  A. Behn,  Jia Deng,  Xintian Feng,  D. Ghosh,  
 M. Goldey,  P. R. Horn,  L. D. Jacobson,  I. Kaliman,  T. Kus,  A. Landau,  
 Jie Liu,  E. I. Proynov,  R. M. Richard,  R. P. Steele,  E. J. Sundstrom,  
 H. L. Woodcock III,  P. M. Zimmerman,  D. Zuev,  B. Albrecht,  E. Alguire,  
 S. A. Baeppler,  D. Barton,  Z. Benda,  Y. A. Bernard,  E. J. Berquist,  
 K. B. Bravaya,  H. Burton,  D. Casanova,  Chun-Min Chang,  Yunqing Chen,  
 A. Chien,  K. D. Closser,  M. P. Coons,  S. Coriani,  S. Dasgupta,  
 A. L. Dempwolff,  M. Diedenhofen,  Hainam Do,  R. G. Edgar,  Po-Tung Fang,  
 S. Faraji,  S. Fatehi,  Qingguo Feng,  K. D. Fenk,  J. Fosso-Tande,  
 Qinghui Ge,  A. Ghysels,  G. Gidofalvi,  J. Gomes,  J. Gonthier,  A. Gunina,  
 D. Hait,  M. W. D. Hanson-Heine,  P. H. P. Harbach,  A. W. Hauser,  
 J. E. Herr,  E. G. Hohenstein,  Z. C. Holden,  Kerwin Hui,  B. C. Huynh,  
 T.-C. Jagau,  Hyunjun Ji,  B. Kaduk,  K. Khistyaev,  Jaehoon Kim,  
 P. Klunzinger,  K. Koh,  D. Kosenkov,  L. Koulias,  T. Kowalczyk,  
 C. M. Krauter,  A. Kunitsa,  Ka Un Lao,  A. Laurent,  K. V. Lawler,  
 Joonho Lee,  D. Lefrancois,  S. Lehtola,  D. S. Levine,  Yi-Pei Li,  
 You-Sheng Lin,  Fenglai Liu,  E. Livshits,  A. Luenser,  P. Manohar,  
 E. Mansoor,  S. F. Manzer,  Shan-Ping Mao,  Yuezhi Mao,  N. Mardirossian,  
 A. V. Marenich,  T. Markovich,  L. A. Martinez-Martinez,  S. A. Maurer,  
 N. J. Mayhall,  S. C. McKenzie,  J.-M. Mewes,  A. F. Morrison,  
 J. W. Mullinax,  K. Nanda,  T. S. Nguyen-Beck,  R. Olivares-Amaya,  
 J. A. Parkhill,  T. M. Perrine,  F. Plasser,  P. Pokhilko,  S. Prager,  
 A. Prociuk,  E. Ramos,  D. R. Rehn,  F. Rob,  M. Schneider,  N. Sergueev,  
 S. M. Sharada,  S. Sharma,  D. W. Small,  T. Stauch,  T. Stein,  
 Yu-Chuan Su,  A. J. W. Thom,  A. Tkatchenko,  T. Tsuchimochi,  N. M. Tubman,  
 L. Vogt,  M. L. Vidal,  O. Vydrov,  M. A. Watson,  J. Wenzel,  
 M. de Wergifosse,  T. A. Wesolowski,  A. White,  J. Witte,  A. Yamada,  
 Jun Yang,  K. Yao,  S. Yeganeh,  S. R. Yost,  Zhi-Qiang You,  A. Zech,  
 Igor Ying Zhang,  Xing Zhang,  Yan Zhao,  Ying Zhu,  B. R. Brooks,  
 G. K. L. Chan,  C. J. Cramer,  M. S. Gordon,  W. J. Hehre,  A. Klamt,  
 M. W. Schmidt,  C. D. Sherrill,  D. G. Truhlar,  A. Aspuru-Guzik,  R. Baer,  
 A. T. Bell,  N. A. Besley,  Jeng-Da Chai,  A. E. DePrince, III,  
 R. A. DiStasio Jr.,  A. Dreuw,  B. D. Dunietz,  T. R. Furlani,  
 Chao-Ping Hsu,  Yousung Jung,  Jing Kong,  D. S. Lambrecht,  WanZhen Liang,  
 C. Ochsenfeld,  V. A. Rassolov,  L. V. Slipchenko,  J. E. Subotnik,  
 T. Van Voorhis,  J. M. Herbert,  A. I. Krylov,  P. M. W. Gill,  M. Head-Gordon

 Contributors to earlier versions of Q-Chem not listed above: 
 R. D. Adamson,  B. Austin,  J. Baker,  G. J. O. Beran,  K. Brandhorst,  
 S. T. Brown,  E. F. C. Byrd,  A. K. Chakraborty,  C.-L. Cheng,  
 Siu Hung Chien,  D. M. Chipman,  D. L. Crittenden,  H. Dachsel,  
 R. J. Doerksen,  A. D. Dutoi,  L. Fusti-Molnar,  W. A. Goddard III,  
 A. Golubeva-Zadorozhnaya,  S. R. Gwaltney,  G. Hawkins,  A. Heyden,  
 S. Hirata,  G. Kedziora,  F. J. Keil,  C. Kelley,  Jihan Kim,  R. A. King,  
 R. Z. Khaliullin,  P. P. Korambath,  W. Kurlancheek,  A. M. Lee,  M. S. Lee,  
 S. V. Levchenko,  Ching Yeh Lin,  D. Liotard,  R. C. Lochan,  I. Lotan,  
 P. E. Maslen,  N. Nair,  D. P. O'Neill,  D. Neuhauser,  E. Neuscamman,  
 C. M. Oana,  R. Olson,  B. Peters,  R. Peverati,  P. A. Pieniazek,  
 Y. M. Rhee,  J. Ritchie,  M. A. Rohrdanz,  E. Rosta,  N. J. Russ,  
 H. F. Schaefer III,  N. E. Schultz,  N. Shenvi,  A. C. Simmonett,  A. Sodt,  
 D. Stuck,  K. S. Thanthiriwatte,  V. Vanovschi,  Tao Wang,  A. Warshel,  
 C. F. Williams,  Q. Wu,  X. Xu,  W. Zhang

 Please cite Q-Chem as follows:
 Y. Shao et al., Mol. Phys. 113, 184-215 (2015)
 DOI: 10.1080/00268976.2014.952696

 Q-Chem 5.1.1 for Intel X86 EM64T Linux

 Parts of Q-Chem use Armadillo 8.300.2 (Tropical Shenanigans).
 http://arma.sourceforge.net/

 Q-Chem begins on Tue Oct 30 14:22:29 2018  

Host: 
0

     Scratch files written to /scratch/taweetham/qchem17303//
The previous job contains 0 fragments, simply inherited here
Input Ideriv = 2
Curr. Ideriv = -1
Max.  Ideriv = 2

Checking the input file for inconsistencies... 	...done.

--------------------------------------------------------------
User input:
--------------------------------------------------------------

$molecule
read
$end

$rem
   job_type 	frequency
   basis 	6-311++g**
   method	b3lyp	
$end


--------------------------------------------------------------
 ----------------------------------------------------------------
             Standard Nuclear Orientation (Angstroms)
    I     Atom           X                Y                Z
 ----------------------------------------------------------------
    1      N       0.3865334893    -0.4710938365     0.0000000000
    2      N      -0.3865334893     0.4710938365    -0.0000000000
    3      F      -1.6567761004    -0.0854842801     0.0000000000
    4      F       1.6567761004     0.0854842801    -0.0000000000
 ----------------------------------------------------------------
 Molecular Point Group                 C2h   NOp =  4
 Largest Abelian Subgroup              C2h   NOp =  4
 Nuclear Repulsion Energy =   114.3380176969 hartrees
 There are       16 alpha and       16 beta electrons
 Requested basis set is 6-311++G(d,p)
 There are 24 shells and 88 basis functions

 Total QAlloc Memory Limit   2000 MB
 Mega-Array Size       188 MB
 MEM_STATIC part       192 MB

                       Distance Matrix (Angstroms)
             N (  1)   N (  2)   F (  3)
   N (  2)  1.218749
   F (  3)  2.079377  1.386829
   F (  4)  1.386829  2.079377  3.317960

 A cutoff of  1.0D-11 yielded    283 shell pairs
 There are      3870 function pairs (      4223 Cartesian)
 Smallest overlap matrix eigenvalue = 2.46E-04
 Guess from superposition of atomic densities
 Warning:  Energy on first SCF cycle will be non-variational
 SAD guess density has 32.000000 electrons

 -----------------------------------------------------------------------
  General SCF calculation program by
  Eric Jon Sundstrom, Paul Horn, Yuezhi Mao, Dmitri Zuev, Alec White,
  David Stuck, Shaama M.S., Shane Yost, Joonho Lee, David Small,
  Daniel Levine, Susi Lehtola, Hugh Burton, Evgeny Epifanovsky
 -----------------------------------------------------------------------
 Exchange:     0.2000 Hartree-Fock + 0.0800 Slater + 0.7200 B88
 Correlation:  0.1900 VWN1RPA + 0.8100 LYP
 Using SG-1 standard quadrature grid
 A restricted SCF calculation will be
 performed using DIIS
 SCF converges when DIIS error is below 1.0e-08
 ---------------------------------------
  Cycle       Energy         DIIS error
 ---------------------------------------
    1    -309.6196133476      5.91e-02  
    2    -309.0713170598      8.21e-03  
    3    -309.0019342300      1.32e-02  
    4    -309.1105595519      2.40e-03  
    5    -309.1137125844      3.22e-04  
    6    -309.1137798245      6.60e-05  
    7    -309.1137833447      6.78e-06  
    8    -309.1137833784      8.50e-07  
    9    -309.1137833791      2.17e-07  
   10    -309.1137833791      1.97e-08  
   11    -309.1137833791      5.07e-09  Convergence criterion met
 ---------------------------------------
 SCF time:   CPU 3.00s  wall 3.00s 
 SCF   energy in the final basis set =     -309.1137833791
 Total energy in the final basis set =     -309.1137833791

 --------------------------------------------------------------
             Orbital Energies (a.u.) and Symmetries
 --------------------------------------------------------------

 Alpha MOs, Restricted
 -- Occupied --                  
-24.763 -24.763 -14.515 -14.514  -1.332  -1.292  -1.073  -0.726
  1 Ag    1 Bu    2 Ag    2 Bu    3 Ag    3 Bu    4 Ag    4 Bu                 
 -0.619  -0.587  -0.575  -0.505  -0.487  -0.439  -0.399  -0.378
  5 Ag    5 Bu    1 Au    1 Bg    6 Ag    6 Bu    2 Au    7 Ag                 
 -- Virtual --                   
 -0.116  -0.074   0.047   0.070   0.073   0.083   0.088   0.135
  2 Bg    7 Bu    8 Ag    9 Ag    8 Bu    3 Au    9 Bu   10 Ag                 
  0.147   0.164   0.197   0.213   0.225   0.254   0.294   0.296
  3 Bg   11 Ag   12 Ag    4 Bg   10 Bu   11 Bu   12 Bu    4 Au                 
  0.350   0.382   0.398   0.431   0.673   0.689   0.719   0.749
 13 Bu   13 Ag   14 Ag   14 Bu   15 Ag    5 Au   16 Ag   15 Bu                 
  0.767   0.902   0.999   1.162   1.216   1.249   1.267   1.275
  5 Bg   16 Bu   17 Ag   17 Bu    6 Bg   18 Bu   18 Ag    6 Au                 
  1.360   1.405   1.553   1.701   1.738   1.783   1.916   2.033
 19 Bu   19 Ag    7 Au   20 Bu    7 Bg   20 Ag   21 Bu    8 Au                 
  2.116   2.308   2.322   2.534   2.632   2.870   3.475   3.510
 21 Ag   22 Bu   22 Ag   23 Ag    8 Bg   23 Bu   24 Bu   24 Ag                 
  3.529   3.662   3.722   3.733   3.744   3.746   3.812   3.837
  9 Au    9 Bg   10 Au   25 Ag   10 Bg   25 Bu   26 Ag   26 Bu                 
  3.877   3.946   4.065   4.434   4.809   5.092   6.203   6.234
 11 Au   11 Bg   27 Ag   27 Bu   28 Ag   28 Bu   12 Bg   12 Au                 
  6.249   6.317   6.432   6.586  35.099  35.595  66.689  66.703
 29 Bu   29 Ag   30 Ag   30 Bu   31 Ag   31 Bu   32 Ag   32 Bu                 

 Beta MOs, Restricted
 -- Occupied --                  
-24.763 -24.763 -14.515 -14.514  -1.332  -1.292  -1.073  -0.726
  1 Ag    1 Bu    2 Ag    2 Bu    3 Ag    3 Bu    4 Ag    4 Bu                 
 -0.619  -0.587  -0.575  -0.505  -0.487  -0.439  -0.399  -0.378
  5 Ag    5 Bu    1 Au    1 Bg    6 Ag    6 Bu    2 Au    7 Ag                 
 -- Virtual --                   
 -0.116  -0.074   0.047   0.070   0.073   0.083   0.088   0.135
  2 Bg    7 Bu    8 Ag    9 Ag    8 Bu    3 Au    9 Bu   10 Ag                 
  0.147   0.164   0.197   0.213   0.225   0.254   0.294   0.296
  3 Bg   11 Ag   12 Ag    4 Bg   10 Bu   11 Bu   12 Bu    4 Au                 
  0.350   0.382   0.398   0.431   0.673   0.689   0.719   0.749
 13 Bu   13 Ag   14 Ag   14 Bu   15 Ag    5 Au   16 Ag   15 Bu                 
  0.767   0.902   0.999   1.162   1.216   1.249   1.267   1.275
  5 Bg   16 Bu   17 Ag   17 Bu    6 Bg   18 Bu   18 Ag    6 Au                 
  1.360   1.405   1.553   1.701   1.738   1.783   1.916   2.033
 19 Bu   19 Ag    7 Au   20 Bu    7 Bg   20 Ag   21 Bu    8 Au                 
  2.116   2.308   2.322   2.534   2.632   2.870   3.475   3.510
 21 Ag   22 Bu   22 Ag   23 Ag    8 Bg   23 Bu   24 Bu   24 Ag                 
  3.529   3.662   3.722   3.733   3.744   3.746   3.812   3.837
  9 Au    9 Bg   10 Au   25 Ag   10 Bg   25 Bu   26 Ag   26 Bu                 
  3.877   3.946   4.065   4.434   4.809   5.092   6.203   6.234
 11 Au   11 Bg   27 Ag   27 Bu   28 Ag   28 Bu   12 Bg   12 Au                 
  6.249   6.317   6.432   6.586  35.099  35.595  66.689  66.703
 29 Bu   29 Ag   30 Ag   30 Bu   31 Ag   31 Bu   32 Ag   32 Bu                 
 --------------------------------------------------------------

          Ground-State Mulliken Net Atomic Charges

     Atom                 Charge (a.u.)
  ----------------------------------------
      1 N                     0.010559
      2 N                     0.010559
      3 F                    -0.010559
      4 F                    -0.010559
  ----------------------------------------
  Sum of atomic charges =     0.000000

 -----------------------------------------------------------------
                    Cartesian Multipole Moments
 -----------------------------------------------------------------
    Charge (ESU x 10^10)
                 0.0000
    Dipole Moment (Debye)
         X      -0.0000      Y       0.0000      Z      -0.0000
       Tot       0.0000
    Quadrupole Moments (Debye-Ang)
        XX     -22.7500     XY      -0.0672     YY     -22.0347
        XZ       0.0000     YZ       0.0000     ZZ     -19.8825
    Octopole Moments (Debye-Ang^2)
       XXX      -0.0000    XXY       0.0000    XYY      -0.0000
       YYY       0.0000    XXZ      -0.0000    XYZ      -0.0000
       YYZ       0.0000    XZZ       0.0000    YZZ       0.0000
       ZZZ      -0.0000
    Hexadecapole Moments (Debye-Ang^3)
      XXXX    -189.6742   XXXY       2.5940   XXYY     -35.9366
      XYYY       2.0819   YYYY     -34.9809   XXXZ       0.0000
      XXYZ       0.0000   XYYZ      -0.0000   YYYZ       0.0000
      XXZZ     -33.5755   XYZZ       0.4188   YYZZ      -7.9879
      XZZZ       0.0000   YZZZ       0.0000   ZZZZ     -14.9210
 -----------------------------------------------------------------
 Calculating MO derivatives via CPSCF
   1         3          12      0.178838    0.051930
   2         3          12      0.019645    0.005843
   3         3          12      0.002287    0.000696
   4         3          12      0.000212    0.000063
   5        13           2      0.000009    0.000005
   6        15           0      0.000000    0.000000    Roots Converged
 Time for AOints: 0.8 s (CPU) 0.8 s (wall)
 ------------------------------------------------------------------------------
                     AOints        : Timing summary (seconds)
 ------------------------------------------------------------------------------
     job step          cpu (% of tot)      sys (% of tot)     wall (% of tot)
 ------------------------------------------------------------------------------
  cpscf_lag         0.1779E+02 (59.1)   0.3500E-04 (19.1)   0.1780E+02 (59.1)
  iterzp            0.1152E+02 (38.2)   0.1480E-03 (80.9)   0.1152E+02 (38.2)
  make_fx           0.0000E+00 ( 0.0)   0.0000E+00 ( 0.0)   0.0000E+00 ( 0.0)
  AOints            0.7833E+00 ( 2.6)   0.0000E+00 ( 0.0)   0.7838E+00 ( 2.6)
 ------------------------------------------------------------------------------
   Grand Totals     0.3011E+02          0.1830E-03          0.3012E+02
 ------------------------------------------------------------------------------
 Calculating analytic Hessian of the SCF energy
 Polarizability Matrix (a.u.)
            1           2           3
    1 -32.6023909   0.9123830   0.0000000
    2   0.9123830 -16.2754950  -0.0000000
    3   0.0000000  -0.0000000 -11.8381842

 Direct stationary perturbation theory relativistic correction:

 rels  =       0.133539120545
 relv  =      -0.542881686263
 rel2e =       0.181192628582
 E_rel =      -0.228149937136

 Hessian of the SCF Energy
            1           2           3           4           5           6
    1   0.5413272  -0.1756934   0.0000000  -0.2609274   0.2406240  -0.0000000
    2  -0.1756934   0.5752818  -0.0000000   0.2406240  -0.5008645   0.0000000
    3   0.0000000  -0.0000000   0.0213280  -0.0000000   0.0000000   0.0200758
    4  -0.2609274   0.2406240  -0.0000000   0.5413272  -0.1756934   0.0000000
    5   0.2406240  -0.5008645   0.0000000  -0.1756934   0.5752818  -0.0000000
    6  -0.0000000   0.0000000   0.0200758   0.0000000  -0.0000000   0.0213280
    7  -0.1054022  -0.0022428  -0.0000000  -0.1749976  -0.0626877   0.0000000
    8   0.0347744   0.0308837   0.0000000  -0.0997050  -0.1053010  -0.0000000
    9   0.0000000  -0.0000000  -0.0203961  -0.0000000   0.0000000  -0.0210077
   10  -0.1749976  -0.0626877   0.0000000  -0.1054022  -0.0022428  -0.0000000
   11  -0.0997050  -0.1053010  -0.0000000   0.0347744   0.0308837   0.0000000
   12  -0.0000000  -0.0000000  -0.0210077  -0.0000000   0.0000000  -0.0203961
            7           8           9          10          11          12
    1  -0.1054022   0.0347744   0.0000000  -0.1749976  -0.0997050  -0.0000000
    2  -0.0022428   0.0308837  -0.0000000  -0.0626877  -0.1053010  -0.0000000
    3  -0.0000000   0.0000000  -0.0203961   0.0000000  -0.0000000  -0.0210077
    4  -0.1749976  -0.0997050  -0.0000000  -0.1054022   0.0347744  -0.0000000
    5  -0.0626877  -0.1053010   0.0000000  -0.0022428   0.0308837   0.0000000
    6   0.0000000  -0.0000000  -0.0210077  -0.0000000   0.0000000  -0.0203961
    7   0.2862253   0.0567682   0.0000000  -0.0058255   0.0081624   0.0000000
    8   0.0567682   0.0737060   0.0000000   0.0081624   0.0007113  -0.0000000
    9   0.0000000   0.0000000   0.0210464  -0.0000000   0.0000000   0.0203574
   10  -0.0058255   0.0081624  -0.0000000   0.2862253   0.0567682   0.0000000
   11   0.0081624   0.0007113   0.0000000   0.0567682   0.0737060   0.0000000
   12   0.0000000  -0.0000000   0.0203574   0.0000000   0.0000000   0.0210464
 Gradient time:  CPU 39.14 s  wall 39.31 s
 **********************************************************************
 **                                                                  **
 **                       VIBRATIONAL ANALYSIS                       **
 **                       --------------------                       **
 **                                                                  **
 **        VIBRATIONAL FREQUENCIES (CM**-1) AND NORMAL MODES         **
 **     FORCE CONSTANTS (mDYN/ANGSTROM) AND REDUCED MASSES (AMU)     **
 **                  INFRARED INTENSITIES (KM/MOL)                   **
 **                                                                  **
 **********************************************************************


 Mode:                 1                      2                      3
 Frequency:       368.40                 427.14                 606.72
 Force Cnst:      1.2604                 1.6943                 4.0395
 Red. Mass:      15.7615                15.7615                18.6252
 IR Active:          YES                    YES                    NO 
 IR Intens:        3.188                 14.190                  0.000
 Raman Active:       NO                     NO                     YES
               X      Y      Z        X      Y      Z        X      Y      Z
 N         -0.000 -0.000  0.569   -0.158  0.547  0.000   -0.154 -0.117 -0.000
 N          0.000 -0.000  0.569   -0.158  0.547  0.000    0.154  0.117 -0.000
 F          0.000  0.000 -0.420    0.116 -0.403 -0.000    0.680 -0.017  0.000
 F         -0.000  0.000 -0.420    0.116 -0.403 -0.000   -0.680  0.017  0.000
 TransDip  -0.000 -0.000  0.057    0.092  0.078  0.000   -0.000  0.000 -0.000

 Mode:                 4                      5                      6
 Frequency:       990.27                1040.78                1612.62
 Force Cnst:      9.1066                 9.2941                21.4582
 Red. Mass:      15.7615                14.5626                14.0049
 IR Active:          YES                    NO                     NO 
 IR Intens:      269.002                  0.000                  0.000
 Raman Active:       NO                     YES                    YES
               X      Y      Z        X      Y      Z        X      Y      Z
 N          0.547  0.158  0.000   -0.545 -0.384 -0.000    0.412 -0.575 -0.000
 N          0.547  0.158  0.000    0.545  0.384 -0.000   -0.412  0.575 -0.000
 F         -0.403 -0.116 -0.000   -0.144 -0.188  0.000   -0.004 -0.013  0.000
 F         -0.403 -0.116 -0.000    0.144  0.188  0.000    0.004  0.013  0.000
 TransDip   0.525  0.018  0.000    0.000  0.000 -0.000   -0.000 -0.000 -0.000

 STANDARD THERMODYNAMIC QUANTITIES AT   298.15 K  AND     1.00 ATM

   This Molecule has  0 Imaginary Frequencies
   Zero point vibrational energy:        7.214 kcal/mol

   Atom    1 Element N  Has Mass   14.00307
   Atom    2 Element N  Has Mass   14.00307
   Atom    3 Element F  Has Mass   18.99840
   Atom    4 Element F  Has Mass   18.99840
   Molecular Mass:    66.002940 amu
   Principal axes and moments of inertia in amu*Bohr^2:
                             1           2           3
    Eigenvalues --       23.18432   387.39914   410.58346
          X               1.00000    -0.00276     0.00000
          Y               0.00276     1.00000     0.00000
          Z              -0.00000    -0.00000     1.00000
   Rotational Symmetry Number is   2
   The Molecule is an Asymmetric Top
   Translational Enthalpy:        0.889 kcal/mol
   Rotational Enthalpy:           0.889 kcal/mol
   Vibrational Enthalpy:          7.750 kcal/mol
   gas constant (RT):             0.592 kcal/mol
   Translational Entropy:        38.479  cal/mol.K
   Rotational Entropy:           21.449  cal/mol.K
   Vibrational Entropy:           2.577  cal/mol.K

   Total Enthalpy:               10.120 kcal/mol
   Total Entropy:                62.505  cal/mol.K

 ======================================================================

 STANDARD THERMODYNAMIC QUANTITIES FOR ANHARMONIC VIBRATION -- TOSH

   Zero point vibrational energy: ************ kcal/mol

   Vibrational Enthalpy:   ************ kcal/mol
   Vibrational Entropy:             NaN  cal/mol.K

   Total Enthalpy:         ************ kcal/mol
   Total Entropy:                   NaN  cal/mol.K

 ======================================================================

 STANDARD THERMODYNAMIC QUANTITIES FOR ANHARMONIC VIBRATION -- VPT2

   Zero point vibrational energy: ************ kcal/mol

   Vibrational Enthalpy:   ************ kcal/mol
   Vibrational Entropy:             NaN  cal/mol.K

   Total Enthalpy:         ************ kcal/mol
   Total Entropy:                   NaN  cal/mol.K

 ======================================================================

Archival summary:
1\1\TWL02\FREQ\ProcedureUnspecified\BasisUnspecified\22\taweetha\TueOct3014:23:112018TueOct3014:23:112018\0\\#,FREQ,ProcedureUnspecified,BasisUnspecified,\\0,1\N\N,1,1.21875\F,1,1.38683,2,105.708\F,2,1.38683,1,105.708,3,-180,0\\\@

 Total job time:  42.37s(wall), 42.19s(cpu) 
 Tue Oct 30 14:23:11 2018

        *************************************************************
        *                                                           *
        *  Thank you very much for using Q-Chem.  Have a nice day.  *
        *                                                           *
        *************************************************************
