# Supplementary material for: Geometric and energetic data from ab initio calculations of haloethene, haloimine, halomethylenephosphine, haloiminophosphine, halodiazene, halodiphosphene and halocyclopropane
Source: Data Brief. 2019 Nov 2;27:104738. doi: 10.1016/j.dib.2019.104738 (PMC6861602; doi:10.1016/j.dib.2019.104738)
Supplement: Multimedia component 6 [file mmc6.zip › NN/B3LYP/FENNEI.out]

Q-Chem Developer Version!
                  Welcome to Q-Chem
     A Quantum Leap Into The Future Of Chemistry


 Q-Chem 5.1, Q-Chem, Inc., Pleasanton, CA (2018)

 Yihan Shao,  Zhengting Gan,  E. Epifanovsky,  A. T. B. Gilbert,  M. Wormit,  
 J. Kussmann,  A. W. Lange,  A. Behn,  Jia Deng,  Xintian Feng,  D. Ghosh,  
 M. Goldey,  P. R. Horn,  L. D. Jacobson,  I. Kaliman,  T. Kus,  A. Landau,  
 Jie Liu,  E. I. Proynov,  R. M. Richard,  R. P. Steele,  E. J. Sundstrom,  
 H. L. Woodcock III,  P. M. Zimmerman,  D. Zuev,  B. Albrecht,  E. Alguire,  
 S. A. Baeppler,  D. Barton,  Z. Benda,  Y. A. Bernard,  E. J. Berquist,  
 K. B. Bravaya,  H. Burton,  D. Casanova,  Chun-Min Chang,  Yunqing Chen,  
 A. Chien,  K. D. Closser,  M. P. Coons,  S. Coriani,  S. Dasgupta,  
 A. L. Dempwolff,  M. Diedenhofen,  Hainam Do,  R. G. Edgar,  Po-Tung Fang,  
 S. Faraji,  S. Fatehi,  Qingguo Feng,  K. D. Fenk,  J. Fosso-Tande,  
 Qinghui Ge,  A. Ghysels,  G. Gidofalvi,  J. Gomes,  J. Gonthier,  A. Gunina,  
 D. Hait,  M. W. D. Hanson-Heine,  P. H. P. Harbach,  A. W. Hauser,  
 J. E. Herr,  E. G. Hohenstein,  Z. C. Holden,  Kerwin Hui,  B. C. Huynh,  
 T.-C. Jagau,  Hyunjun Ji,  B. Kaduk,  K. Khistyaev,  Jaehoon Kim,  
 P. Klunzinger,  K. Koh,  D. Kosenkov,  L. Koulias,  T. Kowalczyk,  
 C. M. Krauter,  A. Kunitsa,  Ka Un Lao,  A. Laurent,  K. V. Lawler,  
 Joonho Lee,  D. Lefrancois,  S. Lehtola,  D. S. Levine,  Yi-Pei Li,  
 You-Sheng Lin,  Fenglai Liu,  E. Livshits,  A. Luenser,  P. Manohar,  
 E. Mansoor,  S. F. Manzer,  Shan-Ping Mao,  Yuezhi Mao,  N. Mardirossian,  
 A. V. Marenich,  T. Markovich,  L. A. Martinez-Martinez,  S. A. Maurer,  
 N. J. Mayhall,  S. C. McKenzie,  J.-M. Mewes,  A. F. Morrison,  
 J. W. Mullinax,  K. Nanda,  T. S. Nguyen-Beck,  R. Olivares-Amaya,  
 J. A. Parkhill,  T. M. Perrine,  F. Plasser,  P. Pokhilko,  S. Prager,  
 A. Prociuk,  E. Ramos,  D. R. Rehn,  F. Rob,  M. Schneider,  N. Sergueev,  
 S. M. Sharada,  S. Sharma,  D. W. Small,  T. Stauch,  T. Stein,  
 Yu-Chuan Su,  A. J. W. Thom,  A. Tkatchenko,  T. Tsuchimochi,  N. M. Tubman,  
 L. Vogt,  M. L. Vidal,  O. Vydrov,  M. A. Watson,  J. Wenzel,  
 M. de Wergifosse,  T. A. Wesolowski,  A. White,  J. Witte,  A. Yamada,  
 Jun Yang,  K. Yao,  S. Yeganeh,  S. R. Yost,  Zhi-Qiang You,  A. Zech,  
 Igor Ying Zhang,  Xing Zhang,  Yan Zhao,  Ying Zhu,  B. R. Brooks,  
 G. K. L. Chan,  C. J. Cramer,  M. S. Gordon,  W. J. Hehre,  A. Klamt,  
 M. W. Schmidt,  C. D. Sherrill,  D. G. Truhlar,  A. Aspuru-Guzik,  R. Baer,  
 A. T. Bell,  N. A. Besley,  Jeng-Da Chai,  A. E. DePrince, III,  
 R. A. DiStasio Jr.,  A. Dreuw,  B. D. Dunietz,  T. R. Furlani,  
 Chao-Ping Hsu,  Yousung Jung,  Jing Kong,  D. S. Lambrecht,  WanZhen Liang,  
 C. Ochsenfeld,  V. A. Rassolov,  L. V. Slipchenko,  J. E. Subotnik,  
 T. Van Voorhis,  J. M. Herbert,  A. I. Krylov,  P. M. W. Gill,  M. Head-Gordon

 Contributors to earlier versions of Q-Chem not listed above: 
 R. D. Adamson,  B. Austin,  J. Baker,  G. J. O. Beran,  K. Brandhorst,  
 S. T. Brown,  E. F. C. Byrd,  A. K. Chakraborty,  C.-L. Cheng,  
 Siu Hung Chien,  D. M. Chipman,  D. L. Crittenden,  H. Dachsel,  
 R. J. Doerksen,  A. D. Dutoi,  L. Fusti-Molnar,  W. A. Goddard III,  
 A. Golubeva-Zadorozhnaya,  S. R. Gwaltney,  G. Hawkins,  A. Heyden,  
 S. Hirata,  G. Kedziora,  F. J. Keil,  C. Kelley,  Jihan Kim,  R. A. King,  
 R. Z. Khaliullin,  P. P. Korambath,  W. Kurlancheek,  A. M. Lee,  M. S. Lee,  
 S. V. Levchenko,  Ching Yeh Lin,  D. Liotard,  R. C. Lochan,  I. Lotan,  
 P. E. Maslen,  N. Nair,  D. P. O'Neill,  D. Neuhauser,  E. Neuscamman,  
 C. M. Oana,  R. Olson,  B. Peters,  R. Peverati,  P. A. Pieniazek,  
 Y. M. Rhee,  J. Ritchie,  M. A. Rohrdanz,  E. Rosta,  N. J. Russ,  
 H. F. Schaefer III,  N. E. Schultz,  N. Shenvi,  A. C. Simmonett,  A. Sodt,  
 D. Stuck,  K. S. Thanthiriwatte,  V. Vanovschi,  Tao Wang,  A. Warshel,  
 C. F. Williams,  Q. Wu,  X. Xu,  W. Zhang

 Please cite Q-Chem as follows:
 Y. Shao et al., Mol. Phys. 113, 184-215 (2015)
 DOI: 10.1080/00268976.2014.952696

 Q-Chem 5.1.1 for Intel X86 EM64T Linux

 Parts of Q-Chem use Armadillo 8.300.2 (Tropical Shenanigans).
 http://arma.sourceforge.net/

 Q-Chem begins on Tue Oct 30 14:40:53 2018  

Host: 
0

     Scratch files written to /scratch/taweetham/qchem17534//
Input Ideriv = 2
Curr. Ideriv = -1
Max.  Ideriv = 2

Checking the input file for inconsistencies... 	...done.

--------------------------------------------------------------
User input:
--------------------------------------------------------------
$molecule
0 1
N 
N 1 NN 
F 2 NF 1 ANG 
I 1 NI 2 ANG  3 DHA

NN=1.25
NH=1.09
NF=1.36
NCl=1.75
NBr=1.94
NI=2.14
ANG=120.0
DHA=180.0
$end

$rem
   job_type	optimization
   basis	6-311++g**
   method	b3lyp
$end

--------------------------------------------------------------
 ----------------------------------------------------------------
             Standard Nuclear Orientation (Angstroms)
    I     Atom           X                Y                Z
 ----------------------------------------------------------------
    1      N       1.1008514354    -0.5286148557     0.0000000000
    2      N       1.9830981449     0.3569023624    -0.0000000000
    3      F       3.2974062370     0.0073394368    -0.0000000000
    4      I      -0.9672510037     0.0214326891    -0.0000000000
 ----------------------------------------------------------------
 Molecular Point Group                 Cs    NOp =  2
 Largest Abelian Subgroup              Cs    NOp =  2
 Nuclear Repulsion Energy =   277.0473053214 hartrees
 There are       38 alpha and       38 beta electrons
 Requested basis set is 6-311++G(d,p)
 There are 42 shells and 128 basis functions

 Total QAlloc Memory Limit   2000 MB
 Mega-Array Size       188 MB
 MEM_STATIC part       192 MB
 A cutoff of  1.0D-11 yielded    772 shell pairs
 There are      7484 function pairs (      8459 Cartesian)
 Smallest overlap matrix eigenvalue = 2.50E-04

 Scale SEOQF with 1.000000e-01/1.000000e-01/1.000000e-01

 Standard Electronic Orientation quadrupole field applied
 Nucleus-field energy     =     0.0000000068 hartrees
 Guess from superposition of atomic densities
 Warning:  Energy on first SCF cycle will be non-variational
 SAD guess density has 76.000000 electrons

 -----------------------------------------------------------------------
  General SCF calculation program by
  Eric Jon Sundstrom, Paul Horn, Yuezhi Mao, Dmitri Zuev, Alec White,
  David Stuck, Shaama M.S., Shane Yost, Joonho Lee, David Small,
  Daniel Levine, Susi Lehtola, Hugh Burton, Evgeny Epifanovsky
 -----------------------------------------------------------------------
 Exchange:     0.2000 Hartree-Fock + 0.0800 Slater + 0.7200 B88
 Correlation:  0.1900 VWN1RPA + 0.8100 LYP
 Using SG-1 standard quadrature grid
 A restricted SCF calculation will be
 performed using DIIS
 SCF converges when DIIS error is below 1.0e-08
 ---------------------------------------
  Cycle       Energy         DIIS error
 ---------------------------------------
    1   -7129.1418796384      4.29e-02  
    2   -7128.7614130690      4.69e-03  
    3   -7128.7128812504      7.51e-03  
    4   -7128.7853429019      1.79e-03  
    5   -7128.7889995835      8.70e-04  
    6   -7128.7901854042      2.33e-04  
    7   -7128.7902484171      2.85e-05  
    8   -7128.7902489763      5.87e-06  
    9   -7128.7902489782      6.18e-06  
   10   -7128.7902490634      5.02e-07  
   11   -7128.7902490639      1.30e-07  
   12   -7128.7902490640      3.66e-08  
   13   -7128.7902490640      6.50e-09  Convergence criterion met
 ---------------------------------------
 SCF time:   CPU 11.18s  wall 11.00s 
 SCF   energy in the final basis set =    -7128.7902490640
 Total energy in the final basis set =    -7128.7902490640

 --------------------------------------------------------------
             Orbital Energies (a.u.) and Symmetries
 --------------------------------------------------------------

 Alpha MOs, Restricted
 -- Occupied --                  
******* -176.35 -165.76 -165.75 -165.75  -35.85  -31.34  -31.34
  1 A'    2 A'    3 A'    1 A"    4 A'    5 A'    6 A'    2 A"                 
-31.335 -24.747 -22.994 -22.992 -22.992 -22.986 -22.986 -14.489
  7 A'    8 A'    9 A'    3 A"   10 A'    4 A"   11 A'   12 A'                 
-14.440  -6.398  -4.814  -4.794  -4.793  -2.079  -2.073  -2.072
 13 A'   14 A'   15 A'    5 A"   16 A'   17 A'    6 A"   18 A'                 
 -2.055  -2.055  -1.293  -1.056  -0.738  -0.658  -0.533  -0.529
  7 A"   19 A'   20 A'   21 A'   22 A'   23 A'   24 A'    8 A"                 
 -0.527  -0.418  -0.411  -0.319  -0.305  -0.288
 25 A'   26 A'    9 A"   27 A'   10 A"   28 A'                                 
 -- Virtual --                   
 -0.148  -0.099   0.042   0.058   0.082   0.093   0.094   0.134
 29 A'   11 A"   30 A'   31 A'   32 A'   33 A'   12 A"   34 A'                 
  0.148   0.163   0.188   0.191   0.194   0.210   0.247   0.252
 13 A"   35 A'   36 A'   37 A'   14 A"   38 A'   39 A'   15 A"                 
  0.316   0.332   0.384   0.387   0.402   0.427   0.434   0.483
 40 A'   41 A'   16 A"   42 A'   17 A"   43 A'   44 A'   45 A'                 
  0.609   0.721   0.726   0.784   0.798   0.805   0.865   1.032
 46 A'   18 A"   47 A'   48 A'   49 A'   19 A"   50 A'   51 A'                 
  1.189   1.250   1.270   1.271   1.286   1.354   1.370   1.594
 52 A'   20 A"   21 A"   53 A'   54 A'   55 A'   56 A'   22 A"                 
  1.753   1.758   1.862   2.038   2.065   2.254   2.289   2.617
 23 A"   57 A'   58 A'   59 A'   24 A"   60 A'   61 A'   25 A"                 
  2.620   2.900   3.540   3.567   3.708   3.727   3.764   3.824
 62 A'   63 A'   64 A'   26 A"   65 A'   27 A"   66 A'   67 A'                 
  3.833   3.924   3.941   3.941   3.956   4.003   4.042   4.174
 28 A"   29 A"   68 A'   30 A"   31 A"   69 A'   70 A'   71 A'                 
  4.332   4.544   5.060   5.940   5.952   5.981   6.238   6.284
 72 A'   73 A'   74 A'   32 A"   75 A'   76 A'   33 A"   77 A'                 
  6.576  27.776  28.284  28.293  28.312  28.493  28.500  28.503
 78 A'   79 A'   34 A"   80 A'   81 A'   35 A"   82 A'   36 A"                 
 28.525  28.609  35.137  35.536  66.717 127.831 127.837 127.863
 83 A'   84 A'   85 A'   86 A'   87 A'   37 A"   88 A'   89 A'                 
151.5811901.742
 90 A'   91 A'                                                                 

 Beta MOs, Restricted
 -- Occupied --                  
******* -176.35 -165.76 -165.75 -165.75  -35.85  -31.34  -31.34
  1 A'    2 A'    3 A'    1 A"    4 A'    5 A'    6 A'    2 A"                 
-31.335 -24.747 -22.994 -22.992 -22.992 -22.986 -22.986 -14.489
  7 A'    8 A'    9 A'    3 A"   10 A'    4 A"   11 A'   12 A'                 
-14.440  -6.398  -4.814  -4.794  -4.793  -2.079  -2.073  -2.072
 13 A'   14 A'   15 A'    5 A"   16 A'   17 A'    6 A"   18 A'                 
 -2.055  -2.055  -1.293  -1.056  -0.738  -0.658  -0.533  -0.529
  7 A"   19 A'   20 A'   21 A'   22 A'   23 A'   24 A'    8 A"                 
 -0.527  -0.418  -0.411  -0.319  -0.305  -0.288
 25 A'   26 A'    9 A"   27 A'   10 A"   28 A'                                 
 -- Virtual --                   
 -0.148  -0.099   0.042   0.058   0.082   0.093   0.094   0.134
 29 A'   11 A"   30 A'   31 A'   32 A'   33 A'   12 A"   34 A'                 
  0.148   0.163   0.188   0.191   0.194   0.210   0.247   0.252
 13 A"   35 A'   36 A'   37 A'   14 A"   38 A'   39 A'   15 A"                 
  0.316   0.332   0.384   0.387   0.402   0.427   0.434   0.483
 40 A'   41 A'   16 A"   42 A'   17 A"   43 A'   44 A'   45 A'                 
  0.609   0.721   0.726   0.784   0.798   0.805   0.865   1.032
 46 A'   18 A"   47 A'   48 A'   49 A'   19 A"   50 A'   51 A'                 
  1.189   1.250   1.270   1.271   1.286   1.354   1.370   1.594
 52 A'   20 A"   21 A"   53 A'   54 A'   55 A'   56 A'   22 A"                 
  1.753   1.758   1.862   2.038   2.065   2.254   2.289   2.617
 23 A"   57 A'   58 A'   59 A'   24 A"   60 A'   61 A'   25 A"                 
  2.620   2.900   3.540   3.567   3.708   3.727   3.764   3.824
 62 A'   63 A'   64 A'   26 A"   65 A'   27 A"   66 A'   67 A'                 
  3.833   3.924   3.941   3.941   3.956   4.003   4.042   4.174
 28 A"   29 A"   68 A'   30 A"   31 A"   69 A'   70 A'   71 A'                 
  4.332   4.544   5.060   5.940   5.952   5.981   6.238   6.284
 72 A'   73 A'   74 A'   32 A"   75 A'   76 A'   33 A"   77 A'                 
  6.576  27.776  28.284  28.293  28.312  28.493  28.500  28.503
 78 A'   79 A'   34 A"   80 A'   81 A'   35 A"   82 A'   36 A"                 
 28.525  28.609  35.137  35.536  66.717 127.831 127.837 127.863
 83 A'   84 A'   85 A'   86 A'   87 A'   37 A"   88 A'   89 A'                 
151.5811901.742
 90 A'   91 A'                                                                 
 --------------------------------------------------------------

          Ground-State Mulliken Net Atomic Charges

     Atom                 Charge (a.u.)
  ----------------------------------------
      1 N                    -0.015013
      2 N                    -0.242586
      3 F                     0.027849
      4 I                     0.229750
  ----------------------------------------
  Sum of atomic charges =     0.000000

 -----------------------------------------------------------------
                    Cartesian Multipole Moments
 -----------------------------------------------------------------
    Charge (ESU x 10^10)
                 0.0000
    Dipole Moment (Debye)
         X      -2.2263      Y       0.1508      Z       0.0000
       Tot       2.2314
    Quadrupole Moments (Debye-Ang)
        XX     -44.6971     XY      -0.5695     YY     -46.6295
        XZ      -0.0000     YZ       0.0000     ZZ     -43.9493
    Octopole Moments (Debye-Ang^2)
       XXX     -42.4194    XXY       1.0261    XYY      -8.7460
       YYY       1.0281    XXZ       0.0000    XYZ       0.0000
       YYZ       0.0000    XZZ      -4.6073    YZZ       0.1795
       ZZZ       0.0000
    Hexadecapole Moments (Debye-Ang^3)
      XXXX    -716.2518   XXXY      -5.1883   XXYY    -132.9344
      XYYY      -0.7674   YYYY     -72.6433   XXXZ      -0.0000
      XXYZ       0.0000   XYYZ      -0.0000   YYYZ       0.0000
      XXZZ    -123.2158   XYZZ      -0.2845   YYZZ     -20.4821
      XZZZ      -0.0000   YZZZ      -0.0000   ZZZZ     -52.5948
 -----------------------------------------------------------------
 Calculating analytic gradient of the SCF energy
 Gradient of SCF Energy
            1           2           3           4
    1  -0.0853115   0.1037652  -0.0117388  -0.0067150
    2  -0.0048234  -0.0284435   0.0400997  -0.0068327
    3   0.0000000   0.0000000  -0.0000000  -0.0000000
 Max gradient component =       1.038E-01
 RMS gradient           =       4.155E-02
 Gradient time:  CPU 3.15 s  wall 3.15 s
 Geometry Optimization Parameters
   NAtoms,    NIC,     NZ,  NCons,   NDum,   NFix, NCnnct, MaxDiis
        4      14       4       0       0       0       0       0


** GEOMETRY OPTIMIZATION IN DELOCALIZED INTERNAL COORDINATES **
   Searching for a Minimum

   Optimization Cycle:   1

                       Coordinates (Angstroms)
     ATOM                X               Y               Z
      1  N         1.1008514354   -0.5286148557    0.0000000000
      2  N         1.9830981449    0.3569023624    0.0000000000
      3  F         3.2974062370    0.0073394368    0.0000000000
      4  I        -0.9672510037    0.0214326891    0.0000000000
   Point Group: cs    Number of degrees of freedom:     5


   Energy is  -7128.790249064


 Attempting to Generate Delocalized Internal Coordinates

  5 Hessian modes will be used to form the next step
  Hessian Eigenvalues:
     0.108095    0.250000    0.250000    0.529475    0.832368

 Minimum Search - Taking Simple RFO Step
 Searching for Lamda that Minimizes Along All modes
 Value Taken    Lamda =  -0.04246328
 Calculated Step too Large.  Step scaled by  0.832058
 Step Taken.  Stepsize is  0.300000

                             Maximum     Tolerance    Cnvgd?
         Gradient           0.099073      0.000300      NO
         Displacement       0.237703      0.001200      NO
         Energy change     *********      0.000001      NO


 New Cartesian Coordinates Obtained by Inverse Iteration

 Displacement from previous Coordinates is:  0.411061
 ----------------------------------------------------------------
             Standard Nuclear Orientation (Angstroms)
    I     Atom           X                Y                Z
 ----------------------------------------------------------------
    1      N       1.1833049300    -0.5089637173     0.0000000000
    2      N       1.9225229846     0.4525014042     0.0000000000
    3      F       3.1908866409    -0.0832376631     0.0000000000
    4      I      -0.8826097419    -0.0032403912     0.0000000000
 ----------------------------------------------------------------
 Molecular Point Group                 Cs    NOp =  2
 Largest Abelian Subgroup              Cs    NOp =  2
 Nuclear Repulsion Energy =   285.1789285254 hartrees
 There are       38 alpha and       38 beta electrons
 Applying Cartesian multipole field
    Component          Value
    ---------          -----
     (2,0,0)        1.00000E-11
     (0,2,0)        2.00000E-11
     (0,0,2)       -3.00000E-11
 Nucleus-field energy     =     0.0000000063 hartrees
 Requested basis set is 6-311++G(d,p)
 There are 42 shells and 128 basis functions
 A cutoff of  1.0D-11 yielded    778 shell pairs
 There are      7515 function pairs (      8492 Cartesian)
 Smallest overlap matrix eigenvalue = 2.44E-04
 Guess MOs from SCF MO coefficient file

 -----------------------------------------------------------------------
  General SCF calculation program by
  Eric Jon Sundstrom, Paul Horn, Yuezhi Mao, Dmitri Zuev, Alec White,
  David Stuck, Shaama M.S., Shane Yost, Joonho Lee, David Small,
  Daniel Levine, Susi Lehtola, Hugh Burton, Evgeny Epifanovsky
 -----------------------------------------------------------------------
 Exchange:     0.2000 Hartree-Fock + 0.0800 Slater + 0.7200 B88
 Correlation:  0.1900 VWN1RPA + 0.8100 LYP
 Using SG-1 standard quadrature grid
 A restricted SCF calculation will be
 performed using DIIS
 SCF converges when DIIS error is below 1.0e-08
 ---------------------------------------
  Cycle       Energy         DIIS error
 ---------------------------------------
    1   -7128.7870733357      2.64e-03  
    2   -7128.8056700023      1.07e-03  
    3   -7128.8044022041      1.42e-03  
    4   -7128.8073543072      1.64e-04  
    5   -7128.8073707586      1.14e-04  
    6   -7128.8073948421      2.37e-05  
    7   -7128.8073954537      1.42e-05  
    8   -7128.8073957927      3.04e-06  
    9   -7128.8073958060      4.30e-07  
   10   -7128.8073958064      1.90e-07  
   11   -7128.8073958064      3.34e-08  
   12   -7128.8073958064      4.12e-09  Convergence criterion met
 ---------------------------------------
 SCF time:   CPU 10.50s  wall 11.00s 
 SCF   energy in the final basis set =    -7128.8073958064
 Total energy in the final basis set =    -7128.8073958064

 --------------------------------------------------------------
             Orbital Energies (a.u.) and Symmetries
 --------------------------------------------------------------

 Alpha MOs, Restricted
 -- Occupied --                  
******* -176.35 -165.75 -165.75 -165.75  -35.85  -31.34  -31.33
  1 A'    2 A'    3 A'    1 A"    4 A'    5 A'    6 A'    2 A"                 
-31.333 -24.729 -22.991 -22.989 -22.989 -22.983 -22.983 -14.494
  7 A'    8 A'    9 A'    3 A"   10 A'    4 A"   11 A'   12 A'                 
-14.441  -6.395  -4.811  -4.791  -4.791  -2.076  -2.070  -2.070
 13 A'   14 A'   15 A'    5 A"   16 A'   17 A'    6 A"   18 A'                 
 -2.053  -2.053  -1.290  -1.076  -0.736  -0.646  -0.546  -0.533
  7 A"   19 A'   20 A'   21 A'   22 A'   23 A'   24 A'    8 A"                 
 -0.523  -0.412  -0.408  -0.336  -0.304  -0.298
 25 A'    9 A"   26 A'   27 A'   10 A"   28 A'                                 
 -- Virtual --                   
 -0.136  -0.098   0.037   0.061   0.080   0.092   0.094   0.128
 29 A'   11 A"   30 A'   31 A'   32 A'   12 A"   33 A'   34 A'                 
  0.147   0.164   0.187   0.192   0.196   0.209   0.247   0.248
 13 A"   35 A'   36 A'   37 A'   14 A"   38 A'   15 A"   39 A'                 
  0.330   0.345   0.384   0.401   0.411   0.433   0.443   0.483
 40 A'   41 A'   16 A"   42 A'   17 A"   43 A'   44 A'   45 A'                 
  0.605   0.715   0.720   0.767   0.795   0.796   0.896   1.027
 46 A'   18 A"   47 A'   48 A'   49 A'   19 A"   50 A'   51 A'                 
  1.199   1.243   1.263   1.275   1.286   1.355   1.388   1.588
 52 A'   20 A"   53 A'   21 A"   54 A'   55 A'   56 A'   22 A"                 
  1.724   1.751   1.842   2.070   2.075   2.299   2.364   2.620
 57 A'   23 A"   58 A'   24 A"   59 A'   60 A'   61 A'   62 A'                 
  2.673   2.928   3.540   3.580   3.689   3.726   3.773   3.810
 25 A"   63 A'   64 A'   26 A"   65 A'   27 A"   66 A'   28 A"                 
  3.878   3.927   3.946   3.958   3.967   4.007   4.048   4.189
 67 A'   29 A"   68 A'   30 A"   31 A"   69 A'   70 A'   71 A'                 
  4.336   4.601   5.017   5.943   5.956   5.988   6.247   6.320
 72 A'   73 A'   74 A'   32 A"   75 A'   76 A'   33 A"   77 A'                 
  6.550  27.782  28.287  28.297  28.317  28.496  28.504  28.507
 78 A'   79 A'   34 A"   80 A'   81 A'   35 A"   82 A'   36 A"                 
 28.529  28.619  35.125  35.662  66.731 127.834 127.841 127.870
 83 A'   84 A'   85 A'   86 A'   87 A'   37 A"   88 A'   89 A'                 
151.5861901.748
 90 A'   91 A'                                                                 

 Beta MOs, Restricted
 -- Occupied --                  
******* -176.35 -165.75 -165.75 -165.75  -35.85  -31.34  -31.33
  1 A'    2 A'    3 A'    1 A"    4 A'    5 A'    6 A'    2 A"                 
-31.333 -24.729 -22.991 -22.989 -22.989 -22.983 -22.983 -14.494
  7 A'    8 A'    9 A'    3 A"   10 A'    4 A"   11 A'   12 A'                 
-14.441  -6.395  -4.811  -4.791  -4.791  -2.076  -2.070  -2.070
 13 A'   14 A'   15 A'    5 A"   16 A'   17 A'    6 A"   18 A'                 
 -2.053  -2.053  -1.290  -1.076  -0.736  -0.646  -0.546  -0.533
  7 A"   19 A'   20 A'   21 A'   22 A'   23 A'   24 A'    8 A"                 
 -0.523  -0.412  -0.408  -0.336  -0.304  -0.298
 25 A'    9 A"   26 A'   27 A'   10 A"   28 A'                                 
 -- Virtual --                   
 -0.136  -0.098   0.037   0.061   0.080   0.092   0.094   0.128
 29 A'   11 A"   30 A'   31 A'   32 A'   12 A"   33 A'   34 A'                 
  0.147   0.164   0.187   0.192   0.196   0.209   0.247   0.248
 13 A"   35 A'   36 A'   37 A'   14 A"   38 A'   15 A"   39 A'                 
  0.330   0.345   0.384   0.401   0.411   0.433   0.443   0.483
 40 A'   41 A'   16 A"   42 A'   17 A"   43 A'   44 A'   45 A'                 
  0.605   0.715   0.720   0.767   0.795   0.796   0.896   1.027
 46 A'   18 A"   47 A'   48 A'   49 A'   19 A"   50 A'   51 A'                 
  1.199   1.243   1.263   1.275   1.286   1.355   1.388   1.588
 52 A'   20 A"   53 A'   21 A"   54 A'   55 A'   56 A'   22 A"                 
  1.724   1.751   1.842   2.070   2.075   2.299   2.364   2.620
 57 A'   23 A"   58 A'   24 A"   59 A'   60 A'   61 A'   62 A'                 
  2.673   2.928   3.540   3.580   3.689   3.726   3.773   3.810
 25 A"   63 A'   64 A'   26 A"   65 A'   27 A"   66 A'   28 A"                 
  3.878   3.927   3.946   3.958   3.967   4.007   4.048   4.189
 67 A'   29 A"   68 A'   30 A"   31 A"   69 A'   70 A'   71 A'                 
  4.336   4.601   5.017   5.943   5.956   5.988   6.247   6.320
 72 A'   73 A'   74 A'   32 A"   75 A'   76 A'   33 A"   77 A'                 
  6.550  27.782  28.287  28.297  28.317  28.496  28.504  28.507
 78 A'   79 A'   34 A"   80 A'   81 A'   35 A"   82 A'   36 A"                 
 28.529  28.619  35.125  35.662  66.731 127.834 127.841 127.870
 83 A'   84 A'   85 A'   86 A'   87 A'   37 A"   88 A'   89 A'                 
151.5861901.748
 90 A'   91 A'                                                                 
 --------------------------------------------------------------

          Ground-State Mulliken Net Atomic Charges

     Atom                 Charge (a.u.)
  ----------------------------------------
      1 N                    -0.027676
      2 N                    -0.165596
      3 F                    -0.008200
      4 I                     0.201472
  ----------------------------------------
  Sum of atomic charges =    -0.000000

 -----------------------------------------------------------------
                    Cartesian Multipole Moments
 -----------------------------------------------------------------
    Charge (ESU x 10^10)
                -0.0000
    Dipole Moment (Debye)
         X      -2.2538      Y       0.2904      Z      -0.0000
       Tot       2.2724
    Quadrupole Moments (Debye-Ang)
        XX     -46.0861     XY      -0.0874     YY     -46.2342
        XZ      -0.0000     YZ       0.0000     ZZ     -43.8352
    Octopole Moments (Debye-Ang^2)
       XXX     -51.0116    XXY       2.7942    XYY     -10.2290
       YYY       2.2889    XXZ      -0.0000    XYZ       0.0000
       YYZ      -0.0000    XZZ      -6.3674    YZZ       0.7406
       ZZZ       0.0000
    Hexadecapole Moments (Debye-Ang^3)
      XXXX    -686.6712   XXXY      -2.5826   XXYY    -124.4078
      XYYY      -1.1583   YYYY     -73.4214   XXXZ      -0.0000
      XXYZ       0.0000   XYYZ      -0.0000   YYYZ       0.0000
      XXZZ    -115.3175   XYZZ      -0.2684   YYZZ     -20.5600
      XZZZ      -0.0000   YZZZ       0.0000   ZZZZ     -52.3201
 -----------------------------------------------------------------
 Calculating analytic gradient of the SCF energy
 Gradient of SCF Energy
            1           2           3           4
    1  -0.0008374   0.0332993  -0.0351363   0.0026744
    2  -0.0036486   0.0013680   0.0046623  -0.0023817
    3  -0.0000000   0.0000000  -0.0000000   0.0000000
 Max gradient component =       3.514E-02
 RMS gradient           =       1.412E-02
 Gradient time:  CPU 3.24 s  wall 3.25 s
 Geometry Optimization Parameters
   NAtoms,    NIC,     NZ,  NCons,   NDum,   NFix, NCnnct, MaxDiis
        4      14       4       0       0       0       0       0

 Cartesian Hessian Update
 Hessian Updated using BFGS Update


** GEOMETRY OPTIMIZATION IN DELOCALIZED INTERNAL COORDINATES **
   Searching for a Minimum

   Optimization Cycle:   2

                       Coordinates (Angstroms)
     ATOM                X               Y               Z
      1  N         1.1833049300   -0.5089637173    0.0000000000
      2  N         1.9225229846    0.4525014042    0.0000000000
      3  F         3.1908866409   -0.0832376631    0.0000000000
      4  I        -0.8826097419   -0.0032403912    0.0000000000
   Point Group: cs    Number of degrees of freedom:     5


   Energy is  -7128.807395806

 Hessian Updated using BFGS Update

  5 Hessian modes will be used to form the next step
  Hessian Eigenvalues:
     0.108456    0.238525    0.378374    0.549118    0.846833

 Minimum Search - Taking Simple RFO Step
 Searching for Lamda that Minimizes Along All modes
 Value Taken    Lamda =  -0.00377451
 Step Taken.  Stepsize is  0.095025

                             Maximum     Tolerance    Cnvgd?
         Gradient           0.023517      0.000300      NO
         Displacement       0.060457      0.001200      NO
         Energy change     -0.017147      0.000001      NO


 New Cartesian Coordinates Obtained by Inverse Iteration

 Displacement from previous Coordinates is:  0.155172
 ----------------------------------------------------------------
             Standard Nuclear Orientation (Angstroms)
    I     Atom           X                Y                Z
 ----------------------------------------------------------------
    1      N       1.1771503562    -0.5469206648     0.0000000000
    2      N       1.8949670774     0.4217075880     0.0000000000
    3      F       3.2251510381    -0.0457979193     0.0000000000
    4      I      -0.8831636582     0.0280706287     0.0000000000
 ----------------------------------------------------------------
 Molecular Point Group                 Cs    NOp =  2
 Largest Abelian Subgroup              Cs    NOp =  2
 Nuclear Repulsion Energy =   284.1456953332 hartrees
 There are       38 alpha and       38 beta electrons
 Applying Cartesian multipole field
    Component          Value
    ---------          -----
     (2,0,0)        1.00000E-11
     (0,2,0)        2.00000E-11
     (0,0,2)       -3.00000E-11
 Nucleus-field energy     =     0.0000000063 hartrees
 Requested basis set is 6-311++G(d,p)
 There are 42 shells and 128 basis functions
 A cutoff of  1.0D-11 yielded    778 shell pairs
 There are      7515 function pairs (      8492 Cartesian)
 Smallest overlap matrix eigenvalue = 2.40E-04
 Guess MOs from SCF MO coefficient file

 -----------------------------------------------------------------------
  General SCF calculation program by
  Eric Jon Sundstrom, Paul Horn, Yuezhi Mao, Dmitri Zuev, Alec White,
  David Stuck, Shaama M.S., Shane Yost, Joonho Lee, David Small,
  Daniel Levine, Susi Lehtola, Hugh Burton, Evgeny Epifanovsky
 -----------------------------------------------------------------------
 Exchange:     0.2000 Hartree-Fock + 0.0800 Slater + 0.7200 B88
 Correlation:  0.1900 VWN1RPA + 0.8100 LYP
 Using SG-1 standard quadrature grid
 A restricted SCF calculation will be
 performed using DIIS
 SCF converges when DIIS error is below 1.0e-08
 ---------------------------------------
  Cycle       Energy         DIIS error
 ---------------------------------------
    1   -7128.8067851787      9.84e-04  
    2   -7128.8095142631      3.14e-04  
    3   -7128.8091493087      5.68e-04  
    4   -7128.8096650334      8.66e-05  
    5   -7128.8096760827      4.36e-05  
    6   -7128.8096789518      7.47e-06  
    7   -7128.8096790309      3.68e-06  
    8   -7128.8096790500      1.44e-06  
    9   -7128.8096790540      2.15e-07  
   10   -7128.8096790541      4.36e-08  
   11   -7128.8096790541      7.21e-09  Convergence criterion met
 ---------------------------------------
 SCF time:   CPU 9.54s  wall 9.00s 
 SCF   energy in the final basis set =    -7128.8096790541
 Total energy in the final basis set =    -7128.8096790541

 --------------------------------------------------------------
             Orbital Energies (a.u.) and Symmetries
 --------------------------------------------------------------

 Alpha MOs, Restricted
 -- Occupied --                  
******* -176.35 -165.76 -165.75 -165.75  -35.85  -31.34  -31.34
  1 A'    2 A'    3 A'    1 A"    4 A'    5 A'    6 A'    2 A"                 
-31.335 -24.722 -22.994 -22.992 -22.992 -22.986 -22.986 -14.493
  7 A'    8 A'    9 A'    3 A"   10 A'    4 A"   11 A'   12 A'                 
-14.446  -6.398  -4.814  -4.794  -4.793  -2.079  -2.073  -2.072
 13 A'   14 A'   15 A'    5 A"   16 A'   17 A'    6 A"   18 A'                 
 -2.055  -2.055  -1.270  -1.085  -0.733  -0.642  -0.541  -0.525
  7 A"   19 A'   20 A'   21 A'   22 A'   23 A'   24 A'    8 A"                 
 -0.520  -0.413  -0.410  -0.334  -0.306  -0.302
 25 A'    9 A"   26 A'   27 A'   10 A"   28 A'                                 
 -- Virtual --                   
 -0.144  -0.098   0.025   0.062   0.080   0.091   0.092   0.127
 29 A'   11 A"   30 A'   31 A'   32 A'   33 A'   12 A"   34 A'                 
  0.146   0.162   0.183   0.190   0.194   0.210   0.248   0.249
 13 A"   35 A'   36 A'   37 A'   14 A"   38 A'   15 A"   39 A'                 
  0.326   0.354   0.384   0.397   0.406   0.428   0.447   0.477
 40 A'   41 A'   16 A"   42 A'   17 A"   43 A'   44 A'   45 A'                 
  0.599   0.713   0.714   0.774   0.794   0.794   0.899   1.025
 46 A'   47 A'   18 A"   48 A'   49 A'   19 A"   50 A'   51 A'                 
  1.200   1.242   1.263   1.277   1.291   1.355   1.389   1.592
 52 A'   20 A"   53 A'   21 A"   54 A'   55 A'   56 A'   22 A"                 
  1.720   1.744   1.838   2.068   2.077   2.285   2.370   2.631
 57 A'   23 A"   58 A'   59 A'   24 A"   60 A'   61 A'   62 A'                 
  2.682   2.936   3.540   3.587   3.682   3.739   3.777   3.812
 25 A"   63 A'   64 A'   26 A"   65 A'   27 A"   66 A'   28 A"                 
  3.889   3.924   3.939   3.944   3.954   4.000   4.035   4.183
 67 A'   29 A"   30 A"   68 A'   31 A"   69 A'   70 A'   71 A'                 
  4.325   4.568   4.981   5.940   5.954   5.983   6.255   6.315
 72 A'   73 A'   74 A'   32 A"   75 A'   76 A'   33 A"   77 A'                 
  6.499  27.772  28.285  28.295  28.314  28.494  28.502  28.503
 78 A'   79 A'   34 A"   80 A'   81 A'   35 A"   82 A'   36 A"                 
 28.527  28.614  35.117  35.689  66.739 127.831 127.839 127.866
 83 A'   84 A'   85 A'   86 A'   87 A'   37 A"   88 A'   89 A'                 
151.5781901.739
 90 A'   91 A'                                                                 

 Beta MOs, Restricted
 -- Occupied --                  
******* -176.35 -165.76 -165.75 -165.75  -35.85  -31.34  -31.34
  1 A'    2 A'    3 A'    1 A"    4 A'    5 A'    6 A'    2 A"                 
-31.335 -24.722 -22.994 -22.992 -22.992 -22.986 -22.986 -14.493
  7 A'    8 A'    9 A'    3 A"   10 A'    4 A"   11 A'   12 A'                 
-14.446  -6.398  -4.814  -4.794  -4.793  -2.079  -2.073  -2.072
 13 A'   14 A'   15 A'    5 A"   16 A'   17 A'    6 A"   18 A'                 
 -2.055  -2.055  -1.270  -1.085  -0.733  -0.642  -0.541  -0.525
  7 A"   19 A'   20 A'   21 A'   22 A'   23 A'   24 A'    8 A"                 
 -0.520  -0.413  -0.410  -0.334  -0.306  -0.302
 25 A'    9 A"   26 A'   27 A'   10 A"   28 A'                                 
 -- Virtual --                   
 -0.144  -0.098   0.025   0.062   0.080   0.091   0.092   0.127
 29 A'   11 A"   30 A'   31 A'   32 A'   33 A'   12 A"   34 A'                 
  0.146   0.162   0.183   0.190   0.194   0.210   0.248   0.249
 13 A"   35 A'   36 A'   37 A'   14 A"   38 A'   15 A"   39 A'                 
  0.326   0.354   0.384   0.397   0.406   0.428   0.447   0.477
 40 A'   41 A'   16 A"   42 A'   17 A"   43 A'   44 A'   45 A'                 
  0.599   0.713   0.714   0.774   0.794   0.794   0.899   1.025
 46 A'   47 A'   18 A"   48 A'   49 A'   19 A"   50 A'   51 A'                 
  1.200   1.242   1.263   1.277   1.291   1.355   1.389   1.592
 52 A'   20 A"   53 A'   21 A"   54 A'   55 A'   56 A'   22 A"                 
  1.720   1.744   1.838   2.068   2.077   2.285   2.370   2.631
 57 A'   23 A"   58 A'   59 A'   24 A"   60 A'   61 A'   62 A'                 
  2.682   2.936   3.540   3.587   3.682   3.739   3.777   3.812
 25 A"   63 A'   64 A'   26 A"   65 A'   27 A"   66 A'   28 A"                 
  3.889   3.924   3.939   3.944   3.954   4.000   4.035   4.183
 67 A'   29 A"   30 A"   68 A'   31 A"   69 A'   70 A'   71 A'                 
  4.325   4.568   4.981   5.940   5.954   5.983   6.255   6.315
 72 A'   73 A'   74 A'   32 A"   75 A'   76 A'   33 A"   77 A'                 
  6.499  27.772  28.285  28.295  28.314  28.494  28.502  28.503
 78 A'   79 A'   34 A"   80 A'   81 A'   35 A"   82 A'   36 A"                 
 28.527  28.614  35.117  35.689  66.739 127.831 127.839 127.866
 83 A'   84 A'   85 A'   86 A'   87 A'   37 A"   88 A'   89 A'                 
151.5781901.739
 90 A'   91 A'                                                                 
 --------------------------------------------------------------

          Ground-State Mulliken Net Atomic Charges

     Atom                 Charge (a.u.)
  ----------------------------------------
      1 N                    -0.010881
      2 N                    -0.162190
      3 F                    -0.033255
      4 I                     0.206326
  ----------------------------------------
  Sum of atomic charges =    -0.000000

 -----------------------------------------------------------------
                    Cartesian Multipole Moments
 -----------------------------------------------------------------
    Charge (ESU x 10^10)
                -0.0000
    Dipole Moment (Debye)
         X      -2.5182      Y       0.2822      Z       0.0000
       Tot       2.5340
    Quadrupole Moments (Debye-Ang)
        XX     -46.9658     XY      -0.3841     YY     -46.1441
        XZ      -0.0000     YZ      -0.0000     ZZ     -43.8480
    Octopole Moments (Debye-Ang^2)
       XXX     -54.6472    XXY       2.2559    XYY     -10.4108
       YYY       0.3896    XXZ      -0.0000    XYZ      -0.0000
       YYZ       0.0000    XZZ      -6.5053    YZZ       0.0254
       ZZZ       0.0000
    Hexadecapole Moments (Debye-Ang^3)
      XXXX    -703.0580   XXXY      -1.9456   XXYY    -124.9585
      XYYY       1.3878   YYYY     -73.4851   XXXZ      -0.0000
      XXYZ       0.0000   XYYZ      -0.0000   YYYZ       0.0000
      XXZZ    -116.3546   XYZZ       0.4516   YYZZ     -20.5561
      XZZZ       0.0000   YZZZ       0.0000   ZZZZ     -52.2961
 -----------------------------------------------------------------
 Calculating analytic gradient of the SCF energy
 Gradient of SCF Energy
            1           2           3           4
    1  -0.0059400   0.0187213  -0.0154425   0.0026612
    2  -0.0027036  -0.0042733   0.0059798   0.0009970
    3  -0.0000000  -0.0000000   0.0000000   0.0000000
 Max gradient component =       1.872E-02
 RMS gradient           =       7.603E-03
 Gradient time:  CPU 3.24 s  wall 3.24 s
 Geometry Optimization Parameters
   NAtoms,    NIC,     NZ,  NCons,   NDum,   NFix, NCnnct, MaxDiis
        4      14       4       0       0       0       0       0

 Cartesian Hessian Update
 Hessian Updated using BFGS Update


** GEOMETRY OPTIMIZATION IN DELOCALIZED INTERNAL COORDINATES **
   Searching for a Minimum

   Optimization Cycle:   3

                       Coordinates (Angstroms)
     ATOM                X               Y               Z
      1  N         1.1771503562   -0.5469206648    0.0000000000
      2  N         1.8949670774    0.4217075880    0.0000000000
      3  F         3.2251510381   -0.0457979193    0.0000000000
      4  I        -0.8831636582    0.0280706287    0.0000000000
   Point Group: cs    Number of degrees of freedom:     5


   Energy is  -7128.809679054

 Hessian Updated using BFGS Update

  5 Hessian modes will be used to form the next step
  Hessian Eigenvalues:
     0.102753    0.232265    0.330459    0.517146    0.860530

 Minimum Search - Taking Simple RFO Step
 Searching for Lamda that Minimizes Along All modes
 Value Taken    Lamda =  -0.00120428
 Step Taken.  Stepsize is  0.073473

                             Maximum     Tolerance    Cnvgd?
         Gradient           0.013262      0.000300      NO
         Displacement       0.062854      0.001200      NO
         Energy change     -0.002283      0.000001      NO


 New Cartesian Coordinates Obtained by Inverse Iteration

 Displacement from previous Coordinates is:  0.058204
 ----------------------------------------------------------------
             Standard Nuclear Orientation (Angstroms)
    I     Atom           X                Y                Z
 ----------------------------------------------------------------
    1      N       1.1815477308    -0.5435949936     0.0000000000
    2      N       1.8864612761     0.4265465432     0.0000000000
    3      F       3.2467805367    -0.0525573629     0.0000000000
    4      I      -0.9006847300     0.0266654459     0.0000000000
 ----------------------------------------------------------------
 Molecular Point Group                 Cs    NOp =  2
 Largest Abelian Subgroup              Cs    NOp =  2
 Nuclear Repulsion Energy =   281.9550285073 hartrees
 There are       38 alpha and       38 beta electrons
 Applying Cartesian multipole field
    Component          Value
    ---------          -----
     (2,0,0)        1.00000E-11
     (0,2,0)        2.00000E-11
     (0,0,2)       -3.00000E-11
 Nucleus-field energy     =     0.0000000064 hartrees
 Requested basis set is 6-311++G(d,p)
 There are 42 shells and 128 basis functions
 A cutoff of  1.0D-11 yielded    776 shell pairs
 There are      7483 function pairs (      8456 Cartesian)
 Smallest overlap matrix eigenvalue = 2.35E-04
 Guess MOs from SCF MO coefficient file

 -----------------------------------------------------------------------
  General SCF calculation program by
  Eric Jon Sundstrom, Paul Horn, Yuezhi Mao, Dmitri Zuev, Alec White,
  David Stuck, Shaama M.S., Shane Yost, Joonho Lee, David Small,
  Daniel Levine, Susi Lehtola, Hugh Burton, Evgeny Epifanovsky
 -----------------------------------------------------------------------
 Exchange:     0.2000 Hartree-Fock + 0.0800 Slater + 0.7200 B88
 Correlation:  0.1900 VWN1RPA + 0.8100 LYP
 Using SG-1 standard quadrature grid
 A restricted SCF calculation will be
 performed using DIIS
 SCF converges when DIIS error is below 1.0e-08
 ---------------------------------------
  Cycle       Energy         DIIS error
 ---------------------------------------
    1   -7128.8096841270      5.55e-04  
    2   -7128.8105008595      9.81e-05  
    3   -7128.8104768812      1.66e-04  
    4   -7128.8105180004      4.24e-05  
    5   -7128.8105206926      1.09e-05  
    6   -7128.8105208508      5.47e-06  
    7   -7128.8105208935      1.49e-06  
    8   -7128.8105208961      7.46e-07  
    9   -7128.8105208968      2.33e-07  
   10   -7128.8105208970      2.83e-08  
   11   -7128.8105208970      6.44e-09  Convergence criterion met
 ---------------------------------------
 SCF time:   CPU 9.72s  wall 10.00s 
 SCF   energy in the final basis set =    -7128.8105208970
 Total energy in the final basis set =    -7128.8105208970

 --------------------------------------------------------------
             Orbital Energies (a.u.) and Symmetries
 --------------------------------------------------------------

 Alpha MOs, Restricted
 -- Occupied --                  
******* -176.36 -165.76 -165.76 -165.76  -35.85  -31.35  -31.34
  1 A'    2 A'    3 A'    1 A"    4 A'    5 A'    6 A'    2 A"                 
-31.337 -24.714 -22.996 -22.994 -22.994 -22.988 -22.988 -14.494
  7 A'    8 A'    9 A'    3 A"   10 A'   11 A'    4 A"   12 A'                 
-14.449  -6.400  -4.816  -4.796  -4.795  -2.081  -2.075  -2.075
 13 A'   14 A'   15 A'    5 A"   16 A'   17 A'    6 A"   18 A'                 
 -2.057  -2.057  -1.254  -1.090  -0.730  -0.637  -0.539  -0.519
  7 A"   19 A'   20 A'   21 A'   22 A'   23 A'   24 A'    8 A"                 
 -0.517  -0.411  -0.408  -0.336  -0.308  -0.305
 25 A'    9 A"   26 A'   27 A'   10 A"   28 A'                                 
 -- Virtual --                   
 -0.152  -0.098   0.013   0.062   0.079   0.090   0.092   0.127
 29 A'   11 A"   30 A'   31 A'   32 A'   33 A'   12 A"   34 A'                 
  0.146   0.161   0.181   0.189   0.193   0.210   0.249   0.250
 13 A"   35 A'   36 A'   37 A'   14 A"   38 A'   15 A"   39 A'                 
  0.326   0.355   0.382   0.395   0.403   0.426   0.449   0.475
 40 A'   41 A'   16 A"   42 A'   17 A"   43 A'   44 A'   45 A'                 
  0.593   0.708   0.713   0.773   0.794   0.795   0.902   1.022
 46 A'   47 A'   18 A"   48 A'   19 A"   49 A'   50 A'   51 A'                 
  1.202   1.241   1.261   1.278   1.294   1.355   1.392   1.594
 52 A'   20 A"   53 A'   21 A"   54 A'   55 A'   56 A'   22 A"                 
  1.715   1.740   1.822   2.069   2.081   2.276   2.379   2.644
 57 A'   23 A"   58 A'   59 A'   24 A"   60 A'   61 A'   62 A'                 
  2.690   2.943   3.534   3.594   3.682   3.749   3.783   3.810
 25 A"   63 A'   64 A'   26 A"   65 A'   27 A"   66 A'   28 A"                 
  3.899   3.916   3.927   3.941   3.949   3.991   4.024   4.176
 67 A'   29 A"   30 A"   68 A'   31 A"   69 A'   70 A'   71 A'                 
  4.318   4.548   4.933   5.938   5.952   5.980   6.262   6.319
 72 A'   73 A'   74 A'   32 A"   75 A'   76 A'   33 A"   77 A'                 
  6.453  27.765  28.282  28.292  28.311  28.492  28.499  28.500
 78 A'   79 A'   34 A"   80 A'   81 A'   35 A"   82 A'   36 A"                 
 28.524  28.609  35.109  35.712  66.747 127.829 127.836 127.863
 83 A'   84 A'   85 A'   86 A'   87 A'   37 A"   88 A'   89 A'                 
151.5721901.732
 90 A'   91 A'                                                                 

 Beta MOs, Restricted
 -- Occupied --                  
******* -176.36 -165.76 -165.76 -165.76  -35.85  -31.35  -31.34
  1 A'    2 A'    3 A'    1 A"    4 A'    5 A'    6 A'    2 A"                 
-31.337 -24.714 -22.996 -22.994 -22.994 -22.988 -22.988 -14.494
  7 A'    8 A'    9 A'    3 A"   10 A'   11 A'    4 A"   12 A'                 
-14.449  -6.400  -4.816  -4.796  -4.795  -2.081  -2.075  -2.075
 13 A'   14 A'   15 A'    5 A"   16 A'   17 A'    6 A"   18 A'                 
 -2.057  -2.057  -1.254  -1.090  -0.730  -0.637  -0.539  -0.519
  7 A"   19 A'   20 A'   21 A'   22 A'   23 A'   24 A'    8 A"                 
 -0.517  -0.411  -0.408  -0.336  -0.308  -0.305
 25 A'    9 A"   26 A'   27 A'   10 A"   28 A'                                 
 -- Virtual --                   
 -0.152  -0.098   0.013   0.062   0.079   0.090   0.092   0.127
 29 A'   11 A"   30 A'   31 A'   32 A'   33 A'   12 A"   34 A'                 
  0.146   0.161   0.181   0.189   0.193   0.210   0.249   0.250
 13 A"   35 A'   36 A'   37 A'   14 A"   38 A'   15 A"   39 A'                 
  0.326   0.355   0.382   0.395   0.403   0.426   0.449   0.475
 40 A'   41 A'   16 A"   42 A'   17 A"   43 A'   44 A'   45 A'                 
  0.593   0.708   0.713   0.773   0.794   0.795   0.902   1.022
 46 A'   47 A'   18 A"   48 A'   19 A"   49 A'   50 A'   51 A'                 
  1.202   1.241   1.261   1.278   1.294   1.355   1.392   1.594
 52 A'   20 A"   53 A'   21 A"   54 A'   55 A'   56 A'   22 A"                 
  1.715   1.740   1.822   2.069   2.081   2.276   2.379   2.644
 57 A'   23 A"   58 A'   59 A'   24 A"   60 A'   61 A'   62 A'                 
  2.690   2.943   3.534   3.594   3.682   3.749   3.783   3.810
 25 A"   63 A'   64 A'   26 A"   65 A'   27 A"   66 A'   28 A"                 
  3.899   3.916   3.927   3.941   3.949   3.991   4.024   4.176
 67 A'   29 A"   30 A"   68 A'   31 A"   69 A'   70 A'   71 A'                 
  4.318   4.548   4.933   5.938   5.952   5.980   6.262   6.319
 72 A'   73 A'   74 A'   32 A"   75 A'   76 A'   33 A"   77 A'                 
  6.453  27.765  28.282  28.292  28.311  28.492  28.499  28.500
 78 A'   79 A'   34 A"   80 A'   81 A'   35 A"   82 A'   36 A"                 
 28.524  28.609  35.109  35.712  66.747 127.829 127.836 127.863
 83 A'   84 A'   85 A'   86 A'   87 A'   37 A"   88 A'   89 A'                 
151.5721901.732
 90 A'   91 A'                                                                 
 --------------------------------------------------------------

          Ground-State Mulliken Net Atomic Charges

     Atom                 Charge (a.u.)
  ----------------------------------------
      1 N                     0.002467
      2 N                    -0.154390
      3 F                    -0.054571
      4 I                     0.206494
  ----------------------------------------
  Sum of atomic charges =     0.000000

 -----------------------------------------------------------------
                    Cartesian Multipole Moments
 -----------------------------------------------------------------
    Charge (ESU x 10^10)
                 0.0000
    Dipole Moment (Debye)
         X      -2.7713      Y       0.2807      Z      -0.0000
       Tot       2.7855
    Quadrupole Moments (Debye-Ang)
        XX     -47.7711     XY      -0.3683     YY     -46.0685
        XZ       0.0000     YZ       0.0000     ZZ     -43.8650
    Octopole Moments (Debye-Ang^2)
       XXX     -57.3613    XXY       2.2946    XYY      -9.9993
       YYY       0.4554    XXZ       0.0000    XYZ      -0.0000
       YYZ       0.0000    XZZ      -6.2468    YZZ       0.0552
       ZZZ      -0.0000
    Hexadecapole Moments (Debye-Ang^3)
      XXXX    -724.1545   XXXY      -1.7491   XXYY    -126.6059
      XYYY       1.5210   YYYY     -73.1888   XXXZ       0.0000
      XXYZ       0.0000   XYYZ      -0.0000   YYYZ       0.0000
      XXZZ    -118.3318   XYZZ       0.5093   YYZZ     -20.5140
      XZZZ       0.0000   YZZZ       0.0000   ZZZZ     -52.2882
 -----------------------------------------------------------------
 Calculating analytic gradient of the SCF energy
 Gradient of SCF Energy
            1           2           3           4
    1  -0.0025782   0.0082484  -0.0063297   0.0006595
    2  -0.0022213  -0.0019041   0.0023848   0.0017405
    3   0.0000000  -0.0000000   0.0000000  -0.0000000
 Max gradient component =       8.248E-03
 RMS gradient           =       3.322E-03
 Gradient time:  CPU 3.21 s  wall 3.21 s
 Geometry Optimization Parameters
   NAtoms,    NIC,     NZ,  NCons,   NDum,   NFix, NCnnct, MaxDiis
        4      14       4       0       0       0       0       0

 Cartesian Hessian Update
 Hessian Updated using BFGS Update


** GEOMETRY OPTIMIZATION IN DELOCALIZED INTERNAL COORDINATES **
   Searching for a Minimum

   Optimization Cycle:   4

                       Coordinates (Angstroms)
     ATOM                X               Y               Z
      1  N         1.1815477308   -0.5435949936    0.0000000000
      2  N         1.8864612761    0.4265465432    0.0000000000
      3  F         3.2467805367   -0.0525573629    0.0000000000
      4  I        -0.9006847300    0.0266654459    0.0000000000
   Point Group: cs    Number of degrees of freedom:     5


   Energy is  -7128.810520897

 Hessian Updated using BFGS Update

  5 Hessian modes will be used to form the next step
  Hessian Eigenvalues:
     0.095394    0.185861    0.262144    0.516020    0.858812

 Minimum Search - Taking Simple RFO Step
 Searching for Lamda that Minimizes Along All modes
 Value Taken    Lamda =  -0.00040602
 Step Taken.  Stepsize is  0.051235

                             Maximum     Tolerance    Cnvgd?
         Gradient           0.005657      0.000300      NO
         Displacement       0.040644      0.001200      NO
         Energy change     -0.000842      0.000001      NO


 New Cartesian Coordinates Obtained by Inverse Iteration

 Displacement from previous Coordinates is:  0.051570
 ----------------------------------------------------------------
             Standard Nuclear Orientation (Angstroms)
    I     Atom           X                Y                Z
 ----------------------------------------------------------------
    1      N       1.1835319126    -0.5331727951     0.0000000000
    2      N       1.8826486887     0.4348051586     0.0000000000
    3      F       3.2611511439    -0.0642542614     0.0000000000
    4      I      -0.9132269316     0.0196815305     0.0000000000
 ----------------------------------------------------------------
 Molecular Point Group                 Cs    NOp =  2
 Largest Abelian Subgroup              Cs    NOp =  2
 Nuclear Repulsion Energy =   280.5606093932 hartrees
 There are       38 alpha and       38 beta electrons
 Applying Cartesian multipole field
    Component          Value
    ---------          -----
     (2,0,0)        1.00000E-11
     (0,2,0)        2.00000E-11
     (0,0,2)       -3.00000E-11
 Nucleus-field energy     =     0.0000000065 hartrees
 Requested basis set is 6-311++G(d,p)
 There are 42 shells and 128 basis functions
 A cutoff of  1.0D-11 yielded    776 shell pairs
 There are      7483 function pairs (      8456 Cartesian)
 Smallest overlap matrix eigenvalue = 2.31E-04
 Guess MOs from SCF MO coefficient file

 -----------------------------------------------------------------------
  General SCF calculation program by
  Eric Jon Sundstrom, Paul Horn, Yuezhi Mao, Dmitri Zuev, Alec White,
  David Stuck, Shaama M.S., Shane Yost, Joonho Lee, David Small,
  Daniel Levine, Susi Lehtola, Hugh Burton, Evgeny Epifanovsky
 -----------------------------------------------------------------------
 Exchange:     0.2000 Hartree-Fock + 0.0800 Slater + 0.7200 B88
 Correlation:  0.1900 VWN1RPA + 0.8100 LYP
 Using SG-1 standard quadrature grid
 A restricted SCF calculation will be
 performed using DIIS
 SCF converges when DIIS error is below 1.0e-08
 ---------------------------------------
  Cycle       Energy         DIIS error
 ---------------------------------------
    1   -7128.8102898106      3.95e-04  
    2   -7128.8107423520      7.07e-05  
    3   -7128.8107308324      1.16e-04  
    4   -7128.8107535153      3.12e-05  
    5   -7128.8107546985      1.17e-05  
    6   -7128.8107549660      3.56e-06  
    7   -7128.8107549879      7.06e-07  
    8   -7128.8107549884      6.35e-07  
    9   -7128.8107549890      2.03e-07  
   10   -7128.8107549890      2.01e-08  
   11   -7128.8107549890      5.41e-09  Convergence criterion met
 ---------------------------------------
 SCF time:   CPU 9.52s  wall 9.00s 
 SCF   energy in the final basis set =    -7128.8107549890
 Total energy in the final basis set =    -7128.8107549890

 --------------------------------------------------------------
             Orbital Energies (a.u.) and Symmetries
 --------------------------------------------------------------

 Alpha MOs, Restricted
 -- Occupied --                  
******* -176.36 -165.76 -165.76 -165.76  -35.85  -31.35  -31.34
  1 A'    2 A'    3 A'    1 A"    4 A'    5 A'    6 A'    2 A"                 
-31.339 -24.708 -22.998 -22.996 -22.996 -22.990 -22.990 -14.494
  7 A'    8 A'    9 A'    3 A"   10 A'   11 A'    4 A"   12 A'                 
-14.451  -6.402  -4.818  -4.798  -4.797  -2.083  -2.077  -2.077
 13 A'   14 A'   15 A'    5 A"   16 A'   17 A'    6 A"   18 A'                 
 -2.059  -2.059  -1.243  -1.093  -0.730  -0.634  -0.538  -0.516
  7 A"   19 A'   20 A'   21 A'   22 A'   23 A'   24 A'    8 A"                 
 -0.514  -0.410  -0.405  -0.337  -0.310  -0.306
 25 A'    9 A"   26 A'   27 A'   10 A"   28 A'                                 
 -- Virtual --                   
 -0.157  -0.098   0.004   0.062   0.079   0.089   0.092   0.127
 29 A'   11 A"   30 A'   31 A'   32 A'   33 A'   12 A"   34 A'                 
  0.147   0.160   0.180   0.188   0.192   0.211   0.249   0.250
 13 A"   35 A'   36 A'   37 A'   14 A"   38 A'   15 A"   39 A'                 
  0.326   0.355   0.380   0.394   0.402   0.426   0.450   0.475
 40 A'   41 A'   16 A"   42 A'   17 A"   43 A'   44 A'   45 A'                 
  0.591   0.705   0.711   0.772   0.793   0.797   0.904   1.020
 46 A'   47 A'   18 A"   48 A'   19 A"   49 A'   50 A'   51 A'                 
  1.203   1.240   1.259   1.280   1.295   1.356   1.395   1.596
 52 A'   20 A"   53 A'   21 A"   54 A'   55 A'   56 A'   22 A"                 
  1.711   1.736   1.808   2.071   2.085   2.273   2.385   2.655
 57 A'   23 A"   58 A'   59 A'   24 A"   60 A'   61 A'   62 A'                 
  2.697   2.949   3.532   3.599   3.682   3.756   3.788   3.809
 25 A"   63 A'   64 A'   26 A"   65 A'   27 A"   66 A'   28 A"                 
  3.908   3.908   3.924   3.939   3.947   3.986   4.017   4.171
 29 A"   67 A'   30 A"   68 A'   31 A"   69 A'   70 A'   71 A'                 
  4.315   4.532   4.895   5.936   5.950   5.979   6.267   6.324
 72 A'   73 A'   74 A'   32 A"   75 A'   76 A'   33 A"   77 A'                 
  6.424  27.762  28.280  28.290  28.309  28.490  28.497  28.498
 78 A'   79 A'   34 A"   80 A'   81 A'   35 A"   82 A'   36 A"                 
 28.521  28.606  35.104  35.733  66.753 127.827 127.834 127.861
 83 A'   84 A'   85 A'   86 A'   87 A'   37 A"   88 A'   89 A'                 
151.5691901.730
 90 A'   91 A'                                                                 

 Beta MOs, Restricted
 -- Occupied --                  
******* -176.36 -165.76 -165.76 -165.76  -35.85  -31.35  -31.34
  1 A'    2 A'    3 A'    1 A"    4 A'    5 A'    6 A'    2 A"                 
-31.339 -24.708 -22.998 -22.996 -22.996 -22.990 -22.990 -14.494
  7 A'    8 A'    9 A'    3 A"   10 A'   11 A'    4 A"   12 A'                 
-14.451  -6.402  -4.818  -4.798  -4.797  -2.083  -2.077  -2.077
 13 A'   14 A'   15 A'    5 A"   16 A'   17 A'    6 A"   18 A'                 
 -2.059  -2.059  -1.243  -1.093  -0.730  -0.634  -0.538  -0.516
  7 A"   19 A'   20 A'   21 A'   22 A'   23 A'   24 A'    8 A"                 
 -0.514  -0.410  -0.405  -0.337  -0.310  -0.306
 25 A'    9 A"   26 A'   27 A'   10 A"   28 A'                                 
 -- Virtual --                   
 -0.157  -0.098   0.004   0.062   0.079   0.089   0.092   0.127
 29 A'   11 A"   30 A'   31 A'   32 A'   33 A'   12 A"   34 A'                 
  0.147   0.160   0.180   0.188   0.192   0.211   0.249   0.250
 13 A"   35 A'   36 A'   37 A'   14 A"   38 A'   15 A"   39 A'                 
  0.326   0.355   0.380   0.394   0.402   0.426   0.450   0.475
 40 A'   41 A'   16 A"   42 A'   17 A"   43 A'   44 A'   45 A'                 
  0.591   0.705   0.711   0.772   0.793   0.797   0.904   1.020
 46 A'   47 A'   18 A"   48 A'   19 A"   49 A'   50 A'   51 A'                 
  1.203   1.240   1.259   1.280   1.295   1.356   1.395   1.596
 52 A'   20 A"   53 A'   21 A"   54 A'   55 A'   56 A'   22 A"                 
  1.711   1.736   1.808   2.071   2.085   2.273   2.385   2.655
 57 A'   23 A"   58 A'   59 A'   24 A"   60 A'   61 A'   62 A'                 
  2.697   2.949   3.532   3.599   3.682   3.756   3.788   3.809
 25 A"   63 A'   64 A'   26 A"   65 A'   27 A"   66 A'   28 A"                 
  3.908   3.908   3.924   3.939   3.947   3.986   4.017   4.171
 29 A"   67 A'   30 A"   68 A'   31 A"   69 A'   70 A'   71 A'                 
  4.315   4.532   4.895   5.936   5.950   5.979   6.267   6.324
 72 A'   73 A'   74 A'   32 A"   75 A'   76 A'   33 A"   77 A'                 
  6.424  27.762  28.280  28.290  28.309  28.490  28.497  28.498
 78 A'   79 A'   34 A"   80 A'   81 A'   35 A"   82 A'   36 A"                 
 28.521  28.606  35.104  35.733  66.753 127.827 127.834 127.861
 83 A'   84 A'   85 A'   86 A'   87 A'   37 A"   88 A'   89 A'                 
151.5691901.730
 90 A'   91 A'                                                                 
 --------------------------------------------------------------

          Ground-State Mulliken Net Atomic Charges

     Atom                 Charge (a.u.)
  ----------------------------------------
      1 N                     0.011172
      2 N                    -0.149896
      3 F                    -0.069620
      4 I                     0.208344
  ----------------------------------------
  Sum of atomic charges =     0.000000

 -----------------------------------------------------------------
                    Cartesian Multipole Moments
 -----------------------------------------------------------------
    Charge (ESU x 10^10)
                 0.0000
    Dipole Moment (Debye)
         X      -2.9718      Y       0.2808      Z      -0.0000
       Tot       2.9850
    Quadrupole Moments (Debye-Ang)
        XX     -48.3779     XY      -0.2996     YY     -46.0182
        XZ       0.0000     YZ      -0.0000     ZZ     -43.8672
    Octopole Moments (Debye-Ang^2)
       XXX     -59.5124    XXY       2.4375    XYY      -9.6873
       YYY       0.8687    XXZ       0.0000    XYZ      -0.0000
       YYZ      -0.0000    XZZ      -6.0727    YZZ       0.2133
       ZZZ      -0.0000
    Hexadecapole Moments (Debye-Ang^3)
      XXXX    -739.7376   XXXY      -1.6718   XXYY    -127.8339
      XYYY       1.1554   YYYY     -72.8236   XXXZ       0.0000
      XXYZ      -0.0000   XYYZ       0.0000   YYYZ      -0.0000
      XXZZ    -119.7555   XYZZ       0.4184   YYZZ     -20.4570
      XZZZ       0.0000   YZZZ       0.0000   ZZZZ     -52.2538
 -----------------------------------------------------------------
 Calculating analytic gradient of the SCF energy
 Gradient of SCF Energy
            1           2           3           4
    1   0.0003187   0.0017458  -0.0014832  -0.0005813
    2  -0.0004130  -0.0007188  -0.0003561   0.0014879
    3   0.0000000  -0.0000000   0.0000000  -0.0000000
 Max gradient component =       1.746E-03
 RMS gradient           =       8.522E-04
 Gradient time:  CPU 3.19 s  wall 3.19 s
 Geometry Optimization Parameters
   NAtoms,    NIC,     NZ,  NCons,   NDum,   NFix, NCnnct, MaxDiis
        4      14       4       0       0       0       0       0

 Cartesian Hessian Update
 Hessian Updated using BFGS Update


** GEOMETRY OPTIMIZATION IN DELOCALIZED INTERNAL COORDINATES **
   Searching for a Minimum

   Optimization Cycle:   5

                       Coordinates (Angstroms)
     ATOM                X               Y               Z
      1  N         1.1835319126   -0.5331727951    0.0000000000
      2  N         1.8826486887    0.4348051586    0.0000000000
      3  F         3.2611511439   -0.0642542614    0.0000000000
      4  I        -0.9132269316    0.0196815305    0.0000000000
   Point Group: cs    Number of degrees of freedom:     5


   Energy is  -7128.810754989

 Hessian Updated using BFGS Update

  5 Hessian modes will be used to form the next step
  Hessian Eigenvalues:
     0.101347    0.148262    0.256516    0.516560    0.860894

 Minimum Search - Taking Simple RFO Step
 Searching for Lamda that Minimizes Along All modes
 Value Taken    Lamda =  -0.00002224
 Step Taken.  Stepsize is  0.012139

                             Maximum     Tolerance    Cnvgd?
         Gradient           0.001603      0.000300      NO
         Displacement       0.010664      0.001200      NO
         Energy change     -0.000234      0.000001      NO


 New Cartesian Coordinates Obtained by Inverse Iteration

 Displacement from previous Coordinates is:  0.011225
 ----------------------------------------------------------------
             Standard Nuclear Orientation (Angstroms)
    I     Atom           X                Y                Z
 ----------------------------------------------------------------
    1      N       1.1824465860    -0.5303460758     0.0000000000
    2      N       1.8810349583     0.4368111111     0.0000000000
    3      F       3.2638822509    -0.0670892765     0.0000000000
    4      I      -0.9132589815     0.0176838738     0.0000000000
 ----------------------------------------------------------------
 Molecular Point Group                 Cs    NOp =  2
 Largest Abelian Subgroup              Cs    NOp =  2
 Nuclear Repulsion Energy =   280.5489738109 hartrees
 There are       38 alpha and       38 beta electrons
 Applying Cartesian multipole field
    Component          Value
    ---------          -----
     (2,0,0)        1.00000E-11
     (0,2,0)        2.00000E-11
     (0,0,2)       -3.00000E-11
 Nucleus-field energy     =     0.0000000065 hartrees
 Requested basis set is 6-311++G(d,p)
 There are 42 shells and 128 basis functions
 A cutoff of  1.0D-11 yielded    776 shell pairs
 There are      7483 function pairs (      8456 Cartesian)
 Smallest overlap matrix eigenvalue = 2.30E-04
 Guess MOs from SCF MO coefficient file

 -----------------------------------------------------------------------
  General SCF calculation program by
  Eric Jon Sundstrom, Paul Horn, Yuezhi Mao, Dmitri Zuev, Alec White,
  David Stuck, Shaama M.S., Shane Yost, Joonho Lee, David Small,
  Daniel Levine, Susi Lehtola, Hugh Burton, Evgeny Epifanovsky
 -----------------------------------------------------------------------
 Exchange:     0.2000 Hartree-Fock + 0.0800 Slater + 0.7200 B88
 Correlation:  0.1900 VWN1RPA + 0.8100 LYP
 Using SG-1 standard quadrature grid
 A restricted SCF calculation will be
 performed using DIIS
 SCF converges when DIIS error is below 1.0e-08
 ---------------------------------------
  Cycle       Energy         DIIS error
 ---------------------------------------
    1   -7128.8107431071      9.09e-05  
    2   -7128.8107657900      2.81e-05  
    3   -7128.8107617627      5.45e-05  
    4   -7128.8107676101      6.50e-06  
    5   -7128.8107676385      5.30e-06  
    6   -7128.8107676902      7.72e-07  
    7   -7128.8107676906      6.37e-07  
    8   -7128.8107676913      6.32e-08  
    9   -7128.8107676913      3.13e-08  
   10   -7128.8107676912      7.19e-09  Convergence criterion met
 ---------------------------------------
 SCF time:   CPU 8.61s  wall 8.00s 
 SCF   energy in the final basis set =    -7128.8107676912
 Total energy in the final basis set =    -7128.8107676912

 --------------------------------------------------------------
             Orbital Energies (a.u.) and Symmetries
 --------------------------------------------------------------

 Alpha MOs, Restricted
 -- Occupied --                  
******* -176.36 -165.76 -165.76 -165.76  -35.85  -31.35  -31.34
  1 A'    2 A'    3 A'    1 A"    4 A'    5 A'    6 A'    2 A"                 
-31.340 -24.706 -22.999 -22.997 -22.997 -22.991 -22.991 -14.494
  7 A'    8 A'    9 A'    3 A"   10 A'   11 A'    4 A"   12 A'                 
-14.451  -6.403  -4.819  -4.798  -4.798  -2.084  -2.078  -2.077
 13 A'   14 A'   15 A'    5 A"   16 A'   17 A'    6 A"   18 A'                 
 -2.059  -2.059  -1.240  -1.093  -0.730  -0.633  -0.538  -0.515
  7 A"   19 A'   20 A'   21 A'   22 A'   23 A'   24 A'    8 A"                 
 -0.514  -0.409  -0.405  -0.337  -0.311  -0.307
 25 A'    9 A"   26 A'   27 A'   10 A"   28 A'                                 
 -- Virtual --                   
 -0.158  -0.098   0.002   0.062   0.079   0.089   0.092   0.127
 29 A'   11 A"   30 A'   31 A'   32 A'   33 A'   12 A"   34 A'                 
  0.147   0.160   0.180   0.188   0.192   0.211   0.250   0.250
 13 A"   35 A'   36 A'   37 A'   14 A"   38 A'   15 A"   39 A'                 
  0.326   0.356   0.380   0.394   0.401   0.427   0.450   0.475
 40 A'   41 A'   16 A"   42 A'   17 A"   43 A'   44 A'   45 A'                 
  0.591   0.705   0.711   0.772   0.793   0.797   0.904   1.019
 46 A'   47 A'   18 A"   48 A'   19 A"   49 A'   50 A'   51 A'                 
  1.203   1.240   1.259   1.280   1.296   1.356   1.397   1.596
 52 A'   20 A"   53 A'   21 A"   54 A'   55 A'   56 A'   22 A"                 
  1.710   1.736   1.805   2.072   2.086   2.273   2.386   2.658
 57 A'   23 A"   58 A'   59 A'   24 A"   60 A'   61 A'   62 A'                 
  2.698   2.950   3.532   3.600   3.682   3.758   3.790   3.809
 25 A"   63 A'   64 A'   26 A"   65 A'   27 A"   66 A'   28 A"                 
  3.906   3.910   3.923   3.939   3.947   3.985   4.016   4.171
 29 A"   67 A'   30 A"   68 A'   31 A"   69 A'   70 A'   71 A'                 
  4.315   4.527   4.887   5.936   5.949   5.978   6.268   6.325
 72 A'   73 A'   74 A'   32 A"   75 A'   76 A'   33 A"   77 A'                 
  6.418  27.763  28.280  28.290  28.308  28.489  28.497  28.497
 78 A'   79 A'   34 A"   80 A'   81 A'   35 A"   82 A'   36 A"                 
 28.520  28.606  35.103  35.737  66.754 127.826 127.833 127.861
 83 A'   84 A'   85 A'   86 A'   87 A'   37 A"   88 A'   89 A'                 
151.5691901.730
 90 A'   91 A'                                                                 

 Beta MOs, Restricted
 -- Occupied --                  
******* -176.36 -165.76 -165.76 -165.76  -35.85  -31.35  -31.34
  1 A'    2 A'    3 A'    1 A"    4 A'    5 A'    6 A'    2 A"                 
-31.340 -24.706 -22.999 -22.997 -22.997 -22.991 -22.991 -14.494
  7 A'    8 A'    9 A'    3 A"   10 A'   11 A'    4 A"   12 A'                 
-14.451  -6.403  -4.819  -4.798  -4.798  -2.084  -2.078  -2.077
 13 A'   14 A'   15 A'    5 A"   16 A'   17 A'    6 A"   18 A'                 
 -2.059  -2.059  -1.240  -1.093  -0.730  -0.633  -0.538  -0.515
  7 A"   19 A'   20 A'   21 A'   22 A'   23 A'   24 A'    8 A"                 
 -0.514  -0.409  -0.405  -0.337  -0.311  -0.307
 25 A'    9 A"   26 A'   27 A'   10 A"   28 A'                                 
 -- Virtual --                   
 -0.158  -0.098   0.002   0.062   0.079   0.089   0.092   0.127
 29 A'   11 A"   30 A'   31 A'   32 A'   33 A'   12 A"   34 A'                 
  0.147   0.160   0.180   0.188   0.192   0.211   0.250   0.250
 13 A"   35 A'   36 A'   37 A'   14 A"   38 A'   15 A"   39 A'                 
  0.326   0.356   0.380   0.394   0.401   0.427   0.450   0.475
 40 A'   41 A'   16 A"   42 A'   17 A"   43 A'   44 A'   45 A'                 
  0.591   0.705   0.711   0.772   0.793   0.797   0.904   1.019
 46 A'   47 A'   18 A"   48 A'   19 A"   49 A'   50 A'   51 A'                 
  1.203   1.240   1.259   1.280   1.296   1.356   1.397   1.596
 52 A'   20 A"   53 A'   21 A"   54 A'   55 A'   56 A'   22 A"                 
  1.710   1.736   1.805   2.072   2.086   2.273   2.386   2.658
 57 A'   23 A"   58 A'   59 A'   24 A"   60 A'   61 A'   62 A'                 
  2.698   2.950   3.532   3.600   3.682   3.758   3.790   3.809
 25 A"   63 A'   64 A'   26 A"   65 A'   27 A"   66 A'   28 A"                 
  3.906   3.910   3.923   3.939   3.947   3.985   4.016   4.171
 29 A"   67 A'   30 A"   68 A'   31 A"   69 A'   70 A'   71 A'                 
  4.315   4.527   4.887   5.936   5.949   5.978   6.268   6.325
 72 A'   73 A'   74 A'   32 A"   75 A'   76 A'   33 A"   77 A'                 
  6.418  27.763  28.280  28.290  28.308  28.489  28.497  28.497
 78 A'   79 A'   34 A"   80 A'   81 A'   35 A"   82 A'   36 A"                 
 28.520  28.606  35.103  35.737  66.754 127.826 127.833 127.861
 83 A'   84 A'   85 A'   86 A'   87 A'   37 A"   88 A'   89 A'                 
151.5691901.730
 90 A'   91 A'                                                                 
 --------------------------------------------------------------

          Ground-State Mulliken Net Atomic Charges

     Atom                 Charge (a.u.)
  ----------------------------------------
      1 N                     0.012672
      2 N                    -0.149356
      3 F                    -0.073370
      4 I                     0.210054
  ----------------------------------------
  Sum of atomic charges =     0.000000

 -----------------------------------------------------------------
                    Cartesian Multipole Moments
 -----------------------------------------------------------------
    Charge (ESU x 10^10)
                 0.0000
    Dipole Moment (Debye)
         X      -3.0275      Y       0.2809      Z      -0.0000
       Tot       3.0405
    Quadrupole Moments (Debye-Ang)
        XX     -48.5451     XY      -0.2814     YY     -46.0051
        XZ       0.0000     YZ       0.0000     ZZ     -43.8614
    Octopole Moments (Debye-Ang^2)
       XXX     -60.2591    XXY       2.4804    XYY      -9.6903
       YYY       0.9874    XXZ      -0.0000    XYZ      -0.0000
       YYZ      -0.0000    XZZ      -6.1069    YZZ       0.2581
       ZZZ      -0.0000
    Hexadecapole Moments (Debye-Ang^3)
      XXXX    -742.4667   XXXY      -1.6741   XXYY    -127.9283
      XYYY       1.0224   YYYY     -72.7251   XXXZ      -0.0000
      XXYZ       0.0000   XYYZ      -0.0000   YYYZ       0.0000
      XXZZ    -119.8876   XYZZ       0.3814   YYZZ     -20.4377
      XZZZ       0.0000   YZZZ       0.0000   ZZZZ     -52.2243
 -----------------------------------------------------------------
 Calculating analytic gradient of the SCF energy
 Gradient of SCF Energy
            1           2           3           4
    1   0.0001508   0.0002287  -0.0002853  -0.0000942
    2   0.0001280  -0.0004520  -0.0009263   0.0012503
    3  -0.0000000   0.0000000  -0.0000000  -0.0000000
 Max gradient component =       1.250E-03
 RMS gradient           =       4.837E-04
 Gradient time:  CPU 3.19 s  wall 3.19 s
 Geometry Optimization Parameters
   NAtoms,    NIC,     NZ,  NCons,   NDum,   NFix, NCnnct, MaxDiis
        4      14       4       0       0       0       0       0

 Cartesian Hessian Update
 Hessian Updated using BFGS Update


** GEOMETRY OPTIMIZATION IN DELOCALIZED INTERNAL COORDINATES **
   Searching for a Minimum

   Optimization Cycle:   6

                       Coordinates (Angstroms)
     ATOM                X               Y               Z
      1  N         1.1824465860   -0.5303460758    0.0000000000
      2  N         1.8810349583    0.4368111111    0.0000000000
      3  F         3.2638822509   -0.0670892765    0.0000000000
      4  I        -0.9132589815    0.0176838738    0.0000000000
   Point Group: cs    Number of degrees of freedom:     5


   Energy is  -7128.810767691

 Hessian Updated using BFGS Update

  5 Hessian modes will be used to form the next step
  Hessian Eigenvalues:
     0.101509    0.128113    0.251553    0.517110    0.864915

 Minimum Search - Taking Simple RFO Step
 Searching for Lamda that Minimizes Along All modes
 Value Taken    Lamda =   0.00000000
 Step Taken.  Stepsize is  0.002480

                             Maximum     Tolerance    Cnvgd?
         Gradient           0.000322      0.000300      NO
         Displacement       0.002189      0.001200      NO
         Energy change     -0.000013      0.000001      NO


 New Cartesian Coordinates Obtained by Inverse Iteration

 Displacement from previous Coordinates is:  0.002830
 ----------------------------------------------------------------
             Standard Nuclear Orientation (Angstroms)
    I     Atom           X                Y                Z
 ----------------------------------------------------------------
    1      N       1.1819072632    -0.5295635440     0.0000000000
    2      N       1.8810877862     0.4372496047     0.0000000000
    3      F       3.2644995051    -0.0677116773     0.0000000000
    4      I      -0.9133897409     0.0170852492     0.0000000000
 ----------------------------------------------------------------
 Molecular Point Group                 Cs    NOp =  2
 Largest Abelian Subgroup              Cs    NOp =  2
 Nuclear Repulsion Energy =   280.5400295635 hartrees
 There are       38 alpha and       38 beta electrons
 Applying Cartesian multipole field
    Component          Value
    ---------          -----
     (2,0,0)        1.00000E-11
     (0,2,0)        2.00000E-11
     (0,0,2)       -3.00000E-11
 Nucleus-field energy     =     0.0000000065 hartrees
 Requested basis set is 6-311++G(d,p)
 There are 42 shells and 128 basis functions
 A cutoff of  1.0D-11 yielded    776 shell pairs
 There are      7483 function pairs (      8456 Cartesian)
 Smallest overlap matrix eigenvalue = 2.30E-04
 Guess MOs from SCF MO coefficient file

 -----------------------------------------------------------------------
  General SCF calculation program by
  Eric Jon Sundstrom, Paul Horn, Yuezhi Mao, Dmitri Zuev, Alec White,
  David Stuck, Shaama M.S., Shane Yost, Joonho Lee, David Small,
  Daniel Levine, Susi Lehtola, Hugh Burton, Evgeny Epifanovsky
 -----------------------------------------------------------------------
 Exchange:     0.2000 Hartree-Fock + 0.0800 Slater + 0.7200 B88
 Correlation:  0.1900 VWN1RPA + 0.8100 LYP
 Using SG-1 standard quadrature grid
 A restricted SCF calculation will be
 performed using DIIS
 SCF converges when DIIS error is below 1.0e-08
 ---------------------------------------
  Cycle       Energy         DIIS error
 ---------------------------------------
    1   -7128.8107671759      1.76e-05  
    2   -7128.8107680847      6.77e-06  
    3   -7128.8107678739      1.37e-05  
    4   -7128.8107681762      6.82e-07  
    5   -7128.8107681763      9.28e-07  
    6   -7128.8107681776      1.76e-07  
    7   -7128.8107681777      1.19e-07  
    8   -7128.8107681777      2.61e-08  
    9   -7128.8107681778      6.82e-09  Convergence criterion met
 ---------------------------------------
 SCF time:   CPU 7.73s  wall 8.00s 
 SCF   energy in the final basis set =    -7128.8107681778
 Total energy in the final basis set =    -7128.8107681778

 --------------------------------------------------------------
             Orbital Energies (a.u.) and Symmetries
 --------------------------------------------------------------

 Alpha MOs, Restricted
 -- Occupied --                  
******* -176.36 -165.76 -165.76 -165.76  -35.85  -31.35  -31.34
  1 A'    2 A'    3 A'    1 A"    4 A'    5 A'    6 A'    2 A"                 
-31.340 -24.706 -22.999 -22.997 -22.997 -22.991 -22.991 -14.494
  7 A'    8 A'    9 A'    3 A"   10 A'   11 A'    4 A"   12 A'                 
-14.451  -6.403  -4.819  -4.798  -4.798  -2.084  -2.078  -2.077
 13 A'   14 A'   15 A'    5 A"   16 A'   17 A'    6 A"   18 A'                 
 -2.060  -2.060  -1.240  -1.093  -0.730  -0.633  -0.538  -0.515
  7 A"   19 A'   20 A'   21 A'   22 A'   23 A'   24 A'    8 A"                 
 -0.514  -0.409  -0.405  -0.337  -0.311  -0.307
 25 A'    9 A"   26 A'   27 A'   10 A"   28 A'                                 
 -- Virtual --                   
 -0.158  -0.098   0.002   0.062   0.079   0.089   0.092   0.127
 29 A'   11 A"   30 A'   31 A'   32 A'   33 A'   12 A"   34 A'                 
  0.147   0.160   0.180   0.188   0.192   0.211   0.250   0.250
 13 A"   35 A'   36 A'   37 A'   14 A"   38 A'   15 A"   39 A'                 
  0.327   0.355   0.380   0.394   0.401   0.427   0.450   0.475
 40 A'   41 A'   16 A"   42 A'   17 A"   43 A'   44 A'   45 A'                 
  0.592   0.705   0.711   0.772   0.793   0.797   0.904   1.019
 46 A'   47 A'   18 A"   48 A'   19 A"   49 A'   50 A'   51 A'                 
  1.203   1.240   1.259   1.280   1.296   1.357   1.397   1.596
 52 A'   20 A"   53 A'   21 A"   54 A'   55 A'   56 A'   22 A"                 
  1.710   1.736   1.805   2.072   2.086   2.273   2.386   2.658
 57 A'   23 A"   58 A'   59 A'   24 A"   60 A'   61 A'   62 A'                 
  2.698   2.950   3.532   3.600   3.682   3.758   3.790   3.809
 25 A"   63 A'   64 A'   26 A"   65 A'   27 A"   66 A'   28 A"                 
  3.906   3.910   3.923   3.939   3.947   3.984   4.016   4.171
 29 A"   67 A'   30 A"   68 A'   31 A"   69 A'   70 A'   71 A'                 
  4.316   4.527   4.885   5.936   5.949   5.978   6.269   6.325
 72 A'   73 A'   74 A'   32 A"   75 A'   76 A'   33 A"   77 A'                 
  6.417  27.763  28.280  28.290  28.308  28.489  28.497  28.497
 78 A'   79 A'   34 A"   80 A'   81 A'   35 A"   82 A'   36 A"                 
 28.520  28.606  35.103  35.736  66.754 127.826 127.833 127.861
 83 A'   84 A'   85 A'   86 A'   87 A'   37 A"   88 A'   89 A'                 
151.5691901.730
 90 A'   91 A'                                                                 

 Beta MOs, Restricted
 -- Occupied --                  
******* -176.36 -165.76 -165.76 -165.76  -35.85  -31.35  -31.34
  1 A'    2 A'    3 A'    1 A"    4 A'    5 A'    6 A'    2 A"                 
-31.340 -24.706 -22.999 -22.997 -22.997 -22.991 -22.991 -14.494
  7 A'    8 A'    9 A'    3 A"   10 A'   11 A'    4 A"   12 A'                 
-14.451  -6.403  -4.819  -4.798  -4.798  -2.084  -2.078  -2.077
 13 A'   14 A'   15 A'    5 A"   16 A'   17 A'    6 A"   18 A'                 
 -2.060  -2.060  -1.240  -1.093  -0.730  -0.633  -0.538  -0.515
  7 A"   19 A'   20 A'   21 A'   22 A'   23 A'   24 A'    8 A"                 
 -0.514  -0.409  -0.405  -0.337  -0.311  -0.307
 25 A'    9 A"   26 A'   27 A'   10 A"   28 A'                                 
 -- Virtual --                   
 -0.158  -0.098   0.002   0.062   0.079   0.089   0.092   0.127
 29 A'   11 A"   30 A'   31 A'   32 A'   33 A'   12 A"   34 A'                 
  0.147   0.160   0.180   0.188   0.192   0.211   0.250   0.250
 13 A"   35 A'   36 A'   37 A'   14 A"   38 A'   15 A"   39 A'                 
  0.327   0.355   0.380   0.394   0.401   0.427   0.450   0.475
 40 A'   41 A'   16 A"   42 A'   17 A"   43 A'   44 A'   45 A'                 
  0.592   0.705   0.711   0.772   0.793   0.797   0.904   1.019
 46 A'   47 A'   18 A"   48 A'   19 A"   49 A'   50 A'   51 A'                 
  1.203   1.240   1.259   1.280   1.296   1.357   1.397   1.596
 52 A'   20 A"   53 A'   21 A"   54 A'   55 A'   56 A'   22 A"                 
  1.710   1.736   1.805   2.072   2.086   2.273   2.386   2.658
 57 A'   23 A"   58 A'   59 A'   24 A"   60 A'   61 A'   62 A'                 
  2.698   2.950   3.532   3.600   3.682   3.758   3.790   3.809
 25 A"   63 A'   64 A'   26 A"   65 A'   27 A"   66 A'   28 A"                 
  3.906   3.910   3.923   3.939   3.947   3.984   4.016   4.171
 29 A"   67 A'   30 A"   68 A'   31 A"   69 A'   70 A'   71 A'                 
  4.316   4.527   4.885   5.936   5.949   5.978   6.269   6.325
 72 A'   73 A'   74 A'   32 A"   75 A'   76 A'   33 A"   77 A'                 
  6.417  27.763  28.280  28.290  28.308  28.489  28.497  28.497
 78 A'   79 A'   34 A"   80 A'   81 A'   35 A"   82 A'   36 A"                 
 28.520  28.606  35.103  35.736  66.754 127.826 127.833 127.861
 83 A'   84 A'   85 A'   86 A'   87 A'   37 A"   88 A'   89 A'                 
151.5691901.730
 90 A'   91 A'                                                                 
 --------------------------------------------------------------

          Ground-State Mulliken Net Atomic Charges

     Atom                 Charge (a.u.)
  ----------------------------------------
      1 N                     0.012802
      2 N                    -0.149449
      3 F                    -0.073889
      4 I                     0.210535
  ----------------------------------------
  Sum of atomic charges =     0.000000

 -----------------------------------------------------------------
                    Cartesian Multipole Moments
 -----------------------------------------------------------------
    Charge (ESU x 10^10)
                 0.0000
    Dipole Moment (Debye)
         X      -3.0377      Y       0.2808      Z       0.0000
       Tot       3.0507
    Quadrupole Moments (Debye-Ang)
        XX     -48.5705     XY      -0.2765     YY     -46.0044
        XZ       0.0000     YZ      -0.0000     ZZ     -43.8603
    Octopole Moments (Debye-Ang^2)
       XXX     -60.3738    XXY       2.4900    XYY      -9.6894
       YYY       1.0240    XXZ       0.0000    XYZ      -0.0000
       YYZ       0.0000    XZZ      -6.1116    YZZ       0.2716
       ZZZ       0.0000
    Hexadecapole Moments (Debye-Ang^3)
      XXXX    -742.9608   XXXY      -1.6903   XXYY    -127.9624
      XYYY       0.9731   YYYY     -72.7043   XXXZ       0.0000
      XXYZ      -0.0000   XYYZ       0.0000   YYYZ      -0.0000
      XXZZ    -119.9227   XYZZ       0.3669   YYZZ     -20.4336
      XZZZ      -0.0000   YZZZ      -0.0000   ZZZZ     -52.2180
 -----------------------------------------------------------------
 Calculating analytic gradient of the SCF energy
 Gradient of SCF Energy
            1           2           3           4
    1  -0.0002335   0.0002491  -0.0000090  -0.0000065
    2   0.0000434  -0.0002215  -0.0009818   0.0011599
    3   0.0000000  -0.0000000   0.0000000  -0.0000000
 Max gradient component =       1.160E-03
 RMS gradient           =       4.543E-04
 Gradient time:  CPU 3.21 s  wall 3.21 s
 Geometry Optimization Parameters
   NAtoms,    NIC,     NZ,  NCons,   NDum,   NFix, NCnnct, MaxDiis
        4      14       4       0       0       0       0       0

 Cartesian Hessian Update
 Hessian Updated using BFGS Update


** GEOMETRY OPTIMIZATION IN DELOCALIZED INTERNAL COORDINATES **
   Searching for a Minimum

   Optimization Cycle:   7

                       Coordinates (Angstroms)
     ATOM                X               Y               Z
      1  N         1.1819072632   -0.5295635440    0.0000000000
      2  N         1.8810877862    0.4372496047    0.0000000000
      3  F         3.2644995051   -0.0677116773    0.0000000000
      4  I        -0.9133897409    0.0170852492    0.0000000000
   Point Group: cs    Number of degrees of freedom:     5


   Energy is  -7128.810768178

 Hessian Updated using BFGS Update

  5 Hessian modes will be used to form the next step
  Hessian Eigenvalues:
     0.093106    0.131082    0.254286    0.515307    0.892985

 Minimum Search - Taking Simple RFO Step
 Searching for Lamda that Minimizes Along All modes
 Value Taken    Lamda =   0.00000000
 Step Taken.  Stepsize is  0.000370

                             Maximum     Tolerance    Cnvgd?
         Gradient           0.000047      0.000300     YES
         Displacement       0.000217      0.001200     YES
         Energy change     -0.000000      0.000001     YES


                       Distance Matrix (Angstroms)
             N (  1)   N (  2)   F (  3)
   N (  2)  1.193139
   F (  3)  2.133190  1.472689
   I (  4)  2.165432  2.825888  4.178750

 Final energy is   -7128.8107681777974     


 ******************************
 **  OPTIMIZATION CONVERGED  **
 ******************************

                       Coordinates (Angstroms)
     ATOM                X               Y               Z
      1  N         1.1819072632   -0.5295635440    0.0000000000
      2  N         1.8810877862    0.4372496047    0.0000000000
      3  F         3.2644995051   -0.0677116773    0.0000000000
      4  I        -0.9133897409    0.0170852492    0.0000000000

Z-matrix Print:
$molecule
0 1
I 
N  1 2.165432
N  2 1.193139 1 111.251581
F  3 1.472689 2 105.821057 1 -180.000000 0
$end


 --------------------------------------------------------------
             Orbital Energies (a.u.) and Symmetries
 --------------------------------------------------------------

 Alpha MOs, Restricted
 -- Occupied --                  
******* -176.36 -165.76 -165.76 -165.76  -35.85  -31.35  -31.34
  1 A'    2 A'    3 A'    1 A"    4 A'    5 A'    6 A'    2 A"                 
-31.340 -24.706 -22.999 -22.997 -22.997 -22.991 -22.991 -14.494
  7 A'    8 A'    9 A'    3 A"   10 A'   11 A'    4 A"   12 A'                 
-14.451  -6.403  -4.819  -4.798  -4.798  -2.084  -2.078  -2.077
 13 A'   14 A'   15 A'    5 A"   16 A'   17 A'    6 A"   18 A'                 
 -2.060  -2.060  -1.240  -1.093  -0.730  -0.633  -0.538  -0.515
  7 A"   19 A'   20 A'   21 A'   22 A'   23 A'   24 A'    8 A"                 
 -0.514  -0.409  -0.405  -0.337  -0.311  -0.307
 25 A'    9 A"   26 A'   27 A'   10 A"   28 A'                                 
 -- Virtual --                   
 -0.158  -0.098   0.002   0.062   0.079   0.089   0.092   0.127
 29 A'   11 A"   30 A'   31 A'   32 A'   33 A'   12 A"   34 A'                 
  0.147   0.160   0.180   0.188   0.192   0.211   0.250   0.250
 13 A"   35 A'   36 A'   37 A'   14 A"   38 A'   15 A"   39 A'                 
  0.327   0.355   0.380   0.394   0.401   0.427   0.450   0.475
 40 A'   41 A'   16 A"   42 A'   17 A"   43 A'   44 A'   45 A'                 
  0.592   0.705   0.711   0.772   0.793   0.797   0.904   1.019
 46 A'   47 A'   18 A"   48 A'   19 A"   49 A'   50 A'   51 A'                 
  1.203   1.240   1.259   1.280   1.296   1.357   1.397   1.596
 52 A'   20 A"   53 A'   21 A"   54 A'   55 A'   56 A'   22 A"                 
  1.710   1.736   1.805   2.072   2.086   2.273   2.386   2.658
 57 A'   23 A"   58 A'   59 A'   24 A"   60 A'   61 A'   62 A'                 
  2.698   2.950   3.532   3.600   3.682   3.758   3.790   3.809
 25 A"   63 A'   64 A'   26 A"   65 A'   27 A"   66 A'   28 A"                 
  3.906   3.910   3.923   3.939   3.947   3.984   4.016   4.171
 29 A"   67 A'   30 A"   68 A'   31 A"   69 A'   70 A'   71 A'                 
  4.316   4.527   4.885   5.936   5.949   5.978   6.269   6.325
 72 A'   73 A'   74 A'   32 A"   75 A'   76 A'   33 A"   77 A'                 
  6.417  27.763  28.280  28.290  28.308  28.489  28.497  28.497
 78 A'   79 A'   34 A"   80 A'   81 A'   35 A"   82 A'   36 A"                 
 28.520  28.606  35.103  35.736  66.754 127.826 127.833 127.861
 83 A'   84 A'   85 A'   86 A'   87 A'   37 A"   88 A'   89 A'                 
151.5691901.730
 90 A'   91 A'                                                                 

 Beta MOs, Restricted
 -- Occupied --                  
******* -176.36 -165.76 -165.76 -165.76  -35.85  -31.35  -31.34
  1 A'    2 A'    3 A'    1 A"    4 A'    5 A'    6 A'    2 A"                 
-31.340 -24.706 -22.999 -22.997 -22.997 -22.991 -22.991 -14.494
  7 A'    8 A'    9 A'    3 A"   10 A'   11 A'    4 A"   12 A'                 
-14.451  -6.403  -4.819  -4.798  -4.798  -2.084  -2.078  -2.077
 13 A'   14 A'   15 A'    5 A"   16 A'   17 A'    6 A"   18 A'                 
 -2.060  -2.060  -1.240  -1.093  -0.730  -0.633  -0.538  -0.515
  7 A"   19 A'   20 A'   21 A'   22 A'   23 A'   24 A'    8 A"                 
 -0.514  -0.409  -0.405  -0.337  -0.311  -0.307
 25 A'    9 A"   26 A'   27 A'   10 A"   28 A'                                 
 -- Virtual --                   
 -0.158  -0.098   0.002   0.062   0.079   0.089   0.092   0.127
 29 A'   11 A"   30 A'   31 A'   32 A'   33 A'   12 A"   34 A'                 
  0.147   0.160   0.180   0.188   0.192   0.211   0.250   0.250
 13 A"   35 A'   36 A'   37 A'   14 A"   38 A'   15 A"   39 A'                 
  0.327   0.355   0.380   0.394   0.401   0.427   0.450   0.475
 40 A'   41 A'   16 A"   42 A'   17 A"   43 A'   44 A'   45 A'                 
  0.592   0.705   0.711   0.772   0.793   0.797   0.904   1.019
 46 A'   47 A'   18 A"   48 A'   19 A"   49 A'   50 A'   51 A'                 
  1.203   1.240   1.259   1.280   1.296   1.357   1.397   1.596
 52 A'   20 A"   53 A'   21 A"   54 A'   55 A'   56 A'   22 A"                 
  1.710   1.736   1.805   2.072   2.086   2.273   2.386   2.658
 57 A'   23 A"   58 A'   59 A'   24 A"   60 A'   61 A'   62 A'                 
  2.698   2.950   3.532   3.600   3.682   3.758   3.790   3.809
 25 A"   63 A'   64 A'   26 A"   65 A'   27 A"   66 A'   28 A"                 
  3.906   3.910   3.923   3.939   3.947   3.984   4.016   4.171
 29 A"   67 A'   30 A"   68 A'   31 A"   69 A'   70 A'   71 A'                 
  4.316   4.527   4.885   5.936   5.949   5.978   6.269   6.325
 72 A'   73 A'   74 A'   32 A"   75 A'   76 A'   33 A"   77 A'                 
  6.417  27.763  28.280  28.290  28.308  28.489  28.497  28.497
 78 A'   79 A'   34 A"   80 A'   81 A'   35 A"   82 A'   36 A"                 
 28.520  28.606  35.103  35.736  66.754 127.826 127.833 127.861
 83 A'   84 A'   85 A'   86 A'   87 A'   37 A"   88 A'   89 A'                 
151.5691901.730
 90 A'   91 A'                                                                 
 --------------------------------------------------------------

          Ground-State Mulliken Net Atomic Charges

     Atom                 Charge (a.u.)
  ----------------------------------------
      1 N                     0.012802
      2 N                    -0.149449
      3 F                    -0.073889
      4 I                     0.210535
  ----------------------------------------
  Sum of atomic charges =     0.000000

 -----------------------------------------------------------------
                    Cartesian Multipole Moments
 -----------------------------------------------------------------
    Charge (ESU x 10^10)
                 0.0000
    Dipole Moment (Debye)
         X      -3.0377      Y       0.2808      Z       0.0000
       Tot       3.0507
    Quadrupole Moments (Debye-Ang)
        XX     -48.5705     XY      -0.2765     YY     -46.0044
        XZ       0.0000     YZ      -0.0000     ZZ     -43.8603
    Octopole Moments (Debye-Ang^2)
       XXX     -60.3738    XXY       2.4900    XYY      -9.6894
       YYY       1.0240    XXZ       0.0000    XYZ      -0.0000
       YYZ       0.0000    XZZ      -6.1116    YZZ       0.2716
       ZZZ       0.0000
    Hexadecapole Moments (Debye-Ang^3)
      XXXX    -742.9608   XXXY      -1.6903   XXYY    -127.9624
      XYYY       0.9731   YYYY     -72.7043   XXXZ       0.0000
      XXYZ      -0.0000   XYYZ       0.0000   YYYZ      -0.0000
      XXZZ    -119.9227   XYZZ       0.3669   YYZZ     -20.4336
      XZZZ      -0.0000   YZZZ      -0.0000   ZZZZ     -52.2180
 -----------------------------------------------------------------
Archival summary:
1\1\TWL02\OPT\ProcedureUnspecified\BasisUnspecified\112\taweetha\TueOct3014:42:222018TueOct3014:42:222018\0\\#,OPT,ProcedureUnspecified,BasisUnspecified,\\0,1\I\N,1,2.16543\N,2,1.19314,1,111.252\F,3,1.47269,2,105.821,1,-180,0\\\@

 Total job time:  89.87s(wall), 89.64s(cpu) 
 Tue Oct 30 14:42:22 2018

        *************************************************************
        *                                                           *
        *  Thank you very much for using Q-Chem.  Have a nice day.  *
        *                                                           *
        *************************************************************


 
User input: 2 of 2 
 
Q-Chem Developer Version!
                  Welcome to Q-Chem
     A Quantum Leap Into The Future Of Chemistry


 Q-Chem 5.1, Q-Chem, Inc., Pleasanton, CA (2018)

 Yihan Shao,  Zhengting Gan,  E. Epifanovsky,  A. T. B. Gilbert,  M. Wormit,  
 J. Kussmann,  A. W. Lange,  A. Behn,  Jia Deng,  Xintian Feng,  D. Ghosh,  
 M. Goldey,  P. R. Horn,  L. D. Jacobson,  I. Kaliman,  T. Kus,  A. Landau,  
 Jie Liu,  E. I. Proynov,  R. M. Richard,  R. P. Steele,  E. J. Sundstrom,  
 H. L. Woodcock III,  P. M. Zimmerman,  D. Zuev,  B. Albrecht,  E. Alguire,  
 S. A. Baeppler,  D. Barton,  Z. Benda,  Y. A. Bernard,  E. J. Berquist,  
 K. B. Bravaya,  H. Burton,  D. Casanova,  Chun-Min Chang,  Yunqing Chen,  
 A. Chien,  K. D. Closser,  M. P. Coons,  S. Coriani,  S. Dasgupta,  
 A. L. Dempwolff,  M. Diedenhofen,  Hainam Do,  R. G. Edgar,  Po-Tung Fang,  
 S. Faraji,  S. Fatehi,  Qingguo Feng,  K. D. Fenk,  J. Fosso-Tande,  
 Qinghui Ge,  A. Ghysels,  G. Gidofalvi,  J. Gomes,  J. Gonthier,  A. Gunina,  
 D. Hait,  M. W. D. Hanson-Heine,  P. H. P. Harbach,  A. W. Hauser,  
 J. E. Herr,  E. G. Hohenstein,  Z. C. Holden,  Kerwin Hui,  B. C. Huynh,  
 T.-C. Jagau,  Hyunjun Ji,  B. Kaduk,  K. Khistyaev,  Jaehoon Kim,  
 P. Klunzinger,  K. Koh,  D. Kosenkov,  L. Koulias,  T. Kowalczyk,  
 C. M. Krauter,  A. Kunitsa,  Ka Un Lao,  A. Laurent,  K. V. Lawler,  
 Joonho Lee,  D. Lefrancois,  S. Lehtola,  D. S. Levine,  Yi-Pei Li,  
 You-Sheng Lin,  Fenglai Liu,  E. Livshits,  A. Luenser,  P. Manohar,  
 E. Mansoor,  S. F. Manzer,  Shan-Ping Mao,  Yuezhi Mao,  N. Mardirossian,  
 A. V. Marenich,  T. Markovich,  L. A. Martinez-Martinez,  S. A. Maurer,  
 N. J. Mayhall,  S. C. McKenzie,  J.-M. Mewes,  A. F. Morrison,  
 J. W. Mullinax,  K. Nanda,  T. S. Nguyen-Beck,  R. Olivares-Amaya,  
 J. A. Parkhill,  T. M. Perrine,  F. Plasser,  P. Pokhilko,  S. Prager,  
 A. Prociuk,  E. Ramos,  D. R. Rehn,  F. Rob,  M. Schneider,  N. Sergueev,  
 S. M. Sharada,  S. Sharma,  D. W. Small,  T. Stauch,  T. Stein,  
 Yu-Chuan Su,  A. J. W. Thom,  A. Tkatchenko,  T. Tsuchimochi,  N. M. Tubman,  
 L. Vogt,  M. L. Vidal,  O. Vydrov,  M. A. Watson,  J. Wenzel,  
 M. de Wergifosse,  T. A. Wesolowski,  A. White,  J. Witte,  A. Yamada,  
 Jun Yang,  K. Yao,  S. Yeganeh,  S. R. Yost,  Zhi-Qiang You,  A. Zech,  
 Igor Ying Zhang,  Xing Zhang,  Yan Zhao,  Ying Zhu,  B. R. Brooks,  
 G. K. L. Chan,  C. J. Cramer,  M. S. Gordon,  W. J. Hehre,  A. Klamt,  
 M. W. Schmidt,  C. D. Sherrill,  D. G. Truhlar,  A. Aspuru-Guzik,  R. Baer,  
 A. T. Bell,  N. A. Besley,  Jeng-Da Chai,  A. E. DePrince, III,  
 R. A. DiStasio Jr.,  A. Dreuw,  B. D. Dunietz,  T. R. Furlani,  
 Chao-Ping Hsu,  Yousung Jung,  Jing Kong,  D. S. Lambrecht,  WanZhen Liang,  
 C. Ochsenfeld,  V. A. Rassolov,  L. V. Slipchenko,  J. E. Subotnik,  
 T. Van Voorhis,  J. M. Herbert,  A. I. Krylov,  P. M. W. Gill,  M. Head-Gordon

 Contributors to earlier versions of Q-Chem not listed above: 
 R. D. Adamson,  B. Austin,  J. Baker,  G. J. O. Beran,  K. Brandhorst,  
 S. T. Brown,  E. F. C. Byrd,  A. K. Chakraborty,  C.-L. Cheng,  
 Siu Hung Chien,  D. M. Chipman,  D. L. Crittenden,  H. Dachsel,  
 R. J. Doerksen,  A. D. Dutoi,  L. Fusti-Molnar,  W. A. Goddard III,  
 A. Golubeva-Zadorozhnaya,  S. R. Gwaltney,  G. Hawkins,  A. Heyden,  
 S. Hirata,  G. Kedziora,  F. J. Keil,  C. Kelley,  Jihan Kim,  R. A. King,  
 R. Z. Khaliullin,  P. P. Korambath,  W. Kurlancheek,  A. M. Lee,  M. S. Lee,  
 S. V. Levchenko,  Ching Yeh Lin,  D. Liotard,  R. C. Lochan,  I. Lotan,  
 P. E. Maslen,  N. Nair,  D. P. O'Neill,  D. Neuhauser,  E. Neuscamman,  
 C. M. Oana,  R. Olson,  B. Peters,  R. Peverati,  P. A. Pieniazek,  
 Y. M. Rhee,  J. Ritchie,  M. A. Rohrdanz,  E. Rosta,  N. J. Russ,  
 H. F. Schaefer III,  N. E. Schultz,  N. Shenvi,  A. C. Simmonett,  A. Sodt,  
 D. Stuck,  K. S. Thanthiriwatte,  V. Vanovschi,  Tao Wang,  A. Warshel,  
 C. F. Williams,  Q. Wu,  X. Xu,  W. Zhang

 Please cite Q-Chem as follows:
 Y. Shao et al., Mol. Phys. 113, 184-215 (2015)
 DOI: 10.1080/00268976.2014.952696

 Q-Chem 5.1.1 for Intel X86 EM64T Linux

 Parts of Q-Chem use Armadillo 8.300.2 (Tropical Shenanigans).
 http://arma.sourceforge.net/

 Q-Chem begins on Tue Oct 30 14:42:23 2018  

Host: 
0

     Scratch files written to /scratch/taweetham/qchem17534//
The previous job contains 0 fragments, simply inherited here
Input Ideriv = 2
Curr. Ideriv = -1
Max.  Ideriv = 2

Checking the input file for inconsistencies... 	...done.

--------------------------------------------------------------
User input:
--------------------------------------------------------------

$molecule
read
$end

$rem
   job_type 	frequency
   basis 	6-311++g**
   method	b3lyp	
$end


--------------------------------------------------------------
 ----------------------------------------------------------------
             Standard Nuclear Orientation (Angstroms)
    I     Atom           X                Y                Z
 ----------------------------------------------------------------
    1      N       1.1545135066    -0.5153411530    -0.0000000000
    2      N       1.8456020126     0.4572727195     0.0000000000
    3      F       3.2331792679    -0.0361269573     0.0000000000
    4      I      -0.9452721141     0.0138041821    -0.0000000000
 ----------------------------------------------------------------
 Molecular Point Group                 Cs    NOp =  2
 Largest Abelian Subgroup              Cs    NOp =  2
 Nuclear Repulsion Energy =   280.5400295635 hartrees
 There are       38 alpha and       38 beta electrons
 Requested basis set is 6-311++G(d,p)
 There are 42 shells and 128 basis functions

 Total QAlloc Memory Limit   2000 MB
 Mega-Array Size       188 MB
 MEM_STATIC part       192 MB

                       Distance Matrix (Angstroms)
             N (  1)   N (  2)   F (  3)
   N (  2)  1.193139
   F (  3)  2.133190  1.472689
   I (  4)  2.165432  2.825888  4.178750

 A cutoff of  1.0D-11 yielded    776 shell pairs
 There are      7483 function pairs (      8456 Cartesian)
 Smallest overlap matrix eigenvalue = 2.30E-04
 Guess from superposition of atomic densities
 Warning:  Energy on first SCF cycle will be non-variational
 SAD guess density has 76.000000 electrons

 -----------------------------------------------------------------------
  General SCF calculation program by
  Eric Jon Sundstrom, Paul Horn, Yuezhi Mao, Dmitri Zuev, Alec White,
  David Stuck, Shaama M.S., Shane Yost, Joonho Lee, David Small,
  Daniel Levine, Susi Lehtola, Hugh Burton, Evgeny Epifanovsky
 -----------------------------------------------------------------------
 Exchange:     0.2000 Hartree-Fock + 0.0800 Slater + 0.7200 B88
 Correlation:  0.1900 VWN1RPA + 0.8100 LYP
 Using SG-1 standard quadrature grid
 A restricted SCF calculation will be
 performed using DIIS
 SCF converges when DIIS error is below 1.0e-08
 ---------------------------------------
  Cycle       Energy         DIIS error
 ---------------------------------------
    1   -7129.1215484473      4.32e-02  
    2   -7128.7721485685      5.20e-03  
    3   -7128.6225992776      1.16e-02  
    4   -7128.8083196230      1.34e-03  
    5   -7128.8098309226      7.57e-04  
    6   -7128.8107081960      2.97e-04  
    7   -7128.8108248011      8.44e-05  
    8   -7128.8108357743      4.65e-05  
    9   -7128.8108396479      4.19e-06  
   10   -7128.8108396885      7.79e-07  
   11   -7128.8108396899      1.68e-07  
   12   -7128.8108396900      4.99e-08  
   13   -7128.8108396900      1.28e-08  
   14   -7128.8108396900      2.13e-09  Convergence criterion met
 ---------------------------------------
 SCF time:   CPU 12.20s  wall 12.00s 
 SCF   energy in the final basis set =    -7128.8108396900
 Total energy in the final basis set =    -7128.8108396900

 --------------------------------------------------------------
             Orbital Energies (a.u.) and Symmetries
 --------------------------------------------------------------

 Alpha MOs, Restricted
 -- Occupied --                  
******* -176.36 -165.76 -165.76 -165.76  -35.85  -31.35  -31.34
  1 A'    2 A'    3 A'    1 A"    4 A'    5 A'    6 A'    2 A"                 
-31.340 -24.706 -22.999 -22.997 -22.997 -22.991 -22.991 -14.494
  7 A'    8 A'    9 A'    3 A"   10 A'   11 A'    4 A"   12 A'                 
-14.451  -6.403  -4.819  -4.798  -4.798  -2.084  -2.078  -2.077
 13 A'   14 A'   15 A'    5 A"   16 A'   17 A'    6 A"   18 A'                 
 -2.060  -2.060  -1.240  -1.093  -0.730  -0.633  -0.538  -0.515
  7 A"   19 A'   20 A'   21 A'   22 A'   23 A'   24 A'    8 A"                 
 -0.514  -0.409  -0.405  -0.337  -0.311  -0.307
 25 A'    9 A"   26 A'   27 A'   10 A"   28 A'                                 
 -- Virtual --                   
 -0.158  -0.098   0.002   0.062   0.079   0.089   0.092   0.127
 29 A'   11 A"   30 A'   31 A'   32 A'   33 A'   12 A"   34 A'                 
  0.147   0.160   0.180   0.188   0.192   0.211   0.250   0.250
 13 A"   35 A'   36 A'   37 A'   14 A"   38 A'   15 A"   39 A'                 
  0.327   0.355   0.380   0.394   0.401   0.427   0.450   0.475
 40 A'   41 A'   16 A"   42 A'   17 A"   43 A'   44 A'   45 A'                 
  0.592   0.705   0.711   0.772   0.793   0.797   0.904   1.019
 46 A'   47 A'   18 A"   48 A'   19 A"   49 A'   50 A'   51 A'                 
  1.203   1.240   1.259   1.280   1.296   1.357   1.397   1.596
 52 A'   20 A"   53 A'   21 A"   54 A'   55 A'   56 A'   22 A"                 
  1.710   1.736   1.805   2.072   2.086   2.273   2.386   2.658
 57 A'   23 A"   58 A'   59 A'   24 A"   60 A'   61 A'   62 A'                 
  2.698   2.950   3.532   3.600   3.682   3.758   3.790   3.809
 25 A"   63 A'   64 A'   26 A"   65 A'   27 A"   66 A'   28 A"                 
  3.906   3.910   3.923   3.939   3.947   3.984   4.016   4.171
 29 A"   67 A'   30 A"   68 A'   31 A"   69 A'   70 A'   71 A'                 
  4.316   4.527   4.885   5.936   5.949   5.978   6.269   6.325
 72 A'   73 A'   74 A'   32 A"   75 A'   76 A'   33 A"   77 A'                 
  6.417  27.763  28.280  28.290  28.308  28.489  28.497  28.497
 78 A'   79 A'   34 A"   80 A'   81 A'   35 A"   82 A'   36 A"                 
 28.520  28.606  35.103  35.736  66.754 127.826 127.833 127.861
 83 A'   84 A'   85 A'   86 A'   87 A'   37 A"   88 A'   89 A'                 
151.5691901.730
 90 A'   91 A'                                                                 

 Beta MOs, Restricted
 -- Occupied --                  
******* -176.36 -165.76 -165.76 -165.76  -35.85  -31.35  -31.34
  1 A'    2 A'    3 A'    1 A"    4 A'    5 A'    6 A'    2 A"                 
-31.340 -24.706 -22.999 -22.997 -22.997 -22.991 -22.991 -14.494
  7 A'    8 A'    9 A'    3 A"   10 A'   11 A'    4 A"   12 A'                 
-14.451  -6.403  -4.819  -4.798  -4.798  -2.084  -2.078  -2.077
 13 A'   14 A'   15 A'    5 A"   16 A'   17 A'    6 A"   18 A'                 
 -2.060  -2.060  -1.240  -1.093  -0.730  -0.633  -0.538  -0.515
  7 A"   19 A'   20 A'   21 A'   22 A'   23 A'   24 A'    8 A"                 
 -0.514  -0.409  -0.405  -0.337  -0.311  -0.307
 25 A'    9 A"   26 A'   27 A'   10 A"   28 A'                                 
 -- Virtual --                   
 -0.158  -0.098   0.002   0.062   0.079   0.089   0.092   0.127
 29 A'   11 A"   30 A'   31 A'   32 A'   33 A'   12 A"   34 A'                 
  0.147   0.160   0.180   0.188   0.192   0.211   0.250   0.250
 13 A"   35 A'   36 A'   37 A'   14 A"   38 A'   15 A"   39 A'                 
  0.327   0.355   0.380   0.394   0.401   0.427   0.450   0.475
 40 A'   41 A'   16 A"   42 A'   17 A"   43 A'   44 A'   45 A'                 
  0.592   0.705   0.711   0.772   0.793   0.797   0.904   1.019
 46 A'   47 A'   18 A"   48 A'   19 A"   49 A'   50 A'   51 A'                 
  1.203   1.240   1.259   1.280   1.296   1.357   1.397   1.596
 52 A'   20 A"   53 A'   21 A"   54 A'   55 A'   56 A'   22 A"                 
  1.710   1.736   1.805   2.072   2.086   2.273   2.386   2.658
 57 A'   23 A"   58 A'   59 A'   24 A"   60 A'   61 A'   62 A'                 
  2.698   2.950   3.532   3.600   3.682   3.758   3.790   3.809
 25 A"   63 A'   64 A'   26 A"   65 A'   27 A"   66 A'   28 A"                 
  3.906   3.910   3.923   3.939   3.947   3.984   4.016   4.171
 29 A"   67 A'   30 A"   68 A'   31 A"   69 A'   70 A'   71 A'                 
  4.316   4.527   4.885   5.936   5.949   5.978   6.269   6.325
 72 A'   73 A'   74 A'   32 A"   75 A'   76 A'   33 A"   77 A'                 
  6.417  27.763  28.280  28.290  28.308  28.489  28.497  28.497
 78 A'   79 A'   34 A"   80 A'   81 A'   35 A"   82 A'   36 A"                 
 28.520  28.606  35.103  35.736  66.754 127.826 127.833 127.861
 83 A'   84 A'   85 A'   86 A'   87 A'   37 A"   88 A'   89 A'                 
151.5691901.730
 90 A'   91 A'                                                                 
 --------------------------------------------------------------

          Ground-State Mulliken Net Atomic Charges

     Atom                 Charge (a.u.)
  ----------------------------------------
      1 N                     0.012782
      2 N                    -0.149402
      3 F                    -0.073898
      4 I                     0.210518
  ----------------------------------------
  Sum of atomic charges =     0.000000

 -----------------------------------------------------------------
                    Cartesian Multipole Moments
 -----------------------------------------------------------------
    Charge (ESU x 10^10)
                 0.0000
    Dipole Moment (Debye)
         X      -3.0400      Y       0.2551      Z       0.0000
       Tot       3.0507
    Quadrupole Moments (Debye-Ang)
        XX     -48.3724     XY      -0.3188     YY     -46.0071
        XZ       0.0000     YZ      -0.0000     ZZ     -43.8603
    Octopole Moments (Debye-Ang^2)
       XXX     -55.8119    XXY       1.9562    XYY      -8.1992
       YYY       0.1816    XXZ       0.0000    XYZ       0.0000
       YYZ       0.0000    XZZ      -4.7201    YZZ       0.0300
       ZZZ       0.0000
    Hexadecapole Moments (Debye-Ang^3)
      XXXX    -735.4663   XXXY      -5.1318   XXYY    -127.4249
      XYYY      -1.7543   YYYY     -72.7068   XXXZ       0.0000
      XXYZ       0.0000   XYYZ       0.0000   YYYZ       0.0000
      XXZZ    -119.5777   XYZZ      -0.4905   YYZZ     -20.4334
      XZZZ       0.0000   YZZZ      -0.0000   ZZZZ     -52.2186
 -----------------------------------------------------------------
 Calculating MO derivatives via CPSCF
   1         3          12      0.154497    0.050766
   2         3          12      0.024300    0.009858
   3         3          12      0.003328    0.001475
   4         3          12      0.000318    0.000153
   5        12           3      0.000024    0.000018
   6        14           1      0.000002    0.000002
   7        15           0      0.000000    0.000000    Roots Converged
 Time for AOints: 3.2 s (CPU) 3.2 s (wall)
 ------------------------------------------------------------------------------
                     AOints        : Timing summary (seconds)
 ------------------------------------------------------------------------------
     job step          cpu (% of tot)      sys (% of tot)     wall (% of tot)
 ------------------------------------------------------------------------------
  cpscf_lag         0.3255E+02 (52.5)   0.4600E-04 (17.0)   0.3259E+02 (52.5)
  iterzp            0.2618E+02 (42.2)   0.2250E-03 (83.0)   0.2628E+02 (42.3)
  make_fx           0.0000E+00 ( 0.0)   0.0000E+00 ( 0.0)   0.0000E+00 ( 0.0)
  AOints            0.3171E+01 ( 5.1)   0.0000E+00 ( 0.0)   0.3173E+01 ( 5.1)
 ------------------------------------------------------------------------------
   Grand Totals     0.6197E+02          0.2710E-03          0.6211E+02
 ------------------------------------------------------------------------------
 Calculating analytic Hessian of the SCF energy
 Polarizability Matrix (a.u.)
            1           2           3
    1 -91.4590021   1.3323503   0.0000000
    2   1.3323503 -33.5828043   0.0000000
    3   0.0000000   0.0000000 -28.4729481

 Direct stationary perturbation theory relativistic correction:

 rels  =      97.042507079447
 relv  =    -320.957976932743
 rel2e =      41.072668123166
 E_rel =    -182.842801730130

 Hessian of the SCF Energy
            1           2           3           4           5           6
    1   0.4242982   0.2944921  -0.0000000  -0.2514143  -0.2905418   0.0000000
    2   0.2944921   0.5566632   0.0000000  -0.2613370  -0.5682111  -0.0000000
    3  -0.0000000   0.0000000   0.0034513   0.0000000  -0.0000000   0.0095435
    4  -0.2514143  -0.2613370   0.0000000   0.3446048   0.2266350  -0.0000000
    5  -0.2905418  -0.5682111  -0.0000000   0.2266350   0.6555626   0.0000000
    6   0.0000000  -0.0000000   0.0095435  -0.0000000   0.0000000   0.0106908
    7  -0.1164578  -0.0679483  -0.0000000  -0.0400754   0.0810031   0.0000000
    8  -0.0325395   0.0394486  -0.0000000   0.0484260  -0.0918305   0.0000000
    9   0.0000000   0.0000000  -0.0096469  -0.0000000  -0.0000000  -0.0122836
   10  -0.0564262   0.0347932  -0.0000000  -0.0531151  -0.0170963   0.0000000
   11   0.0285892  -0.0279008  -0.0000000  -0.0137240   0.0044790   0.0000000
   12  -0.0000000  -0.0000000  -0.0033479   0.0000000  -0.0000000  -0.0079507
            7           8           9          10          11          12
    1  -0.1164578  -0.0325395   0.0000000  -0.0564262   0.0285892  -0.0000000
    2  -0.0679483   0.0394486   0.0000000   0.0347932  -0.0279008  -0.0000000
    3  -0.0000000  -0.0000000  -0.0096469  -0.0000000  -0.0000000  -0.0033479
    4  -0.0400754   0.0484260  -0.0000000  -0.0531151  -0.0137240   0.0000000
    5   0.0810031  -0.0918305  -0.0000000  -0.0170963   0.0044790  -0.0000000
    6   0.0000000   0.0000000  -0.0122836   0.0000000   0.0000000  -0.0079507
    7   0.1515184  -0.0111303   0.0000000   0.0050147  -0.0019245   0.0000000
    8  -0.0111303   0.0511339   0.0000000  -0.0047562   0.0012480   0.0000000
    9   0.0000000   0.0000000   0.0134432  -0.0000000  -0.0000000   0.0084872
   10   0.0050147  -0.0047562  -0.0000000   0.1045266  -0.0129407   0.0000000
   11  -0.0019245   0.0012480  -0.0000000  -0.0129407   0.0221738   0.0000000
   12   0.0000000   0.0000000   0.0084872   0.0000000   0.0000000   0.0028114
 Gradient time:  CPU 83.32 s  wall 83.59 s
 **********************************************************************
 **                                                                  **
 **                       VIBRATIONAL ANALYSIS                       **
 **                       --------------------                       **
 **                                                                  **
 **        VIBRATIONAL FREQUENCIES (CM**-1) AND NORMAL MODES         **
 **     FORCE CONSTANTS (mDYN/ANGSTROM) AND REDUCED MASSES (AMU)     **
 **                  INFRARED INTENSITIES (KM/MOL)                   **
 **                                                                  **
 **********************************************************************


 Mode:                 1                      2                      3
 Frequency:       228.04                 229.44                 297.68
 Force Cnst:      0.4810                 0.5832                 0.9098
 Red. Mass:      15.6997                18.8013                17.4253
 IR Active:          YES                    YES                    YES
 IR Intens:        0.401                  8.727                  0.279
 Raman Active:       YES                    YES                    YES
               X      Y      Z        X      Y      Z        X      Y      Z
 N          0.000  0.000  0.585    0.253  0.488 -0.000   -0.325  0.588  0.000
 N          0.000  0.000  0.619    0.495  0.267 -0.000   -0.058  0.420  0.000
 F          0.000 -0.000 -0.521    0.513 -0.303  0.000   -0.447 -0.393 -0.000
 I         -0.000 -0.000 -0.055   -0.159 -0.038  0.000    0.109 -0.052 -0.000
 TransDip  -0.000  0.000  0.020   -0.095  0.004 -0.000   -0.006  0.016  0.000

 Mode:                 4                      5                      6
 Frequency:       632.48                 798.29                1692.63
 Force Cnst:      3.7369                 5.3759                23.6784
 Red. Mass:      15.8551                14.3179                14.0275
 IR Active:          YES                    YES                    YES
 IR Intens:      337.124                 38.977                 29.635
 Raman Active:       YES                    YES                    YES
               X      Y      Z        X      Y      Z        X      Y      Z
 N         -0.564  0.134 -0.000    0.584 -0.228  0.000   -0.403 -0.584 -0.000
 N         -0.571 -0.018 -0.000   -0.579  0.460  0.000    0.332  0.617 -0.000
 F          0.578 -0.040  0.000    0.034 -0.242 -0.000    0.065 -0.025  0.000
 I          0.039 -0.007  0.000   -0.006  0.011 -0.000   -0.002  0.000  0.000
 TransDip  -0.588 -0.015 -0.000   -0.197  0.036  0.000    0.162  0.064  0.000

 STANDARD THERMODYNAMIC QUANTITIES AT   298.15 K  AND     1.00 ATM

   This Molecule has  0 Imaginary Frequencies
   Zero point vibrational energy:        5.545 kcal/mol

   Atom    1 Element N  Has Mass   14.00307
   Atom    2 Element N  Has Mass   14.00307
   Atom    3 Element F  Has Mass   18.99840
   Atom    4 Element I  Has Mass  126.90440
   Molecular Mass:   173.908940 amu
   Principal axes and moments of inertia in amu*Bohr^2:
                             1           2           3
    Eigenvalues --       23.90884  1345.52718  1369.43602
          X               1.00000     0.00099     0.00000
          Y              -0.00099     1.00000     0.00000
          Z               0.00000    -0.00000     1.00000
   Rotational Symmetry Number is   1
   The Molecule is an Asymmetric Top
   Translational Enthalpy:        0.889 kcal/mol
   Rotational Enthalpy:           0.889 kcal/mol
   Vibrational Enthalpy:          6.600 kcal/mol
   gas constant (RT):             0.592 kcal/mol
   Translational Entropy:        41.367  cal/mol.K
   Rotational Entropy:           25.291  cal/mol.K
   Vibrational Entropy:           5.818  cal/mol.K

   Total Enthalpy:                8.970 kcal/mol
   Total Entropy:                72.477  cal/mol.K

 ======================================================================

 STANDARD THERMODYNAMIC QUANTITIES FOR ANHARMONIC VIBRATION -- TOSH

   Zero point vibrational energy: ************ kcal/mol

   Vibrational Enthalpy:   ************ kcal/mol
   Vibrational Entropy:             NaN  cal/mol.K

   Total Enthalpy:         ************ kcal/mol
   Total Entropy:                   NaN  cal/mol.K

 ======================================================================

 STANDARD THERMODYNAMIC QUANTITIES FOR ANHARMONIC VIBRATION -- VPT2

   Zero point vibrational energy: ************ kcal/mol

   Vibrational Enthalpy:   ************ kcal/mol
   Vibrational Entropy:             NaN  cal/mol.K

   Total Enthalpy:         ************ kcal/mol
   Total Entropy:                   NaN  cal/mol.K

 ======================================================================

Archival summary:
1\1\TWL02\FREQ\ProcedureUnspecified\BasisUnspecified\112\taweetha\TueOct3014:43:582018TueOct3014:43:582018\0\\#,FREQ,ProcedureUnspecified,BasisUnspecified,\\0,1\I\N,1,2.16543\N,2,1.19314,1,111.252\F,3,1.47269,2,105.821,1,-180,0\\\@

 Total job time:  95.93s(wall), 95.59s(cpu) 
 Tue Oct 30 14:43:58 2018

        *************************************************************
        *                                                           *
        *  Thank you very much for using Q-Chem.  Have a nice day.  *
        *                                                           *
        *************************************************************
