# Supplementary material for: Geometric and energetic data from ab initio calculations of haloethene, haloimine, halomethylenephosphine, haloiminophosphine, halodiazene, halodiphosphene and halocyclopropane
Source: Data Brief. 2019 Nov 2;27:104738. doi: 10.1016/j.dib.2019.104738 (PMC6861602; doi:10.1016/j.dib.2019.104738)
Supplement: Multimedia component 6 [file mmc6.zip › NN/B3LYP/FENNFE.out]

Q-Chem Developer Version!
                  Welcome to Q-Chem
     A Quantum Leap Into The Future Of Chemistry


 Q-Chem 5.1, Q-Chem, Inc., Pleasanton, CA (2018)

 Yihan Shao,  Zhengting Gan,  E. Epifanovsky,  A. T. B. Gilbert,  M. Wormit,  
 J. Kussmann,  A. W. Lange,  A. Behn,  Jia Deng,  Xintian Feng,  D. Ghosh,  
 M. Goldey,  P. R. Horn,  L. D. Jacobson,  I. Kaliman,  T. Kus,  A. Landau,  
 Jie Liu,  E. I. Proynov,  R. M. Richard,  R. P. Steele,  E. J. Sundstrom,  
 H. L. Woodcock III,  P. M. Zimmerman,  D. Zuev,  B. Albrecht,  E. Alguire,  
 S. A. Baeppler,  D. Barton,  Z. Benda,  Y. A. Bernard,  E. J. Berquist,  
 K. B. Bravaya,  H. Burton,  D. Casanova,  Chun-Min Chang,  Yunqing Chen,  
 A. Chien,  K. D. Closser,  M. P. Coons,  S. Coriani,  S. Dasgupta,  
 A. L. Dempwolff,  M. Diedenhofen,  Hainam Do,  R. G. Edgar,  Po-Tung Fang,  
 S. Faraji,  S. Fatehi,  Qingguo Feng,  K. D. Fenk,  J. Fosso-Tande,  
 Qinghui Ge,  A. Ghysels,  G. Gidofalvi,  J. Gomes,  J. Gonthier,  A. Gunina,  
 D. Hait,  M. W. D. Hanson-Heine,  P. H. P. Harbach,  A. W. Hauser,  
 J. E. Herr,  E. G. Hohenstein,  Z. C. Holden,  Kerwin Hui,  B. C. Huynh,  
 T.-C. Jagau,  Hyunjun Ji,  B. Kaduk,  K. Khistyaev,  Jaehoon Kim,  
 P. Klunzinger,  K. Koh,  D. Kosenkov,  L. Koulias,  T. Kowalczyk,  
 C. M. Krauter,  A. Kunitsa,  Ka Un Lao,  A. Laurent,  K. V. Lawler,  
 Joonho Lee,  D. Lefrancois,  S. Lehtola,  D. S. Levine,  Yi-Pei Li,  
 You-Sheng Lin,  Fenglai Liu,  E. Livshits,  A. Luenser,  P. Manohar,  
 E. Mansoor,  S. F. Manzer,  Shan-Ping Mao,  Yuezhi Mao,  N. Mardirossian,  
 A. V. Marenich,  T. Markovich,  L. A. Martinez-Martinez,  S. A. Maurer,  
 N. J. Mayhall,  S. C. McKenzie,  J.-M. Mewes,  A. F. Morrison,  
 J. W. Mullinax,  K. Nanda,  T. S. Nguyen-Beck,  R. Olivares-Amaya,  
 J. A. Parkhill,  T. M. Perrine,  F. Plasser,  P. Pokhilko,  S. Prager,  
 A. Prociuk,  E. Ramos,  D. R. Rehn,  F. Rob,  M. Schneider,  N. Sergueev,  
 S. M. Sharada,  S. Sharma,  D. W. Small,  T. Stauch,  T. Stein,  
 Yu-Chuan Su,  A. J. W. Thom,  A. Tkatchenko,  T. Tsuchimochi,  N. M. Tubman,  
 L. Vogt,  M. L. Vidal,  O. Vydrov,  M. A. Watson,  J. Wenzel,  
 M. de Wergifosse,  T. A. Wesolowski,  A. White,  J. Witte,  A. Yamada,  
 Jun Yang,  K. Yao,  S. Yeganeh,  S. R. Yost,  Zhi-Qiang You,  A. Zech,  
 Igor Ying Zhang,  Xing Zhang,  Yan Zhao,  Ying Zhu,  B. R. Brooks,  
 G. K. L. Chan,  C. J. Cramer,  M. S. Gordon,  W. J. Hehre,  A. Klamt,  
 M. W. Schmidt,  C. D. Sherrill,  D. G. Truhlar,  A. Aspuru-Guzik,  R. Baer,  
 A. T. Bell,  N. A. Besley,  Jeng-Da Chai,  A. E. DePrince, III,  
 R. A. DiStasio Jr.,  A. Dreuw,  B. D. Dunietz,  T. R. Furlani,  
 Chao-Ping Hsu,  Yousung Jung,  Jing Kong,  D. S. Lambrecht,  WanZhen Liang,  
 C. Ochsenfeld,  V. A. Rassolov,  L. V. Slipchenko,  J. E. Subotnik,  
 T. Van Voorhis,  J. M. Herbert,  A. I. Krylov,  P. M. W. Gill,  M. Head-Gordon

 Contributors to earlier versions of Q-Chem not listed above: 
 R. D. Adamson,  B. Austin,  J. Baker,  G. J. O. Beran,  K. Brandhorst,  
 S. T. Brown,  E. F. C. Byrd,  A. K. Chakraborty,  C.-L. Cheng,  
 Siu Hung Chien,  D. M. Chipman,  D. L. Crittenden,  H. Dachsel,  
 R. J. Doerksen,  A. D. Dutoi,  L. Fusti-Molnar,  W. A. Goddard III,  
 A. Golubeva-Zadorozhnaya,  S. R. Gwaltney,  G. Hawkins,  A. Heyden,  
 S. Hirata,  G. Kedziora,  F. J. Keil,  C. Kelley,  Jihan Kim,  R. A. King,  
 R. Z. Khaliullin,  P. P. Korambath,  W. Kurlancheek,  A. M. Lee,  M. S. Lee,  
 S. V. Levchenko,  Ching Yeh Lin,  D. Liotard,  R. C. Lochan,  I. Lotan,  
 P. E. Maslen,  N. Nair,  D. P. O'Neill,  D. Neuhauser,  E. Neuscamman,  
 C. M. Oana,  R. Olson,  B. Peters,  R. Peverati,  P. A. Pieniazek,  
 Y. M. Rhee,  J. Ritchie,  M. A. Rohrdanz,  E. Rosta,  N. J. Russ,  
 H. F. Schaefer III,  N. E. Schultz,  N. Shenvi,  A. C. Simmonett,  A. Sodt,  
 D. Stuck,  K. S. Thanthiriwatte,  V. Vanovschi,  Tao Wang,  A. Warshel,  
 C. F. Williams,  Q. Wu,  X. Xu,  W. Zhang

 Please cite Q-Chem as follows:
 Y. Shao et al., Mol. Phys. 113, 184-215 (2015)
 DOI: 10.1080/00268976.2014.952696

 Q-Chem 5.1.1 for Intel X86 EM64T Linux

 Parts of Q-Chem use Armadillo 8.300.2 (Tropical Shenanigans).
 http://arma.sourceforge.net/

 Q-Chem begins on Tue Oct 30 13:38:47 2018  

Host: 
0

     Scratch files written to /scratch/taweetham/qchem16454//
Input Ideriv = 2
Curr. Ideriv = -1
Max.  Ideriv = 2

Checking the input file for inconsistencies... 	...done.

--------------------------------------------------------------
User input:
--------------------------------------------------------------
$molecule
0 1
N 
N 1 NN 
F 2 NF 1 ANG 
F 1 NF 2 ANG  3 DHA

NN=1.25
NH=1.09
NF=1.36
NCl=1.75
NBr=1.94
NI=2.14
ANG=120.0
DHA=0.0
$end

$rem
   job_type	optimization
   basis	6-311++g**
   method	b3lyp
$end

--------------------------------------------------------------
 ----------------------------------------------------------------
             Standard Nuclear Orientation (Angstroms)
    I     Atom           X                Y                Z
 ----------------------------------------------------------------
    1      N       0.6250000000     0.0000000000     0.6625094339
    2      N      -0.6250000000    -0.0000000000     0.6625094339
    3      F      -1.3050000000    -0.0000000000    -0.5152851153
    4      F       1.3050000000     0.0000000000    -0.5152851153
 ----------------------------------------------------------------
 Molecular Point Group                 C2v   NOp =  4
 Largest Abelian Subgroup              C2v   NOp =  4
 Nuclear Repulsion Energy =   115.6830121211 hartrees
 There are       16 alpha and       16 beta electrons
 Requested basis set is 6-311++G(d,p)
 There are 24 shells and 88 basis functions

 Total QAlloc Memory Limit   2000 MB
 Mega-Array Size       188 MB
 MEM_STATIC part       192 MB
 A cutoff of  1.0D-11 yielded    286 shell pairs
 There are      3959 function pairs (      4331 Cartesian)
 Smallest overlap matrix eigenvalue = 1.93E-04

 Scale SEOQF with 1.000000e-01/1.000000e-01/1.000000e-01

 Standard Electronic Orientation quadrupole field applied
 Nucleus-field energy     =     0.0000000001 hartrees
 Guess from superposition of atomic densities
 Warning:  Energy on first SCF cycle will be non-variational
 SAD guess density has 32.000000 electrons

 -----------------------------------------------------------------------
  General SCF calculation program by
  Eric Jon Sundstrom, Paul Horn, Yuezhi Mao, Dmitri Zuev, Alec White,
  David Stuck, Shaama M.S., Shane Yost, Joonho Lee, David Small,
  Daniel Levine, Susi Lehtola, Hugh Burton, Evgeny Epifanovsky
 -----------------------------------------------------------------------
 Exchange:     0.2000 Hartree-Fock + 0.0800 Slater + 0.7200 B88
 Correlation:  0.1900 VWN1RPA + 0.8100 LYP
 Using SG-1 standard quadrature grid
 A restricted SCF calculation will be
 performed using DIIS
 SCF converges when DIIS error is below 1.0e-08
 ---------------------------------------
  Cycle       Energy         DIIS error
 ---------------------------------------
    1    -309.6056809672      5.78e-02  
    2    -309.0692893143      8.17e-03  
    3    -309.0136632851      1.23e-02  
    4    -309.1037278147      3.30e-03  
    5    -309.1103045961      2.79e-04  
    6    -309.1103482415      8.61e-05  
    7    -309.1103543501      6.66e-06  
    8    -309.1103543831      1.07e-06  
    9    -309.1103543843      2.94e-07  
   10    -309.1103543843      2.35e-08  
   11    -309.1103543843      4.77e-09  Convergence criterion met
 ---------------------------------------
 SCF time:   CPU 3.06s  wall 3.00s 
 SCF   energy in the final basis set =     -309.1103543843
 Total energy in the final basis set =     -309.1103543843

 --------------------------------------------------------------
             Orbital Energies (a.u.) and Symmetries
 --------------------------------------------------------------

 Alpha MOs, Restricted
 -- Occupied --                  
-24.770 -24.770 -14.513 -14.512  -1.336  -1.298  -1.060  -0.732
  1 B1    1 A1    2 A1    2 B1    3 A1    3 B1    4 A1    4 B1                 
 -0.655  -0.572  -0.570  -0.513  -0.498  -0.398  -0.397  -0.388
  5 A1    1 B2    6 A1    1 A2    5 B1    7 A1    2 B2    6 B1                 
 -- Virtual --                   
 -0.112  -0.063   0.053   0.072   0.078   0.086   0.092   0.146
  2 A2    8 A1    9 A1    7 B1    8 B1    3 B2   10 A1   11 A1                 
  0.148   0.169   0.196   0.221   0.236   0.270   0.272   0.301
  3 A2    9 B1   12 A1    4 B2   10 B1   11 B1   13 A1    4 A2                 
  0.339   0.354   0.370   0.476   0.680   0.696   0.740   0.764
 12 B1   14 A1   13 B1   14 B1   15 A1    5 B2   16 A1   15 B1                 
  0.774   0.916   0.961   1.194   1.212   1.218   1.274   1.288
  5 A2   16 B1   17 A1   17 B1   18 A1    6 B2   19 A1    6 A2                 
  1.335   1.406   1.564   1.694   1.723   1.826   1.898   2.034
 18 B1   19 B1    7 B2   20 A1    8 B2   21 A1   20 B1    7 A2                 
  2.071   2.242   2.309   2.563   2.570   2.852   3.438   3.497
 22 A1   23 A1   21 B1   22 B1    8 A2   23 B1   24 A1    9 B2                 
  3.643   3.694   3.711   3.713   3.733   3.768   3.771   3.858
 24 B1    9 A2   10 B2   25 A1   25 B1   26 A1   10 A2   27 A1                 
  3.889   3.939   4.024   4.445   4.775   5.170   6.188   6.197
 11 B2   11 A2   26 B1   27 B1   28 A1   28 B1   29 A1   12 B2                 
  6.239   6.335   6.421   6.696  35.098  35.499  66.686  66.701
 12 A2   29 B1   30 A1   30 B1   31 A1   31 B1   32 A1   32 B1                 

 Beta MOs, Restricted
 -- Occupied --                  
-24.770 -24.770 -14.513 -14.512  -1.336  -1.298  -1.060  -0.732
  1 B1    1 A1    2 A1    2 B1    3 A1    3 B1    4 A1    4 B1                 
 -0.655  -0.572  -0.570  -0.513  -0.498  -0.398  -0.397  -0.388
  5 A1    1 B2    6 A1    1 A2    5 B1    7 A1    2 B2    6 B1                 
 -- Virtual --                   
 -0.112  -0.063   0.053   0.072   0.078   0.086   0.092   0.146
  2 A2    8 A1    9 A1    7 B1    8 B1    3 B2   10 A1   11 A1                 
  0.148   0.169   0.196   0.221   0.236   0.270   0.272   0.301
  3 A2    9 B1   12 A1    4 B2   10 B1   11 B1   13 A1    4 A2                 
  0.339   0.354   0.370   0.476   0.680   0.696   0.740   0.764
 12 B1   14 A1   13 B1   14 B1   15 A1    5 B2   16 A1   15 B1                 
  0.774   0.916   0.961   1.194   1.212   1.218   1.274   1.288
  5 A2   16 B1   17 A1   17 B1   18 A1    6 B2   19 A1    6 A2                 
  1.335   1.406   1.564   1.694   1.723   1.826   1.898   2.034
 18 B1   19 B1    7 B2   20 A1    8 B2   21 A1   20 B1    7 A2                 
  2.071   2.242   2.309   2.563   2.570   2.852   3.438   3.497
 22 A1   23 A1   21 B1   22 B1    8 A2   23 B1   24 A1    9 B2                 
  3.643   3.694   3.711   3.713   3.733   3.768   3.771   3.858
 24 B1    9 A2   10 B2   25 A1   25 B1   26 A1   10 A2   27 A1                 
  3.889   3.939   4.024   4.445   4.775   5.170   6.188   6.197
 11 B2   11 A2   26 B1   27 B1   28 A1   28 B1   29 A1   12 B2                 
  6.239   6.335   6.421   6.696  35.098  35.499  66.686  66.701
 12 A2   29 B1   30 A1   30 B1   31 A1   31 B1   32 A1   32 B1                 
 --------------------------------------------------------------

          Ground-State Mulliken Net Atomic Charges

     Atom                 Charge (a.u.)
  ----------------------------------------
      1 N                     0.011194
      2 N                     0.011194
      3 F                    -0.011194
      4 F                    -0.011194
  ----------------------------------------
  Sum of atomic charges =     0.000000

 -----------------------------------------------------------------
                    Cartesian Multipole Moments
 -----------------------------------------------------------------
    Charge (ESU x 10^10)
                 0.0000
    Dipole Moment (Debye)
         X      -0.0000      Y      -0.0000      Z      -0.1449
       Tot       0.1449
    Quadrupole Moments (Debye-Ang)
        XX     -22.3703     XY       0.0000     YY     -19.8645
        XZ      -0.0000     YZ      -0.0000     ZZ     -22.4450
    Octopole Moments (Debye-Ang^2)
       XXX      -0.0000    XXY      -0.0000    XYY       0.0000
       YYY      -0.0000    XXZ      -2.6901    XYZ       0.0000
       YYZ      -2.2039    XZZ       0.0000    YZZ      -0.0000
       ZZZ      -9.1559
    Hexadecapole Moments (Debye-Ang^3)
      XXXX    -143.2598   XXXY       0.0000   XXYY     -25.8099
      XYYY       0.0000   YYYY     -14.7806   XXXZ      -0.0000
      XXYZ       0.0000   XYYZ       0.0000   YYYZ      -0.0000
      XXZZ     -35.3393   XYZZ       0.0000   YYZZ     -13.0616
      XZZZ       0.0000   YZZZ      -0.0000   ZZZZ     -63.3806
 -----------------------------------------------------------------
 Calculating analytic gradient of the SCF energy
 Gradient of SCF Energy
            1           2           3           4
    1   0.0476079  -0.0476079  -0.0047127   0.0047127
    2   0.0000000   0.0000000  -0.0000000  -0.0000000
    3  -0.0203024  -0.0203024   0.0203024   0.0203024
 Max gradient component =       4.761E-02
 RMS gradient           =       2.278E-02
 Gradient time:  CPU 1.16 s  wall 1.79 s
 Geometry Optimization Parameters
   NAtoms,    NIC,     NZ,  NCons,   NDum,   NFix, NCnnct, MaxDiis
        4      14       4       0       0       0       0       0


** GEOMETRY OPTIMIZATION IN DELOCALIZED INTERNAL COORDINATES **
   Searching for a Minimum

   Optimization Cycle:   1

                       Coordinates (Angstroms)
     ATOM                X               Y               Z
      1  N         0.6250000000    0.0000000000    0.6625094339
      2  N        -0.6250000000    0.0000000000    0.6625094339
      3  F        -1.3050000000    0.0000000000   -0.5152851153
      4  F         1.3050000000    0.0000000000   -0.5152851153
   Point Group: c2v   Number of degrees of freedom:     3


   Energy is   -309.110354384


 Attempting to Generate Delocalized Internal Coordinates

  3 Hessian modes will be used to form the next step
  Hessian Eigenvalues:
     0.250000    0.529475    0.832368

 Minimum Search - Taking Simple RFO Step
 Searching for Lamda that Minimizes Along All modes
 Value Taken    Lamda =  -0.01421408
 Step Taken.  Stepsize is  0.209093

                             Maximum     Tolerance    Cnvgd?
         Gradient           0.061909      0.000300      NO
         Displacement       0.199643      0.001200      NO
         Energy change     *********      0.000001      NO


 New Cartesian Coordinates Obtained by Inverse Iteration

 Displacement from previous Coordinates is:  0.515737
 ----------------------------------------------------------------
             Standard Nuclear Orientation (Angstroms)
    I     Atom           X                Y                Z
 ----------------------------------------------------------------
    1      N       0.6086478357     0.0000000000     0.7106617155
    2      N      -0.6086478357     0.0000000000     0.7106617155
    3      F      -1.1251750688     0.0000000000    -0.5634373968
    4      F       1.1251750688     0.0000000000    -0.5634373968
 ----------------------------------------------------------------
 Molecular Point Group                 C2v   NOp =  4
 Largest Abelian Subgroup              C2v   NOp =  4
 Nuclear Repulsion Energy =   119.8355999438 hartrees
 There are       16 alpha and       16 beta electrons
 Applying Cartesian multipole field
    Component          Value
    ---------          -----
     (2,0,0)        1.00000E-11
     (0,2,0)        2.00000E-11
     (0,0,2)       -3.00000E-11
 Nucleus-field energy     =    -0.0000000004 hartrees
 Requested basis set is 6-311++G(d,p)
 There are 24 shells and 88 basis functions
 A cutoff of  1.0D-11 yielded    294 shell pairs
 There are      4025 function pairs (      4407 Cartesian)
 Smallest overlap matrix eigenvalue = 1.74E-04
 Guess MOs from SCF MO coefficient file

 -----------------------------------------------------------------------
  General SCF calculation program by
  Eric Jon Sundstrom, Paul Horn, Yuezhi Mao, Dmitri Zuev, Alec White,
  David Stuck, Shaama M.S., Shane Yost, Joonho Lee, David Small,
  Daniel Levine, Susi Lehtola, Hugh Burton, Evgeny Epifanovsky
 -----------------------------------------------------------------------
 Exchange:     0.2000 Hartree-Fock + 0.0800 Slater + 0.7200 B88
 Correlation:  0.1900 VWN1RPA + 0.8100 LYP
 Using SG-1 standard quadrature grid
 A restricted SCF calculation will be
 performed using DIIS
 SCF converges when DIIS error is below 1.0e-08
 ---------------------------------------
  Cycle       Energy         DIIS error
 ---------------------------------------
    1    -309.0944336558      3.63e-03  
    2    -309.1139708608      8.85e-04  
    3    -309.1134118116      1.37e-03  
    4    -309.1145707918      2.42e-04  
    5    -309.1146059919      3.82e-05  
    6    -309.1146070133      8.76e-06  
    7    -309.1146070745      8.55e-07  
    8    -309.1146070749      1.19e-07  
    9    -309.1146070749      2.65e-08  
   10    -309.1146070749      2.91e-09  Convergence criterion met
 ---------------------------------------
 SCF time:   CPU 3.46s  wall 4.00s 
 SCF   energy in the final basis set =     -309.1146070749
 Total energy in the final basis set =     -309.1146070749

 --------------------------------------------------------------
             Orbital Energies (a.u.) and Symmetries
 --------------------------------------------------------------

 Alpha MOs, Restricted
 -- Occupied --                  
-24.761 -24.761 -14.511 -14.511  -1.343  -1.280  -1.076  -0.720
  1 B1    1 A1    2 A1    2 B1    3 A1    3 B1    4 A1    4 B1                 
 -0.651  -0.578  -0.578  -0.500  -0.474  -0.411  -0.404  -0.397
  5 A1    1 B2    6 A1    1 A2    5 B1    7 A1    2 B2    6 B1                 
 -- Virtual --                   
 -0.107  -0.075   0.052   0.074   0.084   0.086   0.092   0.142
  2 A2    8 A1    9 A1    7 B1    3 B2    8 B1   10 A1   11 A1                 
  0.149   0.173   0.191   0.219   0.235   0.271   0.294   0.306
  3 A2    9 B1   12 A1    4 B2   10 B1   11 B1   13 A1    4 A2                 
  0.356   0.370   0.384   0.491   0.676   0.691   0.726   0.760
 12 B1   14 A1   13 B1   14 B1   15 A1    5 B2   16 A1   15 B1                 
  0.771   0.905   0.966   1.113   1.198   1.202   1.262   1.304
  5 A2   16 B1   17 A1   18 A1   17 B1    6 B2   19 A1    6 A2                 
  1.343   1.501   1.560   1.690   1.720   1.776   1.975   2.042
 18 B1   19 B1    7 B2   20 A1    8 B2   21 A1   20 B1    7 A2                 
  2.073   2.310   2.350   2.539   2.625   2.885   3.423   3.515
 22 A1   23 A1   21 B1   22 B1    8 A2   23 B1   24 A1    9 B2                 
  3.604   3.690   3.719   3.725   3.748   3.764   3.801   3.867
 24 B1    9 A2   10 B2   25 A1   25 B1   10 A2   26 A1   11 B2                 
  3.875   3.955   3.976   4.547   4.747   5.159   6.187   6.195
 27 A1   11 A2   26 B1   27 B1   28 A1   28 B1   12 B2   29 A1                 
  6.259   6.401   6.402   6.658  35.086  35.615  66.682  66.722
 12 A2   30 A1   29 B1   30 B1   31 A1   31 B1   32 A1   32 B1                 

 Beta MOs, Restricted
 -- Occupied --                  
-24.761 -24.761 -14.511 -14.511  -1.343  -1.280  -1.076  -0.720
  1 B1    1 A1    2 A1    2 B1    3 A1    3 B1    4 A1    4 B1                 
 -0.651  -0.578  -0.578  -0.500  -0.474  -0.411  -0.404  -0.397
  5 A1    1 B2    6 A1    1 A2    5 B1    7 A1    2 B2    6 B1                 
 -- Virtual --                   
 -0.107  -0.075   0.052   0.074   0.084   0.086   0.092   0.142
  2 A2    8 A1    9 A1    7 B1    3 B2    8 B1   10 A1   11 A1                 
  0.149   0.173   0.191   0.219   0.235   0.271   0.294   0.306
  3 A2    9 B1   12 A1    4 B2   10 B1   11 B1   13 A1    4 A2                 
  0.356   0.370   0.384   0.491   0.676   0.691   0.726   0.760
 12 B1   14 A1   13 B1   14 B1   15 A1    5 B2   16 A1   15 B1                 
  0.771   0.905   0.966   1.113   1.198   1.202   1.262   1.304
  5 A2   16 B1   17 A1   18 A1   17 B1    6 B2   19 A1    6 A2                 
  1.343   1.501   1.560   1.690   1.720   1.776   1.975   2.042
 18 B1   19 B1    7 B2   20 A1    8 B2   21 A1   20 B1    7 A2                 
  2.073   2.310   2.350   2.539   2.625   2.885   3.423   3.515
 22 A1   23 A1   21 B1   22 B1    8 A2   23 B1   24 A1    9 B2                 
  3.604   3.690   3.719   3.725   3.748   3.764   3.801   3.867
 24 B1    9 A2   10 B2   25 A1   25 B1   10 A2   26 A1   11 B2                 
  3.875   3.955   3.976   4.547   4.747   5.159   6.187   6.195
 27 A1   11 A2   26 B1   27 B1   28 A1   28 B1   12 B2   29 A1                 
  6.259   6.401   6.402   6.658  35.086  35.615  66.682  66.722
 12 A2   30 A1   29 B1   30 B1   31 A1   31 B1   32 A1   32 B1                 
 --------------------------------------------------------------

          Ground-State Mulliken Net Atomic Charges

     Atom                 Charge (a.u.)
  ----------------------------------------
      1 N                     0.028074
      2 N                     0.028074
      3 F                    -0.028074
      4 F                    -0.028074
  ----------------------------------------
  Sum of atomic charges =    -0.000000

 -----------------------------------------------------------------
                    Cartesian Multipole Moments
 -----------------------------------------------------------------
    Charge (ESU x 10^10)
                -0.0000
    Dipole Moment (Debye)
         X      -0.0000      Y      -0.0000      Z       0.2054
       Tot       0.2054
    Quadrupole Moments (Debye-Ang)
        XX     -22.3320     XY      -0.0000     YY     -19.7950
        XZ      -0.0000     YZ      -0.0000     ZZ     -22.0689
    Octopole Moments (Debye-Ang^2)
       XXX      -0.0000    XXY      -0.0000    XYY      -0.0000
       YYY      -0.0000    XXZ      -2.7950    XYZ       0.0000
       YYZ      -2.0727    XZZ      -0.0000    YZZ      -0.0000
       ZZZ      -8.8686
    Hexadecapole Moments (Debye-Ang^3)
      XXXX    -116.8340   XXXY      -0.0000   XXYY     -21.4395
      XYYY      -0.0000   YYYY     -14.6273   XXXZ      -0.0000
      XXYZ       0.0000   XYYZ      -0.0000   YYYZ      -0.0000
      XXZZ     -32.4960   XYZZ      -0.0000   YYZZ     -14.1167
      XZZZ      -0.0000   YZZZ      -0.0000   ZZZZ     -68.8238
 -----------------------------------------------------------------
 Calculating analytic gradient of the SCF energy
 Gradient of SCF Energy
            1           2           3           4
    1   0.0059806  -0.0059806   0.0161051  -0.0161051
    2   0.0000000   0.0000000   0.0000000  -0.0000000
    3  -0.0055039  -0.0055039   0.0055039   0.0055039
 Max gradient component =       1.611E-02
 RMS gradient           =       7.700E-03
 Gradient time:  CPU 1.18 s  wall 1.18 s
 Geometry Optimization Parameters
   NAtoms,    NIC,     NZ,  NCons,   NDum,   NFix, NCnnct, MaxDiis
        4      14       4       0       0       0       0       0

 Cartesian Hessian Update
 Hessian Updated using BFGS Update


** GEOMETRY OPTIMIZATION IN DELOCALIZED INTERNAL COORDINATES **
   Searching for a Minimum

   Optimization Cycle:   2

                       Coordinates (Angstroms)
     ATOM                X               Y               Z
      1  N         0.6086478357    0.0000000000    0.7106617155
      2  N        -0.6086478357    0.0000000000    0.7106617155
      3  F        -1.1251750688    0.0000000000   -0.5634373968
      4  F         1.1251750688    0.0000000000   -0.5634373968
   Point Group: c2v   Number of degrees of freedom:     3


   Energy is   -309.114607075

 Hessian Updated using BFGS Update

  3 Hessian modes will be used to form the next step
  Hessian Eigenvalues:
     0.442828    0.512160    0.838609

 Minimum Search - Taking Simple RFO Step
 Searching for Lamda that Minimizes Along All modes
 Value Taken    Lamda =  -0.00474043
 Step Taken.  Stepsize is  0.095243

                             Maximum     Tolerance    Cnvgd?
         Gradient           0.049595      0.000300      NO
         Displacement       0.091118      0.001200      NO
         Energy change     -0.004253      0.000001      NO


 New Cartesian Coordinates Obtained by Inverse Iteration

 Displacement from previous Coordinates is:  0.237419
 ----------------------------------------------------------------
             Standard Nuclear Orientation (Angstroms)
    I     Atom           X                Y                Z
 ----------------------------------------------------------------
    1      N       0.6091356452     0.0000000000     0.6960197622
    2      N      -0.6091356452     0.0000000000     0.6960197622
    3      F      -1.2115655429     0.0000000000    -0.5487954435
    4      F       1.2115655429     0.0000000000    -0.5487954435
 ----------------------------------------------------------------
 Molecular Point Group                 C2v   NOp =  4
 Largest Abelian Subgroup              C2v   NOp =  4
 Nuclear Repulsion Energy =   117.4181125317 hartrees
 There are       16 alpha and       16 beta electrons
 Applying Cartesian multipole field
    Component          Value
    ---------          -----
     (2,0,0)        1.00000E-11
     (0,2,0)        2.00000E-11
     (0,0,2)       -3.00000E-11
 Nucleus-field energy     =    -0.0000000002 hartrees
 Requested basis set is 6-311++G(d,p)
 There are 24 shells and 88 basis functions
 A cutoff of  1.0D-11 yielded    290 shell pairs
 There are      4007 function pairs (      4387 Cartesian)
 Smallest overlap matrix eigenvalue = 1.74E-04
 Guess MOs from SCF MO coefficient file

 -----------------------------------------------------------------------
  General SCF calculation program by
  Eric Jon Sundstrom, Paul Horn, Yuezhi Mao, Dmitri Zuev, Alec White,
  David Stuck, Shaama M.S., Shane Yost, Joonho Lee, David Small,
  Daniel Levine, Susi Lehtola, Hugh Burton, Evgeny Epifanovsky
 -----------------------------------------------------------------------
 Exchange:     0.2000 Hartree-Fock + 0.0800 Slater + 0.7200 B88
 Correlation:  0.1900 VWN1RPA + 0.8100 LYP
 Using SG-1 standard quadrature grid
 A restricted SCF calculation will be
 performed using DIIS
 SCF converges when DIIS error is below 1.0e-08
 ---------------------------------------
  Cycle       Energy         DIIS error
 ---------------------------------------
    1    -309.1122072295      1.61e-03  
    2    -309.1163638258      2.53e-04  
    3    -309.1164238948      1.41e-04  
    4    -309.1164330529      6.96e-05  
    5    -309.1164349948      3.32e-05  
    6    -309.1164357546      3.51e-06  
    7    -309.1164357641      4.03e-07  
    8    -309.1164357642      3.53e-08  
    9    -309.1164357642      6.10e-09  Convergence criterion met
 ---------------------------------------
 SCF time:   CPU 3.07s  wall 3.00s 
 SCF   energy in the final basis set =     -309.1164357642
 Total energy in the final basis set =     -309.1164357642

 --------------------------------------------------------------
             Orbital Energies (a.u.) and Symmetries
 --------------------------------------------------------------

 Alpha MOs, Restricted
 -- Occupied --                  
-24.763 -24.763 -14.514 -14.513  -1.332  -1.281  -1.079  -0.722
  1 B1    1 A1    2 A1    2 B1    3 A1    3 B1    4 A1    4 B1                 
 -0.651  -0.573  -0.571  -0.502  -0.482  -0.409  -0.406  -0.394
  5 A1    1 B2    6 A1    1 A2    5 B1    7 A1    2 B2    6 B1                 
 -- Virtual --                   
 -0.108  -0.081   0.051   0.074   0.078   0.085   0.090   0.143
  2 A2    8 A1    9 A1    7 B1    8 B1    3 B2   10 A1   11 A1                 
  0.149   0.168   0.193   0.219   0.236   0.271   0.286   0.304
  3 A2    9 B1   12 A1    4 B2   10 B1   11 B1   13 A1    4 A2                 
  0.360   0.361   0.377   0.487   0.671   0.691   0.732   0.763
 12 B1   14 A1   13 B1   14 B1   15 A1    5 B2   16 A1   15 B1                 
  0.772   0.912   0.961   1.155   1.196   1.212   1.270   1.294
  5 A2   16 B1   17 A1   18 A1   17 B1    6 B2   19 A1    6 A2                 
  1.342   1.465   1.564   1.691   1.715   1.791   1.924   2.046
 18 B1   19 B1    7 B2   20 A1    8 B2   21 A1   20 B1    7 A2                 
  2.071   2.299   2.331   2.553   2.617   2.883   3.420   3.512
 22 A1   23 A1   21 B1   22 B1    8 A2   23 B1   24 A1    9 B2                 
  3.619   3.697   3.719   3.724   3.743   3.772   3.807   3.855
 24 B1    9 A2   10 B2   25 A1   25 B1   10 A2   26 A1   27 A1                 
  3.862   3.933   3.989   4.481   4.737   5.146   6.170   6.194
 11 B2   11 A2   26 B1   27 B1   28 A1   28 B1   29 A1   12 B2                 
  6.250   6.383   6.388   6.644  35.080  35.609  66.689  66.710
 12 A2   29 B1   30 A1   30 B1   31 A1   31 B1   32 A1   32 B1                 

 Beta MOs, Restricted
 -- Occupied --                  
-24.763 -24.763 -14.514 -14.513  -1.332  -1.281  -1.079  -0.722
  1 B1    1 A1    2 A1    2 B1    3 A1    3 B1    4 A1    4 B1                 
 -0.651  -0.573  -0.571  -0.502  -0.482  -0.409  -0.406  -0.394
  5 A1    1 B2    6 A1    1 A2    5 B1    7 A1    2 B2    6 B1                 
 -- Virtual --                   
 -0.108  -0.081   0.051   0.074   0.078   0.085   0.090   0.143
  2 A2    8 A1    9 A1    7 B1    8 B1    3 B2   10 A1   11 A1                 
  0.149   0.168   0.193   0.219   0.236   0.271   0.286   0.304
  3 A2    9 B1   12 A1    4 B2   10 B1   11 B1   13 A1    4 A2                 
  0.360   0.361   0.377   0.487   0.671   0.691   0.732   0.763
 12 B1   14 A1   13 B1   14 B1   15 A1    5 B2   16 A1   15 B1                 
  0.772   0.912   0.961   1.155   1.196   1.212   1.270   1.294
  5 A2   16 B1   17 A1   18 A1   17 B1    6 B2   19 A1    6 A2                 
  1.342   1.465   1.564   1.691   1.715   1.791   1.924   2.046
 18 B1   19 B1    7 B2   20 A1    8 B2   21 A1   20 B1    7 A2                 
  2.071   2.299   2.331   2.553   2.617   2.883   3.420   3.512
 22 A1   23 A1   21 B1   22 B1    8 A2   23 B1   24 A1    9 B2                 
  3.619   3.697   3.719   3.724   3.743   3.772   3.807   3.855
 24 B1    9 A2   10 B2   25 A1   25 B1   10 A2   26 A1   27 A1                 
  3.862   3.933   3.989   4.481   4.737   5.146   6.170   6.194
 11 B2   11 A2   26 B1   27 B1   28 A1   28 B1   29 A1   12 B2                 
  6.250   6.383   6.388   6.644  35.080  35.609  66.689  66.710
 12 A2   29 B1   30 A1   30 B1   31 A1   31 B1   32 A1   32 B1                 
 --------------------------------------------------------------

          Ground-State Mulliken Net Atomic Charges

     Atom                 Charge (a.u.)
  ----------------------------------------
      1 N                     0.028711
      2 N                     0.028711
      3 F                    -0.028711
      4 F                    -0.028711
  ----------------------------------------
  Sum of atomic charges =     0.000000

 -----------------------------------------------------------------
                    Cartesian Multipole Moments
 -----------------------------------------------------------------
    Charge (ESU x 10^10)
                 0.0000
    Dipole Moment (Debye)
         X       0.0000      Y       0.0000      Z       0.1606
       Tot       0.1606
    Quadrupole Moments (Debye-Ang)
        XX     -22.4176     XY      -0.0000     YY     -19.8136
        XZ       0.0000     YZ      -0.0000     ZZ     -22.1773
    Octopole Moments (Debye-Ang^2)
       XXX       0.0000    XXY       0.0000    XYY       0.0000
       YYY       0.0000    XXZ      -2.6491    XYZ       0.0000
       YYZ      -2.0511    XZZ       0.0000    YZZ       0.0000
       ZZZ      -8.8292
    Hexadecapole Moments (Debye-Ang^3)
      XXXX    -128.8686   XXXY      -0.0000   XXYY     -23.4154
      XYYY      -0.0000   YYYY     -14.6479   XXXZ       0.0000
      XXYZ      -0.0000   XYYZ       0.0000   YYYZ      -0.0000
      XXZZ     -33.7845   XYZZ      -0.0000   YYZZ     -13.7531
      XZZZ       0.0000   YZZZ      -0.0000   ZZZZ     -67.1856
 -----------------------------------------------------------------
 Calculating analytic gradient of the SCF energy
 Gradient of SCF Energy
            1           2           3           4
    1   0.0095940  -0.0095940   0.0001884  -0.0001884
    2  -0.0000000   0.0000000  -0.0000000   0.0000000
    3  -0.0057160  -0.0057160   0.0057160   0.0057160
 Max gradient component =       9.594E-03
 RMS gradient           =       5.122E-03
 Gradient time:  CPU 1.17 s  wall 1.17 s
 Geometry Optimization Parameters
   NAtoms,    NIC,     NZ,  NCons,   NDum,   NFix, NCnnct, MaxDiis
        4      14       4       0       0       0       0       0

 Cartesian Hessian Update
 Hessian Updated using BFGS Update


** GEOMETRY OPTIMIZATION IN DELOCALIZED INTERNAL COORDINATES **
   Searching for a Minimum

   Optimization Cycle:   3

                       Coordinates (Angstroms)
     ATOM                X               Y               Z
      1  N         0.6091356452    0.0000000000    0.6960197622
      2  N        -0.6091356452    0.0000000000    0.6960197622
      3  F        -1.2115655429    0.0000000000   -0.5487954435
      4  F         1.2115655429    0.0000000000   -0.5487954435
   Point Group: c2v   Number of degrees of freedom:     3


   Energy is   -309.116435764

 Hessian Updated using BFGS Update

  3 Hessian modes will be used to form the next step
  Hessian Eigenvalues:
     0.430459    0.533541    0.950719

 Minimum Search - Taking Simple RFO Step
 Searching for Lamda that Minimizes Along All modes
 Value Taken    Lamda =  -0.00031156
 Step Taken.  Stepsize is  0.022427

                             Maximum     Tolerance    Cnvgd?
         Gradient           0.010596      0.000300      NO
         Displacement       0.017185      0.001200      NO
         Energy change     -0.001829      0.000001      NO


 New Cartesian Coordinates Obtained by Inverse Iteration

 Displacement from previous Coordinates is:  0.032506
 ----------------------------------------------------------------
             Standard Nuclear Orientation (Angstroms)
    I     Atom           X                Y                Z
 ----------------------------------------------------------------
    1      N       0.6064974935     0.0000000000     0.7011591975
    2      N      -0.6064974935     0.0000000000     0.7011591975
    3      F      -1.2021764695     0.0000000000    -0.5539348788
    4      F       1.2021764695     0.0000000000    -0.5539348788
 ----------------------------------------------------------------
 Molecular Point Group                 C2v   NOp =  4
 Largest Abelian Subgroup              C2v   NOp =  4
 Nuclear Repulsion Energy =   117.4843672748 hartrees
 There are       16 alpha and       16 beta electrons
 Applying Cartesian multipole field
    Component          Value
    ---------          -----
     (2,0,0)        1.00000E-11
     (0,2,0)        2.00000E-11
     (0,0,2)       -3.00000E-11
 Nucleus-field energy     =    -0.0000000002 hartrees
 Requested basis set is 6-311++G(d,p)
 There are 24 shells and 88 basis functions
 A cutoff of  1.0D-11 yielded    290 shell pairs
 There are      4007 function pairs (      4387 Cartesian)
 Smallest overlap matrix eigenvalue = 1.71E-04
 Guess MOs from SCF MO coefficient file

 -----------------------------------------------------------------------
  General SCF calculation program by
  Eric Jon Sundstrom, Paul Horn, Yuezhi Mao, Dmitri Zuev, Alec White,
  David Stuck, Shaama M.S., Shane Yost, Joonho Lee, David Small,
  Daniel Levine, Susi Lehtola, Hugh Burton, Evgeny Epifanovsky
 -----------------------------------------------------------------------
 Exchange:     0.2000 Hartree-Fock + 0.0800 Slater + 0.7200 B88
 Correlation:  0.1900 VWN1RPA + 0.8100 LYP
 Using SG-1 standard quadrature grid
 A restricted SCF calculation will be
 performed using DIIS
 SCF converges when DIIS error is below 1.0e-08
 ---------------------------------------
  Cycle       Energy         DIIS error
 ---------------------------------------
    1    -309.1165079964      3.30e-04  
    2    -309.1166390112      9.17e-05  
    3    -309.1166310138      1.48e-04  
    4    -309.1166447158      1.81e-05  
    5    -309.1166449219      3.17e-06  
    6    -309.1166449294      7.95e-07  
    7    -309.1166449299      9.56e-08  
    8    -309.1166449299      1.25e-08  
    9    -309.1166449299      3.50e-09  Convergence criterion met
 ---------------------------------------
 SCF time:   CPU 3.07s  wall 3.00s 
 SCF   energy in the final basis set =     -309.1166449299
 Total energy in the final basis set =     -309.1166449299

 --------------------------------------------------------------
             Orbital Energies (a.u.) and Symmetries
 --------------------------------------------------------------

 Alpha MOs, Restricted
 -- Occupied --                  
-24.762 -24.762 -14.514 -14.514  -1.330  -1.278  -1.083  -0.720
  1 B1    1 A1    2 A1    2 B1    3 A1    3 B1    4 A1    4 B1                 
 -0.649  -0.573  -0.570  -0.500  -0.479  -0.411  -0.408  -0.395
  5 A1    1 B2    6 A1    1 A2    5 B1    7 A1    2 B2    6 B1                 
 -- Virtual --                   
 -0.108  -0.086   0.051   0.074   0.076   0.084   0.090   0.143
  2 A2    8 A1    9 A1    7 B1    8 B1    3 B2   10 A1   11 A1                 
  0.149   0.167   0.193   0.219   0.235   0.270   0.287   0.304
  3 A2    9 B1   12 A1    4 B2   10 B1   11 B1   13 A1    4 A2                 
  0.362   0.363   0.379   0.488   0.670   0.690   0.731   0.763
 14 A1   12 B1   13 B1   14 B1   15 A1    5 B2   16 A1   15 B1                 
  0.772   0.912   0.960   1.150   1.197   1.211   1.271   1.295
  5 A2   16 B1   17 A1   18 A1   17 B1    6 B2   19 A1    6 A2                 
  1.344   1.471   1.565   1.690   1.714   1.784   1.928   2.049
 18 B1   19 B1    7 B2   20 A1    8 B2   21 A1   20 B1    7 A2                 
  2.069   2.307   2.331   2.555   2.625   2.888   3.416   3.515
 22 A1   23 A1   21 B1   22 B1    8 A2   23 B1   24 A1    9 B2                 
  3.616   3.698   3.720   3.725   3.745   3.772   3.811   3.856
 24 B1    9 A2   10 B2   25 A1   25 B1   10 A2   26 A1   27 A1                 
  3.856   3.930   3.981   4.481   4.727   5.136   6.171   6.194
 11 B2   11 A2   26 B1   27 B1   28 A1   28 B1   29 A1   12 B2                 
  6.252   6.380   6.387   6.629  35.076  35.629  66.690  66.712
 12 A2   30 A1   29 B1   30 B1   31 A1   31 B1   32 A1   32 B1                 

 Beta MOs, Restricted
 -- Occupied --                  
-24.762 -24.762 -14.514 -14.514  -1.330  -1.278  -1.083  -0.720
  1 B1    1 A1    2 A1    2 B1    3 A1    3 B1    4 A1    4 B1                 
 -0.649  -0.573  -0.570  -0.500  -0.479  -0.411  -0.408  -0.395
  5 A1    1 B2    6 A1    1 A2    5 B1    7 A1    2 B2    6 B1                 
 -- Virtual --                   
 -0.108  -0.086   0.051   0.074   0.076   0.084   0.090   0.143
  2 A2    8 A1    9 A1    7 B1    8 B1    3 B2   10 A1   11 A1                 
  0.149   0.167   0.193   0.219   0.235   0.270   0.287   0.304
  3 A2    9 B1   12 A1    4 B2   10 B1   11 B1   13 A1    4 A2                 
  0.362   0.363   0.379   0.488   0.670   0.690   0.731   0.763
 14 A1   12 B1   13 B1   14 B1   15 A1    5 B2   16 A1   15 B1                 
  0.772   0.912   0.960   1.150   1.197   1.211   1.271   1.295
  5 A2   16 B1   17 A1   18 A1   17 B1    6 B2   19 A1    6 A2                 
  1.344   1.471   1.565   1.690   1.714   1.784   1.928   2.049
 18 B1   19 B1    7 B2   20 A1    8 B2   21 A1   20 B1    7 A2                 
  2.069   2.307   2.331   2.555   2.625   2.888   3.416   3.515
 22 A1   23 A1   21 B1   22 B1    8 A2   23 B1   24 A1    9 B2                 
  3.616   3.698   3.720   3.725   3.745   3.772   3.811   3.856
 24 B1    9 A2   10 B2   25 A1   25 B1   10 A2   26 A1   27 A1                 
  3.856   3.930   3.981   4.481   4.727   5.136   6.171   6.194
 11 B2   11 A2   26 B1   27 B1   28 A1   28 B1   29 A1   12 B2                 
  6.252   6.380   6.387   6.629  35.076  35.629  66.690  66.712
 12 A2   30 A1   29 B1   30 B1   31 A1   31 B1   32 A1   32 B1                 
 --------------------------------------------------------------

          Ground-State Mulliken Net Atomic Charges

     Atom                 Charge (a.u.)
  ----------------------------------------
      1 N                     0.032197
      2 N                     0.032197
      3 F                    -0.032197
      4 F                    -0.032197
  ----------------------------------------
  Sum of atomic charges =     0.000000

 -----------------------------------------------------------------
                    Cartesian Multipole Moments
 -----------------------------------------------------------------
    Charge (ESU x 10^10)
                 0.0000
    Dipole Moment (Debye)
         X      -0.0000      Y      -0.0000      Z       0.2189
       Tot       0.2189
    Quadrupole Moments (Debye-Ang)
        XX     -22.4410     XY       0.0000     YY     -19.8097
        XZ      -0.0000     YZ      -0.0000     ZZ     -22.1258
    Octopole Moments (Debye-Ang^2)
       XXX      -0.0000    XXY      -0.0000    XYY      -0.0000
       YYY      -0.0000    XXZ      -2.6156    XYZ       0.0000
       YYZ      -2.0178    XZZ      -0.0000    YZZ      -0.0000
       ZZZ      -8.7509
    Hexadecapole Moments (Debye-Ang^3)
      XXXX    -127.5009   XXXY       0.0000   XXYY     -23.1845
      XYYY       0.0000   YYYY     -14.6311   XXXZ      -0.0000
      XXYZ       0.0000   XYYZ      -0.0000   YYYZ      -0.0000
      XXZZ     -33.6550   XYZZ       0.0000   YYZZ     -13.8570
      XZZZ      -0.0000   YZZZ      -0.0000   ZZZZ     -67.7712
 -----------------------------------------------------------------
 Calculating analytic gradient of the SCF energy
 Gradient of SCF Energy
            1           2           3           4
    1   0.0026765  -0.0026765   0.0005644  -0.0005644
    2  -0.0000000  -0.0000000  -0.0000000   0.0000000
    3  -0.0025732  -0.0025732   0.0025732   0.0025732
 Max gradient component =       2.676E-03
 RMS gradient           =       1.859E-03
 Gradient time:  CPU 1.15 s  wall 1.16 s
 Geometry Optimization Parameters
   NAtoms,    NIC,     NZ,  NCons,   NDum,   NFix, NCnnct, MaxDiis
        4      14       4       0       0       0       0       0

 Cartesian Hessian Update
 Hessian Updated using BFGS Update


** GEOMETRY OPTIMIZATION IN DELOCALIZED INTERNAL COORDINATES **
   Searching for a Minimum

   Optimization Cycle:   4

                       Coordinates (Angstroms)
     ATOM                X               Y               Z
      1  N         0.6064974935    0.0000000000    0.7011591975
      2  N        -0.6064974935    0.0000000000    0.7011591975
      3  F        -1.2021764695    0.0000000000   -0.5539348788
      4  F         1.2021764695    0.0000000000   -0.5539348788
   Point Group: c2v   Number of degrees of freedom:     3


   Energy is   -309.116644930

 Hessian Updated using BFGS Update

  3 Hessian modes will be used to form the next step
  Hessian Eigenvalues:
     0.306753    0.498784    0.940206

 Minimum Search - Taking Simple RFO Step
 Searching for Lamda that Minimizes Along All modes
 Value Taken    Lamda =  -0.00006507
 Step Taken.  Stepsize is  0.014205

                             Maximum     Tolerance    Cnvgd?
         Gradient           0.003674      0.000300      NO
         Displacement       0.011058      0.001200      NO
         Energy change     -0.000209      0.000001      NO


 New Cartesian Coordinates Obtained by Inverse Iteration

 Displacement from previous Coordinates is:  0.014395
 ----------------------------------------------------------------
             Standard Nuclear Orientation (Angstroms)
    I     Atom           X                Y                Z
 ----------------------------------------------------------------
    1      N       0.6054126404     0.0000000000     0.7042599884
    2      N      -0.6054126404     0.0000000000     0.7042599884
    3      F      -1.1992427622     0.0000000000    -0.5570356698
    4      F       1.1992427622     0.0000000000    -0.5570356698
 ----------------------------------------------------------------
 Molecular Point Group                 C2v   NOp =  4
 Largest Abelian Subgroup              C2v   NOp =  4
 Nuclear Repulsion Energy =   117.3970761254 hartrees
 There are       16 alpha and       16 beta electrons
 Applying Cartesian multipole field
    Component          Value
    ---------          -----
     (2,0,0)        1.00000E-11
     (0,2,0)        2.00000E-11
     (0,0,2)       -3.00000E-11
 Nucleus-field energy     =    -0.0000000002 hartrees
 Requested basis set is 6-311++G(d,p)
 There are 24 shells and 88 basis functions
 A cutoff of  1.0D-11 yielded    290 shell pairs
 There are      4007 function pairs (      4387 Cartesian)
 Smallest overlap matrix eigenvalue = 1.70E-04
 Guess MOs from SCF MO coefficient file

 -----------------------------------------------------------------------
  General SCF calculation program by
  Eric Jon Sundstrom, Paul Horn, Yuezhi Mao, Dmitri Zuev, Alec White,
  David Stuck, Shaama M.S., Shane Yost, Joonho Lee, David Small,
  Daniel Levine, Susi Lehtola, Hugh Burton, Evgeny Epifanovsky
 -----------------------------------------------------------------------
 Exchange:     0.2000 Hartree-Fock + 0.0800 Slater + 0.7200 B88
 Correlation:  0.1900 VWN1RPA + 0.8100 LYP
 Using SG-1 standard quadrature grid
 A restricted SCF calculation will be
 performed using DIIS
 SCF converges when DIIS error is below 1.0e-08
 ---------------------------------------
  Cycle       Energy         DIIS error
 ---------------------------------------
    1    -309.1166351146      1.90e-04  
    2    -309.1166777866      4.38e-05  
    3    -309.1166760838      7.06e-05  
    4    -309.1166790140      9.93e-06  
    5    -309.1166790859      7.96e-07  
    6    -309.1166790864      1.99e-07  
    7    -309.1166790864      6.60e-08  
    8    -309.1166790864      7.01e-09  Convergence criterion met
 ---------------------------------------
 SCF time:   CPU 2.73s  wall 2.00s 
 SCF   energy in the final basis set =     -309.1166790864
 Total energy in the final basis set =     -309.1166790864

 --------------------------------------------------------------
             Orbital Energies (a.u.) and Symmetries
 --------------------------------------------------------------

 Alpha MOs, Restricted
 -- Occupied --                  
-24.762 -24.761 -14.515 -14.514  -1.328  -1.275  -1.085  -0.719
  1 B1    1 A1    2 A1    2 B1    3 A1    3 B1    4 A1    4 B1                 
 -0.648  -0.572  -0.569  -0.498  -0.478  -0.413  -0.409  -0.396
  5 A1    1 B2    6 A1    1 A2    5 B1    7 A1    2 B2    6 B1                 
 -- Virtual --                   
 -0.108  -0.090   0.050   0.074   0.074   0.084   0.090   0.142
  2 A2    8 A1    9 A1    7 B1    8 B1    3 B2   10 A1   11 A1                 
  0.149   0.166   0.193   0.219   0.235   0.270   0.288   0.304
  3 A2    9 B1   12 A1    4 B2   10 B1   11 B1   13 A1    4 A2                 
  0.363   0.364   0.380   0.488   0.668   0.689   0.730   0.764
 14 A1   12 B1   13 B1   14 B1   15 A1    5 B2   16 A1   15 B1                 
  0.772   0.912   0.959   1.149   1.197   1.211   1.272   1.295
  5 A2   16 B1   17 A1   18 A1   17 B1    6 B2   19 A1    6 A2                 
  1.345   1.473   1.565   1.689   1.713   1.780   1.929   2.050
 18 B1   19 B1    7 B2   20 A1    8 B2   21 A1   20 B1    7 A2                 
  2.069   2.311   2.330   2.555   2.628   2.891   3.413   3.517
 22 A1   23 A1   21 B1   22 B1    8 A2   23 B1   24 A1    9 B2                 
  3.614   3.700   3.721   3.726   3.746   3.772   3.812   3.851
 24 B1    9 A2   10 B2   25 A1   25 B1   10 A2   26 A1   11 B2                 
  3.855   3.926   3.975   4.478   4.720   5.128   6.172   6.195
 27 A1   11 A2   26 B1   27 B1   28 A1   28 B1   29 A1   12 B2                 
  6.253   6.373   6.389   6.618  35.073  35.637  66.690  66.713
 12 A2   30 A1   29 B1   30 B1   31 A1   31 B1   32 A1   32 B1                 

 Beta MOs, Restricted
 -- Occupied --                  
-24.762 -24.761 -14.515 -14.514  -1.328  -1.275  -1.085  -0.719
  1 B1    1 A1    2 A1    2 B1    3 A1    3 B1    4 A1    4 B1                 
 -0.648  -0.572  -0.569  -0.498  -0.478  -0.413  -0.409  -0.396
  5 A1    1 B2    6 A1    1 A2    5 B1    7 A1    2 B2    6 B1                 
 -- Virtual --                   
 -0.108  -0.090   0.050   0.074   0.074   0.084   0.090   0.142
  2 A2    8 A1    9 A1    7 B1    8 B1    3 B2   10 A1   11 A1                 
  0.149   0.166   0.193   0.219   0.235   0.270   0.288   0.304
  3 A2    9 B1   12 A1    4 B2   10 B1   11 B1   13 A1    4 A2                 
  0.363   0.364   0.380   0.488   0.668   0.689   0.730   0.764
 14 A1   12 B1   13 B1   14 B1   15 A1    5 B2   16 A1   15 B1                 
  0.772   0.912   0.959   1.149   1.197   1.211   1.272   1.295
  5 A2   16 B1   17 A1   18 A1   17 B1    6 B2   19 A1    6 A2                 
  1.345   1.473   1.565   1.689   1.713   1.780   1.929   2.050
 18 B1   19 B1    7 B2   20 A1    8 B2   21 A1   20 B1    7 A2                 
  2.069   2.311   2.330   2.555   2.628   2.891   3.413   3.517
 22 A1   23 A1   21 B1   22 B1    8 A2   23 B1   24 A1    9 B2                 
  3.614   3.700   3.721   3.726   3.746   3.772   3.812   3.851
 24 B1    9 A2   10 B2   25 A1   25 B1   10 A2   26 A1   11 B2                 
  3.855   3.926   3.975   4.478   4.720   5.128   6.172   6.195
 27 A1   11 A2   26 B1   27 B1   28 A1   28 B1   29 A1   12 B2                 
  6.253   6.373   6.389   6.618  35.073  35.637  66.690  66.713
 12 A2   30 A1   29 B1   30 B1   31 A1   31 B1   32 A1   32 B1                 
 --------------------------------------------------------------

          Ground-State Mulliken Net Atomic Charges

     Atom                 Charge (a.u.)
  ----------------------------------------
      1 N                     0.034459
      2 N                     0.034460
      3 F                    -0.034459
      4 F                    -0.034459
  ----------------------------------------
  Sum of atomic charges =     0.000000

 -----------------------------------------------------------------
                    Cartesian Multipole Moments
 -----------------------------------------------------------------
    Charge (ESU x 10^10)
                 0.0000
    Dipole Moment (Debye)
         X      -0.0000      Y       0.0000      Z       0.2563
       Tot       0.2563
    Quadrupole Moments (Debye-Ang)
        XX     -22.4607     XY      -0.0000     YY     -19.8119
        XZ      -0.0000     YZ      -0.0000     ZZ     -22.0954
    Octopole Moments (Debye-Ang^2)
       XXX      -0.0000    XXY       0.0000    XYY      -0.0000
       YYY       0.0000    XXZ      -2.5894    XYZ       0.0000
       YYZ      -1.9978    XZZ      -0.0000    YZZ       0.0000
       ZZZ      -8.7003
    Hexadecapole Moments (Debye-Ang^3)
      XXXX    -127.1244   XXXY      -0.0000   XXYY     -23.1196
      XYYY      -0.0000   YYYY     -14.6281   XXXZ      -0.0000
      XXYZ      -0.0000   XYYZ      -0.0000   YYYZ      -0.0000
      XXZZ     -33.6410   XYZZ       0.0000   YYZZ     -13.9222
      XZZZ      -0.0000   YZZZ      -0.0000   ZZZZ     -68.1380
 -----------------------------------------------------------------
 Calculating analytic gradient of the SCF energy
 Gradient of SCF Energy
            1           2           3           4
    1  -0.0001186   0.0001186   0.0002768  -0.0002768
    2   0.0000000  -0.0000000   0.0000000  -0.0000000
    3  -0.0002987  -0.0002987   0.0002987   0.0002987
 Max gradient component =       2.987E-04
 RMS gradient           =       2.118E-04
 Gradient time:  CPU 1.16 s  wall 1.16 s
 Geometry Optimization Parameters
   NAtoms,    NIC,     NZ,  NCons,   NDum,   NFix, NCnnct, MaxDiis
        4      14       4       0       0       0       0       0

 Cartesian Hessian Update
 Hessian Updated using BFGS Update


** GEOMETRY OPTIMIZATION IN DELOCALIZED INTERNAL COORDINATES **
   Searching for a Minimum

   Optimization Cycle:   5

                       Coordinates (Angstroms)
     ATOM                X               Y               Z
      1  N         0.6054126404    0.0000000000    0.7042599884
      2  N        -0.6054126404    0.0000000000    0.7042599884
      3  F        -1.1992427622    0.0000000000   -0.5570356698
      4  F         1.1992427622    0.0000000000   -0.5570356698
   Point Group: c2v   Number of degrees of freedom:     3


   Energy is   -309.116679086

 Hessian Updated using BFGS Update

  3 Hessian modes will be used to form the next step
  Hessian Eigenvalues:
     0.269601    0.509748    0.991779

 Minimum Search - Taking Simple RFO Step
 Searching for Lamda that Minimizes Along All modes
 Value Taken    Lamda =  -0.00000120
 Step Taken.  Stepsize is  0.001763

                             Maximum     Tolerance    Cnvgd?
         Gradient           0.000611      0.000300      NO
         Displacement       0.001164      0.001200     YES
         Energy change     -0.000034      0.000001      NO


 New Cartesian Coordinates Obtained by Inverse Iteration

 Displacement from previous Coordinates is:  0.002219
 ----------------------------------------------------------------
             Standard Nuclear Orientation (Angstroms)
    I     Atom           X                Y                Z
 ----------------------------------------------------------------
    1      N       0.6054285068     0.0000000000     0.7044196277
    2      N      -0.6054285068     0.0000000000     0.7044196277
    3      F      -1.2000414871     0.0000000000    -0.5571953091
    4      F       1.2000414871     0.0000000000    -0.5571953091
 ----------------------------------------------------------------
 Molecular Point Group                 C2v   NOp =  4
 Largest Abelian Subgroup              C2v   NOp =  4
 Nuclear Repulsion Energy =   117.3515804168 hartrees
 There are       16 alpha and       16 beta electrons
 Applying Cartesian multipole field
    Component          Value
    ---------          -----
     (2,0,0)        1.00000E-11
     (0,2,0)        2.00000E-11
     (0,0,2)       -3.00000E-11
 Nucleus-field energy     =    -0.0000000002 hartrees
 Requested basis set is 6-311++G(d,p)
 There are 24 shells and 88 basis functions
 A cutoff of  1.0D-11 yielded    290 shell pairs
 There are      4007 function pairs (      4387 Cartesian)
 Smallest overlap matrix eigenvalue = 1.70E-04
 Guess MOs from SCF MO coefficient file

 -----------------------------------------------------------------------
  General SCF calculation program by
  Eric Jon Sundstrom, Paul Horn, Yuezhi Mao, Dmitri Zuev, Alec White,
  David Stuck, Shaama M.S., Shane Yost, Joonho Lee, David Small,
  Daniel Levine, Susi Lehtola, Hugh Burton, Evgeny Epifanovsky
 -----------------------------------------------------------------------
 Exchange:     0.2000 Hartree-Fock + 0.0800 Slater + 0.7200 B88
 Correlation:  0.1900 VWN1RPA + 0.8100 LYP
 Using SG-1 standard quadrature grid
 A restricted SCF calculation will be
 performed using DIIS
 SCF converges when DIIS error is below 1.0e-08
 ---------------------------------------
  Cycle       Energy         DIIS error
 ---------------------------------------
    1    -309.1166791995      2.23e-05  
    2    -309.1166797928      3.84e-06  
    3    -309.1166798017      2.68e-06  
    4    -309.1166798064      2.55e-07  
    5    -309.1166798064      3.21e-07  
    6    -309.1166798064      5.00e-08  
    7    -309.1166798065      1.01e-08  
    8    -309.1166798065      6.94e-09  Convergence criterion met
 ---------------------------------------
 SCF time:   CPU 2.74s  wall 3.00s 
 SCF   energy in the final basis set =     -309.1166798065
 Total energy in the final basis set =     -309.1166798065

 --------------------------------------------------------------
             Orbital Energies (a.u.) and Symmetries
 --------------------------------------------------------------

 Alpha MOs, Restricted
 -- Occupied --                  
-24.761 -24.761 -14.515 -14.514  -1.328  -1.275  -1.085  -0.719
  1 B1    1 A1    2 A1    2 B1    3 A1    3 B1    4 A1    4 B1                 
 -0.648  -0.572  -0.569  -0.498  -0.478  -0.413  -0.409  -0.396
  5 A1    1 B2    6 A1    1 A2    5 B1    7 A1    2 B2    6 B1                 
 -- Virtual --                   
 -0.108  -0.090   0.050   0.073   0.074   0.084   0.089   0.142
  2 A2    8 A1    9 A1    7 B1    8 B1    3 B2   10 A1   11 A1                 
  0.149   0.166   0.193   0.219   0.235   0.270   0.288   0.304
  3 A2    9 B1   12 A1    4 B2   10 B1   11 B1   13 A1    4 A2                 
  0.363   0.364   0.380   0.488   0.668   0.689   0.730   0.764
 14 A1   12 B1   13 B1   14 B1   15 A1    5 B2   16 A1   15 B1                 
  0.772   0.912   0.959   1.150   1.197   1.211   1.272   1.295
  5 A2   16 B1   17 A1   18 A1   17 B1    6 B2   19 A1    6 A2                 
  1.345   1.472   1.565   1.689   1.713   1.779   1.929   2.050
 18 B1   19 B1    7 B2   20 A1    8 B2   21 A1   20 B1    7 A2                 
  2.069   2.311   2.330   2.555   2.628   2.891   3.413   3.517
 22 A1   23 A1   21 B1   22 B1    8 A2   23 B1   24 A1    9 B2                 
  3.614   3.700   3.721   3.726   3.746   3.772   3.812   3.851
 24 B1    9 A2   10 B2   25 A1   25 B1   10 A2   26 A1   11 B2                 
  3.855   3.925   3.975   4.477   4.719   5.127   6.172   6.195
 27 A1   11 A2   26 B1   27 B1   28 A1   28 B1   29 A1   12 B2                 
  6.253   6.372   6.388   6.617  35.073  35.637  66.691  66.713
 12 A2   30 A1   29 B1   30 B1   31 A1   31 B1   32 A1   32 B1                 

 Beta MOs, Restricted
 -- Occupied --                  
-24.761 -24.761 -14.515 -14.514  -1.328  -1.275  -1.085  -0.719
  1 B1    1 A1    2 A1    2 B1    3 A1    3 B1    4 A1    4 B1                 
 -0.648  -0.572  -0.569  -0.498  -0.478  -0.413  -0.409  -0.396
  5 A1    1 B2    6 A1    1 A2    5 B1    7 A1    2 B2    6 B1                 
 -- Virtual --                   
 -0.108  -0.090   0.050   0.073   0.074   0.084   0.089   0.142
  2 A2    8 A1    9 A1    7 B1    8 B1    3 B2   10 A1   11 A1                 
  0.149   0.166   0.193   0.219   0.235   0.270   0.288   0.304
  3 A2    9 B1   12 A1    4 B2   10 B1   11 B1   13 A1    4 A2                 
  0.363   0.364   0.380   0.488   0.668   0.689   0.730   0.764
 14 A1   12 B1   13 B1   14 B1   15 A1    5 B2   16 A1   15 B1                 
  0.772   0.912   0.959   1.150   1.197   1.211   1.272   1.295
  5 A2   16 B1   17 A1   18 A1   17 B1    6 B2   19 A1    6 A2                 
  1.345   1.472   1.565   1.689   1.713   1.779   1.929   2.050
 18 B1   19 B1    7 B2   20 A1    8 B2   21 A1   20 B1    7 A2                 
  2.069   2.311   2.330   2.555   2.628   2.891   3.413   3.517
 22 A1   23 A1   21 B1   22 B1    8 A2   23 B1   24 A1    9 B2                 
  3.614   3.700   3.721   3.726   3.746   3.772   3.812   3.851
 24 B1    9 A2   10 B2   25 A1   25 B1   10 A2   26 A1   11 B2                 
  3.855   3.925   3.975   4.477   4.719   5.127   6.172   6.195
 27 A1   11 A2   26 B1   27 B1   28 A1   28 B1   29 A1   12 B2                 
  6.253   6.372   6.388   6.617  35.073  35.637  66.691  66.713
 12 A2   30 A1   29 B1   30 B1   31 A1   31 B1   32 A1   32 B1                 
 --------------------------------------------------------------

          Ground-State Mulliken Net Atomic Charges

     Atom                 Charge (a.u.)
  ----------------------------------------
      1 N                     0.034682
      2 N                     0.034682
      3 F                    -0.034682
      4 F                    -0.034682
  ----------------------------------------
  Sum of atomic charges =     0.000000

 -----------------------------------------------------------------
                    Cartesian Multipole Moments
 -----------------------------------------------------------------
    Charge (ESU x 10^10)
                -0.0000
    Dipole Moment (Debye)
         X      -0.0000      Y      -0.0000      Z       0.2595
       Tot       0.2595
    Quadrupole Moments (Debye-Ang)
        XX     -22.4641     XY       0.0000     YY     -19.8131
        XZ      -0.0000     YZ      -0.0000     ZZ     -22.0938
    Octopole Moments (Debye-Ang^2)
       XXX      -0.0000    XXY      -0.0000    XYY      -0.0000
       YYY      -0.0000    XXZ      -2.5854    XYZ       0.0000
       YYZ      -1.9961    XZZ      -0.0000    YZZ      -0.0000
       ZZZ      -8.6953
    Hexadecapole Moments (Debye-Ang^3)
      XXXX    -127.2537   XXXY       0.0000   XXYY     -23.1407
      XYYY       0.0000   YYYY     -14.6294   XXXZ      -0.0000
      XXYZ      -0.0000   XYYZ      -0.0000   YYYZ      -0.0000
      XXZZ     -33.6600   XYZZ       0.0000   YYZZ     -13.9256
      XZZZ      -0.0000   YZZZ      -0.0000   ZZZZ     -68.1594
 -----------------------------------------------------------------
 Calculating analytic gradient of the SCF energy
 Gradient of SCF Energy
            1           2           3           4
    1  -0.0000348   0.0000348   0.0000618  -0.0000618
    2  -0.0000000  -0.0000000  -0.0000000   0.0000000
    3  -0.0000407  -0.0000407   0.0000407   0.0000407
 Max gradient component =       6.177E-05
 RMS gradient           =       3.730E-05
 Gradient time:  CPU 1.17 s  wall 1.17 s
 Geometry Optimization Parameters
   NAtoms,    NIC,     NZ,  NCons,   NDum,   NFix, NCnnct, MaxDiis
        4      14       4       0       0       0       0       0

 Cartesian Hessian Update
 Hessian Updated using BFGS Update


** GEOMETRY OPTIMIZATION IN DELOCALIZED INTERNAL COORDINATES **
   Searching for a Minimum

   Optimization Cycle:   6

                       Coordinates (Angstroms)
     ATOM                X               Y               Z
      1  N         0.6054285068    0.0000000000    0.7044196277
      2  N        -0.6054285068    0.0000000000    0.7044196277
      3  F        -1.2000414871    0.0000000000   -0.5571953091
      4  F         1.2000414871    0.0000000000   -0.5571953091
   Point Group: c2v   Number of degrees of freedom:     3


   Energy is   -309.116679806

 Hessian Updated using BFGS Update

  3 Hessian modes will be used to form the next step
  Hessian Eigenvalues:
     0.251439    0.488918    0.889652

 Minimum Search - Taking Simple RFO Step
 Searching for Lamda that Minimizes Along All modes
 Value Taken    Lamda =   0.00000000
 Step Taken.  Stepsize is  0.000411

                             Maximum     Tolerance    Cnvgd?
         Gradient           0.000174      0.000300     YES
         Displacement       0.000294      0.001200     YES
         Energy change     -0.000001      0.000001     YES


                       Distance Matrix (Angstroms)
             N (  1)   N (  2)   F (  3)
   N (  2)  1.210857
   F (  3)  2.202588  1.394717
   F (  4)  1.394717  2.202588  2.400083

 Final energy is   -309.11667980645586     


 ******************************
 **  OPTIMIZATION CONVERGED  **
 ******************************

                       Coordinates (Angstroms)
     ATOM                X               Y               Z
      1  N         0.6054285068    0.0000000000    0.7044196277
      2  N        -0.6054285068    0.0000000000    0.7044196277
      3  F        -1.2000414871    0.0000000000   -0.5571953091
      4  F         1.2000414871    0.0000000000   -0.5571953091

Z-matrix Print:
$molecule
0 1
N 
N  1 1.210857
F  1 1.394717 2 115.235017
F  2 1.394717 1 115.235017 3 -0.000000 0
$end


 --------------------------------------------------------------
             Orbital Energies (a.u.) and Symmetries
 --------------------------------------------------------------

 Alpha MOs, Restricted
 -- Occupied --                  
-24.761 -24.761 -14.515 -14.514  -1.328  -1.275  -1.085  -0.719
  1 B1    1 A1    2 A1    2 B1    3 A1    3 B1    4 A1    4 B1                 
 -0.648  -0.572  -0.569  -0.498  -0.478  -0.413  -0.409  -0.396
  5 A1    1 B2    6 A1    1 A2    5 B1    7 A1    2 B2    6 B1                 
 -- Virtual --                   
 -0.108  -0.090   0.050   0.073   0.074   0.084   0.089   0.142
  2 A2    8 A1    9 A1    7 B1    8 B1    3 B2   10 A1   11 A1                 
  0.149   0.166   0.193   0.219   0.235   0.270   0.288   0.304
  3 A2    9 B1   12 A1    4 B2   10 B1   11 B1   13 A1    4 A2                 
  0.363   0.364   0.380   0.488   0.668   0.689   0.730   0.764
 14 A1   12 B1   13 B1   14 B1   15 A1    5 B2   16 A1   15 B1                 
  0.772   0.912   0.959   1.150   1.197   1.211   1.272   1.295
  5 A2   16 B1   17 A1   18 A1   17 B1    6 B2   19 A1    6 A2                 
  1.345   1.472   1.565   1.689   1.713   1.779   1.929   2.050
 18 B1   19 B1    7 B2   20 A1    8 B2   21 A1   20 B1    7 A2                 
  2.069   2.311   2.330   2.555   2.628   2.891   3.413   3.517
 22 A1   23 A1   21 B1   22 B1    8 A2   23 B1   24 A1    9 B2                 
  3.614   3.700   3.721   3.726   3.746   3.772   3.812   3.851
 24 B1    9 A2   10 B2   25 A1   25 B1   10 A2   26 A1   11 B2                 
  3.855   3.925   3.975   4.477   4.719   5.127   6.172   6.195
 27 A1   11 A2   26 B1   27 B1   28 A1   28 B1   29 A1   12 B2                 
  6.253   6.372   6.388   6.617  35.073  35.637  66.691  66.713
 12 A2   30 A1   29 B1   30 B1   31 A1   31 B1   32 A1   32 B1                 

 Beta MOs, Restricted
 -- Occupied --                  
-24.761 -24.761 -14.515 -14.514  -1.328  -1.275  -1.085  -0.719
  1 B1    1 A1    2 A1    2 B1    3 A1    3 B1    4 A1    4 B1                 
 -0.648  -0.572  -0.569  -0.498  -0.478  -0.413  -0.409  -0.396
  5 A1    1 B2    6 A1    1 A2    5 B1    7 A1    2 B2    6 B1                 
 -- Virtual --                   
 -0.108  -0.090   0.050   0.073   0.074   0.084   0.089   0.142
  2 A2    8 A1    9 A1    7 B1    8 B1    3 B2   10 A1   11 A1                 
  0.149   0.166   0.193   0.219   0.235   0.270   0.288   0.304
  3 A2    9 B1   12 A1    4 B2   10 B1   11 B1   13 A1    4 A2                 
  0.363   0.364   0.380   0.488   0.668   0.689   0.730   0.764
 14 A1   12 B1   13 B1   14 B1   15 A1    5 B2   16 A1   15 B1                 
  0.772   0.912   0.959   1.150   1.197   1.211   1.272   1.295
  5 A2   16 B1   17 A1   18 A1   17 B1    6 B2   19 A1    6 A2                 
  1.345   1.472   1.565   1.689   1.713   1.779   1.929   2.050
 18 B1   19 B1    7 B2   20 A1    8 B2   21 A1   20 B1    7 A2                 
  2.069   2.311   2.330   2.555   2.628   2.891   3.413   3.517
 22 A1   23 A1   21 B1   22 B1    8 A2   23 B1   24 A1    9 B2                 
  3.614   3.700   3.721   3.726   3.746   3.772   3.812   3.851
 24 B1    9 A2   10 B2   25 A1   25 B1   10 A2   26 A1   11 B2                 
  3.855   3.925   3.975   4.477   4.719   5.127   6.172   6.195
 27 A1   11 A2   26 B1   27 B1   28 A1   28 B1   29 A1   12 B2                 
  6.253   6.372   6.388   6.617  35.073  35.637  66.691  66.713
 12 A2   30 A1   29 B1   30 B1   31 A1   31 B1   32 A1   32 B1                 
 --------------------------------------------------------------

          Ground-State Mulliken Net Atomic Charges

     Atom                 Charge (a.u.)
  ----------------------------------------
      1 N                     0.034682
      2 N                     0.034682
      3 F                    -0.034682
      4 F                    -0.034682
  ----------------------------------------
  Sum of atomic charges =     0.000000

 -----------------------------------------------------------------
                    Cartesian Multipole Moments
 -----------------------------------------------------------------
    Charge (ESU x 10^10)
                -0.0000
    Dipole Moment (Debye)
         X      -0.0000      Y      -0.0000      Z       0.2595
       Tot       0.2595
    Quadrupole Moments (Debye-Ang)
        XX     -22.4641     XY       0.0000     YY     -19.8131
        XZ      -0.0000     YZ      -0.0000     ZZ     -22.0938
    Octopole Moments (Debye-Ang^2)
       XXX      -0.0000    XXY      -0.0000    XYY      -0.0000
       YYY      -0.0000    XXZ      -2.5854    XYZ       0.0000
       YYZ      -1.9961    XZZ      -0.0000    YZZ      -0.0000
       ZZZ      -8.6953
    Hexadecapole Moments (Debye-Ang^3)
      XXXX    -127.2537   XXXY       0.0000   XXYY     -23.1407
      XYYY       0.0000   YYYY     -14.6294   XXXZ      -0.0000
      XXYZ      -0.0000   XYYZ      -0.0000   YYYZ      -0.0000
      XXZZ     -33.6600   XYZZ       0.0000   YYZZ     -13.9256
      XZZZ      -0.0000   YZZZ      -0.0000   ZZZZ     -68.1594
 -----------------------------------------------------------------
Archival summary:
1\1\TWL02\OPT\ProcedureUnspecified\BasisUnspecified\22\taweetha\TueOct3013:39:142018TueOct3013:39:142018\0\\#,OPT,ProcedureUnspecified,BasisUnspecified,\\0,1\N\N,1,1.21086\F,1,1.39472,2,115.235\F,2,1.39472,1,115.235,3,-0,0\\\@

 Total job time:  27.03s(wall), 25.31s(cpu) 
 Tue Oct 30 13:39:14 2018

        *************************************************************
        *                                                           *
        *  Thank you very much for using Q-Chem.  Have a nice day.  *
        *                                                           *
        *************************************************************


 
User input: 2 of 2 
 
Q-Chem Developer Version!
                  Welcome to Q-Chem
     A Quantum Leap Into The Future Of Chemistry


 Q-Chem 5.1, Q-Chem, Inc., Pleasanton, CA (2018)

 Yihan Shao,  Zhengting Gan,  E. Epifanovsky,  A. T. B. Gilbert,  M. Wormit,  
 J. Kussmann,  A. W. Lange,  A. Behn,  Jia Deng,  Xintian Feng,  D. Ghosh,  
 M. Goldey,  P. R. Horn,  L. D. Jacobson,  I. Kaliman,  T. Kus,  A. Landau,  
 Jie Liu,  E. I. Proynov,  R. M. Richard,  R. P. Steele,  E. J. Sundstrom,  
 H. L. Woodcock III,  P. M. Zimmerman,  D. Zuev,  B. Albrecht,  E. Alguire,  
 S. A. Baeppler,  D. Barton,  Z. Benda,  Y. A. Bernard,  E. J. Berquist,  
 K. B. Bravaya,  H. Burton,  D. Casanova,  Chun-Min Chang,  Yunqing Chen,  
 A. Chien,  K. D. Closser,  M. P. Coons,  S. Coriani,  S. Dasgupta,  
 A. L. Dempwolff,  M. Diedenhofen,  Hainam Do,  R. G. Edgar,  Po-Tung Fang,  
 S. Faraji,  S. Fatehi,  Qingguo Feng,  K. D. Fenk,  J. Fosso-Tande,  
 Qinghui Ge,  A. Ghysels,  G. Gidofalvi,  J. Gomes,  J. Gonthier,  A. Gunina,  
 D. Hait,  M. W. D. Hanson-Heine,  P. H. P. Harbach,  A. W. Hauser,  
 J. E. Herr,  E. G. Hohenstein,  Z. C. Holden,  Kerwin Hui,  B. C. Huynh,  
 T.-C. Jagau,  Hyunjun Ji,  B. Kaduk,  K. Khistyaev,  Jaehoon Kim,  
 P. Klunzinger,  K. Koh,  D. Kosenkov,  L. Koulias,  T. Kowalczyk,  
 C. M. Krauter,  A. Kunitsa,  Ka Un Lao,  A. Laurent,  K. V. Lawler,  
 Joonho Lee,  D. Lefrancois,  S. Lehtola,  D. S. Levine,  Yi-Pei Li,  
 You-Sheng Lin,  Fenglai Liu,  E. Livshits,  A. Luenser,  P. Manohar,  
 E. Mansoor,  S. F. Manzer,  Shan-Ping Mao,  Yuezhi Mao,  N. Mardirossian,  
 A. V. Marenich,  T. Markovich,  L. A. Martinez-Martinez,  S. A. Maurer,  
 N. J. Mayhall,  S. C. McKenzie,  J.-M. Mewes,  A. F. Morrison,  
 J. W. Mullinax,  K. Nanda,  T. S. Nguyen-Beck,  R. Olivares-Amaya,  
 J. A. Parkhill,  T. M. Perrine,  F. Plasser,  P. Pokhilko,  S. Prager,  
 A. Prociuk,  E. Ramos,  D. R. Rehn,  F. Rob,  M. Schneider,  N. Sergueev,  
 S. M. Sharada,  S. Sharma,  D. W. Small,  T. Stauch,  T. Stein,  
 Yu-Chuan Su,  A. J. W. Thom,  A. Tkatchenko,  T. Tsuchimochi,  N. M. Tubman,  
 L. Vogt,  M. L. Vidal,  O. Vydrov,  M. A. Watson,  J. Wenzel,  
 M. de Wergifosse,  T. A. Wesolowski,  A. White,  J. Witte,  A. Yamada,  
 Jun Yang,  K. Yao,  S. Yeganeh,  S. R. Yost,  Zhi-Qiang You,  A. Zech,  
 Igor Ying Zhang,  Xing Zhang,  Yan Zhao,  Ying Zhu,  B. R. Brooks,  
 G. K. L. Chan,  C. J. Cramer,  M. S. Gordon,  W. J. Hehre,  A. Klamt,  
 M. W. Schmidt,  C. D. Sherrill,  D. G. Truhlar,  A. Aspuru-Guzik,  R. Baer,  
 A. T. Bell,  N. A. Besley,  Jeng-Da Chai,  A. E. DePrince, III,  
 R. A. DiStasio Jr.,  A. Dreuw,  B. D. Dunietz,  T. R. Furlani,  
 Chao-Ping Hsu,  Yousung Jung,  Jing Kong,  D. S. Lambrecht,  WanZhen Liang,  
 C. Ochsenfeld,  V. A. Rassolov,  L. V. Slipchenko,  J. E. Subotnik,  
 T. Van Voorhis,  J. M. Herbert,  A. I. Krylov,  P. M. W. Gill,  M. Head-Gordon

 Contributors to earlier versions of Q-Chem not listed above: 
 R. D. Adamson,  B. Austin,  J. Baker,  G. J. O. Beran,  K. Brandhorst,  
 S. T. Brown,  E. F. C. Byrd,  A. K. Chakraborty,  C.-L. Cheng,  
 Siu Hung Chien,  D. M. Chipman,  D. L. Crittenden,  H. Dachsel,  
 R. J. Doerksen,  A. D. Dutoi,  L. Fusti-Molnar,  W. A. Goddard III,  
 A. Golubeva-Zadorozhnaya,  S. R. Gwaltney,  G. Hawkins,  A. Heyden,  
 S. Hirata,  G. Kedziora,  F. J. Keil,  C. Kelley,  Jihan Kim,  R. A. King,  
 R. Z. Khaliullin,  P. P. Korambath,  W. Kurlancheek,  A. M. Lee,  M. S. Lee,  
 S. V. Levchenko,  Ching Yeh Lin,  D. Liotard,  R. C. Lochan,  I. Lotan,  
 P. E. Maslen,  N. Nair,  D. P. O'Neill,  D. Neuhauser,  E. Neuscamman,  
 C. M. Oana,  R. Olson,  B. Peters,  R. Peverati,  P. A. Pieniazek,  
 Y. M. Rhee,  J. Ritchie,  M. A. Rohrdanz,  E. Rosta,  N. J. Russ,  
 H. F. Schaefer III,  N. E. Schultz,  N. Shenvi,  A. C. Simmonett,  A. Sodt,  
 D. Stuck,  K. S. Thanthiriwatte,  V. Vanovschi,  Tao Wang,  A. Warshel,  
 C. F. Williams,  Q. Wu,  X. Xu,  W. Zhang

 Please cite Q-Chem as follows:
 Y. Shao et al., Mol. Phys. 113, 184-215 (2015)
 DOI: 10.1080/00268976.2014.952696

 Q-Chem 5.1.1 for Intel X86 EM64T Linux

 Parts of Q-Chem use Armadillo 8.300.2 (Tropical Shenanigans).
 http://arma.sourceforge.net/

 Q-Chem begins on Tue Oct 30 13:39:14 2018  

Host: 
0

     Scratch files written to /scratch/taweetham/qchem16454//
The previous job contains 0 fragments, simply inherited here
Input Ideriv = 2
Curr. Ideriv = -1
Max.  Ideriv = 2

Checking the input file for inconsistencies... 	...done.

--------------------------------------------------------------
User input:
--------------------------------------------------------------

$molecule
read
$end

$rem
   job_type 	frequency
   basis 	6-311++g**
   method	b3lyp	
$end


--------------------------------------------------------------
 ----------------------------------------------------------------
             Standard Nuclear Orientation (Angstroms)
    I     Atom           X                Y                Z
 ----------------------------------------------------------------
    1      N       0.6054285068     0.0000000000     0.7096584020
    2      N      -0.6054285068    -0.0000000000     0.7096584020
    3      F      -1.2000414871    -0.0000000000    -0.5519565349
    4      F       1.2000414871     0.0000000000    -0.5519565349
 ----------------------------------------------------------------
 Molecular Point Group                 C2v   NOp =  4
 Largest Abelian Subgroup              C2v   NOp =  4
 Nuclear Repulsion Energy =   117.3515804168 hartrees
 There are       16 alpha and       16 beta electrons
 Requested basis set is 6-311++G(d,p)
 There are 24 shells and 88 basis functions

 Total QAlloc Memory Limit   2000 MB
 Mega-Array Size       188 MB
 MEM_STATIC part       192 MB

                       Distance Matrix (Angstroms)
             N (  1)   N (  2)   F (  3)
   N (  2)  1.210857
   F (  3)  2.202588  1.394717
   F (  4)  1.394717  2.202588  2.400083

 A cutoff of  1.0D-11 yielded    290 shell pairs
 There are      4007 function pairs (      4387 Cartesian)
 Smallest overlap matrix eigenvalue = 1.70E-04
 Guess from superposition of atomic densities
 Warning:  Energy on first SCF cycle will be non-variational
 SAD guess density has 32.000000 electrons

 -----------------------------------------------------------------------
  General SCF calculation program by
  Eric Jon Sundstrom, Paul Horn, Yuezhi Mao, Dmitri Zuev, Alec White,
  David Stuck, Shaama M.S., Shane Yost, Joonho Lee, David Small,
  Daniel Levine, Susi Lehtola, Hugh Burton, Evgeny Epifanovsky
 -----------------------------------------------------------------------
 Exchange:     0.2000 Hartree-Fock + 0.0800 Slater + 0.7200 B88
 Correlation:  0.1900 VWN1RPA + 0.8100 LYP
 Using SG-1 standard quadrature grid
 A restricted SCF calculation will be
 performed using DIIS
 SCF converges when DIIS error is below 1.0e-08
 ---------------------------------------
  Cycle       Energy         DIIS error
 ---------------------------------------
    1    -309.5958180156      5.80e-02  
    2    -309.0732155053      8.30e-03  
    3    -308.9912327861      1.40e-02  
    4    -309.1110361892      3.03e-03  
    5    -309.1166273550      2.95e-04  
    6    -309.1166723567      9.45e-05  
    7    -309.1166797678      6.86e-06  
    8    -309.1166798050      1.15e-06  
    9    -309.1166798064      2.87e-07  
   10    -309.1166798065      2.12e-08  
   11    -309.1166798065      5.55e-09  Convergence criterion met
 ---------------------------------------
 SCF time:   CPU 3.13s  wall 3.00s 
 SCF   energy in the final basis set =     -309.1166798065
 Total energy in the final basis set =     -309.1166798065

 --------------------------------------------------------------
             Orbital Energies (a.u.) and Symmetries
 --------------------------------------------------------------

 Alpha MOs, Restricted
 -- Occupied --                  
-24.761 -24.761 -14.515 -14.514  -1.328  -1.275  -1.085  -0.719
  1 B1    1 A1    2 A1    2 B1    3 A1    3 B1    4 A1    4 B1                 
 -0.648  -0.572  -0.569  -0.498  -0.478  -0.413  -0.409  -0.396
  5 A1    1 B2    6 A1    1 A2    5 B1    7 A1    2 B2    6 B1                 
 -- Virtual --                   
 -0.108  -0.090   0.050   0.073   0.074   0.084   0.089   0.142
  2 A2    8 A1    9 A1    7 B1    8 B1    3 B2   10 A1   11 A1                 
  0.149   0.166   0.193   0.219   0.235   0.270   0.288   0.304
  3 A2    9 B1   12 A1    4 B2   10 B1   11 B1   13 A1    4 A2                 
  0.363   0.364   0.380   0.488   0.668   0.689   0.730   0.764
 14 A1   12 B1   13 B1   14 B1   15 A1    5 B2   16 A1   15 B1                 
  0.772   0.912   0.959   1.150   1.197   1.211   1.272   1.295
  5 A2   16 B1   17 A1   18 A1   17 B1    6 B2   19 A1    6 A2                 
  1.345   1.472   1.565   1.689   1.713   1.779   1.929   2.050
 18 B1   19 B1    7 B2   20 A1    8 B2   21 A1   20 B1    7 A2                 
  2.069   2.311   2.330   2.555   2.628   2.891   3.413   3.517
 22 A1   23 A1   21 B1   22 B1    8 A2   23 B1   24 A1    9 B2                 
  3.614   3.700   3.721   3.726   3.746   3.772   3.812   3.851
 24 B1    9 A2   10 B2   25 A1   25 B1   10 A2   26 A1   11 B2                 
  3.855   3.925   3.975   4.477   4.719   5.127   6.172   6.195
 27 A1   11 A2   26 B1   27 B1   28 A1   28 B1   29 A1   12 B2                 
  6.253   6.372   6.388   6.617  35.073  35.637  66.691  66.713
 12 A2   30 A1   29 B1   30 B1   31 A1   31 B1   32 A1   32 B1                 

 Beta MOs, Restricted
 -- Occupied --                  
-24.761 -24.761 -14.515 -14.514  -1.328  -1.275  -1.085  -0.719
  1 B1    1 A1    2 A1    2 B1    3 A1    3 B1    4 A1    4 B1                 
 -0.648  -0.572  -0.569  -0.498  -0.478  -0.413  -0.409  -0.396
  5 A1    1 B2    6 A1    1 A2    5 B1    7 A1    2 B2    6 B1                 
 -- Virtual --                   
 -0.108  -0.090   0.050   0.073   0.074   0.084   0.089   0.142
  2 A2    8 A1    9 A1    7 B1    8 B1    3 B2   10 A1   11 A1                 
  0.149   0.166   0.193   0.219   0.235   0.270   0.288   0.304
  3 A2    9 B1   12 A1    4 B2   10 B1   11 B1   13 A1    4 A2                 
  0.363   0.364   0.380   0.488   0.668   0.689   0.730   0.764
 14 A1   12 B1   13 B1   14 B1   15 A1    5 B2   16 A1   15 B1                 
  0.772   0.912   0.959   1.150   1.197   1.211   1.272   1.295
  5 A2   16 B1   17 A1   18 A1   17 B1    6 B2   19 A1    6 A2                 
  1.345   1.472   1.565   1.689   1.713   1.779   1.929   2.050
 18 B1   19 B1    7 B2   20 A1    8 B2   21 A1   20 B1    7 A2                 
  2.069   2.311   2.330   2.555   2.628   2.891   3.413   3.517
 22 A1   23 A1   21 B1   22 B1    8 A2   23 B1   24 A1    9 B2                 
  3.614   3.700   3.721   3.726   3.746   3.772   3.812   3.851
 24 B1    9 A2   10 B2   25 A1   25 B1   10 A2   26 A1   11 B2                 
  3.855   3.925   3.975   4.477   4.719   5.127   6.172   6.195
 27 A1   11 A2   26 B1   27 B1   28 A1   28 B1   29 A1   12 B2                 
  6.253   6.372   6.388   6.617  35.073  35.637  66.691  66.713
 12 A2   30 A1   29 B1   30 B1   31 A1   31 B1   32 A1   32 B1                 
 --------------------------------------------------------------

          Ground-State Mulliken Net Atomic Charges

     Atom                 Charge (a.u.)
  ----------------------------------------
      1 N                     0.034682
      2 N                     0.034682
      3 F                    -0.034682
      4 F                    -0.034682
  ----------------------------------------
  Sum of atomic charges =    -0.000000

 -----------------------------------------------------------------
                    Cartesian Multipole Moments
 -----------------------------------------------------------------
    Charge (ESU x 10^10)
                -0.0000
    Dipole Moment (Debye)
         X      -0.0000      Y       0.0000      Z       0.2595
       Tot       0.2595
    Quadrupole Moments (Debye-Ang)
        XX     -22.4641     XY      -0.0000     YY     -19.8131
        XZ      -0.0000     YZ       0.0000     ZZ     -22.0910
    Octopole Moments (Debye-Ang^2)
       XXX      -0.0000    XXY       0.0000    XYY       0.0000
       YYY       0.0000    XXZ      -2.7030    XYZ      -0.0000
       YYZ      -2.0999    XZZ      -0.0000    YZZ       0.0000
       ZZZ      -9.0425
    Hexadecapole Moments (Debye-Ang^3)
      XXXX    -127.2537   XXXY      -0.0000   XXYY     -23.1407
      XYYY      -0.0000   YYYY     -14.6294   XXXZ      -0.0000
      XXYZ      -0.0000   XYYZ       0.0000   YYYZ      -0.0000
      XXZZ     -33.6877   XYZZ      -0.0000   YYZZ     -13.9471
      XZZZ      -0.0000   YZZZ       0.0000   ZZZZ     -68.3452
 -----------------------------------------------------------------
 Calculating MO derivatives via CPSCF
   1         3          12      0.185556    0.055403
   2         3          12      0.019054    0.005708
   3         3          12      0.001722    0.000500
   4         3          12      0.000178    0.000053
   5        13           2      0.000007    0.000004
   6        15           0      0.000000    0.000000    Roots Converged
 Time for AOints: 0.8 s (CPU) 0.8 s (wall)
 ------------------------------------------------------------------------------
                     AOints        : Timing summary (seconds)
 ------------------------------------------------------------------------------
     job step          cpu (% of tot)      sys (% of tot)     wall (% of tot)
 ------------------------------------------------------------------------------
  cpscf_lag         0.1910E+02 (59.6)   0.3300E-04 (16.7)   0.1913E+02 (59.6)
  iterzp            0.1210E+02 (37.8)   0.1650E-03 (83.3)   0.1211E+02 (37.7)
  make_fx           0.0000E+00 ( 0.0)   0.0000E+00 ( 0.0)   0.0000E+00 ( 0.0)
  AOints            0.8195E+00 ( 2.6)   0.0000E+00 ( 0.0)   0.8200E+00 ( 2.6)
 ------------------------------------------------------------------------------
   Grand Totals     0.3204E+02          0.1980E-03          0.3210E+02
 ------------------------------------------------------------------------------
 Calculating analytic Hessian of the SCF energy
 Polarizability Matrix (a.u.)
            1           2           3
    1 -27.5366191  -0.0000000   0.0000000
    2  -0.0000000 -11.9249258   0.0000000
    3   0.0000000   0.0000000 -20.2925424

 Direct stationary perturbation theory relativistic correction:

 rels  =       0.133526821801
 relv  =      -0.544866757617
 rel2e =       0.183145509430
 E_rel =      -0.228194426385

 Hessian of the SCF Energy
            1           2           3           4           5           6
    1   0.7682449   0.0000000   0.0464354  -0.6430224  -0.0000000  -0.0278003
    2   0.0000000   0.0708124   0.0000000   0.0000000  -0.0706708  -0.0000000
    3   0.0464354   0.0000000   0.3226734   0.0278003  -0.0000000  -0.0920510
    4  -0.6430224   0.0000000   0.0278003   0.7682449   0.0000000  -0.0464354
    5  -0.0000000  -0.0706708  -0.0000000   0.0000000   0.0708124   0.0000000
    6  -0.0278003  -0.0000000  -0.0920510  -0.0464354   0.0000000   0.3226734
    7  -0.0726817  -0.0000000  -0.0761110  -0.0525408   0.0000000  -0.0018753
    8   0.0000000   0.0357581   0.0000000   0.0000000  -0.0358996  -0.0000000
    9  -0.0563651   0.0000000  -0.0495392  -0.0377299  -0.0000000  -0.1810832
   10  -0.0525408  -0.0000000   0.0018753  -0.0726817   0.0000000   0.0761110
   11   0.0000000  -0.0358996  -0.0000000  -0.0000000   0.0357581   0.0000000
   12   0.0377299  -0.0000000  -0.1810832   0.0563651   0.0000000  -0.0495392
            7           8           9          10          11          12
    1  -0.0726817   0.0000000  -0.0563651  -0.0525408   0.0000000   0.0377299
    2  -0.0000000   0.0357581   0.0000000  -0.0000000  -0.0358996  -0.0000000
    3  -0.0761110   0.0000000  -0.0495392   0.0018753  -0.0000000  -0.1810832
    4  -0.0525408   0.0000000  -0.0377299  -0.0726817  -0.0000000   0.0563651
    5   0.0000000  -0.0358996  -0.0000000   0.0000000   0.0357581   0.0000000
    6  -0.0018753  -0.0000000  -0.1810832   0.0761110   0.0000000  -0.0495392
    7   0.1179025  -0.0000000   0.0860406   0.0073200   0.0000000  -0.0080544
    8  -0.0000000   0.0180705   0.0000000  -0.0000000  -0.0179290  -0.0000000
    9   0.0860406   0.0000000   0.1970885   0.0080544  -0.0000000   0.0335339
   10   0.0073200  -0.0000000   0.0080544   0.1179025   0.0000000  -0.0860406
   11   0.0000000  -0.0179290  -0.0000000   0.0000000   0.0180705   0.0000000
   12  -0.0080544  -0.0000000   0.0335339  -0.0860406   0.0000000   0.1970885
 Gradient time:  CPU 41.66 s  wall 42.02 s
 **********************************************************************
 **                                                                  **
 **                       VIBRATIONAL ANALYSIS                       **
 **                       --------------------                       **
 **                                                                  **
 **        VIBRATIONAL FREQUENCIES (CM**-1) AND NORMAL MODES         **
 **     FORCE CONSTANTS (mDYN/ANGSTROM) AND REDUCED MASSES (AMU)     **
 **                  INFRARED INTENSITIES (KM/MOL)                   **
 **                                                                  **
 **********************************************************************


 Mode:                 1                      2                      3
 Frequency:       332.67                 563.39                 732.11
 Force Cnst:      1.2232                 2.7322                 5.2847
 Red. Mass:      18.7585                14.6099                16.7347
 IR Active:          YES                    NO                     YES
 IR Intens:        0.446                  0.000                133.611
 Raman Active:       YES                    YES                    YES
               X      Y      Z        X      Y      Z        X      Y      Z
 N          0.006 -0.000  0.155   -0.000  0.663 -0.000    0.471 -0.000 -0.072
 N         -0.006  0.000  0.155   -0.000 -0.663  0.000    0.471  0.000  0.072
 F          0.680 -0.000 -0.114    0.000  0.246 -0.000   -0.347 -0.000 -0.391
 F         -0.680  0.000 -0.114   -0.000 -0.246  0.000   -0.347  0.000  0.391
 TransDip   0.000  0.000  0.021    0.000  0.000 -0.000    0.370  0.000 -0.000

 Mode:                 4                      5                      6
 Frequency:       893.00                 941.33                1632.43
 Force Cnst:      7.4837                 7.4673                21.9886
 Red. Mass:      15.9282                14.3029                14.0049
 IR Active:          YES                    YES                    YES
 IR Intens:      101.183                 69.454                 26.502
 Raman Active:       YES                    YES                    YES
               X      Y      Z        X      Y      Z        X      Y      Z
 N         -0.021  0.000  0.554   -0.147 -0.000 -0.670    0.707  0.000  0.014
 N          0.021 -0.000  0.554   -0.147  0.000  0.670   -0.707 -0.000  0.014
 F         -0.161  0.000 -0.408    0.108 -0.000 -0.135   -0.009  0.000 -0.010
 F          0.161 -0.000 -0.408    0.108  0.000  0.135    0.009 -0.000 -0.010
 TransDip  -0.000  0.000  0.322    0.267  0.000  0.000   -0.000 -0.000 -0.165

 STANDARD THERMODYNAMIC QUANTITIES AT   298.15 K  AND     1.00 ATM

   This Molecule has  0 Imaginary Frequencies
   Zero point vibrational energy:        7.284 kcal/mol

   Atom    1 Element N  Has Mass   14.00307
   Atom    2 Element N  Has Mass   14.00307
   Atom    3 Element F  Has Mass   18.99840
   Atom    4 Element F  Has Mass   18.99840
   Molecular Mass:    66.002940 amu
   Principal axes and moments of inertia in amu*Bohr^2:
                             1           2           3
    Eigenvalues --       91.64070   232.06439   323.70509
          X               1.00000    -0.00000    -0.00000
          Y               0.00000    -0.00000     1.00000
          Z               0.00000     1.00000     0.00000
   Rotational Symmetry Number is   2
   The Molecule is an Asymmetric Top
   Translational Enthalpy:        0.889 kcal/mol
   Rotational Enthalpy:           0.889 kcal/mol
   Vibrational Enthalpy:          7.765 kcal/mol
   gas constant (RT):             0.592 kcal/mol
   Translational Entropy:        38.479  cal/mol.K
   Rotational Entropy:           22.069  cal/mol.K
   Vibrational Entropy:           2.303  cal/mol.K

   Total Enthalpy:               10.135 kcal/mol
   Total Entropy:                62.852  cal/mol.K

 ======================================================================

 STANDARD THERMODYNAMIC QUANTITIES FOR ANHARMONIC VIBRATION -- TOSH

   Zero point vibrational energy: ************ kcal/mol

   Vibrational Enthalpy:   ************ kcal/mol
   Vibrational Entropy:             NaN  cal/mol.K

   Total Enthalpy:         ************ kcal/mol
   Total Entropy:                   NaN  cal/mol.K

 ======================================================================

 STANDARD THERMODYNAMIC QUANTITIES FOR ANHARMONIC VIBRATION -- VPT2

   Zero point vibrational energy: ************ kcal/mol

   Vibrational Enthalpy:   ************ kcal/mol
   Vibrational Entropy:             NaN  cal/mol.K

   Total Enthalpy:         ************ kcal/mol
   Total Entropy:                   NaN  cal/mol.K

 ======================================================================

Archival summary:
1\1\TWL02\FREQ\ProcedureUnspecified\BasisUnspecified\22\taweetha\TueOct3013:39:592018TueOct3013:39:592018\0\\#,FREQ,ProcedureUnspecified,BasisUnspecified,\\0,1\N\N,1,1.21086\F,1,1.39472,2,115.235\F,2,1.39472,1,115.235,3,0,0\\\@

 Total job time:  45.24s(wall), 44.83s(cpu) 
 Tue Oct 30 13:39:59 2018

        *************************************************************
        *                                                           *
        *  Thank you very much for using Q-Chem.  Have a nice day.  *
        *                                                           *
        *************************************************************
