# Supplementary material for: Geometric and energetic data from ab initio calculations of haloethene, haloimine, halomethylenephosphine, haloiminophosphine, halodiazene, halodiphosphene and halocyclopropane
Source: Data Brief. 2019 Nov 2;27:104738. doi: 10.1016/j.dib.2019.104738 (PMC6861602; doi:10.1016/j.dib.2019.104738)
Supplement: Multimedia component 6 [file mmc6.zip › NN/B3LYP/FENNIE.out]

Q-Chem Developer Version!
                  Welcome to Q-Chem
     A Quantum Leap Into The Future Of Chemistry


 Q-Chem 5.1, Q-Chem, Inc., Pleasanton, CA (2018)

 Yihan Shao,  Zhengting Gan,  E. Epifanovsky,  A. T. B. Gilbert,  M. Wormit,  
 J. Kussmann,  A. W. Lange,  A. Behn,  Jia Deng,  Xintian Feng,  D. Ghosh,  
 M. Goldey,  P. R. Horn,  L. D. Jacobson,  I. Kaliman,  T. Kus,  A. Landau,  
 Jie Liu,  E. I. Proynov,  R. M. Richard,  R. P. Steele,  E. J. Sundstrom,  
 H. L. Woodcock III,  P. M. Zimmerman,  D. Zuev,  B. Albrecht,  E. Alguire,  
 S. A. Baeppler,  D. Barton,  Z. Benda,  Y. A. Bernard,  E. J. Berquist,  
 K. B. Bravaya,  H. Burton,  D. Casanova,  Chun-Min Chang,  Yunqing Chen,  
 A. Chien,  K. D. Closser,  M. P. Coons,  S. Coriani,  S. Dasgupta,  
 A. L. Dempwolff,  M. Diedenhofen,  Hainam Do,  R. G. Edgar,  Po-Tung Fang,  
 S. Faraji,  S. Fatehi,  Qingguo Feng,  K. D. Fenk,  J. Fosso-Tande,  
 Qinghui Ge,  A. Ghysels,  G. Gidofalvi,  J. Gomes,  J. Gonthier,  A. Gunina,  
 D. Hait,  M. W. D. Hanson-Heine,  P. H. P. Harbach,  A. W. Hauser,  
 J. E. Herr,  E. G. Hohenstein,  Z. C. Holden,  Kerwin Hui,  B. C. Huynh,  
 T.-C. Jagau,  Hyunjun Ji,  B. Kaduk,  K. Khistyaev,  Jaehoon Kim,  
 P. Klunzinger,  K. Koh,  D. Kosenkov,  L. Koulias,  T. Kowalczyk,  
 C. M. Krauter,  A. Kunitsa,  Ka Un Lao,  A. Laurent,  K. V. Lawler,  
 Joonho Lee,  D. Lefrancois,  S. Lehtola,  D. S. Levine,  Yi-Pei Li,  
 You-Sheng Lin,  Fenglai Liu,  E. Livshits,  A. Luenser,  P. Manohar,  
 E. Mansoor,  S. F. Manzer,  Shan-Ping Mao,  Yuezhi Mao,  N. Mardirossian,  
 A. V. Marenich,  T. Markovich,  L. A. Martinez-Martinez,  S. A. Maurer,  
 N. J. Mayhall,  S. C. McKenzie,  J.-M. Mewes,  A. F. Morrison,  
 J. W. Mullinax,  K. Nanda,  T. S. Nguyen-Beck,  R. Olivares-Amaya,  
 J. A. Parkhill,  T. M. Perrine,  F. Plasser,  P. Pokhilko,  S. Prager,  
 A. Prociuk,  E. Ramos,  D. R. Rehn,  F. Rob,  M. Schneider,  N. Sergueev,  
 S. M. Sharada,  S. Sharma,  D. W. Small,  T. Stauch,  T. Stein,  
 Yu-Chuan Su,  A. J. W. Thom,  A. Tkatchenko,  T. Tsuchimochi,  N. M. Tubman,  
 L. Vogt,  M. L. Vidal,  O. Vydrov,  M. A. Watson,  J. Wenzel,  
 M. de Wergifosse,  T. A. Wesolowski,  A. White,  J. Witte,  A. Yamada,  
 Jun Yang,  K. Yao,  S. Yeganeh,  S. R. Yost,  Zhi-Qiang You,  A. Zech,  
 Igor Ying Zhang,  Xing Zhang,  Yan Zhao,  Ying Zhu,  B. R. Brooks,  
 G. K. L. Chan,  C. J. Cramer,  M. S. Gordon,  W. J. Hehre,  A. Klamt,  
 M. W. Schmidt,  C. D. Sherrill,  D. G. Truhlar,  A. Aspuru-Guzik,  R. Baer,  
 A. T. Bell,  N. A. Besley,  Jeng-Da Chai,  A. E. DePrince, III,  
 R. A. DiStasio Jr.,  A. Dreuw,  B. D. Dunietz,  T. R. Furlani,  
 Chao-Ping Hsu,  Yousung Jung,  Jing Kong,  D. S. Lambrecht,  WanZhen Liang,  
 C. Ochsenfeld,  V. A. Rassolov,  L. V. Slipchenko,  J. E. Subotnik,  
 T. Van Voorhis,  J. M. Herbert,  A. I. Krylov,  P. M. W. Gill,  M. Head-Gordon

 Contributors to earlier versions of Q-Chem not listed above: 
 R. D. Adamson,  B. Austin,  J. Baker,  G. J. O. Beran,  K. Brandhorst,  
 S. T. Brown,  E. F. C. Byrd,  A. K. Chakraborty,  C.-L. Cheng,  
 Siu Hung Chien,  D. M. Chipman,  D. L. Crittenden,  H. Dachsel,  
 R. J. Doerksen,  A. D. Dutoi,  L. Fusti-Molnar,  W. A. Goddard III,  
 A. Golubeva-Zadorozhnaya,  S. R. Gwaltney,  G. Hawkins,  A. Heyden,  
 S. Hirata,  G. Kedziora,  F. J. Keil,  C. Kelley,  Jihan Kim,  R. A. King,  
 R. Z. Khaliullin,  P. P. Korambath,  W. Kurlancheek,  A. M. Lee,  M. S. Lee,  
 S. V. Levchenko,  Ching Yeh Lin,  D. Liotard,  R. C. Lochan,  I. Lotan,  
 P. E. Maslen,  N. Nair,  D. P. O'Neill,  D. Neuhauser,  E. Neuscamman,  
 C. M. Oana,  R. Olson,  B. Peters,  R. Peverati,  P. A. Pieniazek,  
 Y. M. Rhee,  J. Ritchie,  M. A. Rohrdanz,  E. Rosta,  N. J. Russ,  
 H. F. Schaefer III,  N. E. Schultz,  N. Shenvi,  A. C. Simmonett,  A. Sodt,  
 D. Stuck,  K. S. Thanthiriwatte,  V. Vanovschi,  Tao Wang,  A. Warshel,  
 C. F. Williams,  Q. Wu,  X. Xu,  W. Zhang

 Please cite Q-Chem as follows:
 Y. Shao et al., Mol. Phys. 113, 184-215 (2015)
 DOI: 10.1080/00268976.2014.952696

 Q-Chem 5.1.1 for Intel X86 EM64T Linux

 Parts of Q-Chem use Armadillo 8.300.2 (Tropical Shenanigans).
 http://arma.sourceforge.net/

 Q-Chem begins on Tue Oct 30 13:44:49 2018  

Host: 
0

     Scratch files written to /scratch/taweetham/qchem16613//
Input Ideriv = 2
Curr. Ideriv = -1
Max.  Ideriv = 2

Checking the input file for inconsistencies... 	...done.

--------------------------------------------------------------
User input:
--------------------------------------------------------------
$molecule
0 1
N 
N 1 NN 
F 2 NF 1 ANG 
I 1 NI 2 ANG  3 DHA

NN=1.25
NH=1.09
NF=1.36
NCl=1.75
NBr=1.94
NI=2.14
ANG=120.0
DHA=0.0
$end

$rem
   job_type	optimization
   basis	6-311++g**
   method	b3lyp
$end

--------------------------------------------------------------
 ----------------------------------------------------------------
             Standard Nuclear Orientation (Angstroms)
    I     Atom           X                Y                Z
 ----------------------------------------------------------------
    1      N      -1.0319941333    -1.0711420269    -0.0000000000
    2      N      -2.1332804279    -0.4798142859     0.0000000000
    3      F      -2.1752101000     0.8795392011     0.0000000000
    4      I       0.7874304307     0.0554875732    -0.0000000000
 ----------------------------------------------------------------
 Molecular Point Group                 Cs    NOp =  2
 Largest Abelian Subgroup              Cs    NOp =  2
 Nuclear Repulsion Energy =   299.9434664793 hartrees
 There are       38 alpha and       38 beta electrons
 Requested basis set is 6-311++G(d,p)
 There are 42 shells and 128 basis functions

 Total QAlloc Memory Limit   2000 MB
 Mega-Array Size       188 MB
 MEM_STATIC part       192 MB
 A cutoff of  1.0D-11 yielded    780 shell pairs
 There are      7580 function pairs (      8574 Cartesian)
 Smallest overlap matrix eigenvalue = 2.39E-04

 Scale SEOQF with 1.000000e-01/1.000000e-01/1.000000e-01

 Standard Electronic Orientation quadrupole field applied
 Nucleus-field energy     =     0.0000000053 hartrees
 Guess from superposition of atomic densities
 Warning:  Energy on first SCF cycle will be non-variational
 SAD guess density has 76.000000 electrons

 -----------------------------------------------------------------------
  General SCF calculation program by
  Eric Jon Sundstrom, Paul Horn, Yuezhi Mao, Dmitri Zuev, Alec White,
  David Stuck, Shaama M.S., Shane Yost, Joonho Lee, David Small,
  Daniel Levine, Susi Lehtola, Hugh Burton, Evgeny Epifanovsky
 -----------------------------------------------------------------------
 Exchange:     0.2000 Hartree-Fock + 0.0800 Slater + 0.7200 B88
 Correlation:  0.1900 VWN1RPA + 0.8100 LYP
 Using SG-1 standard quadrature grid
 A restricted SCF calculation will be
 performed using DIIS
 SCF converges when DIIS error is below 1.0e-08
 ---------------------------------------
  Cycle       Energy         DIIS error
 ---------------------------------------
    1   -7129.1513916773      4.31e-02  
    2   -7128.7766340002      4.96e-03  
    3   -7128.6941868022      8.68e-03  
    4   -7128.8028591414      2.20e-03  
    5   -7128.8097069154      9.61e-04  
    6   -7128.8109912263      2.95e-04  
    7   -7128.8111105321      8.19e-05  
    8   -7128.8111176330      3.19e-05  
    9   -7128.8111198837      4.84e-06  
   10   -7128.8111199514      9.52e-07  
   11   -7128.8111199536      1.38e-07  
   12   -7128.8111199537      3.68e-08  
   13   -7128.8111199537      1.09e-08  
   14   -7128.8111199537      1.85e-09  Convergence criterion met
 ---------------------------------------
 SCF time:   CPU 12.50s  wall 13.00s 
 SCF   energy in the final basis set =    -7128.8111199537
 Total energy in the final basis set =    -7128.8111199537

 --------------------------------------------------------------
             Orbital Energies (a.u.) and Symmetries
 --------------------------------------------------------------

 Alpha MOs, Restricted
 -- Occupied --                  
******* -176.34 -165.75 -165.74 -165.74  -35.84  -31.33  -31.33
  1 A'    2 A'    3 A'    1 A"    4 A'    5 A'    6 A'    2 A"                 
-31.325 -24.754 -22.983 -22.982 -22.981 -22.976 -22.976 -14.504
  7 A'    8 A'    9 A'    3 A"   10 A'    4 A"   11 A'   12 A'                 
-14.451  -6.388  -4.803  -4.785  -4.783  -2.067  -2.063  -2.061
 13 A'   14 A'   15 A'    5 A"   16 A'   17 A'    6 A"   18 A'                 
 -2.046  -2.046  -1.305  -1.061  -0.737  -0.669  -0.546  -0.540
 19 A'    7 A"   20 A'   21 A'   22 A'   23 A'   24 A'    8 A"                 
 -0.531  -0.416  -0.403  -0.341  -0.302  -0.293
 25 A'    9 A"   26 A'   27 A'   10 A"   28 A'                                 
 -- Virtual --                   
 -0.129  -0.107   0.023   0.067   0.082   0.093   0.098   0.140
 29 A'   11 A"   30 A'   31 A'   32 A'   12 A"   33 A'   34 A'                 
  0.151   0.154   0.180   0.185   0.197   0.213   0.249   0.257
 13 A"   35 A'   36 A'   37 A'   14 A"   38 A'   15 A"   39 A'                 
  0.276   0.346   0.386   0.387   0.414   0.418   0.445   0.535
 40 A'   41 A'   16 A"   42 A'   43 A'   17 A"   44 A'   45 A'                 
  0.631   0.717   0.726   0.757   0.796   0.800   0.925   0.983
 46 A'   18 A"   47 A'   48 A'   49 A'   19 A"   50 A'   51 A'                 
  1.217   1.240   1.249   1.275   1.278   1.341   1.380   1.584
 52 A'   20 A"   53 A'   54 A'   21 A"   55 A'   56 A'   22 A"                 
  1.696   1.742   1.861   2.031   2.060   2.272   2.297   2.600
 57 A'   23 A"   58 A'   59 A'   24 A"   60 A'   61 A'   62 A'                 
  2.607   2.890   3.520   3.557   3.710   3.716   3.770   3.821
 25 A"   63 A'   64 A'   26 A"   65 A'   27 A"   66 A'   67 A'                 
  3.826   3.928   3.936   3.956   3.968   3.994   4.052   4.198
 28 A"   29 A"   30 A"   68 A'   31 A"   69 A'   70 A'   71 A'                 
  4.335   4.529   5.054   5.949   5.959   5.986   6.232   6.295
 72 A'   73 A'   74 A'   32 A"   75 A'   76 A'   33 A"   77 A'                 
  6.565  27.781  28.294  28.306  28.323  28.503  28.513  28.515
 78 A'   79 A'   34 A"   80 A'   81 A'   35 A"   82 A'   36 A"                 
 28.542  28.624  35.114  35.532  66.709 127.841 127.849 127.875
 83 A'   84 A'   85 A'   86 A'   87 A'   37 A"   88 A'   89 A'                 
151.5871901.748
 90 A'   91 A'                                                                 

 Beta MOs, Restricted
 -- Occupied --                  
******* -176.34 -165.75 -165.74 -165.74  -35.84  -31.33  -31.33
  1 A'    2 A'    3 A'    1 A"    4 A'    5 A'    6 A'    2 A"                 
-31.325 -24.754 -22.983 -22.982 -22.981 -22.976 -22.976 -14.504
  7 A'    8 A'    9 A'    3 A"   10 A'    4 A"   11 A'   12 A'                 
-14.451  -6.388  -4.803  -4.785  -4.783  -2.067  -2.063  -2.061
 13 A'   14 A'   15 A'    5 A"   16 A'   17 A'    6 A"   18 A'                 
 -2.046  -2.046  -1.305  -1.061  -0.737  -0.669  -0.546  -0.540
 19 A'    7 A"   20 A'   21 A'   22 A'   23 A'   24 A'    8 A"                 
 -0.531  -0.416  -0.403  -0.341  -0.302  -0.293
 25 A'    9 A"   26 A'   27 A'   10 A"   28 A'                                 
 -- Virtual --                   
 -0.129  -0.107   0.023   0.067   0.082   0.093   0.098   0.140
 29 A'   11 A"   30 A'   31 A'   32 A'   12 A"   33 A'   34 A'                 
  0.151   0.154   0.180   0.185   0.197   0.213   0.249   0.257
 13 A"   35 A'   36 A'   37 A'   14 A"   38 A'   15 A"   39 A'                 
  0.276   0.346   0.386   0.387   0.414   0.418   0.445   0.535
 40 A'   41 A'   16 A"   42 A'   43 A'   17 A"   44 A'   45 A'                 
  0.631   0.717   0.726   0.757   0.796   0.800   0.925   0.983
 46 A'   18 A"   47 A'   48 A'   49 A'   19 A"   50 A'   51 A'                 
  1.217   1.240   1.249   1.275   1.278   1.341   1.380   1.584
 52 A'   20 A"   53 A'   54 A'   21 A"   55 A'   56 A'   22 A"                 
  1.696   1.742   1.861   2.031   2.060   2.272   2.297   2.600
 57 A'   23 A"   58 A'   59 A'   24 A"   60 A'   61 A'   62 A'                 
  2.607   2.890   3.520   3.557   3.710   3.716   3.770   3.821
 25 A"   63 A'   64 A'   26 A"   65 A'   27 A"   66 A'   67 A'                 
  3.826   3.928   3.936   3.956   3.968   3.994   4.052   4.198
 28 A"   29 A"   30 A"   68 A'   31 A"   69 A'   70 A'   71 A'                 
  4.335   4.529   5.054   5.949   5.959   5.986   6.232   6.295
 72 A'   73 A'   74 A'   32 A"   75 A'   76 A'   33 A"   77 A'                 
  6.565  27.781  28.294  28.306  28.323  28.503  28.513  28.515
 78 A'   79 A'   34 A"   80 A'   81 A'   35 A"   82 A'   36 A"                 
 28.542  28.624  35.114  35.532  66.709 127.841 127.849 127.875
 83 A'   84 A'   85 A'   86 A'   87 A'   37 A"   88 A'   89 A'                 
151.5871901.748
 90 A'   91 A'                                                                 
 --------------------------------------------------------------

          Ground-State Mulliken Net Atomic Charges

     Atom                 Charge (a.u.)
  ----------------------------------------
      1 N                     0.036719
      2 N                    -0.169406
      3 F                    -0.003497
      4 I                     0.136184
  ----------------------------------------
  Sum of atomic charges =     0.000000

 -----------------------------------------------------------------
                    Cartesian Multipole Moments
 -----------------------------------------------------------------
    Charge (ESU x 10^10)
                 0.0000
    Dipole Moment (Debye)
         X       1.3566      Y       0.5542      Z       0.0000
       Tot       1.4654
    Quadrupole Moments (Debye-Ang)
        XX     -44.7168     XY       0.8742     YY     -46.4754
        XZ       0.0000     YZ      -0.0000     ZZ     -43.9212
    Octopole Moments (Debye-Ang^2)
       XXX      32.2032    XXY       6.4221    XYY       9.7716
       YYY      11.1444    XXZ       0.0000    XYZ       0.0000
       YYZ       0.0000    XZZ       4.5134    YZZ       2.4174
       ZZZ       0.0000
    Hexadecapole Moments (Debye-Ang^3)
      XXXX    -494.2036   XXXY      -8.2132   XXYY    -105.3167
      XYYY     -12.6703   YYYY    -127.0337   XXXZ       0.0000
      XXYZ      -0.0000   XYYZ      -0.0000   YYYZ      -0.0000
      XXZZ     -87.1300   XYZZ      -3.0081   YYZZ     -29.2223
      XZZZ       0.0000   YZZZ       0.0000   ZZZZ     -52.4182
 -----------------------------------------------------------------
 Calculating analytic gradient of the SCF energy
 Gradient of SCF Energy
            1           2           3           4
    1   0.0594946  -0.0453228  -0.0088499  -0.0053219
    2  -0.0379560   0.0707433  -0.0291377  -0.0036496
    3   0.0000000   0.0000000  -0.0000000  -0.0000000
 Max gradient component =       7.074E-02
 RMS gradient           =       3.292E-02
 Gradient time:  CPU 3.36 s  wall 3.77 s
 Geometry Optimization Parameters
   NAtoms,    NIC,     NZ,  NCons,   NDum,   NFix, NCnnct, MaxDiis
        4      14       4       0       0       0       0       0


** GEOMETRY OPTIMIZATION IN DELOCALIZED INTERNAL COORDINATES **
   Searching for a Minimum

   Optimization Cycle:   1

                       Coordinates (Angstroms)
     ATOM                X               Y               Z
      1  N        -1.0319941333   -1.0711420269    0.0000000000
      2  N        -2.1332804279   -0.4798142859    0.0000000000
      3  F        -2.1752101000    0.8795392011    0.0000000000
      4  I         0.7874304307    0.0554875732    0.0000000000
   Point Group: cs    Number of degrees of freedom:     5


   Energy is  -7128.811119954


 Attempting to Generate Delocalized Internal Coordinates

  5 Hessian modes will be used to form the next step
  Hessian Eigenvalues:
     0.108095    0.250000    0.250000    0.529475    0.832368

 Minimum Search - Taking Simple RFO Step
 Searching for Lamda that Minimizes Along All modes
 Value Taken    Lamda =  -0.00978051
 Step Taken.  Stepsize is  0.147532

                             Maximum     Tolerance    Cnvgd?
         Gradient           0.059892      0.000300      NO
         Displacement       0.094334      0.001200      NO
         Energy change     *********      0.000001      NO


 New Cartesian Coordinates Obtained by Inverse Iteration

 Displacement from previous Coordinates is:  0.244127
 ----------------------------------------------------------------
             Standard Nuclear Orientation (Angstroms)
    I     Atom           X                Y                Z
 ----------------------------------------------------------------
    1      N      -1.0751732990    -1.0707220595     0.0000000000
    2      N      -2.1484283608    -0.5170073951     0.0000000000
    3      F      -2.0780845249     0.8696694523     0.0000000000
    4      I       0.7486319542     0.1021304638     0.0000000000
 ----------------------------------------------------------------
 Molecular Point Group                 Cs    NOp =  2
 Largest Abelian Subgroup              Cs    NOp =  2
 Nuclear Repulsion Energy =   303.7318036774 hartrees
 There are       38 alpha and       38 beta electrons
 Applying Cartesian multipole field
    Component          Value
    ---------          -----
     (2,0,0)        1.00000E-11
     (0,2,0)        2.00000E-11
     (0,0,2)       -3.00000E-11
 Nucleus-field energy     =     0.0000000051 hartrees
 Requested basis set is 6-311++G(d,p)
 There are 42 shells and 128 basis functions
 A cutoff of  1.0D-11 yielded    785 shell pairs
 There are      7625 function pairs (      8624 Cartesian)
 Smallest overlap matrix eigenvalue = 2.08E-04
 Guess MOs from SCF MO coefficient file

 -----------------------------------------------------------------------
  General SCF calculation program by
  Eric Jon Sundstrom, Paul Horn, Yuezhi Mao, Dmitri Zuev, Alec White,
  David Stuck, Shaama M.S., Shane Yost, Joonho Lee, David Small,
  Daniel Levine, Susi Lehtola, Hugh Burton, Evgeny Epifanovsky
 -----------------------------------------------------------------------
 Exchange:     0.2000 Hartree-Fock + 0.0800 Slater + 0.7200 B88
 Correlation:  0.1900 VWN1RPA + 0.8100 LYP
 Using SG-1 standard quadrature grid
 A restricted SCF calculation will be
 performed using DIIS
 SCF converges when DIIS error is below 1.0e-08
 ---------------------------------------
  Cycle       Energy         DIIS error
 ---------------------------------------
    1   -7128.8102717273      1.46e-03  
    2   -7128.8158272184      5.66e-04  
    3   -7128.8148899423      8.79e-04  
    4   -7128.8164287256      1.37e-04  
    5   -7128.8164430086      9.54e-05  
    6   -7128.8164589663      1.61e-05  
    7   -7128.8164592567      3.26e-06  
    8   -7128.8164592745      1.87e-06  
    9   -7128.8164592804      3.56e-07  
   10   -7128.8164592806      8.10e-08  
   11   -7128.8164592805      2.51e-08  
   12   -7128.8164592805      4.38e-09  Convergence criterion met
 ---------------------------------------
 SCF time:   CPU 10.66s  wall 11.00s 
 SCF   energy in the final basis set =    -7128.8164592805
 Total energy in the final basis set =    -7128.8164592805

 --------------------------------------------------------------
             Orbital Energies (a.u.) and Symmetries
 --------------------------------------------------------------

 Alpha MOs, Restricted
 -- Occupied --                  
******* -176.34 -165.75 -165.75 -165.74  -35.84  -31.33  -31.33
  1 A'    2 A'    3 A'    1 A"    4 A'    5 A'    6 A'    2 A"                 
-31.326 -24.740 -22.984 -22.983 -22.982 -22.977 -22.977 -14.502
  7 A'    8 A'    9 A'    3 A"   10 A'    4 A"   11 A'   12 A'                 
-14.446  -6.389  -4.804  -4.785  -4.784  -2.069  -2.064  -2.062
 13 A'   14 A'   15 A'    5 A"   16 A'   17 A'    6 A"   18 A'                 
 -2.046  -2.046  -1.291  -1.082  -0.730  -0.661  -0.549  -0.536
 19 A'    7 A"   20 A'   21 A'   22 A'   23 A'   24 A'    8 A"                 
 -0.523  -0.418  -0.405  -0.344  -0.304  -0.292
 25 A'    9 A"   26 A'   27 A'   10 A"   28 A'                                 
 -- Virtual --                   
 -0.140  -0.098   0.024   0.065   0.083   0.092   0.096   0.139
 29 A'   11 A"   30 A'   31 A'   32 A'   12 A"   33 A'   34 A'                 
  0.152   0.156   0.173   0.184   0.197   0.213   0.243   0.262
 13 A"   35 A'   36 A'   37 A'   14 A"   38 A'   15 A"   39 A'                 
  0.289   0.361   0.390   0.400   0.413   0.420   0.454   0.553
 40 A'   41 A'   16 A"   42 A'   43 A'   17 A"   44 A'   45 A'                 
  0.627   0.712   0.714   0.752   0.800   0.803   0.927   0.987
 46 A'   18 A"   47 A'   48 A'   19 A"   49 A'   50 A'   51 A'                 
  1.190   1.238   1.249   1.274   1.282   1.343   1.401   1.593
 52 A'   20 A"   53 A'   54 A'   21 A"   55 A'   56 A'   22 A"                 
  1.709   1.727   1.845   2.027   2.078   2.304   2.354   2.624
 57 A'   23 A"   58 A'   59 A'   24 A"   60 A'   61 A'   62 A'                 
  2.666   2.933   3.512   3.573   3.709   3.725   3.762   3.824
 25 A"   63 A'   64 A'   26 A"   65 A'   27 A"   66 A'   28 A"                 
  3.885   3.925   3.936   3.958   3.966   4.000   4.058   4.196
 67 A'   29 A"   30 A"   68 A'   31 A"   69 A'   70 A'   71 A'                 
  4.334   4.530   5.022   5.948   5.960   5.986   6.242   6.318
 72 A'   73 A'   74 A'   32 A"   75 A'   76 A'   33 A"   77 A'                 
  6.519  27.776  28.293  28.306  28.324  28.503  28.513  28.513
 78 A'   79 A'   34 A"   80 A'   81 A'   35 A"   82 A'   36 A"                 
 28.546  28.622  35.100  35.683  66.723 127.840 127.850 127.876
 83 A'   84 A'   85 A'   86 A'   87 A'   37 A"   88 A'   89 A'                 
151.5831901.744
 90 A'   91 A'                                                                 

 Beta MOs, Restricted
 -- Occupied --                  
******* -176.34 -165.75 -165.75 -165.74  -35.84  -31.33  -31.33
  1 A'    2 A'    3 A'    1 A"    4 A'    5 A'    6 A'    2 A"                 
-31.326 -24.740 -22.984 -22.983 -22.982 -22.977 -22.977 -14.502
  7 A'    8 A'    9 A'    3 A"   10 A'    4 A"   11 A'   12 A'                 
-14.446  -6.389  -4.804  -4.785  -4.784  -2.069  -2.064  -2.062
 13 A'   14 A'   15 A'    5 A"   16 A'   17 A'    6 A"   18 A'                 
 -2.046  -2.046  -1.291  -1.082  -0.730  -0.661  -0.549  -0.536
 19 A'    7 A"   20 A'   21 A'   22 A'   23 A'   24 A'    8 A"                 
 -0.523  -0.418  -0.405  -0.344  -0.304  -0.292
 25 A'    9 A"   26 A'   27 A'   10 A"   28 A'                                 
 -- Virtual --                   
 -0.140  -0.098   0.024   0.065   0.083   0.092   0.096   0.139
 29 A'   11 A"   30 A'   31 A'   32 A'   12 A"   33 A'   34 A'                 
  0.152   0.156   0.173   0.184   0.197   0.213   0.243   0.262
 13 A"   35 A'   36 A'   37 A'   14 A"   38 A'   15 A"   39 A'                 
  0.289   0.361   0.390   0.400   0.413   0.420   0.454   0.553
 40 A'   41 A'   16 A"   42 A'   43 A'   17 A"   44 A'   45 A'                 
  0.627   0.712   0.714   0.752   0.800   0.803   0.927   0.987
 46 A'   18 A"   47 A'   48 A'   19 A"   49 A'   50 A'   51 A'                 
  1.190   1.238   1.249   1.274   1.282   1.343   1.401   1.593
 52 A'   20 A"   53 A'   54 A'   21 A"   55 A'   56 A'   22 A"                 
  1.709   1.727   1.845   2.027   2.078   2.304   2.354   2.624
 57 A'   23 A"   58 A'   59 A'   24 A"   60 A'   61 A'   62 A'                 
  2.666   2.933   3.512   3.573   3.709   3.725   3.762   3.824
 25 A"   63 A'   64 A'   26 A"   65 A'   27 A"   66 A'   28 A"                 
  3.885   3.925   3.936   3.958   3.966   4.000   4.058   4.196
 67 A'   29 A"   30 A"   68 A'   31 A"   69 A'   70 A'   71 A'                 
  4.334   4.530   5.022   5.948   5.960   5.986   6.242   6.318
 72 A'   73 A'   74 A'   32 A"   75 A'   76 A'   33 A"   77 A'                 
  6.519  27.776  28.293  28.306  28.324  28.503  28.513  28.513
 78 A'   79 A'   34 A"   80 A'   81 A'   35 A"   82 A'   36 A"                 
 28.546  28.622  35.100  35.683  66.723 127.840 127.850 127.876
 83 A'   84 A'   85 A'   86 A'   87 A'   37 A"   88 A'   89 A'                 
151.5831901.744
 90 A'   91 A'                                                                 
 --------------------------------------------------------------

          Ground-State Mulliken Net Atomic Charges

     Atom                 Charge (a.u.)
  ----------------------------------------
      1 N                     0.038129
      2 N                    -0.146507
      3 F                    -0.036075
      4 I                     0.144453
  ----------------------------------------
  Sum of atomic charges =     0.000000

 -----------------------------------------------------------------
                    Cartesian Multipole Moments
 -----------------------------------------------------------------
    Charge (ESU x 10^10)
                 0.0000
    Dipole Moment (Debye)
         X       1.3644      Y       0.3803      Z       0.0000
       Tot       1.4164
    Quadrupole Moments (Debye-Ang)
        XX     -44.6073     XY       1.5485     YY     -46.3685
        XZ       0.0000     YZ       0.0000     ZZ     -43.8586
    Octopole Moments (Debye-Ang^2)
       XXX      34.3359    XXY       4.1640    XYY      10.7416
       YYY       7.6881    XXZ       0.0000    XYZ       0.0000
       YYZ       0.0000    XZZ       5.3331    YZZ       1.1494
       ZZZ       0.0000
    Hexadecapole Moments (Debye-Ang^3)
      XXXX    -476.3375   XXXY     -11.1785   XXYY    -102.3009
      XYYY     -17.7144   YYYY    -128.7288   XXXZ       0.0000
      XXYZ       0.0000   XYYZ       0.0000   YYYZ       0.0000
      XXZZ     -84.0454   XYZZ      -4.7170   YYZZ     -29.4403
      XZZZ       0.0000   YZZZ       0.0000   ZZZZ     -52.3268
 -----------------------------------------------------------------
 Calculating analytic gradient of the SCF energy
 Gradient of SCF Energy
            1           2           3           4
    1   0.0185478  -0.0229337   0.0074936  -0.0031077
    2  -0.0027843   0.0311854  -0.0291524   0.0007513
    3   0.0000000  -0.0000000   0.0000000  -0.0000000
 Max gradient component =       3.119E-02
 RMS gradient           =       1.518E-02
 Gradient time:  CPU 3.38 s  wall 3.39 s
 Geometry Optimization Parameters
   NAtoms,    NIC,     NZ,  NCons,   NDum,   NFix, NCnnct, MaxDiis
        4      14       4       0       0       0       0       0

 Cartesian Hessian Update
 Hessian Updated using BFGS Update


** GEOMETRY OPTIMIZATION IN DELOCALIZED INTERNAL COORDINATES **
   Searching for a Minimum

   Optimization Cycle:   2

                       Coordinates (Angstroms)
     ATOM                X               Y               Z
      1  N        -1.0751732990   -1.0707220595    0.0000000000
      2  N        -2.1484283608   -0.5170073951    0.0000000000
      3  F        -2.0780845249    0.8696694523    0.0000000000
      4  I         0.7486319542    0.1021304638    0.0000000000
   Point Group: cs    Number of degrees of freedom:     5


   Energy is  -7128.816459281

 Hessian Updated using BFGS Update

  5 Hessian modes will be used to form the next step
  Hessian Eigenvalues:
     0.103619    0.236673    0.342187    0.408815    0.836502

 Minimum Search - Taking Simple RFO Step
 Searching for Lamda that Minimizes Along All modes
 Value Taken    Lamda =  -0.00493018
 Step Taken.  Stepsize is  0.129106

                             Maximum     Tolerance    Cnvgd?
         Gradient           0.027117      0.000300      NO
         Displacement       0.109032      0.001200      NO
         Energy change     -0.005339      0.000001      NO


 New Cartesian Coordinates Obtained by Inverse Iteration

 Displacement from previous Coordinates is:  0.186628
 ----------------------------------------------------------------
             Standard Nuclear Orientation (Angstroms)
    I     Atom           X                Y                Z
 ----------------------------------------------------------------
    1      N      -1.0767823542    -1.0574721415     0.0000000000
    2      N      -2.1301672151    -0.5331860673     0.0000000000
    3      F      -2.1464592069     0.8996420845     0.0000000000
    4      I       0.8003545457     0.0750865859     0.0000000000
 ----------------------------------------------------------------
 Molecular Point Group                 Cs    NOp =  2
 Largest Abelian Subgroup              Cs    NOp =  2
 Nuclear Repulsion Energy =   297.8851550974 hartrees
 There are       38 alpha and       38 beta electrons
 Applying Cartesian multipole field
    Component          Value
    ---------          -----
     (2,0,0)        1.00000E-11
     (0,2,0)        2.00000E-11
     (0,0,2)       -3.00000E-11
 Nucleus-field energy     =     0.0000000054 hartrees
 Requested basis set is 6-311++G(d,p)
 There are 42 shells and 128 basis functions
 A cutoff of  1.0D-11 yielded    776 shell pairs
 There are      7546 function pairs (      8534 Cartesian)
 Smallest overlap matrix eigenvalue = 1.77E-04
 Guess MOs from SCF MO coefficient file

 -----------------------------------------------------------------------
  General SCF calculation program by
  Eric Jon Sundstrom, Paul Horn, Yuezhi Mao, Dmitri Zuev, Alec White,
  David Stuck, Shaama M.S., Shane Yost, Joonho Lee, David Small,
  Daniel Levine, Susi Lehtola, Hugh Burton, Evgeny Epifanovsky
 -----------------------------------------------------------------------
 Exchange:     0.2000 Hartree-Fock + 0.0800 Slater + 0.7200 B88
 Correlation:  0.1900 VWN1RPA + 0.8100 LYP
 Using SG-1 standard quadrature grid
 A restricted SCF calculation will be
 performed using DIIS
 SCF converges when DIIS error is below 1.0e-08
 ---------------------------------------
  Cycle       Energy         DIIS error
 ---------------------------------------
    1   -7128.8144305224      1.27e-03  
    2   -7128.8186862222      4.75e-04  
    3   -7128.8180310395      8.04e-04  
    4   -7128.8189984409      1.34e-04  
    5   -7128.8190177548      7.98e-05  
    6   -7128.8190291709      1.04e-05  
    7   -7128.8190293015      2.68e-06  
    8   -7128.8190293036      1.98e-06  
    9   -7128.8190293122      2.26e-07  
   10   -7128.8190293123      4.92e-08  
   11   -7128.8190293123      1.87e-08  
   12   -7128.8190293123      3.12e-09  Convergence criterion met
 ---------------------------------------
 SCF time:   CPU 10.70s  wall 10.00s 
 SCF   energy in the final basis set =    -7128.8190293123
 Total energy in the final basis set =    -7128.8190293123

 --------------------------------------------------------------
             Orbital Energies (a.u.) and Symmetries
 --------------------------------------------------------------

 Alpha MOs, Restricted
 -- Occupied --                  
******* -176.35 -165.75 -165.75 -165.75  -35.84  -31.34  -31.33
  1 A'    2 A'    3 A'    1 A"    4 A'    5 A'    6 A'    2 A"                 
-31.328 -24.726 -22.987 -22.985 -22.985 -22.979 -22.979 -14.499
  7 A'    8 A'    9 A'    3 A"   10 A'    4 A"   11 A'   12 A'                 
-14.450  -6.391  -4.807  -4.788  -4.786  -2.071  -2.067  -2.065
 13 A'   14 A'   15 A'    5 A"   16 A'   17 A'    6 A"   18 A'                 
 -2.049  -2.048  -1.264  -1.102  -0.724  -0.653  -0.550  -0.528
 19 A'    7 A"   20 A'   21 A'   22 A'   23 A'   24 A'    8 A"                 
 -0.514  -0.420  -0.408  -0.339  -0.306  -0.295
 25 A'    9 A"   26 A'   27 A'   10 A"   28 A'                                 
 -- Virtual --                   
 -0.152  -0.091   0.014   0.062   0.082   0.091   0.094   0.139
 29 A'   11 A"   30 A'   31 A'   32 A'   12 A"   33 A'   34 A'                 
  0.152   0.154   0.179   0.184   0.196   0.213   0.248   0.260
 35 A'   13 A"   36 A'   37 A'   14 A"   38 A'   15 A"   39 A'                 
  0.283   0.369   0.385   0.403   0.416   0.417   0.460   0.545
 40 A'   41 A'   16 A"   42 A'   17 A"   43 A'   44 A'   45 A'                 
  0.623   0.703   0.708   0.756   0.800   0.812   0.945   0.980
 46 A'   47 A'   18 A"   48 A'   19 A"   49 A'   50 A'   51 A'                 
  1.208   1.243   1.263   1.280   1.283   1.355   1.379   1.608
 52 A'   20 A"   53 A'   54 A'   21 A"   55 A'   56 A'   22 A"                 
  1.706   1.710   1.811   2.032   2.096   2.294   2.387   2.660
 57 A'   23 A"   58 A'   59 A'   24 A"   60 A'   61 A'   62 A'                 
  2.702   2.971   3.511   3.586   3.723   3.743   3.773   3.830
 25 A"   63 A'   64 A'   26 A"   65 A'   27 A"   66 A'   28 A"                 
  3.905   3.926   3.931   3.953   3.962   3.994   4.052   4.184
 29 A"   67 A'   30 A"   68 A'   31 A"   69 A'   70 A'   71 A'                 
  4.329   4.477   4.955   5.946   5.956   5.984   6.255   6.318
 72 A'   73 A'   74 A'   32 A"   75 A'   76 A'   33 A"   77 A'                 
  6.458  27.770  28.291  28.302  28.319  28.500  28.510  28.510
 78 A'   79 A'   34 A"   80 A'   81 A'   35 A"   36 A"   82 A'                 
 28.538  28.616  35.078  35.815  66.738 127.837 127.845 127.871
 83 A'   84 A'   85 A'   86 A'   87 A'   37 A"   88 A'   89 A'                 
151.5771901.738
 90 A'   91 A'                                                                 

 Beta MOs, Restricted
 -- Occupied --                  
******* -176.35 -165.75 -165.75 -165.75  -35.84  -31.34  -31.33
  1 A'    2 A'    3 A'    1 A"    4 A'    5 A'    6 A'    2 A"                 
-31.328 -24.726 -22.987 -22.985 -22.985 -22.979 -22.979 -14.499
  7 A'    8 A'    9 A'    3 A"   10 A'    4 A"   11 A'   12 A'                 
-14.450  -6.391  -4.807  -4.788  -4.786  -2.071  -2.067  -2.065
 13 A'   14 A'   15 A'    5 A"   16 A'   17 A'    6 A"   18 A'                 
 -2.049  -2.048  -1.264  -1.102  -0.724  -0.653  -0.550  -0.528
 19 A'    7 A"   20 A'   21 A'   22 A'   23 A'   24 A'    8 A"                 
 -0.514  -0.420  -0.408  -0.339  -0.306  -0.295
 25 A'    9 A"   26 A'   27 A'   10 A"   28 A'                                 
 -- Virtual --                   
 -0.152  -0.091   0.014   0.062   0.082   0.091   0.094   0.139
 29 A'   11 A"   30 A'   31 A'   32 A'   12 A"   33 A'   34 A'                 
  0.152   0.154   0.179   0.184   0.196   0.213   0.248   0.260
 35 A'   13 A"   36 A'   37 A'   14 A"   38 A'   15 A"   39 A'                 
  0.283   0.369   0.385   0.403   0.416   0.417   0.460   0.545
 40 A'   41 A'   16 A"   42 A'   17 A"   43 A'   44 A'   45 A'                 
  0.623   0.703   0.708   0.756   0.800   0.812   0.945   0.980
 46 A'   47 A'   18 A"   48 A'   19 A"   49 A'   50 A'   51 A'                 
  1.208   1.243   1.263   1.280   1.283   1.355   1.379   1.608
 52 A'   20 A"   53 A'   54 A'   21 A"   55 A'   56 A'   22 A"                 
  1.706   1.710   1.811   2.032   2.096   2.294   2.387   2.660
 57 A'   23 A"   58 A'   59 A'   24 A"   60 A'   61 A'   62 A'                 
  2.702   2.971   3.511   3.586   3.723   3.743   3.773   3.830
 25 A"   63 A'   64 A'   26 A"   65 A'   27 A"   66 A'   28 A"                 
  3.905   3.926   3.931   3.953   3.962   3.994   4.052   4.184
 29 A"   67 A'   30 A"   68 A'   31 A"   69 A'   70 A'   71 A'                 
  4.329   4.477   4.955   5.946   5.956   5.984   6.255   6.318
 72 A'   73 A'   74 A'   32 A"   75 A'   76 A'   33 A"   77 A'                 
  6.458  27.770  28.291  28.302  28.319  28.500  28.510  28.510
 78 A'   79 A'   34 A"   80 A'   81 A'   35 A"   36 A"   82 A'                 
 28.538  28.616  35.078  35.815  66.738 127.837 127.845 127.871
 83 A'   84 A'   85 A'   86 A'   87 A'   37 A"   88 A'   89 A'                 
151.5771901.738
 90 A'   91 A'                                                                 
 --------------------------------------------------------------

          Ground-State Mulliken Net Atomic Charges

     Atom                 Charge (a.u.)
  ----------------------------------------
      1 N                     0.059924
      2 N                    -0.140926
      3 F                    -0.070520
      4 I                     0.151522
  ----------------------------------------
  Sum of atomic charges =     0.000000

 -----------------------------------------------------------------
                    Cartesian Multipole Moments
 -----------------------------------------------------------------
    Charge (ESU x 10^10)
                 0.0000
    Dipole Moment (Debye)
         X       1.6248      Y       0.0581      Z       0.0000
       Tot       1.6259
    Quadrupole Moments (Debye-Ang)
        XX     -44.9522     XY       2.1329     YY     -46.2912
        XZ      -0.0000     YZ      -0.0000     ZZ     -43.8470
    Octopole Moments (Debye-Ang^2)
       XXX      32.9957    XXY       3.4183    XYY       9.5051
       YYY       8.5791    XXZ      -0.0000    XYZ       0.0000
       YYZ      -0.0000    XZZ       4.1204    YZZ       1.5796
       ZZZ      -0.0000
    Hexadecapole Moments (Debye-Ang^3)
      XXXX    -497.8317   XXXY      -4.2864   XXYY    -106.2566
      XYYY     -13.3995   YYYY    -128.1602   XXXZ      -0.0000
      XXYZ       0.0000   XYYZ       0.0000   YYYZ      -0.0000
      XXZZ     -87.4271   XYZZ      -3.2990   YYZZ     -29.4118
      XZZZ      -0.0000   YZZZ      -0.0000   ZZZZ     -52.3121
 -----------------------------------------------------------------
 Calculating analytic gradient of the SCF energy
 Gradient of SCF Energy
            1           2           3           4
    1  -0.0157838   0.0135184   0.0000477   0.0022177
    2   0.0059893   0.0099772  -0.0165516   0.0005851
    3  -0.0000000   0.0000000  -0.0000000   0.0000000
 Max gradient component =       1.655E-02
 RMS gradient           =       8.399E-03
 Gradient time:  CPU 3.29 s  wall 3.29 s
 Geometry Optimization Parameters
   NAtoms,    NIC,     NZ,  NCons,   NDum,   NFix, NCnnct, MaxDiis
        4      14       4       0       0       0       0       0

 Cartesian Hessian Update
 Hessian Updated using BFGS Update


** GEOMETRY OPTIMIZATION IN DELOCALIZED INTERNAL COORDINATES **
   Searching for a Minimum

   Optimization Cycle:   3

                       Coordinates (Angstroms)
     ATOM                X               Y               Z
      1  N        -1.0767823542   -1.0574721415    0.0000000000
      2  N        -2.1301672151   -0.5331860673    0.0000000000
      3  F        -2.1464592069    0.8996420845    0.0000000000
      4  I         0.8003545457    0.0750865859    0.0000000000
   Point Group: cs    Number of degrees of freedom:     5


   Energy is  -7128.819029312

 Hessian Updated using BFGS Update

  5 Hessian modes will be used to form the next step
  Hessian Eigenvalues:
     0.108376    0.215060    0.272309    0.482863    0.892170

 Minimum Search - Taking Simple RFO Step
 Searching for Lamda that Minimizes Along All modes
 Value Taken    Lamda =  -0.00094839
 Step Taken.  Stepsize is  0.051362

                             Maximum     Tolerance    Cnvgd?
         Gradient           0.016121      0.000300      NO
         Displacement       0.041129      0.001200      NO
         Energy change     -0.002570      0.000001      NO


 New Cartesian Coordinates Obtained by Inverse Iteration

 Displacement from previous Coordinates is:  0.040965
 ----------------------------------------------------------------
             Standard Nuclear Orientation (Angstroms)
    I     Atom           X                Y                Z
 ----------------------------------------------------------------
    1      N      -1.0703116083    -1.0632256596     0.0000000000
    2      N      -2.1291473002    -0.5425808201     0.0000000000
    3      F      -2.1495678643     0.9162176172     0.0000000000
    4      I       0.7959725423     0.0736593241     0.0000000000
 ----------------------------------------------------------------
 Molecular Point Group                 Cs    NOp =  2
 Largest Abelian Subgroup              Cs    NOp =  2
 Nuclear Repulsion Energy =   297.5183989032 hartrees
 There are       38 alpha and       38 beta electrons
 Applying Cartesian multipole field
    Component          Value
    ---------          -----
     (2,0,0)        1.00000E-11
     (0,2,0)        2.00000E-11
     (0,0,2)       -3.00000E-11
 Nucleus-field energy     =     0.0000000054 hartrees
 Requested basis set is 6-311++G(d,p)
 There are 42 shells and 128 basis functions
 A cutoff of  1.0D-11 yielded    776 shell pairs
 There are      7546 function pairs (      8534 Cartesian)
 Smallest overlap matrix eigenvalue = 1.80E-04
 Guess MOs from SCF MO coefficient file

 -----------------------------------------------------------------------
  General SCF calculation program by
  Eric Jon Sundstrom, Paul Horn, Yuezhi Mao, Dmitri Zuev, Alec White,
  David Stuck, Shaama M.S., Shane Yost, Joonho Lee, David Small,
  Daniel Levine, Susi Lehtola, Hugh Burton, Evgeny Epifanovsky
 -----------------------------------------------------------------------
 Exchange:     0.2000 Hartree-Fock + 0.0800 Slater + 0.7200 B88
 Correlation:  0.1900 VWN1RPA + 0.8100 LYP
 Using SG-1 standard quadrature grid
 A restricted SCF calculation will be
 performed using DIIS
 SCF converges when DIIS error is below 1.0e-08
 ---------------------------------------
  Cycle       Energy         DIIS error
 ---------------------------------------
    1   -7128.8193059184      4.04e-04  
    2   -7128.8197162350      1.06e-04  
    3   -7128.8196766771      1.87e-04  
    4   -7128.8197404449      2.25e-05  
    5   -7128.8197403160      2.56e-05  
    6   -7128.8197414299      3.17e-06  
    7   -7128.8197414414      1.94e-06  
    8   -7128.8197414468      4.32e-07  
    9   -7128.8197414471      3.07e-07  
   10   -7128.8197414472      3.12e-08  
   11   -7128.8197414472      7.17e-09  Convergence criterion met
 ---------------------------------------
 SCF time:   CPU 9.61s  wall 9.00s 
 SCF   energy in the final basis set =    -7128.8197414472
 Total energy in the final basis set =    -7128.8197414472

 --------------------------------------------------------------
             Orbital Energies (a.u.) and Symmetries
 --------------------------------------------------------------

 Alpha MOs, Restricted
 -- Occupied --                  
******* -176.35 -165.75 -165.75 -165.75  -35.84  -31.34  -31.33
  1 A'    2 A'    3 A'    1 A"    4 A'    5 A'    6 A'    2 A"                 
-31.331 -24.718 -22.990 -22.988 -22.987 -22.982 -22.982 -14.499
  7 A'    8 A'    9 A'    3 A"   10 A'    4 A"   11 A'   12 A'                 
-14.452  -6.394  -4.809  -4.790  -4.788  -2.074  -2.069  -2.067
 13 A'   14 A'   15 A'    5 A"   16 A'   17 A'    6 A"   18 A'                 
 -2.051  -2.051  -1.249  -1.101  -0.726  -0.647  -0.549  -0.521
 19 A'    7 A"   20 A'   21 A'   22 A'   23 A'   24 A'    8 A"                 
 -0.509  -0.418  -0.407  -0.341  -0.307  -0.296
 25 A'    9 A"   26 A'   27 A'   10 A"   28 A'                                 
 -- Virtual --                   
 -0.154  -0.093   0.006   0.060   0.082   0.092   0.093   0.139
 29 A'   11 A"   30 A'   31 A'   32 A'   12 A"   33 A'   34 A'                 
  0.150   0.154   0.178   0.184   0.195   0.213   0.249   0.261
 35 A'   13 A"   36 A'   37 A'   14 A"   38 A'   15 A"   39 A'                 
  0.283   0.368   0.384   0.403   0.415   0.416   0.459   0.544
 40 A'   41 A'   16 A"   42 A'   17 A"   43 A'   44 A'   45 A'                 
  0.623   0.703   0.708   0.757   0.800   0.810   0.942   0.978
 46 A'   47 A'   18 A"   48 A'   19 A"   49 A'   50 A'   51 A'                 
  1.211   1.242   1.262   1.281   1.285   1.363   1.381   1.607
 52 A'   20 A"   53 A'   54 A'   21 A"   55 A'   56 A'   22 A"                 
  1.701   1.711   1.797   2.039   2.096   2.292   2.385   2.658
 57 A'   23 A"   58 A'   59 A'   24 A"   60 A'   61 A'   62 A'                 
  2.700   2.970   3.509   3.591   3.727   3.752   3.777   3.825
 25 A"   63 A'   64 A'   26 A"   65 A'   27 A"   66 A'   28 A"                 
  3.894   3.922   3.928   3.951   3.960   3.984   4.044   4.183
 29 A"   67 A'   30 A"   68 A'   31 A"   69 A'   70 A'   71 A'                 
  4.328   4.463   4.919   5.944   5.954   5.981   6.261   6.323
 72 A'   73 A'   74 A'   32 A"   75 A'   76 A'   33 A"   77 A'                 
  6.426  27.769  28.289  28.300  28.317  28.497  28.507  28.507
 78 A'   79 A'   34 A"   80 A'   81 A'   35 A"   36 A"   82 A'                 
 28.536  28.614  35.076  35.799  66.745 127.835 127.843 127.869
 83 A'   84 A'   85 A'   86 A'   87 A'   37 A"   88 A'   89 A'                 
151.5761901.737
 90 A'   91 A'                                                                 

 Beta MOs, Restricted
 -- Occupied --                  
******* -176.35 -165.75 -165.75 -165.75  -35.84  -31.34  -31.33
  1 A'    2 A'    3 A'    1 A"    4 A'    5 A'    6 A'    2 A"                 
-31.331 -24.718 -22.990 -22.988 -22.987 -22.982 -22.982 -14.499
  7 A'    8 A'    9 A'    3 A"   10 A'    4 A"   11 A'   12 A'                 
-14.452  -6.394  -4.809  -4.790  -4.788  -2.074  -2.069  -2.067
 13 A'   14 A'   15 A'    5 A"   16 A'   17 A'    6 A"   18 A'                 
 -2.051  -2.051  -1.249  -1.101  -0.726  -0.647  -0.549  -0.521
 19 A'    7 A"   20 A'   21 A'   22 A'   23 A'   24 A'    8 A"                 
 -0.509  -0.418  -0.407  -0.341  -0.307  -0.296
 25 A'    9 A"   26 A'   27 A'   10 A"   28 A'                                 
 -- Virtual --                   
 -0.154  -0.093   0.006   0.060   0.082   0.092   0.093   0.139
 29 A'   11 A"   30 A'   31 A'   32 A'   12 A"   33 A'   34 A'                 
  0.150   0.154   0.178   0.184   0.195   0.213   0.249   0.261
 35 A'   13 A"   36 A'   37 A'   14 A"   38 A'   15 A"   39 A'                 
  0.283   0.368   0.384   0.403   0.415   0.416   0.459   0.544
 40 A'   41 A'   16 A"   42 A'   17 A"   43 A'   44 A'   45 A'                 
  0.623   0.703   0.708   0.757   0.800   0.810   0.942   0.978
 46 A'   47 A'   18 A"   48 A'   19 A"   49 A'   50 A'   51 A'                 
  1.211   1.242   1.262   1.281   1.285   1.363   1.381   1.607
 52 A'   20 A"   53 A'   54 A'   21 A"   55 A'   56 A'   22 A"                 
  1.701   1.711   1.797   2.039   2.096   2.292   2.385   2.658
 57 A'   23 A"   58 A'   59 A'   24 A"   60 A'   61 A'   62 A'                 
  2.700   2.970   3.509   3.591   3.727   3.752   3.777   3.825
 25 A"   63 A'   64 A'   26 A"   65 A'   27 A"   66 A'   28 A"                 
  3.894   3.922   3.928   3.951   3.960   3.984   4.044   4.183
 29 A"   67 A'   30 A"   68 A'   31 A"   69 A'   70 A'   71 A'                 
  4.328   4.463   4.919   5.944   5.954   5.981   6.261   6.323
 72 A'   73 A'   74 A'   32 A"   75 A'   76 A'   33 A"   77 A'                 
  6.426  27.769  28.289  28.300  28.317  28.497  28.507  28.507
 78 A'   79 A'   34 A"   80 A'   81 A'   35 A"   36 A"   82 A'                 
 28.536  28.614  35.076  35.799  66.745 127.835 127.843 127.869
 83 A'   84 A'   85 A'   86 A'   87 A'   37 A"   88 A'   89 A'                 
151.5761901.737
 90 A'   91 A'                                                                 
 --------------------------------------------------------------

          Ground-State Mulliken Net Atomic Charges

     Atom                 Charge (a.u.)
  ----------------------------------------
      1 N                     0.061691
      2 N                    -0.138043
      3 F                    -0.088257
      4 I                     0.164608
  ----------------------------------------
  Sum of atomic charges =     0.000000

 -----------------------------------------------------------------
                    Cartesian Multipole Moments
 -----------------------------------------------------------------
    Charge (ESU x 10^10)
                 0.0000
    Dipole Moment (Debye)
         X       1.8024      Y      -0.0452      Z      -0.0000
       Tot       1.8030
    Quadrupole Moments (Debye-Ang)
        XX     -45.2518     XY       2.4280     YY     -46.2672
        XZ      -0.0000     YZ       0.0000     ZZ     -43.8403
    Octopole Moments (Debye-Ang^2)
       XXX      34.3479    XXY       2.9375    XYY       9.8393
       YYY       8.5016    XXZ      -0.0000    XYZ       0.0000
       YYZ      -0.0000    XZZ       4.3691    YZZ       1.5810
       ZZZ      -0.0000
    Hexadecapole Moments (Debye-Ang^3)
      XXXX    -498.9783   XXXY      -2.3250   XXYY    -106.6290
      XYYY     -12.4315   YYYY    -129.5830   XXXZ      -0.0000
      XXYZ      -0.0000   XYYZ      -0.0000   YYYZ       0.0000
      XXZZ     -87.3787   XYZZ      -3.0349   YYZZ     -29.6412
      XZZZ      -0.0000   YZZZ       0.0000   ZZZZ     -52.2035
 -----------------------------------------------------------------
 Calculating analytic gradient of the SCF energy
 Gradient of SCF Energy
            1           2           3           4
    1  -0.0063861   0.0060544  -0.0008950   0.0012268
    2  -0.0002400   0.0082987  -0.0085948   0.0005361
    3  -0.0000000   0.0000000  -0.0000000   0.0000000
 Max gradient component =       8.595E-03
 RMS gradient           =       4.309E-03
 Gradient time:  CPU 3.29 s  wall 3.29 s
 Geometry Optimization Parameters
   NAtoms,    NIC,     NZ,  NCons,   NDum,   NFix, NCnnct, MaxDiis
        4      14       4       0       0       0       0       0

 Cartesian Hessian Update
 Hessian Updated using BFGS Update


** GEOMETRY OPTIMIZATION IN DELOCALIZED INTERNAL COORDINATES **
   Searching for a Minimum

   Optimization Cycle:   4

                       Coordinates (Angstroms)
     ATOM                X               Y               Z
      1  N        -1.0703116083   -1.0632256596    0.0000000000
      2  N        -2.1291473002   -0.5425808201    0.0000000000
      3  F        -2.1495678643    0.9162176172    0.0000000000
      4  I         0.7959725423    0.0736593241    0.0000000000
   Point Group: cs    Number of degrees of freedom:     5


   Energy is  -7128.819741447

 Hessian Updated using BFGS Update

  5 Hessian modes will be used to form the next step
  Hessian Eigenvalues:
     0.101547    0.120989    0.272004    0.468237    0.853332

 Minimum Search - Taking Simple RFO Step
 Searching for Lamda that Minimizes Along All modes
 Value Taken    Lamda =  -0.00068418
 Step Taken.  Stepsize is  0.074965

                             Maximum     Tolerance    Cnvgd?
         Gradient           0.007763      0.000300      NO
         Displacement       0.068625      0.001200      NO
         Energy change     -0.000712      0.000001      NO


 New Cartesian Coordinates Obtained by Inverse Iteration

 Displacement from previous Coordinates is:  0.051150
 ----------------------------------------------------------------
             Standard Nuclear Orientation (Angstroms)
    I     Atom           X                Y                Z
 ----------------------------------------------------------------
    1      N      -1.0641082493    -1.0630975065     0.0000000000
    2      N      -2.1303076392    -0.5597737408     0.0000000000
    3      F      -2.1499109165     0.9354596185     0.0000000000
    4      I       0.7912725745     0.0714820903     0.0000000000
 ----------------------------------------------------------------
 Molecular Point Group                 Cs    NOp =  2
 Largest Abelian Subgroup              Cs    NOp =  2
 Nuclear Repulsion Energy =   297.2423240404 hartrees
 There are       38 alpha and       38 beta electrons
 Applying Cartesian multipole field
    Component          Value
    ---------          -----
     (2,0,0)        1.00000E-11
     (0,2,0)        2.00000E-11
     (0,0,2)       -3.00000E-11
 Nucleus-field energy     =     0.0000000054 hartrees
 Requested basis set is 6-311++G(d,p)
 There are 42 shells and 128 basis functions
 A cutoff of  1.0D-11 yielded    777 shell pairs
 There are      7550 function pairs (      8538 Cartesian)
 Smallest overlap matrix eigenvalue = 1.80E-04
 Guess MOs from SCF MO coefficient file

 -----------------------------------------------------------------------
  General SCF calculation program by
  Eric Jon Sundstrom, Paul Horn, Yuezhi Mao, Dmitri Zuev, Alec White,
  David Stuck, Shaama M.S., Shane Yost, Joonho Lee, David Small,
  Daniel Levine, Susi Lehtola, Hugh Burton, Evgeny Epifanovsky
 -----------------------------------------------------------------------
 Exchange:     0.2000 Hartree-Fock + 0.0800 Slater + 0.7200 B88
 Correlation:  0.1900 VWN1RPA + 0.8100 LYP
 Using SG-1 standard quadrature grid
 A restricted SCF calculation will be
 performed using DIIS
 SCF converges when DIIS error is below 1.0e-08
 ---------------------------------------
  Cycle       Energy         DIIS error
 ---------------------------------------
    1   -7128.8191925239      5.81e-04  
    2   -7128.8200694868      1.75e-04  
    3   -7128.8199318947      3.06e-04  
    4   -7128.8201431000      2.62e-05  
    5   -7128.8201422944      3.45e-05  
    6   -7128.8201444456      3.70e-06  
    7   -7128.8201444728      1.39e-06  
    8   -7128.8201444765      4.70e-07  
    9   -7128.8201444768      3.07e-07  
   10   -7128.8201444769      6.15e-08  
   11   -7128.8201444768      9.55e-09  Convergence criterion met
 ---------------------------------------
 SCF time:   CPU 9.60s  wall 9.00s 
 SCF   energy in the final basis set =    -7128.8201444768
 Total energy in the final basis set =    -7128.8201444768

 --------------------------------------------------------------
             Orbital Energies (a.u.) and Symmetries
 --------------------------------------------------------------

 Alpha MOs, Restricted
 -- Occupied --                  
******* -176.35 -165.76 -165.75 -165.75  -35.85  -31.34  -31.33
  1 A'    2 A'    3 A'    1 A"    4 A'    5 A'    6 A'    2 A"                 
-31.334 -24.706 -22.993 -22.991 -22.991 -22.985 -22.985 -14.499
  7 A'    8 A'    9 A'    3 A"   10 A'    4 A"   11 A'   12 A'                 
-14.454  -6.397  -4.813  -4.793  -4.792  -2.078  -2.073  -2.071
 13 A'   14 A'   15 A'    5 A"   16 A'   17 A'    6 A"   18 A'                 
 -2.054  -2.054  -1.231  -1.101  -0.729  -0.638  -0.548  -0.514
 19 A'    7 A"   20 A'   21 A'   22 A'   23 A'   24 A'    8 A"                 
 -0.502  -0.413  -0.403  -0.343  -0.310  -0.298
 25 A'    9 A"   26 A'   27 A'   10 A"   28 A'                                 
 -- Virtual --                   
 -0.158  -0.095  -0.003   0.059   0.082   0.092   0.092   0.139
 29 A'   11 A"   30 A'   31 A'   32 A'   12 A"   33 A'   34 A'                 
  0.149   0.155   0.177   0.183   0.194   0.214   0.249   0.261
 35 A'   13 A"   36 A'   37 A'   14 A"   38 A'   15 A"   39 A'                 
  0.283   0.368   0.382   0.405   0.413   0.418   0.459   0.543
 40 A'   41 A'   16 A"   42 A'   17 A"   43 A'   44 A'   45 A'                 
  0.624   0.703   0.708   0.758   0.800   0.810   0.939   0.977
 46 A'   47 A'   18 A"   48 A'   19 A"   49 A'   50 A'   51 A'                 
  1.212   1.242   1.263   1.282   1.288   1.373   1.384   1.608
 52 A'   20 A"   53 A'   54 A'   21 A"   55 A'   56 A'   22 A"                 
  1.698   1.712   1.775   2.046   2.099   2.295   2.389   2.663
 57 A'   23 A"   58 A'   59 A'   24 A"   60 A'   61 A'   62 A'                 
  2.703   2.973   3.511   3.598   3.731   3.765   3.784   3.820
 25 A"   63 A'   64 A'   26 A"   65 A'   27 A"   66 A'   28 A"                 
  3.886   3.925   3.925   3.949   3.958   3.974   4.038   4.182
 29 A"   67 A'   30 A"   68 A'   31 A"   69 A'   70 A'   71 A'                 
  4.329   4.439   4.868   5.941   5.951   5.978   6.271   6.332
 72 A'   73 A'   74 A'   32 A"   75 A'   76 A'   33 A"   77 A'                 
  6.391  27.770  28.285  28.297  28.313  28.494  28.504  28.504
 78 A'   79 A'   34 A"   80 A'   81 A'   35 A"   36 A"   82 A'                 
 28.533  28.612  35.072  35.802  66.756 127.832 127.840 127.866
 83 A'   84 A'   85 A'   86 A'   87 A'   37 A"   88 A'   89 A'                 
151.5761901.737
 90 A'   91 A'                                                                 

 Beta MOs, Restricted
 -- Occupied --                  
******* -176.35 -165.76 -165.75 -165.75  -35.85  -31.34  -31.33
  1 A'    2 A'    3 A'    1 A"    4 A'    5 A'    6 A'    2 A"                 
-31.334 -24.706 -22.993 -22.991 -22.991 -22.985 -22.985 -14.499
  7 A'    8 A'    9 A'    3 A"   10 A'    4 A"   11 A'   12 A'                 
-14.454  -6.397  -4.813  -4.793  -4.792  -2.078  -2.073  -2.071
 13 A'   14 A'   15 A'    5 A"   16 A'   17 A'    6 A"   18 A'                 
 -2.054  -2.054  -1.231  -1.101  -0.729  -0.638  -0.548  -0.514
 19 A'    7 A"   20 A'   21 A'   22 A'   23 A'   24 A'    8 A"                 
 -0.502  -0.413  -0.403  -0.343  -0.310  -0.298
 25 A'    9 A"   26 A'   27 A'   10 A"   28 A'                                 
 -- Virtual --                   
 -0.158  -0.095  -0.003   0.059   0.082   0.092   0.092   0.139
 29 A'   11 A"   30 A'   31 A'   32 A'   12 A"   33 A'   34 A'                 
  0.149   0.155   0.177   0.183   0.194   0.214   0.249   0.261
 35 A'   13 A"   36 A'   37 A'   14 A"   38 A'   15 A"   39 A'                 
  0.283   0.368   0.382   0.405   0.413   0.418   0.459   0.543
 40 A'   41 A'   16 A"   42 A'   17 A"   43 A'   44 A'   45 A'                 
  0.624   0.703   0.708   0.758   0.800   0.810   0.939   0.977
 46 A'   47 A'   18 A"   48 A'   19 A"   49 A'   50 A'   51 A'                 
  1.212   1.242   1.263   1.282   1.288   1.373   1.384   1.608
 52 A'   20 A"   53 A'   54 A'   21 A"   55 A'   56 A'   22 A"                 
  1.698   1.712   1.775   2.046   2.099   2.295   2.389   2.663
 57 A'   23 A"   58 A'   59 A'   24 A"   60 A'   61 A'   62 A'                 
  2.703   2.973   3.511   3.598   3.731   3.765   3.784   3.820
 25 A"   63 A'   64 A'   26 A"   65 A'   27 A"   66 A'   28 A"                 
  3.886   3.925   3.925   3.949   3.958   3.974   4.038   4.182
 29 A"   67 A'   30 A"   68 A'   31 A"   69 A'   70 A'   71 A'                 
  4.329   4.439   4.868   5.941   5.951   5.978   6.271   6.332
 72 A'   73 A'   74 A'   32 A"   75 A'   76 A'   33 A"   77 A'                 
  6.391  27.770  28.285  28.297  28.313  28.494  28.504  28.504
 78 A'   79 A'   34 A"   80 A'   81 A'   35 A"   36 A"   82 A'                 
 28.533  28.612  35.072  35.802  66.756 127.832 127.840 127.866
 83 A'   84 A'   85 A'   86 A'   87 A'   37 A"   88 A'   89 A'                 
151.5761901.737
 90 A'   91 A'                                                                 
 --------------------------------------------------------------

          Ground-State Mulliken Net Atomic Charges

     Atom                 Charge (a.u.)
  ----------------------------------------
      1 N                     0.061873
      2 N                    -0.130848
      3 F                    -0.116625
      4 I                     0.185600
  ----------------------------------------
  Sum of atomic charges =     0.000000

 -----------------------------------------------------------------
                    Cartesian Multipole Moments
 -----------------------------------------------------------------
    Charge (ESU x 10^10)
                 0.0000
    Dipole Moment (Debye)
         X       2.0569      Y      -0.2093      Z      -0.0000
       Tot       2.0675
    Quadrupole Moments (Debye-Ang)
        XX     -45.6080     XY       2.8797     YY     -46.2541
        XZ       0.0000     YZ       0.0000     ZZ     -43.8109
    Octopole Moments (Debye-Ang^2)
       XXX      36.0960    XXY       2.1118    XYY      10.2629
       YYY       8.3178    XXZ       0.0000    XYZ       0.0000
       YYZ       0.0000    XZZ       4.6596    YZZ       1.5642
       ZZZ      -0.0000
    Hexadecapole Moments (Debye-Ang^3)
      XXXX    -500.2952   XXXY       0.4966   XXYY    -107.1877
      XYYY     -11.1881   YYYY    -131.0206   XXXZ       0.0000
      XXYZ       0.0000   XYYZ       0.0000   YYYZ       0.0000
      XXZZ     -87.3072   XYZZ      -2.7111   YYZZ     -29.8632
      XZZZ      -0.0000   YZZZ       0.0000   ZZZZ     -52.0163
 -----------------------------------------------------------------
 Calculating analytic gradient of the SCF energy
 Gradient of SCF Energy
            1           2           3           4
    1  -0.0005046   0.0004313  -0.0001029   0.0001762
    2  -0.0009787   0.0024413  -0.0014757   0.0000132
    3   0.0000000  -0.0000000   0.0000000  -0.0000000
 Max gradient component =       2.441E-03
 RMS gradient           =       8.934E-04
 Gradient time:  CPU 3.28 s  wall 3.29 s
 Geometry Optimization Parameters
   NAtoms,    NIC,     NZ,  NCons,   NDum,   NFix, NCnnct, MaxDiis
        4      14       4       0       0       0       0       0

 Cartesian Hessian Update
 Hessian Updated using BFGS Update


** GEOMETRY OPTIMIZATION IN DELOCALIZED INTERNAL COORDINATES **
   Searching for a Minimum

   Optimization Cycle:   5

                       Coordinates (Angstroms)
     ATOM                X               Y               Z
      1  N        -1.0641082493   -1.0630975065    0.0000000000
      2  N        -2.1303076392   -0.5597737408    0.0000000000
      3  F        -2.1499109165    0.9354596185    0.0000000000
      4  I         0.7912725745    0.0714820903    0.0000000000
   Point Group: cs    Number of degrees of freedom:     5


   Energy is  -7128.820144477

 Hessian Updated using BFGS Update

  5 Hessian modes will be used to form the next step
  Hessian Eigenvalues:
     0.085700    0.112289    0.273836    0.467835    0.863712

 Minimum Search - Taking Simple RFO Step
 Searching for Lamda that Minimizes Along All modes
 Value Taken    Lamda =  -0.00004185
 Step Taken.  Stepsize is  0.021631

                             Maximum     Tolerance    Cnvgd?
         Gradient           0.001816      0.000300      NO
         Displacement       0.020061      0.001200      NO
         Energy change     -0.000403      0.000001      NO


 New Cartesian Coordinates Obtained by Inverse Iteration

 Displacement from previous Coordinates is:  0.014968
 ----------------------------------------------------------------
             Standard Nuclear Orientation (Angstroms)
    I     Atom           X                Y                Z
 ----------------------------------------------------------------
    1      N      -1.0625199103    -1.0613841213     0.0000000000
    2      N      -2.1306396945    -0.5648366477     0.0000000000
    3      F      -2.1517144236     0.9404791711     0.0000000000
    4      I       0.7918197978     0.0698120595     0.0000000000
 ----------------------------------------------------------------
 Molecular Point Group                 Cs    NOp =  2
 Largest Abelian Subgroup              Cs    NOp =  2
 Nuclear Repulsion Energy =   297.0491786899 hartrees
 There are       38 alpha and       38 beta electrons
 Applying Cartesian multipole field
    Component          Value
    ---------          -----
     (2,0,0)        1.00000E-11
     (0,2,0)        2.00000E-11
     (0,0,2)       -3.00000E-11
 Nucleus-field energy     =     0.0000000054 hartrees
 Requested basis set is 6-311++G(d,p)
 There are 42 shells and 128 basis functions
 A cutoff of  1.0D-11 yielded    777 shell pairs
 There are      7550 function pairs (      8538 Cartesian)
 Smallest overlap matrix eigenvalue = 1.79E-04
 Guess MOs from SCF MO coefficient file

 -----------------------------------------------------------------------
  General SCF calculation program by
  Eric Jon Sundstrom, Paul Horn, Yuezhi Mao, Dmitri Zuev, Alec White,
  David Stuck, Shaama M.S., Shane Yost, Joonho Lee, David Small,
  Daniel Levine, Susi Lehtola, Hugh Burton, Evgeny Epifanovsky
 -----------------------------------------------------------------------
 Exchange:     0.2000 Hartree-Fock + 0.0800 Slater + 0.7200 B88
 Correlation:  0.1900 VWN1RPA + 0.8100 LYP
 Using SG-1 standard quadrature grid
 A restricted SCF calculation will be
 performed using DIIS
 SCF converges when DIIS error is below 1.0e-08
 ---------------------------------------
  Cycle       Energy         DIIS error
 ---------------------------------------
    1   -7128.8200858840      1.71e-04  
    2   -7128.8201610799      5.68e-05  
    3   -7128.8201480390      9.68e-05  
    4   -7128.8201680966      1.16e-05  
    5   -7128.8201679774      1.46e-05  
    6   -7128.8201683564      1.08e-06  
    7   -7128.8201683582      7.62e-07  
    8   -7128.8201683590      3.47e-07  
    9   -7128.8201683591      3.84e-08  
   10   -7128.8201683591      1.27e-08  
   11   -7128.8201683591      2.69e-09  Convergence criterion met
 ---------------------------------------
 SCF time:   CPU 9.68s  wall 9.00s 
 SCF   energy in the final basis set =    -7128.8201683591
 Total energy in the final basis set =    -7128.8201683591

 --------------------------------------------------------------
             Orbital Energies (a.u.) and Symmetries
 --------------------------------------------------------------

 Alpha MOs, Restricted
 -- Occupied --                  
******* -176.35 -165.76 -165.75 -165.75  -35.85  -31.34  -31.34
  1 A'    2 A'    3 A'    1 A"    4 A'    5 A'    6 A'    2 A"                 
-31.335 -24.703 -22.994 -22.992 -22.992 -22.986 -22.986 -14.498
  7 A'    8 A'    9 A'    3 A"   10 A'    4 A"   11 A'   12 A'                 
-14.454  -6.398  -4.814  -4.794  -4.793  -2.079  -2.074  -2.072
 13 A'   14 A'   15 A'    5 A"   16 A'   17 A'    6 A"   18 A'                 
 -2.055  -2.055  -1.226  -1.102  -0.730  -0.636  -0.547  -0.513
 19 A'    7 A"   20 A'   21 A'   22 A'   23 A'   24 A'    8 A"                 
 -0.500  -0.411  -0.402  -0.343  -0.310  -0.299
 25 A'    9 A"   26 A'   27 A'   10 A"   28 A'                                 
 -- Virtual --                   
 -0.159  -0.095  -0.006   0.058   0.082   0.092   0.092   0.139
 29 A'   11 A"   30 A'   31 A'   32 A'   12 A"   33 A'   34 A'                 
  0.149   0.155   0.177   0.183   0.193   0.214   0.250   0.261
 35 A'   13 A"   36 A'   37 A'   14 A"   38 A'   15 A"   39 A'                 
  0.283   0.368   0.381   0.405   0.413   0.418   0.459   0.543
 40 A'   41 A'   16 A"   42 A'   17 A"   43 A'   44 A'   45 A'                 
  0.625   0.702   0.708   0.758   0.800   0.810   0.939   0.976
 46 A'   47 A'   18 A"   48 A'   19 A"   49 A'   50 A'   51 A'                 
  1.212   1.242   1.263   1.283   1.289   1.376   1.384   1.608
 52 A'   20 A"   53 A'   54 A'   21 A"   55 A'   56 A'   22 A"                 
  1.698   1.711   1.769   2.048   2.100   2.297   2.390   2.667
 57 A'   23 A"   58 A'   59 A'   24 A"   60 A'   61 A'   62 A'                 
  2.705   2.975   3.513   3.599   3.732   3.768   3.787   3.819
 25 A"   63 A'   64 A'   26 A"   65 A'   27 A"   66 A'   28 A"                 
  3.885   3.924   3.927   3.948   3.957   3.972   4.037   4.182
 29 A"   30 A"   67 A'   68 A'   31 A"   69 A'   70 A'   71 A'                 
  4.329   4.431   4.853   5.941   5.950   5.977   6.274   6.334
 72 A'   73 A'   74 A'   32 A"   75 A'   76 A'   33 A"   77 A'                 
  6.384  27.770  28.284  28.296  28.312  28.493  28.503  28.503
 78 A'   79 A'   34 A"   80 A'   81 A'   35 A"   36 A"   82 A'                 
 28.532  28.611  35.071  35.807  66.759 127.831 127.839 127.865
 83 A'   84 A'   85 A'   86 A'   87 A'   37 A"   88 A'   89 A'                 
151.5761901.737
 90 A'   91 A'                                                                 

 Beta MOs, Restricted
 -- Occupied --                  
******* -176.35 -165.76 -165.75 -165.75  -35.85  -31.34  -31.34
  1 A'    2 A'    3 A'    1 A"    4 A'    5 A'    6 A'    2 A"                 
-31.335 -24.703 -22.994 -22.992 -22.992 -22.986 -22.986 -14.498
  7 A'    8 A'    9 A'    3 A"   10 A'    4 A"   11 A'   12 A'                 
-14.454  -6.398  -4.814  -4.794  -4.793  -2.079  -2.074  -2.072
 13 A'   14 A'   15 A'    5 A"   16 A'   17 A'    6 A"   18 A'                 
 -2.055  -2.055  -1.226  -1.102  -0.730  -0.636  -0.547  -0.513
 19 A'    7 A"   20 A'   21 A'   22 A'   23 A'   24 A'    8 A"                 
 -0.500  -0.411  -0.402  -0.343  -0.310  -0.299
 25 A'    9 A"   26 A'   27 A'   10 A"   28 A'                                 
 -- Virtual --                   
 -0.159  -0.095  -0.006   0.058   0.082   0.092   0.092   0.139
 29 A'   11 A"   30 A'   31 A'   32 A'   12 A"   33 A'   34 A'                 
  0.149   0.155   0.177   0.183   0.193   0.214   0.250   0.261
 35 A'   13 A"   36 A'   37 A'   14 A"   38 A'   15 A"   39 A'                 
  0.283   0.368   0.381   0.405   0.413   0.418   0.459   0.543
 40 A'   41 A'   16 A"   42 A'   17 A"   43 A'   44 A'   45 A'                 
  0.625   0.702   0.708   0.758   0.800   0.810   0.939   0.976
 46 A'   47 A'   18 A"   48 A'   19 A"   49 A'   50 A'   51 A'                 
  1.212   1.242   1.263   1.283   1.289   1.376   1.384   1.608
 52 A'   20 A"   53 A'   54 A'   21 A"   55 A'   56 A'   22 A"                 
  1.698   1.711   1.769   2.048   2.100   2.297   2.390   2.667
 57 A'   23 A"   58 A'   59 A'   24 A"   60 A'   61 A'   62 A'                 
  2.705   2.975   3.513   3.599   3.732   3.768   3.787   3.819
 25 A"   63 A'   64 A'   26 A"   65 A'   27 A"   66 A'   28 A"                 
  3.885   3.924   3.927   3.948   3.957   3.972   4.037   4.182
 29 A"   30 A"   67 A'   68 A'   31 A"   69 A'   70 A'   71 A'                 
  4.329   4.431   4.853   5.941   5.950   5.977   6.274   6.334
 72 A'   73 A'   74 A'   32 A"   75 A'   76 A'   33 A"   77 A'                 
  6.384  27.770  28.284  28.296  28.312  28.493  28.503  28.503
 78 A'   79 A'   34 A"   80 A'   81 A'   35 A"   36 A"   82 A'                 
 28.532  28.611  35.071  35.807  66.759 127.831 127.839 127.865
 83 A'   84 A'   85 A'   86 A'   87 A'   37 A"   88 A'   89 A'                 
151.5761901.737
 90 A'   91 A'                                                                 
 --------------------------------------------------------------

          Ground-State Mulliken Net Atomic Charges

     Atom                 Charge (a.u.)
  ----------------------------------------
      1 N                     0.061843
      2 N                    -0.128479
      3 F                    -0.124970
      4 I                     0.191606
  ----------------------------------------
  Sum of atomic charges =     0.000000

 -----------------------------------------------------------------
                    Cartesian Multipole Moments
 -----------------------------------------------------------------
    Charge (ESU x 10^10)
                 0.0000
    Dipole Moment (Debye)
         X       2.1309      Y      -0.2602      Z      -0.0000
       Tot       2.1467
    Quadrupole Moments (Debye-Ang)
        XX     -45.7008     XY       3.0091     YY     -46.2550
        XZ       0.0000     YZ      -0.0000     ZZ     -43.8007
    Octopole Moments (Debye-Ang^2)
       XXX      36.4908    XXY       1.8770    XYY      10.3319
       YYY       8.3139    XXZ      -0.0000    XYZ       0.0000
       YYZ      -0.0000    XZZ       4.6926    YZZ       1.5800
       ZZZ       0.0000
    Hexadecapole Moments (Debye-Ang^3)
      XXXX    -501.2987   XXXY       1.4338   XXYY    -107.4667
      XYYY     -10.7337   YYYY    -131.2820   XXXZ       0.0000
      XXYZ      -0.0000   XYYZ      -0.0000   YYYZ      -0.0000
      XXZZ     -87.3990   XYZZ      -2.5859   YYZZ     -29.9029
      XZZZ       0.0000   YZZZ      -0.0000   ZZZZ     -51.9626
 -----------------------------------------------------------------
 Calculating analytic gradient of the SCF energy
 Gradient of SCF Energy
            1           2           3           4
    1  -0.0000362  -0.0001784   0.0001620   0.0000526
    2  -0.0002126   0.0005272  -0.0000847  -0.0002299
    3  -0.0000000   0.0000000  -0.0000000   0.0000000
 Max gradient component =       5.272E-04
 RMS gradient           =       1.926E-04
 Gradient time:  CPU 3.29 s  wall 3.29 s
 Geometry Optimization Parameters
   NAtoms,    NIC,     NZ,  NCons,   NDum,   NFix, NCnnct, MaxDiis
        4      14       4       0       0       0       0       0

 Cartesian Hessian Update
 Hessian Updated using BFGS Update


** GEOMETRY OPTIMIZATION IN DELOCALIZED INTERNAL COORDINATES **
   Searching for a Minimum

   Optimization Cycle:   6

                       Coordinates (Angstroms)
     ATOM                X               Y               Z
      1  N        -1.0625199103   -1.0613841213    0.0000000000
      2  N        -2.1306396945   -0.5648366477    0.0000000000
      3  F        -2.1517144236    0.9404791711    0.0000000000
      4  I         0.7918197978    0.0698120595    0.0000000000
   Point Group: cs    Number of degrees of freedom:     5


   Energy is  -7128.820168359

 Hessian Updated using BFGS Update

  5 Hessian modes will be used to form the next step
  Hessian Eigenvalues:
     0.073280    0.110974    0.273339    0.470901    0.864231

 Minimum Search - Taking Simple RFO Step
 Searching for Lamda that Minimizes Along All modes
 Value Taken    Lamda =  -0.00000121
 Step Taken.  Stepsize is  0.003980

                             Maximum     Tolerance    Cnvgd?
         Gradient           0.000259      0.000300     YES
         Displacement       0.003630      0.001200      NO
         Energy change     -0.000024      0.000001      NO


 New Cartesian Coordinates Obtained by Inverse Iteration

 Displacement from previous Coordinates is:  0.003081
 ----------------------------------------------------------------
             Standard Nuclear Orientation (Angstroms)
    I     Atom           X                Y                Z
 ----------------------------------------------------------------
    1      N      -1.0622146775    -1.0609794518     0.0000000000
    2      N      -2.1305556929    -0.5657228523     0.0000000000
    3      F      -2.1523605227     0.9414306226     0.0000000000
    4      I       0.7920766625     0.0693421431     0.0000000000
 ----------------------------------------------------------------
 Molecular Point Group                 Cs    NOp =  2
 Largest Abelian Subgroup              Cs    NOp =  2
 Nuclear Repulsion Energy =   297.0034761517 hartrees
 There are       38 alpha and       38 beta electrons
 Applying Cartesian multipole field
    Component          Value
    ---------          -----
     (2,0,0)        1.00000E-11
     (0,2,0)        2.00000E-11
     (0,0,2)       -3.00000E-11
 Nucleus-field energy     =     0.0000000054 hartrees
 Requested basis set is 6-311++G(d,p)
 There are 42 shells and 128 basis functions
 A cutoff of  1.0D-11 yielded    777 shell pairs
 There are      7550 function pairs (      8538 Cartesian)
 Smallest overlap matrix eigenvalue = 1.78E-04
 Guess MOs from SCF MO coefficient file

 -----------------------------------------------------------------------
  General SCF calculation program by
  Eric Jon Sundstrom, Paul Horn, Yuezhi Mao, Dmitri Zuev, Alec White,
  David Stuck, Shaama M.S., Shane Yost, Joonho Lee, David Small,
  Daniel Levine, Susi Lehtola, Hugh Burton, Evgeny Epifanovsky
 -----------------------------------------------------------------------
 Exchange:     0.2000 Hartree-Fock + 0.0800 Slater + 0.7200 B88
 Correlation:  0.1900 VWN1RPA + 0.8100 LYP
 Using SG-1 standard quadrature grid
 A restricted SCF calculation will be
 performed using DIIS
 SCF converges when DIIS error is below 1.0e-08
 ---------------------------------------
  Cycle       Energy         DIIS error
 ---------------------------------------
    1   -7128.8201660760      3.23e-05  
    2   -7128.8201686787      1.23e-05  
    3   -7128.8201681631      2.03e-05  
    4   -7128.8201689707      3.28e-06  
    5   -7128.8201689798      2.44e-06  
    6   -7128.8201689910      2.34e-07  
    7   -7128.8201689911      1.72e-07  
    8   -7128.8201689911      7.07e-08  
    9   -7128.8201689911      5.61e-09  Convergence criterion met
 ---------------------------------------
 SCF time:   CPU 7.94s  wall 8.00s 
 SCF   energy in the final basis set =    -7128.8201689911
 Total energy in the final basis set =    -7128.8201689911

 --------------------------------------------------------------
             Orbital Energies (a.u.) and Symmetries
 --------------------------------------------------------------

 Alpha MOs, Restricted
 -- Occupied --                  
******* -176.35 -165.76 -165.75 -165.75  -35.85  -31.34  -31.34
  1 A'    2 A'    3 A'    1 A"    4 A'    5 A'    6 A'    2 A"                 
-31.335 -24.702 -22.994 -22.993 -22.992 -22.986 -22.986 -14.498
  7 A'    8 A'    9 A'    3 A"   10 A'    4 A"   11 A'   12 A'                 
-14.454  -6.398  -4.815  -4.794  -4.793  -2.079  -2.074  -2.072
 13 A'   14 A'   15 A'    5 A"   16 A'   17 A'    6 A"   18 A'                 
 -2.055  -2.055  -1.225  -1.102  -0.731  -0.635  -0.547  -0.513
 19 A'    7 A"   20 A'   21 A'   22 A'   23 A'   24 A'    8 A"                 
 -0.500  -0.411  -0.402  -0.343  -0.311  -0.299
 25 A'    9 A"   26 A'   27 A'   10 A"   28 A'                                 
 -- Virtual --                   
 -0.160  -0.095  -0.006   0.058   0.082   0.092   0.092   0.139
 29 A'   11 A"   30 A'   31 A'   32 A'   12 A"   33 A'   34 A'                 
  0.149   0.155   0.177   0.183   0.193   0.214   0.250   0.261
 35 A'   13 A"   36 A'   37 A'   14 A"   38 A'   15 A"   39 A'                 
  0.283   0.368   0.381   0.405   0.412   0.419   0.459   0.543
 40 A'   41 A'   16 A"   42 A'   17 A"   43 A'   44 A'   45 A'                 
  0.625   0.702   0.708   0.758   0.800   0.811   0.939   0.976
 46 A'   47 A'   18 A"   48 A'   19 A"   49 A'   50 A'   51 A'                 
  1.212   1.242   1.263   1.283   1.289   1.376   1.384   1.609
 52 A'   20 A"   53 A'   54 A'   21 A"   55 A'   56 A'   22 A"                 
  1.697   1.711   1.768   2.048   2.101   2.297   2.391   2.667
 57 A'   23 A"   58 A'   59 A'   24 A"   60 A'   61 A'   62 A'                 
  2.706   2.976   3.513   3.600   3.732   3.769   3.788   3.819
 25 A"   63 A'   64 A'   26 A"   65 A'   27 A"   66 A'   28 A"                 
  3.885   3.924   3.927   3.948   3.957   3.972   4.037   4.182
 29 A"   30 A"   67 A'   68 A'   31 A"   69 A'   70 A'   71 A'                 
  4.329   4.429   4.851   5.941   5.950   5.977   6.275   6.334
 72 A'   73 A'   74 A'   32 A"   75 A'   76 A'   33 A"   77 A'                 
  6.383  27.770  28.284  28.295  28.312  28.493  28.503  28.503
 78 A'   79 A'   34 A"   80 A'   81 A'   35 A"   36 A"   82 A'                 
 28.532  28.611  35.071  35.808  66.759 127.830 127.838 127.864
 83 A'   84 A'   85 A'   86 A'   87 A'   37 A"   88 A'   89 A'                 
151.5761901.737
 90 A'   91 A'                                                                 

 Beta MOs, Restricted
 -- Occupied --                  
******* -176.35 -165.76 -165.75 -165.75  -35.85  -31.34  -31.34
  1 A'    2 A'    3 A'    1 A"    4 A'    5 A'    6 A'    2 A"                 
-31.335 -24.702 -22.994 -22.993 -22.992 -22.986 -22.986 -14.498
  7 A'    8 A'    9 A'    3 A"   10 A'    4 A"   11 A'   12 A'                 
-14.454  -6.398  -4.815  -4.794  -4.793  -2.079  -2.074  -2.072
 13 A'   14 A'   15 A'    5 A"   16 A'   17 A'    6 A"   18 A'                 
 -2.055  -2.055  -1.225  -1.102  -0.731  -0.635  -0.547  -0.513
 19 A'    7 A"   20 A'   21 A'   22 A'   23 A'   24 A'    8 A"                 
 -0.500  -0.411  -0.402  -0.343  -0.311  -0.299
 25 A'    9 A"   26 A'   27 A'   10 A"   28 A'                                 
 -- Virtual --                   
 -0.160  -0.095  -0.006   0.058   0.082   0.092   0.092   0.139
 29 A'   11 A"   30 A'   31 A'   32 A'   12 A"   33 A'   34 A'                 
  0.149   0.155   0.177   0.183   0.193   0.214   0.250   0.261
 35 A'   13 A"   36 A'   37 A'   14 A"   38 A'   15 A"   39 A'                 
  0.283   0.368   0.381   0.405   0.412   0.419   0.459   0.543
 40 A'   41 A'   16 A"   42 A'   17 A"   43 A'   44 A'   45 A'                 
  0.625   0.702   0.708   0.758   0.800   0.811   0.939   0.976
 46 A'   47 A'   18 A"   48 A'   19 A"   49 A'   50 A'   51 A'                 
  1.212   1.242   1.263   1.283   1.289   1.376   1.384   1.609
 52 A'   20 A"   53 A'   54 A'   21 A"   55 A'   56 A'   22 A"                 
  1.697   1.711   1.768   2.048   2.101   2.297   2.391   2.667
 57 A'   23 A"   58 A'   59 A'   24 A"   60 A'   61 A'   62 A'                 
  2.706   2.976   3.513   3.600   3.732   3.769   3.788   3.819
 25 A"   63 A'   64 A'   26 A"   65 A'   27 A"   66 A'   28 A"                 
  3.885   3.924   3.927   3.948   3.957   3.972   4.037   4.182
 29 A"   30 A"   67 A'   68 A'   31 A"   69 A'   70 A'   71 A'                 
  4.329   4.429   4.851   5.941   5.950   5.977   6.275   6.334
 72 A'   73 A'   74 A'   32 A"   75 A'   76 A'   33 A"   77 A'                 
  6.383  27.770  28.284  28.295  28.312  28.493  28.503  28.503
 78 A'   79 A'   34 A"   80 A'   81 A'   35 A"   36 A"   82 A'                 
 28.532  28.611  35.071  35.808  66.759 127.830 127.838 127.864
 83 A'   84 A'   85 A'   86 A'   87 A'   37 A"   88 A'   89 A'                 
151.5761901.737
 90 A'   91 A'                                                                 
 --------------------------------------------------------------

          Ground-State Mulliken Net Atomic Charges

     Atom                 Charge (a.u.)
  ----------------------------------------
      1 N                     0.061938
      2 N                    -0.128110
      3 F                    -0.126500
      4 I                     0.192671
  ----------------------------------------
  Sum of atomic charges =     0.000000

 -----------------------------------------------------------------
                    Cartesian Multipole Moments
 -----------------------------------------------------------------
    Charge (ESU x 10^10)
                 0.0000
    Dipole Moment (Debye)
         X       2.1449      Y      -0.2702      Z       0.0000
       Tot       2.1618
    Quadrupole Moments (Debye-Ang)
        XX     -45.7190     XY       3.0331     YY     -46.2550
        XZ      -0.0000     YZ      -0.0000     ZZ     -43.7986
    Octopole Moments (Debye-Ang^2)
       XXX      36.5592    XXY       1.8353    XYY      10.3399
       YYY       8.3210    XXZ      -0.0000    XYZ      -0.0000
       YYZ      -0.0000    XZZ       4.6943    YZZ       1.5862
       ZZZ       0.0000
    Hexadecapole Moments (Debye-Ang^3)
      XXXX    -501.5533   XXXY       1.6306   XXYY    -107.5287
      XYYY     -10.6283   YYYY    -131.3174   XXXZ      -0.0000
      XXYZ      -0.0000   XYYZ      -0.0000   YYYZ      -0.0000
      XXZZ     -87.4256   XYZZ      -2.5556   YYZZ     -29.9083
      XZZZ      -0.0000   YZZZ      -0.0000   ZZZZ     -51.9527
 -----------------------------------------------------------------
 Calculating analytic gradient of the SCF energy
 Gradient of SCF Energy
            1           2           3           4
    1  -0.0001394  -0.0000550   0.0001735   0.0000209
    2  -0.0000059   0.0001561   0.0001385  -0.0002888
    3  -0.0000000   0.0000000  -0.0000000   0.0000000
 Max gradient component =       2.888E-04
 RMS gradient           =       1.225E-04
 Gradient time:  CPU 3.28 s  wall 3.28 s
 Geometry Optimization Parameters
   NAtoms,    NIC,     NZ,  NCons,   NDum,   NFix, NCnnct, MaxDiis
        4      14       4       0       0       0       0       0

 Cartesian Hessian Update
 Hessian Updated using BFGS Update


** GEOMETRY OPTIMIZATION IN DELOCALIZED INTERNAL COORDINATES **
   Searching for a Minimum

   Optimization Cycle:   7

                       Coordinates (Angstroms)
     ATOM                X               Y               Z
      1  N        -1.0622146775   -1.0609794518    0.0000000000
      2  N        -2.1305556929   -0.5657228523    0.0000000000
      3  F        -2.1523605227    0.9414306226    0.0000000000
      4  I         0.7920766625    0.0693421431    0.0000000000
   Point Group: cs    Number of degrees of freedom:     5


   Energy is  -7128.820168991

 Hessian Updated using BFGS Update

  5 Hessian modes will be used to form the next step
  Hessian Eigenvalues:
     0.071262    0.109731    0.272128    0.467706    0.870577

 Minimum Search - Taking Simple RFO Step
 Searching for Lamda that Minimizes Along All modes
 Value Taken    Lamda =   0.00000000
 Step Taken.  Stepsize is  0.000228

                             Maximum     Tolerance    Cnvgd?
         Gradient           0.000043      0.000300     YES
         Displacement       0.000126      0.001200     YES
         Energy change     -0.000001      0.000001     YES


                       Distance Matrix (Angstroms)
             N (  1)   N (  2)   F (  3)
   N (  2)  1.177553
   F (  3)  2.279926  1.507311
   I (  4)  2.171641  2.990834  3.070871

 Final energy is   -7128.8201689911266     


 ******************************
 **  OPTIMIZATION CONVERGED  **
 ******************************

                       Coordinates (Angstroms)
     ATOM                X               Y               Z
      1  N        -1.0622146775   -1.0609794518    0.0000000000
      2  N        -2.1305556929   -0.5657228523    0.0000000000
      3  F        -2.1523605227    0.9414306226    0.0000000000
      4  I         0.7920766625    0.0693421431    0.0000000000

Z-matrix Print:
$molecule
0 1
I 
N  1 2.171641
N  2 1.177553 1 123.763462
F  3 1.507311 2 115.700150 1 -0.000000 0
$end


 --------------------------------------------------------------
             Orbital Energies (a.u.) and Symmetries
 --------------------------------------------------------------

 Alpha MOs, Restricted
 -- Occupied --                  
******* -176.35 -165.76 -165.75 -165.75  -35.85  -31.34  -31.34
  1 A'    2 A'    3 A'    1 A"    4 A'    5 A'    6 A'    2 A"                 
-31.335 -24.702 -22.994 -22.993 -22.992 -22.986 -22.986 -14.498
  7 A'    8 A'    9 A'    3 A"   10 A'    4 A"   11 A'   12 A'                 
-14.454  -6.398  -4.815  -4.794  -4.793  -2.079  -2.074  -2.072
 13 A'   14 A'   15 A'    5 A"   16 A'   17 A'    6 A"   18 A'                 
 -2.055  -2.055  -1.225  -1.102  -0.731  -0.635  -0.547  -0.513
 19 A'    7 A"   20 A'   21 A'   22 A'   23 A'   24 A'    8 A"                 
 -0.500  -0.411  -0.402  -0.343  -0.311  -0.299
 25 A'    9 A"   26 A'   27 A'   10 A"   28 A'                                 
 -- Virtual --                   
 -0.160  -0.095  -0.006   0.058   0.082   0.092   0.092   0.139
 29 A'   11 A"   30 A'   31 A'   32 A'   12 A"   33 A'   34 A'                 
  0.149   0.155   0.177   0.183   0.193   0.214   0.250   0.261
 35 A'   13 A"   36 A'   37 A'   14 A"   38 A'   15 A"   39 A'                 
  0.283   0.368   0.381   0.405   0.412   0.419   0.459   0.543
 40 A'   41 A'   16 A"   42 A'   17 A"   43 A'   44 A'   45 A'                 
  0.625   0.702   0.708   0.758   0.800   0.811   0.939   0.976
 46 A'   47 A'   18 A"   48 A'   19 A"   49 A'   50 A'   51 A'                 
  1.212   1.242   1.263   1.283   1.289   1.376   1.384   1.609
 52 A'   20 A"   53 A'   54 A'   21 A"   55 A'   56 A'   22 A"                 
  1.697   1.711   1.768   2.048   2.101   2.297   2.391   2.667
 57 A'   23 A"   58 A'   59 A'   24 A"   60 A'   61 A'   62 A'                 
  2.706   2.976   3.513   3.600   3.732   3.769   3.788   3.819
 25 A"   63 A'   64 A'   26 A"   65 A'   27 A"   66 A'   28 A"                 
  3.885   3.924   3.927   3.948   3.957   3.972   4.037   4.182
 29 A"   30 A"   67 A'   68 A'   31 A"   69 A'   70 A'   71 A'                 
  4.329   4.429   4.851   5.941   5.950   5.977   6.275   6.334
 72 A'   73 A'   74 A'   32 A"   75 A'   76 A'   33 A"   77 A'                 
  6.383  27.770  28.284  28.295  28.312  28.493  28.503  28.503
 78 A'   79 A'   34 A"   80 A'   81 A'   35 A"   36 A"   82 A'                 
 28.532  28.611  35.071  35.808  66.759 127.830 127.838 127.864
 83 A'   84 A'   85 A'   86 A'   87 A'   37 A"   88 A'   89 A'                 
151.5761901.737
 90 A'   91 A'                                                                 

 Beta MOs, Restricted
 -- Occupied --                  
******* -176.35 -165.76 -165.75 -165.75  -35.85  -31.34  -31.34
  1 A'    2 A'    3 A'    1 A"    4 A'    5 A'    6 A'    2 A"                 
-31.335 -24.702 -22.994 -22.993 -22.992 -22.986 -22.986 -14.498
  7 A'    8 A'    9 A'    3 A"   10 A'    4 A"   11 A'   12 A'                 
-14.454  -6.398  -4.815  -4.794  -4.793  -2.079  -2.074  -2.072
 13 A'   14 A'   15 A'    5 A"   16 A'   17 A'    6 A"   18 A'                 
 -2.055  -2.055  -1.225  -1.102  -0.731  -0.635  -0.547  -0.513
 19 A'    7 A"   20 A'   21 A'   22 A'   23 A'   24 A'    8 A"                 
 -0.500  -0.411  -0.402  -0.343  -0.311  -0.299
 25 A'    9 A"   26 A'   27 A'   10 A"   28 A'                                 
 -- Virtual --                   
 -0.160  -0.095  -0.006   0.058   0.082   0.092   0.092   0.139
 29 A'   11 A"   30 A'   31 A'   32 A'   12 A"   33 A'   34 A'                 
  0.149   0.155   0.177   0.183   0.193   0.214   0.250   0.261
 35 A'   13 A"   36 A'   37 A'   14 A"   38 A'   15 A"   39 A'                 
  0.283   0.368   0.381   0.405   0.412   0.419   0.459   0.543
 40 A'   41 A'   16 A"   42 A'   17 A"   43 A'   44 A'   45 A'                 
  0.625   0.702   0.708   0.758   0.800   0.811   0.939   0.976
 46 A'   47 A'   18 A"   48 A'   19 A"   49 A'   50 A'   51 A'                 
  1.212   1.242   1.263   1.283   1.289   1.376   1.384   1.609
 52 A'   20 A"   53 A'   54 A'   21 A"   55 A'   56 A'   22 A"                 
  1.697   1.711   1.768   2.048   2.101   2.297   2.391   2.667
 57 A'   23 A"   58 A'   59 A'   24 A"   60 A'   61 A'   62 A'                 
  2.706   2.976   3.513   3.600   3.732   3.769   3.788   3.819
 25 A"   63 A'   64 A'   26 A"   65 A'   27 A"   66 A'   28 A"                 
  3.885   3.924   3.927   3.948   3.957   3.972   4.037   4.182
 29 A"   30 A"   67 A'   68 A'   31 A"   69 A'   70 A'   71 A'                 
  4.329   4.429   4.851   5.941   5.950   5.977   6.275   6.334
 72 A'   73 A'   74 A'   32 A"   75 A'   76 A'   33 A"   77 A'                 
  6.383  27.770  28.284  28.295  28.312  28.493  28.503  28.503
 78 A'   79 A'   34 A"   80 A'   81 A'   35 A"   36 A"   82 A'                 
 28.532  28.611  35.071  35.808  66.759 127.830 127.838 127.864
 83 A'   84 A'   85 A'   86 A'   87 A'   37 A"   88 A'   89 A'                 
151.5761901.737
 90 A'   91 A'                                                                 
 --------------------------------------------------------------

          Ground-State Mulliken Net Atomic Charges

     Atom                 Charge (a.u.)
  ----------------------------------------
      1 N                     0.061938
      2 N                    -0.128110
      3 F                    -0.126500
      4 I                     0.192671
  ----------------------------------------
  Sum of atomic charges =     0.000000

 -----------------------------------------------------------------
                    Cartesian Multipole Moments
 -----------------------------------------------------------------
    Charge (ESU x 10^10)
                 0.0000
    Dipole Moment (Debye)
         X       2.1449      Y      -0.2702      Z       0.0000
       Tot       2.1618
    Quadrupole Moments (Debye-Ang)
        XX     -45.7190     XY       3.0331     YY     -46.2550
        XZ      -0.0000     YZ      -0.0000     ZZ     -43.7986
    Octopole Moments (Debye-Ang^2)
       XXX      36.5592    XXY       1.8353    XYY      10.3399
       YYY       8.3210    XXZ      -0.0000    XYZ      -0.0000
       YYZ      -0.0000    XZZ       4.6943    YZZ       1.5862
       ZZZ       0.0000
    Hexadecapole Moments (Debye-Ang^3)
      XXXX    -501.5533   XXXY       1.6306   XXYY    -107.5287
      XYYY     -10.6283   YYYY    -131.3174   XXXZ      -0.0000
      XXYZ      -0.0000   XYYZ      -0.0000   YYYZ      -0.0000
      XXZZ     -87.4256   XYZZ      -2.5556   YYZZ     -29.9083
      XZZZ      -0.0000   YZZZ      -0.0000   ZZZZ     -51.9527
 -----------------------------------------------------------------
Archival summary:
1\1\TWL02\OPT\ProcedureUnspecified\BasisUnspecified\112\taweetha\TueOct3013:46:242018TueOct3013:46:242018\0\\#,OPT,ProcedureUnspecified,BasisUnspecified,\\0,1\I\N,1,2.17164\N,2,1.17755,1,123.763\F,3,1.50731,2,115.7,1,-0,0\\\@

 Total job time:  95.19s(wall), 94.26s(cpu) 
 Tue Oct 30 13:46:24 2018

        *************************************************************
        *                                                           *
        *  Thank you very much for using Q-Chem.  Have a nice day.  *
        *                                                           *
        *************************************************************


 
User input: 2 of 2 
 
Q-Chem Developer Version!
                  Welcome to Q-Chem
     A Quantum Leap Into The Future Of Chemistry


 Q-Chem 5.1, Q-Chem, Inc., Pleasanton, CA (2018)

 Yihan Shao,  Zhengting Gan,  E. Epifanovsky,  A. T. B. Gilbert,  M. Wormit,  
 J. Kussmann,  A. W. Lange,  A. Behn,  Jia Deng,  Xintian Feng,  D. Ghosh,  
 M. Goldey,  P. R. Horn,  L. D. Jacobson,  I. Kaliman,  T. Kus,  A. Landau,  
 Jie Liu,  E. I. Proynov,  R. M. Richard,  R. P. Steele,  E. J. Sundstrom,  
 H. L. Woodcock III,  P. M. Zimmerman,  D. Zuev,  B. Albrecht,  E. Alguire,  
 S. A. Baeppler,  D. Barton,  Z. Benda,  Y. A. Bernard,  E. J. Berquist,  
 K. B. Bravaya,  H. Burton,  D. Casanova,  Chun-Min Chang,  Yunqing Chen,  
 A. Chien,  K. D. Closser,  M. P. Coons,  S. Coriani,  S. Dasgupta,  
 A. L. Dempwolff,  M. Diedenhofen,  Hainam Do,  R. G. Edgar,  Po-Tung Fang,  
 S. Faraji,  S. Fatehi,  Qingguo Feng,  K. D. Fenk,  J. Fosso-Tande,  
 Qinghui Ge,  A. Ghysels,  G. Gidofalvi,  J. Gomes,  J. Gonthier,  A. Gunina,  
 D. Hait,  M. W. D. Hanson-Heine,  P. H. P. Harbach,  A. W. Hauser,  
 J. E. Herr,  E. G. Hohenstein,  Z. C. Holden,  Kerwin Hui,  B. C. Huynh,  
 T.-C. Jagau,  Hyunjun Ji,  B. Kaduk,  K. Khistyaev,  Jaehoon Kim,  
 P. Klunzinger,  K. Koh,  D. Kosenkov,  L. Koulias,  T. Kowalczyk,  
 C. M. Krauter,  A. Kunitsa,  Ka Un Lao,  A. Laurent,  K. V. Lawler,  
 Joonho Lee,  D. Lefrancois,  S. Lehtola,  D. S. Levine,  Yi-Pei Li,  
 You-Sheng Lin,  Fenglai Liu,  E. Livshits,  A. Luenser,  P. Manohar,  
 E. Mansoor,  S. F. Manzer,  Shan-Ping Mao,  Yuezhi Mao,  N. Mardirossian,  
 A. V. Marenich,  T. Markovich,  L. A. Martinez-Martinez,  S. A. Maurer,  
 N. J. Mayhall,  S. C. McKenzie,  J.-M. Mewes,  A. F. Morrison,  
 J. W. Mullinax,  K. Nanda,  T. S. Nguyen-Beck,  R. Olivares-Amaya,  
 J. A. Parkhill,  T. M. Perrine,  F. Plasser,  P. Pokhilko,  S. Prager,  
 A. Prociuk,  E. Ramos,  D. R. Rehn,  F. Rob,  M. Schneider,  N. Sergueev,  
 S. M. Sharada,  S. Sharma,  D. W. Small,  T. Stauch,  T. Stein,  
 Yu-Chuan Su,  A. J. W. Thom,  A. Tkatchenko,  T. Tsuchimochi,  N. M. Tubman,  
 L. Vogt,  M. L. Vidal,  O. Vydrov,  M. A. Watson,  J. Wenzel,  
 M. de Wergifosse,  T. A. Wesolowski,  A. White,  J. Witte,  A. Yamada,  
 Jun Yang,  K. Yao,  S. Yeganeh,  S. R. Yost,  Zhi-Qiang You,  A. Zech,  
 Igor Ying Zhang,  Xing Zhang,  Yan Zhao,  Ying Zhu,  B. R. Brooks,  
 G. K. L. Chan,  C. J. Cramer,  M. S. Gordon,  W. J. Hehre,  A. Klamt,  
 M. W. Schmidt,  C. D. Sherrill,  D. G. Truhlar,  A. Aspuru-Guzik,  R. Baer,  
 A. T. Bell,  N. A. Besley,  Jeng-Da Chai,  A. E. DePrince, III,  
 R. A. DiStasio Jr.,  A. Dreuw,  B. D. Dunietz,  T. R. Furlani,  
 Chao-Ping Hsu,  Yousung Jung,  Jing Kong,  D. S. Lambrecht,  WanZhen Liang,  
 C. Ochsenfeld,  V. A. Rassolov,  L. V. Slipchenko,  J. E. Subotnik,  
 T. Van Voorhis,  J. M. Herbert,  A. I. Krylov,  P. M. W. Gill,  M. Head-Gordon

 Contributors to earlier versions of Q-Chem not listed above: 
 R. D. Adamson,  B. Austin,  J. Baker,  G. J. O. Beran,  K. Brandhorst,  
 S. T. Brown,  E. F. C. Byrd,  A. K. Chakraborty,  C.-L. Cheng,  
 Siu Hung Chien,  D. M. Chipman,  D. L. Crittenden,  H. Dachsel,  
 R. J. Doerksen,  A. D. Dutoi,  L. Fusti-Molnar,  W. A. Goddard III,  
 A. Golubeva-Zadorozhnaya,  S. R. Gwaltney,  G. Hawkins,  A. Heyden,  
 S. Hirata,  G. Kedziora,  F. J. Keil,  C. Kelley,  Jihan Kim,  R. A. King,  
 R. Z. Khaliullin,  P. P. Korambath,  W. Kurlancheek,  A. M. Lee,  M. S. Lee,  
 S. V. Levchenko,  Ching Yeh Lin,  D. Liotard,  R. C. Lochan,  I. Lotan,  
 P. E. Maslen,  N. Nair,  D. P. O'Neill,  D. Neuhauser,  E. Neuscamman,  
 C. M. Oana,  R. Olson,  B. Peters,  R. Peverati,  P. A. Pieniazek,  
 Y. M. Rhee,  J. Ritchie,  M. A. Rohrdanz,  E. Rosta,  N. J. Russ,  
 H. F. Schaefer III,  N. E. Schultz,  N. Shenvi,  A. C. Simmonett,  A. Sodt,  
 D. Stuck,  K. S. Thanthiriwatte,  V. Vanovschi,  Tao Wang,  A. Warshel,  
 C. F. Williams,  Q. Wu,  X. Xu,  W. Zhang

 Please cite Q-Chem as follows:
 Y. Shao et al., Mol. Phys. 113, 184-215 (2015)
 DOI: 10.1080/00268976.2014.952696

 Q-Chem 5.1.1 for Intel X86 EM64T Linux

 Parts of Q-Chem use Armadillo 8.300.2 (Tropical Shenanigans).
 http://arma.sourceforge.net/

 Q-Chem begins on Tue Oct 30 13:46:24 2018  

Host: 
0

     Scratch files written to /scratch/taweetham/qchem16613//
The previous job contains 0 fragments, simply inherited here
Input Ideriv = 2
Curr. Ideriv = -1
Max.  Ideriv = 2

Checking the input file for inconsistencies... 	...done.

--------------------------------------------------------------
User input:
--------------------------------------------------------------

$molecule
read
$end

$rem
   job_type 	frequency
   basis 	6-311++g**
   method	b3lyp	
$end


--------------------------------------------------------------
 ----------------------------------------------------------------
             Standard Nuclear Orientation (Angstroms)
    I     Atom           X                Y                Z
 ----------------------------------------------------------------
    1      N       1.0766686408    -1.0598942581     0.0000000000
    2      N       2.1398204332    -0.5535940598     0.0000000000
    3      F       2.1460069141     0.9537044425     0.0000000000
    4      I      -0.7892355801     0.0511524197    -0.0000000000
 ----------------------------------------------------------------
 Molecular Point Group                 Cs    NOp =  2
 Largest Abelian Subgroup              Cs    NOp =  2
 Nuclear Repulsion Energy =   297.0034761517 hartrees
 There are       38 alpha and       38 beta electrons
 Requested basis set is 6-311++G(d,p)
 There are 42 shells and 128 basis functions

 Total QAlloc Memory Limit   2000 MB
 Mega-Array Size       188 MB
 MEM_STATIC part       192 MB

                       Distance Matrix (Angstroms)
             N (  1)   N (  2)   F (  3)
   N (  2)  1.177553
   F (  3)  2.279926  1.507311
   I (  4)  2.171641  2.990834  3.070871

 A cutoff of  1.0D-11 yielded    777 shell pairs
 There are      7550 function pairs (      8538 Cartesian)
 Smallest overlap matrix eigenvalue = 1.78E-04
 Guess from superposition of atomic densities
 Warning:  Energy on first SCF cycle will be non-variational
 SAD guess density has 76.000000 electrons

 -----------------------------------------------------------------------
  General SCF calculation program by
  Eric Jon Sundstrom, Paul Horn, Yuezhi Mao, Dmitri Zuev, Alec White,
  David Stuck, Shaama M.S., Shane Yost, Joonho Lee, David Small,
  Daniel Levine, Susi Lehtola, Hugh Burton, Evgeny Epifanovsky
 -----------------------------------------------------------------------
 Exchange:     0.2000 Hartree-Fock + 0.0800 Slater + 0.7200 B88
 Correlation:  0.1900 VWN1RPA + 0.8100 LYP
 Using SG-1 standard quadrature grid
 A restricted SCF calculation will be
 performed using DIIS
 SCF converges when DIIS error is below 1.0e-08
 ---------------------------------------
  Cycle       Energy         DIIS error
 ---------------------------------------
    1   -7129.1051170889      4.29e-02  
    2   -7128.7806736282      5.25e-03  
    3   -7128.6171248598      1.21e-02  
    4   -7128.8150090770      1.87e-03  
    5   -7128.8174237410      1.29e-03  
    6   -7128.8200056575      3.13e-04  
    7   -7128.8201434473      5.41e-05  
    8   -7128.8201461802      1.09e-05  
    9   -7128.8201462565      8.39e-06  
   10   -7128.8201464306      1.62e-06  
   11   -7128.8201464377      2.44e-07  
   12   -7128.8201464378      4.98e-08  
   13   -7128.8201464379      1.29e-08  
   14   -7128.8201464378      3.00e-09  Convergence criterion met
 ---------------------------------------
 SCF time:   CPU 12.37s  wall 13.00s 
 SCF   energy in the final basis set =    -7128.8201464378
 Total energy in the final basis set =    -7128.8201464378

 --------------------------------------------------------------
             Orbital Energies (a.u.) and Symmetries
 --------------------------------------------------------------

 Alpha MOs, Restricted
 -- Occupied --                  
******* -176.35 -165.76 -165.75 -165.75  -35.85  -31.34  -31.34
  1 A'    2 A'    3 A'    1 A"    4 A'    5 A'    6 A'    2 A"                 
-31.335 -24.702 -22.994 -22.993 -22.992 -22.986 -22.986 -14.498
  7 A'    8 A'    9 A'    3 A"   10 A'    4 A"   11 A'   12 A'                 
-14.454  -6.398  -4.815  -4.794  -4.793  -2.079  -2.074  -2.072
 13 A'   14 A'   15 A'    5 A"   16 A'   17 A'    6 A"   18 A'                 
 -2.055  -2.055  -1.225  -1.102  -0.731  -0.635  -0.547  -0.513
 19 A'    7 A"   20 A'   21 A'   22 A'   23 A'   24 A'    8 A"                 
 -0.500  -0.411  -0.402  -0.343  -0.311  -0.299
 25 A'    9 A"   26 A'   27 A'   10 A"   28 A'                                 
 -- Virtual --                   
 -0.160  -0.095  -0.006   0.058   0.082   0.092   0.092   0.139
 29 A'   11 A"   30 A'   31 A'   32 A'   12 A"   33 A'   34 A'                 
  0.149   0.155   0.177   0.183   0.193   0.214   0.250   0.261
 35 A'   13 A"   36 A'   37 A'   14 A"   38 A'   15 A"   39 A'                 
  0.283   0.368   0.381   0.405   0.412   0.419   0.459   0.543
 40 A'   41 A'   16 A"   42 A'   17 A"   43 A'   44 A'   45 A'                 
  0.625   0.702   0.708   0.758   0.800   0.811   0.939   0.976
 46 A'   47 A'   18 A"   48 A'   19 A"   49 A'   50 A'   51 A'                 
  1.212   1.242   1.263   1.283   1.289   1.376   1.384   1.609
 52 A'   20 A"   53 A'   54 A'   21 A"   55 A'   56 A'   22 A"                 
  1.697   1.711   1.768   2.048   2.101   2.297   2.391   2.667
 57 A'   23 A"   58 A'   59 A'   24 A"   60 A'   61 A'   62 A'                 
  2.706   2.976   3.513   3.600   3.732   3.769   3.788   3.819
 25 A"   63 A'   64 A'   26 A"   65 A'   27 A"   66 A'   28 A"                 
  3.885   3.924   3.927   3.948   3.957   3.972   4.037   4.182
 29 A"   30 A"   67 A'   68 A'   31 A"   69 A'   70 A'   71 A'                 
  4.329   4.429   4.851   5.941   5.950   5.977   6.275   6.334
 72 A'   73 A'   74 A'   32 A"   75 A'   76 A'   33 A"   77 A'                 
  6.383  27.770  28.284  28.295  28.312  28.493  28.503  28.503
 78 A'   79 A'   34 A"   80 A'   81 A'   35 A"   36 A"   82 A'                 
 28.532  28.611  35.071  35.808  66.759 127.830 127.838 127.864
 83 A'   84 A'   85 A'   86 A'   87 A'   37 A"   88 A'   89 A'                 
151.5761901.737
 90 A'   91 A'                                                                 

 Beta MOs, Restricted
 -- Occupied --                  
******* -176.35 -165.76 -165.75 -165.75  -35.85  -31.34  -31.34
  1 A'    2 A'    3 A'    1 A"    4 A'    5 A'    6 A'    2 A"                 
-31.335 -24.702 -22.994 -22.993 -22.992 -22.986 -22.986 -14.498
  7 A'    8 A'    9 A'    3 A"   10 A'    4 A"   11 A'   12 A'                 
-14.454  -6.398  -4.815  -4.794  -4.793  -2.079  -2.074  -2.072
 13 A'   14 A'   15 A'    5 A"   16 A'   17 A'    6 A"   18 A'                 
 -2.055  -2.055  -1.225  -1.102  -0.731  -0.635  -0.547  -0.513
 19 A'    7 A"   20 A'   21 A'   22 A'   23 A'   24 A'    8 A"                 
 -0.500  -0.411  -0.402  -0.343  -0.311  -0.299
 25 A'    9 A"   26 A'   27 A'   10 A"   28 A'                                 
 -- Virtual --                   
 -0.160  -0.095  -0.006   0.058   0.082   0.092   0.092   0.139
 29 A'   11 A"   30 A'   31 A'   32 A'   12 A"   33 A'   34 A'                 
  0.149   0.155   0.177   0.183   0.193   0.214   0.250   0.261
 35 A'   13 A"   36 A'   37 A'   14 A"   38 A'   15 A"   39 A'                 
  0.283   0.368   0.381   0.405   0.412   0.419   0.459   0.543
 40 A'   41 A'   16 A"   42 A'   17 A"   43 A'   44 A'   45 A'                 
  0.625   0.702   0.708   0.758   0.800   0.811   0.939   0.976
 46 A'   47 A'   18 A"   48 A'   19 A"   49 A'   50 A'   51 A'                 
  1.212   1.242   1.263   1.283   1.289   1.376   1.384   1.609
 52 A'   20 A"   53 A'   54 A'   21 A"   55 A'   56 A'   22 A"                 
  1.697   1.711   1.768   2.048   2.101   2.297   2.391   2.667
 57 A'   23 A"   58 A'   59 A'   24 A"   60 A'   61 A'   62 A'                 
  2.706   2.976   3.513   3.600   3.732   3.769   3.788   3.819
 25 A"   63 A'   64 A'   26 A"   65 A'   27 A"   66 A'   28 A"                 
  3.885   3.924   3.927   3.948   3.957   3.972   4.037   4.182
 29 A"   30 A"   67 A'   68 A'   31 A"   69 A'   70 A'   71 A'                 
  4.329   4.429   4.851   5.941   5.950   5.977   6.275   6.334
 72 A'   73 A'   74 A'   32 A"   75 A'   76 A'   33 A"   77 A'                 
  6.383  27.770  28.284  28.295  28.312  28.493  28.503  28.503
 78 A'   79 A'   34 A"   80 A'   81 A'   35 A"   36 A"   82 A'                 
 28.532  28.611  35.071  35.808  66.759 127.830 127.838 127.864
 83 A'   84 A'   85 A'   86 A'   87 A'   37 A"   88 A'   89 A'                 
151.5761901.737
 90 A'   91 A'                                                                 
 --------------------------------------------------------------

          Ground-State Mulliken Net Atomic Charges

     Atom                 Charge (a.u.)
  ----------------------------------------
      1 N                     0.061795
      2 N                    -0.127935
      3 F                    -0.126529
      4 I                     0.192669
  ----------------------------------------
  Sum of atomic charges =     0.000000

 -----------------------------------------------------------------
                    Cartesian Multipole Moments
 -----------------------------------------------------------------
    Charge (ESU x 10^10)
                 0.0000
    Dipole Moment (Debye)
         X      -2.1420      Y      -0.2926      Z       0.0000
       Tot       2.1619
    Quadrupole Moments (Debye-Ang)
        XX     -45.6710     XY      -3.0063     YY     -46.3120
        XZ      -0.0000     YZ      -0.0000     ZZ     -43.7985
    Octopole Moments (Debye-Ang^2)
       XXX     -37.0959    XXY       2.1052    XYY     -10.4909
       YYY       9.3854    XXZ       0.0000    XYZ       0.0000
       YYZ       0.0000    XZZ      -4.8645    YZZ       1.9748
       ZZZ       0.0000
    Hexadecapole Moments (Debye-Ang^3)
      XXXX    -501.9643   XXXY      -3.0929   XXYY    -107.8921
      XYYY       8.9832   YYYY    -131.2653   XXXZ      -0.0000
      XXYZ       0.0000   XYYZ      -0.0000   YYYZ      -0.0000
      XXZZ     -87.5059   XYZZ       2.0128   YYZZ     -29.8964
      XZZZ      -0.0000   YZZZ      -0.0000   ZZZZ     -51.9520
 -----------------------------------------------------------------
 Calculating MO derivatives via CPSCF
   1         3          12      0.154757    0.050607
   2         3          12      0.025118    0.009467
   3         3          12      0.002887    0.001113
   4         3          12      0.000315    0.000126
   5        11           4      0.000026    0.000014
   6        14           1      0.000001    0.000001
   7        15           0      0.000000    0.000000    Roots Converged
 Time for AOints: 3.3 s (CPU) 3.3 s (wall)
 ------------------------------------------------------------------------------
                     AOints        : Timing summary (seconds)
 ------------------------------------------------------------------------------
     job step          cpu (% of tot)      sys (% of tot)     wall (% of tot)
 ------------------------------------------------------------------------------
  cpscf_lag         0.3380E+02 (52.7)   0.4900E-04 (17.3)   0.3384E+02 (52.7)
  iterzp            0.2699E+02 (42.1)   0.2350E-03 (82.7)   0.2700E+02 (42.1)
  make_fx           0.0000E+00 ( 0.0)   0.0000E+00 ( 0.0)   0.0000E+00 ( 0.0)
  AOints            0.3291E+01 ( 5.1)   0.0000E+00 ( 0.0)   0.3293E+01 ( 5.1)
 ------------------------------------------------------------------------------
   Grand Totals     0.6415E+02          0.2840E-03          0.6420E+02
 ------------------------------------------------------------------------------
 Calculating analytic Hessian of the SCF energy
 Polarizability Matrix (a.u.)
            1           2           3
    1 -77.0392151   3.2665448   0.0000000
    2   3.2665448 -41.6698071  -0.0000000
    3   0.0000000  -0.0000000 -28.3283879

 Direct stationary perturbation theory relativistic correction:

 rels  =      97.041701515387
 relv  =    -321.024455713974
 rel2e =      41.139929051008
 E_rel =    -182.842825147578

 Hessian of the SCF Energy
            1           2           3           4           5           6
    1   0.7287213   0.2843264   0.0000000  -0.6919740  -0.2276765  -0.0000000
    2   0.2843264   0.3091422   0.0000000  -0.2646165  -0.1774707  -0.0000000
    3   0.0000000   0.0000000   0.0525009  -0.0000000  -0.0000000  -0.0443182
    4  -0.6919740  -0.2646165  -0.0000000   0.8026104   0.1793820   0.0000000
    5  -0.2276765  -0.1774707  -0.0000000   0.1793820   0.2021230   0.0000000
    6  -0.0000000  -0.0000000  -0.0443182   0.0000000   0.0000000   0.0490902
    7  -0.0013153  -0.0510802   0.0000000  -0.0461005   0.0417541  -0.0000000
    8  -0.0869178  -0.0866201   0.0000000   0.0708117  -0.0273049  -0.0000000
    9   0.0000000   0.0000000   0.0189801  -0.0000000  -0.0000000  -0.0207105
   10  -0.0354321   0.0313703  -0.0000000  -0.0645359   0.0065404   0.0000000
   11   0.0302679  -0.0450513   0.0000000   0.0144228   0.0026526  -0.0000000
   12  -0.0000000  -0.0000000  -0.0271627   0.0000000   0.0000000   0.0159385
            7           8           9          10          11          12
    1  -0.0013153  -0.0869178   0.0000000  -0.0354321   0.0302679  -0.0000000
    2  -0.0510802  -0.0866201   0.0000000   0.0313703  -0.0450513  -0.0000000
    3   0.0000000   0.0000000   0.0189801  -0.0000000   0.0000000  -0.0271627
    4  -0.0461005   0.0708117  -0.0000000  -0.0645359   0.0144228   0.0000000
    5   0.0417541  -0.0273049  -0.0000000   0.0065404   0.0026526   0.0000000
    6  -0.0000000  -0.0000000  -0.0207105   0.0000000  -0.0000000   0.0159385
    7   0.0453329   0.0157679   0.0000000   0.0020829  -0.0064418  -0.0000000
    8   0.0157679   0.1051365  -0.0000000   0.0003382   0.0087885  -0.0000000
    9   0.0000000  -0.0000000   0.0086637  -0.0000000  -0.0000000  -0.0069333
   10   0.0020829   0.0003382  -0.0000000   0.0978851  -0.0382490  -0.0000000
   11  -0.0064418   0.0087885  -0.0000000  -0.0382490   0.0336102  -0.0000000
   12  -0.0000000  -0.0000000  -0.0069333  -0.0000000  -0.0000000   0.0181576
 Gradient time:  CPU 85.89 s  wall 86.49 s
 **********************************************************************
 **                                                                  **
 **                       VIBRATIONAL ANALYSIS                       **
 **                       --------------------                       **
 **                                                                  **
 **        VIBRATIONAL FREQUENCIES (CM**-1) AND NORMAL MODES         **
 **     FORCE CONSTANTS (mDYN/ANGSTROM) AND REDUCED MASSES (AMU)     **
 **                  INFRARED INTENSITIES (KM/MOL)                   **
 **                                                                  **
 **********************************************************************


 Mode:                 1                      2                      3
 Frequency:       163.34                 395.59                 438.16
 Force Cnst:      0.3403                 1.5046                 1.6224
 Red. Mass:      21.6496                16.3189                14.3427
 IR Active:          YES                    YES                    YES
 IR Intens:        5.140                 61.876                  1.216
 Raman Active:       YES                    YES                    YES
               X      Y      Z        X      Y      Z        X      Y      Z
 N          0.106  0.293 -0.000    0.698 -0.284  0.000    0.000 -0.000 -0.648
 N          0.222  0.011  0.000    0.546  0.094 -0.000    0.000 -0.000  0.725
 F          0.904  0.069 -0.000   -0.190 -0.272  0.000   -0.000  0.000 -0.230
 I         -0.172 -0.044  0.000   -0.109  0.062 -0.000   -0.000  0.000  0.026
 TransDip  -0.066 -0.031  0.000    0.234  0.093 -0.000   -0.000 -0.000  0.035

 Mode:                 4                      5                      6
 Frequency:       504.76                 724.09                1768.91
 Force Cnst:      2.4141                 4.4180                25.8473
 Red. Mass:      16.0820                14.3015                14.0201
 IR Active:          YES                    YES                    YES
 IR Intens:      194.130                100.994                 68.795
 Raman Active:       YES                    YES                    YES
               X      Y      Z        X      Y      Z        X      Y      Z
 N          0.135 -0.434  0.000   -0.078  0.697  0.000   -0.646 -0.299 -0.000
 N          0.069 -0.631 -0.000    0.415 -0.528 -0.000    0.666  0.218  0.000
 F          0.014  0.624  0.000   -0.233 -0.051  0.000   -0.002  0.058 -0.000
 I         -0.025  0.024 -0.000   -0.002 -0.011 -0.000   -0.002  0.000  0.000
 TransDip  -0.319 -0.312 -0.000   -0.289 -0.142  0.000   -0.007  0.266  0.000

 STANDARD THERMODYNAMIC QUANTITIES AT   298.15 K  AND     1.00 ATM

   This Molecule has  0 Imaginary Frequencies
   Zero point vibrational energy:        5.711 kcal/mol

   Atom    1 Element N  Has Mass   14.00307
   Atom    2 Element N  Has Mass   14.00307
   Atom    3 Element F  Has Mass   18.99840
   Atom    4 Element I  Has Mass  126.90440
   Molecular Mass:   173.908940 amu
   Principal axes and moments of inertia in amu*Bohr^2:
                             1           2           3
    Eigenvalues --      134.27924   877.47401  1011.75325
          X               0.99998    -0.00653    -0.00000
          Y               0.00653     0.99998     0.00000
          Z               0.00000    -0.00000     1.00000
   Rotational Symmetry Number is   1
   The Molecule is an Asymmetric Top
   Translational Enthalpy:        0.889 kcal/mol
   Rotational Enthalpy:           0.889 kcal/mol
   Vibrational Enthalpy:          6.673 kcal/mol
   gas constant (RT):             0.592 kcal/mol
   Translational Entropy:        41.367  cal/mol.K
   Rotational Entropy:           26.280  cal/mol.K
   Vibrational Entropy:           5.251  cal/mol.K

   Total Enthalpy:                9.043 kcal/mol
   Total Entropy:                72.898  cal/mol.K

 ======================================================================

 STANDARD THERMODYNAMIC QUANTITIES FOR ANHARMONIC VIBRATION -- TOSH

   Zero point vibrational energy: ************ kcal/mol

   Vibrational Enthalpy:   ************ kcal/mol
   Vibrational Entropy:             NaN  cal/mol.K

   Total Enthalpy:         ************ kcal/mol
   Total Entropy:                   NaN  cal/mol.K

 ======================================================================

 STANDARD THERMODYNAMIC QUANTITIES FOR ANHARMONIC VIBRATION -- VPT2

   Zero point vibrational energy: ************ kcal/mol

   Vibrational Enthalpy:   ************ kcal/mol
   Vibrational Entropy:             NaN  cal/mol.K

   Total Enthalpy:         ************ kcal/mol
   Total Entropy:                   NaN  cal/mol.K

 ======================================================================

Archival summary:
1\1\TWL02\FREQ\ProcedureUnspecified\BasisUnspecified\112\taweetha\TueOct3013:48:032018TueOct3013:48:032018\0\\#,FREQ,ProcedureUnspecified,BasisUnspecified,\\0,1\I\N,1,2.17164\N,2,1.17755,1,123.763\F,3,1.50731,2,115.7,1,-0,0\\\@

 Total job time:  99.02s(wall), 98.33s(cpu) 
 Tue Oct 30 13:48:03 2018

        *************************************************************
        *                                                           *
        *  Thank you very much for using Q-Chem.  Have a nice day.  *
        *                                                           *
        *************************************************************
