# Supplementary material for: Geometric and energetic data from ab initio calculations of haloethene, haloimine, halomethylenephosphine, haloiminophosphine, halodiazene, halodiphosphene and halocyclopropane
Source: Data Brief. 2019 Nov 2;27:104738. doi: 10.1016/j.dib.2019.104738 (PMC6861602; doi:10.1016/j.dib.2019.104738)
Supplement: Multimedia component 6 [file mmc6.zip › NN/B3LYP/HENNBrE.out]

Q-Chem Developer Version!
                  Welcome to Q-Chem
     A Quantum Leap Into The Future Of Chemistry


 Q-Chem 5.1, Q-Chem, Inc., Pleasanton, CA (2018)

 Yihan Shao,  Zhengting Gan,  E. Epifanovsky,  A. T. B. Gilbert,  M. Wormit,  
 J. Kussmann,  A. W. Lange,  A. Behn,  Jia Deng,  Xintian Feng,  D. Ghosh,  
 M. Goldey,  P. R. Horn,  L. D. Jacobson,  I. Kaliman,  T. Kus,  A. Landau,  
 Jie Liu,  E. I. Proynov,  R. M. Richard,  R. P. Steele,  E. J. Sundstrom,  
 H. L. Woodcock III,  P. M. Zimmerman,  D. Zuev,  B. Albrecht,  E. Alguire,  
 S. A. Baeppler,  D. Barton,  Z. Benda,  Y. A. Bernard,  E. J. Berquist,  
 K. B. Bravaya,  H. Burton,  D. Casanova,  Chun-Min Chang,  Yunqing Chen,  
 A. Chien,  K. D. Closser,  M. P. Coons,  S. Coriani,  S. Dasgupta,  
 A. L. Dempwolff,  M. Diedenhofen,  Hainam Do,  R. G. Edgar,  Po-Tung Fang,  
 S. Faraji,  S. Fatehi,  Qingguo Feng,  K. D. Fenk,  J. Fosso-Tande,  
 Qinghui Ge,  A. Ghysels,  G. Gidofalvi,  J. Gomes,  J. Gonthier,  A. Gunina,  
 D. Hait,  M. W. D. Hanson-Heine,  P. H. P. Harbach,  A. W. Hauser,  
 J. E. Herr,  E. G. Hohenstein,  Z. C. Holden,  Kerwin Hui,  B. C. Huynh,  
 T.-C. Jagau,  Hyunjun Ji,  B. Kaduk,  K. Khistyaev,  Jaehoon Kim,  
 P. Klunzinger,  K. Koh,  D. Kosenkov,  L. Koulias,  T. Kowalczyk,  
 C. M. Krauter,  A. Kunitsa,  Ka Un Lao,  A. Laurent,  K. V. Lawler,  
 Joonho Lee,  D. Lefrancois,  S. Lehtola,  D. S. Levine,  Yi-Pei Li,  
 You-Sheng Lin,  Fenglai Liu,  E. Livshits,  A. Luenser,  P. Manohar,  
 E. Mansoor,  S. F. Manzer,  Shan-Ping Mao,  Yuezhi Mao,  N. Mardirossian,  
 A. V. Marenich,  T. Markovich,  L. A. Martinez-Martinez,  S. A. Maurer,  
 N. J. Mayhall,  S. C. McKenzie,  J.-M. Mewes,  A. F. Morrison,  
 J. W. Mullinax,  K. Nanda,  T. S. Nguyen-Beck,  R. Olivares-Amaya,  
 J. A. Parkhill,  T. M. Perrine,  F. Plasser,  P. Pokhilko,  S. Prager,  
 A. Prociuk,  E. Ramos,  D. R. Rehn,  F. Rob,  M. Schneider,  N. Sergueev,  
 S. M. Sharada,  S. Sharma,  D. W. Small,  T. Stauch,  T. Stein,  
 Yu-Chuan Su,  A. J. W. Thom,  A. Tkatchenko,  T. Tsuchimochi,  N. M. Tubman,  
 L. Vogt,  M. L. Vidal,  O. Vydrov,  M. A. Watson,  J. Wenzel,  
 M. de Wergifosse,  T. A. Wesolowski,  A. White,  J. Witte,  A. Yamada,  
 Jun Yang,  K. Yao,  S. Yeganeh,  S. R. Yost,  Zhi-Qiang You,  A. Zech,  
 Igor Ying Zhang,  Xing Zhang,  Yan Zhao,  Ying Zhu,  B. R. Brooks,  
 G. K. L. Chan,  C. J. Cramer,  M. S. Gordon,  W. J. Hehre,  A. Klamt,  
 M. W. Schmidt,  C. D. Sherrill,  D. G. Truhlar,  A. Aspuru-Guzik,  R. Baer,  
 A. T. Bell,  N. A. Besley,  Jeng-Da Chai,  A. E. DePrince, III,  
 R. A. DiStasio Jr.,  A. Dreuw,  B. D. Dunietz,  T. R. Furlani,  
 Chao-Ping Hsu,  Yousung Jung,  Jing Kong,  D. S. Lambrecht,  WanZhen Liang,  
 C. Ochsenfeld,  V. A. Rassolov,  L. V. Slipchenko,  J. E. Subotnik,  
 T. Van Voorhis,  J. M. Herbert,  A. I. Krylov,  P. M. W. Gill,  M. Head-Gordon

 Contributors to earlier versions of Q-Chem not listed above: 
 R. D. Adamson,  B. Austin,  J. Baker,  G. J. O. Beran,  K. Brandhorst,  
 S. T. Brown,  E. F. C. Byrd,  A. K. Chakraborty,  C.-L. Cheng,  
 Siu Hung Chien,  D. M. Chipman,  D. L. Crittenden,  H. Dachsel,  
 R. J. Doerksen,  A. D. Dutoi,  L. Fusti-Molnar,  W. A. Goddard III,  
 A. Golubeva-Zadorozhnaya,  S. R. Gwaltney,  G. Hawkins,  A. Heyden,  
 S. Hirata,  G. Kedziora,  F. J. Keil,  C. Kelley,  Jihan Kim,  R. A. King,  
 R. Z. Khaliullin,  P. P. Korambath,  W. Kurlancheek,  A. M. Lee,  M. S. Lee,  
 S. V. Levchenko,  Ching Yeh Lin,  D. Liotard,  R. C. Lochan,  I. Lotan,  
 P. E. Maslen,  N. Nair,  D. P. O'Neill,  D. Neuhauser,  E. Neuscamman,  
 C. M. Oana,  R. Olson,  B. Peters,  R. Peverati,  P. A. Pieniazek,  
 Y. M. Rhee,  J. Ritchie,  M. A. Rohrdanz,  E. Rosta,  N. J. Russ,  
 H. F. Schaefer III,  N. E. Schultz,  N. Shenvi,  A. C. Simmonett,  A. Sodt,  
 D. Stuck,  K. S. Thanthiriwatte,  V. Vanovschi,  Tao Wang,  A. Warshel,  
 C. F. Williams,  Q. Wu,  X. Xu,  W. Zhang

 Please cite Q-Chem as follows:
 Y. Shao et al., Mol. Phys. 113, 184-215 (2015)
 DOI: 10.1080/00268976.2014.952696

 Q-Chem 5.1.1 for Intel X86 EM64T Linux

 Parts of Q-Chem use Armadillo 8.300.2 (Tropical Shenanigans).
 http://arma.sourceforge.net/

 Q-Chem begins on Tue Oct 30 13:34:27 2018  

Host: 
0

     Scratch files written to /scratch/taweetham/qchem16360//
Input Ideriv = 2
Curr. Ideriv = -1
Max.  Ideriv = 2

Checking the input file for inconsistencies... 	...done.

--------------------------------------------------------------
User input:
--------------------------------------------------------------
$molecule
0 1
N 
N 1 NN 
H 2 NH 1 ANG 
Br 1 NBr 2 ANG  3 DHA

NN=1.25
NH=1.09
NF=1.36
NCl=1.75
NBr=1.94
NI=2.14
ANG=120.0
DHA=0.0
$end

$rem
   job_type	optimization
   basis	6-311++g**
   method	b3lyp
$end

--------------------------------------------------------------
 ----------------------------------------------------------------
             Standard Nuclear Orientation (Angstroms)
    I     Atom           X                Y                Z
 ----------------------------------------------------------------
    1      N       1.1364392986    -0.5962460572    -0.0000000000
    2      N       2.0809170257     0.2225712748     0.0000000000
    3      H       1.8743596303     1.2928207982     0.0000000000
    4      Br     -0.6970243971     0.0377972194    -0.0000000000
 ----------------------------------------------------------------
 Molecular Point Group                 Cs    NOp =  2
 Largest Abelian Subgroup              Cs    NOp =  2
 Nuclear Repulsion Energy =   145.8384509042 hartrees
 There are       25 alpha and       25 beta electrons
 Requested basis set is 6-311++G(d,p)
 There are 36 shells and 99 basis functions

 Total QAlloc Memory Limit   2000 MB
 Mega-Array Size       188 MB
 MEM_STATIC part       192 MB
 A cutoff of  1.0D-11 yielded    631 shell pairs
 There are      4949 function pairs (      5478 Cartesian)
 Smallest overlap matrix eigenvalue = 2.85E-04

 Scale SEOQF with 1.000000e-01/1.000000e-01/1.000000e-01

 Standard Electronic Orientation quadrupole field applied
 Nucleus-field energy     =     0.0000000025 hartrees
 Guess from superposition of atomic densities
 Warning:  Energy on first SCF cycle will be non-variational
 SAD guess density has 50.000000 electrons

 -----------------------------------------------------------------------
  General SCF calculation program by
  Eric Jon Sundstrom, Paul Horn, Yuezhi Mao, Dmitri Zuev, Alec White,
  David Stuck, Shaama M.S., Shane Yost, Joonho Lee, David Small,
  Daniel Levine, Susi Lehtola, Hugh Burton, Evgeny Epifanovsky
 -----------------------------------------------------------------------
 Exchange:     0.2000 Hartree-Fock + 0.0800 Slater + 0.7200 B88
 Correlation:  0.1900 VWN1RPA + 0.8100 LYP
 Using SG-1 standard quadrature grid
 A restricted SCF calculation will be
 performed using DIIS
 SCF converges when DIIS error is below 1.0e-08
 ---------------------------------------
  Cycle       Energy         DIIS error
 ---------------------------------------
    1   -2684.4045650154      4.97e-02  
    2   -2684.1875337177      4.96e-03  
    3   -2684.1418242659      8.37e-03  
    4   -2684.1996518132      2.76e-03  
    5   -2684.2072211986      3.77e-04  
    6   -2684.2072903036      3.29e-04  
    7   -2684.2074311060      2.76e-05  
    8   -2684.2074317636      6.69e-06  
    9   -2684.2074317985      1.93e-06  
   10   -2684.2074318041      3.63e-07  
   11   -2684.2074318043      1.17e-07  
   12   -2684.2074318044      2.78e-08  
   13   -2684.2074318043      4.88e-09  Convergence criterion met
 ---------------------------------------
 SCF time:   CPU 8.21s  wall 9.00s 
 SCF   energy in the final basis set =    -2684.2074318043
 Total energy in the final basis set =    -2684.2074318043

 --------------------------------------------------------------
             Orbital Energies (a.u.) and Symmetries
 --------------------------------------------------------------

 Alpha MOs, Restricted
 -- Occupied --                  
-482.85  -62.51  -56.33  -56.32  -56.32  -14.46  -14.42   -8.71
  1 A'    2 A'    3 A'    1 A"    4 A'    5 A'    6 A'    7 A'                 
 -6.546  -6.532  -6.531  -2.657  -2.653  -2.652  -2.641  -2.641
  8 A'    2 A"    9 A'   10 A'    3 A"   11 A'    4 A"   12 A'                 
 -1.075  -0.813  -0.686  -0.542  -0.451  -0.440  -0.313  -0.311
 13 A'   14 A'   15 A'   16 A'    5 A"   17 A'    6 A"   18 A'                 
 -0.294
 19 A'                                                                         
 -- Virtual --                   
 -0.108  -0.090  -0.012   0.025   0.053   0.053   0.073   0.104
  7 A"   20 A'   21 A'   22 A'    8 A"   23 A'   24 A'   25 A'                 
  0.112   0.125   0.133   0.155   0.162   0.189   0.218   0.248
  9 A"   26 A'   27 A'   28 A'   10 A"   29 A'   30 A'   31 A'                 
  0.340   0.392   0.416   0.437   0.450   0.536   0.557   0.558
 32 A'   33 A'   11 A"   34 A'   35 A'   12 A"   36 A'   13 A"                 
  0.587   0.608   0.735   0.740   0.784   0.831   0.833   0.852
 37 A'   38 A'   39 A'   14 A"   40 A'   15 A"   41 A'   42 A'                 
  0.907   1.041   1.217   1.230   1.410   1.620   1.701   1.817
 43 A'   44 A'   45 A'   16 A"   46 A'   17 A"   47 A'   48 A'                 
  1.827   1.944   1.998   2.012   2.266   2.309   2.359   2.464
 18 A"   49 A'   19 A"   50 A'   20 A"   51 A'   52 A'   53 A'                 
  2.651   2.707   2.951   3.009   3.642   3.755   3.870   3.885
 21 A"   54 A'   55 A'   56 A'   22 A"   57 A'   23 A"   58 A'                 
  3.986   4.005   4.034   4.077   4.199   4.361   4.919   6.577
 24 A"   59 A'   25 A"   60 A'   61 A'   62 A'   63 A'   64 A'                 
  7.533   7.555   7.634  35.191  35.559  47.868 289.729 289.750
 26 A"   65 A'   66 A'   67 A'   68 A'   69 A'   27 A"   70 A'                 
289.8541020.651
 71 A'   72 A'                                                                 

 Beta MOs, Restricted
 -- Occupied --                  
-482.85  -62.51  -56.33  -56.32  -56.32  -14.46  -14.42   -8.71
  1 A'    2 A'    3 A'    1 A"    4 A'    5 A'    6 A'    7 A'                 
 -6.546  -6.532  -6.531  -2.657  -2.653  -2.652  -2.641  -2.641
  8 A'    2 A"    9 A'   10 A'    3 A"   11 A'    4 A"   12 A'                 
 -1.075  -0.813  -0.686  -0.542  -0.451  -0.440  -0.313  -0.311
 13 A'   14 A'   15 A'   16 A'    5 A"   17 A'    6 A"   18 A'                 
 -0.294
 19 A'                                                                         
 -- Virtual --                   
 -0.108  -0.090  -0.012   0.025   0.053   0.053   0.073   0.104
  7 A"   20 A'   21 A'   22 A'    8 A"   23 A'   24 A'   25 A'                 
  0.112   0.125   0.133   0.155   0.162   0.189   0.218   0.248
  9 A"   26 A'   27 A'   28 A'   10 A"   29 A'   30 A'   31 A'                 
  0.340   0.392   0.416   0.437   0.450   0.536   0.557   0.558
 32 A'   33 A'   11 A"   34 A'   35 A'   12 A"   36 A'   13 A"                 
  0.587   0.608   0.735   0.740   0.784   0.831   0.833   0.852
 37 A'   38 A'   39 A'   14 A"   40 A'   15 A"   41 A'   42 A'                 
  0.907   1.041   1.217   1.230   1.410   1.620   1.701   1.817
 43 A'   44 A'   45 A'   16 A"   46 A'   17 A"   47 A'   48 A'                 
  1.827   1.944   1.998   2.012   2.266   2.309   2.359   2.464
 18 A"   49 A'   19 A"   50 A'   20 A"   51 A'   52 A'   53 A'                 
  2.651   2.707   2.951   3.009   3.642   3.755   3.870   3.885
 21 A"   54 A'   55 A'   56 A'   22 A"   57 A'   23 A"   58 A'                 
  3.986   4.005   4.034   4.077   4.199   4.361   4.919   6.577
 24 A"   59 A'   25 A"   60 A'   61 A'   62 A'   63 A'   64 A'                 
  7.533   7.555   7.634  35.191  35.559  47.868 289.729 289.750
 26 A"   65 A'   66 A'   67 A'   68 A'   69 A'   27 A"   70 A'                 
289.8541020.651
 71 A'   72 A'                                                                 
 --------------------------------------------------------------

          Ground-State Mulliken Net Atomic Charges

     Atom                 Charge (a.u.)
  ----------------------------------------
      1 N                    -0.014694
      2 N                    -0.125216
      3 H                     0.220568
      4 Br                   -0.080658
  ----------------------------------------
  Sum of atomic charges =     0.000000

 -----------------------------------------------------------------
                    Cartesian Multipole Moments
 -----------------------------------------------------------------
    Charge (ESU x 10^10)
                 0.0000
    Dipole Moment (Debye)
         X       0.2446      Y       1.9678      Z       0.0000
       Tot       1.9829
    Quadrupole Moments (Debye-Ang)
        XX     -31.1628     XY       3.4002     YY     -29.3001
        XZ      -0.0000     YZ       0.0000     ZZ     -30.1808
    Octopole Moments (Debye-Ang^2)
       XXX     -30.5775    XXY       8.1507    XYY      -2.4469
       YYY       5.6244    XXZ       0.0000    XYZ      -0.0000
       YYZ       0.0000    XZZ      -5.2402    YZZ       0.4170
       ZZZ       0.0000
    Hexadecapole Moments (Debye-Ang^3)
      XXXX    -317.4534   XXXY      11.0144   XXYY     -50.0787
      XYYY       8.7461   YYYY     -53.3513   XXXZ      -0.0000
      XXYZ       0.0000   XYYZ      -0.0000   YYYZ       0.0000
      XXZZ     -53.7758   XYZZ       0.3718   YYZZ     -14.8614
      XZZZ      -0.0000   YZZZ       0.0000   ZZZZ     -33.9125
 -----------------------------------------------------------------
 Calculating analytic gradient of the SCF energy
 Gradient of SCF Energy
            1           2           3           4
    1  -0.0712593   0.0514499   0.0011393   0.0186701
    2  -0.0387013   0.0140524   0.0341476  -0.0094987
    3   0.0000000  -0.0000000  -0.0000000  -0.0000000
 Max gradient component =       7.126E-02
 RMS gradient           =       3.031E-02
 Gradient time:  CPU 2.01 s  wall 3.29 s
 Geometry Optimization Parameters
   NAtoms,    NIC,     NZ,  NCons,   NDum,   NFix, NCnnct, MaxDiis
        4      14       4       0       0       0       0       0


** GEOMETRY OPTIMIZATION IN DELOCALIZED INTERNAL COORDINATES **
   Searching for a Minimum

   Optimization Cycle:   1

                       Coordinates (Angstroms)
     ATOM                X               Y               Z
      1  N         1.1364392986   -0.5962460572    0.0000000000
      2  N         2.0809170257    0.2225712748    0.0000000000
      3  H         1.8743596303    1.2928207982    0.0000000000
      4  Br       -0.6970243971    0.0377972194    0.0000000000
   Point Group: cs    Number of degrees of freedom:     5


   Energy is  -2684.207431804


 Attempting to Generate Delocalized Internal Coordinates

  5 Hessian modes will be used to form the next step
  Hessian Eigenvalues:
     0.160000    0.175927    0.250000    0.348126    0.832368

 Minimum Search - Taking Simple RFO Step
 Searching for Lamda that Minimizes Along All modes
 Value Taken    Lamda =  -0.01321459
 Step Taken.  Stepsize is  0.193505

                             Maximum     Tolerance    Cnvgd?
         Gradient           0.047632      0.000300      NO
         Displacement       0.129682      0.001200      NO
         Energy change     *********      0.000001      NO


 New Cartesian Coordinates Obtained by Inverse Iteration

 Displacement from previous Coordinates is:  0.286123
 ----------------------------------------------------------------
             Standard Nuclear Orientation (Angstroms)
    I     Atom           X                Y                Z
 ----------------------------------------------------------------
    1      N       1.2010061725    -0.5857736484     0.0000000000
    2      N       2.0917899343     0.2262675404     0.0000000000
    3      H       1.7786633792     1.2192305291     0.0000000000
    4      Br     -0.6767679286     0.0972188141     0.0000000000
 ----------------------------------------------------------------
 Molecular Point Group                 Cs    NOp =  2
 Largest Abelian Subgroup              Cs    NOp =  2
 Nuclear Repulsion Energy =   145.5478629212 hartrees
 There are       25 alpha and       25 beta electrons
 Applying Cartesian multipole field
    Component          Value
    ---------          -----
     (2,0,0)        1.00000E-11
     (0,2,0)        2.00000E-11
     (0,0,2)       -3.00000E-11
 Nucleus-field energy     =     0.0000000025 hartrees
 Requested basis set is 6-311++G(d,p)
 There are 36 shells and 99 basis functions
 A cutoff of  1.0D-11 yielded    633 shell pairs
 There are      4952 function pairs (      5481 Cartesian)
 Smallest overlap matrix eigenvalue = 2.28E-04
 Guess MOs from SCF MO coefficient file

 -----------------------------------------------------------------------
  General SCF calculation program by
  Eric Jon Sundstrom, Paul Horn, Yuezhi Mao, Dmitri Zuev, Alec White,
  David Stuck, Shaama M.S., Shane Yost, Joonho Lee, David Small,
  Daniel Levine, Susi Lehtola, Hugh Burton, Evgeny Epifanovsky
 -----------------------------------------------------------------------
 Exchange:     0.2000 Hartree-Fock + 0.0800 Slater + 0.7200 B88
 Correlation:  0.1900 VWN1RPA + 0.8100 LYP
 Using SG-1 standard quadrature grid
 A restricted SCF calculation will be
 performed using DIIS
 SCF converges when DIIS error is below 1.0e-08
 ---------------------------------------
  Cycle       Energy         DIIS error
 ---------------------------------------
    1   -2684.2106766762      1.73e-03  
    2   -2684.2146248561      8.24e-04  
    3   -2684.2138833844      1.18e-03  
    4   -2684.2152104270      2.26e-04  
    5   -2684.2152667585      4.20e-05  
    6   -2684.2152675520      7.84e-06  
    7   -2684.2152675386      9.01e-06  
    8   -2684.2152676470      1.66e-06  
    9   -2684.2152676506      2.34e-07  
   10   -2684.2152676507      3.74e-08  
   11   -2684.2152676507      1.22e-08  
   12   -2684.2152676507      1.32e-09  Convergence criterion met
 ---------------------------------------
 SCF time:   CPU 7.61s  wall 7.00s 
 SCF   energy in the final basis set =    -2684.2152676507
 Total energy in the final basis set =    -2684.2152676507

 --------------------------------------------------------------
             Orbital Energies (a.u.) and Symmetries
 --------------------------------------------------------------

 Alpha MOs, Restricted
 -- Occupied --                  
-482.84  -62.50  -56.32  -56.31  -56.31  -14.46  -14.43   -8.71
  1 A'    2 A'    3 A'    1 A"    4 A'    5 A'    6 A'    7 A'                 
 -6.537  -6.524  -6.523  -2.648  -2.644  -2.644  -2.633  -2.633
  8 A'    2 A"    9 A'   10 A'    3 A"   11 A'    4 A"   12 A'                 
 -1.110  -0.801  -0.699  -0.548  -0.468  -0.453  -0.309  -0.309
 13 A'   14 A'   15 A'   16 A'    5 A"   17 A'    6 A"   18 A'                 
 -0.296
 19 A'                                                                         
 -- Virtual --                   
 -0.101  -0.100  -0.009   0.030   0.053   0.053   0.075   0.103
  7 A"   20 A'   21 A'   22 A'   23 A'    8 A"   24 A'   25 A'                 
  0.109   0.130   0.134   0.154   0.161   0.184   0.217   0.251
  9 A"   26 A'   27 A'   28 A'   10 A"   29 A'   30 A'   31 A'                 
  0.375   0.395   0.420   0.447   0.470   0.538   0.551   0.564
 32 A'   33 A'   11 A"   34 A'   35 A'   12 A"   36 A'   13 A"                 
  0.597   0.604   0.721   0.731   0.780   0.826   0.827   0.834
 37 A'   38 A'   39 A'   14 A"   40 A'   41 A'   15 A"   42 A'                 
  0.905   1.042   1.221   1.227   1.376   1.618   1.745   1.822
 43 A'   44 A'   16 A"   45 A'   46 A'   17 A"   47 A'   18 A"                 
  1.832   1.937   1.999   2.028   2.315   2.325   2.375   2.506
 48 A'   49 A'   19 A"   50 A'   20 A"   51 A'   52 A'   53 A'                 
  2.695   2.718   2.984   3.043   3.642   3.770   3.882   3.924
 21 A"   54 A'   55 A'   56 A'   22 A"   57 A'   23 A"   58 A'                 
  3.993   4.011   4.033   4.087   4.291   4.354   4.933   6.568
 24 A"   59 A'   25 A"   60 A'   61 A'   62 A'   63 A'   64 A'                 
  7.540   7.559   7.644  35.188  35.719  47.864 289.736 289.756
 26 A"   65 A'   66 A'   67 A'   68 A'   69 A'   27 A"   70 A'                 
289.8591020.644
 71 A'   72 A'                                                                 

 Beta MOs, Restricted
 -- Occupied --                  
-482.84  -62.50  -56.32  -56.31  -56.31  -14.46  -14.43   -8.71
  1 A'    2 A'    3 A'    1 A"    4 A'    5 A'    6 A'    7 A'                 
 -6.537  -6.524  -6.523  -2.648  -2.644  -2.644  -2.633  -2.633
  8 A'    2 A"    9 A'   10 A'    3 A"   11 A'    4 A"   12 A'                 
 -1.110  -0.801  -0.699  -0.548  -0.468  -0.453  -0.309  -0.309
 13 A'   14 A'   15 A'   16 A'    5 A"   17 A'    6 A"   18 A'                 
 -0.296
 19 A'                                                                         
 -- Virtual --                   
 -0.101  -0.100  -0.009   0.030   0.053   0.053   0.075   0.103
  7 A"   20 A'   21 A'   22 A'   23 A'    8 A"   24 A'   25 A'                 
  0.109   0.130   0.134   0.154   0.161   0.184   0.217   0.251
  9 A"   26 A'   27 A'   28 A'   10 A"   29 A'   30 A'   31 A'                 
  0.375   0.395   0.420   0.447   0.470   0.538   0.551   0.564
 32 A'   33 A'   11 A"   34 A'   35 A'   12 A"   36 A'   13 A"                 
  0.597   0.604   0.721   0.731   0.780   0.826   0.827   0.834
 37 A'   38 A'   39 A'   14 A"   40 A'   41 A'   15 A"   42 A'                 
  0.905   1.042   1.221   1.227   1.376   1.618   1.745   1.822
 43 A'   44 A'   16 A"   45 A'   46 A'   17 A"   47 A'   18 A"                 
  1.832   1.937   1.999   2.028   2.315   2.325   2.375   2.506
 48 A'   49 A'   19 A"   50 A'   20 A"   51 A'   52 A'   53 A'                 
  2.695   2.718   2.984   3.043   3.642   3.770   3.882   3.924
 21 A"   54 A'   55 A'   56 A'   22 A"   57 A'   23 A"   58 A'                 
  3.993   4.011   4.033   4.087   4.291   4.354   4.933   6.568
 24 A"   59 A'   25 A"   60 A'   61 A'   62 A'   63 A'   64 A'                 
  7.540   7.559   7.644  35.188  35.719  47.864 289.736 289.756
 26 A"   65 A'   66 A'   67 A'   68 A'   69 A'   27 A"   70 A'                 
289.8591020.644
 71 A'   72 A'                                                                 
 --------------------------------------------------------------

          Ground-State Mulliken Net Atomic Charges

     Atom                 Charge (a.u.)
  ----------------------------------------
      1 N                     0.016806
      2 N                    -0.117202
      3 H                     0.228037
      4 Br                   -0.127640
  ----------------------------------------
  Sum of atomic charges =     0.000000

 -----------------------------------------------------------------
                    Cartesian Multipole Moments
 -----------------------------------------------------------------
    Charge (ESU x 10^10)
                 0.0000
    Dipole Moment (Debye)
         X       0.6815      Y       1.8273      Z       0.0000
       Tot       1.9502
    Quadrupole Moments (Debye-Ang)
        XX     -30.8720     XY       2.9565     YY     -29.3541
        XZ      -0.0000     YZ      -0.0000     ZZ     -30.1725
    Octopole Moments (Debye-Ang^2)
       XXX     -30.6176    XXY       5.8704    XYY      -3.3940
       YYY       1.8380    XXZ       0.0000    XYZ       0.0000
       YYZ      -0.0000    XZZ      -5.3594    YZZ      -0.7372
       ZZZ       0.0000
    Hexadecapole Moments (Debye-Ang^3)
      XXXX    -316.6653   XXXY      10.4494   XXYY     -51.0759
      XYYY      10.7800   YYYY     -53.4818   XXXZ      -0.0000
      XXYZ      -0.0000   XYYZ      -0.0000   YYYZ      -0.0000
      XXZZ     -53.3601   XYZZ       1.4002   YYZZ     -14.7850
      XZZZ      -0.0000   YZZZ      -0.0000   ZZZZ     -34.1514
 -----------------------------------------------------------------
 Calculating analytic gradient of the SCF energy
 Gradient of SCF Energy
            1           2           3           4
    1  -0.0277223   0.0195941  -0.0065758   0.0147040
    2   0.0005804   0.0028744   0.0017740  -0.0052288
    3  -0.0000000   0.0000000  -0.0000000   0.0000000
 Max gradient component =       2.772E-02
 RMS gradient           =       1.100E-02
 Gradient time:  CPU 1.97 s  wall 1.98 s
 Geometry Optimization Parameters
   NAtoms,    NIC,     NZ,  NCons,   NDum,   NFix, NCnnct, MaxDiis
        4      14       4       0       0       0       0       0

 Cartesian Hessian Update
 Hessian Updated using BFGS Update


** GEOMETRY OPTIMIZATION IN DELOCALIZED INTERNAL COORDINATES **
   Searching for a Minimum

   Optimization Cycle:   2

                       Coordinates (Angstroms)
     ATOM                X               Y               Z
      1  N         1.2010061725   -0.5857736484    0.0000000000
      2  N         2.0917899343    0.2262675404    0.0000000000
      3  H         1.7786633792    1.2192305291    0.0000000000
      4  Br       -0.6767679286    0.0972188141    0.0000000000
   Point Group: cs    Number of degrees of freedom:     5


   Energy is  -2684.215267651

 Hessian Updated using BFGS Update

  5 Hessian modes will be used to form the next step
  Hessian Eigenvalues:
     0.130438    0.191853    0.254576    0.361306    0.771893

 Minimum Search - Taking Simple RFO Step
 Searching for Lamda that Minimizes Along All modes
 Value Taken    Lamda =  -0.00331928
 Step Taken.  Stepsize is  0.150594

                             Maximum     Tolerance    Cnvgd?
         Gradient           0.019301      0.000300      NO
         Displacement       0.102358      0.001200      NO
         Energy change     -0.007836      0.000001      NO


 New Cartesian Coordinates Obtained by Inverse Iteration

 Displacement from previous Coordinates is:  0.125560
 ----------------------------------------------------------------
             Standard Nuclear Orientation (Angstroms)
    I     Atom           X                Y                Z
 ----------------------------------------------------------------
    1      N       1.2251227222    -0.5872014035     0.0000000000
    2      N       2.0817335867     0.2330722509     0.0000000000
    3      H       1.8136063481     1.2213840400     0.0000000000
    4      Br     -0.7257710996     0.0896883478     0.0000000000
 ----------------------------------------------------------------
 Molecular Point Group                 Cs    NOp =  2
 Largest Abelian Subgroup              Cs    NOp =  2
 Nuclear Repulsion Energy =   142.9930559252 hartrees
 There are       25 alpha and       25 beta electrons
 Applying Cartesian multipole field
    Component          Value
    ---------          -----
     (2,0,0)        1.00000E-11
     (0,2,0)        2.00000E-11
     (0,0,2)       -3.00000E-11
 Nucleus-field energy     =     0.0000000026 hartrees
 Requested basis set is 6-311++G(d,p)
 There are 36 shells and 99 basis functions
 A cutoff of  1.0D-11 yielded    629 shell pairs
 There are      4940 function pairs (      5469 Cartesian)
 Smallest overlap matrix eigenvalue = 2.14E-04
 Guess MOs from SCF MO coefficient file

 -----------------------------------------------------------------------
  General SCF calculation program by
  Eric Jon Sundstrom, Paul Horn, Yuezhi Mao, Dmitri Zuev, Alec White,
  David Stuck, Shaama M.S., Shane Yost, Joonho Lee, David Small,
  Daniel Levine, Susi Lehtola, Hugh Burton, Evgeny Epifanovsky
 -----------------------------------------------------------------------
 Exchange:     0.2000 Hartree-Fock + 0.0800 Slater + 0.7200 B88
 Correlation:  0.1900 VWN1RPA + 0.8100 LYP
 Using SG-1 standard quadrature grid
 A restricted SCF calculation will be
 performed using DIIS
 SCF converges when DIIS error is below 1.0e-08
 ---------------------------------------
  Cycle       Energy         DIIS error
 ---------------------------------------
    1   -2684.2155705468      1.04e-03  
    2   -2684.2173709979      4.81e-04  
    3   -2684.2170028375      7.73e-04  
    4   -2684.2176282936      9.39e-05  
    5   -2684.2176371458      3.56e-05  
    6   -2684.2176381693      1.82e-05  
    7   -2684.2176384962      6.49e-06  
    8   -2684.2176385628      6.11e-07  
    9   -2684.2176385632      1.74e-07  
   10   -2684.2176385632      4.32e-08  
   11   -2684.2176385632      1.32e-08  
   12   -2684.2176385632      7.14e-10  Convergence criterion met
 ---------------------------------------
 SCF time:   CPU 7.54s  wall 8.00s 
 SCF   energy in the final basis set =    -2684.2176385632
 Total energy in the final basis set =    -2684.2176385632

 --------------------------------------------------------------
             Orbital Energies (a.u.) and Symmetries
 --------------------------------------------------------------

 Alpha MOs, Restricted
 -- Occupied --                  
-482.83  -62.49  -56.31  -56.30  -56.30  -14.47  -14.43   -8.70
  1 A'    2 A'    3 A'    1 A"    4 A'    5 A'    6 A'    7 A'                 
 -6.526  -6.514  -6.513  -2.637  -2.634  -2.633  -2.624  -2.624
  8 A'    2 A"    9 A'   10 A'    3 A"   11 A'    4 A"   12 A'                 
 -1.125  -0.787  -0.714  -0.548  -0.478  -0.461  -0.303  -0.302
 13 A'   14 A'   15 A'   16 A'    5 A"   17 A'   18 A'    6 A"                 
 -0.293
 19 A'                                                                         
 -- Virtual --                   
 -0.107  -0.102  -0.011   0.031   0.053   0.054   0.075   0.099
 20 A'    7 A"   21 A'   22 A'   23 A'    8 A"   24 A'   25 A'                 
  0.106   0.129   0.136   0.150   0.160   0.183   0.219   0.251
  9 A"   26 A'   27 A'   28 A'   10 A"   29 A'   30 A'   31 A'                 
  0.391   0.397   0.425   0.450   0.471   0.545   0.560   0.572
 32 A'   33 A'   11 A"   34 A'   35 A'   12 A"   36 A'   13 A"                 
  0.600   0.603   0.713   0.722   0.767   0.816   0.822   0.827
 37 A'   38 A'   39 A'   14 A"   40 A'   41 A'   15 A"   42 A'                 
  0.901   1.045   1.217   1.229   1.388   1.623   1.729   1.817
 43 A'   44 A'   16 A"   45 A'   46 A'   17 A"   47 A'   18 A"                 
  1.818   1.940   1.998   2.029   2.315   2.328   2.376   2.491
 48 A'   49 A'   19 A"   50 A'   20 A"   51 A'   52 A'   53 A'                 
  2.715   2.718   3.015   3.072   3.638   3.780   3.883   3.933
 54 A'   21 A"   55 A'   56 A'   22 A"   57 A'   23 A"   58 A'                 
  4.002   4.019   4.035   4.098   4.289   4.324   4.937   6.563
 24 A"   59 A'   25 A"   60 A'   61 A'   62 A'   63 A'   64 A'                 
  7.548   7.567   7.652  35.183  35.795  47.861 289.745 289.763
 26 A"   65 A'   66 A'   67 A'   68 A'   69 A'   27 A"   70 A'                 
289.8611020.638
 71 A'   72 A'                                                                 

 Beta MOs, Restricted
 -- Occupied --                  
-482.83  -62.49  -56.31  -56.30  -56.30  -14.47  -14.43   -8.70
  1 A'    2 A'    3 A'    1 A"    4 A'    5 A'    6 A'    7 A'                 
 -6.526  -6.514  -6.513  -2.637  -2.634  -2.633  -2.624  -2.624
  8 A'    2 A"    9 A'   10 A'    3 A"   11 A'    4 A"   12 A'                 
 -1.125  -0.787  -0.714  -0.548  -0.478  -0.461  -0.303  -0.302
 13 A'   14 A'   15 A'   16 A'    5 A"   17 A'   18 A'    6 A"                 
 -0.293
 19 A'                                                                         
 -- Virtual --                   
 -0.107  -0.102  -0.011   0.031   0.053   0.054   0.075   0.099
 20 A'    7 A"   21 A'   22 A'   23 A'    8 A"   24 A'   25 A'                 
  0.106   0.129   0.136   0.150   0.160   0.183   0.219   0.251
  9 A"   26 A'   27 A'   28 A'   10 A"   29 A'   30 A'   31 A'                 
  0.391   0.397   0.425   0.450   0.471   0.545   0.560   0.572
 32 A'   33 A'   11 A"   34 A'   35 A'   12 A"   36 A'   13 A"                 
  0.600   0.603   0.713   0.722   0.767   0.816   0.822   0.827
 37 A'   38 A'   39 A'   14 A"   40 A'   41 A'   15 A"   42 A'                 
  0.901   1.045   1.217   1.229   1.388   1.623   1.729   1.817
 43 A'   44 A'   16 A"   45 A'   46 A'   17 A"   47 A'   18 A"                 
  1.818   1.940   1.998   2.029   2.315   2.328   2.376   2.491
 48 A'   49 A'   19 A"   50 A'   20 A"   51 A'   52 A'   53 A'                 
  2.715   2.718   3.015   3.072   3.638   3.780   3.883   3.933
 54 A'   21 A"   55 A'   56 A'   22 A"   57 A'   23 A"   58 A'                 
  4.002   4.019   4.035   4.098   4.289   4.324   4.937   6.563
 24 A"   59 A'   25 A"   60 A'   61 A'   62 A'   63 A'   64 A'                 
  7.548   7.567   7.652  35.183  35.795  47.861 289.745 289.763
 26 A"   65 A'   66 A'   67 A'   68 A'   69 A'   27 A"   70 A'                 
289.8611020.638
 71 A'   72 A'                                                                 
 --------------------------------------------------------------

          Ground-State Mulliken Net Atomic Charges

     Atom                 Charge (a.u.)
  ----------------------------------------
      1 N                     0.029461
      2 N                    -0.104472
      3 H                     0.248526
      4 Br                   -0.173514
  ----------------------------------------
  Sum of atomic charges =     0.000000

 -----------------------------------------------------------------
                    Cartesian Multipole Moments
 -----------------------------------------------------------------
    Charge (ESU x 10^10)
                 0.0000
    Dipole Moment (Debye)
         X       1.3281      Y       1.8504      Z       0.0000
       Tot       2.2777
    Quadrupole Moments (Debye-Ang)
        XX     -30.0738     XY       3.1554     YY     -29.1921
        XZ      -0.0000     YZ      -0.0000     ZZ     -30.2675
    Octopole Moments (Debye-Ang^2)
       XXX     -24.7582    XXY       6.4113    XYY      -1.7152
       YYY       2.3200    XXZ       0.0000    XYZ       0.0000
       YYZ       0.0000    XZZ      -4.1108    YZZ      -0.6236
       ZZZ       0.0000
    Hexadecapole Moments (Debye-Ang^3)
      XXXX    -318.1109   XXXY      11.7061   XXYY     -51.4168
      XYYY      11.3357   YYYY     -52.8920   XXXZ      -0.0000
      XXYZ       0.0000   XYYZ      -0.0000   YYYZ      -0.0000
      XXZZ     -54.5443   XYZZ       1.4360   YYZZ     -14.8309
      XZZZ      -0.0000   YZZZ      -0.0000   ZZZZ     -34.6331
 -----------------------------------------------------------------
 Calculating analytic gradient of the SCF energy
 Gradient of SCF Energy
            1           2           3           4
    1  -0.0108218   0.0001811  -0.0002314   0.0108721
    2   0.0071060   0.0047933  -0.0084848  -0.0034144
    3  -0.0000000   0.0000000   0.0000000   0.0000000
 Max gradient component =       1.087E-02
 RMS gradient           =       5.719E-03
 Gradient time:  CPU 1.93 s  wall 1.93 s
 Geometry Optimization Parameters
   NAtoms,    NIC,     NZ,  NCons,   NDum,   NFix, NCnnct, MaxDiis
        4      14       4       0       0       0       0       0

 Cartesian Hessian Update
 Hessian Updated using BFGS Update


** GEOMETRY OPTIMIZATION IN DELOCALIZED INTERNAL COORDINATES **
   Searching for a Minimum

   Optimization Cycle:   3

                       Coordinates (Angstroms)
     ATOM                X               Y               Z
      1  N         1.2251227222   -0.5872014035    0.0000000000
      2  N         2.0817335867    0.2330722509    0.0000000000
      3  H         1.8136063481    1.2213840400    0.0000000000
      4  Br       -0.7257710996    0.0896883478    0.0000000000
   Point Group: cs    Number of degrees of freedom:     5


   Energy is  -2684.217638563

 Hessian Updated using BFGS Update

  5 Hessian modes will be used to form the next step
  Hessian Eigenvalues:
     0.058935    0.197228    0.254619    0.406663    0.856361

 Minimum Search - Taking Simple RFO Step
 Searching for Lamda that Minimizes Along All modes
 Value Taken    Lamda =  -0.00236598
 Step Taken.  Stepsize is  0.189274

                             Maximum     Tolerance    Cnvgd?
         Gradient           0.010281      0.000300      NO
         Displacement       0.135489      0.001200      NO
         Energy change     -0.002371      0.000001      NO


 New Cartesian Coordinates Obtained by Inverse Iteration

 Displacement from previous Coordinates is:  0.158882
 ----------------------------------------------------------------
             Standard Nuclear Orientation (Angstroms)
    I     Atom           X                Y                Z
 ----------------------------------------------------------------
    1      N       1.2553443202    -0.5975087420     0.0000000000
    2      N       2.0830915962     0.2338818791     0.0000000000
    3      H       1.8492734575     1.2363166386     0.0000000000
    4      Br     -0.7930178165     0.0842534594     0.0000000000
 ----------------------------------------------------------------
 Molecular Point Group                 Cs    NOp =  2
 Largest Abelian Subgroup              Cs    NOp =  2
 Nuclear Repulsion Energy =   139.1190302616 hartrees
 There are       25 alpha and       25 beta electrons
 Applying Cartesian multipole field
    Component          Value
    ---------          -----
     (2,0,0)        1.00000E-11
     (0,2,0)        2.00000E-11
     (0,0,2)       -3.00000E-11
 Nucleus-field energy     =     0.0000000027 hartrees
 Requested basis set is 6-311++G(d,p)
 There are 36 shells and 99 basis functions
 A cutoff of  1.0D-11 yielded    623 shell pairs
 There are      4903 function pairs (      5431 Cartesian)
 Smallest overlap matrix eigenvalue = 2.09E-04
 Guess MOs from SCF MO coefficient file

 -----------------------------------------------------------------------
  General SCF calculation program by
  Eric Jon Sundstrom, Paul Horn, Yuezhi Mao, Dmitri Zuev, Alec White,
  David Stuck, Shaama M.S., Shane Yost, Joonho Lee, David Small,
  Daniel Levine, Susi Lehtola, Hugh Burton, Evgeny Epifanovsky
 -----------------------------------------------------------------------
 Exchange:     0.2000 Hartree-Fock + 0.0800 Slater + 0.7200 B88
 Correlation:  0.1900 VWN1RPA + 0.8100 LYP
 Using SG-1 standard quadrature grid
 A restricted SCF calculation will be
 performed using DIIS
 SCF converges when DIIS error is below 1.0e-08
 ---------------------------------------
  Cycle       Energy         DIIS error
 ---------------------------------------
    1   -2684.2167025419      1.01e-03  
    2   -2684.2183837678      5.49e-04  
    3   -2684.2175612338      9.69e-04  
    4   -2684.2188467881      8.40e-05  
    5   -2684.2188513438      4.49e-05  
    6   -2684.2188529359      2.30e-05  
    7   -2684.2188536624      3.05e-06  
    8   -2684.2188536757      7.29e-07  
    9   -2684.2188536760      2.12e-07  
   10   -2684.2188536761      3.82e-08  
   11   -2684.2188536760      1.46e-08  
   12   -2684.2188536760      6.61e-10  Convergence criterion met
 ---------------------------------------
 SCF time:   CPU 7.47s  wall 7.00s 
 SCF   energy in the final basis set =    -2684.2188536760
 Total energy in the final basis set =    -2684.2188536760

 --------------------------------------------------------------
             Orbital Energies (a.u.) and Symmetries
 --------------------------------------------------------------

 Alpha MOs, Restricted
 -- Occupied --                  
-482.82  -62.48  -56.30  -56.29  -56.29  -14.48  -14.44   -8.68
  1 A'    2 A'    3 A'    1 A"    4 A'    5 A'    6 A'    7 A'                 
 -6.515  -6.503  -6.503  -2.626  -2.622  -2.622  -2.613  -2.613
  8 A'    2 A"    9 A'   10 A'    3 A"   11 A'   12 A'    4 A"                 
 -1.137  -0.771  -0.725  -0.546  -0.487  -0.470  -0.296  -0.293
 13 A'   14 A'   15 A'   16 A'    5 A"   17 A'   18 A'    6 A"                 
 -0.290
 19 A'                                                                         
 -- Virtual --                   
 -0.120  -0.105  -0.014   0.032   0.054   0.055   0.076   0.095
 20 A'    7 A"   21 A'   22 A'   23 A'    8 A"   24 A'   25 A'                 
  0.103   0.127   0.135   0.145   0.159   0.181   0.220   0.249
  9 A"   26 A'   27 A'   28 A'   10 A"   29 A'   30 A'   31 A'                 
  0.399   0.404   0.431   0.451   0.469   0.554   0.567   0.581
 32 A'   33 A'   11 A"   34 A'   35 A'   12 A"   36 A'   13 A"                 
  0.593   0.608   0.703   0.713   0.744   0.794   0.814   0.827
 37 A'   38 A'   39 A'   14 A"   40 A'   41 A'   15 A"   42 A'                 
  0.897   1.048   1.209   1.227   1.397   1.624   1.700   1.796
 43 A'   44 A'   16 A"   45 A'   46 A'   17 A"   47 A'   48 A'                 
  1.810   1.930   1.999   2.024   2.294   2.301   2.378   2.478
 18 A"   49 A'   19 A"   50 A'   20 A"   51 A'   52 A'   53 A'                 
  2.704   2.731   3.015   3.095   3.631   3.783   3.879   3.938
 54 A'   21 A"   55 A'   56 A'   22 A"   57 A'   23 A"   58 A'                 
  4.012   4.027   4.037   4.099   4.271   4.276   4.910   6.558
 24 A"   59 A'   25 A"   60 A'   61 A'   62 A'   63 A'   64 A'                 
  7.557   7.574   7.652  35.164  35.841  47.857 289.754 289.771
 26 A"   65 A'   66 A'   67 A'   68 A'   69 A'   27 A"   70 A'                 
289.8551020.631
 71 A'   72 A'                                                                 

 Beta MOs, Restricted
 -- Occupied --                  
-482.82  -62.48  -56.30  -56.29  -56.29  -14.48  -14.44   -8.68
  1 A'    2 A'    3 A'    1 A"    4 A'    5 A'    6 A'    7 A'                 
 -6.515  -6.503  -6.503  -2.626  -2.622  -2.622  -2.613  -2.613
  8 A'    2 A"    9 A'   10 A'    3 A"   11 A'   12 A'    4 A"                 
 -1.137  -0.771  -0.725  -0.546  -0.487  -0.470  -0.296  -0.293
 13 A'   14 A'   15 A'   16 A'    5 A"   17 A'   18 A'    6 A"                 
 -0.290
 19 A'                                                                         
 -- Virtual --                   
 -0.120  -0.105  -0.014   0.032   0.054   0.055   0.076   0.095
 20 A'    7 A"   21 A'   22 A'   23 A'    8 A"   24 A'   25 A'                 
  0.103   0.127   0.135   0.145   0.159   0.181   0.220   0.249
  9 A"   26 A'   27 A'   28 A'   10 A"   29 A'   30 A'   31 A'                 
  0.399   0.404   0.431   0.451   0.469   0.554   0.567   0.581
 32 A'   33 A'   11 A"   34 A'   35 A'   12 A"   36 A'   13 A"                 
  0.593   0.608   0.703   0.713   0.744   0.794   0.814   0.827
 37 A'   38 A'   39 A'   14 A"   40 A'   41 A'   15 A"   42 A'                 
  0.897   1.048   1.209   1.227   1.397   1.624   1.700   1.796
 43 A'   44 A'   16 A"   45 A'   46 A'   17 A"   47 A'   48 A'                 
  1.810   1.930   1.999   2.024   2.294   2.301   2.378   2.478
 18 A"   49 A'   19 A"   50 A'   20 A"   51 A'   52 A'   53 A'                 
  2.704   2.731   3.015   3.095   3.631   3.783   3.879   3.938
 54 A'   21 A"   55 A'   56 A'   22 A"   57 A'   23 A"   58 A'                 
  4.012   4.027   4.037   4.099   4.271   4.276   4.910   6.558
 24 A"   59 A'   25 A"   60 A'   61 A'   62 A'   63 A'   64 A'                 
  7.557   7.574   7.652  35.164  35.841  47.857 289.754 289.771
 26 A"   65 A'   66 A'   67 A'   68 A'   69 A'   27 A"   70 A'                 
289.8551020.631
 71 A'   72 A'                                                                 
 --------------------------------------------------------------

          Ground-State Mulliken Net Atomic Charges

     Atom                 Charge (a.u.)
  ----------------------------------------
      1 N                     0.042392
      2 N                    -0.088381
      3 H                     0.268914
      4 Br                   -0.222925
  ----------------------------------------
  Sum of atomic charges =    -0.000000

 -----------------------------------------------------------------
                    Cartesian Multipole Moments
 -----------------------------------------------------------------
    Charge (ESU x 10^10)
                 0.0000
    Dipole Moment (Debye)
         X       2.0870      Y       1.8798      Z      -0.0000
       Tot       2.8088
    Quadrupole Moments (Debye-Ang)
        XX     -29.2004     XY       3.3503     YY     -29.0287
        XZ       0.0000     YZ       0.0000     ZZ     -30.4366
    Octopole Moments (Debye-Ang^2)
       XXX     -17.6570    XXY       7.0456    XYY       0.2997
       YYY       2.9345    XXZ      -0.0000    XYZ      -0.0000
       YYZ       0.0000    XZZ      -2.6151    YZZ      -0.5010
       ZZZ       0.0000
    Hexadecapole Moments (Debye-Ang^3)
      XXXX    -324.8422   XXXY      13.4278   XXYY     -52.7363
      XYYY      12.3994   YYYY     -52.8269   XXXZ       0.0000
      XXYZ       0.0000   XYYZ       0.0000   YYYZ       0.0000
      XXZZ     -56.8729   XYZZ       1.5849   YYZZ     -15.0294
      XZZZ       0.0000   YZZZ       0.0000   ZZZZ     -35.3230
 -----------------------------------------------------------------
 Calculating analytic gradient of the SCF energy
 Gradient of SCF Energy
            1           2           3           4
    1   0.0032287  -0.0048408   0.0012063   0.0004059
    2   0.0050642  -0.0013026  -0.0032816  -0.0004801
    3   0.0000000  -0.0000000   0.0000000  -0.0000000
 Max gradient component =       5.064E-03
 RMS gradient           =       2.480E-03
 Gradient time:  CPU 1.90 s  wall 1.90 s
 Geometry Optimization Parameters
   NAtoms,    NIC,     NZ,  NCons,   NDum,   NFix, NCnnct, MaxDiis
        4      14       4       0       0       0       0       0

 Cartesian Hessian Update
 Hessian Updated using BFGS Update


** GEOMETRY OPTIMIZATION IN DELOCALIZED INTERNAL COORDINATES **
   Searching for a Minimum

   Optimization Cycle:   4

                       Coordinates (Angstroms)
     ATOM                X               Y               Z
      1  N         1.2553443202   -0.5975087420    0.0000000000
      2  N         2.0830915962    0.2338818791    0.0000000000
      3  H         1.8492734575    1.2363166386    0.0000000000
      4  Br       -0.7930178165    0.0842534594    0.0000000000
   Point Group: cs    Number of degrees of freedom:     5


   Energy is  -2684.218853676

 Hessian Updated using BFGS Update

  5 Hessian modes will be used to form the next step
  Hessian Eigenvalues:
     0.063598    0.198119    0.258762    0.391637    0.845279

 Minimum Search - Taking Simple RFO Step
 Searching for Lamda that Minimizes Along All modes
 Value Taken    Lamda =  -0.00008266
 Step Taken.  Stepsize is  0.013447

                             Maximum     Tolerance    Cnvgd?
         Gradient           0.005534      0.000300      NO
         Displacement       0.009251      0.001200      NO
         Energy change     -0.001215      0.000001      NO


 New Cartesian Coordinates Obtained by Inverse Iteration

 Displacement from previous Coordinates is:  0.020164
 ----------------------------------------------------------------
             Standard Nuclear Orientation (Angstroms)
    I     Atom           X                Y                Z
 ----------------------------------------------------------------
    1      N       1.2564031527    -0.6028189257     0.0000000000
    2      N       2.0845175524     0.2332126301     0.0000000000
    3      H       1.8426424844     1.2380780106     0.0000000000
    4      Br     -0.7888716321     0.0884715201     0.0000000000
 ----------------------------------------------------------------
 Molecular Point Group                 Cs    NOp =  2
 Largest Abelian Subgroup              Cs    NOp =  2
 Nuclear Repulsion Energy =   139.1011144283 hartrees
 There are       25 alpha and       25 beta electrons
 Applying Cartesian multipole field
    Component          Value
    ---------          -----
     (2,0,0)        1.00000E-11
     (0,2,0)        2.00000E-11
     (0,0,2)       -3.00000E-11
 Nucleus-field energy     =     0.0000000027 hartrees
 Requested basis set is 6-311++G(d,p)
 There are 36 shells and 99 basis functions
 A cutoff of  1.0D-11 yielded    623 shell pairs
 There are      4903 function pairs (      5431 Cartesian)
 Smallest overlap matrix eigenvalue = 2.13E-04
 Guess MOs from SCF MO coefficient file

 -----------------------------------------------------------------------
  General SCF calculation program by
  Eric Jon Sundstrom, Paul Horn, Yuezhi Mao, Dmitri Zuev, Alec White,
  David Stuck, Shaama M.S., Shane Yost, Joonho Lee, David Small,
  Daniel Levine, Susi Lehtola, Hugh Burton, Evgeny Epifanovsky
 -----------------------------------------------------------------------
 Exchange:     0.2000 Hartree-Fock + 0.0800 Slater + 0.7200 B88
 Correlation:  0.1900 VWN1RPA + 0.8100 LYP
 Using SG-1 standard quadrature grid
 A restricted SCF calculation will be
 performed using DIIS
 SCF converges when DIIS error is below 1.0e-08
 ---------------------------------------
  Cycle       Energy         DIIS error
 ---------------------------------------
    1   -2684.2188662554      1.43e-04  
    2   -2684.2188902586      7.29e-05  
    3   -2684.2188825071      1.03e-04  
    4   -2684.2188957130      2.00e-05  
    5   -2684.2188962537      3.35e-06  
    6   -2684.2188962593      1.74e-06  
    7   -2684.2188962632      1.17e-06  
    8   -2684.2188962645      1.15e-07  
    9   -2684.2188962645      2.39e-08  
   10   -2684.2188962645      4.41e-09  Convergence criterion met
 ---------------------------------------
 SCF time:   CPU 6.21s  wall 7.00s 
 SCF   energy in the final basis set =    -2684.2188962645
 Total energy in the final basis set =    -2684.2188962645

 --------------------------------------------------------------
             Orbital Energies (a.u.) and Symmetries
 --------------------------------------------------------------

 Alpha MOs, Restricted
 -- Occupied --                  
-482.82  -62.48  -56.30  -56.29  -56.29  -14.48  -14.44   -8.68
  1 A'    2 A'    3 A'    1 A"    4 A'    5 A'    6 A'    7 A'                 
 -6.516  -6.504  -6.503  -2.626  -2.623  -2.623  -2.614  -2.614
  8 A'    2 A"    9 A'   10 A'    3 A"   11 A'   12 A'    4 A"                 
 -1.135  -0.771  -0.724  -0.546  -0.486  -0.469  -0.296  -0.294
 13 A'   14 A'   15 A'   16 A'    5 A"   17 A'   18 A'    6 A"                 
 -0.291
 19 A'                                                                         
 -- Virtual --                   
 -0.120  -0.105  -0.014   0.032   0.054   0.055   0.076   0.095
 20 A'    7 A"   21 A'   22 A'   23 A'    8 A"   24 A'   25 A'                 
  0.104   0.127   0.134   0.145   0.158   0.180   0.219   0.249
  9 A"   26 A'   27 A'   28 A'   10 A"   29 A'   30 A'   31 A'                 
  0.398   0.402   0.431   0.450   0.468   0.554   0.566   0.581
 32 A'   33 A'   11 A"   34 A'   35 A'   12 A"   36 A'   13 A"                 
  0.593   0.607   0.704   0.714   0.743   0.795   0.814   0.826
 37 A'   38 A'   39 A'   14 A"   40 A'   41 A'   15 A"   42 A'                 
  0.897   1.048   1.209   1.227   1.396   1.623   1.698   1.796
 43 A'   44 A'   16 A"   45 A'   46 A'   17 A"   47 A'   48 A'                 
  1.811   1.927   1.998   2.024   2.291   2.299   2.377   2.477
 18 A"   49 A'   19 A"   50 A'   20 A"   51 A'   52 A'   53 A'                 
  2.704   2.726   3.011   3.086   3.631   3.781   3.877   3.935
 54 A'   21 A"   55 A'   56 A'   22 A"   57 A'   23 A"   58 A'                 
  4.011   4.027   4.036   4.097   4.266   4.275   4.908   6.557
 24 A"   59 A'   25 A"   60 A'   61 A'   62 A'   63 A'   64 A'                 
  7.557   7.574   7.651  35.164  35.824  47.856 289.754 289.770
 26 A"   65 A'   66 A'   67 A'   68 A'   69 A'   27 A"   70 A'                 
289.8541020.630
 71 A'   72 A'                                                                 

 Beta MOs, Restricted
 -- Occupied --                  
-482.82  -62.48  -56.30  -56.29  -56.29  -14.48  -14.44   -8.68
  1 A'    2 A'    3 A'    1 A"    4 A'    5 A'    6 A'    7 A'                 
 -6.516  -6.504  -6.503  -2.626  -2.623  -2.623  -2.614  -2.614
  8 A'    2 A"    9 A'   10 A'    3 A"   11 A'   12 A'    4 A"                 
 -1.135  -0.771  -0.724  -0.546  -0.486  -0.469  -0.296  -0.294
 13 A'   14 A'   15 A'   16 A'    5 A"   17 A'   18 A'    6 A"                 
 -0.291
 19 A'                                                                         
 -- Virtual --                   
 -0.120  -0.105  -0.014   0.032   0.054   0.055   0.076   0.095
 20 A'    7 A"   21 A'   22 A'   23 A'    8 A"   24 A'   25 A'                 
  0.104   0.127   0.134   0.145   0.158   0.180   0.219   0.249
  9 A"   26 A'   27 A'   28 A'   10 A"   29 A'   30 A'   31 A'                 
  0.398   0.402   0.431   0.450   0.468   0.554   0.566   0.581
 32 A'   33 A'   11 A"   34 A'   35 A'   12 A"   36 A'   13 A"                 
  0.593   0.607   0.704   0.714   0.743   0.795   0.814   0.826
 37 A'   38 A'   39 A'   14 A"   40 A'   41 A'   15 A"   42 A'                 
  0.897   1.048   1.209   1.227   1.396   1.623   1.698   1.796
 43 A'   44 A'   16 A"   45 A'   46 A'   17 A"   47 A'   48 A'                 
  1.811   1.927   1.998   2.024   2.291   2.299   2.377   2.477
 18 A"   49 A'   19 A"   50 A'   20 A"   51 A'   52 A'   53 A'                 
  2.704   2.726   3.011   3.086   3.631   3.781   3.877   3.935
 54 A'   21 A"   55 A'   56 A'   22 A"   57 A'   23 A"   58 A'                 
  4.011   4.027   4.036   4.097   4.266   4.275   4.908   6.557
 24 A"   59 A'   25 A"   60 A'   61 A'   62 A'   63 A'   64 A'                 
  7.557   7.574   7.651  35.164  35.824  47.856 289.754 289.770
 26 A"   65 A'   66 A'   67 A'   68 A'   69 A'   27 A"   70 A'                 
289.8541020.630
 71 A'   72 A'                                                                 
 --------------------------------------------------------------

          Ground-State Mulliken Net Atomic Charges

     Atom                 Charge (a.u.)
  ----------------------------------------
      1 N                     0.043861
      2 N                    -0.090903
      3 H                     0.268033
      4 Br                   -0.220991
  ----------------------------------------
  Sum of atomic charges =     0.000000

 -----------------------------------------------------------------
                    Cartesian Multipole Moments
 -----------------------------------------------------------------
    Charge (ESU x 10^10)
                 0.0000
    Dipole Moment (Debye)
         X       2.0383      Y       1.8727      Z      -0.0000
       Tot       2.7680
    Quadrupole Moments (Debye-Ang)
        XX     -29.2888     XY       3.3122     YY     -29.0242
        XZ       0.0000     YZ      -0.0000     ZZ     -30.4460
    Octopole Moments (Debye-Ang^2)
       XXX     -18.2602    XXY       6.9512    XYY       0.1345
       YYY       2.7942    XXZ      -0.0000    XYZ      -0.0000
       YYZ       0.0000    XZZ      -2.7465    YZZ      -0.5559
       ZZZ      -0.0000
    Hexadecapole Moments (Debye-Ang^3)
      XXXX    -325.2598   XXXY      13.4613   XXYY     -52.7707
      XYYY      12.6637   YYYY     -53.1256   XXXZ       0.0000
      XXYZ       0.0000   XYYZ       0.0000   YYYZ       0.0000
      XXZZ     -56.8354   XYZZ       1.6742   YYZZ     -15.0782
      XZZZ       0.0000   YZZZ       0.0000   ZZZZ     -35.3218
 -----------------------------------------------------------------
 Calculating analytic gradient of the SCF energy
 Gradient of SCF Energy
            1           2           3           4
    1  -0.0002758  -0.0004149   0.0004538   0.0002370
    2  -0.0003304   0.0004276  -0.0001478   0.0000507
    3   0.0000000   0.0000000  -0.0000000  -0.0000000
 Max gradient component =       4.538E-04
 RMS gradient           =       2.625E-04
 Gradient time:  CPU 1.92 s  wall 1.92 s
 Geometry Optimization Parameters
   NAtoms,    NIC,     NZ,  NCons,   NDum,   NFix, NCnnct, MaxDiis
        4      14       4       0       0       0       0       0

 Cartesian Hessian Update
 Hessian Updated using BFGS Update


** GEOMETRY OPTIMIZATION IN DELOCALIZED INTERNAL COORDINATES **
   Searching for a Minimum

   Optimization Cycle:   5

                       Coordinates (Angstroms)
     ATOM                X               Y               Z
      1  N         1.2564031527   -0.6028189257    0.0000000000
      2  N         2.0845175524    0.2332126301    0.0000000000
      3  H         1.8426424844    1.2380780106    0.0000000000
      4  Br       -0.7888716321    0.0884715201    0.0000000000
   Point Group: cs    Number of degrees of freedom:     5


   Energy is  -2684.218896264

 Hessian Updated using BFGS Update

  5 Hessian modes will be used to form the next step
  Hessian Eigenvalues:
     0.063722    0.182881    0.257631    0.383941    0.904682

 Minimum Search - Taking Simple RFO Step
 Searching for Lamda that Minimizes Along All modes
 Value Taken    Lamda =  -0.00000316
 Step Taken.  Stepsize is  0.004334

                             Maximum     Tolerance    Cnvgd?
         Gradient           0.000486      0.000300      NO
         Displacement       0.002862      0.001200      NO
         Energy change     -0.000043      0.000001      NO


 New Cartesian Coordinates Obtained by Inverse Iteration

 Displacement from previous Coordinates is:  0.005690
 ----------------------------------------------------------------
             Standard Nuclear Orientation (Angstroms)
    I     Atom           X                Y                Z
 ----------------------------------------------------------------
    1      N       1.2574576101    -0.6029506228     0.0000000000
    2      N       2.0856257046     0.2328809490     0.0000000000
    3      H       1.8404645631     1.2373750320     0.0000000000
    4      Br     -0.7888563204     0.0896378771     0.0000000000
 ----------------------------------------------------------------
 Molecular Point Group                 Cs    NOp =  2
 Largest Abelian Subgroup              Cs    NOp =  2
 Nuclear Repulsion Energy =   139.0545085063 hartrees
 There are       25 alpha and       25 beta electrons
 Applying Cartesian multipole field
    Component          Value
    ---------          -----
     (2,0,0)        1.00000E-11
     (0,2,0)        2.00000E-11
     (0,0,2)       -3.00000E-11
 Nucleus-field energy     =     0.0000000027 hartrees
 Requested basis set is 6-311++G(d,p)
 There are 36 shells and 99 basis functions
 A cutoff of  1.0D-11 yielded    623 shell pairs
 There are      4903 function pairs (      5431 Cartesian)
 Smallest overlap matrix eigenvalue = 2.13E-04
 Guess MOs from SCF MO coefficient file

 -----------------------------------------------------------------------
  General SCF calculation program by
  Eric Jon Sundstrom, Paul Horn, Yuezhi Mao, Dmitri Zuev, Alec White,
  David Stuck, Shaama M.S., Shane Yost, Joonho Lee, David Small,
  Daniel Levine, Susi Lehtola, Hugh Burton, Evgeny Epifanovsky
 -----------------------------------------------------------------------
 Exchange:     0.2000 Hartree-Fock + 0.0800 Slater + 0.7200 B88
 Correlation:  0.1900 VWN1RPA + 0.8100 LYP
 Using SG-1 standard quadrature grid
 A restricted SCF calculation will be
 performed using DIIS
 SCF converges when DIIS error is below 1.0e-08
 ---------------------------------------
  Cycle       Energy         DIIS error
 ---------------------------------------
    1   -2684.2188968632      2.58e-05  
    2   -2684.2188979607      7.05e-06  
    3   -2684.2188976575      1.67e-05  
    4   -2684.2188980392      8.33e-07  
    5   -2684.2188980397      5.93e-07  
    6   -2684.2188980399      3.70e-07  
    7   -2684.2188980401      5.22e-08  
    8   -2684.2188980401      8.25e-09  Convergence criterion met
 ---------------------------------------
 SCF time:   CPU 4.95s  wall 5.00s 
 SCF   energy in the final basis set =    -2684.2188980401
 Total energy in the final basis set =    -2684.2188980401

 --------------------------------------------------------------
             Orbital Energies (a.u.) and Symmetries
 --------------------------------------------------------------

 Alpha MOs, Restricted
 -- Occupied --                  
-482.82  -62.48  -56.30  -56.29  -56.29  -14.48  -14.44   -8.68
  1 A'    2 A'    3 A'    1 A"    4 A'    5 A'    6 A'    7 A'                 
 -6.516  -6.504  -6.503  -2.626  -2.623  -2.623  -2.614  -2.614
  8 A'    2 A"    9 A'   10 A'    3 A"   11 A'   12 A'    4 A"                 
 -1.135  -0.771  -0.723  -0.546  -0.486  -0.469  -0.297  -0.294
 13 A'   14 A'   15 A'   16 A'    5 A"   17 A'   18 A'    6 A"                 
 -0.291
 19 A'                                                                         
 -- Virtual --                   
 -0.121  -0.105  -0.014   0.032   0.053   0.055   0.076   0.095
 20 A'    7 A"   21 A'   22 A'   23 A'    8 A"   24 A'   25 A'                 
  0.104   0.127   0.134   0.145   0.158   0.180   0.219   0.249
  9 A"   26 A'   27 A'   28 A'   10 A"   29 A'   30 A'   31 A'                 
  0.398   0.402   0.431   0.450   0.468   0.554   0.566   0.581
 32 A'   33 A'   11 A"   34 A'   35 A'   12 A"   36 A'   13 A"                 
  0.593   0.607   0.703   0.713   0.743   0.795   0.814   0.826
 37 A'   38 A'   39 A'   14 A"   40 A'   41 A'   15 A"   42 A'                 
  0.897   1.047   1.209   1.227   1.395   1.623   1.698   1.796
 43 A'   44 A'   16 A"   45 A'   46 A'   17 A"   47 A'   48 A'                 
  1.810   1.926   1.998   2.024   2.292   2.298   2.377   2.478
 18 A"   49 A'   19 A"   50 A'   20 A"   51 A'   52 A'   53 A'                 
  2.704   2.726   3.012   3.084   3.631   3.781   3.877   3.936
 54 A'   21 A"   55 A'   56 A'   22 A"   57 A'   23 A"   58 A'                 
  4.011   4.027   4.036   4.097   4.267   4.275   4.908   6.557
 24 A"   59 A'   25 A"   60 A'   61 A'   62 A'   63 A'   64 A'                 
  7.557   7.574   7.651  35.163  35.824  47.856 289.754 289.770
 26 A"   65 A'   66 A'   67 A'   68 A'   69 A'   27 A"   70 A'                 
289.8541020.630
 71 A'   72 A'                                                                 

 Beta MOs, Restricted
 -- Occupied --                  
-482.82  -62.48  -56.30  -56.29  -56.29  -14.48  -14.44   -8.68
  1 A'    2 A'    3 A'    1 A"    4 A'    5 A'    6 A'    7 A'                 
 -6.516  -6.504  -6.503  -2.626  -2.623  -2.623  -2.614  -2.614
  8 A'    2 A"    9 A'   10 A'    3 A"   11 A'   12 A'    4 A"                 
 -1.135  -0.771  -0.723  -0.546  -0.486  -0.469  -0.297  -0.294
 13 A'   14 A'   15 A'   16 A'    5 A"   17 A'   18 A'    6 A"                 
 -0.291
 19 A'                                                                         
 -- Virtual --                   
 -0.121  -0.105  -0.014   0.032   0.053   0.055   0.076   0.095
 20 A'    7 A"   21 A'   22 A'   23 A'    8 A"   24 A'   25 A'                 
  0.104   0.127   0.134   0.145   0.158   0.180   0.219   0.249
  9 A"   26 A'   27 A'   28 A'   10 A"   29 A'   30 A'   31 A'                 
  0.398   0.402   0.431   0.450   0.468   0.554   0.566   0.581
 32 A'   33 A'   11 A"   34 A'   35 A'   12 A"   36 A'   13 A"                 
  0.593   0.607   0.703   0.713   0.743   0.795   0.814   0.826
 37 A'   38 A'   39 A'   14 A"   40 A'   41 A'   15 A"   42 A'                 
  0.897   1.047   1.209   1.227   1.395   1.623   1.698   1.796
 43 A'   44 A'   16 A"   45 A'   46 A'   17 A"   47 A'   48 A'                 
  1.810   1.926   1.998   2.024   2.292   2.298   2.377   2.478
 18 A"   49 A'   19 A"   50 A'   20 A"   51 A'   52 A'   53 A'                 
  2.704   2.726   3.012   3.084   3.631   3.781   3.877   3.936
 54 A'   21 A"   55 A'   56 A'   22 A"   57 A'   23 A"   58 A'                 
  4.011   4.027   4.036   4.097   4.267   4.275   4.908   6.557
 24 A"   59 A'   25 A"   60 A'   61 A'   62 A'   63 A'   64 A'                 
  7.557   7.574   7.651  35.163  35.824  47.856 289.754 289.770
 26 A"   65 A'   66 A'   67 A'   68 A'   69 A'   27 A"   70 A'                 
289.8541020.630
 71 A'   72 A'                                                                 
 --------------------------------------------------------------

          Ground-State Mulliken Net Atomic Charges

     Atom                 Charge (a.u.)
  ----------------------------------------
      1 N                     0.044255
      2 N                    -0.090833
      3 H                     0.267817
      4 Br                   -0.221240
  ----------------------------------------
  Sum of atomic charges =     0.000000

 -----------------------------------------------------------------
                    Cartesian Multipole Moments
 -----------------------------------------------------------------
    Charge (ESU x 10^10)
                 0.0000
    Dipole Moment (Debye)
         X       2.0389      Y       1.8691      Z      -0.0000
       Tot       2.7660
    Quadrupole Moments (Debye-Ang)
        XX     -29.2934     XY       3.3010     YY     -29.0281
        XZ      -0.0000     YZ      -0.0000     ZZ     -30.4481
    Octopole Moments (Debye-Ang^2)
       XXX     -18.3036    XXY       6.9027    XYY       0.1080
       YYY       2.7268    XXZ       0.0000    XYZ       0.0000
       YYZ      -0.0000    XZZ      -2.7552    YZZ      -0.5769
       ZZZ       0.0000
    Hexadecapole Moments (Debye-Ang^3)
      XXXX    -325.5151   XXXY      13.4467   XXYY     -52.8402
      XYYY      12.7149   YYYY     -53.1628   XXXZ      -0.0000
      XXYZ      -0.0000   XYYZ      -0.0000   YYYZ      -0.0000
      XXZZ     -56.8671   XYZZ       1.6986   YYZZ     -15.0833
      XZZZ      -0.0000   YZZZ      -0.0000   ZZZZ     -35.3276
 -----------------------------------------------------------------
 Calculating analytic gradient of the SCF energy
 Gradient of SCF Energy
            1           2           3           4
    1  -0.0000440  -0.0000893   0.0001093   0.0000240
    2  -0.0000339  -0.0001057   0.0000143   0.0001253
    3  -0.0000000   0.0000000  -0.0000000   0.0000000
 Max gradient component =       1.253E-04
 RMS gradient           =       6.497E-05
 Gradient time:  CPU 1.90 s  wall 2.00 s
 Geometry Optimization Parameters
   NAtoms,    NIC,     NZ,  NCons,   NDum,   NFix, NCnnct, MaxDiis
        4      14       4       0       0       0       0       0

 Cartesian Hessian Update
 Hessian Updated using BFGS Update


** GEOMETRY OPTIMIZATION IN DELOCALIZED INTERNAL COORDINATES **
   Searching for a Minimum

   Optimization Cycle:   6

                       Coordinates (Angstroms)
     ATOM                X               Y               Z
      1  N         1.2574576101   -0.6029506228    0.0000000000
      2  N         2.0856257046    0.2328809490    0.0000000000
      3  H         1.8404645631    1.2373750320    0.0000000000
      4  Br       -0.7888563204    0.0896378771    0.0000000000
   Point Group: cs    Number of degrees of freedom:     5


   Energy is  -2684.218898040

 Hessian Updated using BFGS Update

  5 Hessian modes will be used to form the next step
  Hessian Eigenvalues:
     0.063923    0.155223    0.257708    0.393122    0.908434

 Minimum Search - Taking Simple RFO Step
 Searching for Lamda that Minimizes Along All modes
 Value Taken    Lamda =   0.00000000
 Step Taken.  Stepsize is  0.000727

                             Maximum     Tolerance    Cnvgd?
         Gradient           0.000109      0.000300     YES
         Displacement       0.000571      0.001200     YES
         Energy change     -0.000002      0.000001      NO


                       Distance Matrix (Angstroms)
             N (  1)   N (  2)   H (  3)
   N (  2)  1.176638
   H (  3)  1.930465  1.033979
   Br(  4)  2.160342  2.878049  2.868907

 Final energy is   -2684.2188980400597     


 ******************************
 **  OPTIMIZATION CONVERGED  **
 ******************************

                       Coordinates (Angstroms)
     ATOM                X               Y               Z
      1  N         1.2574576101   -0.6029506228    0.0000000000
      2  N         2.0856257046    0.2328809490    0.0000000000
      3  H         1.8404645631    1.2373750320    0.0000000000
      4  Br       -0.7888563204    0.0896378771    0.0000000000

Z-matrix Print:
$molecule
0 1
Br
N  1 2.160342
N  2 1.176638 1 116.037399
H  3 1.033979 2 121.548158 1 -0.000000 0
$end


 --------------------------------------------------------------
             Orbital Energies (a.u.) and Symmetries
 --------------------------------------------------------------

 Alpha MOs, Restricted
 -- Occupied --                  
-482.82  -62.48  -56.30  -56.29  -56.29  -14.48  -14.44   -8.68
  1 A'    2 A'    3 A'    1 A"    4 A'    5 A'    6 A'    7 A'                 
 -6.516  -6.504  -6.503  -2.626  -2.623  -2.623  -2.614  -2.614
  8 A'    2 A"    9 A'   10 A'    3 A"   11 A'   12 A'    4 A"                 
 -1.135  -0.771  -0.723  -0.546  -0.486  -0.469  -0.297  -0.294
 13 A'   14 A'   15 A'   16 A'    5 A"   17 A'   18 A'    6 A"                 
 -0.291
 19 A'                                                                         
 -- Virtual --                   
 -0.121  -0.105  -0.014   0.032   0.053   0.055   0.076   0.095
 20 A'    7 A"   21 A'   22 A'   23 A'    8 A"   24 A'   25 A'                 
  0.104   0.127   0.134   0.145   0.158   0.180   0.219   0.249
  9 A"   26 A'   27 A'   28 A'   10 A"   29 A'   30 A'   31 A'                 
  0.398   0.402   0.431   0.450   0.468   0.554   0.566   0.581
 32 A'   33 A'   11 A"   34 A'   35 A'   12 A"   36 A'   13 A"                 
  0.593   0.607   0.703   0.713   0.743   0.795   0.814   0.826
 37 A'   38 A'   39 A'   14 A"   40 A'   41 A'   15 A"   42 A'                 
  0.897   1.047   1.209   1.227   1.395   1.623   1.698   1.796
 43 A'   44 A'   16 A"   45 A'   46 A'   17 A"   47 A'   48 A'                 
  1.810   1.926   1.998   2.024   2.292   2.298   2.377   2.478
 18 A"   49 A'   19 A"   50 A'   20 A"   51 A'   52 A'   53 A'                 
  2.704   2.726   3.012   3.084   3.631   3.781   3.877   3.936
 54 A'   21 A"   55 A'   56 A'   22 A"   57 A'   23 A"   58 A'                 
  4.011   4.027   4.036   4.097   4.267   4.275   4.908   6.557
 24 A"   59 A'   25 A"   60 A'   61 A'   62 A'   63 A'   64 A'                 
  7.557   7.574   7.651  35.163  35.824  47.856 289.754 289.770
 26 A"   65 A'   66 A'   67 A'   68 A'   69 A'   27 A"   70 A'                 
289.8541020.630
 71 A'   72 A'                                                                 

 Beta MOs, Restricted
 -- Occupied --                  
-482.82  -62.48  -56.30  -56.29  -56.29  -14.48  -14.44   -8.68
  1 A'    2 A'    3 A'    1 A"    4 A'    5 A'    6 A'    7 A'                 
 -6.516  -6.504  -6.503  -2.626  -2.623  -2.623  -2.614  -2.614
  8 A'    2 A"    9 A'   10 A'    3 A"   11 A'   12 A'    4 A"                 
 -1.135  -0.771  -0.723  -0.546  -0.486  -0.469  -0.297  -0.294
 13 A'   14 A'   15 A'   16 A'    5 A"   17 A'   18 A'    6 A"                 
 -0.291
 19 A'                                                                         
 -- Virtual --                   
 -0.121  -0.105  -0.014   0.032   0.053   0.055   0.076   0.095
 20 A'    7 A"   21 A'   22 A'   23 A'    8 A"   24 A'   25 A'                 
  0.104   0.127   0.134   0.145   0.158   0.180   0.219   0.249
  9 A"   26 A'   27 A'   28 A'   10 A"   29 A'   30 A'   31 A'                 
  0.398   0.402   0.431   0.450   0.468   0.554   0.566   0.581
 32 A'   33 A'   11 A"   34 A'   35 A'   12 A"   36 A'   13 A"                 
  0.593   0.607   0.703   0.713   0.743   0.795   0.814   0.826
 37 A'   38 A'   39 A'   14 A"   40 A'   41 A'   15 A"   42 A'                 
  0.897   1.047   1.209   1.227   1.395   1.623   1.698   1.796
 43 A'   44 A'   16 A"   45 A'   46 A'   17 A"   47 A'   48 A'                 
  1.810   1.926   1.998   2.024   2.292   2.298   2.377   2.478
 18 A"   49 A'   19 A"   50 A'   20 A"   51 A'   52 A'   53 A'                 
  2.704   2.726   3.012   3.084   3.631   3.781   3.877   3.936
 54 A'   21 A"   55 A'   56 A'   22 A"   57 A'   23 A"   58 A'                 
  4.011   4.027   4.036   4.097   4.267   4.275   4.908   6.557
 24 A"   59 A'   25 A"   60 A'   61 A'   62 A'   63 A'   64 A'                 
  7.557   7.574   7.651  35.163  35.824  47.856 289.754 289.770
 26 A"   65 A'   66 A'   67 A'   68 A'   69 A'   27 A"   70 A'                 
289.8541020.630
 71 A'   72 A'                                                                 
 --------------------------------------------------------------

          Ground-State Mulliken Net Atomic Charges

     Atom                 Charge (a.u.)
  ----------------------------------------
      1 N                     0.044255
      2 N                    -0.090833
      3 H                     0.267817
      4 Br                   -0.221240
  ----------------------------------------
  Sum of atomic charges =     0.000000

 -----------------------------------------------------------------
                    Cartesian Multipole Moments
 -----------------------------------------------------------------
    Charge (ESU x 10^10)
                 0.0000
    Dipole Moment (Debye)
         X       2.0389      Y       1.8691      Z      -0.0000
       Tot       2.7660
    Quadrupole Moments (Debye-Ang)
        XX     -29.2934     XY       3.3010     YY     -29.0281
        XZ      -0.0000     YZ      -0.0000     ZZ     -30.4481
    Octopole Moments (Debye-Ang^2)
       XXX     -18.3036    XXY       6.9027    XYY       0.1080
       YYY       2.7268    XXZ       0.0000    XYZ       0.0000
       YYZ      -0.0000    XZZ      -2.7552    YZZ      -0.5769
       ZZZ       0.0000
    Hexadecapole Moments (Debye-Ang^3)
      XXXX    -325.5151   XXXY      13.4467   XXYY     -52.8402
      XYYY      12.7149   YYYY     -53.1628   XXXZ      -0.0000
      XXYZ      -0.0000   XYYZ      -0.0000   YYYZ      -0.0000
      XXZZ     -56.8671   XYZZ       1.6986   YYZZ     -15.0833
      XZZZ      -0.0000   YZZZ      -0.0000   ZZZZ     -35.3276
 -----------------------------------------------------------------
Archival summary:
1\1\TWL02\OPT\ProcedureUnspecified\BasisUnspecified\r121\taweetha\TueOct3013:35:252018TueOct3013:35:252018\0\\#,OPT,ProcedureUnspecified,BasisUnspecified,\\0,1\Br\N,1,2.16034\N,2,1.17664,1,116.037\H,3,1.03398,2,121.548,1,-0,0\\\@

 Total job time:  57.17s(wall), 53.86s(cpu) 
 Tue Oct 30 13:35:25 2018

        *************************************************************
        *                                                           *
        *  Thank you very much for using Q-Chem.  Have a nice day.  *
        *                                                           *
        *************************************************************


 
User input: 2 of 2 
 
Q-Chem Developer Version!
                  Welcome to Q-Chem
     A Quantum Leap Into The Future Of Chemistry


 Q-Chem 5.1, Q-Chem, Inc., Pleasanton, CA (2018)

 Yihan Shao,  Zhengting Gan,  E. Epifanovsky,  A. T. B. Gilbert,  M. Wormit,  
 J. Kussmann,  A. W. Lange,  A. Behn,  Jia Deng,  Xintian Feng,  D. Ghosh,  
 M. Goldey,  P. R. Horn,  L. D. Jacobson,  I. Kaliman,  T. Kus,  A. Landau,  
 Jie Liu,  E. I. Proynov,  R. M. Richard,  R. P. Steele,  E. J. Sundstrom,  
 H. L. Woodcock III,  P. M. Zimmerman,  D. Zuev,  B. Albrecht,  E. Alguire,  
 S. A. Baeppler,  D. Barton,  Z. Benda,  Y. A. Bernard,  E. J. Berquist,  
 K. B. Bravaya,  H. Burton,  D. Casanova,  Chun-Min Chang,  Yunqing Chen,  
 A. Chien,  K. D. Closser,  M. P. Coons,  S. Coriani,  S. Dasgupta,  
 A. L. Dempwolff,  M. Diedenhofen,  Hainam Do,  R. G. Edgar,  Po-Tung Fang,  
 S. Faraji,  S. Fatehi,  Qingguo Feng,  K. D. Fenk,  J. Fosso-Tande,  
 Qinghui Ge,  A. Ghysels,  G. Gidofalvi,  J. Gomes,  J. Gonthier,  A. Gunina,  
 D. Hait,  M. W. D. Hanson-Heine,  P. H. P. Harbach,  A. W. Hauser,  
 J. E. Herr,  E. G. Hohenstein,  Z. C. Holden,  Kerwin Hui,  B. C. Huynh,  
 T.-C. Jagau,  Hyunjun Ji,  B. Kaduk,  K. Khistyaev,  Jaehoon Kim,  
 P. Klunzinger,  K. Koh,  D. Kosenkov,  L. Koulias,  T. Kowalczyk,  
 C. M. Krauter,  A. Kunitsa,  Ka Un Lao,  A. Laurent,  K. V. Lawler,  
 Joonho Lee,  D. Lefrancois,  S. Lehtola,  D. S. Levine,  Yi-Pei Li,  
 You-Sheng Lin,  Fenglai Liu,  E. Livshits,  A. Luenser,  P. Manohar,  
 E. Mansoor,  S. F. Manzer,  Shan-Ping Mao,  Yuezhi Mao,  N. Mardirossian,  
 A. V. Marenich,  T. Markovich,  L. A. Martinez-Martinez,  S. A. Maurer,  
 N. J. Mayhall,  S. C. McKenzie,  J.-M. Mewes,  A. F. Morrison,  
 J. W. Mullinax,  K. Nanda,  T. S. Nguyen-Beck,  R. Olivares-Amaya,  
 J. A. Parkhill,  T. M. Perrine,  F. Plasser,  P. Pokhilko,  S. Prager,  
 A. Prociuk,  E. Ramos,  D. R. Rehn,  F. Rob,  M. Schneider,  N. Sergueev,  
 S. M. Sharada,  S. Sharma,  D. W. Small,  T. Stauch,  T. Stein,  
 Yu-Chuan Su,  A. J. W. Thom,  A. Tkatchenko,  T. Tsuchimochi,  N. M. Tubman,  
 L. Vogt,  M. L. Vidal,  O. Vydrov,  M. A. Watson,  J. Wenzel,  
 M. de Wergifosse,  T. A. Wesolowski,  A. White,  J. Witte,  A. Yamada,  
 Jun Yang,  K. Yao,  S. Yeganeh,  S. R. Yost,  Zhi-Qiang You,  A. Zech,  
 Igor Ying Zhang,  Xing Zhang,  Yan Zhao,  Ying Zhu,  B. R. Brooks,  
 G. K. L. Chan,  C. J. Cramer,  M. S. Gordon,  W. J. Hehre,  A. Klamt,  
 M. W. Schmidt,  C. D. Sherrill,  D. G. Truhlar,  A. Aspuru-Guzik,  R. Baer,  
 A. T. Bell,  N. A. Besley,  Jeng-Da Chai,  A. E. DePrince, III,  
 R. A. DiStasio Jr.,  A. Dreuw,  B. D. Dunietz,  T. R. Furlani,  
 Chao-Ping Hsu,  Yousung Jung,  Jing Kong,  D. S. Lambrecht,  WanZhen Liang,  
 C. Ochsenfeld,  V. A. Rassolov,  L. V. Slipchenko,  J. E. Subotnik,  
 T. Van Voorhis,  J. M. Herbert,  A. I. Krylov,  P. M. W. Gill,  M. Head-Gordon

 Contributors to earlier versions of Q-Chem not listed above: 
 R. D. Adamson,  B. Austin,  J. Baker,  G. J. O. Beran,  K. Brandhorst,  
 S. T. Brown,  E. F. C. Byrd,  A. K. Chakraborty,  C.-L. Cheng,  
 Siu Hung Chien,  D. M. Chipman,  D. L. Crittenden,  H. Dachsel,  
 R. J. Doerksen,  A. D. Dutoi,  L. Fusti-Molnar,  W. A. Goddard III,  
 A. Golubeva-Zadorozhnaya,  S. R. Gwaltney,  G. Hawkins,  A. Heyden,  
 S. Hirata,  G. Kedziora,  F. J. Keil,  C. Kelley,  Jihan Kim,  R. A. King,  
 R. Z. Khaliullin,  P. P. Korambath,  W. Kurlancheek,  A. M. Lee,  M. S. Lee,  
 S. V. Levchenko,  Ching Yeh Lin,  D. Liotard,  R. C. Lochan,  I. Lotan,  
 P. E. Maslen,  N. Nair,  D. P. O'Neill,  D. Neuhauser,  E. Neuscamman,  
 C. M. Oana,  R. Olson,  B. Peters,  R. Peverati,  P. A. Pieniazek,  
 Y. M. Rhee,  J. Ritchie,  M. A. Rohrdanz,  E. Rosta,  N. J. Russ,  
 H. F. Schaefer III,  N. E. Schultz,  N. Shenvi,  A. C. Simmonett,  A. Sodt,  
 D. Stuck,  K. S. Thanthiriwatte,  V. Vanovschi,  Tao Wang,  A. Warshel,  
 C. F. Williams,  Q. Wu,  X. Xu,  W. Zhang

 Please cite Q-Chem as follows:
 Y. Shao et al., Mol. Phys. 113, 184-215 (2015)
 DOI: 10.1080/00268976.2014.952696

 Q-Chem 5.1.1 for Intel X86 EM64T Linux

 Parts of Q-Chem use Armadillo 8.300.2 (Tropical Shenanigans).
 http://arma.sourceforge.net/

 Q-Chem begins on Tue Oct 30 13:35:25 2018  

Host: 
0

     Scratch files written to /scratch/taweetham/qchem16360//
The previous job contains 0 fragments, simply inherited here
Input Ideriv = 2
Curr. Ideriv = -1
Max.  Ideriv = 2

Checking the input file for inconsistencies... 	...done.

--------------------------------------------------------------
User input:
--------------------------------------------------------------

$molecule
read
$end

$rem
   job_type 	frequency
   basis 	6-311++g**
   method	b3lyp	
$end


--------------------------------------------------------------
 ----------------------------------------------------------------
             Standard Nuclear Orientation (Angstroms)
    I     Atom           X                Y                Z
 ----------------------------------------------------------------
    1      N       1.3249351731    -0.5957736998    -0.0000000000
    2      N       2.1254249076     0.2666026647    -0.0000000000
    3      H       1.8476590452     1.2625737856    -0.0000000000
    4      Br     -0.7428622746     0.0297606703     0.0000000000
 ----------------------------------------------------------------
 Molecular Point Group                 Cs    NOp =  2
 Largest Abelian Subgroup              Cs    NOp =  2
 Nuclear Repulsion Energy =   139.0545085063 hartrees
 There are       25 alpha and       25 beta electrons
 Requested basis set is 6-311++G(d,p)
 There are 36 shells and 99 basis functions

 Total QAlloc Memory Limit   2000 MB
 Mega-Array Size       188 MB
 MEM_STATIC part       192 MB

                       Distance Matrix (Angstroms)
             N (  1)   N (  2)   H (  3)
   N (  2)  1.176638
   H (  3)  1.930465  1.033979
   Br(  4)  2.160342  2.878049  2.868907

 A cutoff of  1.0D-11 yielded    623 shell pairs
 There are      4903 function pairs (      5431 Cartesian)
 Smallest overlap matrix eigenvalue = 2.13E-04
 Guess from superposition of atomic densities
 Warning:  Energy on first SCF cycle will be non-variational
 SAD guess density has 50.000000 electrons

 -----------------------------------------------------------------------
  General SCF calculation program by
  Eric Jon Sundstrom, Paul Horn, Yuezhi Mao, Dmitri Zuev, Alec White,
  David Stuck, Shaama M.S., Shane Yost, Joonho Lee, David Small,
  Daniel Levine, Susi Lehtola, Hugh Burton, Evgeny Epifanovsky
 -----------------------------------------------------------------------
 Exchange:     0.2000 Hartree-Fock + 0.0800 Slater + 0.7200 B88
 Correlation:  0.1900 VWN1RPA + 0.8100 LYP
 Using SG-1 standard quadrature grid
 A restricted SCF calculation will be
 performed using DIIS
 SCF converges when DIIS error is below 1.0e-08
 ---------------------------------------
  Cycle       Energy         DIIS error
 ---------------------------------------
    1   -2684.4456953913      5.12e-02  
    2   -2684.1844285646      4.84e-03  
    3   -2684.0091040822      1.19e-02  
    4   -2684.2154833798      2.23e-03  
    5   -2684.2170838255      1.20e-03  
    6   -2684.2187623352      3.85e-04  
    7   -2684.2189161594      3.47e-05  
    8   -2684.2189182929      5.37e-06  
    9   -2684.2189183478      1.86e-06  
   10   -2684.2189183522      3.81e-07  
   11   -2684.2189183524      6.34e-08  
   12   -2684.2189183524      1.06e-08  
   13   -2684.2189183524      3.65e-09  Convergence criterion met
 ---------------------------------------
 SCF time:   CPU 7.99s  wall 8.00s 
 SCF   energy in the final basis set =    -2684.2189183524
 Total energy in the final basis set =    -2684.2189183524

 --------------------------------------------------------------
             Orbital Energies (a.u.) and Symmetries
 --------------------------------------------------------------

 Alpha MOs, Restricted
 -- Occupied --                  
-482.82  -62.48  -56.30  -56.29  -56.29  -14.48  -14.44   -8.68
  1 A'    2 A'    3 A'    1 A"    4 A'    5 A'    6 A'    7 A'                 
 -6.516  -6.504  -6.503  -2.626  -2.623  -2.623  -2.614  -2.614
  8 A'    2 A"    9 A'   10 A'    3 A"   11 A'   12 A'    4 A"                 
 -1.135  -0.771  -0.723  -0.546  -0.486  -0.469  -0.297  -0.294
 13 A'   14 A'   15 A'   16 A'    5 A"   17 A'   18 A'    6 A"                 
 -0.291
 19 A'                                                                         
 -- Virtual --                   
 -0.121  -0.105  -0.014   0.032   0.053   0.055   0.076   0.095
 20 A'    7 A"   21 A'   22 A'   23 A'    8 A"   24 A'   25 A'                 
  0.104   0.127   0.134   0.145   0.158   0.180   0.219   0.249
  9 A"   26 A'   27 A'   28 A'   10 A"   29 A'   30 A'   31 A'                 
  0.398   0.403   0.431   0.450   0.468   0.554   0.566   0.581
 32 A'   33 A'   11 A"   34 A'   35 A'   12 A"   36 A'   13 A"                 
  0.592   0.607   0.703   0.713   0.743   0.795   0.814   0.826
 37 A'   38 A'   39 A'   14 A"   40 A'   41 A'   15 A"   42 A'                 
  0.897   1.047   1.209   1.227   1.395   1.623   1.698   1.796
 43 A'   44 A'   16 A"   45 A'   46 A'   17 A"   47 A'   48 A'                 
  1.810   1.926   1.998   2.024   2.292   2.298   2.377   2.478
 18 A"   49 A'   19 A"   50 A'   20 A"   51 A'   52 A'   53 A'                 
  2.704   2.726   3.012   3.084   3.631   3.781   3.877   3.936
 54 A'   21 A"   55 A'   56 A'   22 A"   57 A'   23 A"   58 A'                 
  4.011   4.026   4.036   4.097   4.267   4.275   4.908   6.557
 24 A"   59 A'   25 A"   60 A'   61 A'   62 A'   63 A'   64 A'                 
  7.557   7.573   7.651  35.163  35.824  47.856 289.754 289.770
 26 A"   65 A'   66 A'   67 A'   68 A'   69 A'   27 A"   70 A'                 
289.8541020.630
 71 A'   72 A'                                                                 

 Beta MOs, Restricted
 -- Occupied --                  
-482.82  -62.48  -56.30  -56.29  -56.29  -14.48  -14.44   -8.68
  1 A'    2 A'    3 A'    1 A"    4 A'    5 A'    6 A'    7 A'                 
 -6.516  -6.504  -6.503  -2.626  -2.623  -2.623  -2.614  -2.614
  8 A'    2 A"    9 A'   10 A'    3 A"   11 A'   12 A'    4 A"                 
 -1.135  -0.771  -0.723  -0.546  -0.486  -0.469  -0.297  -0.294
 13 A'   14 A'   15 A'   16 A'    5 A"   17 A'   18 A'    6 A"                 
 -0.291
 19 A'                                                                         
 -- Virtual --                   
 -0.121  -0.105  -0.014   0.032   0.053   0.055   0.076   0.095
 20 A'    7 A"   21 A'   22 A'   23 A'    8 A"   24 A'   25 A'                 
  0.104   0.127   0.134   0.145   0.158   0.180   0.219   0.249
  9 A"   26 A'   27 A'   28 A'   10 A"   29 A'   30 A'   31 A'                 
  0.398   0.403   0.431   0.450   0.468   0.554   0.566   0.581
 32 A'   33 A'   11 A"   34 A'   35 A'   12 A"   36 A'   13 A"                 
  0.592   0.607   0.703   0.713   0.743   0.795   0.814   0.826
 37 A'   38 A'   39 A'   14 A"   40 A'   41 A'   15 A"   42 A'                 
  0.897   1.047   1.209   1.227   1.395   1.623   1.698   1.796
 43 A'   44 A'   16 A"   45 A'   46 A'   17 A"   47 A'   48 A'                 
  1.810   1.926   1.998   2.024   2.292   2.298   2.377   2.478
 18 A"   49 A'   19 A"   50 A'   20 A"   51 A'   52 A'   53 A'                 
  2.704   2.726   3.012   3.084   3.631   3.781   3.877   3.936
 54 A'   21 A"   55 A'   56 A'   22 A"   57 A'   23 A"   58 A'                 
  4.011   4.026   4.036   4.097   4.267   4.275   4.908   6.557
 24 A"   59 A'   25 A"   60 A'   61 A'   62 A'   63 A'   64 A'                 
  7.557   7.573   7.651  35.163  35.824  47.856 289.754 289.770
 26 A"   65 A'   66 A'   67 A'   68 A'   69 A'   27 A"   70 A'                 
289.8541020.630
 71 A'   72 A'                                                                 
 --------------------------------------------------------------

          Ground-State Mulliken Net Atomic Charges

     Atom                 Charge (a.u.)
  ----------------------------------------
      1 N                     0.044404
      2 N                    -0.090993
      3 H                     0.267867
      4 Br                   -0.221277
  ----------------------------------------
  Sum of atomic charges =     0.000000

 -----------------------------------------------------------------
                    Cartesian Multipole Moments
 -----------------------------------------------------------------
    Charge (ESU x 10^10)
                 0.0000
    Dipole Moment (Debye)
         X       1.9772      Y       1.9343      Z       0.0000
       Tot       2.7661
    Quadrupole Moments (Debye-Ang)
        XX     -29.3159     XY       3.3119     YY     -28.9454
        XZ      -0.0000     YZ      -0.0000     ZZ     -30.4482
    Octopole Moments (Debye-Ang^2)
       XXX     -23.2260    XXY       7.6002    XYY      -1.1766
       YYY       5.7098    XXZ       0.0000    XYZ       0.0000
       YYZ      -0.0000    XZZ      -4.2115    YZZ       0.3721
       ZZZ       0.0000
    Hexadecapole Moments (Debye-Ang^3)
      XXXX    -330.9984   XXXY       9.7086   XXYY     -53.3658
      XYYY       9.4997   YYYY     -52.3059   XXXZ      -0.0000
      XXYZ      -0.0000   XYYZ      -0.0000   YYYZ      -0.0000
      XXZZ     -57.2700   XYZZ       0.4456   YYZZ     -15.0069
      XZZZ      -0.0000   YZZZ      -0.0000   ZZZZ     -35.3279
 -----------------------------------------------------------------
 Calculating MO derivatives via CPSCF
   1         3          12      0.191255    0.074631
   2         3          12      0.029791    0.012169
   3         3          12      0.003970    0.002083
   4         3          12      0.000356    0.000231
   5        13           2      0.000016    0.000012
   6        15           0      0.000000    0.000000    Roots Converged
 Time for AOints: 1.6 s (CPU) 1.6 s (wall)
 ------------------------------------------------------------------------------
                     AOints        : Timing summary (seconds)
 ------------------------------------------------------------------------------
     job step          cpu (% of tot)      sys (% of tot)     wall (% of tot)
 ------------------------------------------------------------------------------
  cpscf_lag         0.2129E+02 (53.0)   0.4200E-04 (17.5)   0.2133E+02 (52.1)
  iterzp            0.1723E+02 (42.9)   0.1980E-03 (82.5)   0.1789E+02 (43.7)
  make_fx           0.0000E+00 ( 0.0)   0.0000E+00 ( 0.0)   0.0000E+00 ( 0.0)
  AOints            0.1628E+01 ( 4.1)   0.0000E+00 ( 0.0)   0.1629E+01 ( 4.0)
 ------------------------------------------------------------------------------
   Grand Totals     0.4018E+02          0.2400E-03          0.4092E+02
 ------------------------------------------------------------------------------
 Calculating analytic Hessian of the SCF energy
 Polarizability Matrix (a.u.)
            1           2           3
    1 -73.4429488  -0.7293402  -0.0000000
    2  -0.7293402 -31.1956235  -0.0000000
    3  -0.0000000  -0.0000000 -24.3246645

 Direct stationary perturbation theory relativistic correction:

 rels  =      16.825616099706
 relv  =     -56.619791606940
 rel2e =       8.653546463915
 E_rel =     -31.140629043319

 Hessian of the SCF Energy
            1           2           3           4           5           6
    1   0.3924725   0.3777819  -0.0000000  -0.3732456  -0.3843357   0.0000000
    2   0.3777819   0.6469783   0.0000000  -0.3768292  -0.5656970  -0.0000000
    3  -0.0000000   0.0000000   0.0340433   0.0000000  -0.0000000  -0.0484135
    4  -0.3732456  -0.3768292   0.0000000   0.5050486   0.2945034  -0.0000000
    5  -0.3843357  -0.5656970  -0.0000000   0.2945034   0.8628268   0.0000000
    6   0.0000000  -0.0000000  -0.0484135  -0.0000000   0.0000000   0.0689577
    7  -0.0092786  -0.0464511  -0.0000000  -0.0583685   0.1299675   0.0000000
    8  -0.0059790  -0.0389382  -0.0000000   0.0827411  -0.3224320   0.0000000
    9   0.0000000   0.0000000   0.0261880   0.0000000  -0.0000000  -0.0375502
   10  -0.0099483   0.0454985  -0.0000000  -0.0734345  -0.0401352   0.0000000
   11   0.0125328  -0.0423432  -0.0000000  -0.0004152   0.0253021   0.0000000
   12  -0.0000000  -0.0000000  -0.0118179  -0.0000000   0.0000000   0.0170059
            7           8           9          10          11          12
    1  -0.0092786  -0.0059790   0.0000000  -0.0099483   0.0125328  -0.0000000
    2  -0.0464511  -0.0389382   0.0000000   0.0454985  -0.0423432  -0.0000000
    3  -0.0000000  -0.0000000   0.0261880  -0.0000000  -0.0000000  -0.0118179
    4  -0.0583685   0.0827411   0.0000000  -0.0734345  -0.0004152  -0.0000000
    5   0.1299675  -0.3224320  -0.0000000  -0.0401352   0.0253021   0.0000000
    6   0.0000000   0.0000000  -0.0375502   0.0000000   0.0000000   0.0170059
    7   0.0624892  -0.0801549  -0.0000000   0.0051579  -0.0033615   0.0000000
    8  -0.0801549   0.3601536   0.0000000   0.0033928   0.0012166  -0.0000000
    9  -0.0000000   0.0000000   0.0210325  -0.0000000  -0.0000000  -0.0096703
   10   0.0051579   0.0033928  -0.0000000   0.0782250  -0.0087561   0.0000000
   11  -0.0033615   0.0012166  -0.0000000  -0.0087561   0.0158244   0.0000000
   12   0.0000000  -0.0000000  -0.0096703   0.0000000   0.0000000   0.0044823
 Gradient time:  CPU 53.96 s  wall 56.84 s
 **********************************************************************
 **                                                                  **
 **                       VIBRATIONAL ANALYSIS                       **
 **                       --------------------                       **
 **                                                                  **
 **        VIBRATIONAL FREQUENCIES (CM**-1) AND NORMAL MODES         **
 **     FORCE CONSTANTS (mDYN/ANGSTROM) AND REDUCED MASSES (AMU)     **
 **                  INFRARED INTENSITIES (KM/MOL)                   **
 **                                                                  **
 **********************************************************************


 Mode:                 1                      2                      3
 Frequency:       292.64                 487.85                 861.71
 Force Cnst:      0.4001                 0.7349                 0.5847
 Red. Mass:       7.9292                 5.2410                 1.3365
 IR Active:          YES                    YES                    YES
 IR Intens:       78.840                 30.701                 75.556
 Raman Active:       YES                    YES                    YES
               X      Y      Z        X      Y      Z        X      Y      Z
 N          0.374  0.071 -0.000    0.382 -0.343  0.000   -0.000  0.000  0.091
 N          0.477 -0.070  0.000   -0.182  0.127 -0.000   -0.000 -0.000 -0.130
 H          0.772  0.015 -0.000   -0.825 -0.060  0.000    0.000  0.000  0.987
 Br        -0.161 -0.000  0.000   -0.025  0.039 -0.000    0.000 -0.000 -0.006
 TransDip   0.284  0.022 -0.000    0.172 -0.042  0.000    0.000  0.000  0.278

 Mode:                 4                      5                      6
 Frequency:      1145.09                1834.53                3264.08
 Force Cnst:      0.9900                19.0308                 6.7637
 Red. Mass:       1.2815                 9.5974                 1.0775
 IR Active:          YES                    YES                    YES
 IR Intens:      462.704                497.243                 17.138
 Raman Active:       YES                    YES                    YES
               X      Y      Z        X      Y      Z        X      Y      Z
 N          0.044 -0.043 -0.000    0.348  0.477  0.000    0.004  0.002  0.000
 N         -0.129  0.021  0.000   -0.358 -0.428 -0.000    0.014 -0.072 -0.000
 H          0.944  0.296 -0.000   -0.318 -0.488  0.000   -0.255  0.964  0.000
 Br         0.003  0.000  0.000    0.006 -0.003 -0.000    0.000  0.000 -0.000
 TransDip   0.670  0.160 -0.000    0.714 -0.027  0.000   -0.034  0.128  0.000

 STANDARD THERMODYNAMIC QUANTITIES AT   298.15 K  AND     1.00 ATM

   This Molecule has  0 Imaginary Frequencies
   Zero point vibrational energy:       11.273 kcal/mol

   Atom    1 Element N  Has Mass   14.00307
   Atom    2 Element N  Has Mass   14.00307
   Atom    3 Element H  Has Mass    1.00783
   Atom    4 Element Br Has Mass   78.91830
   Molecular Mass:   107.932270 amu
   Principal axes and moments of inertia in amu*Bohr^2:
                             1           2           3
    Eigenvalues --       27.06894   479.31770   506.38664
          X               0.99979     0.02045     0.00000
          Y              -0.02045     0.99979     0.00000
          Z              -0.00000    -0.00000     1.00000
   Rotational Symmetry Number is   1
   The Molecule is an Asymmetric Top
   Translational Enthalpy:        0.889 kcal/mol
   Rotational Enthalpy:           0.889 kcal/mol
   Vibrational Enthalpy:         11.742 kcal/mol
   gas constant (RT):             0.592 kcal/mol
   Translational Entropy:        39.945  cal/mol.K
   Rotational Entropy:           23.400  cal/mol.K
   Vibrational Entropy:           2.365  cal/mol.K

   Total Enthalpy:               14.112 kcal/mol
   Total Entropy:                65.711  cal/mol.K

 ======================================================================

 STANDARD THERMODYNAMIC QUANTITIES FOR ANHARMONIC VIBRATION -- TOSH

   Zero point vibrational energy: ************ kcal/mol

   Vibrational Enthalpy:   ************ kcal/mol
   Vibrational Entropy:             NaN  cal/mol.K

   Total Enthalpy:         ************ kcal/mol
   Total Entropy:                   NaN  cal/mol.K

 ======================================================================

 STANDARD THERMODYNAMIC QUANTITIES FOR ANHARMONIC VIBRATION -- VPT2

   Zero point vibrational energy: ************ kcal/mol

   Vibrational Enthalpy:   ************ kcal/mol
   Vibrational Entropy:             NaN  cal/mol.K

   Total Enthalpy:         ************ kcal/mol
   Total Entropy:                   NaN  cal/mol.K

 ======================================================================

Archival summary:
1\1\TWL02\FREQ\ProcedureUnspecified\BasisUnspecified\r121\taweetha\TueOct3013:36:302018TueOct3013:36:302018\0\\#,FREQ,ProcedureUnspecified,BasisUnspecified,\\0,1\Br\N,1,2.16034\N,2,1.17664,1,116.037\H,3,1.03398,2,121.548,1,0,0\\\@

 Total job time:  65.68s(wall), 62.01s(cpu) 
 Tue Oct 30 13:36:30 2018

        *************************************************************
        *                                                           *
        *  Thank you very much for using Q-Chem.  Have a nice day.  *
        *                                                           *
        *************************************************************
