# Supplementary material for: Geometric and energetic data from ab initio calculations of haloethene, haloimine, halomethylenephosphine, haloiminophosphine, halodiazene, halodiphosphene and halocyclopropane
Source: Data Brief. 2019 Nov 2;27:104738. doi: 10.1016/j.dib.2019.104738 (PMC6861602; doi:10.1016/j.dib.2019.104738)
Supplement: Multimedia component 6 [file mmc6.zip › NN/B3LYP/HENNClE.out]

Q-Chem Developer Version!
                  Welcome to Q-Chem
     A Quantum Leap Into The Future Of Chemistry


 Q-Chem 5.1, Q-Chem, Inc., Pleasanton, CA (2018)

 Yihan Shao,  Zhengting Gan,  E. Epifanovsky,  A. T. B. Gilbert,  M. Wormit,  
 J. Kussmann,  A. W. Lange,  A. Behn,  Jia Deng,  Xintian Feng,  D. Ghosh,  
 M. Goldey,  P. R. Horn,  L. D. Jacobson,  I. Kaliman,  T. Kus,  A. Landau,  
 Jie Liu,  E. I. Proynov,  R. M. Richard,  R. P. Steele,  E. J. Sundstrom,  
 H. L. Woodcock III,  P. M. Zimmerman,  D. Zuev,  B. Albrecht,  E. Alguire,  
 S. A. Baeppler,  D. Barton,  Z. Benda,  Y. A. Bernard,  E. J. Berquist,  
 K. B. Bravaya,  H. Burton,  D. Casanova,  Chun-Min Chang,  Yunqing Chen,  
 A. Chien,  K. D. Closser,  M. P. Coons,  S. Coriani,  S. Dasgupta,  
 A. L. Dempwolff,  M. Diedenhofen,  Hainam Do,  R. G. Edgar,  Po-Tung Fang,  
 S. Faraji,  S. Fatehi,  Qingguo Feng,  K. D. Fenk,  J. Fosso-Tande,  
 Qinghui Ge,  A. Ghysels,  G. Gidofalvi,  J. Gomes,  J. Gonthier,  A. Gunina,  
 D. Hait,  M. W. D. Hanson-Heine,  P. H. P. Harbach,  A. W. Hauser,  
 J. E. Herr,  E. G. Hohenstein,  Z. C. Holden,  Kerwin Hui,  B. C. Huynh,  
 T.-C. Jagau,  Hyunjun Ji,  B. Kaduk,  K. Khistyaev,  Jaehoon Kim,  
 P. Klunzinger,  K. Koh,  D. Kosenkov,  L. Koulias,  T. Kowalczyk,  
 C. M. Krauter,  A. Kunitsa,  Ka Un Lao,  A. Laurent,  K. V. Lawler,  
 Joonho Lee,  D. Lefrancois,  S. Lehtola,  D. S. Levine,  Yi-Pei Li,  
 You-Sheng Lin,  Fenglai Liu,  E. Livshits,  A. Luenser,  P. Manohar,  
 E. Mansoor,  S. F. Manzer,  Shan-Ping Mao,  Yuezhi Mao,  N. Mardirossian,  
 A. V. Marenich,  T. Markovich,  L. A. Martinez-Martinez,  S. A. Maurer,  
 N. J. Mayhall,  S. C. McKenzie,  J.-M. Mewes,  A. F. Morrison,  
 J. W. Mullinax,  K. Nanda,  T. S. Nguyen-Beck,  R. Olivares-Amaya,  
 J. A. Parkhill,  T. M. Perrine,  F. Plasser,  P. Pokhilko,  S. Prager,  
 A. Prociuk,  E. Ramos,  D. R. Rehn,  F. Rob,  M. Schneider,  N. Sergueev,  
 S. M. Sharada,  S. Sharma,  D. W. Small,  T. Stauch,  T. Stein,  
 Yu-Chuan Su,  A. J. W. Thom,  A. Tkatchenko,  T. Tsuchimochi,  N. M. Tubman,  
 L. Vogt,  M. L. Vidal,  O. Vydrov,  M. A. Watson,  J. Wenzel,  
 M. de Wergifosse,  T. A. Wesolowski,  A. White,  J. Witte,  A. Yamada,  
 Jun Yang,  K. Yao,  S. Yeganeh,  S. R. Yost,  Zhi-Qiang You,  A. Zech,  
 Igor Ying Zhang,  Xing Zhang,  Yan Zhao,  Ying Zhu,  B. R. Brooks,  
 G. K. L. Chan,  C. J. Cramer,  M. S. Gordon,  W. J. Hehre,  A. Klamt,  
 M. W. Schmidt,  C. D. Sherrill,  D. G. Truhlar,  A. Aspuru-Guzik,  R. Baer,  
 A. T. Bell,  N. A. Besley,  Jeng-Da Chai,  A. E. DePrince, III,  
 R. A. DiStasio Jr.,  A. Dreuw,  B. D. Dunietz,  T. R. Furlani,  
 Chao-Ping Hsu,  Yousung Jung,  Jing Kong,  D. S. Lambrecht,  WanZhen Liang,  
 C. Ochsenfeld,  V. A. Rassolov,  L. V. Slipchenko,  J. E. Subotnik,  
 T. Van Voorhis,  J. M. Herbert,  A. I. Krylov,  P. M. W. Gill,  M. Head-Gordon

 Contributors to earlier versions of Q-Chem not listed above: 
 R. D. Adamson,  B. Austin,  J. Baker,  G. J. O. Beran,  K. Brandhorst,  
 S. T. Brown,  E. F. C. Byrd,  A. K. Chakraborty,  C.-L. Cheng,  
 Siu Hung Chien,  D. M. Chipman,  D. L. Crittenden,  H. Dachsel,  
 R. J. Doerksen,  A. D. Dutoi,  L. Fusti-Molnar,  W. A. Goddard III,  
 A. Golubeva-Zadorozhnaya,  S. R. Gwaltney,  G. Hawkins,  A. Heyden,  
 S. Hirata,  G. Kedziora,  F. J. Keil,  C. Kelley,  Jihan Kim,  R. A. King,  
 R. Z. Khaliullin,  P. P. Korambath,  W. Kurlancheek,  A. M. Lee,  M. S. Lee,  
 S. V. Levchenko,  Ching Yeh Lin,  D. Liotard,  R. C. Lochan,  I. Lotan,  
 P. E. Maslen,  N. Nair,  D. P. O'Neill,  D. Neuhauser,  E. Neuscamman,  
 C. M. Oana,  R. Olson,  B. Peters,  R. Peverati,  P. A. Pieniazek,  
 Y. M. Rhee,  J. Ritchie,  M. A. Rohrdanz,  E. Rosta,  N. J. Russ,  
 H. F. Schaefer III,  N. E. Schultz,  N. Shenvi,  A. C. Simmonett,  A. Sodt,  
 D. Stuck,  K. S. Thanthiriwatte,  V. Vanovschi,  Tao Wang,  A. Warshel,  
 C. F. Williams,  Q. Wu,  X. Xu,  W. Zhang

 Please cite Q-Chem as follows:
 Y. Shao et al., Mol. Phys. 113, 184-215 (2015)
 DOI: 10.1080/00268976.2014.952696

 Q-Chem 5.1.1 for Intel X86 EM64T Linux

 Parts of Q-Chem use Armadillo 8.300.2 (Tropical Shenanigans).
 http://arma.sourceforge.net/

 Q-Chem begins on Tue Oct 30 13:33:10 2018  

Host: 
0

     Scratch files written to /scratch/taweetham/qchem16289//
Input Ideriv = 2
Curr. Ideriv = -1
Max.  Ideriv = 2

Checking the input file for inconsistencies... 	...done.

--------------------------------------------------------------
User input:
--------------------------------------------------------------
$molecule
0 1
N 
N 1 NN 
H 2 NH 1 ANG 
Cl 1 NCl 2 ANG  3 DHA

NN=1.25
NH=1.09
NF=1.36
NCl=1.75
NBr=1.94
NI=2.14
ANG=120.0
DHA=0.0
$end

$rem
   job_type	optimization
   basis	6-311++g**
   method	b3lyp
$end

--------------------------------------------------------------
 ----------------------------------------------------------------
             Standard Nuclear Orientation (Angstroms)
    I     Atom           X                Y                Z
 ----------------------------------------------------------------
    1      N       0.6177457705    -0.5773302197    -0.0000000000
    2      N       1.6064000520     0.1875637022     0.0000000000
    3      H       1.4598251999     1.2676636109     0.0000000000
    4      Cl     -1.0016968210     0.0859236477     0.0000000000
 ----------------------------------------------------------------
 Molecular Point Group                 Cs    NOp =  2
 Largest Abelian Subgroup              Cs    NOp =  2
 Nuclear Repulsion Energy =    89.3738356030 hartrees
 There are       16 alpha and       16 beta electrons
 Requested basis set is 6-311++G(d,p)
 There are 30 shells and 81 basis functions

 Total QAlloc Memory Limit   2000 MB
 Mega-Array Size       188 MB
 MEM_STATIC part       192 MB
 A cutoff of  1.0D-11 yielded    448 shell pairs
 There are      3368 function pairs (      3632 Cartesian)
 Smallest overlap matrix eigenvalue = 2.97E-04

 Scale SEOQF with 1.000000e-01/1.000000e-01/1.000000e-01

 Standard Electronic Orientation quadrupole field applied
 Nucleus-field energy     =     0.0000000017 hartrees
 Guess from superposition of atomic densities
 Warning:  Energy on first SCF cycle will be non-variational
 SAD guess density has 32.000000 electrons

 -----------------------------------------------------------------------
  General SCF calculation program by
  Eric Jon Sundstrom, Paul Horn, Yuezhi Mao, Dmitri Zuev, Alec White,
  David Stuck, Shaama M.S., Shane Yost, Joonho Lee, David Small,
  Daniel Levine, Susi Lehtola, Hugh Burton, Evgeny Epifanovsky
 -----------------------------------------------------------------------
 Exchange:     0.2000 Hartree-Fock + 0.0800 Slater + 0.7200 B88
 Correlation:  0.1900 VWN1RPA + 0.8100 LYP
 Using SG-1 standard quadrature grid
 A restricted SCF calculation will be
 performed using DIIS
 SCF converges when DIIS error is below 1.0e-08
 ---------------------------------------
  Cycle       Energy         DIIS error
 ---------------------------------------
    1    -570.5761984681      5.62e-02  
    2    -570.2561079453      5.80e-03  
    3    -570.2030083212      1.09e-02  
    4    -570.2740390211      2.47e-03  
    5    -570.2782613753      7.07e-04  
    6    -570.2786343908      2.78e-04  
    7    -570.2786979876      3.39e-05  
    8    -570.2786987227      7.95e-06  
    9    -570.2786987807      1.84e-06  
   10    -570.2786987838      3.89e-07  
   11    -570.2786987840      6.90e-08  
   12    -570.2786987840      1.85e-08  
   13    -570.2786987840      2.48e-09  Convergence criterion met
 ---------------------------------------
 SCF time:   CPU 4.40s  wall 4.00s 
 SCF   energy in the final basis set =     -570.2786987840
 Total energy in the final basis set =     -570.2786987840

 --------------------------------------------------------------
             Orbital Energies (a.u.) and Symmetries
 --------------------------------------------------------------

 Alpha MOs, Restricted
 -- Occupied --                  
-101.59  -14.46  -14.42   -9.50   -7.26   -7.25   -7.25   -1.08
  1 A'    2 A'    3 A'    4 A'    5 A'    1 A"    6 A'    7 A'                 
 -0.872  -0.686  -0.560  -0.461  -0.449  -0.340  -0.335  -0.303
  8 A'    9 A'   10 A'    2 A"   11 A'    3 A"   12 A'   13 A'                 
 -- Virtual --                   
 -0.105  -0.061  -0.009   0.035   0.063   0.063   0.088   0.112
  4 A"   14 A'   15 A'   16 A'    5 A"   17 A'   18 A'   19 A'                 
  0.119   0.126   0.138   0.165   0.167   0.196   0.230   0.262
  6 A"   20 A'   21 A'    7 A"   22 A'   23 A'   24 A'   25 A'                 
  0.344   0.410   0.441   0.458   0.482   0.637   0.689   0.741
 26 A'   27 A'    8 A"   28 A'   29 A'   30 A'    9 A"   31 A'                 
  0.748   0.764   0.818   0.840   0.864   0.891   0.928   0.990
 10 A"   32 A'   33 A'   11 A"   34 A'   35 A'   12 A"   36 A'                 
  1.051   1.097   1.236   1.237   1.418   1.622   1.717   1.836
 37 A'   38 A'   39 A'   13 A"   40 A'   14 A"   41 A'   42 A'                 
  1.846   2.098   2.195   2.210   2.305   2.352   2.463   2.549
 15 A"   43 A'   16 A"   44 A'   17 A"   45 A'   46 A'   47 A'                 
  2.652   2.712   2.947   3.061   3.644   3.773   3.871   3.969
 18 A"   48 A'   49 A'   50 A'   19 A"   51 A'   20 A"   52 A'                 
  4.188   4.925   9.617  25.752  25.830  26.207  35.201  35.562
 53 A'   54 A'   55 A'   21 A"   56 A'   57 A'   58 A'   59 A'                 
215.590
 60 A'                                                                         

 Beta MOs, Restricted
 -- Occupied --                  
-101.59  -14.46  -14.42   -9.50   -7.26   -7.25   -7.25   -1.08
  1 A'    2 A'    3 A'    4 A'    5 A'    1 A"    6 A'    7 A'                 
 -0.872  -0.686  -0.560  -0.461  -0.449  -0.340  -0.335  -0.303
  8 A'    9 A'   10 A'    2 A"   11 A'    3 A"   12 A'   13 A'                 
 -- Virtual --                   
 -0.105  -0.061  -0.009   0.035   0.063   0.063   0.088   0.112
  4 A"   14 A'   15 A'   16 A'    5 A"   17 A'   18 A'   19 A'                 
  0.119   0.126   0.138   0.165   0.167   0.196   0.230   0.262
  6 A"   20 A'   21 A'    7 A"   22 A'   23 A'   24 A'   25 A'                 
  0.344   0.410   0.441   0.458   0.482   0.637   0.689   0.741
 26 A'   27 A'    8 A"   28 A'   29 A'   30 A'    9 A"   31 A'                 
  0.748   0.764   0.818   0.840   0.864   0.891   0.928   0.990
 10 A"   32 A'   33 A'   11 A"   34 A'   35 A'   12 A"   36 A'                 
  1.051   1.097   1.236   1.237   1.418   1.622   1.717   1.836
 37 A'   38 A'   39 A'   13 A"   40 A'   14 A"   41 A'   42 A'                 
  1.846   2.098   2.195   2.210   2.305   2.352   2.463   2.549
 15 A"   43 A'   16 A"   44 A'   17 A"   45 A'   46 A'   47 A'                 
  2.652   2.712   2.947   3.061   3.644   3.773   3.871   3.969
 18 A"   48 A'   49 A'   50 A'   19 A"   51 A'   20 A"   52 A'                 
  4.188   4.925   9.617  25.752  25.830  26.207  35.201  35.562
 53 A'   54 A'   55 A'   21 A"   56 A'   57 A'   58 A'   59 A'                 
215.590
 60 A'                                                                         
 --------------------------------------------------------------

          Ground-State Mulliken Net Atomic Charges

     Atom                 Charge (a.u.)
  ----------------------------------------
      1 N                     0.058036
      2 N                    -0.175892
      3 H                     0.206269
      4 Cl                   -0.088412
  ----------------------------------------
  Sum of atomic charges =     0.000000

 -----------------------------------------------------------------
                    Cartesian Multipole Moments
 -----------------------------------------------------------------
    Charge (ESU x 10^10)
                 0.0000
    Dipole Moment (Debye)
         X       0.1623      Y       2.0084      Z       0.0000
       Tot       2.0149
    Quadrupole Moments (Debye-Ang)
        XX     -26.0741     XY       2.7122     YY     -23.6207
        XZ      -0.0000     YZ      -0.0000     ZZ     -24.2177
    Octopole Moments (Debye-Ang^2)
       XXX     -10.4809    XXY       5.2442    XYY       2.3391
       YYY       4.7318    XXZ       0.0000    XYZ       0.0000
       YYZ      -0.0000    XZZ       0.0195    YZZ       0.1711
       ZZZ      -0.0000
    Hexadecapole Moments (Debye-Ang^3)
      XXXX    -224.1563   XXXY       5.0132   XXYY     -38.1653
      XYYY       6.8514   YYYY     -44.8395   XXXZ       0.0000
      XXYZ      -0.0000   XYYZ       0.0000   YYYZ      -0.0000
      XXZZ     -39.9959   XYZZ       0.6037   YYZZ     -11.9616
      XZZZ      -0.0000   YZZZ      -0.0000   ZZZZ     -25.4187
 -----------------------------------------------------------------
 Calculating analytic gradient of the SCF energy
 Gradient of SCF Energy
            1           2           3           4
    1  -0.0759145   0.0434448   0.0053692   0.0271005
    2  -0.0239457   0.0063261   0.0339227  -0.0163031
    3   0.0000000  -0.0000000   0.0000000  -0.0000000
 Max gradient component =       7.591E-02
 RMS gradient           =       2.950E-02
 Gradient time:  CPU 0.99 s  wall 2.12 s
 Geometry Optimization Parameters
   NAtoms,    NIC,     NZ,  NCons,   NDum,   NFix, NCnnct, MaxDiis
        4      14       4       0       0       0       0       0


** GEOMETRY OPTIMIZATION IN DELOCALIZED INTERNAL COORDINATES **
   Searching for a Minimum

   Optimization Cycle:   1

                       Coordinates (Angstroms)
     ATOM                X               Y               Z
      1  N         0.6177457705   -0.5773302197    0.0000000000
      2  N         1.6064000520    0.1875637022    0.0000000000
      3  H         1.4598251999    1.2676636109    0.0000000000
      4  Cl       -1.0016968210    0.0859236477    0.0000000000
   Point Group: cs    Number of degrees of freedom:     5


   Energy is   -570.278698784


 Attempting to Generate Delocalized Internal Coordinates

  5 Hessian modes will be used to form the next step
  Hessian Eigenvalues:
     0.160000    0.250000    0.304873    0.348126    0.832368

 Minimum Search - Taking Simple RFO Step
 Searching for Lamda that Minimizes Along All modes
 Value Taken    Lamda =  -0.01410473
 Step Taken.  Stepsize is  0.201795

                             Maximum     Tolerance    Cnvgd?
         Gradient           0.046521      0.000300      NO
         Displacement       0.129294      0.001200      NO
         Energy change     *********      0.000001      NO


 New Cartesian Coordinates Obtained by Inverse Iteration

 Displacement from previous Coordinates is:  0.346305
 ----------------------------------------------------------------
             Standard Nuclear Orientation (Angstroms)
    I     Atom           X                Y                Z
 ----------------------------------------------------------------
    1      N       0.6836466963    -0.5769938067     0.0000000000
    2      N       1.6217536002     0.1879857967     0.0000000000
    3      H       1.3362000191     1.1900663393     0.0000000000
    4      Cl     -0.9593261142     0.1627624118     0.0000000000
 ----------------------------------------------------------------
 Molecular Point Group                 Cs    NOp =  2
 Largest Abelian Subgroup              Cs    NOp =  2
 Nuclear Repulsion Energy =    89.8650596767 hartrees
 There are       16 alpha and       16 beta electrons
 Applying Cartesian multipole field
    Component          Value
    ---------          -----
     (2,0,0)        1.00000E-11
     (0,2,0)        2.00000E-11
     (0,0,2)       -3.00000E-11
 Nucleus-field energy     =     0.0000000017 hartrees
 Requested basis set is 6-311++G(d,p)
 There are 30 shells and 81 basis functions
 A cutoff of  1.0D-11 yielded    451 shell pairs
 There are      3371 function pairs (      3635 Cartesian)
 Smallest overlap matrix eigenvalue = 2.45E-04
 Guess MOs from SCF MO coefficient file

 -----------------------------------------------------------------------
  General SCF calculation program by
  Eric Jon Sundstrom, Paul Horn, Yuezhi Mao, Dmitri Zuev, Alec White,
  David Stuck, Shaama M.S., Shane Yost, Joonho Lee, David Small,
  Daniel Levine, Susi Lehtola, Hugh Burton, Evgeny Epifanovsky
 -----------------------------------------------------------------------
 Exchange:     0.2000 Hartree-Fock + 0.0800 Slater + 0.7200 B88
 Correlation:  0.1900 VWN1RPA + 0.8100 LYP
 Using SG-1 standard quadrature grid
 A restricted SCF calculation will be
 performed using DIIS
 SCF converges when DIIS error is below 1.0e-08
 ---------------------------------------
  Cycle       Energy         DIIS error
 ---------------------------------------
    1    -570.2812837035      2.24e-03  
    2    -570.2862013223      1.00e-03  
    3    -570.2853297210      1.51e-03  
    4    -570.2868100408      2.54e-04  
    5    -570.2868571897      3.46e-05  
    6    -570.2868578964      1.65e-05  
    7    -570.2868581018      6.56e-06  
    8    -570.2868581377      1.21e-06  
    9    -570.2868581391      1.60e-07  
   10    -570.2868581391      3.61e-08  
   11    -570.2868581391      5.70e-09  Convergence criterion met
 ---------------------------------------
 SCF time:   CPU 3.76s  wall 4.00s 
 SCF   energy in the final basis set =     -570.2868581391
 Total energy in the final basis set =     -570.2868581391

 --------------------------------------------------------------
             Orbital Energies (a.u.) and Symmetries
 --------------------------------------------------------------

 Alpha MOs, Restricted
 -- Occupied --                  
-101.58  -14.47  -14.42   -9.49   -7.26   -7.25   -7.24   -1.11
  1 A'    2 A'    3 A'    4 A'    5 A'    1 A"    6 A'    7 A'                 
 -0.860  -0.696  -0.564  -0.473  -0.457  -0.338  -0.335  -0.309
  8 A'    9 A'   10 A'    2 A"   11 A'    3 A"   12 A'   13 A'                 
 -- Virtual --                   
 -0.100  -0.074  -0.007   0.041   0.063   0.063   0.092   0.110
  4 A"   14 A'   15 A'   16 A'    5 A"   17 A'   18 A'   19 A'                 
  0.117   0.132   0.139   0.164   0.165   0.190   0.229   0.264
  6 A"   20 A'   21 A'    7 A"   22 A'   23 A'   24 A'   25 A'                 
  0.380   0.415   0.443   0.461   0.505   0.627   0.686   0.725
 26 A'   27 A'    8 A"   28 A'   29 A'   30 A'    9 A"   31 A'                 
  0.745   0.768   0.820   0.847   0.875   0.887   0.931   0.983
 10 A"   32 A'   33 A'   11 A"   34 A'   35 A'   12 A"   36 A'                 
  1.025   1.100   1.226   1.248   1.377   1.616   1.776   1.838
 37 A'   38 A'   13 A"   39 A'   40 A'   14 A"   41 A'   15 A"                 
  1.864   2.064   2.218   2.249   2.338   2.352   2.514   2.553
 42 A'   43 A'   16 A"   44 A'   17 A"   45 A'   46 A'   47 A'                 
  2.689   2.722   2.976   3.070   3.643   3.788   3.882   4.006
 18 A"   48 A'   49 A'   50 A'   19 A"   51 A'   20 A"   52 A'                 
  4.288   4.934   9.610  25.755  25.832  26.218  35.198  35.703
 53 A'   54 A'   55 A'   21 A"   56 A'   57 A'   58 A'   59 A'                 
215.583
 60 A'                                                                         

 Beta MOs, Restricted
 -- Occupied --                  
-101.58  -14.47  -14.42   -9.49   -7.26   -7.25   -7.24   -1.11
  1 A'    2 A'    3 A'    4 A'    5 A'    1 A"    6 A'    7 A'                 
 -0.860  -0.696  -0.564  -0.473  -0.457  -0.338  -0.335  -0.309
  8 A'    9 A'   10 A'    2 A"   11 A'    3 A"   12 A'   13 A'                 
 -- Virtual --                   
 -0.100  -0.074  -0.007   0.041   0.063   0.063   0.092   0.110
  4 A"   14 A'   15 A'   16 A'    5 A"   17 A'   18 A'   19 A'                 
  0.117   0.132   0.139   0.164   0.165   0.190   0.229   0.264
  6 A"   20 A'   21 A'    7 A"   22 A'   23 A'   24 A'   25 A'                 
  0.380   0.415   0.443   0.461   0.505   0.627   0.686   0.725
 26 A'   27 A'    8 A"   28 A'   29 A'   30 A'    9 A"   31 A'                 
  0.745   0.768   0.820   0.847   0.875   0.887   0.931   0.983
 10 A"   32 A'   33 A'   11 A"   34 A'   35 A'   12 A"   36 A'                 
  1.025   1.100   1.226   1.248   1.377   1.616   1.776   1.838
 37 A'   38 A'   13 A"   39 A'   40 A'   14 A"   41 A'   15 A"                 
  1.864   2.064   2.218   2.249   2.338   2.352   2.514   2.553
 42 A'   43 A'   16 A"   44 A'   17 A"   45 A'   46 A'   47 A'                 
  2.689   2.722   2.976   3.070   3.643   3.788   3.882   4.006
 18 A"   48 A'   49 A'   50 A'   19 A"   51 A'   20 A"   52 A'                 
  4.288   4.934   9.610  25.755  25.832  26.218  35.198  35.703
 53 A'   54 A'   55 A'   21 A"   56 A'   57 A'   58 A'   59 A'                 
215.583
 60 A'                                                                         
 --------------------------------------------------------------

          Ground-State Mulliken Net Atomic Charges

     Atom                 Charge (a.u.)
  ----------------------------------------
      1 N                     0.100199
      2 N                    -0.189873
      3 H                     0.210293
      4 Cl                   -0.120618
  ----------------------------------------
  Sum of atomic charges =     0.000000

 -----------------------------------------------------------------
                    Cartesian Multipole Moments
 -----------------------------------------------------------------
    Charge (ESU x 10^10)
                 0.0000
    Dipole Moment (Debye)
         X       0.4858      Y       1.8344      Z       0.0000
       Tot       1.8976
    Quadrupole Moments (Debye-Ang)
        XX     -26.2713     XY       2.2351     YY     -23.6538
        XZ      -0.0000     YZ       0.0000     ZZ     -24.1856
    Octopole Moments (Debye-Ang^2)
       XXX     -12.1102    XXY       3.2903    XYY       1.1061
       YYY       1.5815    XXZ       0.0000    XYZ       0.0000
       YYZ       0.0000    XZZ      -0.3780    YZZ      -0.7847
       ZZZ       0.0000
    Hexadecapole Moments (Debye-Ang^3)
      XXXX    -222.2280   XXXY       6.1866   XXYY     -38.3296
      XYYY       9.6820   YYYY     -45.6994   XXXZ       0.0000
      XXYZ       0.0000   XYYZ      -0.0000   YYYZ       0.0000
      XXZZ     -39.1503   XYZZ       1.8945   YYZZ     -11.9802
      XZZZ      -0.0000   YZZZ       0.0000   ZZZZ     -25.4562
 -----------------------------------------------------------------
 Calculating analytic gradient of the SCF energy
 Gradient of SCF Energy
            1           2           3           4
    1  -0.0315574   0.0158058  -0.0068773   0.0226289
    2   0.0070690  -0.0001051   0.0021866  -0.0091505
    3   0.0000000  -0.0000000  -0.0000000   0.0000000
 Max gradient component =       3.156E-02
 RMS gradient           =       1.273E-02
 Gradient time:  CPU 0.96 s  wall 0.96 s
 Geometry Optimization Parameters
   NAtoms,    NIC,     NZ,  NCons,   NDum,   NFix, NCnnct, MaxDiis
        4      14       4       0       0       0       0       0

 Cartesian Hessian Update
 Hessian Updated using BFGS Update


** GEOMETRY OPTIMIZATION IN DELOCALIZED INTERNAL COORDINATES **
   Searching for a Minimum

   Optimization Cycle:   2

                       Coordinates (Angstroms)
     ATOM                X               Y               Z
      1  N         0.6836466963   -0.5769938067    0.0000000000
      2  N         1.6217536002    0.1879857967    0.0000000000
      3  H         1.3362000191    1.1900663393    0.0000000000
      4  Cl       -0.9593261142    0.1627624118    0.0000000000
   Point Group: cs    Number of degrees of freedom:     5


   Energy is   -570.286858139

 Hessian Updated using BFGS Update

  5 Hessian modes will be used to form the next step
  Hessian Eigenvalues:
     0.191909    0.202831    0.268159    0.375555    0.819567

 Minimum Search - Taking Simple RFO Step
 Searching for Lamda that Minimizes Along All modes
 Value Taken    Lamda =  -0.00385791
 Step Taken.  Stepsize is  0.135948

                             Maximum     Tolerance    Cnvgd?
         Gradient           0.020782      0.000300      NO
         Displacement       0.095542      0.001200      NO
         Energy change     -0.008159      0.000001      NO


 New Cartesian Coordinates Obtained by Inverse Iteration

 Displacement from previous Coordinates is:  0.119484
 ----------------------------------------------------------------
             Standard Nuclear Orientation (Angstroms)
    I     Atom           X                Y                Z
 ----------------------------------------------------------------
    1      N       0.7050855588    -0.5772116357     0.0000000000
    2      N       1.6152745663     0.1960625751     0.0000000000
    3      H       1.3691719701     1.1889171205     0.0000000000
    4      Cl     -1.0072578938     0.1560526812     0.0000000000
 ----------------------------------------------------------------
 Molecular Point Group                 Cs    NOp =  2
 Largest Abelian Subgroup              Cs    NOp =  2
 Nuclear Repulsion Energy =    88.5824513862 hartrees
 There are       16 alpha and       16 beta electrons
 Applying Cartesian multipole field
    Component          Value
    ---------          -----
     (2,0,0)        1.00000E-11
     (0,2,0)        2.00000E-11
     (0,0,2)       -3.00000E-11
 Nucleus-field energy     =     0.0000000018 hartrees
 Requested basis set is 6-311++G(d,p)
 There are 30 shells and 81 basis functions
 A cutoff of  1.0D-11 yielded    450 shell pairs
 There are      3370 function pairs (      3634 Cartesian)
 Smallest overlap matrix eigenvalue = 2.33E-04
 Guess MOs from SCF MO coefficient file

 -----------------------------------------------------------------------
  General SCF calculation program by
  Eric Jon Sundstrom, Paul Horn, Yuezhi Mao, Dmitri Zuev, Alec White,
  David Stuck, Shaama M.S., Shane Yost, Joonho Lee, David Small,
  Daniel Levine, Susi Lehtola, Hugh Burton, Evgeny Epifanovsky
 -----------------------------------------------------------------------
 Exchange:     0.2000 Hartree-Fock + 0.0800 Slater + 0.7200 B88
 Correlation:  0.1900 VWN1RPA + 0.8100 LYP
 Using SG-1 standard quadrature grid
 A restricted SCF calculation will be
 performed using DIIS
 SCF converges when DIIS error is below 1.0e-08
 ---------------------------------------
  Cycle       Energy         DIIS error
 ---------------------------------------
    1    -570.2874162343      1.29e-03  
    2    -570.2893144999      6.29e-04  
    3    -570.2890195247      9.24e-04  
    4    -570.2895904713      1.23e-04  
    5    -570.2895974053      8.48e-05  
    6    -570.2896033571      1.58e-05  
    7    -570.2896035455      4.15e-06  
    8    -570.2896035621      7.87e-07  
    9    -570.2896035626      1.80e-07  
   10    -570.2896035627      3.70e-08  
   11    -570.2896035627      3.43e-09  Convergence criterion met
 ---------------------------------------
 SCF time:   CPU 3.74s  wall 3.00s 
 SCF   energy in the final basis set =     -570.2896035627
 Total energy in the final basis set =     -570.2896035627

 --------------------------------------------------------------
             Orbital Energies (a.u.) and Symmetries
 --------------------------------------------------------------

 Alpha MOs, Restricted
 -- Occupied --                  
-101.57  -14.47  -14.43   -9.48   -7.24   -7.23   -7.23   -1.12
  1 A'    2 A'    3 A'    4 A'    5 A'    1 A"    6 A'    7 A'                 
 -0.845  -0.710  -0.561  -0.478  -0.461  -0.332  -0.330  -0.308
  8 A'    9 A'   10 A'    2 A"   11 A'    3 A"   12 A'   13 A'                 
 -- Virtual --                   
 -0.101  -0.085  -0.008   0.042   0.063   0.064   0.092   0.107
  4 A"   14 A'   15 A'   16 A'   17 A'    5 A"   18 A'   19 A'                 
  0.115   0.133   0.141   0.163   0.163   0.189   0.229   0.265
  6 A"   20 A'   21 A'   22 A'    7 A"   23 A'   24 A'   25 A'                 
  0.394   0.417   0.449   0.465   0.510   0.629   0.689   0.719
 26 A'   27 A'    8 A"   28 A'   29 A'   30 A'    9 A"   31 A'                 
  0.740   0.767   0.819   0.857   0.881   0.894   0.935   0.970
 10 A"   32 A'   33 A'   11 A"   34 A'   35 A'   12 A"   36 A'                 
  1.012   1.100   1.222   1.261   1.385   1.620   1.767   1.827
 37 A'   38 A'   13 A"   39 A'   40 A'   14 A"   41 A'   15 A"                 
  1.859   2.042   2.224   2.249   2.338   2.367   2.498   2.547
 42 A'   43 A'   16 A"   44 A'   17 A"   45 A'   46 A'   47 A'                 
  2.707   2.719   3.002   3.092   3.640   3.788   3.883   4.011
 18 A"   48 A'   49 A'   50 A'   19 A"   51 A'   20 A"   52 A'                 
  4.290   4.944   9.607  25.760  25.831  26.211  35.194  35.763
 53 A'   54 A'   55 A'   21 A"   56 A'   57 A'   58 A'   59 A'                 
215.580
 60 A'                                                                         

 Beta MOs, Restricted
 -- Occupied --                  
-101.57  -14.47  -14.43   -9.48   -7.24   -7.23   -7.23   -1.12
  1 A'    2 A'    3 A'    4 A'    5 A'    1 A"    6 A'    7 A'                 
 -0.845  -0.710  -0.561  -0.478  -0.461  -0.332  -0.330  -0.308
  8 A'    9 A'   10 A'    2 A"   11 A'    3 A"   12 A'   13 A'                 
 -- Virtual --                   
 -0.101  -0.085  -0.008   0.042   0.063   0.064   0.092   0.107
  4 A"   14 A'   15 A'   16 A'   17 A'    5 A"   18 A'   19 A'                 
  0.115   0.133   0.141   0.163   0.163   0.189   0.229   0.265
  6 A"   20 A'   21 A'   22 A'    7 A"   23 A'   24 A'   25 A'                 
  0.394   0.417   0.449   0.465   0.510   0.629   0.689   0.719
 26 A'   27 A'    8 A"   28 A'   29 A'   30 A'    9 A"   31 A'                 
  0.740   0.767   0.819   0.857   0.881   0.894   0.935   0.970
 10 A"   32 A'   33 A'   11 A"   34 A'   35 A'   12 A"   36 A'                 
  1.012   1.100   1.222   1.261   1.385   1.620   1.767   1.827
 37 A'   38 A'   13 A"   39 A'   40 A'   14 A"   41 A'   15 A"                 
  1.859   2.042   2.224   2.249   2.338   2.367   2.498   2.547
 42 A'   43 A'   16 A"   44 A'   17 A"   45 A'   46 A'   47 A'                 
  2.707   2.719   3.002   3.092   3.640   3.788   3.883   4.011
 18 A"   48 A'   49 A'   50 A'   19 A"   51 A'   20 A"   52 A'                 
  4.290   4.944   9.607  25.760  25.831  26.211  35.194  35.763
 53 A'   54 A'   55 A'   21 A"   56 A'   57 A'   58 A'   59 A'                 
215.580
 60 A'                                                                         
 --------------------------------------------------------------

          Ground-State Mulliken Net Atomic Charges

     Atom                 Charge (a.u.)
  ----------------------------------------
      1 N                     0.110289
      2 N                    -0.178565
      3 H                     0.230262
      4 Cl                   -0.161986
  ----------------------------------------
  Sum of atomic charges =     0.000000

 -----------------------------------------------------------------
                    Cartesian Multipole Moments
 -----------------------------------------------------------------
    Charge (ESU x 10^10)
                 0.0000
    Dipole Moment (Debye)
         X       1.0589      Y       1.8328      Z       0.0000
       Tot       2.1167
    Quadrupole Moments (Debye-Ang)
        XX     -25.9818     XY       2.4165     YY     -23.4927
        XZ       0.0000     YZ       0.0000     ZZ     -24.2545
    Octopole Moments (Debye-Ang^2)
       XXX      -8.3586    XXY       3.5511    XYY       2.2901
       YYY       1.7890    XXZ       0.0000    XYZ      -0.0000
       YYZ       0.0000    XZZ       0.5183    YZZ      -0.7468
       ZZZ       0.0000
    Hexadecapole Moments (Debye-Ang^3)
      XXXX    -227.6602   XXXY       6.9142   XXYY     -39.2052
      XYYY      10.2014   YYYY     -44.9210   XXXZ       0.0000
      XXYZ       0.0000   XYYZ      -0.0000   YYYZ       0.0000
      XXZZ     -40.4374   XYZZ       1.9511   YYZZ     -11.9424
      XZZZ      -0.0000   YZZZ       0.0000   ZZZZ     -25.7062
 -----------------------------------------------------------------
 Calculating analytic gradient of the SCF energy
 Gradient of SCF Energy
            1           2           3           4
    1  -0.0145764   0.0018177  -0.0008050   0.0135638
    2   0.0094003   0.0061957  -0.0096253  -0.0059707
    3   0.0000000  -0.0000000   0.0000000  -0.0000000
 Max gradient component =       1.458E-02
 RMS gradient           =       7.391E-03
 Gradient time:  CPU 0.95 s  wall 0.95 s
 Geometry Optimization Parameters
   NAtoms,    NIC,     NZ,  NCons,   NDum,   NFix, NCnnct, MaxDiis
        4      14       4       0       0       0       0       0

 Cartesian Hessian Update
 Hessian Updated using BFGS Update


** GEOMETRY OPTIMIZATION IN DELOCALIZED INTERNAL COORDINATES **
   Searching for a Minimum

   Optimization Cycle:   3

                       Coordinates (Angstroms)
     ATOM                X               Y               Z
      1  N         0.7050855588   -0.5772116357    0.0000000000
      2  N         1.6152745663    0.1960625751    0.0000000000
      3  H         1.3691719701    1.1889171205    0.0000000000
      4  Cl       -1.0072578938    0.1560526812    0.0000000000
   Point Group: cs    Number of degrees of freedom:     5


   Energy is   -570.289603563

 Hessian Updated using BFGS Update

  5 Hessian modes will be used to form the next step
  Hessian Eigenvalues:
     0.094933    0.200828    0.276626    0.415275    0.844552

 Minimum Search - Taking Simple RFO Step
 Searching for Lamda that Minimizes Along All modes
 Value Taken    Lamda =  -0.00256327
 Step Taken.  Stepsize is  0.155623

                             Maximum     Tolerance    Cnvgd?
         Gradient           0.011975      0.000300      NO
         Displacement       0.113142      0.001200      NO
         Energy change     -0.002745      0.000001      NO


 New Cartesian Coordinates Obtained by Inverse Iteration

 Displacement from previous Coordinates is:  0.120098
 ----------------------------------------------------------------
             Standard Nuclear Orientation (Angstroms)
    I     Atom           X                Y                Z
 ----------------------------------------------------------------
    1      N       0.7311508377    -0.5931642272     0.0000000000
    2      N       1.6116276324     0.1959058765     0.0000000000
    3      H       1.3942192230     1.2033628018     0.0000000000
    4      Cl     -1.0547234916     0.1577162901     0.0000000000
 ----------------------------------------------------------------
 Molecular Point Group                 Cs    NOp =  2
 Largest Abelian Subgroup              Cs    NOp =  2
 Nuclear Repulsion Energy =    86.9578751702 hartrees
 There are       16 alpha and       16 beta electrons
 Applying Cartesian multipole field
    Component          Value
    ---------          -----
     (2,0,0)        1.00000E-11
     (0,2,0)        2.00000E-11
     (0,0,2)       -3.00000E-11
 Nucleus-field energy     =     0.0000000019 hartrees
 Requested basis set is 6-311++G(d,p)
 There are 30 shells and 81 basis functions
 A cutoff of  1.0D-11 yielded    448 shell pairs
 There are      3368 function pairs (      3632 Cartesian)
 Smallest overlap matrix eigenvalue = 2.29E-04
 Guess MOs from SCF MO coefficient file

 -----------------------------------------------------------------------
  General SCF calculation program by
  Eric Jon Sundstrom, Paul Horn, Yuezhi Mao, Dmitri Zuev, Alec White,
  David Stuck, Shaama M.S., Shane Yost, Joonho Lee, David Small,
  Daniel Levine, Susi Lehtola, Hugh Burton, Evgeny Epifanovsky
 -----------------------------------------------------------------------
 Exchange:     0.2000 Hartree-Fock + 0.0800 Slater + 0.7200 B88
 Correlation:  0.1900 VWN1RPA + 0.8100 LYP
 Using SG-1 standard quadrature grid
 A restricted SCF calculation will be
 performed using DIIS
 SCF converges when DIIS error is below 1.0e-08
 ---------------------------------------
  Cycle       Energy         DIIS error
 ---------------------------------------
    1    -570.2889332500      1.28e-03  
    2    -570.2908678316      5.84e-04  
    3    -570.2903198307      9.92e-04  
    4    -570.2912126925      7.17e-05  
    5    -570.2912159704      2.73e-05  
    6    -570.2912160828      2.42e-05  
    7    -570.2912165332      3.53e-06  
    8    -570.2912165430      8.09e-07  
    9    -570.2912165436      2.18e-07  
   10    -570.2912165436      3.40e-08  
   11    -570.2912165436      2.76e-09  Convergence criterion met
 ---------------------------------------
 SCF time:   CPU 3.72s  wall 4.00s 
 SCF   energy in the final basis set =     -570.2912165436
 Total energy in the final basis set =     -570.2912165436

 --------------------------------------------------------------
             Orbital Energies (a.u.) and Symmetries
 --------------------------------------------------------------

 Alpha MOs, Restricted
 -- Occupied --                  
-101.55  -14.48  -14.44   -9.47   -7.23   -7.22   -7.22   -1.13
  1 A'    2 A'    3 A'    4 A'    5 A'    1 A"    6 A'    7 A'                 
 -0.826  -0.719  -0.556  -0.485  -0.467  -0.324  -0.323  -0.309
  8 A'    9 A'   10 A'    2 A"   11 A'    3 A"   12 A'   13 A'                 
 -- Virtual --                   
 -0.103  -0.099  -0.011   0.044   0.063   0.065   0.092   0.104
  4 A"   14 A'   15 A'   16 A'   17 A'    5 A"   18 A'   19 A'                 
  0.113   0.129   0.139   0.161   0.162   0.187   0.229   0.264
  6 A"   20 A'   21 A'   22 A'    7 A"   23 A'   24 A'   25 A'                 
  0.401   0.424   0.456   0.467   0.505   0.632   0.692   0.715
 26 A'   27 A'    8 A"   28 A'   29 A'   30 A'    9 A"   31 A'                 
  0.736   0.764   0.815   0.869   0.887   0.901   0.936   0.957
 10 A"   32 A'   33 A'   11 A"   34 A'   35 A'   12 A"   36 A'                 
  0.992   1.102   1.215   1.277   1.394   1.622   1.734   1.815
 37 A'   38 A'   13 A"   39 A'   40 A'   14 A"   41 A'   15 A"                 
  1.838   2.010   2.228   2.252   2.319   2.375   2.484   2.532
 42 A'   43 A'   16 A"   44 A'   17 A"   45 A'   46 A'   47 A'                 
  2.710   2.720   3.012   3.094   3.634   3.785   3.881   4.002
 48 A'   18 A"   49 A'   50 A'   19 A"   51 A'   20 A"   52 A'                 
  4.274   4.920   9.606  25.767  25.832  26.180  35.177  35.804
 53 A'   54 A'   55 A'   21 A"   56 A'   57 A'   58 A'   59 A'                 
215.577
 60 A'                                                                         

 Beta MOs, Restricted
 -- Occupied --                  
-101.55  -14.48  -14.44   -9.47   -7.23   -7.22   -7.22   -1.13
  1 A'    2 A'    3 A'    4 A'    5 A'    1 A"    6 A'    7 A'                 
 -0.826  -0.719  -0.556  -0.485  -0.467  -0.324  -0.323  -0.309
  8 A'    9 A'   10 A'    2 A"   11 A'    3 A"   12 A'   13 A'                 
 -- Virtual --                   
 -0.103  -0.099  -0.011   0.044   0.063   0.065   0.092   0.104
  4 A"   14 A'   15 A'   16 A'   17 A'    5 A"   18 A'   19 A'                 
  0.113   0.129   0.139   0.161   0.162   0.187   0.229   0.264
  6 A"   20 A'   21 A'   22 A'    7 A"   23 A'   24 A'   25 A'                 
  0.401   0.424   0.456   0.467   0.505   0.632   0.692   0.715
 26 A'   27 A'    8 A"   28 A'   29 A'   30 A'    9 A"   31 A'                 
  0.736   0.764   0.815   0.869   0.887   0.901   0.936   0.957
 10 A"   32 A'   33 A'   11 A"   34 A'   35 A'   12 A"   36 A'                 
  0.992   1.102   1.215   1.277   1.394   1.622   1.734   1.815
 37 A'   38 A'   13 A"   39 A'   40 A'   14 A"   41 A'   15 A"                 
  1.838   2.010   2.228   2.252   2.319   2.375   2.484   2.532
 42 A'   43 A'   16 A"   44 A'   17 A"   45 A'   46 A'   47 A'                 
  2.710   2.720   3.012   3.094   3.634   3.785   3.881   4.002
 48 A'   18 A"   49 A'   50 A'   19 A"   51 A'   20 A"   52 A'                 
  4.274   4.920   9.606  25.767  25.832  26.180  35.177  35.804
 53 A'   54 A'   55 A'   21 A"   56 A'   57 A'   58 A'   59 A'                 
215.577
 60 A'                                                                         
 --------------------------------------------------------------

          Ground-State Mulliken Net Atomic Charges

     Atom                 Charge (a.u.)
  ----------------------------------------
      1 N                     0.121980
      2 N                    -0.163788
      3 H                     0.249131
      4 Cl                   -0.207322
  ----------------------------------------
  Sum of atomic charges =     0.000000

 -----------------------------------------------------------------
                    Cartesian Multipole Moments
 -----------------------------------------------------------------
    Charge (ESU x 10^10)
                 0.0000
    Dipole Moment (Debye)
         X       1.7032      Y       1.8188      Z      -0.0000
       Tot       2.4918
    Quadrupole Moments (Debye-Ang)
        XX     -25.7469     XY       2.5699     YY     -23.2995
        XZ      -0.0000     YZ       0.0000     ZZ     -24.3790
    Octopole Moments (Debye-Ang^2)
       XXX      -4.4458    XXY       3.8387    XYY       3.4488
       YYY       2.0514    XXZ      -0.0000    XYZ      -0.0000
       YYZ      -0.0000    XZZ       1.3776    YZZ      -0.7389
       ZZZ      -0.0000
    Hexadecapole Moments (Debye-Ang^3)
      XXXX    -234.5325   XXXY       8.1840   XXYY     -40.3117
      XYYY      11.4138   YYYY     -45.0305   XXXZ      -0.0000
      XXYZ      -0.0000   XYYZ       0.0000   YYYZ       0.0000
      XXZZ     -41.9720   XYZZ       2.2056   YYZZ     -12.1016
      XZZZ       0.0000   YZZZ      -0.0000   ZZZZ     -26.0799
 -----------------------------------------------------------------
 Calculating analytic gradient of the SCF energy
 Gradient of SCF Energy
            1           2           3           4
    1  -0.0025412  -0.0034613   0.0004224   0.0055801
    2   0.0040252   0.0000120  -0.0021202  -0.0019170
    3  -0.0000000  -0.0000000   0.0000000   0.0000000
 Max gradient component =       5.580E-03
 RMS gradient           =       2.485E-03
 Gradient time:  CPU 0.94 s  wall 0.94 s
 Geometry Optimization Parameters
   NAtoms,    NIC,     NZ,  NCons,   NDum,   NFix, NCnnct, MaxDiis
        4      14       4       0       0       0       0       0

 Cartesian Hessian Update
 Hessian Updated using BFGS Update


** GEOMETRY OPTIMIZATION IN DELOCALIZED INTERNAL COORDINATES **
   Searching for a Minimum

   Optimization Cycle:   4

                       Coordinates (Angstroms)
     ATOM                X               Y               Z
      1  N         0.7311508377   -0.5931642272    0.0000000000
      2  N         1.6116276324    0.1959058765    0.0000000000
      3  H         1.3942192230    1.2033628018    0.0000000000
      4  Cl       -1.0547234916    0.1577162901    0.0000000000
   Point Group: cs    Number of degrees of freedom:     5


   Energy is   -570.291216544

 Hessian Updated using BFGS Update

  5 Hessian modes will be used to form the next step
  Hessian Eigenvalues:
     0.068664    0.204441    0.275198    0.412224    0.836233

 Minimum Search - Taking Simple RFO Step
 Searching for Lamda that Minimizes Along All modes
 Value Taken    Lamda =  -0.00041814
 Step Taken.  Stepsize is  0.073102

                             Maximum     Tolerance    Cnvgd?
         Gradient           0.006521      0.000300      NO
         Displacement       0.048080      0.001200      NO
         Energy change     -0.001613      0.000001      NO


 New Cartesian Coordinates Obtained by Inverse Iteration

 Displacement from previous Coordinates is:  0.062043
 ----------------------------------------------------------------
             Standard Nuclear Orientation (Angstroms)
    I     Atom           X                Y                Z
 ----------------------------------------------------------------
    1      N       0.7430517403    -0.5968148345     0.0000000000
    2      N       1.6168425373     0.1959118501     0.0000000000
    3      H       1.4048464708     1.2069875894     0.0000000000
    4      Cl     -1.0824665469     0.1577361360     0.0000000000
 ----------------------------------------------------------------
 Molecular Point Group                 Cs    NOp =  2
 Largest Abelian Subgroup              Cs    NOp =  2
 Nuclear Repulsion Energy =    86.0302170863 hartrees
 There are       16 alpha and       16 beta electrons
 Applying Cartesian multipole field
    Component          Value
    ---------          -----
     (2,0,0)        1.00000E-11
     (0,2,0)        2.00000E-11
     (0,0,2)       -3.00000E-11
 Nucleus-field energy     =     0.0000000019 hartrees
 Requested basis set is 6-311++G(d,p)
 There are 30 shells and 81 basis functions
 A cutoff of  1.0D-11 yielded    447 shell pairs
 There are      3365 function pairs (      3629 Cartesian)
 Smallest overlap matrix eigenvalue = 2.28E-04
 Guess MOs from SCF MO coefficient file

 -----------------------------------------------------------------------
  General SCF calculation program by
  Eric Jon Sundstrom, Paul Horn, Yuezhi Mao, Dmitri Zuev, Alec White,
  David Stuck, Shaama M.S., Shane Yost, Joonho Lee, David Small,
  Daniel Levine, Susi Lehtola, Hugh Burton, Evgeny Epifanovsky
 -----------------------------------------------------------------------
 Exchange:     0.2000 Hartree-Fock + 0.0800 Slater + 0.7200 B88
 Correlation:  0.1900 VWN1RPA + 0.8100 LYP
 Using SG-1 standard quadrature grid
 A restricted SCF calculation will be
 performed using DIIS
 SCF converges when DIIS error is below 1.0e-08
 ---------------------------------------
  Cycle       Energy         DIIS error
 ---------------------------------------
    1    -570.2911023807      5.00e-04  
    2    -570.2913878142      2.94e-04  
    3    -570.2913146753      4.22e-04  
    4    -570.2914693895      2.61e-05  
    5    -570.2914699132      5.59e-06  
    6    -570.2914699190      4.96e-06  
    7    -570.2914699391      1.81e-06  
    8    -570.2914699411      2.53e-07  
    9    -570.2914699412      7.68e-08  
   10    -570.2914699412      1.27e-08  
   11    -570.2914699412      1.94e-09  Convergence criterion met
 ---------------------------------------
 SCF time:   CPU 3.71s  wall 4.00s 
 SCF   energy in the final basis set =     -570.2914699412
 Total energy in the final basis set =     -570.2914699412

 --------------------------------------------------------------
             Orbital Energies (a.u.) and Symmetries
 --------------------------------------------------------------

 Alpha MOs, Restricted
 -- Occupied --                  
-101.55  -14.48  -14.44   -9.46   -7.23   -7.22   -7.22   -1.14
  1 A'    2 A'    3 A'    4 A'    5 A'    1 A"    6 A'    7 A'                 
 -0.819  -0.723  -0.555  -0.487  -0.470  -0.320  -0.319  -0.309
  8 A'    9 A'   10 A'    2 A"   11 A'    3 A"   12 A'   13 A'                 
 -- Virtual --                   
 -0.106  -0.105  -0.013   0.045   0.063   0.065   0.092   0.103
 14 A'    4 A"   15 A'   16 A'   17 A'    5 A"   18 A'   19 A'                 
  0.113   0.127   0.139   0.160   0.161   0.185   0.229   0.263
  6 A"   20 A'   21 A'   22 A'    7 A"   23 A'   24 A'   25 A'                 
  0.401   0.427   0.458   0.468   0.503   0.635   0.694   0.712
 26 A'   27 A'    8 A"   28 A'   29 A'   30 A'    9 A"   31 A'                 
  0.734   0.763   0.812   0.873   0.890   0.904   0.936   0.950
 10 A"   32 A'   33 A'   11 A"   34 A'   35 A'   12 A"   36 A'                 
  0.982   1.101   1.211   1.285   1.393   1.621   1.722   1.812
 37 A'   38 A'   13 A"   39 A'   40 A'   14 A"   41 A'   15 A"                 
  1.829   1.996   2.231   2.252   2.311   2.374   2.478   2.521
 42 A'   43 A'   16 A"   44 A'   17 A"   45 A'   46 A'   47 A'                 
  2.706   2.721   3.011   3.091   3.631   3.783   3.879   3.996
 48 A'   18 A"   49 A'   50 A'   19 A"   51 A'   20 A"   52 A'                 
  4.269   4.911   9.606  25.770  25.832  26.157  35.169  35.810
 53 A'   54 A'   55 A'   21 A"   56 A'   57 A'   58 A'   59 A'                 
215.576
 60 A'                                                                         

 Beta MOs, Restricted
 -- Occupied --                  
-101.55  -14.48  -14.44   -9.46   -7.23   -7.22   -7.22   -1.14
  1 A'    2 A'    3 A'    4 A'    5 A'    1 A"    6 A'    7 A'                 
 -0.819  -0.723  -0.555  -0.487  -0.470  -0.320  -0.319  -0.309
  8 A'    9 A'   10 A'    2 A"   11 A'    3 A"   12 A'   13 A'                 
 -- Virtual --                   
 -0.106  -0.105  -0.013   0.045   0.063   0.065   0.092   0.103
 14 A'    4 A"   15 A'   16 A'   17 A'    5 A"   18 A'   19 A'                 
  0.113   0.127   0.139   0.160   0.161   0.185   0.229   0.263
  6 A"   20 A'   21 A'   22 A'    7 A"   23 A'   24 A'   25 A'                 
  0.401   0.427   0.458   0.468   0.503   0.635   0.694   0.712
 26 A'   27 A'    8 A"   28 A'   29 A'   30 A'    9 A"   31 A'                 
  0.734   0.763   0.812   0.873   0.890   0.904   0.936   0.950
 10 A"   32 A'   33 A'   11 A"   34 A'   35 A'   12 A"   36 A'                 
  0.982   1.101   1.211   1.285   1.393   1.621   1.722   1.812
 37 A'   38 A'   13 A"   39 A'   40 A'   14 A"   41 A'   15 A"                 
  1.829   1.996   2.231   2.252   2.311   2.374   2.478   2.521
 42 A'   43 A'   16 A"   44 A'   17 A"   45 A'   46 A'   47 A'                 
  2.706   2.721   3.011   3.091   3.631   3.783   3.879   3.996
 48 A'   18 A"   49 A'   50 A'   19 A"   51 A'   20 A"   52 A'                 
  4.269   4.911   9.606  25.770  25.832  26.157  35.169  35.810
 53 A'   54 A'   55 A'   21 A"   56 A'   57 A'   58 A'   59 A'                 
215.576
 60 A'                                                                         
 --------------------------------------------------------------

          Ground-State Mulliken Net Atomic Charges

     Atom                 Charge (a.u.)
  ----------------------------------------
      1 N                     0.125905
      2 N                    -0.156259
      3 H                     0.256599
      4 Cl                   -0.226245
  ----------------------------------------
  Sum of atomic charges =     0.000000

 -----------------------------------------------------------------
                    Cartesian Multipole Moments
 -----------------------------------------------------------------
    Charge (ESU x 10^10)
                 0.0000
    Dipole Moment (Debye)
         X       1.9877      Y       1.8116      Z      -0.0000
       Tot       2.6894
    Quadrupole Moments (Debye-Ang)
        XX     -25.6459     XY       2.6282     YY     -23.2425
        XZ       0.0000     YZ      -0.0000     ZZ     -24.4424
    Octopole Moments (Debye-Ang^2)
       XXX      -2.5867    XXY       3.9215    XYY       3.9995
       YYY       2.1189    XXZ       0.0000    XYZ       0.0000
       YYZ      -0.0000    XZZ       1.7997    YZZ      -0.7388
       ZZZ      -0.0000
    Hexadecapole Moments (Debye-Ang^3)
      XXXX    -239.4921   XXXY       8.6822   XXYY     -41.1737
      XYYY      11.8762   YYYY     -44.9831   XXXZ      -0.0000
      XXYZ      -0.0000   XYYZ       0.0000   YYYZ      -0.0000
      XXZZ     -43.0005   XYZZ       2.3076   YYZZ     -12.1555
      XZZZ       0.0000   YZZZ      -0.0000   ZZZZ     -26.2659
 -----------------------------------------------------------------
 Calculating analytic gradient of the SCF energy
 Gradient of SCF Energy
            1           2           3           4
    1  -0.0010976  -0.0003076   0.0001890   0.0012162
    2   0.0013893  -0.0003461  -0.0002513  -0.0007918
    3  -0.0000000   0.0000000  -0.0000000   0.0000000
 Max gradient component =       1.389E-03
 RMS gradient           =       6.803E-04
 Gradient time:  CPU 0.93 s  wall 0.93 s
 Geometry Optimization Parameters
   NAtoms,    NIC,     NZ,  NCons,   NDum,   NFix, NCnnct, MaxDiis
        4      14       4       0       0       0       0       0

 Cartesian Hessian Update
 Hessian Updated using BFGS Update


** GEOMETRY OPTIMIZATION IN DELOCALIZED INTERNAL COORDINATES **
   Searching for a Minimum

   Optimization Cycle:   5

                       Coordinates (Angstroms)
     ATOM                X               Y               Z
      1  N         0.7430517403   -0.5968148345    0.0000000000
      2  N         1.6168425373    0.1959118501    0.0000000000
      3  H         1.4048464708    1.2069875894    0.0000000000
      4  Cl       -1.0824665469    0.1577361360    0.0000000000
   Point Group: cs    Number of degrees of freedom:     5


   Energy is   -570.291469941

 Hessian Updated using BFGS Update

  5 Hessian modes will be used to form the next step
  Hessian Eigenvalues:
     0.050800    0.202937    0.288956    0.411260    0.834740

 Minimum Search - Taking Simple RFO Step
 Searching for Lamda that Minimizes Along All modes
 Value Taken    Lamda =  -0.00004300
 Step Taken.  Stepsize is  0.027726

                             Maximum     Tolerance    Cnvgd?
         Gradient           0.001481      0.000300      NO
         Displacement       0.017662      0.001200      NO
         Energy change     -0.000253      0.000001      NO


 New Cartesian Coordinates Obtained by Inverse Iteration

 Displacement from previous Coordinates is:  0.019202
 ----------------------------------------------------------------
             Standard Nuclear Orientation (Angstroms)
    I     Atom           X                Y                Z
 ----------------------------------------------------------------
    1      N       0.7493223100    -0.6006125208     0.0000000000
    2      N       1.6177275821     0.1961572230     0.0000000000
    3      H       1.4036462514     1.2071135829     0.0000000000
    4      Cl     -1.0884219421     0.1611624562     0.0000000000
 ----------------------------------------------------------------
 Molecular Point Group                 Cs    NOp =  2
 Largest Abelian Subgroup              Cs    NOp =  2
 Nuclear Repulsion Energy =    85.7636669341 hartrees
 There are       16 alpha and       16 beta electrons
 Applying Cartesian multipole field
    Component          Value
    ---------          -----
     (2,0,0)        1.00000E-11
     (0,2,0)        2.00000E-11
     (0,0,2)       -3.00000E-11
 Nucleus-field energy     =     0.0000000019 hartrees
 Requested basis set is 6-311++G(d,p)
 There are 30 shells and 81 basis functions
 A cutoff of  1.0D-11 yielded    446 shell pairs
 There are      3361 function pairs (      3625 Cartesian)
 Smallest overlap matrix eigenvalue = 2.28E-04
 Guess MOs from SCF MO coefficient file

 -----------------------------------------------------------------------
  General SCF calculation program by
  Eric Jon Sundstrom, Paul Horn, Yuezhi Mao, Dmitri Zuev, Alec White,
  David Stuck, Shaama M.S., Shane Yost, Joonho Lee, David Small,
  Daniel Levine, Susi Lehtola, Hugh Burton, Evgeny Epifanovsky
 -----------------------------------------------------------------------
 Exchange:     0.2000 Hartree-Fock + 0.0800 Slater + 0.7200 B88
 Correlation:  0.1900 VWN1RPA + 0.8100 LYP
 Using SG-1 standard quadrature grid
 A restricted SCF calculation will be
 performed using DIIS
 SCF converges when DIIS error is below 1.0e-08
 ---------------------------------------
  Cycle       Energy         DIIS error
 ---------------------------------------
    1    -570.2914285977      2.14e-04  
    2    -570.2914826844      1.00e-04  
    3    -570.2914638410      1.78e-04  
    4    -570.2914929510      1.17e-05  
    5    -570.2914930271      5.97e-06  
    6    -570.2914930428      4.03e-06  
    7    -570.2914930554      5.63e-07  
    8    -570.2914930557      1.24e-07  
    9    -570.2914930557      3.50e-08  
   10    -570.2914930557      5.80e-09  Convergence criterion met
 ---------------------------------------
 SCF time:   CPU 3.38s  wall 3.00s 
 SCF   energy in the final basis set =     -570.2914930557
 Total energy in the final basis set =     -570.2914930557

 --------------------------------------------------------------
             Orbital Energies (a.u.) and Symmetries
 --------------------------------------------------------------

 Alpha MOs, Restricted
 -- Occupied --                  
-101.55  -14.48  -14.44   -9.46   -7.23   -7.22   -7.22   -1.14
  1 A'    2 A'    3 A'    4 A'    5 A'    1 A"    6 A'    7 A'                 
 -0.816  -0.725  -0.554  -0.488  -0.471  -0.319  -0.318  -0.309
  8 A'    9 A'   10 A'    2 A"   11 A'    3 A"   12 A'   13 A'                 
 -- Virtual --                   
 -0.109  -0.106  -0.013   0.045   0.063   0.065   0.092   0.102
 14 A'    4 A"   15 A'   16 A'   17 A'    5 A"   18 A'   19 A'                 
  0.113   0.127   0.139   0.159   0.161   0.185   0.229   0.263
  6 A"   20 A'   21 A'   22 A'    7 A"   23 A'   24 A'   25 A'                 
  0.401   0.429   0.459   0.469   0.502   0.635   0.694   0.711
 26 A'   27 A'    8 A"   28 A'   29 A'   30 A'    9 A"   31 A'                 
  0.734   0.762   0.811   0.875   0.891   0.904   0.936   0.948
 10 A"   32 A'   33 A'   11 A"   34 A'   35 A'   12 A"   36 A'                 
  0.978   1.101   1.210   1.287   1.393   1.620   1.719   1.810
 37 A'   38 A'   13 A"   39 A'   40 A'   14 A"   41 A'   15 A"                 
  1.826   1.992   2.232   2.254   2.309   2.373   2.476   2.517
 42 A'   43 A'   16 A"   44 A'   17 A"   45 A'   46 A'   47 A'                 
  2.705   2.722   3.011   3.090   3.630   3.782   3.878   3.994
 48 A'   18 A"   49 A'   50 A'   19 A"   51 A'   20 A"   52 A'                 
  4.268   4.908   9.606  25.771  25.832  26.148  35.166  35.814
 53 A'   54 A'   55 A'   21 A"   56 A'   57 A'   58 A'   59 A'                 
215.575
 60 A'                                                                         

 Beta MOs, Restricted
 -- Occupied --                  
-101.55  -14.48  -14.44   -9.46   -7.23   -7.22   -7.22   -1.14
  1 A'    2 A'    3 A'    4 A'    5 A'    1 A"    6 A'    7 A'                 
 -0.816  -0.725  -0.554  -0.488  -0.471  -0.319  -0.318  -0.309
  8 A'    9 A'   10 A'    2 A"   11 A'    3 A"   12 A'   13 A'                 
 -- Virtual --                   
 -0.109  -0.106  -0.013   0.045   0.063   0.065   0.092   0.102
 14 A'    4 A"   15 A'   16 A'   17 A'    5 A"   18 A'   19 A'                 
  0.113   0.127   0.139   0.159   0.161   0.185   0.229   0.263
  6 A"   20 A'   21 A'   22 A'    7 A"   23 A'   24 A'   25 A'                 
  0.401   0.429   0.459   0.469   0.502   0.635   0.694   0.711
 26 A'   27 A'    8 A"   28 A'   29 A'   30 A'    9 A"   31 A'                 
  0.734   0.762   0.811   0.875   0.891   0.904   0.936   0.948
 10 A"   32 A'   33 A'   11 A"   34 A'   35 A'   12 A"   36 A'                 
  0.978   1.101   1.210   1.287   1.393   1.620   1.719   1.810
 37 A'   38 A'   13 A"   39 A'   40 A'   14 A"   41 A'   15 A"                 
  1.826   1.992   2.232   2.254   2.309   2.373   2.476   2.517
 42 A'   43 A'   16 A"   44 A'   17 A"   45 A'   46 A'   47 A'                 
  2.705   2.722   3.011   3.090   3.630   3.782   3.878   3.994
 48 A'   18 A"   49 A'   50 A'   19 A"   51 A'   20 A"   52 A'                 
  4.268   4.908   9.606  25.771  25.832  26.148  35.166  35.814
 53 A'   54 A'   55 A'   21 A"   56 A'   57 A'   58 A'   59 A'                 
215.575
 60 A'                                                                         
 --------------------------------------------------------------

          Ground-State Mulliken Net Atomic Charges

     Atom                 Charge (a.u.)
  ----------------------------------------
      1 N                     0.128681
      2 N                    -0.154645
      3 H                     0.259196
      4 Cl                   -0.233232
  ----------------------------------------
  Sum of atomic charges =     0.000000

 -----------------------------------------------------------------
                    Cartesian Multipole Moments
 -----------------------------------------------------------------
    Charge (ESU x 10^10)
                 0.0000
    Dipole Moment (Debye)
         X       2.0847      Y       1.8003      Z      -0.0000
       Tot       2.7545
    Quadrupole Moments (Debye-Ang)
        XX     -25.6310     XY       2.6300     YY     -23.2178
        XZ       0.0000     YZ      -0.0000     ZZ     -24.4639
    Octopole Moments (Debye-Ang^2)
       XXX      -2.1005    XXY       3.8882    XYY       4.1153
       YYY       2.0415    XXZ      -0.0000    XYZ       0.0000
       YYZ      -0.0000    XZZ       1.9012    YZZ      -0.7742
       ZZZ      -0.0000
    Hexadecapole Moments (Debye-Ang^3)
      XXXX    -240.7831   XXXY       8.9305   XXYY     -41.4031
      XYYY      12.1916   YYYY     -45.1444   XXXZ       0.0000
      XXYZ      -0.0000   XYYZ       0.0000   YYYZ      -0.0000
      XXZZ     -43.2504   XYZZ       2.4038   YYZZ     -12.2006
      XZZZ       0.0000   YZZZ      -0.0000   ZZZZ     -26.3319
 -----------------------------------------------------------------
 Calculating analytic gradient of the SCF energy
 Gradient of SCF Energy
            1           2           3           4
    1   0.0000318  -0.0003225   0.0000870   0.0002037
    2   0.0000741  -0.0000933   0.0000718  -0.0000526
    3  -0.0000000  -0.0000000   0.0000000   0.0000000
 Max gradient component =       3.225E-04
 RMS gradient           =       1.212E-04
 Gradient time:  CPU 0.93 s  wall 0.94 s
 Geometry Optimization Parameters
   NAtoms,    NIC,     NZ,  NCons,   NDum,   NFix, NCnnct, MaxDiis
        4      14       4       0       0       0       0       0

 Cartesian Hessian Update
 Hessian Updated using BFGS Update


** GEOMETRY OPTIMIZATION IN DELOCALIZED INTERNAL COORDINATES **
   Searching for a Minimum

   Optimization Cycle:   6

                       Coordinates (Angstroms)
     ATOM                X               Y               Z
      1  N         0.7493223100   -0.6006125208    0.0000000000
      2  N         1.6177275821    0.1961572230    0.0000000000
      3  H         1.4036462514    1.2071135829    0.0000000000
      4  Cl       -1.0884219421    0.1611624562    0.0000000000
   Point Group: cs    Number of degrees of freedom:     5


   Energy is   -570.291493056

 Hessian Updated using BFGS Update

  5 Hessian modes will be used to form the next step
  Hessian Eigenvalues:
     0.046588    0.199687    0.294281    0.412933    0.830598

 Minimum Search - Taking Simple RFO Step
 Searching for Lamda that Minimizes Along All modes
 Value Taken    Lamda =   0.00000000
 Step Taken.  Stepsize is  0.003131

                             Maximum     Tolerance    Cnvgd?
         Gradient           0.000266      0.000300     YES
         Displacement       0.002014      0.001200      NO
         Energy change     -0.000023      0.000001      NO


 New Cartesian Coordinates Obtained by Inverse Iteration

 Displacement from previous Coordinates is:  0.002587
 ----------------------------------------------------------------
             Standard Nuclear Orientation (Angstroms)
    I     Atom           X                Y                Z
 ----------------------------------------------------------------
    1      N       0.7499284433    -0.6006369477     0.0000000000
    2      N       1.6182938450     0.1961491247     0.0000000000
    3      H       1.4035051040     1.2069038177     0.0000000000
    4      Cl     -1.0894531910     0.1614047464     0.0000000000
 ----------------------------------------------------------------
 Molecular Point Group                 Cs    NOp =  2
 Largest Abelian Subgroup              Cs    NOp =  2
 Nuclear Repulsion Energy =    85.7244484705 hartrees
 There are       16 alpha and       16 beta electrons
 Applying Cartesian multipole field
    Component          Value
    ---------          -----
     (2,0,0)        1.00000E-11
     (0,2,0)        2.00000E-11
     (0,0,2)       -3.00000E-11
 Nucleus-field energy     =     0.0000000019 hartrees
 Requested basis set is 6-311++G(d,p)
 There are 30 shells and 81 basis functions
 A cutoff of  1.0D-11 yielded    445 shell pairs
 There are      3357 function pairs (      3621 Cartesian)
 Smallest overlap matrix eigenvalue = 2.28E-04
 Guess MOs from SCF MO coefficient file

 -----------------------------------------------------------------------
  General SCF calculation program by
  Eric Jon Sundstrom, Paul Horn, Yuezhi Mao, Dmitri Zuev, Alec White,
  David Stuck, Shaama M.S., Shane Yost, Joonho Lee, David Small,
  Daniel Levine, Susi Lehtola, Hugh Burton, Evgeny Epifanovsky
 -----------------------------------------------------------------------
 Exchange:     0.2000 Hartree-Fock + 0.0800 Slater + 0.7200 B88
 Correlation:  0.1900 VWN1RPA + 0.8100 LYP
 Using SG-1 standard quadrature grid
 A restricted SCF calculation will be
 performed using DIIS
 SCF converges when DIIS error is below 1.0e-08
 ---------------------------------------
  Cycle       Energy         DIIS error
 ---------------------------------------
    1    -570.2914929199      1.96e-05  
    2    -570.2914933222      1.27e-05  
    3    -570.2914932399      1.66e-05  
    4    -570.2914934567      8.80e-07  
    5    -570.2914934570      7.72e-07  
    6    -570.2914934574      2.78e-07  
    7    -570.2914934575      6.14e-08  
    8    -570.2914934575      5.77e-09  Convergence criterion met
 ---------------------------------------
 SCF time:   CPU 2.71s  wall 3.00s 
 SCF   energy in the final basis set =     -570.2914934575
 Total energy in the final basis set =     -570.2914934575

 --------------------------------------------------------------
             Orbital Energies (a.u.) and Symmetries
 --------------------------------------------------------------

 Alpha MOs, Restricted
 -- Occupied --                  
-101.55  -14.48  -14.44   -9.46   -7.23   -7.22   -7.22   -1.14
  1 A'    2 A'    3 A'    4 A'    5 A'    1 A"    6 A'    7 A'                 
 -0.816  -0.725  -0.554  -0.488  -0.471  -0.319  -0.318  -0.309
  8 A'    9 A'   10 A'    2 A"   11 A'    3 A"   12 A'   13 A'                 
 -- Virtual --                   
 -0.109  -0.106  -0.013   0.045   0.063   0.065   0.092   0.102
 14 A'    4 A"   15 A'   16 A'   17 A'    5 A"   18 A'   19 A'                 
  0.113   0.127   0.139   0.159   0.161   0.185   0.229   0.263
  6 A"   20 A'   21 A'   22 A'    7 A"   23 A'   24 A'   25 A'                 
  0.401   0.429   0.459   0.469   0.502   0.636   0.694   0.711
 26 A'   27 A'    8 A"   28 A'   29 A'   30 A'    9 A"   31 A'                 
  0.734   0.762   0.811   0.875   0.892   0.905   0.936   0.948
 10 A"   32 A'   33 A'   11 A"   34 A'   35 A'   12 A"   36 A'                 
  0.978   1.101   1.210   1.288   1.393   1.620   1.719   1.810
 37 A'   38 A'   13 A"   39 A'   40 A'   14 A"   41 A'   15 A"                 
  1.826   1.992   2.232   2.254   2.309   2.372   2.476   2.517
 42 A'   43 A'   16 A"   44 A'   17 A"   45 A'   46 A'   47 A'                 
  2.705   2.721   3.011   3.089   3.630   3.782   3.878   3.994
 48 A'   18 A"   49 A'   50 A'   19 A"   51 A'   20 A"   52 A'                 
  4.268   4.908   9.606  25.771  25.832  26.147  35.166  35.814
 53 A'   54 A'   55 A'   21 A"   56 A'   57 A'   58 A'   59 A'                 
215.575
 60 A'                                                                         

 Beta MOs, Restricted
 -- Occupied --                  
-101.55  -14.48  -14.44   -9.46   -7.23   -7.22   -7.22   -1.14
  1 A'    2 A'    3 A'    4 A'    5 A'    1 A"    6 A'    7 A'                 
 -0.816  -0.725  -0.554  -0.488  -0.471  -0.319  -0.318  -0.309
  8 A'    9 A'   10 A'    2 A"   11 A'    3 A"   12 A'   13 A'                 
 -- Virtual --                   
 -0.109  -0.106  -0.013   0.045   0.063   0.065   0.092   0.102
 14 A'    4 A"   15 A'   16 A'   17 A'    5 A"   18 A'   19 A'                 
  0.113   0.127   0.139   0.159   0.161   0.185   0.229   0.263
  6 A"   20 A'   21 A'   22 A'    7 A"   23 A'   24 A'   25 A'                 
  0.401   0.429   0.459   0.469   0.502   0.636   0.694   0.711
 26 A'   27 A'    8 A"   28 A'   29 A'   30 A'    9 A"   31 A'                 
  0.734   0.762   0.811   0.875   0.892   0.905   0.936   0.948
 10 A"   32 A'   33 A'   11 A"   34 A'   35 A'   12 A"   36 A'                 
  0.978   1.101   1.210   1.288   1.393   1.620   1.719   1.810
 37 A'   38 A'   13 A"   39 A'   40 A'   14 A"   41 A'   15 A"                 
  1.826   1.992   2.232   2.254   2.309   2.372   2.476   2.517
 42 A'   43 A'   16 A"   44 A'   17 A"   45 A'   46 A'   47 A'                 
  2.705   2.721   3.011   3.089   3.630   3.782   3.878   3.994
 48 A'   18 A"   49 A'   50 A'   19 A"   51 A'   20 A"   52 A'                 
  4.268   4.908   9.606  25.771  25.832  26.147  35.166  35.814
 53 A'   54 A'   55 A'   21 A"   56 A'   57 A'   58 A'   59 A'                 
215.575
 60 A'                                                                         
 --------------------------------------------------------------

          Ground-State Mulliken Net Atomic Charges

     Atom                 Charge (a.u.)
  ----------------------------------------
      1 N                     0.128886
      2 N                    -0.154414
      3 H                     0.259378
      4 Cl                   -0.233849
  ----------------------------------------
  Sum of atomic charges =     0.000000

 -----------------------------------------------------------------
                    Cartesian Multipole Moments
 -----------------------------------------------------------------
    Charge (ESU x 10^10)
                -0.0000
    Dipole Moment (Debye)
         X       2.0938      Y       1.7992      Z      -0.0000
       Tot       2.7606
    Quadrupole Moments (Debye-Ang)
        XX     -25.6291     XY       2.6295     YY     -23.2176
        XZ       0.0000     YZ       0.0000     ZZ     -24.4664
    Octopole Moments (Debye-Ang^2)
       XXX      -2.0475    XXY       3.8815    XYY       4.1287
       YYY       2.0305    XXZ      -0.0000    XYZ      -0.0000
       YYZ      -0.0000    XZZ       1.9140    YZZ      -0.7777
       ZZZ      -0.0000
    Hexadecapole Moments (Debye-Ang^3)
      XXXX    -241.0227   XXXY       8.9475   XXYY     -41.4494
      XYYY      12.2136   YYYY     -45.1475   XXXZ       0.0000
      XXYZ       0.0000   XYYZ       0.0000   YYYZ       0.0000
      XXZZ     -43.2958   XYZZ       2.4116   YYZZ     -12.2026
      XZZZ       0.0000   YZZZ       0.0000   ZZZZ     -26.3390
 -----------------------------------------------------------------
 Calculating analytic gradient of the SCF energy
 Gradient of SCF Energy
            1           2           3           4
    1   0.0000134  -0.0000270   0.0000147  -0.0000011
    2   0.0000169  -0.0000071   0.0000003  -0.0000101
    3   0.0000000  -0.0000000   0.0000000  -0.0000000
 Max gradient component =       2.696E-05
 RMS gradient           =       1.139E-05
 Gradient time:  CPU 0.93 s  wall 0.93 s
 Geometry Optimization Parameters
   NAtoms,    NIC,     NZ,  NCons,   NDum,   NFix, NCnnct, MaxDiis
        4      14       4       0       0       0       0       0

 Cartesian Hessian Update
 Hessian Updated using BFGS Update


** GEOMETRY OPTIMIZATION IN DELOCALIZED INTERNAL COORDINATES **
   Searching for a Minimum

   Optimization Cycle:   7

                       Coordinates (Angstroms)
     ATOM                X               Y               Z
      1  N         0.7499284433   -0.6006369477    0.0000000000
      2  N         1.6182938450    0.1961491247    0.0000000000
      3  H         1.4035051040    1.2069038177    0.0000000000
      4  Cl       -1.0894531910    0.1614047464    0.0000000000
   Point Group: cs    Number of degrees of freedom:     5


   Energy is   -570.291493457

 Hessian Updated using BFGS Update

  5 Hessian modes will be used to form the next step
  Hessian Eigenvalues:
     0.047578    0.185044    0.302928    0.414541    0.826823

 Minimum Search - Taking Simple RFO Step
 Searching for Lamda that Minimizes Along All modes
 Value Taken    Lamda =   0.00000000
 Step Taken.  Stepsize is  0.000186

                             Maximum     Tolerance    Cnvgd?
         Gradient           0.000035      0.000300     YES
         Displacement       0.000147      0.001200     YES
         Energy change     -0.000000      0.000001     YES


                       Distance Matrix (Angstroms)
             N (  1)   N (  2)   H (  3)
   N (  2)  1.178527
   H (  3)  1.922073  1.033324
   Cl(  4)  1.990988  2.707970  2.703315

 Final energy is   -570.29149345748317     


 ******************************
 **  OPTIMIZATION CONVERGED  **
 ******************************

                       Coordinates (Angstroms)
     ATOM                X               Y               Z
      1  N         0.7499284433   -0.6006369477    0.0000000000
      2  N         1.6182938450    0.1961491247    0.0000000000
      3  H         1.4035051040    1.2069038177    0.0000000000
      4  Cl       -1.0894531910    0.1614047464    0.0000000000

Z-matrix Print:
$molecule
0 1
Cl
N  1 1.990988
N  2 1.178527 1 114.957588
H  3 1.033324 2 120.541478 1 -0.000000 0
$end


 --------------------------------------------------------------
             Orbital Energies (a.u.) and Symmetries
 --------------------------------------------------------------

 Alpha MOs, Restricted
 -- Occupied --                  
-101.55  -14.48  -14.44   -9.46   -7.23   -7.22   -7.22   -1.14
  1 A'    2 A'    3 A'    4 A'    5 A'    1 A"    6 A'    7 A'                 
 -0.816  -0.725  -0.554  -0.488  -0.471  -0.319  -0.318  -0.309
  8 A'    9 A'   10 A'    2 A"   11 A'    3 A"   12 A'   13 A'                 
 -- Virtual --                   
 -0.109  -0.106  -0.013   0.045   0.063   0.065   0.092   0.102
 14 A'    4 A"   15 A'   16 A'   17 A'    5 A"   18 A'   19 A'                 
  0.113   0.127   0.139   0.159   0.161   0.185   0.229   0.263
  6 A"   20 A'   21 A'   22 A'    7 A"   23 A'   24 A'   25 A'                 
  0.401   0.429   0.459   0.469   0.502   0.636   0.694   0.711
 26 A'   27 A'    8 A"   28 A'   29 A'   30 A'    9 A"   31 A'                 
  0.734   0.762   0.811   0.875   0.892   0.905   0.936   0.948
 10 A"   32 A'   33 A'   11 A"   34 A'   35 A'   12 A"   36 A'                 
  0.978   1.101   1.210   1.288   1.393   1.620   1.719   1.810
 37 A'   38 A'   13 A"   39 A'   40 A'   14 A"   41 A'   15 A"                 
  1.826   1.992   2.232   2.254   2.309   2.372   2.476   2.517
 42 A'   43 A'   16 A"   44 A'   17 A"   45 A'   46 A'   47 A'                 
  2.705   2.721   3.011   3.089   3.630   3.782   3.878   3.994
 48 A'   18 A"   49 A'   50 A'   19 A"   51 A'   20 A"   52 A'                 
  4.268   4.908   9.606  25.771  25.832  26.147  35.166  35.814
 53 A'   54 A'   55 A'   21 A"   56 A'   57 A'   58 A'   59 A'                 
215.575
 60 A'                                                                         

 Beta MOs, Restricted
 -- Occupied --                  
-101.55  -14.48  -14.44   -9.46   -7.23   -7.22   -7.22   -1.14
  1 A'    2 A'    3 A'    4 A'    5 A'    1 A"    6 A'    7 A'                 
 -0.816  -0.725  -0.554  -0.488  -0.471  -0.319  -0.318  -0.309
  8 A'    9 A'   10 A'    2 A"   11 A'    3 A"   12 A'   13 A'                 
 -- Virtual --                   
 -0.109  -0.106  -0.013   0.045   0.063   0.065   0.092   0.102
 14 A'    4 A"   15 A'   16 A'   17 A'    5 A"   18 A'   19 A'                 
  0.113   0.127   0.139   0.159   0.161   0.185   0.229   0.263
  6 A"   20 A'   21 A'   22 A'    7 A"   23 A'   24 A'   25 A'                 
  0.401   0.429   0.459   0.469   0.502   0.636   0.694   0.711
 26 A'   27 A'    8 A"   28 A'   29 A'   30 A'    9 A"   31 A'                 
  0.734   0.762   0.811   0.875   0.892   0.905   0.936   0.948
 10 A"   32 A'   33 A'   11 A"   34 A'   35 A'   12 A"   36 A'                 
  0.978   1.101   1.210   1.288   1.393   1.620   1.719   1.810
 37 A'   38 A'   13 A"   39 A'   40 A'   14 A"   41 A'   15 A"                 
  1.826   1.992   2.232   2.254   2.309   2.372   2.476   2.517
 42 A'   43 A'   16 A"   44 A'   17 A"   45 A'   46 A'   47 A'                 
  2.705   2.721   3.011   3.089   3.630   3.782   3.878   3.994
 48 A'   18 A"   49 A'   50 A'   19 A"   51 A'   20 A"   52 A'                 
  4.268   4.908   9.606  25.771  25.832  26.147  35.166  35.814
 53 A'   54 A'   55 A'   21 A"   56 A'   57 A'   58 A'   59 A'                 
215.575
 60 A'                                                                         
 --------------------------------------------------------------

          Ground-State Mulliken Net Atomic Charges

     Atom                 Charge (a.u.)
  ----------------------------------------
      1 N                     0.128886
      2 N                    -0.154414
      3 H                     0.259378
      4 Cl                   -0.233849
  ----------------------------------------
  Sum of atomic charges =     0.000000

 -----------------------------------------------------------------
                    Cartesian Multipole Moments
 -----------------------------------------------------------------
    Charge (ESU x 10^10)
                -0.0000
    Dipole Moment (Debye)
         X       2.0938      Y       1.7992      Z      -0.0000
       Tot       2.7606
    Quadrupole Moments (Debye-Ang)
        XX     -25.6291     XY       2.6295     YY     -23.2176
        XZ       0.0000     YZ       0.0000     ZZ     -24.4664
    Octopole Moments (Debye-Ang^2)
       XXX      -2.0475    XXY       3.8815    XYY       4.1287
       YYY       2.0305    XXZ      -0.0000    XYZ      -0.0000
       YYZ      -0.0000    XZZ       1.9140    YZZ      -0.7777
       ZZZ      -0.0000
    Hexadecapole Moments (Debye-Ang^3)
      XXXX    -241.0227   XXXY       8.9475   XXYY     -41.4494
      XYYY      12.2136   YYYY     -45.1475   XXXZ       0.0000
      XXYZ       0.0000   XYYZ       0.0000   YYYZ       0.0000
      XXZZ     -43.2958   XYZZ       2.4116   YYZZ     -12.2026
      XZZZ       0.0000   YZZZ       0.0000   ZZZZ     -26.3390
 -----------------------------------------------------------------
Archival summary:
1\1\TWL02\OPT\ProcedureUnspecified\BasisUnspecified\l121\taweetha\TueOct3013:33:452018TueOct3013:33:452018\0\\#,OPT,ProcedureUnspecified,BasisUnspecified,\\0,1\Cl\N,1,1.99099\N,2,1.17853,1,114.958\H,3,1.03332,2,120.541,1,-0,0\\\@

 Total job time:  34.38s(wall), 32.23s(cpu) 
 Tue Oct 30 13:33:45 2018

        *************************************************************
        *                                                           *
        *  Thank you very much for using Q-Chem.  Have a nice day.  *
        *                                                           *
        *************************************************************


 
User input: 2 of 2 
 
Q-Chem Developer Version!
                  Welcome to Q-Chem
     A Quantum Leap Into The Future Of Chemistry


 Q-Chem 5.1, Q-Chem, Inc., Pleasanton, CA (2018)

 Yihan Shao,  Zhengting Gan,  E. Epifanovsky,  A. T. B. Gilbert,  M. Wormit,  
 J. Kussmann,  A. W. Lange,  A. Behn,  Jia Deng,  Xintian Feng,  D. Ghosh,  
 M. Goldey,  P. R. Horn,  L. D. Jacobson,  I. Kaliman,  T. Kus,  A. Landau,  
 Jie Liu,  E. I. Proynov,  R. M. Richard,  R. P. Steele,  E. J. Sundstrom,  
 H. L. Woodcock III,  P. M. Zimmerman,  D. Zuev,  B. Albrecht,  E. Alguire,  
 S. A. Baeppler,  D. Barton,  Z. Benda,  Y. A. Bernard,  E. J. Berquist,  
 K. B. Bravaya,  H. Burton,  D. Casanova,  Chun-Min Chang,  Yunqing Chen,  
 A. Chien,  K. D. Closser,  M. P. Coons,  S. Coriani,  S. Dasgupta,  
 A. L. Dempwolff,  M. Diedenhofen,  Hainam Do,  R. G. Edgar,  Po-Tung Fang,  
 S. Faraji,  S. Fatehi,  Qingguo Feng,  K. D. Fenk,  J. Fosso-Tande,  
 Qinghui Ge,  A. Ghysels,  G. Gidofalvi,  J. Gomes,  J. Gonthier,  A. Gunina,  
 D. Hait,  M. W. D. Hanson-Heine,  P. H. P. Harbach,  A. W. Hauser,  
 J. E. Herr,  E. G. Hohenstein,  Z. C. Holden,  Kerwin Hui,  B. C. Huynh,  
 T.-C. Jagau,  Hyunjun Ji,  B. Kaduk,  K. Khistyaev,  Jaehoon Kim,  
 P. Klunzinger,  K. Koh,  D. Kosenkov,  L. Koulias,  T. Kowalczyk,  
 C. M. Krauter,  A. Kunitsa,  Ka Un Lao,  A. Laurent,  K. V. Lawler,  
 Joonho Lee,  D. Lefrancois,  S. Lehtola,  D. S. Levine,  Yi-Pei Li,  
 You-Sheng Lin,  Fenglai Liu,  E. Livshits,  A. Luenser,  P. Manohar,  
 E. Mansoor,  S. F. Manzer,  Shan-Ping Mao,  Yuezhi Mao,  N. Mardirossian,  
 A. V. Marenich,  T. Markovich,  L. A. Martinez-Martinez,  S. A. Maurer,  
 N. J. Mayhall,  S. C. McKenzie,  J.-M. Mewes,  A. F. Morrison,  
 J. W. Mullinax,  K. Nanda,  T. S. Nguyen-Beck,  R. Olivares-Amaya,  
 J. A. Parkhill,  T. M. Perrine,  F. Plasser,  P. Pokhilko,  S. Prager,  
 A. Prociuk,  E. Ramos,  D. R. Rehn,  F. Rob,  M. Schneider,  N. Sergueev,  
 S. M. Sharada,  S. Sharma,  D. W. Small,  T. Stauch,  T. Stein,  
 Yu-Chuan Su,  A. J. W. Thom,  A. Tkatchenko,  T. Tsuchimochi,  N. M. Tubman,  
 L. Vogt,  M. L. Vidal,  O. Vydrov,  M. A. Watson,  J. Wenzel,  
 M. de Wergifosse,  T. A. Wesolowski,  A. White,  J. Witte,  A. Yamada,  
 Jun Yang,  K. Yao,  S. Yeganeh,  S. R. Yost,  Zhi-Qiang You,  A. Zech,  
 Igor Ying Zhang,  Xing Zhang,  Yan Zhao,  Ying Zhu,  B. R. Brooks,  
 G. K. L. Chan,  C. J. Cramer,  M. S. Gordon,  W. J. Hehre,  A. Klamt,  
 M. W. Schmidt,  C. D. Sherrill,  D. G. Truhlar,  A. Aspuru-Guzik,  R. Baer,  
 A. T. Bell,  N. A. Besley,  Jeng-Da Chai,  A. E. DePrince, III,  
 R. A. DiStasio Jr.,  A. Dreuw,  B. D. Dunietz,  T. R. Furlani,  
 Chao-Ping Hsu,  Yousung Jung,  Jing Kong,  D. S. Lambrecht,  WanZhen Liang,  
 C. Ochsenfeld,  V. A. Rassolov,  L. V. Slipchenko,  J. E. Subotnik,  
 T. Van Voorhis,  J. M. Herbert,  A. I. Krylov,  P. M. W. Gill,  M. Head-Gordon

 Contributors to earlier versions of Q-Chem not listed above: 
 R. D. Adamson,  B. Austin,  J. Baker,  G. J. O. Beran,  K. Brandhorst,  
 S. T. Brown,  E. F. C. Byrd,  A. K. Chakraborty,  C.-L. Cheng,  
 Siu Hung Chien,  D. M. Chipman,  D. L. Crittenden,  H. Dachsel,  
 R. J. Doerksen,  A. D. Dutoi,  L. Fusti-Molnar,  W. A. Goddard III,  
 A. Golubeva-Zadorozhnaya,  S. R. Gwaltney,  G. Hawkins,  A. Heyden,  
 S. Hirata,  G. Kedziora,  F. J. Keil,  C. Kelley,  Jihan Kim,  R. A. King,  
 R. Z. Khaliullin,  P. P. Korambath,  W. Kurlancheek,  A. M. Lee,  M. S. Lee,  
 S. V. Levchenko,  Ching Yeh Lin,  D. Liotard,  R. C. Lochan,  I. Lotan,  
 P. E. Maslen,  N. Nair,  D. P. O'Neill,  D. Neuhauser,  E. Neuscamman,  
 C. M. Oana,  R. Olson,  B. Peters,  R. Peverati,  P. A. Pieniazek,  
 Y. M. Rhee,  J. Ritchie,  M. A. Rohrdanz,  E. Rosta,  N. J. Russ,  
 H. F. Schaefer III,  N. E. Schultz,  N. Shenvi,  A. C. Simmonett,  A. Sodt,  
 D. Stuck,  K. S. Thanthiriwatte,  V. Vanovschi,  Tao Wang,  A. Warshel,  
 C. F. Williams,  Q. Wu,  X. Xu,  W. Zhang

 Please cite Q-Chem as follows:
 Y. Shao et al., Mol. Phys. 113, 184-215 (2015)
 DOI: 10.1080/00268976.2014.952696

 Q-Chem 5.1.1 for Intel X86 EM64T Linux

 Parts of Q-Chem use Armadillo 8.300.2 (Tropical Shenanigans).
 http://arma.sourceforge.net/

 Q-Chem begins on Tue Oct 30 13:33:45 2018  

Host: 
0

     Scratch files written to /scratch/taweetham/qchem16289//
The previous job contains 0 fragments, simply inherited here
Input Ideriv = 2
Curr. Ideriv = -1
Max.  Ideriv = 2

Checking the input file for inconsistencies... 	...done.

--------------------------------------------------------------
User input:
--------------------------------------------------------------

$molecule
read
$end

$rem
   job_type 	frequency
   basis 	6-311++g**
   method	b3lyp	
$end


--------------------------------------------------------------
 ----------------------------------------------------------------
             Standard Nuclear Orientation (Angstroms)
    I     Atom           X                Y                Z
 ----------------------------------------------------------------
    1      N       0.8007565168    -0.5922573002    -0.0000000000
    2      N       1.6237480267     0.2513133790     0.0000000000
    3      H       1.3534135170     1.2486490826     0.0000000000
    4      Cl     -1.0779379601     0.0669387274     0.0000000000
 ----------------------------------------------------------------
 Molecular Point Group                 Cs    NOp =  2
 Largest Abelian Subgroup              Cs    NOp =  2
 Nuclear Repulsion Energy =    85.7244484705 hartrees
 There are       16 alpha and       16 beta electrons
 Requested basis set is 6-311++G(d,p)
 There are 30 shells and 81 basis functions

 Total QAlloc Memory Limit   2000 MB
 Mega-Array Size       188 MB
 MEM_STATIC part       192 MB

                       Distance Matrix (Angstroms)
             N (  1)   N (  2)   H (  3)
   N (  2)  1.178527
   H (  3)  1.922073  1.033324
   Cl(  4)  1.990988  2.707970  2.703315

 A cutoff of  1.0D-11 yielded    445 shell pairs
 There are      3357 function pairs (      3621 Cartesian)
 Smallest overlap matrix eigenvalue = 2.28E-04
 Guess from superposition of atomic densities
 Warning:  Energy on first SCF cycle will be non-variational
 SAD guess density has 32.000000 electrons

 -----------------------------------------------------------------------
  General SCF calculation program by
  Eric Jon Sundstrom, Paul Horn, Yuezhi Mao, Dmitri Zuev, Alec White,
  David Stuck, Shaama M.S., Shane Yost, Joonho Lee, David Small,
  Daniel Levine, Susi Lehtola, Hugh Burton, Evgeny Epifanovsky
 -----------------------------------------------------------------------
 Exchange:     0.2000 Hartree-Fock + 0.0800 Slater + 0.7200 B88
 Correlation:  0.1900 VWN1RPA + 0.8100 LYP
 Using SG-1 standard quadrature grid
 A restricted SCF calculation will be
 performed using DIIS
 SCF converges when DIIS error is below 1.0e-08
 ---------------------------------------
  Cycle       Energy         DIIS error
 ---------------------------------------
    1    -570.5729459851      5.80e-02  
    2    -570.2493320719      6.47e-03  
    3    -570.0450454272      1.65e-02  
    4    -570.2884157686      2.10e-03  
    5    -570.2893056780      1.64e-03  
    6    -570.2913522966      4.60e-04  
    7    -570.2914979913      5.14e-05  
    8    -570.2915004040      9.35e-06  
    9    -570.2915005096      2.76e-06  
   10    -570.2915005168      4.85e-07  
   11    -570.2915005170      9.72e-08  
   12    -570.2915005170      2.32e-08  
   13    -570.2915005170      2.46e-09  Convergence criterion met
 ---------------------------------------
 SCF time:   CPU 4.33s  wall 4.00s 
 SCF   energy in the final basis set =     -570.2915005170
 Total energy in the final basis set =     -570.2915005170

 --------------------------------------------------------------
             Orbital Energies (a.u.) and Symmetries
 --------------------------------------------------------------

 Alpha MOs, Restricted
 -- Occupied --                  
-101.55  -14.48  -14.44   -9.46   -7.23   -7.22   -7.22   -1.14
  1 A'    2 A'    3 A'    4 A'    5 A'    1 A"    6 A'    7 A'                 
 -0.816  -0.725  -0.554  -0.488  -0.471  -0.319  -0.318  -0.309
  8 A'    9 A'   10 A'    2 A"   11 A'    3 A"   12 A'   13 A'                 
 -- Virtual --                   
 -0.109  -0.106  -0.013   0.045   0.063   0.065   0.092   0.102
 14 A'    4 A"   15 A'   16 A'   17 A'    5 A"   18 A'   19 A'                 
  0.113   0.127   0.138   0.159   0.161   0.185   0.229   0.263
  6 A"   20 A'   21 A'   22 A'    7 A"   23 A'   24 A'   25 A'                 
  0.401   0.429   0.459   0.469   0.502   0.636   0.694   0.711
 26 A'   27 A'    8 A"   28 A'   29 A'   30 A'    9 A"   31 A'                 
  0.734   0.762   0.811   0.875   0.892   0.905   0.936   0.948
 10 A"   32 A'   33 A'   11 A"   34 A'   35 A'   12 A"   36 A'                 
  0.978   1.101   1.210   1.288   1.393   1.620   1.719   1.810
 37 A'   38 A'   13 A"   39 A'   40 A'   14 A"   41 A'   15 A"                 
  1.826   1.992   2.232   2.254   2.309   2.372   2.476   2.517
 42 A'   43 A'   16 A"   44 A'   17 A"   45 A'   46 A'   47 A'                 
  2.705   2.721   3.011   3.089   3.630   3.782   3.878   3.994
 48 A'   18 A"   49 A'   50 A'   19 A"   51 A'   20 A"   52 A'                 
  4.268   4.908   9.606  25.771  25.832  26.147  35.166  35.814
 53 A'   54 A'   55 A'   21 A"   56 A'   57 A'   58 A'   59 A'                 
215.575
 60 A'                                                                         

 Beta MOs, Restricted
 -- Occupied --                  
-101.55  -14.48  -14.44   -9.46   -7.23   -7.22   -7.22   -1.14
  1 A'    2 A'    3 A'    4 A'    5 A'    1 A"    6 A'    7 A'                 
 -0.816  -0.725  -0.554  -0.488  -0.471  -0.319  -0.318  -0.309
  8 A'    9 A'   10 A'    2 A"   11 A'    3 A"   12 A'   13 A'                 
 -- Virtual --                   
 -0.109  -0.106  -0.013   0.045   0.063   0.065   0.092   0.102
 14 A'    4 A"   15 A'   16 A'   17 A'    5 A"   18 A'   19 A'                 
  0.113   0.127   0.138   0.159   0.161   0.185   0.229   0.263
  6 A"   20 A'   21 A'   22 A'    7 A"   23 A'   24 A'   25 A'                 
  0.401   0.429   0.459   0.469   0.502   0.636   0.694   0.711
 26 A'   27 A'    8 A"   28 A'   29 A'   30 A'    9 A"   31 A'                 
  0.734   0.762   0.811   0.875   0.892   0.905   0.936   0.948
 10 A"   32 A'   33 A'   11 A"   34 A'   35 A'   12 A"   36 A'                 
  0.978   1.101   1.210   1.288   1.393   1.620   1.719   1.810
 37 A'   38 A'   13 A"   39 A'   40 A'   14 A"   41 A'   15 A"                 
  1.826   1.992   2.232   2.254   2.309   2.372   2.476   2.517
 42 A'   43 A'   16 A"   44 A'   17 A"   45 A'   46 A'   47 A'                 
  2.705   2.721   3.011   3.089   3.630   3.782   3.878   3.994
 48 A'   18 A"   49 A'   50 A'   19 A"   51 A'   20 A"   52 A'                 
  4.268   4.908   9.606  25.771  25.832  26.147  35.166  35.814
 53 A'   54 A'   55 A'   21 A"   56 A'   57 A'   58 A'   59 A'                 
215.575
 60 A'                                                                         
 --------------------------------------------------------------

          Ground-State Mulliken Net Atomic Charges

     Atom                 Charge (a.u.)
  ----------------------------------------
      1 N                     0.129027
      2 N                    -0.154598
      3 H                     0.259427
      4 Cl                   -0.233855
  ----------------------------------------
  Sum of atomic charges =    -0.000000

 -----------------------------------------------------------------
                    Cartesian Multipole Moments
 -----------------------------------------------------------------
    Charge (ESU x 10^10)
                 0.0000
    Dipole Moment (Debye)
         X       1.9915      Y       1.9120      Z      -0.0000
       Tot       2.7608
    Quadrupole Moments (Debye-Ang)
        XX     -25.8372     XY       2.4486     YY     -23.0647
        XZ       0.0000     YZ       0.0000     ZZ     -24.4667
    Octopole Moments (Debye-Ang^2)
       XXX      -4.0977    XXY       4.2508    XYY       3.7948
       YYY       5.0845    XXZ       0.0000    XYZ      -0.0000
       YYZ      -0.0000    XZZ       1.4953    YZZ       0.1609
       ZZZ      -0.0000
    Hexadecapole Moments (Debye-Ang^3)
      XXXX    -242.5397   XXXY       2.8158   XXYY     -42.0239
      XYYY       7.3875   YYYY     -43.4688   XXXZ       0.0000
      XXYZ       0.0000   XYYZ       0.0000   YYYZ       0.0000
      XXZZ     -43.4026   XYZZ       0.6173   YYZZ     -12.0142
      XZZZ       0.0000   YZZZ       0.0000   ZZZZ     -26.3401
 -----------------------------------------------------------------
 Calculating MO derivatives via CPSCF
   1         3          12      0.225894    0.088113
   2         3          12      0.032731    0.012751
   3         3          12      0.003583    0.001779
   4         3          12      0.000282    0.000162
   5        13           2      0.000011    0.000008
   6        15           0      0.000000    0.000000    Roots Converged
 Time for AOints: 0.8 s (CPU) 0.8 s (wall)
 ------------------------------------------------------------------------------
                     AOints        : Timing summary (seconds)
 ------------------------------------------------------------------------------
     job step          cpu (% of tot)      sys (% of tot)     wall (% of tot)
 ------------------------------------------------------------------------------
  cpscf_lag         0.1428E+02 (55.0)   0.4100E-04 (23.7)   0.1430E+02 (55.0)
  iterzp            0.1088E+02 (41.9)   0.1320E-03 (76.3)   0.1089E+02 (41.9)
  make_fx           0.0000E+00 ( 0.0)   0.0000E+00 ( 0.0)   0.0000E+00 ( 0.0)
  AOints            0.7887E+00 ( 3.0)   0.0000E+00 ( 0.0)   0.7892E+00 ( 3.0)
 ------------------------------------------------------------------------------
   Grand Totals     0.2597E+02          0.1730E-03          0.2600E+02
 ------------------------------------------------------------------------------
 Calculating analytic Hessian of the SCF energy
 Polarizability Matrix (a.u.)
            1           2           3
    1 -58.1589356  -0.2229822   0.0000000
    2  -0.2229822 -25.3725658   0.0000000
    3   0.0000000   0.0000000 -18.3368204

 Direct stationary perturbation theory relativistic correction:

 rels  =       0.809995305800
 relv  =      -2.891742309999
 rel2e =       0.629196670398
 E_rel =      -1.452550333801

 Hessian of the SCF Energy
            1           2           3           4           5           6
    1   0.3752765   0.3762925  -0.0000000  -0.3824763  -0.3794969   0.0000000
    2   0.3762925   0.6451508  -0.0000000  -0.3730128  -0.5527227  -0.0000000
    3  -0.0000000  -0.0000000   0.0365084   0.0000000  -0.0000000  -0.0523529
    4  -0.3824763  -0.3730128   0.0000000   0.5281671   0.2921869  -0.0000000
    5  -0.3794969  -0.5527227  -0.0000000   0.2921869   0.8496662   0.0000000
    6   0.0000000  -0.0000000  -0.0523529  -0.0000000   0.0000000   0.0727512
    7  -0.0115759  -0.0467862  -0.0000000  -0.0570951   0.1288337   0.0000000
    8  -0.0051613  -0.0383078   0.0000000   0.0791601  -0.3293834  -0.0000000
    9   0.0000000   0.0000000   0.0287074  -0.0000000  -0.0000000  -0.0402099
   10   0.0187756   0.0435065   0.0000000  -0.0885958  -0.0415236  -0.0000000
   11   0.0083657  -0.0541203  -0.0000000   0.0016659   0.0324400   0.0000000
   12   0.0000000  -0.0000000  -0.0128629  -0.0000000   0.0000000   0.0198115
            7           8           9          10          11          12
    1  -0.0115759  -0.0051613   0.0000000   0.0187756   0.0083657   0.0000000
    2  -0.0467862  -0.0383078   0.0000000   0.0435065  -0.0541203  -0.0000000
    3  -0.0000000   0.0000000   0.0287074   0.0000000  -0.0000000  -0.0128629
    4  -0.0570951   0.0791601  -0.0000000  -0.0885958   0.0016659  -0.0000000
    5   0.1288337  -0.3293834  -0.0000000  -0.0415236   0.0324400   0.0000000
    6   0.0000000  -0.0000000  -0.0402099  -0.0000000   0.0000000   0.0198115
    7   0.0611677  -0.0785125  -0.0000000   0.0075034  -0.0035350   0.0000000
    8  -0.0785125   0.3652769  -0.0000000   0.0045138   0.0024144  -0.0000000
    9  -0.0000000  -0.0000000   0.0225688   0.0000000   0.0000000  -0.0110663
   10   0.0075034   0.0045138   0.0000000   0.0623168  -0.0064966  -0.0000000
   11  -0.0035350   0.0024144   0.0000000  -0.0064966   0.0192660  -0.0000000
   12   0.0000000  -0.0000000  -0.0110663  -0.0000000  -0.0000000   0.0041177
 Gradient time:  CPU 33.29 s  wall 36.49 s
 **********************************************************************
 **                                                                  **
 **                       VIBRATIONAL ANALYSIS                       **
 **                       --------------------                       **
 **                                                                  **
 **        VIBRATIONAL FREQUENCIES (CM**-1) AND NORMAL MODES         **
 **     FORCE CONSTANTS (mDYN/ANGSTROM) AND REDUCED MASSES (AMU)     **
 **                  INFRARED INTENSITIES (KM/MOL)                   **
 **                                                                  **
 **********************************************************************


 Mode:                 1                      2                      3
 Frequency:       297.62                 502.23                 894.86
 Force Cnst:      0.5419                 0.6788                 0.6302
 Red. Mass:      10.3847                 4.5674                 1.3357
 IR Active:          YES                    YES                    YES
 IR Intens:      160.701                 30.502                 82.746
 Raman Active:       YES                    YES                    YES
               X      Y      Z        X      Y      Z        X      Y      Z
 N         -0.451  0.001 -0.000   -0.293  0.325 -0.000   -0.000 -0.000  0.092
 N         -0.408  0.061  0.000    0.222 -0.117  0.000   -0.000  0.000 -0.128
 H         -0.702 -0.019 -0.000    0.857  0.063 -0.000    0.000  0.000  0.987
 Cl         0.364 -0.024  0.000    0.004 -0.085  0.000    0.000 -0.000 -0.014
 TransDip  -0.406 -0.013 -0.000   -0.164  0.067 -0.000    0.000 -0.000  0.291

 Mode:                 4                      5                      6
 Frequency:      1149.61                1826.93                3281.57
 Force Cnst:      1.0164                18.8856                 6.8361
 Red. Mass:       1.3053                 9.6037                 1.0774
 IR Active:          YES                    YES                    YES
 IR Intens:      364.557                373.866                 19.581
 Raman Active:       YES                    YES                    YES
               X      Y      Z        X      Y      Z        X      Y      Z
 N          0.040 -0.046 -0.000    0.349  0.477 -0.000    0.004  0.002  0.000
 N         -0.135  0.024  0.000   -0.367 -0.421  0.000    0.013 -0.072 -0.000
 H          0.945  0.290 -0.000   -0.325 -0.483 -0.000   -0.246  0.966  0.000
 Cl         0.011  0.000  0.000    0.017 -0.009  0.000    0.000  0.000 -0.000
 TransDip   0.594  0.145 -0.000    0.619 -0.018 -0.000   -0.027  0.139 -0.000

 STANDARD THERMODYNAMIC QUANTITIES AT   298.15 K  AND     1.00 ATM

   This Molecule has  0 Imaginary Frequencies
   Zero point vibrational energy:       11.369 kcal/mol

   Atom    1 Element N  Has Mass   14.00307
   Atom    2 Element N  Has Mass   14.00307
   Atom    3 Element H  Has Mass    1.00783
   Atom    4 Element Cl Has Mass   34.96885
   Molecular Mass:    63.982820 amu
   Principal axes and moments of inertia in amu*Bohr^2:
                             1           2           3
    Eigenvalues --       26.65095   315.42542   342.07637
          X               0.99975     0.02215     0.00000
          Y              -0.02215     0.99975     0.00000
          Z               0.00000    -0.00000     1.00000
   Rotational Symmetry Number is   1
   The Molecule is an Asymmetric Top
   Translational Enthalpy:        0.889 kcal/mol
   Rotational Enthalpy:           0.889 kcal/mol
   Vibrational Enthalpy:         11.822 kcal/mol
   gas constant (RT):             0.592 kcal/mol
   Translational Entropy:        38.387  cal/mol.K
   Rotational Entropy:           22.579  cal/mol.K
   Vibrational Entropy:           2.279  cal/mol.K

   Total Enthalpy:               14.192 kcal/mol
   Total Entropy:                63.245  cal/mol.K

 ======================================================================

 STANDARD THERMODYNAMIC QUANTITIES FOR ANHARMONIC VIBRATION -- TOSH

   Zero point vibrational energy: ************ kcal/mol

   Vibrational Enthalpy:   ************ kcal/mol
   Vibrational Entropy:             NaN  cal/mol.K

   Total Enthalpy:         ************ kcal/mol
   Total Entropy:                   NaN  cal/mol.K

 ======================================================================

 STANDARD THERMODYNAMIC QUANTITIES FOR ANHARMONIC VIBRATION -- VPT2

   Zero point vibrational energy: ************ kcal/mol

   Vibrational Enthalpy:   ************ kcal/mol
   Vibrational Entropy:             NaN  cal/mol.K

   Total Enthalpy:         ************ kcal/mol
   Total Entropy:                   NaN  cal/mol.K

 ======================================================================

Archival summary:
1\1\TWL02\FREQ\ProcedureUnspecified\BasisUnspecified\l121\taweetha\TueOct3013:34:262018TueOct3013:34:262018\0\\#,FREQ,ProcedureUnspecified,BasisUnspecified,\\0,1\Cl\N,1,1.99099\N,2,1.17853,1,114.958\H,3,1.03332,2,120.541,1,0,0\\\@

 Total job time:  41.40s(wall), 37.67s(cpu) 
 Tue Oct 30 13:34:26 2018

        *************************************************************
        *                                                           *
        *  Thank you very much for using Q-Chem.  Have a nice day.  *
        *                                                           *
        *************************************************************
