# Supplementary material for: Geometric and energetic data from ab initio calculations of haloethene, haloimine, halomethylenephosphine, haloiminophosphine, halodiazene, halodiphosphene and halocyclopropane
Source: Data Brief. 2019 Nov 2;27:104738. doi: 10.1016/j.dib.2019.104738 (PMC6861602; doi:10.1016/j.dib.2019.104738)
Supplement: Multimedia component 6 [file mmc6.zip › NN/B3LYP/HENNEBr.out]

Q-Chem Developer Version!
                  Welcome to Q-Chem
     A Quantum Leap Into The Future Of Chemistry


 Q-Chem 5.1, Q-Chem, Inc., Pleasanton, CA (2018)

 Yihan Shao,  Zhengting Gan,  E. Epifanovsky,  A. T. B. Gilbert,  M. Wormit,  
 J. Kussmann,  A. W. Lange,  A. Behn,  Jia Deng,  Xintian Feng,  D. Ghosh,  
 M. Goldey,  P. R. Horn,  L. D. Jacobson,  I. Kaliman,  T. Kus,  A. Landau,  
 Jie Liu,  E. I. Proynov,  R. M. Richard,  R. P. Steele,  E. J. Sundstrom,  
 H. L. Woodcock III,  P. M. Zimmerman,  D. Zuev,  B. Albrecht,  E. Alguire,  
 S. A. Baeppler,  D. Barton,  Z. Benda,  Y. A. Bernard,  E. J. Berquist,  
 K. B. Bravaya,  H. Burton,  D. Casanova,  Chun-Min Chang,  Yunqing Chen,  
 A. Chien,  K. D. Closser,  M. P. Coons,  S. Coriani,  S. Dasgupta,  
 A. L. Dempwolff,  M. Diedenhofen,  Hainam Do,  R. G. Edgar,  Po-Tung Fang,  
 S. Faraji,  S. Fatehi,  Qingguo Feng,  K. D. Fenk,  J. Fosso-Tande,  
 Qinghui Ge,  A. Ghysels,  G. Gidofalvi,  J. Gomes,  J. Gonthier,  A. Gunina,  
 D. Hait,  M. W. D. Hanson-Heine,  P. H. P. Harbach,  A. W. Hauser,  
 J. E. Herr,  E. G. Hohenstein,  Z. C. Holden,  Kerwin Hui,  B. C. Huynh,  
 T.-C. Jagau,  Hyunjun Ji,  B. Kaduk,  K. Khistyaev,  Jaehoon Kim,  
 P. Klunzinger,  K. Koh,  D. Kosenkov,  L. Koulias,  T. Kowalczyk,  
 C. M. Krauter,  A. Kunitsa,  Ka Un Lao,  A. Laurent,  K. V. Lawler,  
 Joonho Lee,  D. Lefrancois,  S. Lehtola,  D. S. Levine,  Yi-Pei Li,  
 You-Sheng Lin,  Fenglai Liu,  E. Livshits,  A. Luenser,  P. Manohar,  
 E. Mansoor,  S. F. Manzer,  Shan-Ping Mao,  Yuezhi Mao,  N. Mardirossian,  
 A. V. Marenich,  T. Markovich,  L. A. Martinez-Martinez,  S. A. Maurer,  
 N. J. Mayhall,  S. C. McKenzie,  J.-M. Mewes,  A. F. Morrison,  
 J. W. Mullinax,  K. Nanda,  T. S. Nguyen-Beck,  R. Olivares-Amaya,  
 J. A. Parkhill,  T. M. Perrine,  F. Plasser,  P. Pokhilko,  S. Prager,  
 A. Prociuk,  E. Ramos,  D. R. Rehn,  F. Rob,  M. Schneider,  N. Sergueev,  
 S. M. Sharada,  S. Sharma,  D. W. Small,  T. Stauch,  T. Stein,  
 Yu-Chuan Su,  A. J. W. Thom,  A. Tkatchenko,  T. Tsuchimochi,  N. M. Tubman,  
 L. Vogt,  M. L. Vidal,  O. Vydrov,  M. A. Watson,  J. Wenzel,  
 M. de Wergifosse,  T. A. Wesolowski,  A. White,  J. Witte,  A. Yamada,  
 Jun Yang,  K. Yao,  S. Yeganeh,  S. R. Yost,  Zhi-Qiang You,  A. Zech,  
 Igor Ying Zhang,  Xing Zhang,  Yan Zhao,  Ying Zhu,  B. R. Brooks,  
 G. K. L. Chan,  C. J. Cramer,  M. S. Gordon,  W. J. Hehre,  A. Klamt,  
 M. W. Schmidt,  C. D. Sherrill,  D. G. Truhlar,  A. Aspuru-Guzik,  R. Baer,  
 A. T. Bell,  N. A. Besley,  Jeng-Da Chai,  A. E. DePrince, III,  
 R. A. DiStasio Jr.,  A. Dreuw,  B. D. Dunietz,  T. R. Furlani,  
 Chao-Ping Hsu,  Yousung Jung,  Jing Kong,  D. S. Lambrecht,  WanZhen Liang,  
 C. Ochsenfeld,  V. A. Rassolov,  L. V. Slipchenko,  J. E. Subotnik,  
 T. Van Voorhis,  J. M. Herbert,  A. I. Krylov,  P. M. W. Gill,  M. Head-Gordon

 Contributors to earlier versions of Q-Chem not listed above: 
 R. D. Adamson,  B. Austin,  J. Baker,  G. J. O. Beran,  K. Brandhorst,  
 S. T. Brown,  E. F. C. Byrd,  A. K. Chakraborty,  C.-L. Cheng,  
 Siu Hung Chien,  D. M. Chipman,  D. L. Crittenden,  H. Dachsel,  
 R. J. Doerksen,  A. D. Dutoi,  L. Fusti-Molnar,  W. A. Goddard III,  
 A. Golubeva-Zadorozhnaya,  S. R. Gwaltney,  G. Hawkins,  A. Heyden,  
 S. Hirata,  G. Kedziora,  F. J. Keil,  C. Kelley,  Jihan Kim,  R. A. King,  
 R. Z. Khaliullin,  P. P. Korambath,  W. Kurlancheek,  A. M. Lee,  M. S. Lee,  
 S. V. Levchenko,  Ching Yeh Lin,  D. Liotard,  R. C. Lochan,  I. Lotan,  
 P. E. Maslen,  N. Nair,  D. P. O'Neill,  D. Neuhauser,  E. Neuscamman,  
 C. M. Oana,  R. Olson,  B. Peters,  R. Peverati,  P. A. Pieniazek,  
 Y. M. Rhee,  J. Ritchie,  M. A. Rohrdanz,  E. Rosta,  N. J. Russ,  
 H. F. Schaefer III,  N. E. Schultz,  N. Shenvi,  A. C. Simmonett,  A. Sodt,  
 D. Stuck,  K. S. Thanthiriwatte,  V. Vanovschi,  Tao Wang,  A. Warshel,  
 C. F. Williams,  Q. Wu,  X. Xu,  W. Zhang

 Please cite Q-Chem as follows:
 Y. Shao et al., Mol. Phys. 113, 184-215 (2015)
 DOI: 10.1080/00268976.2014.952696

 Q-Chem 5.1.1 for Intel X86 EM64T Linux

 Parts of Q-Chem use Armadillo 8.300.2 (Tropical Shenanigans).
 http://arma.sourceforge.net/

 Q-Chem begins on Tue Oct 30 14:17:58 2018  

Host: 
0

     Scratch files written to /scratch/taweetham/qchem17214//
Input Ideriv = 2
Curr. Ideriv = -1
Max.  Ideriv = 2

Checking the input file for inconsistencies... 	...done.

--------------------------------------------------------------
User input:
--------------------------------------------------------------
$molecule
0 1
N 
N 1 NN 
H 2 NH 1 ANG 
Br 1 NBr 2 ANG  3 DHA

NN=1.25
NH=1.09
NF=1.36
NCl=1.75
NBr=1.94
NI=2.14
ANG=120.0
DHA=180.0
$end

$rem
   job_type	optimization
   basis	6-311++g**
   method	b3lyp
$end

--------------------------------------------------------------
 ----------------------------------------------------------------
             Standard Nuclear Orientation (Angstroms)
    I     Atom           X                Y                Z
 ----------------------------------------------------------------
    1      N       1.1357501028    -0.5179402899    -0.0000000000
    2      N       2.0430496596     0.3418896435     0.0000000000
    3      H       3.0879536072     0.0316063209     0.0000000000
    4      Br     -0.7239871984     0.0343070915    -0.0000000000
 ----------------------------------------------------------------
 Molecular Point Group                 Cs    NOp =  2
 Largest Abelian Subgroup              Cs    NOp =  2
 Nuclear Repulsion Energy =   144.2242046488 hartrees
 There are       25 alpha and       25 beta electrons
 Requested basis set is 6-311++G(d,p)
 There are 36 shells and 99 basis functions

 Total QAlloc Memory Limit   2000 MB
 Mega-Array Size       188 MB
 MEM_STATIC part       192 MB
 A cutoff of  1.0D-11 yielded    614 shell pairs
 There are      4860 function pairs (      5384 Cartesian)
 Smallest overlap matrix eigenvalue = 2.64E-04

 Scale SEOQF with 1.000000e-01/1.000000e-01/1.000000e-01

 Standard Electronic Orientation quadrupole field applied
 Nucleus-field energy     =     0.0000000026 hartrees
 Guess from superposition of atomic densities
 Warning:  Energy on first SCF cycle will be non-variational
 SAD guess density has 50.000000 electrons

 -----------------------------------------------------------------------
  General SCF calculation program by
  Eric Jon Sundstrom, Paul Horn, Yuezhi Mao, Dmitri Zuev, Alec White,
  David Stuck, Shaama M.S., Shane Yost, Joonho Lee, David Small,
  Daniel Levine, Susi Lehtola, Hugh Burton, Evgeny Epifanovsky
 -----------------------------------------------------------------------
 Exchange:     0.2000 Hartree-Fock + 0.0800 Slater + 0.7200 B88
 Correlation:  0.1900 VWN1RPA + 0.8100 LYP
 Using SG-1 standard quadrature grid
 A restricted SCF calculation will be
 performed using DIIS
 SCF converges when DIIS error is below 1.0e-08
 ---------------------------------------
  Cycle       Energy         DIIS error
 ---------------------------------------
    1   -2684.3991756414      4.95e-02  
    2   -2684.1755528264      5.05e-03  
    3   -2684.1228482975      8.83e-03  
    4   -2684.1911379068      2.43e-03  
    5   -2684.1965520073      2.82e-04  
    6   -2684.1965529137      2.60e-04  
    7   -2684.1966480178      2.84e-05  
    8   -2684.1966487412      4.63e-06  
    9   -2684.1966487613      1.61e-06  
   10   -2684.1966487654      4.20e-07  
   11   -2684.1966487657      9.48e-08  
   12   -2684.1966487657      1.35e-08  
   13   -2684.1966487657      2.06e-09  Convergence criterion met
 ---------------------------------------
 SCF time:   CPU 7.53s  wall 8.00s 
 SCF   energy in the final basis set =    -2684.1966487657
 Total energy in the final basis set =    -2684.1966487657

 --------------------------------------------------------------
             Orbital Energies (a.u.) and Symmetries
 --------------------------------------------------------------

 Alpha MOs, Restricted
 -- Occupied --                  
-482.85  -62.50  -56.32  -56.32  -56.32  -14.45  -14.41   -8.71
  1 A'    2 A'    3 A'    1 A"    4 A'    5 A'    6 A'    7 A'                 
 -6.543  -6.528  -6.526  -2.653  -2.649  -2.648  -2.637  -2.637
  8 A'    2 A"    9 A'   10 A'    3 A"   11 A'    4 A"   12 A'                 
 -1.066  -0.812  -0.675  -0.516  -0.462  -0.444  -0.308  -0.307
 13 A'   14 A'   15 A'   16 A'   17 A'    5 A"   18 A'    6 A"                 
 -0.267
 19 A'                                                                         
 -- Virtual --                   
 -0.101  -0.090  -0.017   0.026   0.059   0.059   0.077   0.093
  7 A"   20 A'   21 A'   22 A'   23 A'    8 A"   24 A'   25 A'                 
  0.109   0.122   0.145   0.159   0.163   0.182   0.220   0.247
  9 A"   26 A'   27 A'   28 A'   10 A"   29 A'   30 A'   31 A'                 
  0.344   0.401   0.424   0.434   0.496   0.543   0.553   0.566
 32 A'   33 A'   11 A"   34 A'   35 A'   12 A"   36 A'   13 A"                 
  0.586   0.599   0.722   0.744   0.792   0.834   0.841   0.860
 37 A'   38 A'   39 A'   14 A"   40 A'   15 A"   41 A'   42 A'                 
  0.896   1.086   1.178   1.227   1.474   1.634   1.676   1.844
 43 A'   44 A'   45 A'   16 A"   46 A'   17 A"   47 A'   18 A"                 
  1.872   1.937   1.997   2.048   2.213   2.264   2.351   2.505
 48 A'   49 A'   19 A"   50 A'   51 A'   20 A"   52 A'   53 A'                 
  2.660   2.736   2.943   3.017   3.650   3.765   3.877   3.898
 21 A"   54 A'   55 A'   56 A'   22 A"   57 A'   23 A"   58 A'                 
  3.992   4.007   4.038   4.077   4.193   4.382   4.922   6.561
 24 A"   59 A'   25 A"   60 A'   61 A'   62 A'   63 A'   64 A'                 
  7.538   7.552   7.637  35.204  35.566  47.855 289.733 289.744
 26 A"   65 A'   66 A'   67 A'   68 A'   69 A'   27 A"   70 A'                 
289.8571020.634
 71 A'   72 A'                                                                 

 Beta MOs, Restricted
 -- Occupied --                  
-482.85  -62.50  -56.32  -56.32  -56.32  -14.45  -14.41   -8.71
  1 A'    2 A'    3 A'    1 A"    4 A'    5 A'    6 A'    7 A'                 
 -6.543  -6.528  -6.526  -2.653  -2.649  -2.648  -2.637  -2.637
  8 A'    2 A"    9 A'   10 A'    3 A"   11 A'    4 A"   12 A'                 
 -1.066  -0.812  -0.675  -0.516  -0.462  -0.444  -0.308  -0.307
 13 A'   14 A'   15 A'   16 A'   17 A'    5 A"   18 A'    6 A"                 
 -0.267
 19 A'                                                                         
 -- Virtual --                   
 -0.101  -0.090  -0.017   0.026   0.059   0.059   0.077   0.093
  7 A"   20 A'   21 A'   22 A'   23 A'    8 A"   24 A'   25 A'                 
  0.109   0.122   0.145   0.159   0.163   0.182   0.220   0.247
  9 A"   26 A'   27 A'   28 A'   10 A"   29 A'   30 A'   31 A'                 
  0.344   0.401   0.424   0.434   0.496   0.543   0.553   0.566
 32 A'   33 A'   11 A"   34 A'   35 A'   12 A"   36 A'   13 A"                 
  0.586   0.599   0.722   0.744   0.792   0.834   0.841   0.860
 37 A'   38 A'   39 A'   14 A"   40 A'   15 A"   41 A'   42 A'                 
  0.896   1.086   1.178   1.227   1.474   1.634   1.676   1.844
 43 A'   44 A'   45 A'   16 A"   46 A'   17 A"   47 A'   18 A"                 
  1.872   1.937   1.997   2.048   2.213   2.264   2.351   2.505
 48 A'   49 A'   19 A"   50 A'   51 A'   20 A"   52 A'   53 A'                 
  2.660   2.736   2.943   3.017   3.650   3.765   3.877   3.898
 21 A"   54 A'   55 A'   56 A'   22 A"   57 A'   23 A"   58 A'                 
  3.992   4.007   4.038   4.077   4.193   4.382   4.922   6.561
 24 A"   59 A'   25 A"   60 A'   61 A'   62 A'   63 A'   64 A'                 
  7.538   7.552   7.637  35.204  35.566  47.855 289.733 289.744
 26 A"   65 A'   66 A'   67 A'   68 A'   69 A'   27 A"   70 A'                 
289.8571020.634
 71 A'   72 A'                                                                 
 --------------------------------------------------------------

          Ground-State Mulliken Net Atomic Charges

     Atom                 Charge (a.u.)
  ----------------------------------------
      1 N                    -0.057429
      2 N                    -0.215340
      3 H                     0.277159
      4 Br                   -0.004390
  ----------------------------------------
  Sum of atomic charges =     0.000000

 -----------------------------------------------------------------
                    Cartesian Multipole Moments
 -----------------------------------------------------------------
    Charge (ESU x 10^10)
                 0.0000
    Dipole Moment (Debye)
         X       2.1076      Y      -0.2541      Z       0.0000
       Tot       2.1229
    Quadrupole Moments (Debye-Ang)
        XX     -19.8641     XY      -1.1884     YY     -33.0466
        XZ      -0.0000     YZ       0.0000     ZZ     -30.2167
    Octopole Moments (Debye-Ang^2)
       XXX      13.0027    XXY      -1.4147    XYY      -9.3974
       YYY       0.3389    XXZ       0.0000    XYZ       0.0000
       YYZ       0.0000    XZZ      -5.2091    YZZ       0.0469
       ZZZ       0.0000
    Hexadecapole Moments (Debye-Ang^3)
      XXXX    -175.4900   XXXY      -7.0537   XXYY     -66.1920
      XYYY      -2.2280   YYYY     -54.3317   XXXZ      -0.0000
      XXYZ       0.0000   XYYZ      -0.0000   YYYZ      -0.0000
      XXZZ     -56.1811   XYZZ      -0.5814   YYZZ     -14.3214
      XZZZ      -0.0000   YZZZ      -0.0000   ZZZZ     -34.1518
 -----------------------------------------------------------------
 Calculating analytic gradient of the SCF energy
 Gradient of SCF Energy
            1           2           3           4
    1  -0.0925221   0.0395067   0.0454187   0.0075967
    2  -0.0108780   0.0141559   0.0115214  -0.0147993
    3  -0.0000000   0.0000000  -0.0000000   0.0000000
 Max gradient component =       9.252E-02
 RMS gradient           =       3.280E-02
 Gradient time:  CPU 2.00 s  wall 3.59 s
 Geometry Optimization Parameters
   NAtoms,    NIC,     NZ,  NCons,   NDum,   NFix, NCnnct, MaxDiis
        4      14       4       0       0       0       0       0


** GEOMETRY OPTIMIZATION IN DELOCALIZED INTERNAL COORDINATES **
   Searching for a Minimum

   Optimization Cycle:   1

                       Coordinates (Angstroms)
     ATOM                X               Y               Z
      1  N         1.1357501028   -0.5179402899    0.0000000000
      2  N         2.0430496596    0.3418896435    0.0000000000
      3  H         3.0879536072    0.0316063209    0.0000000000
      4  Br       -0.7239871984    0.0343070915    0.0000000000
   Point Group: cs    Number of degrees of freedom:     5


   Energy is  -2684.196648766


 Attempting to Generate Delocalized Internal Coordinates

  5 Hessian modes will be used to form the next step
  Hessian Eigenvalues:
     0.160000    0.175927    0.250000    0.348126    0.832368

 Minimum Search - Taking Simple RFO Step
 Searching for Lamda that Minimizes Along All modes
 Value Taken    Lamda =  -0.03191465
 Calculated Step too Large.  Step scaled by  0.888817
 Step Taken.  Stepsize is  0.300000

                             Maximum     Tolerance    Cnvgd?
         Gradient           0.090009      0.000300      NO
         Displacement       0.238560      0.001200      NO
         Energy change     *********      0.000001      NO


 New Cartesian Coordinates Obtained by Inverse Iteration

 Displacement from previous Coordinates is:  0.373225
 ----------------------------------------------------------------
             Standard Nuclear Orientation (Angstroms)
    I     Atom           X                Y                Z
 ----------------------------------------------------------------
    1      N       1.2306913878    -0.5409542443     0.0000000000
    2      N       1.9981553089     0.3903954350     0.0000000000
    3      H       2.9583229454    -0.0097107874     0.0000000000
    4      Br     -0.6444034708     0.0501323628     0.0000000000
 ----------------------------------------------------------------
 Molecular Point Group                 Cs    NOp =  2
 Largest Abelian Subgroup              Cs    NOp =  2
 Nuclear Repulsion Energy =   146.8401260861 hartrees
 There are       25 alpha and       25 beta electrons
 Applying Cartesian multipole field
    Component          Value
    ---------          -----
     (2,0,0)        1.00000E-11
     (0,2,0)        2.00000E-11
     (0,0,2)       -3.00000E-11
 Nucleus-field energy     =     0.0000000024 hartrees
 Requested basis set is 6-311++G(d,p)
 There are 36 shells and 99 basis functions
 A cutoff of  1.0D-11 yielded    619 shell pairs
 There are      4884 function pairs (      5409 Cartesian)
 Smallest overlap matrix eigenvalue = 2.22E-04
 Guess MOs from SCF MO coefficient file

 -----------------------------------------------------------------------
  General SCF calculation program by
  Eric Jon Sundstrom, Paul Horn, Yuezhi Mao, Dmitri Zuev, Alec White,
  David Stuck, Shaama M.S., Shane Yost, Joonho Lee, David Small,
  Daniel Levine, Susi Lehtola, Hugh Burton, Evgeny Epifanovsky
 -----------------------------------------------------------------------
 Exchange:     0.2000 Hartree-Fock + 0.0800 Slater + 0.7200 B88
 Correlation:  0.1900 VWN1RPA + 0.8100 LYP
 Using SG-1 standard quadrature grid
 A restricted SCF calculation will be
 performed using DIIS
 SCF converges when DIIS error is below 1.0e-08
 ---------------------------------------
  Cycle       Energy         DIIS error
 ---------------------------------------
    1   -2684.2010722666      2.56e-03  
    2   -2684.2108698942      8.80e-04  
    3   -2684.2098268060      1.23e-03  
    4   -2684.2117111584      2.18e-04  
    5   -2684.2117646982      5.93e-05  
    6   -2684.2117669044      3.86e-05  
    7   -2684.2117684279      9.42e-06  
    8   -2684.2117684976      1.29e-06  
    9   -2684.2117685006      2.81e-07  
   10   -2684.2117685007      6.59e-08  
   11   -2684.2117685007      1.40e-08  
   12   -2684.2117685007      2.99e-09  Convergence criterion met
 ---------------------------------------
 SCF time:   CPU 7.52s  wall 8.00s 
 SCF   energy in the final basis set =    -2684.2117685007
 Total energy in the final basis set =    -2684.2117685007

 --------------------------------------------------------------
             Orbital Energies (a.u.) and Symmetries
 --------------------------------------------------------------

 Alpha MOs, Restricted
 -- Occupied --                  
-482.84  -62.49  -56.31  -56.31  -56.31  -14.46  -14.41   -8.70
  1 A'    2 A'    3 A'    1 A"    4 A'    5 A'    6 A'    7 A'                 
 -6.535  -6.521  -6.519  -2.646  -2.642  -2.641  -2.630  -2.630
  8 A'    2 A"    9 A'   10 A'    3 A"   11 A'    4 A"   12 A'                 
 -1.108  -0.807  -0.674  -0.519  -0.479  -0.464  -0.303  -0.302
 13 A'   14 A'   15 A'   16 A'   17 A'    5 A"    6 A"   18 A'                 
 -0.284
 19 A'                                                                         
 -- Virtual --                   
 -0.094  -0.085  -0.015   0.028   0.058   0.059   0.078   0.092
  7 A"   20 A'   21 A'   22 A'   23 A'    8 A"   24 A'   25 A'                 
  0.107   0.128   0.140   0.159   0.162   0.178   0.220   0.247
  9 A"   26 A'   27 A'   10 A"   28 A'   29 A'   30 A'   31 A'                 
  0.383   0.403   0.426   0.435   0.509   0.543   0.553   0.571
 32 A'   33 A'   11 A"   34 A'   35 A'   12 A"   36 A'   13 A"                 
  0.590   0.607   0.714   0.739   0.754   0.823   0.826   0.862
 37 A'   38 A'   39 A'   14 A"   40 A'   41 A'   15 A"   42 A'                 
  0.911   1.085   1.196   1.216   1.402   1.619   1.779   1.841
 43 A'   44 A'   45 A'   16 A"   46 A'   17 A"   47 A'   18 A"                 
  1.873   1.944   2.008   2.044   2.268   2.327   2.378   2.553
 48 A'   49 A'   19 A"   50 A'   51 A'   20 A"   52 A'   53 A'                 
  2.700   2.749   2.951   3.056   3.649   3.771   3.888   3.961
 21 A"   54 A'   55 A'   56 A'   22 A"   57 A'   23 A"   58 A'                 
  4.000   4.018   4.038   4.076   4.286   4.432   4.910   6.573
 24 A"   59 A'   25 A"   60 A'   61 A'   62 A'   63 A'   64 A'                 
  7.544   7.556   7.643  35.207  35.723  47.867 289.739 289.750
 26 A"   65 A'   66 A'   67 A'   68 A'   69 A'   27 A"   70 A'                 
289.8621020.647
 71 A'   72 A'                                                                 

 Beta MOs, Restricted
 -- Occupied --                  
-482.84  -62.49  -56.31  -56.31  -56.31  -14.46  -14.41   -8.70
  1 A'    2 A'    3 A'    1 A"    4 A'    5 A'    6 A'    7 A'                 
 -6.535  -6.521  -6.519  -2.646  -2.642  -2.641  -2.630  -2.630
  8 A'    2 A"    9 A'   10 A'    3 A"   11 A'    4 A"   12 A'                 
 -1.108  -0.807  -0.674  -0.519  -0.479  -0.464  -0.303  -0.302
 13 A'   14 A'   15 A'   16 A'   17 A'    5 A"    6 A"   18 A'                 
 -0.284
 19 A'                                                                         
 -- Virtual --                   
 -0.094  -0.085  -0.015   0.028   0.058   0.059   0.078   0.092
  7 A"   20 A'   21 A'   22 A'   23 A'    8 A"   24 A'   25 A'                 
  0.107   0.128   0.140   0.159   0.162   0.178   0.220   0.247
  9 A"   26 A'   27 A'   10 A"   28 A'   29 A'   30 A'   31 A'                 
  0.383   0.403   0.426   0.435   0.509   0.543   0.553   0.571
 32 A'   33 A'   11 A"   34 A'   35 A'   12 A"   36 A'   13 A"                 
  0.590   0.607   0.714   0.739   0.754   0.823   0.826   0.862
 37 A'   38 A'   39 A'   14 A"   40 A'   41 A'   15 A"   42 A'                 
  0.911   1.085   1.196   1.216   1.402   1.619   1.779   1.841
 43 A'   44 A'   45 A'   16 A"   46 A'   17 A"   47 A'   18 A"                 
  1.873   1.944   2.008   2.044   2.268   2.327   2.378   2.553
 48 A'   49 A'   19 A"   50 A'   51 A'   20 A"   52 A'   53 A'                 
  2.700   2.749   2.951   3.056   3.649   3.771   3.888   3.961
 21 A"   54 A'   55 A'   56 A'   22 A"   57 A'   23 A"   58 A'                 
  4.000   4.018   4.038   4.076   4.286   4.432   4.910   6.573
 24 A"   59 A'   25 A"   60 A'   61 A'   62 A'   63 A'   64 A'                 
  7.544   7.556   7.643  35.207  35.723  47.867 289.739 289.750
 26 A"   65 A'   66 A'   67 A'   68 A'   69 A'   27 A"   70 A'                 
289.8621020.647
 71 A'   72 A'                                                                 
 --------------------------------------------------------------

          Ground-State Mulliken Net Atomic Charges

     Atom                 Charge (a.u.)
  ----------------------------------------
      1 N                    -0.022288
      2 N                    -0.190697
      3 H                     0.260849
      4 Br                   -0.047863
  ----------------------------------------
  Sum of atomic charges =    -0.000000

 -----------------------------------------------------------------
                    Cartesian Multipole Moments
 -----------------------------------------------------------------
    Charge (ESU x 10^10)
                -0.0000
    Dipole Moment (Debye)
         X       2.2639      Y      -0.2817      Z      -0.0000
       Tot       2.2813
    Quadrupole Moments (Debye-Ang)
        XX     -20.7859     XY      -1.5261     YY     -32.7312
        XZ       0.0000     YZ      -0.0000     ZZ     -30.1354
    Octopole Moments (Debye-Ang^2)
       XXX       4.4398    XXY      -2.0412    XYY     -10.6290
       YYY      -0.6800    XXZ      -0.0000    XYZ       0.0000
       YYZ      -0.0000    XZZ      -6.2724    YZZ      -0.3203
       ZZZ      -0.0000
    Hexadecapole Moments (Debye-Ang^3)
      XXXX    -184.5039   XXXY      -9.4034   XXYY     -62.8870
      XYYY      -1.4441   YYYY     -55.7265   XXXZ       0.0000
      XXYZ      -0.0000   XYYZ       0.0000   YYYZ      -0.0000
      XXZZ     -52.9985   XYZZ      -0.4219   YYZZ     -14.5250
      XZZZ       0.0000   YZZZ      -0.0000   ZZZZ     -34.1386
 -----------------------------------------------------------------
 Calculating analytic gradient of the SCF energy
 Gradient of SCF Energy
            1           2           3           4
    1  -0.0101292  -0.0039470   0.0026946   0.0113816
    2   0.0005350   0.0016682  -0.0003571  -0.0018460
    3  -0.0000000   0.0000000  -0.0000000   0.0000000
 Max gradient component =       1.138E-02
 RMS gradient           =       4.669E-03
 Gradient time:  CPU 1.96 s  wall 1.97 s
 Geometry Optimization Parameters
   NAtoms,    NIC,     NZ,  NCons,   NDum,   NFix, NCnnct, MaxDiis
        4      14       4       0       0       0       0       0

 Cartesian Hessian Update
 Hessian Updated using BFGS Update


** GEOMETRY OPTIMIZATION IN DELOCALIZED INTERNAL COORDINATES **
   Searching for a Minimum

   Optimization Cycle:   2

                       Coordinates (Angstroms)
     ATOM                X               Y               Z
      1  N         1.2306913878   -0.5409542443    0.0000000000
      2  N         1.9981553089    0.3903954350    0.0000000000
      3  H         2.9583229454   -0.0097107874    0.0000000000
      4  Br       -0.6444034708    0.0501323628    0.0000000000
   Point Group: cs    Number of degrees of freedom:     5


   Energy is  -2684.211768501

 Hessian Updated using BFGS Update

  5 Hessian modes will be used to form the next step
  Hessian Eigenvalues:
     0.161875    0.181286    0.285853    0.356932    0.853577

 Minimum Search - Taking Simple RFO Step
 Searching for Lamda that Minimizes Along All modes
 Value Taken    Lamda =  -0.00092941
 Step Taken.  Stepsize is  0.072138

                             Maximum     Tolerance    Cnvgd?
         Gradient           0.009921      0.000300      NO
         Displacement       0.054415      0.001200      NO
         Energy change     -0.015120      0.000001      NO


 New Cartesian Coordinates Obtained by Inverse Iteration

 Displacement from previous Coordinates is:  0.076734
 ----------------------------------------------------------------
             Standard Nuclear Orientation (Angstroms)
    I     Atom           X                Y                Z
 ----------------------------------------------------------------
    1      N       1.2428191249    -0.5297536322     0.0000000000
    2      N       2.0138932349     0.3967615686     0.0000000000
    3      H       2.9607509452    -0.0207542376     0.0000000000
    4      Br     -0.6746971337     0.0436090673     0.0000000000
 ----------------------------------------------------------------
 Molecular Point Group                 Cs    NOp =  2
 Largest Abelian Subgroup              Cs    NOp =  2
 Nuclear Repulsion Energy =   144.8418731707 hartrees
 There are       25 alpha and       25 beta electrons
 Applying Cartesian multipole field
    Component          Value
    ---------          -----
     (2,0,0)        1.00000E-11
     (0,2,0)        2.00000E-11
     (0,0,2)       -3.00000E-11
 Nucleus-field energy     =     0.0000000025 hartrees
 Requested basis set is 6-311++G(d,p)
 There are 36 shells and 99 basis functions
 A cutoff of  1.0D-11 yielded    617 shell pairs
 There are      4875 function pairs (      5399 Cartesian)
 Smallest overlap matrix eigenvalue = 2.20E-04
 Guess MOs from SCF MO coefficient file

 -----------------------------------------------------------------------
  General SCF calculation program by
  Eric Jon Sundstrom, Paul Horn, Yuezhi Mao, Dmitri Zuev, Alec White,
  David Stuck, Shaama M.S., Shane Yost, Joonho Lee, David Small,
  Daniel Levine, Susi Lehtola, Hugh Burton, Evgeny Epifanovsky
 -----------------------------------------------------------------------
 Exchange:     0.2000 Hartree-Fock + 0.0800 Slater + 0.7200 B88
 Correlation:  0.1900 VWN1RPA + 0.8100 LYP
 Using SG-1 standard quadrature grid
 A restricted SCF calculation will be
 performed using DIIS
 SCF converges when DIIS error is below 1.0e-08
 ---------------------------------------
  Cycle       Energy         DIIS error
 ---------------------------------------
    1   -2684.2119363330      4.52e-04  
    2   -2684.2121972200      3.94e-04  
    3   -2684.2122268970      3.61e-04  
    4   -2684.2123623021      3.16e-05  
    5   -2684.2123627432      2.90e-05  
    6   -2684.2123638017      4.09e-06  
    7   -2684.2123638214      9.74e-07  
    8   -2684.2123638227      1.91e-07  
    9   -2684.2123638227      8.32e-08  
   10   -2684.2123638227      1.58e-08  
   11   -2684.2123638228      3.94e-09  Convergence criterion met
 ---------------------------------------
 SCF time:   CPU 6.87s  wall 7.00s 
 SCF   energy in the final basis set =    -2684.2123638228
 Total energy in the final basis set =    -2684.2123638228

 --------------------------------------------------------------
             Orbital Energies (a.u.) and Symmetries
 --------------------------------------------------------------

 Alpha MOs, Restricted
 -- Occupied --                  
-482.84  -62.49  -56.31  -56.31  -56.31  -14.46  -14.42   -8.70
  1 A'    2 A'    3 A'    1 A"    4 A'    5 A'    6 A'    7 A'                 
 -6.532  -6.518  -6.517  -2.643  -2.639  -2.638  -2.627  -2.627
  8 A'    2 A"    9 A'   10 A'    3 A"   11 A'    4 A"   12 A'                 
 -1.111  -0.801  -0.678  -0.520  -0.479  -0.465  -0.302  -0.301
 13 A'   14 A'   15 A'   16 A'   17 A'    5 A"   18 A'    6 A"                 
 -0.284
 19 A'                                                                         
 -- Virtual --                   
 -0.095  -0.092  -0.016   0.029   0.058   0.060   0.077   0.091
  7 A"   20 A'   21 A'   22 A'   23 A'    8 A"   24 A'   25 A'                 
  0.106   0.128   0.141   0.160   0.161   0.176   0.220   0.247
  9 A"   26 A'   27 A'   10 A"   28 A'   29 A'   30 A'   31 A'                 
  0.383   0.403   0.428   0.437   0.511   0.544   0.553   0.574
 32 A'   33 A'   11 A"   34 A'   35 A'   12 A"   36 A'   13 A"                 
  0.589   0.607   0.713   0.736   0.746   0.819   0.825   0.862
 37 A'   38 A'   39 A'   14 A"   40 A'   41 A'   15 A"   42 A'                 
  0.899   1.080   1.199   1.211   1.396   1.616   1.784   1.841
 43 A'   44 A'   45 A'   16 A"   46 A'   17 A"   47 A'   18 A"                 
  1.859   1.943   2.006   2.041   2.258   2.328   2.378   2.553
 48 A'   49 A'   19 A"   50 A'   51 A'   20 A"   52 A'   53 A'                 
  2.700   2.745   2.944   3.057   3.646   3.771   3.887   3.963
 21 A"   54 A'   55 A'   56 A'   22 A"   57 A'   23 A"   58 A'                 
  4.002   4.018   4.036   4.072   4.285   4.422   4.907   6.566
 24 A"   59 A'   25 A"   60 A'   61 A'   62 A'   63 A'   64 A'                 
  7.546   7.557   7.648  35.203  35.727  47.862 289.741 289.751
 26 A"   65 A'   66 A'   67 A'   68 A'   69 A'   27 A"   70 A'                 
289.8621020.640
 71 A'   72 A'                                                                 

 Beta MOs, Restricted
 -- Occupied --                  
-482.84  -62.49  -56.31  -56.31  -56.31  -14.46  -14.42   -8.70
  1 A'    2 A'    3 A'    1 A"    4 A'    5 A'    6 A'    7 A'                 
 -6.532  -6.518  -6.517  -2.643  -2.639  -2.638  -2.627  -2.627
  8 A'    2 A"    9 A'   10 A'    3 A"   11 A'    4 A"   12 A'                 
 -1.111  -0.801  -0.678  -0.520  -0.479  -0.465  -0.302  -0.301
 13 A'   14 A'   15 A'   16 A'   17 A'    5 A"   18 A'    6 A"                 
 -0.284
 19 A'                                                                         
 -- Virtual --                   
 -0.095  -0.092  -0.016   0.029   0.058   0.060   0.077   0.091
  7 A"   20 A'   21 A'   22 A'   23 A'    8 A"   24 A'   25 A'                 
  0.106   0.128   0.141   0.160   0.161   0.176   0.220   0.247
  9 A"   26 A'   27 A'   10 A"   28 A'   29 A'   30 A'   31 A'                 
  0.383   0.403   0.428   0.437   0.511   0.544   0.553   0.574
 32 A'   33 A'   11 A"   34 A'   35 A'   12 A"   36 A'   13 A"                 
  0.589   0.607   0.713   0.736   0.746   0.819   0.825   0.862
 37 A'   38 A'   39 A'   14 A"   40 A'   41 A'   15 A"   42 A'                 
  0.899   1.080   1.199   1.211   1.396   1.616   1.784   1.841
 43 A'   44 A'   45 A'   16 A"   46 A'   17 A"   47 A'   18 A"                 
  1.859   1.943   2.006   2.041   2.258   2.328   2.378   2.553
 48 A'   49 A'   19 A"   50 A'   51 A'   20 A"   52 A'   53 A'                 
  2.700   2.745   2.944   3.057   3.646   3.771   3.887   3.963
 21 A"   54 A'   55 A'   56 A'   22 A"   57 A'   23 A"   58 A'                 
  4.002   4.018   4.036   4.072   4.285   4.422   4.907   6.566
 24 A"   59 A'   25 A"   60 A'   61 A'   62 A'   63 A'   64 A'                 
  7.546   7.557   7.648  35.203  35.727  47.862 289.741 289.751
 26 A"   65 A'   66 A'   67 A'   68 A'   69 A'   27 A"   70 A'                 
289.8621020.640
 71 A'   72 A'                                                                 
 --------------------------------------------------------------

          Ground-State Mulliken Net Atomic Charges

     Atom                 Charge (a.u.)
  ----------------------------------------
      1 N                    -0.017885
      2 N                    -0.180873
      3 H                     0.262872
      4 Br                   -0.064114
  ----------------------------------------
  Sum of atomic charges =    -0.000000

 -----------------------------------------------------------------
                    Cartesian Multipole Moments
 -----------------------------------------------------------------
    Charge (ESU x 10^10)
                -0.0000
    Dipole Moment (Debye)
         X       2.4494      Y      -0.3065      Z      -0.0000
       Tot       2.4685
    Quadrupole Moments (Debye-Ang)
        XX     -20.5353     XY      -1.5563     YY     -32.7198
        XZ       0.0000     YZ      -0.0000     ZZ     -30.1938
    Octopole Moments (Debye-Ang^2)
       XXX       6.5569    XXY      -2.3429    XYY      -9.9974
       YYY      -0.6260    XXZ      -0.0000    XYZ       0.0000
       YYZ      -0.0000    XZZ      -5.7505    YZZ      -0.2828
       ZZZ      -0.0000
    Hexadecapole Moments (Debye-Ang^3)
      XXXX    -189.0209   XXXY     -10.6567   XXYY     -64.0118
      XYYY      -2.0104   YYYY     -55.3527   XXXZ       0.0000
      XXYZ      -0.0000   XYYZ       0.0000   YYYZ      -0.0000
      XXZZ     -54.1717   XYZZ      -0.5844   YYZZ     -14.5143
      XZZZ       0.0000   YZZZ      -0.0000   ZZZZ     -34.3366
 -----------------------------------------------------------------
 Calculating analytic gradient of the SCF energy
 Gradient of SCF Energy
            1           2           3           4
    1  -0.0074746   0.0045068  -0.0021582   0.0051260
    2  -0.0012119   0.0034051  -0.0005732  -0.0016200
    3   0.0000000  -0.0000000  -0.0000000  -0.0000000
 Max gradient component =       7.475E-03
 RMS gradient           =       3.203E-03
 Gradient time:  CPU 1.94 s  wall 1.94 s
 Geometry Optimization Parameters
   NAtoms,    NIC,     NZ,  NCons,   NDum,   NFix, NCnnct, MaxDiis
        4      14       4       0       0       0       0       0

 Cartesian Hessian Update
 Hessian Updated using BFGS Update


** GEOMETRY OPTIMIZATION IN DELOCALIZED INTERNAL COORDINATES **
   Searching for a Minimum

   Optimization Cycle:   3

                       Coordinates (Angstroms)
     ATOM                X               Y               Z
      1  N         1.2428191249   -0.5297536322    0.0000000000
      2  N         2.0138932349    0.3967615686    0.0000000000
      3  H         2.9607509452   -0.0207542376    0.0000000000
      4  Br       -0.6746971337    0.0436090673    0.0000000000
   Point Group: cs    Number of degrees of freedom:     5


   Energy is  -2684.212363823

 Hessian Updated using BFGS Update

  5 Hessian modes will be used to form the next step
  Hessian Eigenvalues:
     0.083087    0.195868    0.318410    0.384237    0.887290

 Minimum Search - Taking Simple RFO Step
 Searching for Lamda that Minimizes Along All modes
 Value Taken    Lamda =  -0.00044931
 Step Taken.  Stepsize is  0.070492

                             Maximum     Tolerance    Cnvgd?
         Gradient           0.006301      0.000300      NO
         Displacement       0.046694      0.001200      NO
         Energy change     -0.000595      0.000001      NO


 New Cartesian Coordinates Obtained by Inverse Iteration

 Displacement from previous Coordinates is:  0.059735
 ----------------------------------------------------------------
             Standard Nuclear Orientation (Angstroms)
    I     Atom           X                Y                Z
 ----------------------------------------------------------------
    1      N       1.2527232471    -0.5358088940     0.0000000000
    2      N       2.0173751862     0.3897932011     0.0000000000
    3      H       2.9717922827    -0.0138263078     0.0000000000
    4      Br     -0.6991245448     0.0497047668     0.0000000000
 ----------------------------------------------------------------
 Molecular Point Group                 Cs    NOp =  2
 Largest Abelian Subgroup              Cs    NOp =  2
 Nuclear Repulsion Energy =   143.2575229153 hartrees
 There are       25 alpha and       25 beta electrons
 Applying Cartesian multipole field
    Component          Value
    ---------          -----
     (2,0,0)        1.00000E-11
     (0,2,0)        2.00000E-11
     (0,0,2)       -3.00000E-11
 Nucleus-field energy     =     0.0000000026 hartrees
 Requested basis set is 6-311++G(d,p)
 There are 36 shells and 99 basis functions
 A cutoff of  1.0D-11 yielded    614 shell pairs
 There are      4864 function pairs (      5388 Cartesian)
 Smallest overlap matrix eigenvalue = 2.17E-04
 Guess MOs from SCF MO coefficient file

 -----------------------------------------------------------------------
  General SCF calculation program by
  Eric Jon Sundstrom, Paul Horn, Yuezhi Mao, Dmitri Zuev, Alec White,
  David Stuck, Shaama M.S., Shane Yost, Joonho Lee, David Small,
  Daniel Levine, Susi Lehtola, Hugh Burton, Evgeny Epifanovsky
 -----------------------------------------------------------------------
 Exchange:     0.2000 Hartree-Fock + 0.0800 Slater + 0.7200 B88
 Correlation:  0.1900 VWN1RPA + 0.8100 LYP
 Using SG-1 standard quadrature grid
 A restricted SCF calculation will be
 performed using DIIS
 SCF converges when DIIS error is below 1.0e-08
 ---------------------------------------
  Cycle       Energy         DIIS error
 ---------------------------------------
    1   -2684.2123233242      4.01e-04  
    2   -2684.2125819253      2.64e-04  
    3   -2684.2125174343      3.66e-04  
    4   -2684.2126766431      2.89e-05  
    5   -2684.2126772292      2.93e-05  
    6   -2684.2126782114      4.07e-06  
    7   -2684.2126782316      7.99e-07  
    8   -2684.2126782325      3.11e-07  
    9   -2684.2126782325      7.54e-08  
   10   -2684.2126782326      1.17e-08  
   11   -2684.2126782325      2.43e-09  Convergence criterion met
 ---------------------------------------
 SCF time:   CPU 6.86s  wall 7.00s 
 SCF   energy in the final basis set =    -2684.2126782325
 Total energy in the final basis set =    -2684.2126782325

 --------------------------------------------------------------
             Orbital Energies (a.u.) and Symmetries
 --------------------------------------------------------------

 Alpha MOs, Restricted
 -- Occupied --                  
-482.84  -62.49  -56.31  -56.30  -56.30  -14.46  -14.42   -8.70
  1 A'    2 A'    3 A'    1 A"    4 A'    5 A'    6 A'    7 A'                 
 -6.528  -6.514  -6.513  -2.639  -2.635  -2.634  -2.623  -2.623
  8 A'    2 A"    9 A'   10 A'    3 A"   11 A'    4 A"   12 A'                 
 -1.115  -0.794  -0.681  -0.521  -0.480  -0.468  -0.299  -0.298
 13 A'   14 A'   15 A'   16 A'   17 A'    5 A"   18 A'    6 A"                 
 -0.285
 19 A'                                                                         
 -- Virtual --                   
 -0.099  -0.096  -0.018   0.030   0.058   0.060   0.077   0.090
 20 A'    7 A"   21 A'   22 A'   23 A'    8 A"   24 A'   25 A'                 
  0.105   0.126   0.140   0.159   0.160   0.175   0.220   0.248
  9 A"   26 A'   27 A'   10 A"   28 A'   29 A'   30 A'   31 A'                 
  0.387   0.405   0.430   0.439   0.511   0.546   0.551   0.577
 32 A'   33 A'   11 A"   34 A'   35 A'   12 A"   36 A'   13 A"                 
  0.586   0.607   0.710   0.733   0.742   0.815   0.823   0.862
 37 A'   38 A'   39 A'   14 A"   40 A'   41 A'   15 A"   42 A'                 
  0.892   1.079   1.199   1.208   1.393   1.616   1.777   1.839
 43 A'   44 A'   45 A'   16 A"   46 A'   17 A"   47 A'   18 A"                 
  1.841   1.945   2.003   2.039   2.251   2.324   2.380   2.549
 48 A'   49 A'   19 A"   50 A'   51 A'   20 A"   52 A'   53 A'                 
  2.704   2.741   2.948   3.056   3.644   3.771   3.886   3.967
 21 A"   54 A'   55 A'   56 A'   22 A"   57 A'   23 A"   58 A'                 
  4.005   4.021   4.035   4.070   4.276   4.409   4.903   6.561
 24 A"   59 A'   25 A"   60 A'   61 A'   62 A'   63 A'   64 A'                 
  7.549   7.560   7.651  35.197  35.742  47.858 289.744 289.754
 26 A"   65 A'   66 A'   67 A'   68 A'   69 A'   27 A"   70 A'                 
289.8621020.635
 71 A'   72 A'                                                                 

 Beta MOs, Restricted
 -- Occupied --                  
-482.84  -62.49  -56.31  -56.30  -56.30  -14.46  -14.42   -8.70
  1 A'    2 A'    3 A'    1 A"    4 A'    5 A'    6 A'    7 A'                 
 -6.528  -6.514  -6.513  -2.639  -2.635  -2.634  -2.623  -2.623
  8 A'    2 A"    9 A'   10 A'    3 A"   11 A'    4 A"   12 A'                 
 -1.115  -0.794  -0.681  -0.521  -0.480  -0.468  -0.299  -0.298
 13 A'   14 A'   15 A'   16 A'   17 A'    5 A"   18 A'    6 A"                 
 -0.285
 19 A'                                                                         
 -- Virtual --                   
 -0.099  -0.096  -0.018   0.030   0.058   0.060   0.077   0.090
 20 A'    7 A"   21 A'   22 A'   23 A'    8 A"   24 A'   25 A'                 
  0.105   0.126   0.140   0.159   0.160   0.175   0.220   0.248
  9 A"   26 A'   27 A'   10 A"   28 A'   29 A'   30 A'   31 A'                 
  0.387   0.405   0.430   0.439   0.511   0.546   0.551   0.577
 32 A'   33 A'   11 A"   34 A'   35 A'   12 A"   36 A'   13 A"                 
  0.586   0.607   0.710   0.733   0.742   0.815   0.823   0.862
 37 A'   38 A'   39 A'   14 A"   40 A'   41 A'   15 A"   42 A'                 
  0.892   1.079   1.199   1.208   1.393   1.616   1.777   1.839
 43 A'   44 A'   45 A'   16 A"   46 A'   17 A"   47 A'   18 A"                 
  1.841   1.945   2.003   2.039   2.251   2.324   2.380   2.549
 48 A'   49 A'   19 A"   50 A'   51 A'   20 A"   52 A'   53 A'                 
  2.704   2.741   2.948   3.056   3.644   3.771   3.886   3.967
 21 A"   54 A'   55 A'   56 A'   22 A"   57 A'   23 A"   58 A'                 
  4.005   4.021   4.035   4.070   4.276   4.409   4.903   6.561
 24 A"   59 A'   25 A"   60 A'   61 A'   62 A'   63 A'   64 A'                 
  7.549   7.560   7.651  35.197  35.742  47.858 289.744 289.754
 26 A"   65 A'   66 A'   67 A'   68 A'   69 A'   27 A"   70 A'                 
289.8621020.635
 71 A'   72 A'                                                                 
 --------------------------------------------------------------

          Ground-State Mulliken Net Atomic Charges

     Atom                 Charge (a.u.)
  ----------------------------------------
      1 N                    -0.011640
      2 N                    -0.170855
      3 H                     0.265342
      4 Br                   -0.082847
  ----------------------------------------
  Sum of atomic charges =    -0.000000

 -----------------------------------------------------------------
                    Cartesian Multipole Moments
 -----------------------------------------------------------------
    Charge (ESU x 10^10)
                -0.0000
    Dipole Moment (Debye)
         X       2.7013      Y      -0.2972      Z       0.0000
       Tot       2.7176
    Quadrupole Moments (Debye-Ang)
        XX     -20.1677     XY      -1.5097     YY     -32.6807
        XZ      -0.0000     YZ       0.0000     ZZ     -30.2519
    Octopole Moments (Debye-Ang^2)
       XXX       9.2683    XXY      -2.2121    XYY      -9.3809
       YYY      -0.7316    XXZ       0.0000    XYZ       0.0000
       YYZ      -0.0000    XZZ      -5.2262    YZZ      -0.3314
       ZZZ       0.0000
    Hexadecapole Moments (Debye-Ang^3)
      XXXX    -189.9356   XXXY      -9.5957   XXYY     -64.6014
      XYYY      -1.2327   YYYY     -55.3362   XXXZ      -0.0000
      XXYZ       0.0000   XYYZ       0.0000   YYYZ      -0.0000
      XXZZ     -54.9856   XYZZ      -0.3465   YYZZ     -14.5549
      XZZZ      -0.0000   YZZZ      -0.0000   ZZZZ     -34.5493
 -----------------------------------------------------------------
 Calculating analytic gradient of the SCF energy
 Gradient of SCF Energy
            1           2           3           4
    1  -0.0039680   0.0034941  -0.0013542   0.0018281
    2  -0.0018684   0.0026856  -0.0004938  -0.0003234
    3  -0.0000000   0.0000000  -0.0000000   0.0000000
 Max gradient component =       3.968E-03
 RMS gradient           =       1.919E-03
 Gradient time:  CPU 1.91 s  wall 1.91 s
 Geometry Optimization Parameters
   NAtoms,    NIC,     NZ,  NCons,   NDum,   NFix, NCnnct, MaxDiis
        4      14       4       0       0       0       0       0

 Cartesian Hessian Update
 Hessian Updated using BFGS Update


** GEOMETRY OPTIMIZATION IN DELOCALIZED INTERNAL COORDINATES **
   Searching for a Minimum

   Optimization Cycle:   4

                       Coordinates (Angstroms)
     ATOM                X               Y               Z
      1  N         1.2527232471   -0.5358088940    0.0000000000
      2  N         2.0173751862    0.3897932011    0.0000000000
      3  H         2.9717922827   -0.0138263078    0.0000000000
      4  Br       -0.6991245448    0.0497047668    0.0000000000
   Point Group: cs    Number of degrees of freedom:     5


   Energy is  -2684.212678233

 Hessian Updated using BFGS Update

  5 Hessian modes will be used to form the next step
  Hessian Eigenvalues:
     0.052170    0.192220    0.318395    0.376204    0.859918

 Minimum Search - Taking Simple RFO Step
 Searching for Lamda that Minimizes Along All modes
 Value Taken    Lamda =  -0.00014929
 Step Taken.  Stepsize is  0.050094

                             Maximum     Tolerance    Cnvgd?
         Gradient           0.003749      0.000300      NO
         Displacement       0.032940      0.001200      NO
         Energy change     -0.000314      0.000001      NO


 New Cartesian Coordinates Obtained by Inverse Iteration

 Displacement from previous Coordinates is:  0.042903
 ----------------------------------------------------------------
             Standard Nuclear Orientation (Angstroms)
    I     Atom           X                Y                Z
 ----------------------------------------------------------------
    1      N       1.2596673763    -0.5403366154     0.0000000000
    2      N       2.0184970038     0.3832897370     0.0000000000
    3      H       2.9801928216    -0.0077554312     0.0000000000
    4      Br     -0.7155910304     0.0546650757     0.0000000000
 ----------------------------------------------------------------
 Molecular Point Group                 Cs    NOp =  2
 Largest Abelian Subgroup              Cs    NOp =  2
 Nuclear Repulsion Energy =   142.2544552826 hartrees
 There are       25 alpha and       25 beta electrons
 Applying Cartesian multipole field
    Component          Value
    ---------          -----
     (2,0,0)        1.00000E-11
     (0,2,0)        2.00000E-11
     (0,0,2)       -3.00000E-11
 Nucleus-field energy     =     0.0000000026 hartrees
 Requested basis set is 6-311++G(d,p)
 There are 36 shells and 99 basis functions
 A cutoff of  1.0D-11 yielded    612 shell pairs
 There are      4859 function pairs (      5383 Cartesian)
 Smallest overlap matrix eigenvalue = 2.13E-04
 Guess MOs from SCF MO coefficient file

 -----------------------------------------------------------------------
  General SCF calculation program by
  Eric Jon Sundstrom, Paul Horn, Yuezhi Mao, Dmitri Zuev, Alec White,
  David Stuck, Shaama M.S., Shane Yost, Joonho Lee, David Small,
  Daniel Levine, Susi Lehtola, Hugh Burton, Evgeny Epifanovsky
 -----------------------------------------------------------------------
 Exchange:     0.2000 Hartree-Fock + 0.0800 Slater + 0.7200 B88
 Correlation:  0.1900 VWN1RPA + 0.8100 LYP
 Using SG-1 standard quadrature grid
 A restricted SCF calculation will be
 performed using DIIS
 SCF converges when DIIS error is below 1.0e-08
 ---------------------------------------
  Cycle       Energy         DIIS error
 ---------------------------------------
    1   -2684.2125679495      2.97e-04  
    2   -2684.2127182619      1.63e-04  
    3   -2684.2126640823      2.72e-04  
    4   -2684.2127576487      2.06e-05  
    5   -2684.2127580212      1.86e-05  
    6   -2684.2127584012      3.69e-06  
    7   -2684.2127584147      1.11e-06  
    8   -2684.2127584164      2.69e-07  
    9   -2684.2127584165      5.77e-08  
   10   -2684.2127584165      8.93e-09  Convergence criterion met
 ---------------------------------------
 SCF time:   CPU 6.19s  wall 6.00s 
 SCF   energy in the final basis set =    -2684.2127584165
 Total energy in the final basis set =    -2684.2127584165

 --------------------------------------------------------------
             Orbital Energies (a.u.) and Symmetries
 --------------------------------------------------------------

 Alpha MOs, Restricted
 -- Occupied --                  
-482.83  -62.49  -56.31  -56.30  -56.30  -14.46  -14.42   -8.69
  1 A'    2 A'    3 A'    1 A"    4 A'    5 A'    6 A'    7 A'                 
 -6.525  -6.511  -6.510  -2.636  -2.632  -2.631  -2.621  -2.621
  8 A'    2 A"    9 A'   10 A'    3 A"   11 A'    4 A"   12 A'                 
 -1.119  -0.789  -0.684  -0.521  -0.481  -0.471  -0.297  -0.296
 13 A'   14 A'   15 A'   16 A'   17 A'    5 A"   18 A'    6 A"                 
 -0.285
 19 A'                                                                         
 -- Virtual --                   
 -0.103  -0.096  -0.019   0.030   0.058   0.061   0.077   0.090
 20 A'    7 A"   21 A'   22 A'   23 A'    8 A"   24 A'   25 A'                 
  0.105   0.125   0.140   0.159   0.159   0.174   0.220   0.248
  9 A"   26 A'   27 A'   10 A"   28 A'   29 A'   30 A'   31 A'                 
  0.391   0.406   0.432   0.441   0.511   0.548   0.550   0.579
 32 A'   33 A'   11 A"   34 A'   35 A'   12 A"   36 A'   13 A"                 
  0.584   0.608   0.708   0.730   0.739   0.812   0.821   0.861
 37 A'   38 A'   39 A'   14 A"   40 A'   41 A'   15 A"   42 A'                 
  0.889   1.079   1.200   1.206   1.391   1.616   1.770   1.830
 43 A'   44 A'   45 A'   16 A"   46 A'   17 A"   47 A'   48 A'                 
  1.837   1.947   2.002   2.037   2.246   2.321   2.383   2.546
 18 A"   49 A'   19 A"   50 A'   51 A'   20 A"   52 A'   53 A'                 
  2.709   2.738   2.954   3.056   3.642   3.773   3.886   3.973
 21 A"   54 A'   55 A'   56 A'   22 A"   57 A'   23 A"   58 A'                 
  4.007   4.023   4.035   4.069   4.270   4.399   4.898   6.558
 24 A"   59 A'   25 A"   60 A'   61 A'   62 A'   63 A'   64 A'                 
  7.551   7.562   7.653  35.191  35.760  47.856 289.746 289.756
 26 A"   65 A'   66 A'   67 A'   68 A'   69 A'   27 A"   70 A'                 
289.8611020.631
 71 A'   72 A'                                                                 

 Beta MOs, Restricted
 -- Occupied --                  
-482.83  -62.49  -56.31  -56.30  -56.30  -14.46  -14.42   -8.69
  1 A'    2 A'    3 A'    1 A"    4 A'    5 A'    6 A'    7 A'                 
 -6.525  -6.511  -6.510  -2.636  -2.632  -2.631  -2.621  -2.621
  8 A'    2 A"    9 A'   10 A'    3 A"   11 A'    4 A"   12 A'                 
 -1.119  -0.789  -0.684  -0.521  -0.481  -0.471  -0.297  -0.296
 13 A'   14 A'   15 A'   16 A'   17 A'    5 A"   18 A'    6 A"                 
 -0.285
 19 A'                                                                         
 -- Virtual --                   
 -0.103  -0.096  -0.019   0.030   0.058   0.061   0.077   0.090
 20 A'    7 A"   21 A'   22 A'   23 A'    8 A"   24 A'   25 A'                 
  0.105   0.125   0.140   0.159   0.159   0.174   0.220   0.248
  9 A"   26 A'   27 A'   10 A"   28 A'   29 A'   30 A'   31 A'                 
  0.391   0.406   0.432   0.441   0.511   0.548   0.550   0.579
 32 A'   33 A'   11 A"   34 A'   35 A'   12 A"   36 A'   13 A"                 
  0.584   0.608   0.708   0.730   0.739   0.812   0.821   0.861
 37 A'   38 A'   39 A'   14 A"   40 A'   41 A'   15 A"   42 A'                 
  0.889   1.079   1.200   1.206   1.391   1.616   1.770   1.830
 43 A'   44 A'   45 A'   16 A"   46 A'   17 A"   47 A'   48 A'                 
  1.837   1.947   2.002   2.037   2.246   2.321   2.383   2.546
 18 A"   49 A'   19 A"   50 A'   51 A'   20 A"   52 A'   53 A'                 
  2.709   2.738   2.954   3.056   3.642   3.773   3.886   3.973
 21 A"   54 A'   55 A'   56 A'   22 A"   57 A'   23 A"   58 A'                 
  4.007   4.023   4.035   4.069   4.270   4.399   4.898   6.558
 24 A"   59 A'   25 A"   60 A'   61 A'   62 A'   63 A'   64 A'                 
  7.551   7.562   7.653  35.191  35.760  47.856 289.746 289.756
 26 A"   65 A'   66 A'   67 A'   68 A'   69 A'   27 A"   70 A'                 
289.8611020.631
 71 A'   72 A'                                                                 
 --------------------------------------------------------------

          Ground-State Mulliken Net Atomic Charges

     Atom                 Charge (a.u.)
  ----------------------------------------
      1 N                    -0.007382
      2 N                    -0.163267
      3 H                     0.267244
      4 Br                   -0.096595
  ----------------------------------------
  Sum of atomic charges =     0.000000

 -----------------------------------------------------------------
                    Cartesian Multipole Moments
 -----------------------------------------------------------------
    Charge (ESU x 10^10)
                -0.0000
    Dipole Moment (Debye)
         X       2.8935      Y      -0.2881      Z       0.0000
       Tot       2.9078
    Quadrupole Moments (Debye-Ang)
        XX     -19.8924     XY      -1.4652     YY     -32.6491
        XZ      -0.0000     YZ       0.0000     ZZ     -30.2885
    Octopole Moments (Debye-Ang^2)
       XXX      11.2755    XXY      -2.0871    XYY      -8.9371
       YYY      -0.8149    XXZ       0.0000    XYZ       0.0000
       YYZ       0.0000    XZZ      -4.8490    YZZ      -0.3711
       ZZZ       0.0000
    Hexadecapole Moments (Debye-Ang^3)
      XXXX    -190.2011   XXXY      -8.6516   XXYY     -64.9552
      XYYY      -0.5743   YYYY     -55.3104   XXXZ      -0.0000
      XXYZ       0.0000   XYYZ      -0.0000   YYYZ       0.0000
      XXZZ     -55.5192   XYZZ      -0.1464   YYZZ     -14.5806
      XZZZ      -0.0000   YZZZ      -0.0000   ZZZZ     -34.6964
 -----------------------------------------------------------------
 Calculating analytic gradient of the SCF energy
 Gradient of SCF Energy
            1           2           3           4
    1  -0.0000672   0.0001751  -0.0001729   0.0000650
    2   0.0000739   0.0001445  -0.0005956   0.0003773
    3  -0.0000000   0.0000000  -0.0000000   0.0000000
 Max gradient component =       5.956E-04
 RMS gradient           =       2.223E-04
 Gradient time:  CPU 1.91 s  wall 1.91 s
 Geometry Optimization Parameters
   NAtoms,    NIC,     NZ,  NCons,   NDum,   NFix, NCnnct, MaxDiis
        4      14       4       0       0       0       0       0

 Cartesian Hessian Update
 Hessian Updated using BFGS Update


** GEOMETRY OPTIMIZATION IN DELOCALIZED INTERNAL COORDINATES **
   Searching for a Minimum

   Optimization Cycle:   5

                       Coordinates (Angstroms)
     ATOM                X               Y               Z
      1  N         1.2596673763   -0.5403366154    0.0000000000
      2  N         2.0184970038    0.3832897370    0.0000000000
      3  H         2.9801928216   -0.0077554312    0.0000000000
      4  Br       -0.7155910304    0.0546650757    0.0000000000
   Point Group: cs    Number of degrees of freedom:     5


   Energy is  -2684.212758416

 Hessian Updated using BFGS Update

  5 Hessian modes will be used to form the next step
  Hessian Eigenvalues:
     0.049449    0.188502    0.318440    0.373359    0.865430

 Minimum Search - Taking Simple RFO Step
 Searching for Lamda that Minimizes Along All modes
 Value Taken    Lamda =  -0.00000256
 Step Taken.  Stepsize is  0.004973

                             Maximum     Tolerance    Cnvgd?
         Gradient           0.000496      0.000300      NO
         Displacement       0.003233      0.001200      NO
         Energy change     -0.000080      0.000001      NO


 New Cartesian Coordinates Obtained by Inverse Iteration

 Displacement from previous Coordinates is:  0.006573
 ----------------------------------------------------------------
             Standard Nuclear Orientation (Angstroms)
    I     Atom           X                Y                Z
 ----------------------------------------------------------------
    1      N       1.2596930154    -0.5418186675     0.0000000000
    2      N       2.0182715008     0.3817277860     0.0000000000
    3      H       2.9814033632    -0.0058524486     0.0000000000
    4      Br     -0.7166017081     0.0558060961     0.0000000000
 ----------------------------------------------------------------
 Molecular Point Group                 Cs    NOp =  2
 Largest Abelian Subgroup              Cs    NOp =  2
 Nuclear Repulsion Energy =   142.1918277986 hartrees
 There are       25 alpha and       25 beta electrons
 Applying Cartesian multipole field
    Component          Value
    ---------          -----
     (2,0,0)        1.00000E-11
     (0,2,0)        2.00000E-11
     (0,0,2)       -3.00000E-11
 Nucleus-field energy     =     0.0000000026 hartrees
 Requested basis set is 6-311++G(d,p)
 There are 36 shells and 99 basis functions
 A cutoff of  1.0D-11 yielded    612 shell pairs
 There are      4859 function pairs (      5383 Cartesian)
 Smallest overlap matrix eigenvalue = 2.13E-04
 Guess MOs from SCF MO coefficient file

 -----------------------------------------------------------------------
  General SCF calculation program by
  Eric Jon Sundstrom, Paul Horn, Yuezhi Mao, Dmitri Zuev, Alec White,
  David Stuck, Shaama M.S., Shane Yost, Joonho Lee, David Small,
  Daniel Levine, Susi Lehtola, Hugh Burton, Evgeny Epifanovsky
 -----------------------------------------------------------------------
 Exchange:     0.2000 Hartree-Fock + 0.0800 Slater + 0.7200 B88
 Correlation:  0.1900 VWN1RPA + 0.8100 LYP
 Using SG-1 standard quadrature grid
 A restricted SCF calculation will be
 performed using DIIS
 SCF converges when DIIS error is below 1.0e-08
 ---------------------------------------
  Cycle       Energy         DIIS error
 ---------------------------------------
    1   -2684.2127574554      3.24e-05  
    2   -2684.2127594160      1.25e-05  
    3   -2684.2127587514      2.55e-05  
    4   -2684.2127596822      1.67e-06  
    5   -2684.2127596848      1.46e-06  
    6   -2684.2127596867      5.07e-07  
    7   -2684.2127596871      4.98e-08  
    8   -2684.2127596871      2.24e-08  
    9   -2684.2127596871      5.03e-09  Convergence criterion met
 ---------------------------------------
 SCF time:   CPU 5.70s  wall 5.00s 
 SCF   energy in the final basis set =    -2684.2127596871
 Total energy in the final basis set =    -2684.2127596871

 --------------------------------------------------------------
             Orbital Energies (a.u.) and Symmetries
 --------------------------------------------------------------

 Alpha MOs, Restricted
 -- Occupied --                  
-482.83  -62.48  -56.31  -56.30  -56.30  -14.46  -14.42   -8.69
  1 A'    2 A'    3 A'    1 A"    4 A'    5 A'    6 A'    7 A'                 
 -6.525  -6.511  -6.510  -2.636  -2.632  -2.631  -2.620  -2.620
  8 A'    2 A"    9 A'   10 A'    3 A"   11 A'    4 A"   12 A'                 
 -1.119  -0.789  -0.684  -0.521  -0.481  -0.471  -0.297  -0.296
 13 A'   14 A'   15 A'   16 A'   17 A'    5 A"   18 A'    6 A"                 
 -0.285
 19 A'                                                                         
 -- Virtual --                   
 -0.103  -0.096  -0.019   0.030   0.058   0.061   0.077   0.090
 20 A'    7 A"   21 A'   22 A'   23 A'    8 A"   24 A'   25 A'                 
  0.104   0.125   0.140   0.159   0.159   0.174   0.220   0.249
  9 A"   26 A'   27 A'   10 A"   28 A'   29 A'   30 A'   31 A'                 
  0.391   0.406   0.432   0.441   0.511   0.549   0.550   0.579
 32 A'   33 A'   11 A"   34 A'   35 A'   12 A"   36 A'   13 A"                 
  0.584   0.608   0.707   0.730   0.739   0.812   0.821   0.861
 37 A'   38 A'   39 A'   14 A"   40 A'   41 A'   15 A"   42 A'                 
  0.889   1.079   1.200   1.206   1.391   1.617   1.769   1.829
 43 A'   44 A'   45 A'   16 A"   46 A'   17 A"   47 A'   48 A'                 
  1.836   1.948   2.002   2.037   2.246   2.321   2.383   2.545
 18 A"   49 A'   19 A"   50 A'   51 A'   20 A"   52 A'   53 A'                 
  2.709   2.738   2.955   3.055   3.642   3.773   3.886   3.973
 21 A"   54 A'   55 A'   56 A'   22 A"   57 A'   23 A"   58 A'                 
  4.007   4.023   4.035   4.070   4.269   4.398   4.899   6.558
 24 A"   59 A'   25 A"   60 A'   61 A'   62 A'   63 A'   64 A'                 
  7.551   7.562   7.653  35.191  35.761  47.856 289.747 289.756
 26 A"   65 A'   66 A'   67 A'   68 A'   69 A'   27 A"   70 A'                 
289.8611020.631
 71 A'   72 A'                                                                 

 Beta MOs, Restricted
 -- Occupied --                  
-482.83  -62.48  -56.31  -56.30  -56.30  -14.46  -14.42   -8.69
  1 A'    2 A'    3 A'    1 A"    4 A'    5 A'    6 A'    7 A'                 
 -6.525  -6.511  -6.510  -2.636  -2.632  -2.631  -2.620  -2.620
  8 A'    2 A"    9 A'   10 A'    3 A"   11 A'    4 A"   12 A'                 
 -1.119  -0.789  -0.684  -0.521  -0.481  -0.471  -0.297  -0.296
 13 A'   14 A'   15 A'   16 A'   17 A'    5 A"   18 A'    6 A"                 
 -0.285
 19 A'                                                                         
 -- Virtual --                   
 -0.103  -0.096  -0.019   0.030   0.058   0.061   0.077   0.090
 20 A'    7 A"   21 A'   22 A'   23 A'    8 A"   24 A'   25 A'                 
  0.104   0.125   0.140   0.159   0.159   0.174   0.220   0.249
  9 A"   26 A'   27 A'   10 A"   28 A'   29 A'   30 A'   31 A'                 
  0.391   0.406   0.432   0.441   0.511   0.549   0.550   0.579
 32 A'   33 A'   11 A"   34 A'   35 A'   12 A"   36 A'   13 A"                 
  0.584   0.608   0.707   0.730   0.739   0.812   0.821   0.861
 37 A'   38 A'   39 A'   14 A"   40 A'   41 A'   15 A"   42 A'                 
  0.889   1.079   1.200   1.206   1.391   1.617   1.769   1.829
 43 A'   44 A'   45 A'   16 A"   46 A'   17 A"   47 A'   48 A'                 
  1.836   1.948   2.002   2.037   2.246   2.321   2.383   2.545
 18 A"   49 A'   19 A"   50 A'   51 A'   20 A"   52 A'   53 A'                 
  2.709   2.738   2.955   3.055   3.642   3.773   3.886   3.973
 21 A"   54 A'   55 A'   56 A'   22 A"   57 A'   23 A"   58 A'                 
  4.007   4.023   4.035   4.070   4.269   4.398   4.899   6.558
 24 A"   59 A'   25 A"   60 A'   61 A'   62 A'   63 A'   64 A'                 
  7.551   7.562   7.653  35.191  35.761  47.856 289.747 289.756
 26 A"   65 A'   66 A'   67 A'   68 A'   69 A'   27 A"   70 A'                 
289.8611020.631
 71 A'   72 A'                                                                 
 --------------------------------------------------------------

          Ground-State Mulliken Net Atomic Charges

     Atom                 Charge (a.u.)
  ----------------------------------------
      1 N                    -0.007092
      2 N                    -0.163004
      3 H                     0.267571
      4 Br                   -0.097475
  ----------------------------------------
  Sum of atomic charges =    -0.000000

 -----------------------------------------------------------------
                    Cartesian Multipole Moments
 -----------------------------------------------------------------
    Charge (ESU x 10^10)
                -0.0000
    Dipole Moment (Debye)
         X       2.9092      Y      -0.2854      Z      -0.0000
       Tot       2.9231
    Quadrupole Moments (Debye-Ang)
        XX     -19.8637     XY      -1.4560     YY     -32.6463
        XZ      -0.0000     YZ       0.0000     ZZ     -30.2912
    Octopole Moments (Debye-Ang^2)
       XXX      11.4697    XXY      -2.0474    XYY      -8.9060
       YYY      -0.8272    XXZ      -0.0000    XYZ       0.0000
       YYZ      -0.0000    XZZ      -4.8211    YZZ      -0.3780
       ZZZ      -0.0000
    Hexadecapole Moments (Debye-Ang^3)
      XXXX    -189.9768   XXXY      -8.4198   XXYY     -64.9591
      XYYY      -0.4397   YYYY     -55.3339   XXXZ       0.0000
      XXYZ      -0.0000   XYYZ       0.0000   YYYZ       0.0000
      XXZZ     -55.5426   XYZZ      -0.1054   YYZZ     -14.5860
      XZZZ       0.0000   YZZZ       0.0000   ZZZZ     -34.7072
 -----------------------------------------------------------------
 Calculating analytic gradient of the SCF energy
 Gradient of SCF Energy
            1           2           3           4
    1  -0.0001983   0.0001964   0.0000075  -0.0000056
    2  -0.0000817  -0.0000368  -0.0003559   0.0004744
    3  -0.0000000   0.0000000  -0.0000000  -0.0000000
 Max gradient component =       4.744E-04
 RMS gradient           =       1.910E-04
 Gradient time:  CPU 1.94 s  wall 1.95 s
 Geometry Optimization Parameters
   NAtoms,    NIC,     NZ,  NCons,   NDum,   NFix, NCnnct, MaxDiis
        4      14       4       0       0       0       0       0

 Cartesian Hessian Update
 Hessian Updated using BFGS Update


** GEOMETRY OPTIMIZATION IN DELOCALIZED INTERNAL COORDINATES **
   Searching for a Minimum

   Optimization Cycle:   6

                       Coordinates (Angstroms)
     ATOM                X               Y               Z
      1  N         1.2596930154   -0.5418186675    0.0000000000
      2  N         2.0182715008    0.3817277860    0.0000000000
      3  H         2.9814033632   -0.0058524486    0.0000000000
      4  Br       -0.7166017081    0.0558060961    0.0000000000
   Point Group: cs    Number of degrees of freedom:     5


   Energy is  -2684.212759687

 Hessian Updated using BFGS Update

  5 Hessian modes will be used to form the next step
  Hessian Eigenvalues:
     0.049768    0.186550    0.316736    0.373328    0.878743

 Minimum Search - Taking Simple RFO Step
 Searching for Lamda that Minimizes Along All modes
 Value Taken    Lamda =   0.00000000
 Step Taken.  Stepsize is  0.000185

                             Maximum     Tolerance    Cnvgd?
         Gradient           0.000090      0.000300     YES
         Displacement       0.000113      0.001200     YES
         Energy change     -0.000001      0.000001      NO


                       Distance Matrix (Angstroms)
             N (  1)   N (  2)   H (  3)
   N (  2)  1.195148
   H (  3)  1.803204  1.038191
   Br(  4)  2.064678  2.754225  3.698519

 Final energy is   -2684.2127596870700     


 ******************************
 **  OPTIMIZATION CONVERGED  **
 ******************************

                       Coordinates (Angstroms)
     ATOM                X               Y               Z
      1  N         1.2596930154   -0.5418186675    0.0000000000
      2  N         2.0182715008    0.3817277860    0.0000000000
      3  H         2.9814033632   -0.0058524486    0.0000000000
      4  Br       -0.7166017081    0.0558060961    0.0000000000

Z-matrix Print:
$molecule
0 1
Br
N  1 2.064678
N  2 1.195148 1 112.573710
H  3 1.038191 2 107.478175 1 -180.000000 0
$end


 --------------------------------------------------------------
             Orbital Energies (a.u.) and Symmetries
 --------------------------------------------------------------

 Alpha MOs, Restricted
 -- Occupied --                  
-482.83  -62.48  -56.31  -56.30  -56.30  -14.46  -14.42   -8.69
  1 A'    2 A'    3 A'    1 A"    4 A'    5 A'    6 A'    7 A'                 
 -6.525  -6.511  -6.510  -2.636  -2.632  -2.631  -2.620  -2.620
  8 A'    2 A"    9 A'   10 A'    3 A"   11 A'    4 A"   12 A'                 
 -1.119  -0.789  -0.684  -0.521  -0.481  -0.471  -0.297  -0.296
 13 A'   14 A'   15 A'   16 A'   17 A'    5 A"   18 A'    6 A"                 
 -0.285
 19 A'                                                                         
 -- Virtual --                   
 -0.103  -0.096  -0.019   0.030   0.058   0.061   0.077   0.090
 20 A'    7 A"   21 A'   22 A'   23 A'    8 A"   24 A'   25 A'                 
  0.104   0.125   0.140   0.159   0.159   0.174   0.220   0.249
  9 A"   26 A'   27 A'   10 A"   28 A'   29 A'   30 A'   31 A'                 
  0.391   0.406   0.432   0.441   0.511   0.549   0.550   0.579
 32 A'   33 A'   11 A"   34 A'   35 A'   12 A"   36 A'   13 A"                 
  0.584   0.608   0.707   0.730   0.739   0.812   0.821   0.861
 37 A'   38 A'   39 A'   14 A"   40 A'   41 A'   15 A"   42 A'                 
  0.889   1.079   1.200   1.206   1.391   1.617   1.769   1.829
 43 A'   44 A'   45 A'   16 A"   46 A'   17 A"   47 A'   48 A'                 
  1.836   1.948   2.002   2.037   2.246   2.321   2.383   2.545
 18 A"   49 A'   19 A"   50 A'   51 A'   20 A"   52 A'   53 A'                 
  2.709   2.738   2.955   3.055   3.642   3.773   3.886   3.973
 21 A"   54 A'   55 A'   56 A'   22 A"   57 A'   23 A"   58 A'                 
  4.007   4.023   4.035   4.070   4.269   4.398   4.899   6.558
 24 A"   59 A'   25 A"   60 A'   61 A'   62 A'   63 A'   64 A'                 
  7.551   7.562   7.653  35.191  35.761  47.856 289.747 289.756
 26 A"   65 A'   66 A'   67 A'   68 A'   69 A'   27 A"   70 A'                 
289.8611020.631
 71 A'   72 A'                                                                 

 Beta MOs, Restricted
 -- Occupied --                  
-482.83  -62.48  -56.31  -56.30  -56.30  -14.46  -14.42   -8.69
  1 A'    2 A'    3 A'    1 A"    4 A'    5 A'    6 A'    7 A'                 
 -6.525  -6.511  -6.510  -2.636  -2.632  -2.631  -2.620  -2.620
  8 A'    2 A"    9 A'   10 A'    3 A"   11 A'    4 A"   12 A'                 
 -1.119  -0.789  -0.684  -0.521  -0.481  -0.471  -0.297  -0.296
 13 A'   14 A'   15 A'   16 A'   17 A'    5 A"   18 A'    6 A"                 
 -0.285
 19 A'                                                                         
 -- Virtual --                   
 -0.103  -0.096  -0.019   0.030   0.058   0.061   0.077   0.090
 20 A'    7 A"   21 A'   22 A'   23 A'    8 A"   24 A'   25 A'                 
  0.104   0.125   0.140   0.159   0.159   0.174   0.220   0.249
  9 A"   26 A'   27 A'   10 A"   28 A'   29 A'   30 A'   31 A'                 
  0.391   0.406   0.432   0.441   0.511   0.549   0.550   0.579
 32 A'   33 A'   11 A"   34 A'   35 A'   12 A"   36 A'   13 A"                 
  0.584   0.608   0.707   0.730   0.739   0.812   0.821   0.861
 37 A'   38 A'   39 A'   14 A"   40 A'   41 A'   15 A"   42 A'                 
  0.889   1.079   1.200   1.206   1.391   1.617   1.769   1.829
 43 A'   44 A'   45 A'   16 A"   46 A'   17 A"   47 A'   48 A'                 
  1.836   1.948   2.002   2.037   2.246   2.321   2.383   2.545
 18 A"   49 A'   19 A"   50 A'   51 A'   20 A"   52 A'   53 A'                 
  2.709   2.738   2.955   3.055   3.642   3.773   3.886   3.973
 21 A"   54 A'   55 A'   56 A'   22 A"   57 A'   23 A"   58 A'                 
  4.007   4.023   4.035   4.070   4.269   4.398   4.899   6.558
 24 A"   59 A'   25 A"   60 A'   61 A'   62 A'   63 A'   64 A'                 
  7.551   7.562   7.653  35.191  35.761  47.856 289.747 289.756
 26 A"   65 A'   66 A'   67 A'   68 A'   69 A'   27 A"   70 A'                 
289.8611020.631
 71 A'   72 A'                                                                 
 --------------------------------------------------------------

          Ground-State Mulliken Net Atomic Charges

     Atom                 Charge (a.u.)
  ----------------------------------------
      1 N                    -0.007092
      2 N                    -0.163004
      3 H                     0.267571
      4 Br                   -0.097475
  ----------------------------------------
  Sum of atomic charges =    -0.000000

 -----------------------------------------------------------------
                    Cartesian Multipole Moments
 -----------------------------------------------------------------
    Charge (ESU x 10^10)
                -0.0000
    Dipole Moment (Debye)
         X       2.9092      Y      -0.2854      Z      -0.0000
       Tot       2.9231
    Quadrupole Moments (Debye-Ang)
        XX     -19.8637     XY      -1.4560     YY     -32.6463
        XZ      -0.0000     YZ       0.0000     ZZ     -30.2912
    Octopole Moments (Debye-Ang^2)
       XXX      11.4697    XXY      -2.0474    XYY      -8.9060
       YYY      -0.8272    XXZ      -0.0000    XYZ       0.0000
       YYZ      -0.0000    XZZ      -4.8211    YZZ      -0.3780
       ZZZ      -0.0000
    Hexadecapole Moments (Debye-Ang^3)
      XXXX    -189.9768   XXXY      -8.4198   XXYY     -64.9591
      XYYY      -0.4397   YYYY     -55.3339   XXXZ       0.0000
      XXYZ      -0.0000   XYYZ       0.0000   YYYZ       0.0000
      XXZZ     -55.5426   XYZZ      -0.1054   YYZZ     -14.5860
      XZZZ       0.0000   YZZZ       0.0000   ZZZZ     -34.7072
 -----------------------------------------------------------------
Archival summary:
1\1\TWL02\OPT\ProcedureUnspecified\BasisUnspecified\r121\taweetha\TueOct3014:18:532018TueOct3014:18:532018\0\\#,OPT,ProcedureUnspecified,BasisUnspecified,\\0,1\Br\N,1,2.06468\N,2,1.19515,1,112.574\H,3,1.03819,2,107.478,1,-180,0\\\@

 Total job time:  55.31s(wall), 52.56s(cpu) 
 Tue Oct 30 14:18:54 2018

        *************************************************************
        *                                                           *
        *  Thank you very much for using Q-Chem.  Have a nice day.  *
        *                                                           *
        *************************************************************


 
User input: 2 of 2 
 
Q-Chem Developer Version!
                  Welcome to Q-Chem
     A Quantum Leap Into The Future Of Chemistry


 Q-Chem 5.1, Q-Chem, Inc., Pleasanton, CA (2018)

 Yihan Shao,  Zhengting Gan,  E. Epifanovsky,  A. T. B. Gilbert,  M. Wormit,  
 J. Kussmann,  A. W. Lange,  A. Behn,  Jia Deng,  Xintian Feng,  D. Ghosh,  
 M. Goldey,  P. R. Horn,  L. D. Jacobson,  I. Kaliman,  T. Kus,  A. Landau,  
 Jie Liu,  E. I. Proynov,  R. M. Richard,  R. P. Steele,  E. J. Sundstrom,  
 H. L. Woodcock III,  P. M. Zimmerman,  D. Zuev,  B. Albrecht,  E. Alguire,  
 S. A. Baeppler,  D. Barton,  Z. Benda,  Y. A. Bernard,  E. J. Berquist,  
 K. B. Bravaya,  H. Burton,  D. Casanova,  Chun-Min Chang,  Yunqing Chen,  
 A. Chien,  K. D. Closser,  M. P. Coons,  S. Coriani,  S. Dasgupta,  
 A. L. Dempwolff,  M. Diedenhofen,  Hainam Do,  R. G. Edgar,  Po-Tung Fang,  
 S. Faraji,  S. Fatehi,  Qingguo Feng,  K. D. Fenk,  J. Fosso-Tande,  
 Qinghui Ge,  A. Ghysels,  G. Gidofalvi,  J. Gomes,  J. Gonthier,  A. Gunina,  
 D. Hait,  M. W. D. Hanson-Heine,  P. H. P. Harbach,  A. W. Hauser,  
 J. E. Herr,  E. G. Hohenstein,  Z. C. Holden,  Kerwin Hui,  B. C. Huynh,  
 T.-C. Jagau,  Hyunjun Ji,  B. Kaduk,  K. Khistyaev,  Jaehoon Kim,  
 P. Klunzinger,  K. Koh,  D. Kosenkov,  L. Koulias,  T. Kowalczyk,  
 C. M. Krauter,  A. Kunitsa,  Ka Un Lao,  A. Laurent,  K. V. Lawler,  
 Joonho Lee,  D. Lefrancois,  S. Lehtola,  D. S. Levine,  Yi-Pei Li,  
 You-Sheng Lin,  Fenglai Liu,  E. Livshits,  A. Luenser,  P. Manohar,  
 E. Mansoor,  S. F. Manzer,  Shan-Ping Mao,  Yuezhi Mao,  N. Mardirossian,  
 A. V. Marenich,  T. Markovich,  L. A. Martinez-Martinez,  S. A. Maurer,  
 N. J. Mayhall,  S. C. McKenzie,  J.-M. Mewes,  A. F. Morrison,  
 J. W. Mullinax,  K. Nanda,  T. S. Nguyen-Beck,  R. Olivares-Amaya,  
 J. A. Parkhill,  T. M. Perrine,  F. Plasser,  P. Pokhilko,  S. Prager,  
 A. Prociuk,  E. Ramos,  D. R. Rehn,  F. Rob,  M. Schneider,  N. Sergueev,  
 S. M. Sharada,  S. Sharma,  D. W. Small,  T. Stauch,  T. Stein,  
 Yu-Chuan Su,  A. J. W. Thom,  A. Tkatchenko,  T. Tsuchimochi,  N. M. Tubman,  
 L. Vogt,  M. L. Vidal,  O. Vydrov,  M. A. Watson,  J. Wenzel,  
 M. de Wergifosse,  T. A. Wesolowski,  A. White,  J. Witte,  A. Yamada,  
 Jun Yang,  K. Yao,  S. Yeganeh,  S. R. Yost,  Zhi-Qiang You,  A. Zech,  
 Igor Ying Zhang,  Xing Zhang,  Yan Zhao,  Ying Zhu,  B. R. Brooks,  
 G. K. L. Chan,  C. J. Cramer,  M. S. Gordon,  W. J. Hehre,  A. Klamt,  
 M. W. Schmidt,  C. D. Sherrill,  D. G. Truhlar,  A. Aspuru-Guzik,  R. Baer,  
 A. T. Bell,  N. A. Besley,  Jeng-Da Chai,  A. E. DePrince, III,  
 R. A. DiStasio Jr.,  A. Dreuw,  B. D. Dunietz,  T. R. Furlani,  
 Chao-Ping Hsu,  Yousung Jung,  Jing Kong,  D. S. Lambrecht,  WanZhen Liang,  
 C. Ochsenfeld,  V. A. Rassolov,  L. V. Slipchenko,  J. E. Subotnik,  
 T. Van Voorhis,  J. M. Herbert,  A. I. Krylov,  P. M. W. Gill,  M. Head-Gordon

 Contributors to earlier versions of Q-Chem not listed above: 
 R. D. Adamson,  B. Austin,  J. Baker,  G. J. O. Beran,  K. Brandhorst,  
 S. T. Brown,  E. F. C. Byrd,  A. K. Chakraborty,  C.-L. Cheng,  
 Siu Hung Chien,  D. M. Chipman,  D. L. Crittenden,  H. Dachsel,  
 R. J. Doerksen,  A. D. Dutoi,  L. Fusti-Molnar,  W. A. Goddard III,  
 A. Golubeva-Zadorozhnaya,  S. R. Gwaltney,  G. Hawkins,  A. Heyden,  
 S. Hirata,  G. Kedziora,  F. J. Keil,  C. Kelley,  Jihan Kim,  R. A. King,  
 R. Z. Khaliullin,  P. P. Korambath,  W. Kurlancheek,  A. M. Lee,  M. S. Lee,  
 S. V. Levchenko,  Ching Yeh Lin,  D. Liotard,  R. C. Lochan,  I. Lotan,  
 P. E. Maslen,  N. Nair,  D. P. O'Neill,  D. Neuhauser,  E. Neuscamman,  
 C. M. Oana,  R. Olson,  B. Peters,  R. Peverati,  P. A. Pieniazek,  
 Y. M. Rhee,  J. Ritchie,  M. A. Rohrdanz,  E. Rosta,  N. J. Russ,  
 H. F. Schaefer III,  N. E. Schultz,  N. Shenvi,  A. C. Simmonett,  A. Sodt,  
 D. Stuck,  K. S. Thanthiriwatte,  V. Vanovschi,  Tao Wang,  A. Warshel,  
 C. F. Williams,  Q. Wu,  X. Xu,  W. Zhang

 Please cite Q-Chem as follows:
 Y. Shao et al., Mol. Phys. 113, 184-215 (2015)
 DOI: 10.1080/00268976.2014.952696

 Q-Chem 5.1.1 for Intel X86 EM64T Linux

 Parts of Q-Chem use Armadillo 8.300.2 (Tropical Shenanigans).
 http://arma.sourceforge.net/

 Q-Chem begins on Tue Oct 30 14:18:54 2018  

Host: 
0

     Scratch files written to /scratch/taweetham/qchem17214//
The previous job contains 0 fragments, simply inherited here
Input Ideriv = 2
Curr. Ideriv = -1
Max.  Ideriv = 2

Checking the input file for inconsistencies... 	...done.

--------------------------------------------------------------
User input:
--------------------------------------------------------------

$molecule
read
$end

$rem
   job_type 	frequency
   basis 	6-311++g**
   method	b3lyp	
$end


--------------------------------------------------------------
 ----------------------------------------------------------------
             Standard Nuclear Orientation (Angstroms)
    I     Atom           X                Y                Z
 ----------------------------------------------------------------
    1      N       1.2498620517    -0.5422943308    -0.0000000000
    2      N       1.9964781351     0.3909493642    -0.0000000000
    3      H       2.9645238264     0.0158107739    -0.0000000000
    4      Br     -0.7339687181     0.0298172569     0.0000000000
 ----------------------------------------------------------------
 Molecular Point Group                 Cs    NOp =  2
 Largest Abelian Subgroup              Cs    NOp =  2
 Nuclear Repulsion Energy =   142.1918277986 hartrees
 There are       25 alpha and       25 beta electrons
 Requested basis set is 6-311++G(d,p)
 There are 36 shells and 99 basis functions

 Total QAlloc Memory Limit   2000 MB
 Mega-Array Size       188 MB
 MEM_STATIC part       192 MB

                       Distance Matrix (Angstroms)
             N (  1)   N (  2)   H (  3)
   N (  2)  1.195148
   H (  3)  1.803204  1.038191
   Br(  4)  2.064678  2.754225  3.698519

 A cutoff of  1.0D-11 yielded    612 shell pairs
 There are      4859 function pairs (      5383 Cartesian)
 Smallest overlap matrix eigenvalue = 2.13E-04
 Guess from superposition of atomic densities
 Warning:  Energy on first SCF cycle will be non-variational
 SAD guess density has 50.000000 electrons

 -----------------------------------------------------------------------
  General SCF calculation program by
  Eric Jon Sundstrom, Paul Horn, Yuezhi Mao, Dmitri Zuev, Alec White,
  David Stuck, Shaama M.S., Shane Yost, Joonho Lee, David Small,
  Daniel Levine, Susi Lehtola, Hugh Burton, Evgeny Epifanovsky
 -----------------------------------------------------------------------
 Exchange:     0.2000 Hartree-Fock + 0.0800 Slater + 0.7200 B88
 Correlation:  0.1900 VWN1RPA + 0.8100 LYP
 Using SG-1 standard quadrature grid
 A restricted SCF calculation will be
 performed using DIIS
 SCF converges when DIIS error is below 1.0e-08
 ---------------------------------------
  Cycle       Energy         DIIS error
 ---------------------------------------
    1   -2684.4622324252      5.17e-02  
    2   -2684.1836585612      5.16e-03  
    3   -2684.0895349687      1.04e-02  
    4   -2684.2103928668      1.92e-03  
    5   -2684.2127288936      2.94e-04  
    6   -2684.2127543781      1.90e-04  
    7   -2684.2127969890      5.20e-05  
    8   -2684.2128013488      2.98e-06  
    9   -2684.2128013676      1.80e-06  
   10   -2684.2128013717      4.76e-07  
   11   -2684.2128013720      1.41e-07  
   12   -2684.2128013720      1.09e-08  
   13   -2684.2128013720      2.84e-09  Convergence criterion met
 ---------------------------------------
 SCF time:   CPU 8.14s  wall 8.00s 
 SCF   energy in the final basis set =    -2684.2128013720
 Total energy in the final basis set =    -2684.2128013720

 --------------------------------------------------------------
             Orbital Energies (a.u.) and Symmetries
 --------------------------------------------------------------

 Alpha MOs, Restricted
 -- Occupied --                  
-482.83  -62.48  -56.31  -56.30  -56.30  -14.46  -14.42   -8.69
  1 A'    2 A'    3 A'    1 A"    4 A'    5 A'    6 A'    7 A'                 
 -6.525  -6.511  -6.510  -2.636  -2.632  -2.631  -2.620  -2.620
  8 A'    2 A"    9 A'   10 A'    3 A"   11 A'    4 A"   12 A'                 
 -1.119  -0.789  -0.684  -0.521  -0.481  -0.471  -0.297  -0.296
 13 A'   14 A'   15 A'   16 A'   17 A'    5 A"   18 A'    6 A"                 
 -0.285
 19 A'                                                                         
 -- Virtual --                   
 -0.103  -0.096  -0.019   0.030   0.058   0.061   0.077   0.090
 20 A'    7 A"   21 A'   22 A'   23 A'    8 A"   24 A'   25 A'                 
  0.104   0.125   0.140   0.159   0.159   0.174   0.220   0.249
  9 A"   26 A'   27 A'   10 A"   28 A'   29 A'   30 A'   31 A'                 
  0.391   0.406   0.432   0.441   0.511   0.549   0.549   0.579
 32 A'   33 A'   11 A"   34 A'   35 A'   12 A"   36 A'   13 A"                 
  0.584   0.608   0.707   0.730   0.739   0.812   0.821   0.861
 37 A'   38 A'   39 A'   14 A"   40 A'   41 A'   15 A"   42 A'                 
  0.889   1.079   1.200   1.206   1.391   1.617   1.769   1.829
 43 A'   44 A'   45 A'   16 A"   46 A'   17 A"   47 A'   48 A'                 
  1.836   1.948   2.002   2.037   2.246   2.321   2.383   2.545
 18 A"   49 A'   19 A"   50 A'   51 A'   20 A"   52 A'   53 A'                 
  2.709   2.738   2.955   3.055   3.642   3.773   3.886   3.973
 21 A"   54 A'   55 A'   56 A'   22 A"   57 A'   23 A"   58 A'                 
  4.007   4.023   4.035   4.070   4.269   4.398   4.899   6.558
 24 A"   59 A'   25 A"   60 A'   61 A'   62 A'   63 A'   64 A'                 
  7.551   7.562   7.653  35.191  35.761  47.856 289.747 289.756
 26 A"   65 A'   66 A'   67 A'   68 A'   69 A'   27 A"   70 A'                 
289.8611020.631
 71 A'   72 A'                                                                 

 Beta MOs, Restricted
 -- Occupied --                  
-482.83  -62.48  -56.31  -56.30  -56.30  -14.46  -14.42   -8.69
  1 A'    2 A'    3 A'    1 A"    4 A'    5 A'    6 A'    7 A'                 
 -6.525  -6.511  -6.510  -2.636  -2.632  -2.631  -2.620  -2.620
  8 A'    2 A"    9 A'   10 A'    3 A"   11 A'    4 A"   12 A'                 
 -1.119  -0.789  -0.684  -0.521  -0.481  -0.471  -0.297  -0.296
 13 A'   14 A'   15 A'   16 A'   17 A'    5 A"   18 A'    6 A"                 
 -0.285
 19 A'                                                                         
 -- Virtual --                   
 -0.103  -0.096  -0.019   0.030   0.058   0.061   0.077   0.090
 20 A'    7 A"   21 A'   22 A'   23 A'    8 A"   24 A'   25 A'                 
  0.104   0.125   0.140   0.159   0.159   0.174   0.220   0.249
  9 A"   26 A'   27 A'   10 A"   28 A'   29 A'   30 A'   31 A'                 
  0.391   0.406   0.432   0.441   0.511   0.549   0.549   0.579
 32 A'   33 A'   11 A"   34 A'   35 A'   12 A"   36 A'   13 A"                 
  0.584   0.608   0.707   0.730   0.739   0.812   0.821   0.861
 37 A'   38 A'   39 A'   14 A"   40 A'   41 A'   15 A"   42 A'                 
  0.889   1.079   1.200   1.206   1.391   1.617   1.769   1.829
 43 A'   44 A'   45 A'   16 A"   46 A'   17 A"   47 A'   48 A'                 
  1.836   1.948   2.002   2.037   2.246   2.321   2.383   2.545
 18 A"   49 A'   19 A"   50 A'   51 A'   20 A"   52 A'   53 A'                 
  2.709   2.738   2.955   3.055   3.642   3.773   3.886   3.973
 21 A"   54 A'   55 A'   56 A'   22 A"   57 A'   23 A"   58 A'                 
  4.007   4.023   4.035   4.070   4.269   4.398   4.899   6.558
 24 A"   59 A'   25 A"   60 A'   61 A'   62 A'   63 A'   64 A'                 
  7.551   7.562   7.653  35.191  35.761  47.856 289.747 289.756
 26 A"   65 A'   66 A'   67 A'   68 A'   69 A'   27 A"   70 A'                 
289.8611020.631
 71 A'   72 A'                                                                 
 --------------------------------------------------------------

          Ground-State Mulliken Net Atomic Charges

     Atom                 Charge (a.u.)
  ----------------------------------------
      1 N                    -0.007073
      2 N                    -0.163019
      3 H                     0.267579
      4 Br                   -0.097487
  ----------------------------------------
  Sum of atomic charges =     0.000000

 -----------------------------------------------------------------
                    Cartesian Multipole Moments
 -----------------------------------------------------------------
    Charge (ESU x 10^10)
                -0.0000
    Dipole Moment (Debye)
         X       2.9126      Y      -0.2480      Z       0.0000
       Tot       2.9232
    Quadrupole Moments (Debye-Ang)
        XX     -19.9255     XY      -1.3354     YY     -32.6733
        XZ      -0.0000     YZ       0.0000     ZZ     -30.2912
    Octopole Moments (Debye-Ang^2)
       XXX      12.5380    XXY      -1.2925    XYY      -8.3511
       YYY       0.4697    XXZ       0.0000    XYZ       0.0000
       YYZ       0.0000    XZZ      -4.3098    YZZ       0.0672
       ZZZ       0.0000
    Hexadecapole Moments (Debye-Ang^3)
      XXXX    -190.3479   XXXY      -8.4774   XXYY     -64.8018
      XYYY      -1.8003   YYYY     -55.3782   XXXZ       0.0000
      XXYZ       0.0000   XYYZ       0.0000   YYYZ       0.0000
      XXZZ     -55.3806   XYZZ      -0.5534   YYZZ     -14.5891
      XZZZ      -0.0000   YZZZ       0.0000   ZZZZ     -34.7072
 -----------------------------------------------------------------
 Calculating MO derivatives via CPSCF
   1         3          12      0.190927    0.073743
   2         3          12      0.025915    0.011680
   3         3          12      0.003329    0.001859
   4         3          12      0.000296    0.000188
   5        13           2      0.000014    0.000012
   6        15           0      0.000000    0.000000    Roots Converged
 Time for AOints: 1.6 s (CPU) 1.6 s (wall)
 ------------------------------------------------------------------------------
                     AOints        : Timing summary (seconds)
 ------------------------------------------------------------------------------
     job step          cpu (% of tot)      sys (% of tot)     wall (% of tot)
 ------------------------------------------------------------------------------
  cpscf_lag         0.2227E+02 (54.5)   0.4000E-04 (17.2)   0.2241E+02 (54.4)
  iterzp            0.1694E+02 (41.5)   0.1910E-03 (82.0)   0.1713E+02 (41.6)
  make_fx           0.0000E+00 ( 0.0)   0.0000E+00 ( 0.0)   0.0000E+00 ( 0.0)
  AOints            0.1601E+01 ( 3.9)   0.1000E-05 ( 0.4)   0.1602E+01 ( 3.9)
 ------------------------------------------------------------------------------
   Grand Totals     0.4084E+02          0.2330E-03          0.4120E+02
 ------------------------------------------------------------------------------
 Calculating analytic Hessian of the SCF energy
 Polarizability Matrix (a.u.)
            1           2           3
    1 -72.6377035   0.4869365  -0.0000000
    2   0.4869365 -28.1335502  -0.0000000
    3  -0.0000000  -0.0000000 -23.9525695

 Direct stationary perturbation theory relativistic correction:

 rels  =      16.826121347437
 relv  =     -56.627219260857
 rel2e =       8.660441639846
 E_rel =     -31.140656273574

 Hessian of the SCF Energy
            1           2           3           4           5           6
    1   0.3978618   0.2981056   0.0000000  -0.3379823  -0.2707668  -0.0000000
    2   0.2981056   0.5657189   0.0000000  -0.3560470  -0.5118137  -0.0000000
    3   0.0000000   0.0000000   0.0053565  -0.0000000  -0.0000000   0.0132249
    4  -0.3379823  -0.3560470  -0.0000000   0.6983541   0.2230360   0.0000000
    5  -0.2707668  -0.5118137  -0.0000000   0.2230360   0.5591343   0.0000000
    6  -0.0000000  -0.0000000   0.0132249   0.0000000   0.0000000   0.0203493
    7  -0.0558219  -0.0048856  -0.0000000  -0.2921589   0.1092977  -0.0000000
    8  -0.0529622  -0.0062539   0.0000000   0.1477305  -0.0746583  -0.0000000
    9   0.0000000   0.0000000  -0.0141671  -0.0000000  -0.0000000  -0.0220964
   10  -0.0040576   0.0628270  -0.0000000  -0.0682130  -0.0615669   0.0000000
   11   0.0256234  -0.0476514  -0.0000000  -0.0147194   0.0273376   0.0000000
   12  -0.0000000   0.0000000  -0.0044143   0.0000000  -0.0000000  -0.0114777
            7           8           9          10          11          12
    1  -0.0558219  -0.0529622   0.0000000  -0.0040576   0.0256234  -0.0000000
    2  -0.0048856  -0.0062539   0.0000000   0.0628270  -0.0476514   0.0000000
    3  -0.0000000   0.0000000  -0.0141671  -0.0000000  -0.0000000  -0.0044143
    4  -0.2921589   0.1477305  -0.0000000  -0.0682130  -0.0147194   0.0000000
    5   0.1092977  -0.0746583  -0.0000000  -0.0615669   0.0273376  -0.0000000
    6  -0.0000000  -0.0000000  -0.0220964   0.0000000   0.0000000  -0.0114777
    7   0.3414182  -0.0992487   0.0000000   0.0065625  -0.0051635   0.0000000
    8  -0.0992487   0.0814665   0.0000000   0.0044805  -0.0005544  -0.0000000
    9   0.0000000   0.0000000   0.0239563   0.0000000  -0.0000000   0.0123072
   10   0.0065625   0.0044805   0.0000000   0.0657081  -0.0057405  -0.0000000
   11  -0.0051635  -0.0005544  -0.0000000  -0.0057405   0.0208681  -0.0000000
   12   0.0000000  -0.0000000   0.0123072  -0.0000000  -0.0000000   0.0035848
 Gradient time:  CPU 54.61 s  wall 57.06 s
 **********************************************************************
 **                                                                  **
 **                       VIBRATIONAL ANALYSIS                       **
 **                       --------------------                       **
 **                                                                  **
 **        VIBRATIONAL FREQUENCIES (CM**-1) AND NORMAL MODES         **
 **     FORCE CONSTANTS (mDYN/ANGSTROM) AND REDUCED MASSES (AMU)     **
 **                  INFRARED INTENSITIES (KM/MOL)                   **
 **                                                                  **
 **********************************************************************


 Mode:                 1                      2                      3
 Frequency:       266.38                 515.57                 827.25
 Force Cnst:      0.4988                 0.7036                 0.4402
 Red. Mass:      11.9302                 4.4924                 1.0917
 IR Active:          YES                    YES                    YES
 IR Intens:       74.966                 92.264                 81.316
 Raman Active:       YES                    YES                    YES
               X      Y      Z        X      Y      Z        X      Y      Z
 N          0.532  0.039  0.000   -0.285  0.327 -0.000    0.000 -0.000 -0.043
 N          0.556 -0.069  0.000    0.260 -0.060 -0.000    0.000  0.000 -0.066
 H          0.600  0.021 -0.000   -0.051 -0.858  0.000   -0.000 -0.000  0.997
 Br        -0.201  0.005 -0.000    0.005 -0.036  0.000   -0.000  0.000  0.007
 TransDip   0.277  0.000 -0.000   -0.283 -0.121 -0.000   -0.000 -0.000  0.289

 Mode:                 4                      5                      6
 Frequency:      1238.55                1722.22                3235.69
 Force Cnst:      1.1846                18.0823                 6.6041
 Red. Mass:       1.3107                10.3472                 1.0706
 IR Active:          YES                    YES                    YES
 IR Intens:       87.450                361.778                 10.878
 Raman Active:       YES                    YES                    YES
               X      Y      Z        X      Y      Z        X      Y      Z
 N         -0.079  0.059 -0.000    0.372  0.479 -0.000   -0.004  0.002 -0.000
 N          0.032 -0.111 -0.000   -0.396 -0.440 -0.000   -0.066  0.023 -0.000
 H          0.382  0.912  0.000   -0.363 -0.387  0.000    0.942 -0.329  0.000
 Br         0.003 -0.002  0.000    0.009 -0.002  0.000    0.000 -0.000  0.000
 TransDip   0.228  0.194  0.000    0.609  0.020  0.000    0.101 -0.029  0.000

 STANDARD THERMODYNAMIC QUANTITIES AT   298.15 K  AND     1.00 ATM

   This Molecule has  0 Imaginary Frequencies
   Zero point vibrational energy:       11.159 kcal/mol

   Atom    1 Element N  Has Mass   14.00307
   Atom    2 Element N  Has Mass   14.00307
   Atom    3 Element H  Has Mass    1.00783
   Atom    4 Element Br Has Mass   78.91830
   Molecular Mass:   107.932270 amu
   Principal axes and moments of inertia in amu*Bohr^2:
                             1           2           3
    Eigenvalues --       22.59684   457.91658   480.51341
          X               1.00000     0.00180     0.00000
          Y              -0.00180     1.00000    -0.00000
          Z              -0.00000     0.00000     1.00000
   Rotational Symmetry Number is   1
   The Molecule is an Asymmetric Top
   Translational Enthalpy:        0.889 kcal/mol
   Rotational Enthalpy:           0.889 kcal/mol
   Vibrational Enthalpy:         11.638 kcal/mol
   gas constant (RT):             0.592 kcal/mol
   Translational Entropy:        39.945  cal/mol.K
   Rotational Entropy:           23.123  cal/mol.K
   Vibrational Entropy:           2.466  cal/mol.K

   Total Enthalpy:               14.008 kcal/mol
   Total Entropy:                65.535  cal/mol.K

 ======================================================================

 STANDARD THERMODYNAMIC QUANTITIES FOR ANHARMONIC VIBRATION -- TOSH

   Zero point vibrational energy: ************ kcal/mol

   Vibrational Enthalpy:   ************ kcal/mol
   Vibrational Entropy:             NaN  cal/mol.K

   Total Enthalpy:         ************ kcal/mol
   Total Entropy:                   NaN  cal/mol.K

 ======================================================================

 STANDARD THERMODYNAMIC QUANTITIES FOR ANHARMONIC VIBRATION -- VPT2

   Zero point vibrational energy: ************ kcal/mol

   Vibrational Enthalpy:   ************ kcal/mol
   Vibrational Entropy:             NaN  cal/mol.K

   Total Enthalpy:         ************ kcal/mol
   Total Entropy:                   NaN  cal/mol.K

 ======================================================================

Archival summary:
1\1\TWL02\FREQ\ProcedureUnspecified\BasisUnspecified\r121\taweetha\TueOct3014:19:592018TueOct3014:19:592018\0\\#,FREQ,ProcedureUnspecified,BasisUnspecified,\\0,1\Br\N,1,2.06468\N,2,1.19515,1,112.574\H,3,1.03819,2,107.478,1,-180,0\\\@

 Total job time:  65.65s(wall), 62.80s(cpu) 
 Tue Oct 30 14:20:00 2018

        *************************************************************
        *                                                           *
        *  Thank you very much for using Q-Chem.  Have a nice day.  *
        *                                                           *
        *************************************************************
