# Supplementary material for: Geometric and energetic data from ab initio calculations of haloethene, haloimine, halomethylenephosphine, haloiminophosphine, halodiazene, halodiphosphene and halocyclopropane
Source: Data Brief. 2019 Nov 2;27:104738. doi: 10.1016/j.dib.2019.104738 (PMC6861602; doi:10.1016/j.dib.2019.104738)
Supplement: Multimedia component 6 [file mmc6.zip › NN/B3LYP/HENNECl.out]

Q-Chem Developer Version!
                  Welcome to Q-Chem
     A Quantum Leap Into The Future Of Chemistry


 Q-Chem 5.1, Q-Chem, Inc., Pleasanton, CA (2018)

 Yihan Shao,  Zhengting Gan,  E. Epifanovsky,  A. T. B. Gilbert,  M. Wormit,  
 J. Kussmann,  A. W. Lange,  A. Behn,  Jia Deng,  Xintian Feng,  D. Ghosh,  
 M. Goldey,  P. R. Horn,  L. D. Jacobson,  I. Kaliman,  T. Kus,  A. Landau,  
 Jie Liu,  E. I. Proynov,  R. M. Richard,  R. P. Steele,  E. J. Sundstrom,  
 H. L. Woodcock III,  P. M. Zimmerman,  D. Zuev,  B. Albrecht,  E. Alguire,  
 S. A. Baeppler,  D. Barton,  Z. Benda,  Y. A. Bernard,  E. J. Berquist,  
 K. B. Bravaya,  H. Burton,  D. Casanova,  Chun-Min Chang,  Yunqing Chen,  
 A. Chien,  K. D. Closser,  M. P. Coons,  S. Coriani,  S. Dasgupta,  
 A. L. Dempwolff,  M. Diedenhofen,  Hainam Do,  R. G. Edgar,  Po-Tung Fang,  
 S. Faraji,  S. Fatehi,  Qingguo Feng,  K. D. Fenk,  J. Fosso-Tande,  
 Qinghui Ge,  A. Ghysels,  G. Gidofalvi,  J. Gomes,  J. Gonthier,  A. Gunina,  
 D. Hait,  M. W. D. Hanson-Heine,  P. H. P. Harbach,  A. W. Hauser,  
 J. E. Herr,  E. G. Hohenstein,  Z. C. Holden,  Kerwin Hui,  B. C. Huynh,  
 T.-C. Jagau,  Hyunjun Ji,  B. Kaduk,  K. Khistyaev,  Jaehoon Kim,  
 P. Klunzinger,  K. Koh,  D. Kosenkov,  L. Koulias,  T. Kowalczyk,  
 C. M. Krauter,  A. Kunitsa,  Ka Un Lao,  A. Laurent,  K. V. Lawler,  
 Joonho Lee,  D. Lefrancois,  S. Lehtola,  D. S. Levine,  Yi-Pei Li,  
 You-Sheng Lin,  Fenglai Liu,  E. Livshits,  A. Luenser,  P. Manohar,  
 E. Mansoor,  S. F. Manzer,  Shan-Ping Mao,  Yuezhi Mao,  N. Mardirossian,  
 A. V. Marenich,  T. Markovich,  L. A. Martinez-Martinez,  S. A. Maurer,  
 N. J. Mayhall,  S. C. McKenzie,  J.-M. Mewes,  A. F. Morrison,  
 J. W. Mullinax,  K. Nanda,  T. S. Nguyen-Beck,  R. Olivares-Amaya,  
 J. A. Parkhill,  T. M. Perrine,  F. Plasser,  P. Pokhilko,  S. Prager,  
 A. Prociuk,  E. Ramos,  D. R. Rehn,  F. Rob,  M. Schneider,  N. Sergueev,  
 S. M. Sharada,  S. Sharma,  D. W. Small,  T. Stauch,  T. Stein,  
 Yu-Chuan Su,  A. J. W. Thom,  A. Tkatchenko,  T. Tsuchimochi,  N. M. Tubman,  
 L. Vogt,  M. L. Vidal,  O. Vydrov,  M. A. Watson,  J. Wenzel,  
 M. de Wergifosse,  T. A. Wesolowski,  A. White,  J. Witte,  A. Yamada,  
 Jun Yang,  K. Yao,  S. Yeganeh,  S. R. Yost,  Zhi-Qiang You,  A. Zech,  
 Igor Ying Zhang,  Xing Zhang,  Yan Zhao,  Ying Zhu,  B. R. Brooks,  
 G. K. L. Chan,  C. J. Cramer,  M. S. Gordon,  W. J. Hehre,  A. Klamt,  
 M. W. Schmidt,  C. D. Sherrill,  D. G. Truhlar,  A. Aspuru-Guzik,  R. Baer,  
 A. T. Bell,  N. A. Besley,  Jeng-Da Chai,  A. E. DePrince, III,  
 R. A. DiStasio Jr.,  A. Dreuw,  B. D. Dunietz,  T. R. Furlani,  
 Chao-Ping Hsu,  Yousung Jung,  Jing Kong,  D. S. Lambrecht,  WanZhen Liang,  
 C. Ochsenfeld,  V. A. Rassolov,  L. V. Slipchenko,  J. E. Subotnik,  
 T. Van Voorhis,  J. M. Herbert,  A. I. Krylov,  P. M. W. Gill,  M. Head-Gordon

 Contributors to earlier versions of Q-Chem not listed above: 
 R. D. Adamson,  B. Austin,  J. Baker,  G. J. O. Beran,  K. Brandhorst,  
 S. T. Brown,  E. F. C. Byrd,  A. K. Chakraborty,  C.-L. Cheng,  
 Siu Hung Chien,  D. M. Chipman,  D. L. Crittenden,  H. Dachsel,  
 R. J. Doerksen,  A. D. Dutoi,  L. Fusti-Molnar,  W. A. Goddard III,  
 A. Golubeva-Zadorozhnaya,  S. R. Gwaltney,  G. Hawkins,  A. Heyden,  
 S. Hirata,  G. Kedziora,  F. J. Keil,  C. Kelley,  Jihan Kim,  R. A. King,  
 R. Z. Khaliullin,  P. P. Korambath,  W. Kurlancheek,  A. M. Lee,  M. S. Lee,  
 S. V. Levchenko,  Ching Yeh Lin,  D. Liotard,  R. C. Lochan,  I. Lotan,  
 P. E. Maslen,  N. Nair,  D. P. O'Neill,  D. Neuhauser,  E. Neuscamman,  
 C. M. Oana,  R. Olson,  B. Peters,  R. Peverati,  P. A. Pieniazek,  
 Y. M. Rhee,  J. Ritchie,  M. A. Rohrdanz,  E. Rosta,  N. J. Russ,  
 H. F. Schaefer III,  N. E. Schultz,  N. Shenvi,  A. C. Simmonett,  A. Sodt,  
 D. Stuck,  K. S. Thanthiriwatte,  V. Vanovschi,  Tao Wang,  A. Warshel,  
 C. F. Williams,  Q. Wu,  X. Xu,  W. Zhang

 Please cite Q-Chem as follows:
 Y. Shao et al., Mol. Phys. 113, 184-215 (2015)
 DOI: 10.1080/00268976.2014.952696

 Q-Chem 5.1.1 for Intel X86 EM64T Linux

 Parts of Q-Chem use Armadillo 8.300.2 (Tropical Shenanigans).
 http://arma.sourceforge.net/

 Q-Chem begins on Tue Oct 30 14:16:57 2018  

Host: 
0

     Scratch files written to /scratch/taweetham/qchem17165//
Input Ideriv = 2
Curr. Ideriv = -1
Max.  Ideriv = 2

Checking the input file for inconsistencies... 	...done.

--------------------------------------------------------------
User input:
--------------------------------------------------------------
$molecule
0 1
N 
N 1 NN 
H 2 NH 1 ANG 
Cl 1 NCl 2 ANG  3 DHA

NN=1.25
NH=1.09
NF=1.36
NCl=1.75
NBr=1.94
NI=2.14
ANG=120.0
DHA=180.0
$end

$rem
   job_type	optimization
   basis	6-311++g**
   method	b3lyp
$end

--------------------------------------------------------------
 ----------------------------------------------------------------
             Standard Nuclear Orientation (Angstroms)
    I     Atom           X                Y                Z
 ----------------------------------------------------------------
    1      N       0.6107858171    -0.4968483307     0.0000000000
    2      N       1.5544988035     0.3228502720    -0.0000000000
    3      H       2.5849728628    -0.0324287915    -0.0000000000
    4      Cl     -1.0436450122     0.0735538354    -0.0000000000
 ----------------------------------------------------------------
 Molecular Point Group                 Cs    NOp =  2
 Largest Abelian Subgroup              Cs    NOp =  2
 Nuclear Repulsion Energy =    88.5573171725 hartrees
 There are       16 alpha and       16 beta electrons
 Requested basis set is 6-311++G(d,p)
 There are 30 shells and 81 basis functions

 Total QAlloc Memory Limit   2000 MB
 Mega-Array Size       188 MB
 MEM_STATIC part       192 MB
 A cutoff of  1.0D-11 yielded    438 shell pairs
 There are      3328 function pairs (      3592 Cartesian)
 Smallest overlap matrix eigenvalue = 2.61E-04

 Scale SEOQF with 1.000000e-01/1.000000e-01/1.000000e-01

 Standard Electronic Orientation quadrupole field applied
 Nucleus-field energy     =     0.0000000018 hartrees
 Guess from superposition of atomic densities
 Warning:  Energy on first SCF cycle will be non-variational
 SAD guess density has 32.000000 electrons

 -----------------------------------------------------------------------
  General SCF calculation program by
  Eric Jon Sundstrom, Paul Horn, Yuezhi Mao, Dmitri Zuev, Alec White,
  David Stuck, Shaama M.S., Shane Yost, Joonho Lee, David Small,
  Daniel Levine, Susi Lehtola, Hugh Burton, Evgeny Epifanovsky
 -----------------------------------------------------------------------
 Exchange:     0.2000 Hartree-Fock + 0.0800 Slater + 0.7200 B88
 Correlation:  0.1900 VWN1RPA + 0.8100 LYP
 Using SG-1 standard quadrature grid
 A restricted SCF calculation will be
 performed using DIIS
 SCF converges when DIIS error is below 1.0e-08
 ---------------------------------------
  Cycle       Energy         DIIS error
 ---------------------------------------
    1    -570.5708024589      5.59e-02  
    2    -570.2450228928      5.82e-03  
    3    -570.1869340907      1.13e-02  
    4    -570.2656968239      1.85e-03  
    5    -570.2678338051      7.10e-04  
    6    -570.2682451782      2.37e-04  
    7    -570.2682892253      4.16e-05  
    8    -570.2682904376      8.09e-06  
    9    -570.2682904991      1.43e-06  
   10    -570.2682905017      3.20e-07  
   11    -570.2682905017      7.15e-08  
   12    -570.2682905018      7.46e-09  Convergence criterion met
 ---------------------------------------
 SCF time:   CPU 3.87s  wall 4.00s 
 SCF   energy in the final basis set =     -570.2682905018
 Total energy in the final basis set =     -570.2682905018

 --------------------------------------------------------------
             Orbital Energies (a.u.) and Symmetries
 --------------------------------------------------------------

 Alpha MOs, Restricted
 -- Occupied --                  
-101.58  -14.46  -14.41   -9.50   -7.26   -7.25   -7.25   -1.08
  1 A'    2 A'    3 A'    4 A'    5 A'    1 A"    6 A'    7 A'                 
 -0.870  -0.678  -0.534  -0.471  -0.454  -0.338  -0.334  -0.272
  8 A'    9 A'   10 A'   11 A'    2 A"   12 A'    3 A"   13 A'                 
 -- Virtual --                   
 -0.098  -0.062  -0.014   0.038   0.069   0.070   0.094   0.100
  4 A"   14 A'   15 A'   16 A'   17 A'    5 A"   18 A'   19 A'                 
  0.115   0.124   0.151   0.166   0.167   0.194   0.231   0.261
  6 A"   20 A'   21 A'    7 A"   22 A'   23 A'   24 A'   25 A'                 
  0.348   0.421   0.449   0.459   0.505   0.639   0.693   0.733
 26 A'   27 A'    8 A"   28 A'   29 A'   30 A'    9 A"   31 A'                 
  0.751   0.764   0.823   0.847   0.864   0.880   0.932   0.985
 10 A"   32 A'   33 A'   11 A"   34 A'   35 A'   12 A"   36 A'                 
  1.067   1.133   1.198   1.231   1.480   1.637   1.686   1.859
 37 A'   38 A'   39 A'   13 A"   40 A'   14 A"   41 A'   15 A"                 
  1.947   2.022   2.188   2.251   2.307   2.312   2.395   2.580
 42 A'   43 A'   16 A"   44 A'   45 A'   17 A"   46 A'   47 A'                 
  2.659   2.791   2.946   3.035   3.651   3.828   3.877   3.898
 18 A"   48 A'   49 A'   50 A'   19 A"   51 A'   20 A"   52 A'                 
  4.224   4.930   9.598  25.757  25.797  26.207  35.213  35.568
 53 A'   54 A'   55 A'   21 A"   56 A'   57 A'   58 A'   59 A'                 
215.565
 60 A'                                                                         

 Beta MOs, Restricted
 -- Occupied --                  
-101.58  -14.46  -14.41   -9.50   -7.26   -7.25   -7.25   -1.08
  1 A'    2 A'    3 A'    4 A'    5 A'    1 A"    6 A'    7 A'                 
 -0.870  -0.678  -0.534  -0.471  -0.454  -0.338  -0.334  -0.272
  8 A'    9 A'   10 A'   11 A'    2 A"   12 A'    3 A"   13 A'                 
 -- Virtual --                   
 -0.098  -0.062  -0.014   0.038   0.069   0.070   0.094   0.100
  4 A"   14 A'   15 A'   16 A'   17 A'    5 A"   18 A'   19 A'                 
  0.115   0.124   0.151   0.166   0.167   0.194   0.231   0.261
  6 A"   20 A'   21 A'    7 A"   22 A'   23 A'   24 A'   25 A'                 
  0.348   0.421   0.449   0.459   0.505   0.639   0.693   0.733
 26 A'   27 A'    8 A"   28 A'   29 A'   30 A'    9 A"   31 A'                 
  0.751   0.764   0.823   0.847   0.864   0.880   0.932   0.985
 10 A"   32 A'   33 A'   11 A"   34 A'   35 A'   12 A"   36 A'                 
  1.067   1.133   1.198   1.231   1.480   1.637   1.686   1.859
 37 A'   38 A'   39 A'   13 A"   40 A'   14 A"   41 A'   15 A"                 
  1.947   2.022   2.188   2.251   2.307   2.312   2.395   2.580
 42 A'   43 A'   16 A"   44 A'   45 A'   17 A"   46 A'   47 A'                 
  2.659   2.791   2.946   3.035   3.651   3.828   3.877   3.898
 18 A"   48 A'   49 A'   50 A'   19 A"   51 A'   20 A"   52 A'                 
  4.224   4.930   9.598  25.757  25.797  26.207  35.213  35.568
 53 A'   54 A'   55 A'   21 A"   56 A'   57 A'   58 A'   59 A'                 
215.565
 60 A'                                                                         
 --------------------------------------------------------------

          Ground-State Mulliken Net Atomic Charges

     Atom                 Charge (a.u.)
  ----------------------------------------
      1 N                     0.001619
      2 N                    -0.274402
      3 H                     0.283928
      4 Cl                   -0.011145
  ----------------------------------------
  Sum of atomic charges =     0.000000

 -----------------------------------------------------------------
                    Cartesian Multipole Moments
 -----------------------------------------------------------------
    Charge (ESU x 10^10)
                 0.0000
    Dipole Moment (Debye)
         X       1.9653      Y      -0.3388      Z      -0.0000
       Tot       1.9943
    Quadrupole Moments (Debye-Ang)
        XX     -16.8950     XY      -1.3185     YY     -27.2563
        XZ      -0.0000     YZ       0.0000     ZZ     -24.2909
    Octopole Moments (Debye-Ang^2)
       XXX      18.2300    XXY      -1.6700    XYY      -2.7102
       YYY      -0.3607    XXZ      -0.0000    XYZ       0.0000
       YYZ      -0.0000    XZZ       0.2508    YZZ      -0.2367
       ZZZ      -0.0000
    Hexadecapole Moments (Debye-Ang^3)
      XXXX    -150.7720   XXXY      -6.5631   XXYY     -48.1494
      XYYY      -1.6357   YYYY     -45.4619   XXXZ      -0.0000
      XXYZ       0.0000   XYYZ      -0.0000   YYYZ       0.0000
      XXZZ     -41.8926   XYZZ      -0.2997   YYZZ     -11.4536
      XZZZ      -0.0000   YZZZ      -0.0000   ZZZZ     -25.7576
 -----------------------------------------------------------------
 Calculating analytic gradient of the SCF energy
 Gradient of SCF Energy
            1           2           3           4
    1  -0.0947673   0.0356165   0.0486370   0.0105137
    2   0.0087904   0.0014262   0.0108457  -0.0210624
    3  -0.0000000  -0.0000000   0.0000000   0.0000000
 Max gradient component =       9.477E-02
 RMS gradient           =       3.337E-02
 Gradient time:  CPU 0.91 s  wall 0.91 s
 Geometry Optimization Parameters
   NAtoms,    NIC,     NZ,  NCons,   NDum,   NFix, NCnnct, MaxDiis
        4      14       4       0       0       0       0       0


** GEOMETRY OPTIMIZATION IN DELOCALIZED INTERNAL COORDINATES **
   Searching for a Minimum

   Optimization Cycle:   1

                       Coordinates (Angstroms)
     ATOM                X               Y               Z
      1  N         0.6107858171   -0.4968483307    0.0000000000
      2  N         1.5544988035    0.3228502720    0.0000000000
      3  H         2.5849728628   -0.0324287915    0.0000000000
      4  Cl       -1.0436450122    0.0735538354    0.0000000000
   Point Group: cs    Number of degrees of freedom:     5


   Energy is   -570.268290502


 Attempting to Generate Delocalized Internal Coordinates

  5 Hessian modes will be used to form the next step
  Hessian Eigenvalues:
     0.160000    0.250000    0.304873    0.348126    0.832368

 Minimum Search - Taking Simple RFO Step
 Searching for Lamda that Minimizes Along All modes
 Value Taken    Lamda =  -0.03659841
 Calculated Step too Large.  Step scaled by  0.823224
 Step Taken.  Stepsize is  0.300000

                             Maximum     Tolerance    Cnvgd?
         Gradient           0.090228      0.000300      NO
         Displacement       0.234501      0.001200      NO
         Energy change     *********      0.000001      NO


 New Cartesian Coordinates Obtained by Inverse Iteration

 Displacement from previous Coordinates is:  0.376031
 ----------------------------------------------------------------
             Standard Nuclear Orientation (Angstroms)
    I     Atom           X                Y                Z
 ----------------------------------------------------------------
    1      N       0.6997984695    -0.5342176853     0.0000000000
    2      N       1.5083600012     0.3714181483     0.0000000000
    3      H       2.4551465069    -0.0636216651     0.0000000000
    4      Cl     -0.9566925064     0.0935481874     0.0000000000
 ----------------------------------------------------------------
 Molecular Point Group                 Cs    NOp =  2
 Largest Abelian Subgroup              Cs    NOp =  2
 Nuclear Repulsion Energy =    90.5184730578 hartrees
 There are       16 alpha and       16 beta electrons
 Applying Cartesian multipole field
    Component          Value
    ---------          -----
     (2,0,0)        1.00000E-11
     (0,2,0)        2.00000E-11
     (0,0,2)       -3.00000E-11
 Nucleus-field energy     =     0.0000000017 hartrees
 Requested basis set is 6-311++G(d,p)
 There are 30 shells and 81 basis functions
 A cutoff of  1.0D-11 yielded    443 shell pairs
 There are      3359 function pairs (      3623 Cartesian)
 Smallest overlap matrix eigenvalue = 2.36E-04
 Guess MOs from SCF MO coefficient file

 -----------------------------------------------------------------------
  General SCF calculation program by
  Eric Jon Sundstrom, Paul Horn, Yuezhi Mao, Dmitri Zuev, Alec White,
  David Stuck, Shaama M.S., Shane Yost, Joonho Lee, David Small,
  Daniel Levine, Susi Lehtola, Hugh Burton, Evgeny Epifanovsky
 -----------------------------------------------------------------------
 Exchange:     0.2000 Hartree-Fock + 0.0800 Slater + 0.7200 B88
 Correlation:  0.1900 VWN1RPA + 0.8100 LYP
 Using SG-1 standard quadrature grid
 A restricted SCF calculation will be
 performed using DIIS
 SCF converges when DIIS error is below 1.0e-08
 ---------------------------------------
  Cycle       Energy         DIIS error
 ---------------------------------------
    1    -570.2740747760      3.09e-03  
    2    -570.2839701259      9.88e-04  
    3    -570.2833278239      1.30e-03  
    4    -570.2846635589      2.71e-04  
    5    -570.2847088845      1.27e-04  
    6    -570.2847197022      2.85e-05  
    7    -570.2847202893      5.58e-06  
    8    -570.2847203136      1.11e-06  
    9    -570.2847203148      2.54e-07  
   10    -570.2847203148      5.77e-08  
   11    -570.2847203148      6.11e-09  Convergence criterion met
 ---------------------------------------
 SCF time:   CPU 3.61s  wall 3.00s 
 SCF   energy in the final basis set =     -570.2847203148
 Total energy in the final basis set =     -570.2847203148

 --------------------------------------------------------------
             Orbital Energies (a.u.) and Symmetries
 --------------------------------------------------------------

 Alpha MOs, Restricted
 -- Occupied --                  
-101.57  -14.46  -14.41   -9.49   -7.25   -7.24   -7.24   -1.11
  1 A'    2 A'    3 A'    4 A'    5 A'    1 A"    6 A'    7 A'                 
 -0.864  -0.677  -0.529  -0.489  -0.470  -0.330  -0.330  -0.295
  8 A'    9 A'   10 A'   11 A'    2 A"    3 A"   12 A'   13 A'                 
 -- Virtual --                   
 -0.094  -0.054  -0.013   0.041   0.068   0.070   0.097   0.102
  4 A"   14 A'   15 A'   16 A'   17 A'    5 A"   18 A'   19 A'                 
  0.114   0.130   0.144   0.161   0.171   0.186   0.231   0.263
  6 A"   20 A'   21 A'    7 A"   22 A'   23 A'   24 A'   25 A'                 
  0.383   0.426   0.452   0.464   0.527   0.616   0.687   0.726
 26 A'   27 A'    8 A"   28 A'   29 A'   30 A'    9 A"   31 A'                 
  0.745   0.753   0.824   0.843   0.855   0.901   0.928   0.980
 32 A'   10 A"   33 A'   34 A'   11 A"   35 A'   12 A"   36 A'                 
  1.066   1.142   1.214   1.221   1.415   1.619   1.780   1.860
 37 A'   38 A'   39 A'   13 A"   40 A'   14 A"   41 A'   15 A"                 
  1.950   2.046   2.222   2.253   2.334   2.350   2.476   2.582
 42 A'   43 A'   16 A"   44 A'   45 A'   17 A"   46 A'   47 A'                 
  2.690   2.785   2.960   3.063   3.649   3.834   3.885   3.950
 18 A"   48 A'   49 A'   50 A'   19 A"   51 A'   20 A"   52 A'                 
  4.355   4.918   9.612  25.763  25.798  26.211  35.217  35.697
 53 A'   54 A'   55 A'   21 A"   56 A'   57 A'   58 A'   59 A'                 
215.583
 60 A'                                                                         

 Beta MOs, Restricted
 -- Occupied --                  
-101.57  -14.46  -14.41   -9.49   -7.25   -7.24   -7.24   -1.11
  1 A'    2 A'    3 A'    4 A'    5 A'    1 A"    6 A'    7 A'                 
 -0.864  -0.677  -0.529  -0.489  -0.470  -0.330  -0.330  -0.295
  8 A'    9 A'   10 A'   11 A'    2 A"    3 A"   12 A'   13 A'                 
 -- Virtual --                   
 -0.094  -0.054  -0.013   0.041   0.068   0.070   0.097   0.102
  4 A"   14 A'   15 A'   16 A'   17 A'    5 A"   18 A'   19 A'                 
  0.114   0.130   0.144   0.161   0.171   0.186   0.231   0.263
  6 A"   20 A'   21 A'    7 A"   22 A'   23 A'   24 A'   25 A'                 
  0.383   0.426   0.452   0.464   0.527   0.616   0.687   0.726
 26 A'   27 A'    8 A"   28 A'   29 A'   30 A'    9 A"   31 A'                 
  0.745   0.753   0.824   0.843   0.855   0.901   0.928   0.980
 32 A'   10 A"   33 A'   34 A'   11 A"   35 A'   12 A"   36 A'                 
  1.066   1.142   1.214   1.221   1.415   1.619   1.780   1.860
 37 A'   38 A'   39 A'   13 A"   40 A'   14 A"   41 A'   15 A"                 
  1.950   2.046   2.222   2.253   2.334   2.350   2.476   2.582
 42 A'   43 A'   16 A"   44 A'   45 A'   17 A"   46 A'   47 A'                 
  2.690   2.785   2.960   3.063   3.649   3.834   3.885   3.950
 18 A"   48 A'   49 A'   50 A'   19 A"   51 A'   20 A"   52 A'                 
  4.355   4.918   9.612  25.763  25.798  26.211  35.217  35.697
 53 A'   54 A'   55 A'   21 A"   56 A'   57 A'   58 A'   59 A'                 
215.583
 60 A'                                                                         
 --------------------------------------------------------------

          Ground-State Mulliken Net Atomic Charges

     Atom                 Charge (a.u.)
  ----------------------------------------
      1 N                     0.057377
      2 N                    -0.266396
      3 H                     0.266284
      4 Cl                   -0.057265
  ----------------------------------------
  Sum of atomic charges =    -0.000000

 -----------------------------------------------------------------
                    Cartesian Multipole Moments
 -----------------------------------------------------------------
    Charge (ESU x 10^10)
                -0.0000
    Dipole Moment (Debye)
         X       2.0851      Y      -0.3924      Z      -0.0000
       Tot       2.1217
    Quadrupole Moments (Debye-Ang)
        XX     -17.9633     XY      -1.5105     YY     -26.8937
        XZ       0.0000     YZ       0.0000     ZZ     -24.1955
    Octopole Moments (Debye-Ang^2)
       XXX      11.8161    XXY      -1.7903    XYY      -3.6481
       YYY      -1.0736    XXZ      -0.0000    XYZ       0.0000
       YYZ      -0.0000    XZZ      -0.5301    YZZ      -0.5124
       ZZZ      -0.0000
    Hexadecapole Moments (Debye-Ang^3)
      XXXX    -150.5320   XXXY      -7.2356   XXYY     -44.6685
      XYYY      -0.5808   YYYY     -47.2920   XXXZ       0.0000
      XXYZ       0.0000   XYYZ       0.0000   YYYZ       0.0000
      XXZZ     -38.7620   XYZZ      -0.0301   YYZZ     -11.7031
      XZZZ       0.0000   YZZZ       0.0000   ZZZZ     -25.6058
 -----------------------------------------------------------------
 Calculating analytic gradient of the SCF energy
 Gradient of SCF Energy
            1           2           3           4
    1  -0.0183767  -0.0079090   0.0071222   0.0191635
    2   0.0021749   0.0017893   0.0000725  -0.0040368
    3  -0.0000000   0.0000000   0.0000000   0.0000000
 Max gradient component =       1.916E-02
 RMS gradient           =       8.379E-03
 Gradient time:  CPU 0.93 s  wall 0.93 s
 Geometry Optimization Parameters
   NAtoms,    NIC,     NZ,  NCons,   NDum,   NFix, NCnnct, MaxDiis
        4      14       4       0       0       0       0       0

 Cartesian Hessian Update
 Hessian Updated using BFGS Update


** GEOMETRY OPTIMIZATION IN DELOCALIZED INTERNAL COORDINATES **
   Searching for a Minimum

   Optimization Cycle:   2

                       Coordinates (Angstroms)
     ATOM                X               Y               Z
      1  N         0.6997984695   -0.5342176853    0.0000000000
      2  N         1.5083600012    0.3714181483    0.0000000000
      3  H         2.4551465069   -0.0636216651    0.0000000000
      4  Cl       -0.9566925064    0.0935481874    0.0000000000
   Point Group: cs    Number of degrees of freedom:     5


   Energy is   -570.284720315

 Hessian Updated using BFGS Update

  5 Hessian modes will be used to form the next step
  Hessian Eigenvalues:
     0.165418    0.279120    0.315740    0.376194    0.867158

 Minimum Search - Taking Simple RFO Step
 Searching for Lamda that Minimizes Along All modes
 Value Taken    Lamda =  -0.00210072
 Step Taken.  Stepsize is  0.093199

                             Maximum     Tolerance    Cnvgd?
         Gradient           0.018238      0.000300      NO
         Displacement       0.064709      0.001200      NO
         Energy change     -0.016430      0.000001      NO


 New Cartesian Coordinates Obtained by Inverse Iteration

 Displacement from previous Coordinates is:  0.116551
 ----------------------------------------------------------------
             Standard Nuclear Orientation (Angstroms)
    I     Atom           X                Y                Z
 ----------------------------------------------------------------
    1      N       0.7206897286    -0.5112721710     0.0000000000
    2      N       1.5311100730     0.3892676345     0.0000000000
    3      H       2.4425331544    -0.0890619283     0.0000000000
    4      Cl     -0.9877204848     0.0781934501     0.0000000000
 ----------------------------------------------------------------
 Molecular Point Group                 Cs    NOp =  2
 Largest Abelian Subgroup              Cs    NOp =  2
 Nuclear Repulsion Energy =    89.3666737903 hartrees
 There are       16 alpha and       16 beta electrons
 Applying Cartesian multipole field
    Component          Value
    ---------          -----
     (2,0,0)        1.00000E-11
     (0,2,0)        2.00000E-11
     (0,0,2)       -3.00000E-11
 Nucleus-field energy     =     0.0000000017 hartrees
 Requested basis set is 6-311++G(d,p)
 There are 30 shells and 81 basis functions
 A cutoff of  1.0D-11 yielded    443 shell pairs
 There are      3359 function pairs (      3623 Cartesian)
 Smallest overlap matrix eigenvalue = 2.31E-04
 Guess MOs from SCF MO coefficient file

 -----------------------------------------------------------------------
  General SCF calculation program by
  Eric Jon Sundstrom, Paul Horn, Yuezhi Mao, Dmitri Zuev, Alec White,
  David Stuck, Shaama M.S., Shane Yost, Joonho Lee, David Small,
  Daniel Levine, Susi Lehtola, Hugh Burton, Evgeny Epifanovsky
 -----------------------------------------------------------------------
 Exchange:     0.2000 Hartree-Fock + 0.0800 Slater + 0.7200 B88
 Correlation:  0.1900 VWN1RPA + 0.8100 LYP
 Using SG-1 standard quadrature grid
 A restricted SCF calculation will be
 performed using DIIS
 SCF converges when DIIS error is below 1.0e-08
 ---------------------------------------
  Cycle       Energy         DIIS error
 ---------------------------------------
    1    -570.2847121721      9.06e-04  
    2    -570.2855262716      6.38e-04  
    3    -570.2854607751      7.10e-04  
    4    -570.2857894893      7.58e-05  
    5    -570.2857925666      4.76e-05  
    6    -570.2857944632      6.07e-06  
    7    -570.2857944957      1.67e-06  
    8    -570.2857944984      1.96e-07  
    9    -570.2857944984      7.94e-08  
   10    -570.2857944984      1.59e-08  
   11    -570.2857944984      2.50e-09  Convergence criterion met
 ---------------------------------------
 SCF time:   CPU 3.61s  wall 4.00s 
 SCF   energy in the final basis set =     -570.2857944984
 Total energy in the final basis set =     -570.2857944984

 --------------------------------------------------------------
             Orbital Energies (a.u.) and Symmetries
 --------------------------------------------------------------

 Alpha MOs, Restricted
 -- Occupied --                  
-101.57  -14.46  -14.41   -9.48   -7.25   -7.24   -7.24   -1.11
  1 A'    2 A'    3 A'    4 A'    5 A'    1 A"    6 A'    7 A'                 
 -0.858  -0.680  -0.529  -0.489  -0.470  -0.331  -0.329  -0.296
  8 A'    9 A'   10 A'   11 A'    2 A"   12 A'    3 A"   13 A'                 
 -- Virtual --                   
 -0.095  -0.063  -0.014   0.042   0.068   0.071   0.096   0.100
  4 A"   14 A'   15 A'   16 A'   17 A'    5 A"   18 A'   19 A'                 
  0.114   0.131   0.145   0.162   0.171   0.182   0.230   0.262
  6 A"   20 A'   21 A'    7 A"   22 A'   23 A'   24 A'   25 A'                 
  0.384   0.426   0.454   0.465   0.530   0.623   0.688   0.724
 26 A'   27 A'    8 A"   28 A'   29 A'   30 A'    9 A"   31 A'                 
  0.746   0.751   0.820   0.847   0.858   0.900   0.933   0.970
 32 A'   10 A"   33 A'   34 A'   11 A"   35 A'   12 A"   36 A'                 
  1.058   1.127   1.214   1.220   1.409   1.614   1.799   1.858
 37 A'   38 A'   13 A"   39 A'   40 A'   14 A"   41 A'   15 A"                 
  1.952   2.022   2.226   2.251   2.326   2.351   2.474   2.587
 42 A'   43 A'   16 A"   44 A'   45 A'   17 A"   46 A'   47 A'                 
  2.691   2.782   2.942   3.069   3.646   3.825   3.886   3.957
 18 A"   48 A'   49 A'   50 A'   19 A"   51 A'   20 A"   52 A'                 
  4.369   4.909   9.607  25.763  25.796  26.214  35.214  35.706
 53 A'   54 A'   55 A'   21 A"   56 A'   57 A'   58 A'   59 A'                 
215.577
 60 A'                                                                         

 Beta MOs, Restricted
 -- Occupied --                  
-101.57  -14.46  -14.41   -9.48   -7.25   -7.24   -7.24   -1.11
  1 A'    2 A'    3 A'    4 A'    5 A'    1 A"    6 A'    7 A'                 
 -0.858  -0.680  -0.529  -0.489  -0.470  -0.331  -0.329  -0.296
  8 A'    9 A'   10 A'   11 A'    2 A"   12 A'    3 A"   13 A'                 
 -- Virtual --                   
 -0.095  -0.063  -0.014   0.042   0.068   0.071   0.096   0.100
  4 A"   14 A'   15 A'   16 A'   17 A'    5 A"   18 A'   19 A'                 
  0.114   0.131   0.145   0.162   0.171   0.182   0.230   0.262
  6 A"   20 A'   21 A'    7 A"   22 A'   23 A'   24 A'   25 A'                 
  0.384   0.426   0.454   0.465   0.530   0.623   0.688   0.724
 26 A'   27 A'    8 A"   28 A'   29 A'   30 A'    9 A"   31 A'                 
  0.746   0.751   0.820   0.847   0.858   0.900   0.933   0.970
 32 A'   10 A"   33 A'   34 A'   11 A"   35 A'   12 A"   36 A'                 
  1.058   1.127   1.214   1.220   1.409   1.614   1.799   1.858
 37 A'   38 A'   13 A"   39 A'   40 A'   14 A"   41 A'   15 A"                 
  1.952   2.022   2.226   2.251   2.326   2.351   2.474   2.587
 42 A'   43 A'   16 A"   44 A'   45 A'   17 A"   46 A'   47 A'                 
  2.691   2.782   2.942   3.069   3.646   3.825   3.886   3.957
 18 A"   48 A'   49 A'   50 A'   19 A"   51 A'   20 A"   52 A'                 
  4.369   4.909   9.607  25.763  25.796  26.214  35.214  35.706
 53 A'   54 A'   55 A'   21 A"   56 A'   57 A'   58 A'   59 A'                 
215.577
 60 A'                                                                         
 --------------------------------------------------------------

          Ground-State Mulliken Net Atomic Charges

     Atom                 Charge (a.u.)
  ----------------------------------------
      1 N                     0.063533
      2 N                    -0.253092
      3 H                     0.267013
      4 Cl                   -0.077454
  ----------------------------------------
  Sum of atomic charges =    -0.000000

 -----------------------------------------------------------------
                    Cartesian Multipole Moments
 -----------------------------------------------------------------
    Charge (ESU x 10^10)
                 0.0000
    Dipole Moment (Debye)
         X       2.2516      Y      -0.4367      Z      -0.0000
       Tot       2.2936
    Quadrupole Moments (Debye-Ang)
        XX     -17.9788     XY      -1.5929     YY     -26.8664
        XZ       0.0000     YZ       0.0000     ZZ     -24.2441
    Octopole Moments (Debye-Ang^2)
       XXX      12.5082    XXY      -2.3356    XYY      -3.2455
       YYY      -1.2156    XXZ      -0.0000    XYZ      -0.0000
       YYZ       0.0000    XZZ      -0.2130    YZZ      -0.5151
       ZZZ      -0.0000
    Hexadecapole Moments (Debye-Ang^3)
      XXXX    -157.7420   XXXY      -9.1005   XXYY     -45.9862
      XYYY      -1.6752   YYYY     -46.5709   XXXZ       0.0000
      XXYZ       0.0000   XYYZ       0.0000   YYYZ       0.0000
      XXZZ     -39.9709   XYZZ      -0.3727   YYZZ     -11.6279
      XZZZ       0.0000   YZZZ       0.0000   ZZZZ     -25.7315
 -----------------------------------------------------------------
 Calculating analytic gradient of the SCF energy
 Gradient of SCF Energy
            1           2           3           4
    1  -0.0089379   0.0059047  -0.0047540   0.0077873
    2   0.0029482   0.0019002  -0.0005506  -0.0042978
    3  -0.0000000   0.0000000   0.0000000   0.0000000
 Max gradient component =       8.938E-03
 RMS gradient           =       4.369E-03
 Gradient time:  CPU 0.93 s  wall 0.93 s
 Geometry Optimization Parameters
   NAtoms,    NIC,     NZ,  NCons,   NDum,   NFix, NCnnct, MaxDiis
        4      14       4       0       0       0       0       0

 Cartesian Hessian Update
 Hessian Updated using BFGS Update


** GEOMETRY OPTIMIZATION IN DELOCALIZED INTERNAL COORDINATES **
   Searching for a Minimum

   Optimization Cycle:   3

                       Coordinates (Angstroms)
     ATOM                X               Y               Z
      1  N         0.7206897286   -0.5112721710    0.0000000000
      2  N         1.5311100730    0.3892676345    0.0000000000
      3  H         2.4425331544   -0.0890619283    0.0000000000
      4  Cl       -0.9877204848    0.0781934501    0.0000000000
   Point Group: cs    Number of degrees of freedom:     5


   Energy is   -570.285794498

 Hessian Updated using BFGS Update

  5 Hessian modes will be used to form the next step
  Hessian Eigenvalues:
     0.164272    0.214048    0.362125    0.417137    0.870783

 Minimum Search - Taking Simple RFO Step
 Searching for Lamda that Minimizes Along All modes
 Value Taken    Lamda =  -0.00061737
 Step Taken.  Stepsize is  0.054385

                             Maximum     Tolerance    Cnvgd?
         Gradient           0.008080      0.000300      NO
         Displacement       0.032077      0.001200      NO
         Energy change     -0.001074      0.000001      NO


 New Cartesian Coordinates Obtained by Inverse Iteration

 Displacement from previous Coordinates is:  0.054367
 ----------------------------------------------------------------
             Standard Nuclear Orientation (Angstroms)
    I     Atom           X                Y                Z
 ----------------------------------------------------------------
    1      N       0.7258093715    -0.5233151348     0.0000000000
    2      N       1.5296068522     0.3801294619     0.0000000000
    3      H       2.4537481913    -0.0779172112     0.0000000000
    4      Cl     -1.0025519438     0.0882298693     0.0000000000
 ----------------------------------------------------------------
 Molecular Point Group                 Cs    NOp =  2
 Largest Abelian Subgroup              Cs    NOp =  2
 Nuclear Repulsion Energy =    88.7628702456 hartrees
 There are       16 alpha and       16 beta electrons
 Applying Cartesian multipole field
    Component          Value
    ---------          -----
     (2,0,0)        1.00000E-11
     (0,2,0)        2.00000E-11
     (0,0,2)       -3.00000E-11
 Nucleus-field energy     =     0.0000000018 hartrees
 Requested basis set is 6-311++G(d,p)
 There are 30 shells and 81 basis functions
 A cutoff of  1.0D-11 yielded    442 shell pairs
 There are      3355 function pairs (      3619 Cartesian)
 Smallest overlap matrix eigenvalue = 2.30E-04
 Guess MOs from SCF MO coefficient file

 -----------------------------------------------------------------------
  General SCF calculation program by
  Eric Jon Sundstrom, Paul Horn, Yuezhi Mao, Dmitri Zuev, Alec White,
  David Stuck, Shaama M.S., Shane Yost, Joonho Lee, David Small,
  Daniel Levine, Susi Lehtola, Hugh Burton, Evgeny Epifanovsky
 -----------------------------------------------------------------------
 Exchange:     0.2000 Hartree-Fock + 0.0800 Slater + 0.7200 B88
 Correlation:  0.1900 VWN1RPA + 0.8100 LYP
 Using SG-1 standard quadrature grid
 A restricted SCF calculation will be
 performed using DIIS
 SCF converges when DIIS error is below 1.0e-08
 ---------------------------------------
  Cycle       Energy         DIIS error
 ---------------------------------------
    1    -570.2859051346      4.86e-04  
    2    -570.2861928331      2.28e-04  
    3    -570.2861393718      3.54e-04  
    4    -570.2862413340      3.38e-05  
    5    -570.2862418163      2.84e-05  
    6    -570.2862423701      3.02e-06  
    7    -570.2862423777      8.59e-07  
    8    -570.2862423783      1.48e-07  
    9    -570.2862423783      4.58e-08  
   10    -570.2862423783      9.70e-09  Convergence criterion met
 ---------------------------------------
 SCF time:   CPU 3.23s  wall 3.00s 
 SCF   energy in the final basis set =     -570.2862423783
 Total energy in the final basis set =     -570.2862423783

 --------------------------------------------------------------
             Orbital Energies (a.u.) and Symmetries
 --------------------------------------------------------------

 Alpha MOs, Restricted
 -- Occupied --                  
-101.57  -14.47  -14.42   -9.48   -7.25   -7.24   -7.23   -1.12
  1 A'    2 A'    3 A'    4 A'    5 A'    1 A"    6 A'    7 A'                 
 -0.851  -0.683  -0.528  -0.490  -0.471  -0.328  -0.327  -0.298
  8 A'    9 A'   10 A'   11 A'    2 A"   12 A'    3 A"   13 A'                 
 -- Virtual --                   
 -0.096  -0.071  -0.015   0.043   0.068   0.071   0.096   0.100
  4 A"   14 A'   15 A'   16 A'   17 A'    5 A"   18 A'   19 A'                 
  0.113   0.129   0.144   0.161   0.170   0.182   0.230   0.263
  6 A"   20 A'   21 A'    7 A"   22 A'   23 A'   24 A'   25 A'                 
  0.385   0.427   0.456   0.467   0.529   0.621   0.689   0.723
 26 A'   27 A'    8 A"   28 A'   29 A'   30 A'    9 A"   31 A'                 
  0.745   0.750   0.818   0.851   0.861   0.901   0.934   0.966
 32 A'   10 A"   33 A'   34 A'   11 A"   35 A'   12 A"   36 A'                 
  1.051   1.126   1.212   1.221   1.408   1.613   1.791   1.853
 37 A'   38 A'   13 A"   39 A'   40 A'   14 A"   41 A'   15 A"                 
  1.941   2.011   2.226   2.252   2.324   2.347   2.472   2.583
 42 A'   43 A'   16 A"   44 A'   45 A'   17 A"   46 A'   47 A'                 
  2.693   2.777   2.946   3.066   3.644   3.819   3.884   3.956
 18 A"   48 A'   49 A'   50 A'   19 A"   51 A'   20 A"   52 A'                 
  4.361   4.909   9.602  25.764  25.796  26.213  35.210  35.711
 53 A'   54 A'   55 A'   21 A"   56 A'   57 A'   58 A'   59 A'                 
215.572
 60 A'                                                                         

 Beta MOs, Restricted
 -- Occupied --                  
-101.57  -14.47  -14.42   -9.48   -7.25   -7.24   -7.23   -1.12
  1 A'    2 A'    3 A'    4 A'    5 A'    1 A"    6 A'    7 A'                 
 -0.851  -0.683  -0.528  -0.490  -0.471  -0.328  -0.327  -0.298
  8 A'    9 A'   10 A'   11 A'    2 A"   12 A'    3 A"   13 A'                 
 -- Virtual --                   
 -0.096  -0.071  -0.015   0.043   0.068   0.071   0.096   0.100
  4 A"   14 A'   15 A'   16 A'   17 A'    5 A"   18 A'   19 A'                 
  0.113   0.129   0.144   0.161   0.170   0.182   0.230   0.263
  6 A"   20 A'   21 A'    7 A"   22 A'   23 A'   24 A'   25 A'                 
  0.385   0.427   0.456   0.467   0.529   0.621   0.689   0.723
 26 A'   27 A'    8 A"   28 A'   29 A'   30 A'    9 A"   31 A'                 
  0.745   0.750   0.818   0.851   0.861   0.901   0.934   0.966
 32 A'   10 A"   33 A'   34 A'   11 A"   35 A'   12 A"   36 A'                 
  1.051   1.126   1.212   1.221   1.408   1.613   1.791   1.853
 37 A'   38 A'   13 A"   39 A'   40 A'   14 A"   41 A'   15 A"                 
  1.941   2.011   2.226   2.252   2.324   2.347   2.472   2.583
 42 A'   43 A'   16 A"   44 A'   45 A'   17 A"   46 A'   47 A'                 
  2.693   2.777   2.946   3.066   3.644   3.819   3.884   3.956
 18 A"   48 A'   49 A'   50 A'   19 A"   51 A'   20 A"   52 A'                 
  4.361   4.909   9.602  25.764  25.796  26.213  35.210  35.711
 53 A'   54 A'   55 A'   21 A"   56 A'   57 A'   58 A'   59 A'                 
215.572
 60 A'                                                                         
 --------------------------------------------------------------

          Ground-State Mulliken Net Atomic Charges

     Atom                 Charge (a.u.)
  ----------------------------------------
      1 N                     0.066921
      2 N                    -0.246933
      3 H                     0.268969
      4 Cl                   -0.088957
  ----------------------------------------
  Sum of atomic charges =     0.000000

 -----------------------------------------------------------------
                    Cartesian Multipole Moments
 -----------------------------------------------------------------
    Charge (ESU x 10^10)
                 0.0000
    Dipole Moment (Debye)
         X       2.4459      Y      -0.4288      Z      -0.0000
       Tot       2.4832
    Quadrupole Moments (Debye-Ang)
        XX     -17.8278     XY      -1.5453     YY     -26.8307
        XZ      -0.0000     YZ      -0.0000     ZZ     -24.2847
    Octopole Moments (Debye-Ang^2)
       XXX      13.9821    XXY      -2.1463    XYY      -2.9445
       YYY      -1.2320    XXZ       0.0000    XYZ      -0.0000
       YYZ      -0.0000    XZZ       0.0663    YZZ      -0.5399
       ZZZ      -0.0000
    Hexadecapole Moments (Debye-Ang^3)
      XXXX    -158.7013   XXXY      -8.0021   XXYY     -46.3193
      XYYY      -0.7828   YYYY     -46.7379   XXXZ      -0.0000
      XXYZ      -0.0000   XYYZ      -0.0000   YYYZ      -0.0000
      XXZZ     -40.4209   XYZZ      -0.0913   YYZZ     -11.6740
      XZZZ      -0.0000   YZZZ      -0.0000   ZZZZ     -25.8320
 -----------------------------------------------------------------
 Calculating analytic gradient of the SCF energy
 Gradient of SCF Energy
            1           2           3           4
    1  -0.0060812   0.0052777  -0.0027249   0.0035285
    2  -0.0012412   0.0029651   0.0001109  -0.0018348
    3   0.0000000  -0.0000000   0.0000000  -0.0000000
 Max gradient component =       6.081E-03
 RMS gradient           =       2.864E-03
 Gradient time:  CPU 0.88 s  wall 0.88 s
 Geometry Optimization Parameters
   NAtoms,    NIC,     NZ,  NCons,   NDum,   NFix, NCnnct, MaxDiis
        4      14       4       0       0       0       0       0

 Cartesian Hessian Update
 Hessian Updated using BFGS Update


** GEOMETRY OPTIMIZATION IN DELOCALIZED INTERNAL COORDINATES **
   Searching for a Minimum

   Optimization Cycle:   4

                       Coordinates (Angstroms)
     ATOM                X               Y               Z
      1  N         0.7258093715   -0.5233151348    0.0000000000
      2  N         1.5296068522    0.3801294619    0.0000000000
      3  H         2.4537481913   -0.0779172112    0.0000000000
      4  Cl       -1.0025519438    0.0882298693    0.0000000000
   Point Group: cs    Number of degrees of freedom:     5


   Energy is   -570.286242378

 Hessian Updated using BFGS Update

  5 Hessian modes will be used to form the next step
  Hessian Eigenvalues:
     0.099547    0.202664    0.360640    0.386514    0.889004

 Minimum Search - Taking Simple RFO Step
 Searching for Lamda that Minimizes Along All modes
 Value Taken    Lamda =  -0.00029444
 Step Taken.  Stepsize is  0.051231

                             Maximum     Tolerance    Cnvgd?
         Gradient           0.005912      0.000300      NO
         Displacement       0.035580      0.001200      NO
         Energy change     -0.000448      0.000001      NO


 New Cartesian Coordinates Obtained by Inverse Iteration

 Displacement from previous Coordinates is:  0.046280
 ----------------------------------------------------------------
             Standard Nuclear Orientation (Angstroms)
    I     Atom           X                Y                Z
 ----------------------------------------------------------------
    1      N       0.7320862351    -0.5309093035     0.0000000000
    2      N       1.5275971349     0.3720249773     0.0000000000
    3      H       2.4638747113    -0.0699495145     0.0000000000
    4      Cl     -1.0169456100     0.0959608259     0.0000000000
 ----------------------------------------------------------------
 Molecular Point Group                 Cs    NOp =  2
 Largest Abelian Subgroup              Cs    NOp =  2
 Nuclear Repulsion Energy =    88.2699651438 hartrees
 There are       16 alpha and       16 beta electrons
 Applying Cartesian multipole field
    Component          Value
    ---------          -----
     (2,0,0)        1.00000E-11
     (0,2,0)        2.00000E-11
     (0,0,2)       -3.00000E-11
 Nucleus-field energy     =     0.0000000018 hartrees
 Requested basis set is 6-311++G(d,p)
 There are 30 shells and 81 basis functions
 A cutoff of  1.0D-11 yielded    441 shell pairs
 There are      3343 function pairs (      3607 Cartesian)
 Smallest overlap matrix eigenvalue = 2.26E-04
 Guess MOs from SCF MO coefficient file

 -----------------------------------------------------------------------
  General SCF calculation program by
  Eric Jon Sundstrom, Paul Horn, Yuezhi Mao, Dmitri Zuev, Alec White,
  David Stuck, Shaama M.S., Shane Yost, Joonho Lee, David Small,
  Daniel Levine, Susi Lehtola, Hugh Burton, Evgeny Epifanovsky
 -----------------------------------------------------------------------
 Exchange:     0.2000 Hartree-Fock + 0.0800 Slater + 0.7200 B88
 Correlation:  0.1900 VWN1RPA + 0.8100 LYP
 Using SG-1 standard quadrature grid
 A restricted SCF calculation will be
 performed using DIIS
 SCF converges when DIIS error is below 1.0e-08
 ---------------------------------------
  Cycle       Energy         DIIS error
 ---------------------------------------
    1    -570.2860998246      4.65e-04  
    2    -570.2863661269      1.91e-04  
    3    -570.2863148218      3.19e-04  
    4    -570.2864032196      2.84e-05  
    5    -570.2864035093      2.51e-05  
    6    -570.2864039381      4.91e-06  
    7    -570.2864039541      1.39e-06  
    8    -570.2864039558      2.99e-07  
    9    -570.2864039558      7.06e-08  
   10    -570.2864039558      1.03e-08  
   11    -570.2864039558      1.33e-09  Convergence criterion met
 ---------------------------------------
 SCF time:   CPU 3.48s  wall 3.00s 
 SCF   energy in the final basis set =     -570.2864039558
 Total energy in the final basis set =     -570.2864039558

 --------------------------------------------------------------
             Orbital Energies (a.u.) and Symmetries
 --------------------------------------------------------------

 Alpha MOs, Restricted
 -- Occupied --                  
-101.56  -14.47  -14.42   -9.48   -7.24   -7.23   -7.23   -1.12
  1 A'    2 A'    3 A'    4 A'    5 A'    1 A"    6 A'    7 A'                 
 -0.845  -0.685  -0.528  -0.490  -0.473  -0.325  -0.325  -0.298
  8 A'    9 A'   10 A'   11 A'    2 A"    3 A"   12 A'   13 A'                 
 -- Virtual --                   
 -0.096  -0.077  -0.017   0.044   0.067   0.072   0.095   0.100
  4 A"   14 A'   15 A'   16 A'   17 A'    5 A"   18 A'   19 A'                 
  0.113   0.127   0.144   0.161   0.169   0.181   0.230   0.264
  6 A"   20 A'   21 A'    7 A"   22 A'   23 A'   24 A'   25 A'                 
  0.390   0.429   0.458   0.469   0.526   0.619   0.689   0.722
 26 A'   27 A'    8 A"   28 A'   29 A'   30 A'    9 A"   31 A'                 
  0.746   0.748   0.816   0.856   0.865   0.903   0.935   0.961
 32 A'   10 A"   33 A'   34 A'   11 A"   35 A'   12 A"   36 A'                 
  1.045   1.126   1.210   1.222   1.408   1.614   1.782   1.847
 37 A'   38 A'   13 A"   39 A'   40 A'   14 A"   41 A'   15 A"                 
  1.929   2.004   2.227   2.253   2.326   2.343   2.471   2.580
 42 A'   43 A'   16 A"   44 A'   45 A'   17 A"   46 A'   47 A'                 
  2.699   2.773   2.951   3.065   3.643   3.814   3.884   3.962
 18 A"   48 A'   49 A'   50 A'   19 A"   51 A'   20 A"   52 A'                 
  4.355   4.903   9.600  25.765  25.797  26.209  35.203  35.730
 53 A'   54 A'   55 A'   21 A"   56 A'   57 A'   58 A'   59 A'                 
215.569
 60 A'                                                                         

 Beta MOs, Restricted
 -- Occupied --                  
-101.56  -14.47  -14.42   -9.48   -7.24   -7.23   -7.23   -1.12
  1 A'    2 A'    3 A'    4 A'    5 A'    1 A"    6 A'    7 A'                 
 -0.845  -0.685  -0.528  -0.490  -0.473  -0.325  -0.325  -0.298
  8 A'    9 A'   10 A'   11 A'    2 A"    3 A"   12 A'   13 A'                 
 -- Virtual --                   
 -0.096  -0.077  -0.017   0.044   0.067   0.072   0.095   0.100
  4 A"   14 A'   15 A'   16 A'   17 A'    5 A"   18 A'   19 A'                 
  0.113   0.127   0.144   0.161   0.169   0.181   0.230   0.264
  6 A"   20 A'   21 A'    7 A"   22 A'   23 A'   24 A'   25 A'                 
  0.390   0.429   0.458   0.469   0.526   0.619   0.689   0.722
 26 A'   27 A'    8 A"   28 A'   29 A'   30 A'    9 A"   31 A'                 
  0.746   0.748   0.816   0.856   0.865   0.903   0.935   0.961
 32 A'   10 A"   33 A'   34 A'   11 A"   35 A'   12 A"   36 A'                 
  1.045   1.126   1.210   1.222   1.408   1.614   1.782   1.847
 37 A'   38 A'   13 A"   39 A'   40 A'   14 A"   41 A'   15 A"                 
  1.929   2.004   2.227   2.253   2.326   2.343   2.471   2.580
 42 A'   43 A'   16 A"   44 A'   45 A'   17 A"   46 A'   47 A'                 
  2.699   2.773   2.951   3.065   3.643   3.814   3.884   3.962
 18 A"   48 A'   49 A'   50 A'   19 A"   51 A'   20 A"   52 A'                 
  4.355   4.903   9.600  25.765  25.797  26.209  35.203  35.730
 53 A'   54 A'   55 A'   21 A"   56 A'   57 A'   58 A'   59 A'                 
215.569
 60 A'                                                                         
 --------------------------------------------------------------

          Ground-State Mulliken Net Atomic Charges

     Atom                 Charge (a.u.)
  ----------------------------------------
      1 N                     0.070663
      2 N                    -0.239877
      3 H                     0.270901
      4 Cl                   -0.101688
  ----------------------------------------
  Sum of atomic charges =     0.000000

 -----------------------------------------------------------------
                    Cartesian Multipole Moments
 -----------------------------------------------------------------
    Charge (ESU x 10^10)
                 0.0000
    Dipole Moment (Debye)
         X       2.6478      Y      -0.4233      Z      -0.0000
       Tot       2.6815
    Quadrupole Moments (Debye-Ang)
        XX     -17.6901     XY      -1.4980     YY     -26.7908
        XZ       0.0000     YZ       0.0000     ZZ     -24.3165
    Octopole Moments (Debye-Ang^2)
       XXX      15.4257    XXY      -2.0142    XYY      -2.6310
       YYY      -1.2597    XXZ      -0.0000    XYZ       0.0000
       YYZ       0.0000    XZZ       0.3484    YZZ      -0.5644
       ZZZ      -0.0000
    Hexadecapole Moments (Debye-Ang^3)
      XXXX    -159.7817   XXXY      -7.0792   XXYY     -46.6424
      XYYY      -0.0175   YYYY     -46.7658   XXXZ       0.0000
      XXYZ       0.0000   XYYZ       0.0000   YYYZ       0.0000
      XXZZ     -40.8623   XYZZ       0.1490   YYZZ     -11.6971
      XZZZ       0.0000   YZZZ       0.0000   ZZZZ     -25.9185
 -----------------------------------------------------------------
 Calculating analytic gradient of the SCF energy
 Gradient of SCF Energy
            1           2           3           4
    1  -0.0005682  -0.0000643   0.0000481   0.0005844
    2  -0.0003973   0.0007984  -0.0002851  -0.0001159
    3  -0.0000000   0.0000000  -0.0000000   0.0000000
 Max gradient component =       7.984E-04
 RMS gradient           =       3.606E-04
 Gradient time:  CPU 0.88 s  wall 0.88 s
 Geometry Optimization Parameters
   NAtoms,    NIC,     NZ,  NCons,   NDum,   NFix, NCnnct, MaxDiis
        4      14       4       0       0       0       0       0

 Cartesian Hessian Update
 Hessian Updated using BFGS Update


** GEOMETRY OPTIMIZATION IN DELOCALIZED INTERNAL COORDINATES **
   Searching for a Minimum

   Optimization Cycle:   5

                       Coordinates (Angstroms)
     ATOM                X               Y               Z
      1  N         0.7320862351   -0.5309093035    0.0000000000
      2  N         1.5275971349    0.3720249773    0.0000000000
      3  H         2.4638747113   -0.0699495145    0.0000000000
      4  Cl       -1.0169456100    0.0959608259    0.0000000000
   Point Group: cs    Number of degrees of freedom:     5


   Energy is   -570.286403956

 Hessian Updated using BFGS Update

  5 Hessian modes will be used to form the next step
  Hessian Eigenvalues:
     0.087024    0.200276    0.360903    0.396627    0.888163

 Minimum Search - Taking Simple RFO Step
 Searching for Lamda that Minimizes Along All modes
 Value Taken    Lamda =  -0.00000662
 Step Taken.  Stepsize is  0.008170

                             Maximum     Tolerance    Cnvgd?
         Gradient           0.000539      0.000300      NO
         Displacement       0.005431      0.001200      NO
         Energy change     -0.000162      0.000001      NO


 New Cartesian Coordinates Obtained by Inverse Iteration

 Displacement from previous Coordinates is:  0.007728
 ----------------------------------------------------------------
             Standard Nuclear Orientation (Angstroms)
    I     Atom           X                Y                Z
 ----------------------------------------------------------------
    1      N       0.7327881589    -0.5315318182     0.0000000000
    2      N       1.5281026019     0.3704325000     0.0000000000
    3      H       2.4654829803    -0.0686355664     0.0000000000
    4      Cl     -1.0197612698     0.0968618699     0.0000000000
 ----------------------------------------------------------------
 Molecular Point Group                 Cs    NOp =  2
 Largest Abelian Subgroup              Cs    NOp =  2
 Nuclear Repulsion Energy =    88.1825449368 hartrees
 There are       16 alpha and       16 beta electrons
 Applying Cartesian multipole field
    Component          Value
    ---------          -----
     (2,0,0)        1.00000E-11
     (0,2,0)        2.00000E-11
     (0,0,2)       -3.00000E-11
 Nucleus-field energy     =     0.0000000018 hartrees
 Requested basis set is 6-311++G(d,p)
 There are 30 shells and 81 basis functions
 A cutoff of  1.0D-11 yielded    441 shell pairs
 There are      3343 function pairs (      3607 Cartesian)
 Smallest overlap matrix eigenvalue = 2.25E-04
 Guess MOs from SCF MO coefficient file

 -----------------------------------------------------------------------
  General SCF calculation program by
  Eric Jon Sundstrom, Paul Horn, Yuezhi Mao, Dmitri Zuev, Alec White,
  David Stuck, Shaama M.S., Shane Yost, Joonho Lee, David Small,
  Daniel Levine, Susi Lehtola, Hugh Burton, Evgeny Epifanovsky
 -----------------------------------------------------------------------
 Exchange:     0.2000 Hartree-Fock + 0.0800 Slater + 0.7200 B88
 Correlation:  0.1900 VWN1RPA + 0.8100 LYP
 Using SG-1 standard quadrature grid
 A restricted SCF calculation will be
 performed using DIIS
 SCF converges when DIIS error is below 1.0e-08
 ---------------------------------------
  Cycle       Energy         DIIS error
 ---------------------------------------
    1    -570.2864003755      6.95e-05  
    2    -570.2864064527      3.43e-05  
    3    -570.2864053391      5.29e-05  
    4    -570.2864074915      5.41e-06  
    5    -570.2864075021      4.72e-06  
    6    -570.2864075189      7.63e-07  
    7    -570.2864075193      2.50e-07  
    8    -570.2864075194      5.17e-08  
    9    -570.2864075194      1.16e-08  
   10    -570.2864075194      1.35e-09  Convergence criterion met
 ---------------------------------------
 SCF time:   CPU 3.14s  wall 4.00s 
 SCF   energy in the final basis set =     -570.2864075194
 Total energy in the final basis set =     -570.2864075194

 --------------------------------------------------------------
             Orbital Energies (a.u.) and Symmetries
 --------------------------------------------------------------

 Alpha MOs, Restricted
 -- Occupied --                  
-101.56  -14.47  -14.42   -9.48   -7.24   -7.23   -7.23   -1.12
  1 A'    2 A'    3 A'    4 A'    5 A'    1 A"    6 A'    7 A'                 
 -0.844  -0.685  -0.528  -0.490  -0.473  -0.325  -0.324  -0.298
  8 A'    9 A'   10 A'   11 A'    2 A"    3 A"   12 A'   13 A'                 
 -- Virtual --                   
 -0.096  -0.078  -0.017   0.044   0.067   0.072   0.095   0.100
  4 A"   14 A'   15 A'   16 A'   17 A'    5 A"   18 A'   19 A'                 
  0.113   0.127   0.144   0.161   0.169   0.181   0.230   0.264
  6 A"   20 A'   21 A'    7 A"   22 A'   23 A'   24 A'   25 A'                 
  0.391   0.430   0.458   0.469   0.527   0.619   0.690   0.722
 26 A'   27 A'    8 A"   28 A'   29 A'   30 A'    9 A"   31 A'                 
  0.746   0.748   0.816   0.857   0.865   0.903   0.935   0.960
 32 A'   10 A"   33 A'   34 A'   11 A"   35 A'   12 A"   36 A'                 
  1.044   1.126   1.210   1.222   1.409   1.614   1.781   1.846
 37 A'   38 A'   13 A"   39 A'   40 A'   14 A"   41 A'   15 A"                 
  1.927   2.003   2.227   2.253   2.326   2.342   2.470   2.579
 42 A'   43 A'   16 A"   44 A'   45 A'   17 A"   46 A'   47 A'                 
  2.700   2.773   2.953   3.065   3.642   3.813   3.884   3.963
 18 A"   48 A'   49 A'   50 A'   19 A"   51 A'   20 A"   52 A'                 
  4.354   4.903   9.600  25.766  25.797  26.208  35.202  35.733
 53 A'   54 A'   55 A'   21 A"   56 A'   57 A'   58 A'   59 A'                 
215.569
 60 A'                                                                         

 Beta MOs, Restricted
 -- Occupied --                  
-101.56  -14.47  -14.42   -9.48   -7.24   -7.23   -7.23   -1.12
  1 A'    2 A'    3 A'    4 A'    5 A'    1 A"    6 A'    7 A'                 
 -0.844  -0.685  -0.528  -0.490  -0.473  -0.325  -0.324  -0.298
  8 A'    9 A'   10 A'   11 A'    2 A"    3 A"   12 A'   13 A'                 
 -- Virtual --                   
 -0.096  -0.078  -0.017   0.044   0.067   0.072   0.095   0.100
  4 A"   14 A'   15 A'   16 A'   17 A'    5 A"   18 A'   19 A'                 
  0.113   0.127   0.144   0.161   0.169   0.181   0.230   0.264
  6 A"   20 A'   21 A'    7 A"   22 A'   23 A'   24 A'   25 A'                 
  0.391   0.430   0.458   0.469   0.527   0.619   0.690   0.722
 26 A'   27 A'    8 A"   28 A'   29 A'   30 A'    9 A"   31 A'                 
  0.746   0.748   0.816   0.857   0.865   0.903   0.935   0.960
 32 A'   10 A"   33 A'   34 A'   11 A"   35 A'   12 A"   36 A'                 
  1.044   1.126   1.210   1.222   1.409   1.614   1.781   1.846
 37 A'   38 A'   13 A"   39 A'   40 A'   14 A"   41 A'   15 A"                 
  1.927   2.003   2.227   2.253   2.326   2.342   2.470   2.579
 42 A'   43 A'   16 A"   44 A'   45 A'   17 A"   46 A'   47 A'                 
  2.700   2.773   2.953   3.065   3.642   3.813   3.884   3.963
 18 A"   48 A'   49 A'   50 A'   19 A"   51 A'   20 A"   52 A'                 
  4.354   4.903   9.600  25.766  25.797  26.208  35.202  35.733
 53 A'   54 A'   55 A'   21 A"   56 A'   57 A'   58 A'   59 A'                 
215.569
 60 A'                                                                         
 --------------------------------------------------------------

          Ground-State Mulliken Net Atomic Charges

     Atom                 Charge (a.u.)
  ----------------------------------------
      1 N                     0.070994
      2 N                    -0.238978
      3 H                     0.271443
      4 Cl                   -0.103460
  ----------------------------------------
  Sum of atomic charges =     0.000000

 -----------------------------------------------------------------
                    Cartesian Multipole Moments
 -----------------------------------------------------------------
    Charge (ESU x 10^10)
                 0.0000
    Dipole Moment (Debye)
         X       2.6794      Y      -0.4227      Z      -0.0000
       Tot       2.7125
    Quadrupole Moments (Debye-Ang)
        XX     -17.6640     XY      -1.4903     YY     -26.7861
        XZ       0.0000     YZ       0.0000     ZZ     -24.3208
    Octopole Moments (Debye-Ang^2)
       XXX      15.6776    XXY      -1.9992    XYY      -2.5761
       YYY      -1.2589    XXZ      -0.0000    XYZ       0.0000
       YYZ       0.0000    XZZ       0.3975    YZZ      -0.5660
       ZZZ      -0.0000
    Hexadecapole Moments (Debye-Ang^3)
      XXXX    -160.0227   XXXY      -6.9501   XXYY     -46.7199
      XYYY       0.0837   YYYY     -46.7442   XXXZ       0.0000
      XXYZ       0.0000   XYYZ       0.0000   YYYZ       0.0000
      XXZZ     -40.9530   XYZZ       0.1808   YYZZ     -11.6968
      XZZZ       0.0000   YZZZ       0.0000   ZZZZ     -25.9318
 -----------------------------------------------------------------
 Calculating analytic gradient of the SCF energy
 Gradient of SCF Energy
            1           2           3           4
    1  -0.0000746   0.0000050   0.0000112   0.0000584
    2  -0.0000582   0.0000693  -0.0000051  -0.0000060
    3  -0.0000000   0.0000000  -0.0000000   0.0000000
 Max gradient component =       7.463E-05
 RMS gradient           =       3.806E-05
 Gradient time:  CPU 0.88 s  wall 0.88 s
 Geometry Optimization Parameters
   NAtoms,    NIC,     NZ,  NCons,   NDum,   NFix, NCnnct, MaxDiis
        4      14       4       0       0       0       0       0

 Cartesian Hessian Update
 Hessian Updated using BFGS Update


** GEOMETRY OPTIMIZATION IN DELOCALIZED INTERNAL COORDINATES **
   Searching for a Minimum

   Optimization Cycle:   6

                       Coordinates (Angstroms)
     ATOM                X               Y               Z
      1  N         0.7327881589   -0.5315318182    0.0000000000
      2  N         1.5281026019    0.3704325000    0.0000000000
      3  H         2.4654829803   -0.0686355664    0.0000000000
      4  Cl       -1.0197612698    0.0968618699    0.0000000000
   Point Group: cs    Number of degrees of freedom:     5


   Energy is   -570.286407519

 Hessian Updated using BFGS Update

  5 Hessian modes will be used to form the next step
  Hessian Eigenvalues:
     0.080674    0.202297    0.360192    0.391130    0.886043

 Minimum Search - Taking Simple RFO Step
 Searching for Lamda that Minimizes Along All modes
 Value Taken    Lamda =   0.00000000
 Step Taken.  Stepsize is  0.000758

                             Maximum     Tolerance    Cnvgd?
         Gradient           0.000053      0.000300     YES
         Displacement       0.000521      0.001200     YES
         Energy change     -0.000004      0.000001      NO


                       Distance Matrix (Angstroms)
             N (  1)   N (  2)   H (  3)
   N (  2)  1.202524
   H (  3)  1.793462  1.035115
   Cl(  4)  1.861802  2.562509  3.489171

 Final energy is   -570.28640751938974     


 ******************************
 **  OPTIMIZATION CONVERGED  **
 ******************************

                       Coordinates (Angstroms)
     ATOM                X               Y               Z
      1  N         0.7327881589   -0.5315318182    0.0000000000
      2  N         1.5281026019    0.3704325000    0.0000000000
      3  H         2.4654829803   -0.0686355664    0.0000000000
      4  Cl       -1.0197612698    0.0968618699    0.0000000000

Z-matrix Print:
$molecule
0 1
Cl
N  1 1.861802
N  2 1.202524 1 111.678710
H  3 1.035115 2 106.306154 1 -180.000000 0
$end


 --------------------------------------------------------------
             Orbital Energies (a.u.) and Symmetries
 --------------------------------------------------------------

 Alpha MOs, Restricted
 -- Occupied --                  
-101.56  -14.47  -14.42   -9.48   -7.24   -7.23   -7.23   -1.12
  1 A'    2 A'    3 A'    4 A'    5 A'    1 A"    6 A'    7 A'                 
 -0.844  -0.685  -0.528  -0.490  -0.473  -0.325  -0.324  -0.298
  8 A'    9 A'   10 A'   11 A'    2 A"    3 A"   12 A'   13 A'                 
 -- Virtual --                   
 -0.096  -0.078  -0.017   0.044   0.067   0.072   0.095   0.100
  4 A"   14 A'   15 A'   16 A'   17 A'    5 A"   18 A'   19 A'                 
  0.113   0.127   0.144   0.161   0.169   0.181   0.230   0.264
  6 A"   20 A'   21 A'    7 A"   22 A'   23 A'   24 A'   25 A'                 
  0.391   0.430   0.458   0.469   0.527   0.619   0.690   0.722
 26 A'   27 A'    8 A"   28 A'   29 A'   30 A'    9 A"   31 A'                 
  0.746   0.748   0.816   0.857   0.865   0.903   0.935   0.960
 32 A'   10 A"   33 A'   34 A'   11 A"   35 A'   12 A"   36 A'                 
  1.044   1.126   1.210   1.222   1.409   1.614   1.781   1.846
 37 A'   38 A'   13 A"   39 A'   40 A'   14 A"   41 A'   15 A"                 
  1.927   2.003   2.227   2.253   2.326   2.342   2.470   2.579
 42 A'   43 A'   16 A"   44 A'   45 A'   17 A"   46 A'   47 A'                 
  2.700   2.773   2.953   3.065   3.642   3.813   3.884   3.963
 18 A"   48 A'   49 A'   50 A'   19 A"   51 A'   20 A"   52 A'                 
  4.354   4.903   9.600  25.766  25.797  26.208  35.202  35.733
 53 A'   54 A'   55 A'   21 A"   56 A'   57 A'   58 A'   59 A'                 
215.569
 60 A'                                                                         

 Beta MOs, Restricted
 -- Occupied --                  
-101.56  -14.47  -14.42   -9.48   -7.24   -7.23   -7.23   -1.12
  1 A'    2 A'    3 A'    4 A'    5 A'    1 A"    6 A'    7 A'                 
 -0.844  -0.685  -0.528  -0.490  -0.473  -0.325  -0.324  -0.298
  8 A'    9 A'   10 A'   11 A'    2 A"    3 A"   12 A'   13 A'                 
 -- Virtual --                   
 -0.096  -0.078  -0.017   0.044   0.067   0.072   0.095   0.100
  4 A"   14 A'   15 A'   16 A'   17 A'    5 A"   18 A'   19 A'                 
  0.113   0.127   0.144   0.161   0.169   0.181   0.230   0.264
  6 A"   20 A'   21 A'    7 A"   22 A'   23 A'   24 A'   25 A'                 
  0.391   0.430   0.458   0.469   0.527   0.619   0.690   0.722
 26 A'   27 A'    8 A"   28 A'   29 A'   30 A'    9 A"   31 A'                 
  0.746   0.748   0.816   0.857   0.865   0.903   0.935   0.960
 32 A'   10 A"   33 A'   34 A'   11 A"   35 A'   12 A"   36 A'                 
  1.044   1.126   1.210   1.222   1.409   1.614   1.781   1.846
 37 A'   38 A'   13 A"   39 A'   40 A'   14 A"   41 A'   15 A"                 
  1.927   2.003   2.227   2.253   2.326   2.342   2.470   2.579
 42 A'   43 A'   16 A"   44 A'   45 A'   17 A"   46 A'   47 A'                 
  2.700   2.773   2.953   3.065   3.642   3.813   3.884   3.963
 18 A"   48 A'   49 A'   50 A'   19 A"   51 A'   20 A"   52 A'                 
  4.354   4.903   9.600  25.766  25.797  26.208  35.202  35.733
 53 A'   54 A'   55 A'   21 A"   56 A'   57 A'   58 A'   59 A'                 
215.569
 60 A'                                                                         
 --------------------------------------------------------------

          Ground-State Mulliken Net Atomic Charges

     Atom                 Charge (a.u.)
  ----------------------------------------
      1 N                     0.070994
      2 N                    -0.238978
      3 H                     0.271443
      4 Cl                   -0.103460
  ----------------------------------------
  Sum of atomic charges =     0.000000

 -----------------------------------------------------------------
                    Cartesian Multipole Moments
 -----------------------------------------------------------------
    Charge (ESU x 10^10)
                 0.0000
    Dipole Moment (Debye)
         X       2.6794      Y      -0.4227      Z      -0.0000
       Tot       2.7125
    Quadrupole Moments (Debye-Ang)
        XX     -17.6640     XY      -1.4903     YY     -26.7861
        XZ       0.0000     YZ       0.0000     ZZ     -24.3208
    Octopole Moments (Debye-Ang^2)
       XXX      15.6776    XXY      -1.9992    XYY      -2.5761
       YYY      -1.2589    XXZ      -0.0000    XYZ       0.0000
       YYZ       0.0000    XZZ       0.3975    YZZ      -0.5660
       ZZZ      -0.0000
    Hexadecapole Moments (Debye-Ang^3)
      XXXX    -160.0227   XXXY      -6.9501   XXYY     -46.7199
      XYYY       0.0837   YYYY     -46.7442   XXXZ       0.0000
      XXYZ       0.0000   XYYZ       0.0000   YYYZ       0.0000
      XXZZ     -40.9530   XYZZ       0.1808   YYZZ     -11.6968
      XZZZ       0.0000   YZZZ       0.0000   ZZZZ     -25.9318
 -----------------------------------------------------------------
Archival summary:
1\1\TWL02\OPT\ProcedureUnspecified\BasisUnspecified\l121\taweetha\TueOct3014:17:232018TueOct3014:17:232018\0\\#,OPT,ProcedureUnspecified,BasisUnspecified,\\0,1\Cl\N,1,1.8618\N,2,1.20252,1,111.679\H,3,1.03511,2,106.306,1,-180,0\\\@

 Total job time:  26.76s(wall), 26.49s(cpu) 
 Tue Oct 30 14:17:23 2018

        *************************************************************
        *                                                           *
        *  Thank you very much for using Q-Chem.  Have a nice day.  *
        *                                                           *
        *************************************************************


 
User input: 2 of 2 
 
Q-Chem Developer Version!
                  Welcome to Q-Chem
     A Quantum Leap Into The Future Of Chemistry


 Q-Chem 5.1, Q-Chem, Inc., Pleasanton, CA (2018)

 Yihan Shao,  Zhengting Gan,  E. Epifanovsky,  A. T. B. Gilbert,  M. Wormit,  
 J. Kussmann,  A. W. Lange,  A. Behn,  Jia Deng,  Xintian Feng,  D. Ghosh,  
 M. Goldey,  P. R. Horn,  L. D. Jacobson,  I. Kaliman,  T. Kus,  A. Landau,  
 Jie Liu,  E. I. Proynov,  R. M. Richard,  R. P. Steele,  E. J. Sundstrom,  
 H. L. Woodcock III,  P. M. Zimmerman,  D. Zuev,  B. Albrecht,  E. Alguire,  
 S. A. Baeppler,  D. Barton,  Z. Benda,  Y. A. Bernard,  E. J. Berquist,  
 K. B. Bravaya,  H. Burton,  D. Casanova,  Chun-Min Chang,  Yunqing Chen,  
 A. Chien,  K. D. Closser,  M. P. Coons,  S. Coriani,  S. Dasgupta,  
 A. L. Dempwolff,  M. Diedenhofen,  Hainam Do,  R. G. Edgar,  Po-Tung Fang,  
 S. Faraji,  S. Fatehi,  Qingguo Feng,  K. D. Fenk,  J. Fosso-Tande,  
 Qinghui Ge,  A. Ghysels,  G. Gidofalvi,  J. Gomes,  J. Gonthier,  A. Gunina,  
 D. Hait,  M. W. D. Hanson-Heine,  P. H. P. Harbach,  A. W. Hauser,  
 J. E. Herr,  E. G. Hohenstein,  Z. C. Holden,  Kerwin Hui,  B. C. Huynh,  
 T.-C. Jagau,  Hyunjun Ji,  B. Kaduk,  K. Khistyaev,  Jaehoon Kim,  
 P. Klunzinger,  K. Koh,  D. Kosenkov,  L. Koulias,  T. Kowalczyk,  
 C. M. Krauter,  A. Kunitsa,  Ka Un Lao,  A. Laurent,  K. V. Lawler,  
 Joonho Lee,  D. Lefrancois,  S. Lehtola,  D. S. Levine,  Yi-Pei Li,  
 You-Sheng Lin,  Fenglai Liu,  E. Livshits,  A. Luenser,  P. Manohar,  
 E. Mansoor,  S. F. Manzer,  Shan-Ping Mao,  Yuezhi Mao,  N. Mardirossian,  
 A. V. Marenich,  T. Markovich,  L. A. Martinez-Martinez,  S. A. Maurer,  
 N. J. Mayhall,  S. C. McKenzie,  J.-M. Mewes,  A. F. Morrison,  
 J. W. Mullinax,  K. Nanda,  T. S. Nguyen-Beck,  R. Olivares-Amaya,  
 J. A. Parkhill,  T. M. Perrine,  F. Plasser,  P. Pokhilko,  S. Prager,  
 A. Prociuk,  E. Ramos,  D. R. Rehn,  F. Rob,  M. Schneider,  N. Sergueev,  
 S. M. Sharada,  S. Sharma,  D. W. Small,  T. Stauch,  T. Stein,  
 Yu-Chuan Su,  A. J. W. Thom,  A. Tkatchenko,  T. Tsuchimochi,  N. M. Tubman,  
 L. Vogt,  M. L. Vidal,  O. Vydrov,  M. A. Watson,  J. Wenzel,  
 M. de Wergifosse,  T. A. Wesolowski,  A. White,  J. Witte,  A. Yamada,  
 Jun Yang,  K. Yao,  S. Yeganeh,  S. R. Yost,  Zhi-Qiang You,  A. Zech,  
 Igor Ying Zhang,  Xing Zhang,  Yan Zhao,  Ying Zhu,  B. R. Brooks,  
 G. K. L. Chan,  C. J. Cramer,  M. S. Gordon,  W. J. Hehre,  A. Klamt,  
 M. W. Schmidt,  C. D. Sherrill,  D. G. Truhlar,  A. Aspuru-Guzik,  R. Baer,  
 A. T. Bell,  N. A. Besley,  Jeng-Da Chai,  A. E. DePrince, III,  
 R. A. DiStasio Jr.,  A. Dreuw,  B. D. Dunietz,  T. R. Furlani,  
 Chao-Ping Hsu,  Yousung Jung,  Jing Kong,  D. S. Lambrecht,  WanZhen Liang,  
 C. Ochsenfeld,  V. A. Rassolov,  L. V. Slipchenko,  J. E. Subotnik,  
 T. Van Voorhis,  J. M. Herbert,  A. I. Krylov,  P. M. W. Gill,  M. Head-Gordon

 Contributors to earlier versions of Q-Chem not listed above: 
 R. D. Adamson,  B. Austin,  J. Baker,  G. J. O. Beran,  K. Brandhorst,  
 S. T. Brown,  E. F. C. Byrd,  A. K. Chakraborty,  C.-L. Cheng,  
 Siu Hung Chien,  D. M. Chipman,  D. L. Crittenden,  H. Dachsel,  
 R. J. Doerksen,  A. D. Dutoi,  L. Fusti-Molnar,  W. A. Goddard III,  
 A. Golubeva-Zadorozhnaya,  S. R. Gwaltney,  G. Hawkins,  A. Heyden,  
 S. Hirata,  G. Kedziora,  F. J. Keil,  C. Kelley,  Jihan Kim,  R. A. King,  
 R. Z. Khaliullin,  P. P. Korambath,  W. Kurlancheek,  A. M. Lee,  M. S. Lee,  
 S. V. Levchenko,  Ching Yeh Lin,  D. Liotard,  R. C. Lochan,  I. Lotan,  
 P. E. Maslen,  N. Nair,  D. P. O'Neill,  D. Neuhauser,  E. Neuscamman,  
 C. M. Oana,  R. Olson,  B. Peters,  R. Peverati,  P. A. Pieniazek,  
 Y. M. Rhee,  J. Ritchie,  M. A. Rohrdanz,  E. Rosta,  N. J. Russ,  
 H. F. Schaefer III,  N. E. Schultz,  N. Shenvi,  A. C. Simmonett,  A. Sodt,  
 D. Stuck,  K. S. Thanthiriwatte,  V. Vanovschi,  Tao Wang,  A. Warshel,  
 C. F. Williams,  Q. Wu,  X. Xu,  W. Zhang

 Please cite Q-Chem as follows:
 Y. Shao et al., Mol. Phys. 113, 184-215 (2015)
 DOI: 10.1080/00268976.2014.952696

 Q-Chem 5.1.1 for Intel X86 EM64T Linux

 Parts of Q-Chem use Armadillo 8.300.2 (Tropical Shenanigans).
 http://arma.sourceforge.net/

 Q-Chem begins on Tue Oct 30 14:17:24 2018  

Host: 
0

     Scratch files written to /scratch/taweetham/qchem17165//
The previous job contains 0 fragments, simply inherited here
Input Ideriv = 2
Curr. Ideriv = -1
Max.  Ideriv = 2

Checking the input file for inconsistencies... 	...done.

--------------------------------------------------------------
User input:
--------------------------------------------------------------

$molecule
read
$end

$rem
   job_type 	frequency
   basis 	6-311++g**
   method	b3lyp	
$end


--------------------------------------------------------------
 ----------------------------------------------------------------
             Standard Nuclear Orientation (Angstroms)
    I     Atom           X                Y                Z
 ----------------------------------------------------------------
    1      N       0.7112178138    -0.5347429714    -0.0000000000
    2      N       1.4925840563     0.3793311445     0.0000000000
    3      H       2.4365980305    -0.0452867511    -0.0000000000
    4      Cl     -1.0507771248     0.0666570317     0.0000000000
 ----------------------------------------------------------------
 Molecular Point Group                 Cs    NOp =  2
 Largest Abelian Subgroup              Cs    NOp =  2
 Nuclear Repulsion Energy =    88.1825449368 hartrees
 There are       16 alpha and       16 beta electrons
 Requested basis set is 6-311++G(d,p)
 There are 30 shells and 81 basis functions

 Total QAlloc Memory Limit   2000 MB
 Mega-Array Size       188 MB
 MEM_STATIC part       192 MB

                       Distance Matrix (Angstroms)
             N (  1)   N (  2)   H (  3)
   N (  2)  1.202524
   H (  3)  1.793462  1.035115
   Cl(  4)  1.861802  2.562509  3.489171

 A cutoff of  1.0D-11 yielded    441 shell pairs
 There are      3343 function pairs (      3607 Cartesian)
 Smallest overlap matrix eigenvalue = 2.25E-04
 Guess from superposition of atomic densities
 Warning:  Energy on first SCF cycle will be non-variational
 SAD guess density has 32.000000 electrons

 -----------------------------------------------------------------------
  General SCF calculation program by
  Eric Jon Sundstrom, Paul Horn, Yuezhi Mao, Dmitri Zuev, Alec White,
  David Stuck, Shaama M.S., Shane Yost, Joonho Lee, David Small,
  Daniel Levine, Susi Lehtola, Hugh Burton, Evgeny Epifanovsky
 -----------------------------------------------------------------------
 Exchange:     0.2000 Hartree-Fock + 0.0800 Slater + 0.7200 B88
 Correlation:  0.1900 VWN1RPA + 0.8100 LYP
 Using SG-1 standard quadrature grid
 A restricted SCF calculation will be
 performed using DIIS
 SCF converges when DIIS error is below 1.0e-08
 ---------------------------------------
  Cycle       Energy         DIIS error
 ---------------------------------------
    1    -570.6126613991      5.88e-02  
    2    -570.2542733274      6.41e-03  
    3    -570.1611935027      1.35e-02  
    4    -570.2853599909      1.18e-03  
    5    -570.2861828774      5.28e-04  
    6    -570.2863387066      2.79e-04  
    7    -570.2864039449      4.95e-05  
    8    -570.2864056882      7.64e-06  
    9    -570.2864057478      1.61e-06  
   10    -570.2864057510      3.40e-07  
   11    -570.2864057511      7.57e-08  
   12    -570.2864057511      9.11e-09  Convergence criterion met
 ---------------------------------------
 SCF time:   CPU 3.71s  wall 3.00s 
 SCF   energy in the final basis set =     -570.2864057511
 Total energy in the final basis set =     -570.2864057511

 --------------------------------------------------------------
             Orbital Energies (a.u.) and Symmetries
 --------------------------------------------------------------

 Alpha MOs, Restricted
 -- Occupied --                  
-101.56  -14.47  -14.42   -9.48   -7.24   -7.23   -7.23   -1.12
  1 A'    2 A'    3 A'    4 A'    5 A'    1 A"    6 A'    7 A'                 
 -0.844  -0.685  -0.528  -0.490  -0.473  -0.325  -0.324  -0.298
  8 A'    9 A'   10 A'   11 A'    2 A"    3 A"   12 A'   13 A'                 
 -- Virtual --                   
 -0.096  -0.078  -0.017   0.044   0.067   0.072   0.095   0.100
  4 A"   14 A'   15 A'   16 A'   17 A'    5 A"   18 A'   19 A'                 
  0.113   0.127   0.144   0.161   0.169   0.181   0.230   0.264
  6 A"   20 A'   21 A'    7 A"   22 A'   23 A'   24 A'   25 A'                 
  0.391   0.430   0.458   0.469   0.527   0.619   0.690   0.722
 26 A'   27 A'    8 A"   28 A'   29 A'   30 A'    9 A"   31 A'                 
  0.746   0.748   0.816   0.857   0.865   0.903   0.935   0.960
 32 A'   10 A"   33 A'   34 A'   11 A"   35 A'   12 A"   36 A'                 
  1.044   1.126   1.210   1.222   1.409   1.614   1.781   1.846
 37 A'   38 A'   13 A"   39 A'   40 A'   14 A"   41 A'   15 A"                 
  1.927   2.003   2.227   2.253   2.326   2.342   2.470   2.579
 42 A'   43 A'   16 A"   44 A'   45 A'   17 A"   46 A'   47 A'                 
  2.700   2.773   2.953   3.065   3.642   3.813   3.884   3.963
 18 A"   48 A'   49 A'   50 A'   19 A"   51 A'   20 A"   52 A'                 
  4.354   4.903   9.600  25.766  25.797  26.208  35.202  35.733
 53 A'   54 A'   55 A'   21 A"   56 A'   57 A'   58 A'   59 A'                 
215.569
 60 A'                                                                         

 Beta MOs, Restricted
 -- Occupied --                  
-101.56  -14.47  -14.42   -9.48   -7.24   -7.23   -7.23   -1.12
  1 A'    2 A'    3 A'    4 A'    5 A'    1 A"    6 A'    7 A'                 
 -0.844  -0.685  -0.528  -0.490  -0.473  -0.325  -0.324  -0.298
  8 A'    9 A'   10 A'   11 A'    2 A"    3 A"   12 A'   13 A'                 
 -- Virtual --                   
 -0.096  -0.078  -0.017   0.044   0.067   0.072   0.095   0.100
  4 A"   14 A'   15 A'   16 A'   17 A'    5 A"   18 A'   19 A'                 
  0.113   0.127   0.144   0.161   0.169   0.181   0.230   0.264
  6 A"   20 A'   21 A'    7 A"   22 A'   23 A'   24 A'   25 A'                 
  0.391   0.430   0.458   0.469   0.527   0.619   0.690   0.722
 26 A'   27 A'    8 A"   28 A'   29 A'   30 A'    9 A"   31 A'                 
  0.746   0.748   0.816   0.857   0.865   0.903   0.935   0.960
 32 A'   10 A"   33 A'   34 A'   11 A"   35 A'   12 A"   36 A'                 
  1.044   1.126   1.210   1.222   1.409   1.614   1.781   1.846
 37 A'   38 A'   13 A"   39 A'   40 A'   14 A"   41 A'   15 A"                 
  1.927   2.003   2.227   2.253   2.326   2.342   2.470   2.579
 42 A'   43 A'   16 A"   44 A'   45 A'   17 A"   46 A'   47 A'                 
  2.700   2.773   2.953   3.065   3.642   3.813   3.884   3.963
 18 A"   48 A'   49 A'   50 A'   19 A"   51 A'   20 A"   52 A'                 
  4.354   4.903   9.600  25.766  25.797  26.208  35.202  35.733
 53 A'   54 A'   55 A'   21 A"   56 A'   57 A'   58 A'   59 A'                 
215.569
 60 A'                                                                         
 --------------------------------------------------------------

          Ground-State Mulliken Net Atomic Charges

     Atom                 Charge (a.u.)
  ----------------------------------------
      1 N                     0.070994
      2 N                    -0.238993
      3 H                     0.271444
      4 Cl                   -0.103444
  ----------------------------------------
  Sum of atomic charges =     0.000000

 -----------------------------------------------------------------
                    Cartesian Multipole Moments
 -----------------------------------------------------------------
    Charge (ESU x 10^10)
                 0.0000
    Dipole Moment (Debye)
         X       2.6856      Y      -0.3815      Z      -0.0000
       Tot       2.7125
    Quadrupole Moments (Debye-Ang)
        XX     -17.7796     XY      -1.3772     YY     -26.8186
        XZ      -0.0000     YZ      -0.0000     ZZ     -24.3209
    Octopole Moments (Debye-Ang^2)
       XXX      17.3367    XXY      -1.3400    XYY      -1.7774
       YYY      -0.2091    XXZ      -0.0000    XYZ      -0.0000
       YYZ      -0.0000    XZZ       1.1273    YZZ      -0.2065
       ZZZ      -0.0000
    Hexadecapole Moments (Debye-Ang^3)
      XXXX    -161.5487   XXXY      -7.3532   XXYY     -46.7442
      XYYY      -1.2365   YYYY     -46.7366   XXXZ      -0.0000
      XXYZ      -0.0000   XYYZ      -0.0000   YYYZ      -0.0000
      XXZZ     -40.9972   XYZZ      -0.2683   YYZZ     -11.6869
      XZZZ      -0.0000   YZZZ      -0.0000   ZZZZ     -25.9319
 -----------------------------------------------------------------
 Calculating MO derivatives via CPSCF
   1         3          12      0.220606    0.081228
   2         3          12      0.028818    0.011446
   3         3          12      0.003062    0.001408
   4         3          12      0.000249    0.000131
   5        13           2      0.000012    0.000008
   6        15           0      0.000000    0.000000    Roots Converged
 Time for AOints: 0.7 s (CPU) 0.7 s (wall)
 ------------------------------------------------------------------------------
                     AOints        : Timing summary (seconds)
 ------------------------------------------------------------------------------
     job step          cpu (% of tot)      sys (% of tot)     wall (% of tot)
 ------------------------------------------------------------------------------
  cpscf_lag         0.1295E+02 (53.7)   0.3300E-04 (19.1)   0.1297E+02 (53.7)
  iterzp            0.1041E+02 (43.2)   0.1400E-03 (80.9)   0.1042E+02 (43.2)
  make_fx           0.0000E+00 ( 0.0)   0.0000E+00 ( 0.0)   0.0000E+00 ( 0.0)
  AOints            0.7333E+00 ( 3.0)   0.0000E+00 ( 0.0)   0.7340E+00 ( 3.0)
 ------------------------------------------------------------------------------
   Grand Totals     0.2411E+02          0.1730E-03          0.2414E+02
 ------------------------------------------------------------------------------
 Calculating analytic Hessian of the SCF energy
 Polarizability Matrix (a.u.)
            1           2           3
    1 -55.4463716   0.6028350   0.0000000
    2   0.6028350 -22.5876721  -0.0000000
    3   0.0000000  -0.0000000 -18.1528337

 Direct stationary perturbation theory relativistic correction:

 rels  =       0.810121920178
 relv  =      -2.894274895934
 rel2e =       0.631615341142
 E_rel =      -1.452537634614

 Hessian of the SCF Energy
            1           2           3           4           5           6
    1   0.4116538   0.2674290   0.0000000  -0.3425391  -0.2522819  -0.0000000
    2   0.2674290   0.5610317  -0.0000000  -0.3413468  -0.4900418   0.0000000
    3   0.0000000  -0.0000000   0.0121637  -0.0000000   0.0000000   0.0160220
    4  -0.3425391  -0.3413468  -0.0000000   0.7210200   0.1929293   0.0000000
    5  -0.2522819  -0.4900418   0.0000000   0.1929293   0.5480102  -0.0000000
    6  -0.0000000   0.0000000   0.0160220   0.0000000  -0.0000000   0.0225400
    7  -0.0565403   0.0030596  -0.0000000  -0.2896880   0.1189804   0.0000000
    8  -0.0509556  -0.0027537   0.0000000   0.1647589  -0.0949195   0.0000000
    9   0.0000000  -0.0000000  -0.0177739  -0.0000000   0.0000000  -0.0245021
   10  -0.0125744   0.0708583   0.0000000  -0.0887929  -0.0596278  -0.0000000
   11   0.0358085  -0.0682362   0.0000000  -0.0163414   0.0369512  -0.0000000
   12  -0.0000000  -0.0000000  -0.0104118   0.0000000   0.0000000  -0.0140599
            7           8           9          10          11          12
    1  -0.0565403  -0.0509556   0.0000000  -0.0125744   0.0358085  -0.0000000
    2   0.0030596  -0.0027537  -0.0000000   0.0708583  -0.0682362  -0.0000000
    3  -0.0000000   0.0000000  -0.0177739   0.0000000   0.0000000  -0.0104118
    4  -0.2896880   0.1647589  -0.0000000  -0.0887929  -0.0163414   0.0000000
    5   0.1189804  -0.0949195   0.0000000  -0.0596278   0.0369512   0.0000000
    6   0.0000000   0.0000000  -0.0245021  -0.0000000  -0.0000000  -0.0140599
    7   0.3402133  -0.1155104  -0.0000000   0.0060150  -0.0065296   0.0000000
    8  -0.1155104   0.0979498  -0.0000000   0.0017070  -0.0002767  -0.0000000
    9  -0.0000000  -0.0000000   0.0268744   0.0000000   0.0000000   0.0154016
   10   0.0060150   0.0017070   0.0000000   0.0953523  -0.0129375  -0.0000000
   11  -0.0065296  -0.0002767   0.0000000  -0.0129375   0.0315617   0.0000000
   12   0.0000000  -0.0000000   0.0154016  -0.0000000   0.0000000   0.0090701
 Gradient time:  CPU 30.84 s  wall 30.87 s
 **********************************************************************
 **                                                                  **
 **                       VIBRATIONAL ANALYSIS                       **
 **                       --------------------                       **
 **                                                                  **
 **        VIBRATIONAL FREQUENCIES (CM**-1) AND NORMAL MODES         **
 **     FORCE CONSTANTS (mDYN/ANGSTROM) AND REDUCED MASSES (AMU)     **
 **                  INFRARED INTENSITIES (KM/MOL)                   **
 **                                                                  **
 **********************************************************************


 Mode:                 1                      2                      3
 Frequency:       377.67                 587.18                 880.72
 Force Cnst:      1.1461                 0.9234                 0.5036
 Red. Mass:      13.6375                 4.5458                 1.1020
 IR Active:          YES                    YES                    YES
 IR Intens:       99.459                123.076                 71.122
 Raman Active:       YES                    YES                    YES
               X      Y      Z        X      Y      Z        X      Y      Z
 N         -0.472 -0.076  0.000   -0.284  0.331  0.000   -0.000  0.000 -0.047
 N         -0.529  0.093  0.000    0.241 -0.048  0.000    0.000 -0.000 -0.066
 H         -0.550  0.081 -0.000   -0.124 -0.852 -0.000    0.000  0.000  0.997
 Cl         0.417 -0.009 -0.000    0.021 -0.089 -0.000    0.000 -0.000  0.016
 TransDip  -0.319  0.012 -0.000   -0.344 -0.090 -0.000    0.000  0.000  0.270

 Mode:                 4                      5                      6
 Frequency:      1291.40                1691.37                3285.99
 Force Cnst:      1.2880                18.0521                 6.8162
 Red. Mass:       1.3108                10.7102                 1.0714
 IR Active:          YES                    YES                    YES
 IR Intens:       51.952                236.629                 14.906
 Raman Active:       YES                    YES                    YES
               X      Y      Z        X      Y      Z        X      Y      Z
 N         -0.080  0.061  0.000    0.381  0.483  0.000   -0.003  0.002 -0.000
 N          0.034 -0.108  0.000   -0.414 -0.441  0.000   -0.065  0.026 -0.000
 H          0.435  0.887 -0.000   -0.375 -0.337 -0.000    0.922 -0.381  0.000
 Cl         0.006 -0.007 -0.000    0.024 -0.007 -0.000    0.001 -0.000  0.000
 TransDip   0.144  0.180 -0.000    0.492  0.016  0.000    0.121 -0.027  0.000

 STANDARD THERMODYNAMIC QUANTITIES AT   298.15 K  AND     1.00 ATM

   This Molecule has  0 Imaginary Frequencies
   Zero point vibrational energy:       11.600 kcal/mol

   Atom    1 Element N  Has Mass   14.00307
   Atom    2 Element N  Has Mass   14.00307
   Atom    3 Element H  Has Mass    1.00783
   Atom    4 Element Cl Has Mass   34.96885
   Molecular Mass:    63.982820 amu
   Principal axes and moments of inertia in amu*Bohr^2:
                             1           2           3
    Eigenvalues --       22.05609   295.28903   317.34511
          X               1.00000    -0.00063     0.00000
          Y               0.00063     1.00000     0.00000
          Z               0.00000    -0.00000     1.00000
   Rotational Symmetry Number is   1
   The Molecule is an Asymmetric Top
   Translational Enthalpy:        0.889 kcal/mol
   Rotational Enthalpy:           0.889 kcal/mol
   Vibrational Enthalpy:         11.958 kcal/mol
   gas constant (RT):             0.592 kcal/mol
   Translational Entropy:        38.387  cal/mol.K
   Rotational Entropy:           22.251  cal/mol.K
   Vibrational Entropy:           1.705  cal/mol.K

   Total Enthalpy:               14.328 kcal/mol
   Total Entropy:                62.343  cal/mol.K

 ======================================================================

 STANDARD THERMODYNAMIC QUANTITIES FOR ANHARMONIC VIBRATION -- TOSH

   Zero point vibrational energy: ************ kcal/mol

   Vibrational Enthalpy:   ************ kcal/mol
   Vibrational Entropy:             NaN  cal/mol.K

   Total Enthalpy:         ************ kcal/mol
   Total Entropy:                   NaN  cal/mol.K

 ======================================================================

 STANDARD THERMODYNAMIC QUANTITIES FOR ANHARMONIC VIBRATION -- VPT2

   Zero point vibrational energy: ************ kcal/mol

   Vibrational Enthalpy:   ************ kcal/mol
   Vibrational Entropy:             NaN  cal/mol.K

   Total Enthalpy:         ************ kcal/mol
   Total Entropy:                   NaN  cal/mol.K

 ======================================================================

Archival summary:
1\1\TWL02\FREQ\ProcedureUnspecified\BasisUnspecified\l121\taweetha\TueOct3014:17:582018TueOct3014:17:582018\0\\#,FREQ,ProcedureUnspecified,BasisUnspecified,\\0,1\Cl\N,1,1.8618\N,2,1.20252,1,111.679\H,3,1.03511,2,106.306,1,180,0\\\@

 Total job time:  34.64s(wall), 34.59s(cpu) 
 Tue Oct 30 14:17:58 2018

        *************************************************************
        *                                                           *
        *  Thank you very much for using Q-Chem.  Have a nice day.  *
        *                                                           *
        *************************************************************
