# Supplementary material for: Geometric and energetic data from ab initio calculations of haloethene, haloimine, halomethylenephosphine, haloiminophosphine, halodiazene, halodiphosphene and halocyclopropane
Source: Data Brief. 2019 Nov 2;27:104738. doi: 10.1016/j.dib.2019.104738 (PMC6861602; doi:10.1016/j.dib.2019.104738)
Supplement: Multimedia component 6 [file mmc6.zip › NN/B3LYP/HENNEF.out]

Q-Chem Developer Version!
                  Welcome to Q-Chem
     A Quantum Leap Into The Future Of Chemistry


 Q-Chem 5.1, Q-Chem, Inc., Pleasanton, CA (2018)

 Yihan Shao,  Zhengting Gan,  E. Epifanovsky,  A. T. B. Gilbert,  M. Wormit,  
 J. Kussmann,  A. W. Lange,  A. Behn,  Jia Deng,  Xintian Feng,  D. Ghosh,  
 M. Goldey,  P. R. Horn,  L. D. Jacobson,  I. Kaliman,  T. Kus,  A. Landau,  
 Jie Liu,  E. I. Proynov,  R. M. Richard,  R. P. Steele,  E. J. Sundstrom,  
 H. L. Woodcock III,  P. M. Zimmerman,  D. Zuev,  B. Albrecht,  E. Alguire,  
 S. A. Baeppler,  D. Barton,  Z. Benda,  Y. A. Bernard,  E. J. Berquist,  
 K. B. Bravaya,  H. Burton,  D. Casanova,  Chun-Min Chang,  Yunqing Chen,  
 A. Chien,  K. D. Closser,  M. P. Coons,  S. Coriani,  S. Dasgupta,  
 A. L. Dempwolff,  M. Diedenhofen,  Hainam Do,  R. G. Edgar,  Po-Tung Fang,  
 S. Faraji,  S. Fatehi,  Qingguo Feng,  K. D. Fenk,  J. Fosso-Tande,  
 Qinghui Ge,  A. Ghysels,  G. Gidofalvi,  J. Gomes,  J. Gonthier,  A. Gunina,  
 D. Hait,  M. W. D. Hanson-Heine,  P. H. P. Harbach,  A. W. Hauser,  
 J. E. Herr,  E. G. Hohenstein,  Z. C. Holden,  Kerwin Hui,  B. C. Huynh,  
 T.-C. Jagau,  Hyunjun Ji,  B. Kaduk,  K. Khistyaev,  Jaehoon Kim,  
 P. Klunzinger,  K. Koh,  D. Kosenkov,  L. Koulias,  T. Kowalczyk,  
 C. M. Krauter,  A. Kunitsa,  Ka Un Lao,  A. Laurent,  K. V. Lawler,  
 Joonho Lee,  D. Lefrancois,  S. Lehtola,  D. S. Levine,  Yi-Pei Li,  
 You-Sheng Lin,  Fenglai Liu,  E. Livshits,  A. Luenser,  P. Manohar,  
 E. Mansoor,  S. F. Manzer,  Shan-Ping Mao,  Yuezhi Mao,  N. Mardirossian,  
 A. V. Marenich,  T. Markovich,  L. A. Martinez-Martinez,  S. A. Maurer,  
 N. J. Mayhall,  S. C. McKenzie,  J.-M. Mewes,  A. F. Morrison,  
 J. W. Mullinax,  K. Nanda,  T. S. Nguyen-Beck,  R. Olivares-Amaya,  
 J. A. Parkhill,  T. M. Perrine,  F. Plasser,  P. Pokhilko,  S. Prager,  
 A. Prociuk,  E. Ramos,  D. R. Rehn,  F. Rob,  M. Schneider,  N. Sergueev,  
 S. M. Sharada,  S. Sharma,  D. W. Small,  T. Stauch,  T. Stein,  
 Yu-Chuan Su,  A. J. W. Thom,  A. Tkatchenko,  T. Tsuchimochi,  N. M. Tubman,  
 L. Vogt,  M. L. Vidal,  O. Vydrov,  M. A. Watson,  J. Wenzel,  
 M. de Wergifosse,  T. A. Wesolowski,  A. White,  J. Witte,  A. Yamada,  
 Jun Yang,  K. Yao,  S. Yeganeh,  S. R. Yost,  Zhi-Qiang You,  A. Zech,  
 Igor Ying Zhang,  Xing Zhang,  Yan Zhao,  Ying Zhu,  B. R. Brooks,  
 G. K. L. Chan,  C. J. Cramer,  M. S. Gordon,  W. J. Hehre,  A. Klamt,  
 M. W. Schmidt,  C. D. Sherrill,  D. G. Truhlar,  A. Aspuru-Guzik,  R. Baer,  
 A. T. Bell,  N. A. Besley,  Jeng-Da Chai,  A. E. DePrince, III,  
 R. A. DiStasio Jr.,  A. Dreuw,  B. D. Dunietz,  T. R. Furlani,  
 Chao-Ping Hsu,  Yousung Jung,  Jing Kong,  D. S. Lambrecht,  WanZhen Liang,  
 C. Ochsenfeld,  V. A. Rassolov,  L. V. Slipchenko,  J. E. Subotnik,  
 T. Van Voorhis,  J. M. Herbert,  A. I. Krylov,  P. M. W. Gill,  M. Head-Gordon

 Contributors to earlier versions of Q-Chem not listed above: 
 R. D. Adamson,  B. Austin,  J. Baker,  G. J. O. Beran,  K. Brandhorst,  
 S. T. Brown,  E. F. C. Byrd,  A. K. Chakraborty,  C.-L. Cheng,  
 Siu Hung Chien,  D. M. Chipman,  D. L. Crittenden,  H. Dachsel,  
 R. J. Doerksen,  A. D. Dutoi,  L. Fusti-Molnar,  W. A. Goddard III,  
 A. Golubeva-Zadorozhnaya,  S. R. Gwaltney,  G. Hawkins,  A. Heyden,  
 S. Hirata,  G. Kedziora,  F. J. Keil,  C. Kelley,  Jihan Kim,  R. A. King,  
 R. Z. Khaliullin,  P. P. Korambath,  W. Kurlancheek,  A. M. Lee,  M. S. Lee,  
 S. V. Levchenko,  Ching Yeh Lin,  D. Liotard,  R. C. Lochan,  I. Lotan,  
 P. E. Maslen,  N. Nair,  D. P. O'Neill,  D. Neuhauser,  E. Neuscamman,  
 C. M. Oana,  R. Olson,  B. Peters,  R. Peverati,  P. A. Pieniazek,  
 Y. M. Rhee,  J. Ritchie,  M. A. Rohrdanz,  E. Rosta,  N. J. Russ,  
 H. F. Schaefer III,  N. E. Schultz,  N. Shenvi,  A. C. Simmonett,  A. Sodt,  
 D. Stuck,  K. S. Thanthiriwatte,  V. Vanovschi,  Tao Wang,  A. Warshel,  
 C. F. Williams,  Q. Wu,  X. Xu,  W. Zhang

 Please cite Q-Chem as follows:
 Y. Shao et al., Mol. Phys. 113, 184-215 (2015)
 DOI: 10.1080/00268976.2014.952696

 Q-Chem 5.1.1 for Intel X86 EM64T Linux

 Parts of Q-Chem use Armadillo 8.300.2 (Tropical Shenanigans).
 http://arma.sourceforge.net/

 Q-Chem begins on Tue Oct 30 14:16:05 2018  

Host: 
0

     Scratch files written to /scratch/taweetham/qchem17097//
Input Ideriv = 2
Curr. Ideriv = -1
Max.  Ideriv = 2

Checking the input file for inconsistencies... 	...done.

--------------------------------------------------------------
User input:
--------------------------------------------------------------
$molecule
0 1
N 
N 1 NN 
H 2 NH 1 ANG 
F 1 NF 2 ANG  3 DHA

NN=1.25
NH=1.09
NF=1.36
NCl=1.75
NBr=1.94
NI=2.14
ANG=120.0
DHA=180.0
$end

$rem
   job_type	optimization
   basis	6-311++g**
   method	b3lyp
$end

--------------------------------------------------------------
 ----------------------------------------------------------------
             Standard Nuclear Orientation (Angstroms)
    I     Atom           X                Y                Z
 ----------------------------------------------------------------
    1      N      -0.0776081879    -0.4357170699     0.0000000000
    2      N      -1.1050488956     0.2762278662    -0.0000000000
    3      H      -2.0906554577    -0.1892608070    -0.0000000000
    4      F       1.1521394492     0.1450761370     0.0000000000
 ----------------------------------------------------------------
 Molecular Point Group                 Cs    NOp =  2
 Largest Abelian Subgroup              Cs    NOp =  2
 Nuclear Repulsion Energy =    66.6877985825 hartrees
 There are       12 alpha and       12 beta electrons
 Requested basis set is 6-311++G(d,p)
 There are 23 shells and 73 basis functions

 Total QAlloc Memory Limit   2000 MB
 Mega-Array Size       188 MB
 MEM_STATIC part       192 MB
 A cutoff of  1.0D-11 yielded    270 shell pairs
 There are      2787 function pairs (      3026 Cartesian)
 Smallest overlap matrix eigenvalue = 2.65E-04

 Scale SEOQF with 1.000000e-01/1.000000e-01/1.000000e-01

 Standard Electronic Orientation quadrupole field applied
 Nucleus-field energy     =     0.0000000010 hartrees
 Guess from superposition of atomic densities
 Warning:  Energy on first SCF cycle will be non-variational
 SAD guess density has 24.000000 electrons

 -----------------------------------------------------------------------
  General SCF calculation program by
  Eric Jon Sundstrom, Paul Horn, Yuezhi Mao, Dmitri Zuev, Alec White,
  David Stuck, Shaama M.S., Shane Yost, Joonho Lee, David Small,
  Daniel Levine, Susi Lehtola, Hugh Burton, Evgeny Epifanovsky
 -----------------------------------------------------------------------
 Exchange:     0.2000 Hartree-Fock + 0.0800 Slater + 0.7200 B88
 Correlation:  0.1900 VWN1RPA + 0.8100 LYP
 Using SG-1 standard quadrature grid
 A restricted SCF calculation will be
 performed using DIIS
 SCF converges when DIIS error is below 1.0e-08
 ---------------------------------------
  Cycle       Energy         DIIS error
 ---------------------------------------
    1    -210.2041051224      6.35e-02  
    2    -209.8462062021      9.69e-03  
    3    -209.7127443492      1.89e-02  
    4    -209.8854266920      2.76e-03  
    5    -209.8881013825      1.87e-03  
    6    -209.8896357360      1.86e-04  
    7    -209.8896507960      7.20e-05  
    8    -209.8896536871      6.00e-06  
    9    -209.8896537106      1.57e-06  
   10    -209.8896537120      2.68e-07  
   11    -209.8896537120      3.83e-08  
   12    -209.8896537120      2.80e-09  Convergence criterion met
 ---------------------------------------
 SCF time:   CPU 2.90s  wall 3.00s 
 SCF   energy in the final basis set =     -209.8896537120
 Total energy in the final basis set =     -209.8896537120

 --------------------------------------------------------------
             Orbital Energies (a.u.) and Symmetries
 --------------------------------------------------------------

 Alpha MOs, Restricted
 -- Occupied --                  
-24.734 -14.489 -14.409  -1.283  -1.045  -0.717  -0.590  -0.519
  1 A'    2 A'    3 A'    4 A'    5 A'    6 A'    7 A'    8 A'                 
 -0.519  -0.415  -0.391  -0.293
  1 A"    9 A'    2 A"   10 A'                                                 
 -- Virtual --                   
 -0.094  -0.031   0.027   0.067   0.082   0.089   0.136   0.137
  3 A"   11 A'   12 A'   13 A'   14 A'    4 A"   15 A'   16 A'                 
  0.152   0.159   0.172   0.238   0.252   0.262   0.335   0.354
  5 A"   17 A'   18 A'   19 A'   20 A'    6 A"   21 A'   22 A'                 
  0.417   0.500   0.671   0.718   0.767   0.783   0.785   0.839
 23 A'   24 A'   25 A'    7 A"   26 A'   27 A'    8 A"   28 A'                 
  1.018   1.135   1.208   1.292   1.303   1.369   1.467   1.630
 29 A'   30 A'    9 A"   10 A"   31 A'   32 A'   33 A'   11 A"                 
  1.680   1.852   1.875   1.961   2.133   2.242   2.307   2.462
 34 A'   12 A"   35 A'   36 A'   37 A'   13 A"   38 A'   39 A'                 
  2.638   2.676   2.888   2.987   3.576   3.596   3.737   3.748
 14 A"   40 A'   41 A'   42 A'   15 A"   43 A'   16 A"   44 A'                 
  3.800   3.838   3.950   4.026   4.137   4.650   5.140   6.245
 45 A'   17 A"   18 A"   46 A'   47 A'   48 A'   49 A'   19 A"                 
  6.297   6.583  35.182  35.553  66.727
 50 A'   51 A'   52 A'   53 A'   54 A'                                         

 Beta MOs, Restricted
 -- Occupied --                  
-24.734 -14.489 -14.409  -1.283  -1.045  -0.717  -0.590  -0.519
  1 A'    2 A'    3 A'    4 A'    5 A'    6 A'    7 A'    8 A'                 
 -0.519  -0.415  -0.391  -0.293
  1 A"    9 A'    2 A"   10 A'                                                 
 -- Virtual --                   
 -0.094  -0.031   0.027   0.067   0.082   0.089   0.136   0.137
  3 A"   11 A'   12 A'   13 A'   14 A'    4 A"   15 A'   16 A'                 
  0.152   0.159   0.172   0.238   0.252   0.262   0.335   0.354
  5 A"   17 A'   18 A'   19 A'   20 A'    6 A"   21 A'   22 A'                 
  0.417   0.500   0.671   0.718   0.767   0.783   0.785   0.839
 23 A'   24 A'   25 A'    7 A"   26 A'   27 A'    8 A"   28 A'                 
  1.018   1.135   1.208   1.292   1.303   1.369   1.467   1.630
 29 A'   30 A'    9 A"   10 A"   31 A'   32 A'   33 A'   11 A"                 
  1.680   1.852   1.875   1.961   2.133   2.242   2.307   2.462
 34 A'   12 A"   35 A'   36 A'   37 A'   13 A"   38 A'   39 A'                 
  2.638   2.676   2.888   2.987   3.576   3.596   3.737   3.748
 14 A"   40 A'   41 A'   42 A'   15 A"   43 A'   16 A"   44 A'                 
  3.800   3.838   3.950   4.026   4.137   4.650   5.140   6.245
 45 A'   17 A"   18 A"   46 A'   47 A'   48 A'   49 A'   19 A"                 
  6.297   6.583  35.182  35.553  66.727
 50 A'   51 A'   52 A'   53 A'   54 A'                                         
 --------------------------------------------------------------

          Ground-State Mulliken Net Atomic Charges

     Atom                 Charge (a.u.)
  ----------------------------------------
      1 N                    -0.173497
      2 N                    -0.127437
      3 H                     0.280974
      4 F                     0.019960
  ----------------------------------------
  Sum of atomic charges =     0.000000

 -----------------------------------------------------------------
                    Cartesian Multipole Moments
 -----------------------------------------------------------------
    Charge (ESU x 10^10)
                 0.0000
    Dipole Moment (Debye)
         X      -2.4036      Y      -0.6584      Z      -0.0000
       Tot       2.4922
    Quadrupole Moments (Debye-Ang)
        XX     -12.1297     XY       1.6236     YY     -19.0180
        XZ      -0.0000     YZ      -0.0000     ZZ     -16.3678
    Octopole Moments (Debye-Ang^2)
       XXX      -8.0538    XXY      -2.7361    XYY       3.3267
       YYY       0.6155    XXZ      -0.0000    XYZ       0.0000
       YYZ      -0.0000    XZZ       2.1142    YZZ       0.0871
       ZZZ      -0.0000
    Hexadecapole Moments (Debye-Ang^3)
      XXXX     -76.1968   XXXY       6.6070   XXYY     -23.7980
      XYYY       3.4282   YYYY     -30.0468   XXXZ      -0.0000
      XXYZ       0.0000   XYYZ      -0.0000   YYYZ      -0.0000
      XXZZ     -20.4285   XYZZ       0.7371   YYZZ      -7.0868
      XZZZ      -0.0000   YZZZ      -0.0000   ZZZZ     -14.0704
 -----------------------------------------------------------------
 Calculating analytic gradient of the SCF energy
 Gradient of SCF Energy
            1           2           3           4
    1   0.1079508  -0.0495713  -0.0546998  -0.0036796
    2   0.0496625  -0.0102451   0.0039545  -0.0433720
    3   0.0000000   0.0000000  -0.0000000  -0.0000000
 Max gradient component =       1.080E-01
 RMS gradient           =       4.241E-02
 Gradient time:  CPU 0.67 s  wall 0.67 s
 Geometry Optimization Parameters
   NAtoms,    NIC,     NZ,  NCons,   NDum,   NFix, NCnnct, MaxDiis
        4      14       4       0       0       0       0       0


** GEOMETRY OPTIMIZATION IN DELOCALIZED INTERNAL COORDINATES **
   Searching for a Minimum

   Optimization Cycle:   1

                       Coordinates (Angstroms)
     ATOM                X               Y               Z
      1  N        -0.0776081879   -0.4357170699    0.0000000000
      2  N        -1.1050488956    0.2762278662    0.0000000000
      3  H        -2.0906554577   -0.1892608070    0.0000000000
      4  F         1.1521394492    0.1450761370    0.0000000000
   Point Group: cs    Number of degrees of freedom:     5


   Energy is   -209.889653712


 Attempting to Generate Delocalized Internal Coordinates

  5 Hessian modes will be used to form the next step
  Hessian Eigenvalues:
     0.160000    0.250000    0.348126    0.529475    0.832368

 Minimum Search - Taking Simple RFO Step
 Searching for Lamda that Minimizes Along All modes
 Value Taken    Lamda =  -0.05852029
 Calculated Step too Large.  Step scaled by  0.694040
 Step Taken.  Stepsize is  0.300000

                             Maximum     Tolerance    Cnvgd?
         Gradient           0.105235      0.000300      NO
         Displacement       0.212920      0.001200      NO
         Energy change     *********      0.000001      NO


 New Cartesian Coordinates Obtained by Inverse Iteration

 Displacement from previous Coordinates is:  0.389858
 ----------------------------------------------------------------
             Standard Nuclear Orientation (Angstroms)
    I     Atom           X                Y                Z
 ----------------------------------------------------------------
    1      N      -0.1447149641    -0.5097080006     0.0000000000
    2      N      -1.0463389832     0.3064155450     0.0000000000
    3      H      -1.9710215798    -0.1843878849     0.0000000000
    4      F       1.0409024351     0.1840064668     0.0000000000
 ----------------------------------------------------------------
 Molecular Point Group                 Cs    NOp =  2
 Largest Abelian Subgroup              Cs    NOp =  2
 Nuclear Repulsion Energy =    68.6408262457 hartrees
 There are       12 alpha and       12 beta electrons
 Applying Cartesian multipole field
    Component          Value
    ---------          -----
     (2,0,0)        1.00000E-11
     (0,2,0)        2.00000E-11
     (0,0,2)       -3.00000E-11
 Nucleus-field energy     =     0.0000000010 hartrees
 Requested basis set is 6-311++G(d,p)
 There are 23 shells and 73 basis functions
 A cutoff of  1.0D-11 yielded    273 shell pairs
 There are      2800 function pairs (      3040 Cartesian)
 Smallest overlap matrix eigenvalue = 2.42E-04
 Guess MOs from SCF MO coefficient file

 -----------------------------------------------------------------------
  General SCF calculation program by
  Eric Jon Sundstrom, Paul Horn, Yuezhi Mao, Dmitri Zuev, Alec White,
  David Stuck, Shaama M.S., Shane Yost, Joonho Lee, David Small,
  Daniel Levine, Susi Lehtola, Hugh Burton, Evgeny Epifanovsky
 -----------------------------------------------------------------------
 Exchange:     0.2000 Hartree-Fock + 0.0800 Slater + 0.7200 B88
 Correlation:  0.1900 VWN1RPA + 0.8100 LYP
 Using SG-1 standard quadrature grid
 A restricted SCF calculation will be
 performed using DIIS
 SCF converges when DIIS error is below 1.0e-08
 ---------------------------------------
  Cycle       Energy         DIIS error
 ---------------------------------------
    1    -209.9001693643      3.79e-03  
    2    -209.9118079362      1.53e-03  
    3    -209.9111017448      1.99e-03  
    4    -209.9128219443      3.09e-04  
    5    -209.9128569747      1.43e-04  
    6    -209.9128657697      6.21e-05  
    7    -209.9128677663      7.33e-06  
    8    -209.9128677940      7.98e-07  
    9    -209.9128677943      1.15e-07  
   10    -209.9128677943      3.36e-08  
   11    -209.9128677943      2.83e-09  Convergence criterion met
 ---------------------------------------
 SCF time:   CPU 2.70s  wall 2.00s 
 SCF   energy in the final basis set =     -209.9128677943
 Total energy in the final basis set =     -209.9128677943

 --------------------------------------------------------------
             Orbital Energies (a.u.) and Symmetries
 --------------------------------------------------------------

 Alpha MOs, Restricted
 -- Occupied --                  
-24.716 -14.490 -14.407  -1.277  -1.066  -0.714  -0.575  -0.529
  1 A'    2 A'    3 A'    4 A'    5 A'    6 A'    7 A'    8 A'                 
 -0.519  -0.407  -0.392  -0.322
  1 A"    9 A'    2 A"   10 A'                                                 
 -- Virtual --                   
 -0.090  -0.018   0.034   0.070   0.082   0.087   0.133   0.140
  3 A"   11 A'   12 A'   13 A'   14 A'    4 A"   15 A'   16 A'                 
  0.153   0.155   0.176   0.237   0.256   0.260   0.332   0.372
 17 A'    5 A"   18 A'   19 A'    6 A"   20 A'   21 A'   22 A'                 
  0.435   0.518   0.662   0.711   0.744   0.777   0.785   0.854
 23 A'   24 A'   25 A'    7 A"   26 A'   27 A'    8 A"   28 A'                 
  1.022   1.149   1.222   1.273   1.297   1.332   1.448   1.614
 29 A'   30 A'    9 A"   10 A"   31 A'   32 A'   33 A'   11 A"                 
  1.766   1.865   1.878   1.955   2.199   2.301   2.340   2.520
 34 A'   12 A"   35 A'   36 A'   37 A'   13 A"   38 A'   39 A'                 
  2.679   2.685   2.916   2.999   3.586   3.587   3.741   3.767
 14 A"   40 A'   41 A'   42 A'   15 A"   43 A'   16 A"   44 A'                 
  3.818   3.827   3.971   4.041   4.234   4.720   5.127   6.253
 45 A'   17 A"   18 A"   46 A'   47 A'   48 A'   49 A'   19 A"                 
  6.319   6.566  35.191  35.677  66.742
 50 A'   51 A'   52 A'   53 A'   54 A'                                         

 Beta MOs, Restricted
 -- Occupied --                  
-24.716 -14.490 -14.407  -1.277  -1.066  -0.714  -0.575  -0.529
  1 A'    2 A'    3 A'    4 A'    5 A'    6 A'    7 A'    8 A'                 
 -0.519  -0.407  -0.392  -0.322
  1 A"    9 A'    2 A"   10 A'                                                 
 -- Virtual --                   
 -0.090  -0.018   0.034   0.070   0.082   0.087   0.133   0.140
  3 A"   11 A'   12 A'   13 A'   14 A'    4 A"   15 A'   16 A'                 
  0.153   0.155   0.176   0.237   0.256   0.260   0.332   0.372
 17 A'    5 A"   18 A'   19 A'    6 A"   20 A'   21 A'   22 A'                 
  0.435   0.518   0.662   0.711   0.744   0.777   0.785   0.854
 23 A'   24 A'   25 A'    7 A"   26 A'   27 A'    8 A"   28 A'                 
  1.022   1.149   1.222   1.273   1.297   1.332   1.448   1.614
 29 A'   30 A'    9 A"   10 A"   31 A'   32 A'   33 A'   11 A"                 
  1.766   1.865   1.878   1.955   2.199   2.301   2.340   2.520
 34 A'   12 A"   35 A'   36 A'   37 A'   13 A"   38 A'   39 A'                 
  2.679   2.685   2.916   2.999   3.586   3.587   3.741   3.767
 14 A"   40 A'   41 A'   42 A'   15 A"   43 A'   16 A"   44 A'                 
  3.818   3.827   3.971   4.041   4.234   4.720   5.127   6.253
 45 A'   17 A"   18 A"   46 A'   47 A'   48 A'   49 A'   19 A"                 
  6.319   6.566  35.191  35.677  66.742
 50 A'   51 A'   52 A'   53 A'   54 A'                                         
 --------------------------------------------------------------

          Ground-State Mulliken Net Atomic Charges

     Atom                 Charge (a.u.)
  ----------------------------------------
      1 N                    -0.107619
      2 N                    -0.123177
      3 H                     0.252345
      4 F                    -0.021549
  ----------------------------------------
  Sum of atomic charges =     0.000000

 -----------------------------------------------------------------
                    Cartesian Multipole Moments
 -----------------------------------------------------------------
    Charge (ESU x 10^10)
                 0.0000
    Dipole Moment (Debye)
         X      -2.4264      Y      -0.8107      Z       0.0000
       Tot       2.5582
    Quadrupole Moments (Debye-Ang)
        XX     -12.9153     XY       1.3415     YY     -18.6267
        XZ       0.0000     YZ       0.0000     ZZ     -16.1716
    Octopole Moments (Debye-Ang^2)
       XXX      -4.1534    XXY      -2.1734    XYY       3.5276
       YYY       0.8602    XXZ       0.0000    XYZ       0.0000
       YYZ       0.0000    XZZ       2.3669    YZZ       0.0997
       ZZZ       0.0000
    Hexadecapole Moments (Debye-Ang^3)
      XXXX     -72.4106   XXXY       4.9431   XXYY     -21.3350
      XYYY       2.2014   YYYY     -32.4293   XXXZ       0.0000
      XXYZ       0.0000   XYYZ       0.0000   YYYZ       0.0000
      XXZZ     -18.1450   XYZZ       0.3865   YYZZ      -7.3425
      XZZZ       0.0000   YZZZ       0.0000   ZZZZ     -13.5328
 -----------------------------------------------------------------
 Calculating analytic gradient of the SCF energy
 Gradient of SCF Energy
            1           2           3           4
    1   0.0385963   0.0052597  -0.0179497  -0.0259063
    2   0.0029268   0.0065026   0.0007421  -0.0101716
    3   0.0000000   0.0000000  -0.0000000  -0.0000000
 Max gradient component =       3.860E-02
 RMS gradient           =       1.490E-02
 Gradient time:  CPU 0.68 s  wall 0.69 s
 Geometry Optimization Parameters
   NAtoms,    NIC,     NZ,  NCons,   NDum,   NFix, NCnnct, MaxDiis
        4      14       4       0       0       0       0       0

 Cartesian Hessian Update
 Hessian Updated using BFGS Update


** GEOMETRY OPTIMIZATION IN DELOCALIZED INTERNAL COORDINATES **
   Searching for a Minimum

   Optimization Cycle:   2

                       Coordinates (Angstroms)
     ATOM                X               Y               Z
      1  N        -0.1447149641   -0.5097080006    0.0000000000
      2  N        -1.0463389832    0.3064155450    0.0000000000
      3  H        -1.9710215798   -0.1843878849    0.0000000000
      4  F         1.0409024351    0.1840064668    0.0000000000
   Point Group: cs    Number of degrees of freedom:     5


   Energy is   -209.912867794

 Hessian Updated using BFGS Update

  5 Hessian modes will be used to form the next step
  Hessian Eigenvalues:
     0.155815    0.333365    0.414672    0.537925    0.853509

 Minimum Search - Taking Simple RFO Step
 Searching for Lamda that Minimizes Along All modes
 Value Taken    Lamda =  -0.00540082
 Step Taken.  Stepsize is  0.153462

                             Maximum     Tolerance    Cnvgd?
         Gradient           0.030409      0.000300      NO
         Displacement       0.088424      0.001200      NO
         Energy change     -0.023214      0.000001      NO


 New Cartesian Coordinates Obtained by Inverse Iteration

 Displacement from previous Coordinates is:  0.197362
 ----------------------------------------------------------------
             Standard Nuclear Orientation (Angstroms)
    I     Atom           X                Y                Z
 ----------------------------------------------------------------
    1      N      -0.1933147658    -0.4809082016     0.0000000000
    2      N      -1.0699524723     0.3442460145     0.0000000000
    3      H      -1.9150867578    -0.2252523103     0.0000000000
    4      F       1.0571809038     0.1582406237     0.0000000000
 ----------------------------------------------------------------
 Molecular Point Group                 Cs    NOp =  2
 Largest Abelian Subgroup              Cs    NOp =  2
 Nuclear Repulsion Energy =    68.2422614371 hartrees
 There are       12 alpha and       12 beta electrons
 Applying Cartesian multipole field
    Component          Value
    ---------          -----
     (2,0,0)        1.00000E-11
     (0,2,0)        2.00000E-11
     (0,0,2)       -3.00000E-11
 Nucleus-field energy     =     0.0000000010 hartrees
 Requested basis set is 6-311++G(d,p)
 There are 23 shells and 73 basis functions
 A cutoff of  1.0D-11 yielded    273 shell pairs
 There are      2800 function pairs (      3040 Cartesian)
 Smallest overlap matrix eigenvalue = 2.24E-04
 Guess MOs from SCF MO coefficient file

 -----------------------------------------------------------------------
  General SCF calculation program by
  Eric Jon Sundstrom, Paul Horn, Yuezhi Mao, Dmitri Zuev, Alec White,
  David Stuck, Shaama M.S., Shane Yost, Joonho Lee, David Small,
  Daniel Levine, Susi Lehtola, Hugh Burton, Evgeny Epifanovsky
 -----------------------------------------------------------------------
 Exchange:     0.2000 Hartree-Fock + 0.0800 Slater + 0.7200 B88
 Correlation:  0.1900 VWN1RPA + 0.8100 LYP
 Using SG-1 standard quadrature grid
 A restricted SCF calculation will be
 performed using DIIS
 SCF converges when DIIS error is below 1.0e-08
 ---------------------------------------
  Cycle       Energy         DIIS error
 ---------------------------------------
    1    -209.9116570706      1.96e-03  
    2    -209.9145200369      9.02e-04  
    3    -209.9139210717      1.39e-03  
    4    -209.9149153818      1.30e-04  
    5    -209.9149234831      5.29e-05  
    6    -209.9149246841      2.20e-05  
    7    -209.9149248773      3.25e-06  
    8    -209.9149248824      8.68e-07  
    9    -209.9149248828      6.05e-08  
   10    -209.9149248828      7.99e-09  Convergence criterion met
 ---------------------------------------
 SCF time:   CPU 2.45s  wall 2.00s 
 SCF   energy in the final basis set =     -209.9149248828
 Total energy in the final basis set =     -209.9149248828

 --------------------------------------------------------------
             Orbital Energies (a.u.) and Symmetries
 --------------------------------------------------------------

 Alpha MOs, Restricted
 -- Occupied --                  
-24.710 -14.491 -14.412  -1.260  -1.084  -0.714  -0.570  -0.527
  1 A'    2 A'    3 A'    4 A'    5 A'    6 A'    7 A'    8 A'                 
 -0.514  -0.411  -0.397  -0.328
  1 A"    9 A'    2 A"   10 A'                                                 
 -- Virtual --                   
 -0.089  -0.017   0.023   0.070   0.080   0.086   0.130   0.142
  3 A"   11 A'   12 A'   13 A'   14 A'    4 A"   15 A'   16 A'                 
  0.150   0.155   0.172   0.237   0.256   0.264   0.326   0.381
 17 A'    5 A"   18 A'   19 A'    6 A"   20 A'   21 A'   22 A'                 
  0.434   0.523   0.668   0.706   0.735   0.774   0.785   0.859
 23 A'   24 A'   25 A'    7 A"   26 A'   27 A'    8 A"   28 A'                 
  1.015   1.158   1.213   1.275   1.284   1.335   1.437   1.608
 29 A'   30 A'    9 A"   10 A"   31 A'   32 A'   33 A'   11 A"                 
  1.805   1.873   1.893   1.966   2.186   2.327   2.340   2.543
 34 A'   12 A"   35 A'   36 A'   37 A'   13 A"   38 A'   39 A'                 
  2.686   2.690   2.885   3.037   3.578   3.591   3.752   3.774
 40 A'   14 A"   41 A'   42 A'   43 A'   15 A"   16 A"   44 A'                 
  3.830   3.844   3.946   4.015   4.273   4.705   5.087   6.260
 17 A"   45 A'   18 A"   46 A'   47 A'   48 A'   49 A'   19 A"                 
  6.314   6.520  35.188  35.731  66.749
 50 A'   51 A'   52 A'   53 A'   54 A'                                         

 Beta MOs, Restricted
 -- Occupied --                  
-24.710 -14.491 -14.412  -1.260  -1.084  -0.714  -0.570  -0.527
  1 A'    2 A'    3 A'    4 A'    5 A'    6 A'    7 A'    8 A'                 
 -0.514  -0.411  -0.397  -0.328
  1 A"    9 A'    2 A"   10 A'                                                 
 -- Virtual --                   
 -0.089  -0.017   0.023   0.070   0.080   0.086   0.130   0.142
  3 A"   11 A'   12 A'   13 A'   14 A'    4 A"   15 A'   16 A'                 
  0.150   0.155   0.172   0.237   0.256   0.264   0.326   0.381
 17 A'    5 A"   18 A'   19 A'    6 A"   20 A'   21 A'   22 A'                 
  0.434   0.523   0.668   0.706   0.735   0.774   0.785   0.859
 23 A'   24 A'   25 A'    7 A"   26 A'   27 A'    8 A"   28 A'                 
  1.015   1.158   1.213   1.275   1.284   1.335   1.437   1.608
 29 A'   30 A'    9 A"   10 A"   31 A'   32 A'   33 A'   11 A"                 
  1.805   1.873   1.893   1.966   2.186   2.327   2.340   2.543
 34 A'   12 A"   35 A'   36 A'   37 A'   13 A"   38 A'   39 A'                 
  2.686   2.690   2.885   3.037   3.578   3.591   3.752   3.774
 40 A'   14 A"   41 A'   42 A'   43 A'   15 A"   16 A"   44 A'                 
  3.830   3.844   3.946   4.015   4.273   4.705   5.087   6.260
 17 A"   45 A'   18 A"   46 A'   47 A'   48 A'   49 A'   19 A"                 
  6.314   6.520  35.188  35.731  66.749
 50 A'   51 A'   52 A'   53 A'   54 A'                                         
 --------------------------------------------------------------

          Ground-State Mulliken Net Atomic Charges

     Atom                 Charge (a.u.)
  ----------------------------------------
      1 N                    -0.099043
      2 N                    -0.095793
      3 H                     0.248819
      4 F                    -0.053984
  ----------------------------------------
  Sum of atomic charges =     0.000000

 -----------------------------------------------------------------
                    Cartesian Multipole Moments
 -----------------------------------------------------------------
    Charge (ESU x 10^10)
                 0.0000
    Dipole Moment (Debye)
         X      -2.5286      Y      -0.8343      Z      -0.0000
       Tot       2.6627
    Quadrupole Moments (Debye-Ang)
        XX     -13.3328     XY       1.4808     YY     -18.4793
        XZ      -0.0000     YZ       0.0000     ZZ     -16.1354
    Octopole Moments (Debye-Ang^2)
       XXX      -2.7454    XXY      -2.7559    XYY       3.6683
       YYY       0.1111    XXZ      -0.0000    XYZ      -0.0000
       YYZ      -0.0000    XZZ       2.4695    YZZ      -0.1045
       ZZZ      -0.0000
    Hexadecapole Moments (Debye-Ang^3)
      XXXX     -77.3994   XXXY       6.4130   XXYY     -21.5718
      XYYY       2.8500   YYYY     -31.7203   XXXZ      -0.0000
      XXYZ       0.0000   XYYZ       0.0000   YYYZ       0.0000
      XXZZ     -18.4597   XYZZ       0.6241   YYZZ      -7.2176
      XZZZ       0.0000   YZZZ      -0.0000   ZZZZ     -13.4252
 -----------------------------------------------------------------
 Calculating analytic gradient of the SCF energy
 Gradient of SCF Energy
            1           2           3           4
    1   0.0049547  -0.0061135   0.0103263  -0.0091675
    2   0.0101627  -0.0034494   0.0009141  -0.0076275
    3   0.0000000  -0.0000000  -0.0000000   0.0000000
 Max gradient component =       1.033E-02
 RMS gradient           =       5.964E-03
 Gradient time:  CPU 0.68 s  wall 0.68 s
 Geometry Optimization Parameters
   NAtoms,    NIC,     NZ,  NCons,   NDum,   NFix, NCnnct, MaxDiis
        4      14       4       0       0       0       0       0

 Cartesian Hessian Update
 Hessian Updated using BFGS Update


** GEOMETRY OPTIMIZATION IN DELOCALIZED INTERNAL COORDINATES **
   Searching for a Minimum

   Optimization Cycle:   3

                       Coordinates (Angstroms)
     ATOM                X               Y               Z
      1  N        -0.1933147658   -0.4809082016    0.0000000000
      2  N        -1.0699524723    0.3442460145    0.0000000000
      3  H        -1.9150867578   -0.2252523103    0.0000000000
      4  F         1.0571809038    0.1582406237    0.0000000000
   Point Group: cs    Number of degrees of freedom:     5


   Energy is   -209.914924883

 Hessian Updated using BFGS Update

  5 Hessian modes will be used to form the next step
  Hessian Eigenvalues:
     0.199575    0.350439    0.442699    0.470076    0.872076

 Minimum Search - Taking Simple RFO Step
 Searching for Lamda that Minimizes Along All modes
 Value Taken    Lamda =  -0.00088800
 Step Taken.  Stepsize is  0.048255

                             Maximum     Tolerance    Cnvgd?
         Gradient           0.015087      0.000300      NO
         Displacement       0.036226      0.001200      NO
         Energy change     -0.002057      0.000001      NO


 New Cartesian Coordinates Obtained by Inverse Iteration

 Displacement from previous Coordinates is:  0.066876
 ----------------------------------------------------------------
             Standard Nuclear Orientation (Angstroms)
    I     Atom           X                Y                Z
 ----------------------------------------------------------------
    1      N      -0.1861665376    -0.4947906231     0.0000000000
    2      N      -1.0635638458     0.3317786262     0.0000000000
    3      H      -1.9355217253    -0.2119914212     0.0000000000
    4      F       1.0640790166     0.1713295445     0.0000000000
 ----------------------------------------------------------------
 Molecular Point Group                 Cs    NOp =  2
 Largest Abelian Subgroup              Cs    NOp =  2
 Nuclear Repulsion Energy =    67.9390362848 hartrees
 There are       12 alpha and       12 beta electrons
 Applying Cartesian multipole field
    Component          Value
    ---------          -----
     (2,0,0)        1.00000E-11
     (0,2,0)        2.00000E-11
     (0,0,2)       -3.00000E-11
 Nucleus-field energy     =     0.0000000010 hartrees
 Requested basis set is 6-311++G(d,p)
 There are 23 shells and 73 basis functions
 A cutoff of  1.0D-11 yielded    273 shell pairs
 There are      2800 function pairs (      3040 Cartesian)
 Smallest overlap matrix eigenvalue = 2.27E-04
 Guess MOs from SCF MO coefficient file

 -----------------------------------------------------------------------
  General SCF calculation program by
  Eric Jon Sundstrom, Paul Horn, Yuezhi Mao, Dmitri Zuev, Alec White,
  David Stuck, Shaama M.S., Shane Yost, Joonho Lee, David Small,
  Daniel Levine, Susi Lehtola, Hugh Burton, Evgeny Epifanovsky
 -----------------------------------------------------------------------
 Exchange:     0.2000 Hartree-Fock + 0.0800 Slater + 0.7200 B88
 Correlation:  0.1900 VWN1RPA + 0.8100 LYP
 Using SG-1 standard quadrature grid
 A restricted SCF calculation will be
 performed using DIIS
 SCF converges when DIIS error is below 1.0e-08
 ---------------------------------------
  Cycle       Energy         DIIS error
 ---------------------------------------
    1    -209.9151462988      6.16e-04  
    2    -209.9154732303      2.28e-04  
    3    -209.9154067368      4.33e-04  
    4    -209.9155042037      3.84e-05  
    5    -209.9155048482      1.56e-05  
    6    -209.9155049456      8.49e-06  
    7    -209.9155049749      2.02e-06  
    8    -209.9155049769      1.62e-07  
    9    -209.9155049769      4.54e-08  
   10    -209.9155049769      6.06e-09  Convergence criterion met
 ---------------------------------------
 SCF time:   CPU 2.44s  wall 3.00s 
 SCF   energy in the final basis set =     -209.9155049769
 Total energy in the final basis set =     -209.9155049769

 --------------------------------------------------------------
             Orbital Energies (a.u.) and Symmetries
 --------------------------------------------------------------

 Alpha MOs, Restricted
 -- Occupied --                  
-24.706 -14.492 -14.413  -1.254  -1.082  -0.713  -0.568  -0.526
  1 A'    2 A'    3 A'    4 A'    5 A'    6 A'    7 A'    8 A'                 
 -0.511  -0.408  -0.396  -0.329
  1 A"    9 A'    2 A"   10 A'                                                 
 -- Virtual --                   
 -0.091  -0.020   0.016   0.070   0.080   0.086   0.130   0.141
  3 A"   11 A'   12 A'   13 A'   14 A'    4 A"   15 A'   16 A'                 
  0.149   0.155   0.171   0.237   0.257   0.263   0.328   0.379
 17 A'    5 A"   18 A'   19 A'    6 A"   20 A'   21 A'   22 A'                 
  0.435   0.520   0.663   0.706   0.738   0.774   0.784   0.857
 23 A'   24 A'   25 A'    7 A"   26 A'   27 A'    8 A"   28 A'                 
  1.015   1.156   1.214   1.275   1.288   1.340   1.438   1.609
 29 A'   30 A'    9 A"   10 A"   31 A'   32 A'   33 A'   11 A"                 
  1.795   1.871   1.877   1.961   2.190   2.320   2.337   2.537
 34 A'   12 A"   35 A'   36 A'   37 A'   13 A"   38 A'   39 A'                 
  2.683   2.689   2.892   3.028   3.573   3.594   3.755   3.778
 40 A'   14 A"   41 A'   42 A'   43 A'   15 A"   16 A"   44 A'                 
  3.827   3.837   3.939   4.010   4.257   4.696   5.073   6.263
 17 A"   45 A'   18 A"   46 A'   47 A'   48 A'   49 A'   19 A"                 
  6.318   6.497  35.184  35.720  66.752
 50 A'   51 A'   52 A'   53 A'   54 A'                                         

 Beta MOs, Restricted
 -- Occupied --                  
-24.706 -14.492 -14.413  -1.254  -1.082  -0.713  -0.568  -0.526
  1 A'    2 A'    3 A'    4 A'    5 A'    6 A'    7 A'    8 A'                 
 -0.511  -0.408  -0.396  -0.329
  1 A"    9 A'    2 A"   10 A'                                                 
 -- Virtual --                   
 -0.091  -0.020   0.016   0.070   0.080   0.086   0.130   0.141
  3 A"   11 A'   12 A'   13 A'   14 A'    4 A"   15 A'   16 A'                 
  0.149   0.155   0.171   0.237   0.257   0.263   0.328   0.379
 17 A'    5 A"   18 A'   19 A'    6 A"   20 A'   21 A'   22 A'                 
  0.435   0.520   0.663   0.706   0.738   0.774   0.784   0.857
 23 A'   24 A'   25 A'    7 A"   26 A'   27 A'    8 A"   28 A'                 
  1.015   1.156   1.214   1.275   1.288   1.340   1.438   1.609
 29 A'   30 A'    9 A"   10 A"   31 A'   32 A'   33 A'   11 A"                 
  1.795   1.871   1.877   1.961   2.190   2.320   2.337   2.537
 34 A'   12 A"   35 A'   36 A'   37 A'   13 A"   38 A'   39 A'                 
  2.683   2.689   2.892   3.028   3.573   3.594   3.755   3.778
 40 A'   14 A"   41 A'   42 A'   43 A'   15 A"   16 A"   44 A'                 
  3.827   3.837   3.939   4.010   4.257   4.696   5.073   6.263
 17 A"   45 A'   18 A"   46 A'   47 A'   48 A'   49 A'   19 A"                 
  6.318   6.497  35.184  35.720  66.752
 50 A'   51 A'   52 A'   53 A'   54 A'                                         
 --------------------------------------------------------------

          Ground-State Mulliken Net Atomic Charges

     Atom                 Charge (a.u.)
  ----------------------------------------
      1 N                    -0.092639
      2 N                    -0.097624
      3 H                     0.250819
      4 F                    -0.060556
  ----------------------------------------
  Sum of atomic charges =     0.000000

 -----------------------------------------------------------------
                    Cartesian Multipole Moments
 -----------------------------------------------------------------
    Charge (ESU x 10^10)
                 0.0000
    Dipole Moment (Debye)
         X      -2.6458      Y      -0.8447      Z      -0.0000
       Tot       2.7774
    Quadrupole Moments (Debye-Ang)
        XX     -13.2075     XY       1.4172     YY     -18.4792
        XZ      -0.0000     YZ      -0.0000     ZZ     -16.1509
    Octopole Moments (Debye-Ang^2)
       XXX      -3.6215    XXY      -2.5770    XYY       3.5265
       YYY       0.3456    XXZ       0.0000    XYZ      -0.0000
       YYZ      -0.0000    XZZ       2.3444    YZZ      -0.0426
       ZZZ       0.0000
    Hexadecapole Moments (Debye-Ang^3)
      XXXX     -76.6219   XXXY       5.7660   XXYY     -21.6404
      XYYY       2.3786   YYYY     -31.9358   XXXZ      -0.0000
      XXYZ      -0.0000   XYYZ      -0.0000   YYYZ      -0.0000
      XXZZ     -18.5186   XYZZ       0.4675   YYZZ      -7.2527
      XZZZ      -0.0000   YZZZ       0.0000   ZZZZ     -13.4325
 -----------------------------------------------------------------
 Calculating analytic gradient of the SCF energy
 Gradient of SCF Energy
            1           2           3           4
    1   0.0075689  -0.0031954   0.0018917  -0.0062653
    2   0.0024330   0.0013967   0.0000286  -0.0038583
    3  -0.0000000   0.0000000  -0.0000000   0.0000000
 Max gradient component =       7.569E-03
 RMS gradient           =       3.330E-03
 Gradient time:  CPU 0.68 s  wall 0.68 s
 Geometry Optimization Parameters
   NAtoms,    NIC,     NZ,  NCons,   NDum,   NFix, NCnnct, MaxDiis
        4      14       4       0       0       0       0       0

 Cartesian Hessian Update
 Hessian Updated using BFGS Update


** GEOMETRY OPTIMIZATION IN DELOCALIZED INTERNAL COORDINATES **
   Searching for a Minimum

   Optimization Cycle:   4

                       Coordinates (Angstroms)
     ATOM                X               Y               Z
      1  N        -0.1861665376   -0.4947906231    0.0000000000
      2  N        -1.0635638458    0.3317786262    0.0000000000
      3  H        -1.9355217253   -0.2119914212    0.0000000000
      4  F         1.0640790166    0.1713295445    0.0000000000
   Point Group: cs    Number of degrees of freedom:     5


   Energy is   -209.915504977

 Hessian Updated using BFGS Update

  5 Hessian modes will be used to form the next step
  Hessian Eigenvalues:
     0.190852    0.257564    0.389554    0.497183    0.917272

 Minimum Search - Taking Simple RFO Step
 Searching for Lamda that Minimizes Along All modes
 Value Taken    Lamda =  -0.00027184
 Step Taken.  Stepsize is  0.034112

                             Maximum     Tolerance    Cnvgd?
         Gradient           0.006064      0.000300      NO
         Displacement       0.021755      0.001200      NO
         Energy change     -0.000580      0.000001      NO


 New Cartesian Coordinates Obtained by Inverse Iteration

 Displacement from previous Coordinates is:  0.033837
 ----------------------------------------------------------------
             Standard Nuclear Orientation (Angstroms)
    I     Atom           X                Y                Z
 ----------------------------------------------------------------
    1      N      -0.1881975262    -0.5017735321     0.0000000000
    2      N      -1.0612394293     0.3254992012     0.0000000000
    3      H      -1.9438315185    -0.2062642291     0.0000000000
    4      F       1.0720953819     0.1788646864     0.0000000000
 ----------------------------------------------------------------
 Molecular Point Group                 Cs    NOp =  2
 Largest Abelian Subgroup              Cs    NOp =  2
 Nuclear Repulsion Energy =    67.6665866924 hartrees
 There are       12 alpha and       12 beta electrons
 Applying Cartesian multipole field
    Component          Value
    ---------          -----
     (2,0,0)        1.00000E-11
     (0,2,0)        2.00000E-11
     (0,0,2)       -3.00000E-11
 Nucleus-field energy     =     0.0000000010 hartrees
 Requested basis set is 6-311++G(d,p)
 There are 23 shells and 73 basis functions
 A cutoff of  1.0D-11 yielded    273 shell pairs
 There are      2800 function pairs (      3040 Cartesian)
 Smallest overlap matrix eigenvalue = 2.26E-04
 Guess MOs from SCF MO coefficient file

 -----------------------------------------------------------------------
  General SCF calculation program by
  Eric Jon Sundstrom, Paul Horn, Yuezhi Mao, Dmitri Zuev, Alec White,
  David Stuck, Shaama M.S., Shane Yost, Joonho Lee, David Small,
  Daniel Levine, Susi Lehtola, Hugh Burton, Evgeny Epifanovsky
 -----------------------------------------------------------------------
 Exchange:     0.2000 Hartree-Fock + 0.0800 Slater + 0.7200 B88
 Correlation:  0.1900 VWN1RPA + 0.8100 LYP
 Using SG-1 standard quadrature grid
 A restricted SCF calculation will be
 performed using DIIS
 SCF converges when DIIS error is below 1.0e-08
 ---------------------------------------
  Cycle       Energy         DIIS error
 ---------------------------------------
    1    -209.9154651529      4.84e-04  
    2    -209.9156664404      8.27e-05  
    3    -209.9156593928      1.50e-04  
    4    -209.9156718913      2.49e-05  
    5    -209.9156721616      3.09e-06  
    6    -209.9156721629      3.16e-06  
    7    -209.9156721671      1.03e-06  
    8    -209.9156721676      1.15e-07  
    9    -209.9156721676      3.76e-08  
   10    -209.9156721676      8.15e-09  Convergence criterion met
 ---------------------------------------
 SCF time:   CPU 2.44s  wall 3.00s 
 SCF   energy in the final basis set =     -209.9156721676
 Total energy in the final basis set =     -209.9156721676

 --------------------------------------------------------------
             Orbital Energies (a.u.) and Symmetries
 --------------------------------------------------------------

 Alpha MOs, Restricted
 -- Occupied --                  
-24.702 -14.493 -14.415  -1.246  -1.084  -0.713  -0.565  -0.525
  1 A'    2 A'    3 A'    4 A'    5 A'    6 A'    7 A'    8 A'                 
 -0.508  -0.405  -0.395  -0.330
  1 A"    9 A'    2 A"   10 A'                                                 
 -- Virtual --                   
 -0.092  -0.022   0.008   0.070   0.080   0.086   0.130   0.140
  3 A"   11 A'   12 A'   13 A'   14 A'    4 A"   15 A'   16 A'                 
  0.149   0.155   0.170   0.237   0.257   0.263   0.329   0.381
 17 A'    5 A"   18 A'   19 A'    6 A"   20 A'   21 A'   22 A'                 
  0.436   0.519   0.660   0.705   0.739   0.774   0.784   0.856
 23 A'   24 A'   25 A'    7 A"   26 A'   27 A'    8 A"   28 A'                 
  1.013   1.156   1.212   1.277   1.290   1.346   1.437   1.610
 29 A'   30 A'    9 A"   10 A"   31 A'   32 A'   33 A'   11 A"                 
  1.790   1.865   1.870   1.961   2.193   2.318   2.338   2.535
 34 A'   35 A'   12 A"   36 A'   37 A'   13 A"   38 A'   39 A'                 
  2.684   2.692   2.896   3.027   3.569   3.597   3.760   3.783
 40 A'   14 A"   41 A'   42 A'   43 A'   15 A"   16 A"   44 A'                 
  3.825   3.838   3.931   4.005   4.248   4.684   5.054   6.267
 17 A"   45 A'   18 A"   46 A'   47 A'   48 A'   49 A'   19 A"                 
  6.322   6.474  35.179  35.728  66.757
 50 A'   51 A'   52 A'   53 A'   54 A'                                         

 Beta MOs, Restricted
 -- Occupied --                  
-24.702 -14.493 -14.415  -1.246  -1.084  -0.713  -0.565  -0.525
  1 A'    2 A'    3 A'    4 A'    5 A'    6 A'    7 A'    8 A'                 
 -0.508  -0.405  -0.395  -0.330
  1 A"    9 A'    2 A"   10 A'                                                 
 -- Virtual --                   
 -0.092  -0.022   0.008   0.070   0.080   0.086   0.130   0.140
  3 A"   11 A'   12 A'   13 A'   14 A'    4 A"   15 A'   16 A'                 
  0.149   0.155   0.170   0.237   0.257   0.263   0.329   0.381
 17 A'    5 A"   18 A'   19 A'    6 A"   20 A'   21 A'   22 A'                 
  0.436   0.519   0.660   0.705   0.739   0.774   0.784   0.856
 23 A'   24 A'   25 A'    7 A"   26 A'   27 A'    8 A"   28 A'                 
  1.013   1.156   1.212   1.277   1.290   1.346   1.437   1.610
 29 A'   30 A'    9 A"   10 A"   31 A'   32 A'   33 A'   11 A"                 
  1.790   1.865   1.870   1.961   2.193   2.318   2.338   2.535
 34 A'   35 A'   12 A"   36 A'   37 A'   13 A"   38 A'   39 A'                 
  2.684   2.692   2.896   3.027   3.569   3.597   3.760   3.783
 40 A'   14 A"   41 A'   42 A'   43 A'   15 A"   16 A"   44 A'                 
  3.825   3.838   3.931   4.005   4.248   4.684   5.054   6.267
 17 A"   45 A'   18 A"   46 A'   47 A'   48 A'   49 A'   19 A"                 
  6.322   6.474  35.179  35.728  66.757
 50 A'   51 A'   52 A'   53 A'   54 A'                                         
 --------------------------------------------------------------

          Ground-State Mulliken Net Atomic Charges

     Atom                 Charge (a.u.)
  ----------------------------------------
      1 N                    -0.087016
      2 N                    -0.093909
      3 H                     0.252545
      4 F                    -0.071620
  ----------------------------------------
  Sum of atomic charges =     0.000000

 -----------------------------------------------------------------
                    Cartesian Multipole Moments
 -----------------------------------------------------------------
    Charge (ESU x 10^10)
                 0.0000
    Dipole Moment (Debye)
         X      -2.7734      Y      -0.8550      Z       0.0000
       Tot       2.9022
    Quadrupole Moments (Debye-Ang)
        XX     -13.1618     XY       1.3775     YY     -18.4500
        XZ      -0.0000     YZ       0.0000     ZZ     -16.1538
    Octopole Moments (Debye-Ang^2)
       XXX      -4.1855    XXY      -2.5021    XYY       3.4179
       YYY       0.4442    XXZ       0.0000    XYZ      -0.0000
       YYZ       0.0000    XZZ       2.2471    YZZ      -0.0181
       ZZZ       0.0000
    Hexadecapole Moments (Debye-Ang^3)
      XXXX     -76.6679   XXXY       5.3804   XXYY     -21.7237
      XYYY       2.0402   YYYY     -31.9759   XXXZ      -0.0000
      XXYZ       0.0000   XYYZ      -0.0000   YYYZ       0.0000
      XXZZ     -18.6088   XYZZ       0.3593   YYZZ      -7.2573
      XZZZ      -0.0000   YZZZ       0.0000   ZZZZ     -13.4154
 -----------------------------------------------------------------
 Calculating analytic gradient of the SCF energy
 Gradient of SCF Energy
            1           2           3           4
    1   0.0031075  -0.0003775  -0.0004421  -0.0022879
    2  -0.0003455   0.0013405  -0.0001931  -0.0008019
    3  -0.0000000   0.0000000   0.0000000  -0.0000000
 Max gradient component =       3.108E-03
 RMS gradient           =       1.219E-03
 Gradient time:  CPU 0.68 s  wall 0.68 s
 Geometry Optimization Parameters
   NAtoms,    NIC,     NZ,  NCons,   NDum,   NFix, NCnnct, MaxDiis
        4      14       4       0       0       0       0       0

 Cartesian Hessian Update
 Hessian Updated using BFGS Update


** GEOMETRY OPTIMIZATION IN DELOCALIZED INTERNAL COORDINATES **
   Searching for a Minimum

   Optimization Cycle:   5

                       Coordinates (Angstroms)
     ATOM                X               Y               Z
      1  N        -0.1881975262   -0.5017735321    0.0000000000
      2  N        -1.0612394293    0.3254992012    0.0000000000
      3  H        -1.9438315185   -0.2062642291    0.0000000000
      4  F         1.0720953819    0.1788646864    0.0000000000
   Point Group: cs    Number of degrees of freedom:     5


   Energy is   -209.915672168

 Hessian Updated using BFGS Update

  5 Hessian modes will be used to form the next step
  Hessian Eigenvalues:
     0.166442    0.219659    0.393676    0.502058    0.915343

 Minimum Search - Taking Simple RFO Step
 Searching for Lamda that Minimizes Along All modes
 Value Taken    Lamda =  -0.00003473
 Step Taken.  Stepsize is  0.013061

                             Maximum     Tolerance    Cnvgd?
         Gradient           0.002030      0.000300      NO
         Displacement       0.009130      0.001200      NO
         Energy change     -0.000167      0.000001      NO


 New Cartesian Coordinates Obtained by Inverse Iteration

 Displacement from previous Coordinates is:  0.010348
 ----------------------------------------------------------------
             Standard Nuclear Orientation (Angstroms)
    I     Atom           X                Y                Z
 ----------------------------------------------------------------
    1      N      -0.1903596713    -0.5025068962     0.0000000000
    2      N      -1.0617621974     0.3241232419     0.0000000000
    3      H      -1.9453528325    -0.2056412902     0.0000000000
    4      F       1.0763016091     0.1803510709     0.0000000000
 ----------------------------------------------------------------
 Molecular Point Group                 Cs    NOp =  2
 Largest Abelian Subgroup              Cs    NOp =  2
 Nuclear Repulsion Energy =    67.5533656902 hartrees
 There are       12 alpha and       12 beta electrons
 Applying Cartesian multipole field
    Component          Value
    ---------          -----
     (2,0,0)        1.00000E-11
     (0,2,0)        2.00000E-11
     (0,0,2)       -3.00000E-11
 Nucleus-field energy     =     0.0000000010 hartrees
 Requested basis set is 6-311++G(d,p)
 There are 23 shells and 73 basis functions
 A cutoff of  1.0D-11 yielded    273 shell pairs
 There are      2800 function pairs (      3040 Cartesian)
 Smallest overlap matrix eigenvalue = 2.25E-04
 Guess MOs from SCF MO coefficient file

 -----------------------------------------------------------------------
  General SCF calculation program by
  Eric Jon Sundstrom, Paul Horn, Yuezhi Mao, Dmitri Zuev, Alec White,
  David Stuck, Shaama M.S., Shane Yost, Joonho Lee, David Small,
  Daniel Levine, Susi Lehtola, Hugh Burton, Evgeny Epifanovsky
 -----------------------------------------------------------------------
 Exchange:     0.2000 Hartree-Fock + 0.0800 Slater + 0.7200 B88
 Correlation:  0.1900 VWN1RPA + 0.8100 LYP
 Using SG-1 standard quadrature grid
 A restricted SCF calculation will be
 performed using DIIS
 SCF converges when DIIS error is below 1.0e-08
 ---------------------------------------
  Cycle       Energy         DIIS error
 ---------------------------------------
    1    -209.9156616553      1.90e-04  
    2    -209.9156912117      3.11e-05  
    3    -209.9156913593      3.08e-05  
    4    -209.9156916162      1.92e-05  
    5    -209.9156918230      2.90e-06  
    6    -209.9156918275      5.01e-07  
    7    -209.9156918277      1.99e-07  
    8    -209.9156918277      1.27e-07  
    9    -209.9156918277      1.74e-08  
   10    -209.9156918277      3.18e-09  Convergence criterion met
 ---------------------------------------
 SCF time:   CPU 2.44s  wall 3.00s 
 SCF   energy in the final basis set =     -209.9156918277
 Total energy in the final basis set =     -209.9156918277

 --------------------------------------------------------------
             Orbital Energies (a.u.) and Symmetries
 --------------------------------------------------------------

 Alpha MOs, Restricted
 -- Occupied --                  
-24.700 -14.493 -14.416  -1.242  -1.085  -0.713  -0.564  -0.525
  1 A'    2 A'    3 A'    4 A'    5 A'    6 A'    7 A'    8 A'                 
 -0.507  -0.405  -0.395  -0.331
  1 A"    9 A'    2 A"   10 A'                                                 
 -- Virtual --                   
 -0.092  -0.023   0.006   0.070   0.080   0.086   0.130   0.140
  3 A"   11 A'   12 A'   13 A'   14 A'    4 A"   15 A'   16 A'                 
  0.149   0.155   0.170   0.237   0.257   0.263   0.329   0.382
 17 A'    5 A"   18 A'   19 A'    6 A"   20 A'   21 A'   22 A'                 
  0.437   0.518   0.659   0.705   0.739   0.774   0.784   0.856
 23 A'   24 A'   25 A'    7 A"   26 A'   27 A'    8 A"   28 A'                 
  1.012   1.156   1.211   1.277   1.291   1.348   1.436   1.611
 29 A'   30 A'    9 A"   10 A"   31 A'   32 A'   33 A'   11 A"                 
  1.789   1.861   1.870   1.962   2.194   2.318   2.339   2.534
 34 A'   35 A'   12 A"   36 A'   37 A'   13 A"   38 A'   39 A'                 
  2.684   2.694   2.898   3.027   3.569   3.598   3.763   3.785
 40 A'   14 A"   41 A'   42 A'   43 A'   15 A"   16 A"   44 A'                 
  3.825   3.839   3.927   4.004   4.246   4.679   5.047   6.269
 17 A"   45 A'   18 A"   46 A'   47 A'   48 A'   49 A'   19 A"                 
  6.323   6.465  35.178  35.734  66.758
 50 A'   51 A'   52 A'   53 A'   54 A'                                         

 Beta MOs, Restricted
 -- Occupied --                  
-24.700 -14.493 -14.416  -1.242  -1.085  -0.713  -0.564  -0.525
  1 A'    2 A'    3 A'    4 A'    5 A'    6 A'    7 A'    8 A'                 
 -0.507  -0.405  -0.395  -0.331
  1 A"    9 A'    2 A"   10 A'                                                 
 -- Virtual --                   
 -0.092  -0.023   0.006   0.070   0.080   0.086   0.130   0.140
  3 A"   11 A'   12 A'   13 A'   14 A'    4 A"   15 A'   16 A'                 
  0.149   0.155   0.170   0.237   0.257   0.263   0.329   0.382
 17 A'    5 A"   18 A'   19 A'    6 A"   20 A'   21 A'   22 A'                 
  0.437   0.518   0.659   0.705   0.739   0.774   0.784   0.856
 23 A'   24 A'   25 A'    7 A"   26 A'   27 A'    8 A"   28 A'                 
  1.012   1.156   1.211   1.277   1.291   1.348   1.436   1.611
 29 A'   30 A'    9 A"   10 A"   31 A'   32 A'   33 A'   11 A"                 
  1.789   1.861   1.870   1.962   2.194   2.318   2.339   2.534
 34 A'   35 A'   12 A"   36 A'   37 A'   13 A"   38 A'   39 A'                 
  2.684   2.694   2.898   3.027   3.569   3.598   3.763   3.785
 40 A'   14 A"   41 A'   42 A'   43 A'   15 A"   16 A"   44 A'                 
  3.825   3.839   3.927   4.004   4.246   4.679   5.047   6.269
 17 A"   45 A'   18 A"   46 A'   47 A'   48 A'   49 A'   19 A"                 
  6.323   6.465  35.178  35.734  66.758
 50 A'   51 A'   52 A'   53 A'   54 A'                                         
 --------------------------------------------------------------

          Ground-State Mulliken Net Atomic Charges

     Atom                 Charge (a.u.)
  ----------------------------------------
      1 N                    -0.085404
      2 N                    -0.091492
      3 H                     0.253345
      4 F                    -0.076449
  ----------------------------------------
  Sum of atomic charges =     0.000000

 -----------------------------------------------------------------
                    Cartesian Multipole Moments
 -----------------------------------------------------------------
    Charge (ESU x 10^10)
                 0.0000
    Dipole Moment (Debye)
         X      -2.8245      Y      -0.8581      Z      -0.0000
       Tot       2.9519
    Quadrupole Moments (Debye-Ang)
        XX     -13.1554     XY       1.3700     YY     -18.4358
        XZ       0.0000     YZ      -0.0000     ZZ     -16.1533
    Octopole Moments (Debye-Ang^2)
       XXX      -4.3652    XXY      -2.5002    XYY       3.3809
       YYY       0.4522    XXZ      -0.0000    XYZ      -0.0000
       YYZ      -0.0000    XZZ       2.2132    YZZ      -0.0167
       ZZZ      -0.0000
    Hexadecapole Moments (Debye-Ang^3)
      XXXX     -76.8989   XXXY       5.3020   XXYY     -21.7755
      XYYY       1.9474   YYYY     -31.9326   XXXZ       0.0000
      XXYZ       0.0000   XYYZ       0.0000   YYYZ      -0.0000
      XXZZ     -18.6665   XYZZ       0.3307   YYZZ      -7.2499
      XZZZ       0.0000   YZZZ      -0.0000   ZZZZ     -13.4070
 -----------------------------------------------------------------
 Calculating analytic gradient of the SCF energy
 Gradient of SCF Energy
            1           2           3           4
    1   0.0005854  -0.0000064  -0.0002617  -0.0003173
    2  -0.0001607   0.0002682  -0.0000719  -0.0000356
    3   0.0000000  -0.0000000  -0.0000000  -0.0000000
 Max gradient component =       5.854E-04
 RMS gradient           =       2.266E-04
 Gradient time:  CPU 0.68 s  wall 0.68 s
 Geometry Optimization Parameters
   NAtoms,    NIC,     NZ,  NCons,   NDum,   NFix, NCnnct, MaxDiis
        4      14       4       0       0       0       0       0

 Cartesian Hessian Update
 Hessian Updated using BFGS Update


** GEOMETRY OPTIMIZATION IN DELOCALIZED INTERNAL COORDINATES **
   Searching for a Minimum

   Optimization Cycle:   6

                       Coordinates (Angstroms)
     ATOM                X               Y               Z
      1  N        -0.1903596713   -0.5025068962    0.0000000000
      2  N        -1.0617621974    0.3241232419    0.0000000000
      3  H        -1.9453528325   -0.2056412902    0.0000000000
      4  F         1.0763016091    0.1803510709    0.0000000000
   Point Group: cs    Number of degrees of freedom:     5


   Energy is   -209.915691828

 Hessian Updated using BFGS Update

  5 Hessian modes will be used to form the next step
  Hessian Eigenvalues:
     0.159805    0.209863    0.393344    0.479412    0.900957

 Minimum Search - Taking Simple RFO Step
 Searching for Lamda that Minimizes Along All modes
 Value Taken    Lamda =  -0.00000109
 Step Taken.  Stepsize is  0.002105

                             Maximum     Tolerance    Cnvgd?
         Gradient           0.000394      0.000300      NO
         Displacement       0.001635      0.001200      NO
         Energy change     -0.000020      0.000001      NO


 New Cartesian Coordinates Obtained by Inverse Iteration

 Displacement from previous Coordinates is:  0.001704
 ----------------------------------------------------------------
             Standard Nuclear Orientation (Angstroms)
    I     Atom           X                Y                Z
 ----------------------------------------------------------------
    1      N      -0.1909489905    -0.5023955462     0.0000000000
    2      N      -1.0619641465     0.3241708789     0.0000000000
    3      H      -1.9451384226    -0.2058178557     0.0000000000
    4      F       1.0768784675     0.1803686494     0.0000000000
 ----------------------------------------------------------------
 Molecular Point Group                 Cs    NOp =  2
 Largest Abelian Subgroup              Cs    NOp =  2
 Nuclear Repulsion Energy =    67.5393804188 hartrees
 There are       12 alpha and       12 beta electrons
 Applying Cartesian multipole field
    Component          Value
    ---------          -----
     (2,0,0)        1.00000E-11
     (0,2,0)        2.00000E-11
     (0,0,2)       -3.00000E-11
 Nucleus-field energy     =     0.0000000010 hartrees
 Requested basis set is 6-311++G(d,p)
 There are 23 shells and 73 basis functions
 A cutoff of  1.0D-11 yielded    273 shell pairs
 There are      2800 function pairs (      3040 Cartesian)
 Smallest overlap matrix eigenvalue = 2.24E-04
 Guess MOs from SCF MO coefficient file

 -----------------------------------------------------------------------
  General SCF calculation program by
  Eric Jon Sundstrom, Paul Horn, Yuezhi Mao, Dmitri Zuev, Alec White,
  David Stuck, Shaama M.S., Shane Yost, Joonho Lee, David Small,
  Daniel Levine, Susi Lehtola, Hugh Burton, Evgeny Epifanovsky
 -----------------------------------------------------------------------
 Exchange:     0.2000 Hartree-Fock + 0.0800 Slater + 0.7200 B88
 Correlation:  0.1900 VWN1RPA + 0.8100 LYP
 Using SG-1 standard quadrature grid
 A restricted SCF calculation will be
 performed using DIIS
 SCF converges when DIIS error is below 1.0e-08
 ---------------------------------------
  Cycle       Energy         DIIS error
 ---------------------------------------
    1    -209.9156916406      3.09e-05  
    2    -209.9156923603      9.25e-06  
    3    -209.9156922957      1.44e-05  
    4    -209.9156923959      3.01e-06  
    5    -209.9156924009      6.06e-07  
    6    -209.9156924011      3.08e-07  
    7    -209.9156924011      7.05e-08  
    8    -209.9156924011      9.42e-09  Convergence criterion met
 ---------------------------------------
 SCF time:   CPU 1.95s  wall 2.00s 
 SCF   energy in the final basis set =     -209.9156924011
 Total energy in the final basis set =     -209.9156924011

 --------------------------------------------------------------
             Orbital Energies (a.u.) and Symmetries
 --------------------------------------------------------------

 Alpha MOs, Restricted
 -- Occupied --                  
-24.700 -14.493 -14.416  -1.242  -1.085  -0.713  -0.564  -0.525
  1 A'    2 A'    3 A'    4 A'    5 A'    6 A'    7 A'    8 A'                 
 -0.507  -0.405  -0.395  -0.331
  1 A"    9 A'    2 A"   10 A'                                                 
 -- Virtual --                   
 -0.092  -0.023   0.005   0.070   0.080   0.085   0.130   0.140
  3 A"   11 A'   12 A'   13 A'   14 A'    4 A"   15 A'   16 A'                 
  0.149   0.155   0.170   0.237   0.257   0.263   0.329   0.382
 17 A'    5 A"   18 A'   19 A'    6 A"   20 A'   21 A'   22 A'                 
  0.437   0.518   0.659   0.705   0.738   0.774   0.784   0.856
 23 A'   24 A'   25 A'    7 A"   26 A'   27 A'    8 A"   28 A'                 
  1.012   1.156   1.211   1.277   1.291   1.348   1.436   1.611
 29 A'   30 A'    9 A"   10 A"   31 A'   32 A'   33 A'   11 A"                 
  1.789   1.860   1.870   1.962   2.194   2.318   2.339   2.534
 34 A'   35 A'   12 A"   36 A'   37 A'   13 A"   38 A'   39 A'                 
  2.684   2.694   2.898   3.028   3.569   3.598   3.763   3.785
 40 A'   14 A"   41 A'   42 A'   43 A'   15 A"   16 A"   44 A'                 
  3.825   3.839   3.927   4.004   4.246   4.678   5.046   6.269
 17 A"   45 A'   18 A"   46 A'   47 A'   48 A'   49 A'   19 A"                 
  6.323   6.464  35.178  35.736  66.759
 50 A'   51 A'   52 A'   53 A'   54 A'                                         

 Beta MOs, Restricted
 -- Occupied --                  
-24.700 -14.493 -14.416  -1.242  -1.085  -0.713  -0.564  -0.525
  1 A'    2 A'    3 A'    4 A'    5 A'    6 A'    7 A'    8 A'                 
 -0.507  -0.405  -0.395  -0.331
  1 A"    9 A'    2 A"   10 A'                                                 
 -- Virtual --                   
 -0.092  -0.023   0.005   0.070   0.080   0.085   0.130   0.140
  3 A"   11 A'   12 A'   13 A'   14 A'    4 A"   15 A'   16 A'                 
  0.149   0.155   0.170   0.237   0.257   0.263   0.329   0.382
 17 A'    5 A"   18 A'   19 A'    6 A"   20 A'   21 A'   22 A'                 
  0.437   0.518   0.659   0.705   0.738   0.774   0.784   0.856
 23 A'   24 A'   25 A'    7 A"   26 A'   27 A'    8 A"   28 A'                 
  1.012   1.156   1.211   1.277   1.291   1.348   1.436   1.611
 29 A'   30 A'    9 A"   10 A"   31 A'   32 A'   33 A'   11 A"                 
  1.789   1.860   1.870   1.962   2.194   2.318   2.339   2.534
 34 A'   35 A'   12 A"   36 A'   37 A'   13 A"   38 A'   39 A'                 
  2.684   2.694   2.898   3.028   3.569   3.598   3.763   3.785
 40 A'   14 A"   41 A'   42 A'   43 A'   15 A"   16 A"   44 A'                 
  3.825   3.839   3.927   4.004   4.246   4.678   5.046   6.269
 17 A"   45 A'   18 A"   46 A'   47 A'   48 A'   49 A'   19 A"                 
  6.323   6.464  35.178  35.736  66.759
 50 A'   51 A'   52 A'   53 A'   54 A'                                         
 --------------------------------------------------------------

          Ground-State Mulliken Net Atomic Charges

     Atom                 Charge (a.u.)
  ----------------------------------------
      1 N                    -0.085185
      2 N                    -0.091009
      3 H                     0.253420
      4 F                    -0.077226
  ----------------------------------------
  Sum of atomic charges =     0.000000

 -----------------------------------------------------------------
                    Cartesian Multipole Moments
 -----------------------------------------------------------------
    Charge (ESU x 10^10)
                 0.0000
    Dipole Moment (Debye)
         X      -2.8313      Y      -0.8586      Z      -0.0000
       Tot       2.9586
    Quadrupole Moments (Debye-Ang)
        XX     -13.1573     XY       1.3699     YY     -18.4331
        XZ       0.0000     YZ       0.0000     ZZ     -16.1528
    Octopole Moments (Debye-Ang^2)
       XXX      -4.3773    XXY      -2.5035    XYY       3.3772
       YYY       0.4487    XXZ      -0.0000    XYZ       0.0000
       YYZ      -0.0000    XZZ       2.2098    YZZ      -0.0177
       ZZZ      -0.0000
    Hexadecapole Moments (Debye-Ang^3)
      XXXX     -76.9572   XXXY       5.3011   XXYY     -21.7824
      XYYY       1.9398   YYYY     -31.9214   XXXZ       0.0000
      XXYZ       0.0000   XYYZ       0.0000   YYYZ       0.0000
      XXZZ     -18.6748   XYZZ       0.3286   YYZZ      -7.2480
      XZZZ       0.0000   YZZZ       0.0000   ZZZZ     -13.4051
 -----------------------------------------------------------------
 Calculating analytic gradient of the SCF energy
 Gradient of SCF Energy
            1           2           3           4
    1   0.0000339   0.0000084  -0.0000240  -0.0000183
    2  -0.0000128  -0.0000012  -0.0000376   0.0000516
    3   0.0000000   0.0000000  -0.0000000  -0.0000000
 Max gradient component =       5.161E-05
 RMS gradient           =       2.305E-05
 Gradient time:  CPU 0.68 s  wall 0.68 s
 Geometry Optimization Parameters
   NAtoms,    NIC,     NZ,  NCons,   NDum,   NFix, NCnnct, MaxDiis
        4      14       4       0       0       0       0       0

 Cartesian Hessian Update
 Hessian Updated using BFGS Update


** GEOMETRY OPTIMIZATION IN DELOCALIZED INTERNAL COORDINATES **
   Searching for a Minimum

   Optimization Cycle:   7

                       Coordinates (Angstroms)
     ATOM                X               Y               Z
      1  N        -0.1909489905   -0.5023955462    0.0000000000
      2  N        -1.0619641465    0.3241708789    0.0000000000
      3  H        -1.9451384226   -0.2058178557    0.0000000000
      4  F         1.0768784675    0.1803686494    0.0000000000
   Point Group: cs    Number of degrees of freedom:     5


   Energy is   -209.915692401

 Hessian Updated using BFGS Update

  5 Hessian modes will be used to form the next step
  Hessian Eigenvalues:
     0.165816    0.203648    0.387793    0.458820    0.896703

 Minimum Search - Taking Simple RFO Step
 Searching for Lamda that Minimizes Along All modes
 Value Taken    Lamda =   0.00000000
 Step Taken.  Stepsize is  0.000158

                             Maximum     Tolerance    Cnvgd?
         Gradient           0.000040      0.000300     YES
         Displacement       0.000122      0.001200     YES
         Energy change     -0.000001      0.000001     YES


                       Distance Matrix (Angstroms)
             N (  1)   N (  2)   H (  3)
   N (  2)  1.200783
   H (  3)  1.779084  1.029993
   F (  4)  1.439984  2.143671  3.046593

 Final energy is   -209.91569240114706     


 ******************************
 **  OPTIMIZATION CONVERGED  **
 ******************************

                       Coordinates (Angstroms)
     ATOM                X               Y               Z
      1  N        -0.1909489905   -0.5023955462    0.0000000000
      2  N        -1.0619641465    0.3241708789    0.0000000000
      3  H        -1.9451384226   -0.2058178557    0.0000000000
      4  F         1.0768784675    0.1803686494    0.0000000000

Z-matrix Print:
$molecule
0 1
N 
N  1 1.200783
H  2 1.029993 1 105.532093
F  1 1.439984 2 108.196031 3 -180.000000 0
$end


 --------------------------------------------------------------
             Orbital Energies (a.u.) and Symmetries
 --------------------------------------------------------------

 Alpha MOs, Restricted
 -- Occupied --                  
-24.700 -14.493 -14.416  -1.242  -1.085  -0.713  -0.564  -0.525
  1 A'    2 A'    3 A'    4 A'    5 A'    6 A'    7 A'    8 A'                 
 -0.507  -0.405  -0.395  -0.331
  1 A"    9 A'    2 A"   10 A'                                                 
 -- Virtual --                   
 -0.092  -0.023   0.005   0.070   0.080   0.085   0.130   0.140
  3 A"   11 A'   12 A'   13 A'   14 A'    4 A"   15 A'   16 A'                 
  0.149   0.155   0.170   0.237   0.257   0.263   0.329   0.382
 17 A'    5 A"   18 A'   19 A'    6 A"   20 A'   21 A'   22 A'                 
  0.437   0.518   0.659   0.705   0.738   0.774   0.784   0.856
 23 A'   24 A'   25 A'    7 A"   26 A'   27 A'    8 A"   28 A'                 
  1.012   1.156   1.211   1.277   1.291   1.348   1.436   1.611
 29 A'   30 A'    9 A"   10 A"   31 A'   32 A'   33 A'   11 A"                 
  1.789   1.860   1.870   1.962   2.194   2.318   2.339   2.534
 34 A'   35 A'   12 A"   36 A'   37 A'   13 A"   38 A'   39 A'                 
  2.684   2.694   2.898   3.028   3.569   3.598   3.763   3.785
 40 A'   14 A"   41 A'   42 A'   43 A'   15 A"   16 A"   44 A'                 
  3.825   3.839   3.927   4.004   4.246   4.678   5.046   6.269
 17 A"   45 A'   18 A"   46 A'   47 A'   48 A'   49 A'   19 A"                 
  6.323   6.464  35.178  35.736  66.759
 50 A'   51 A'   52 A'   53 A'   54 A'                                         

 Beta MOs, Restricted
 -- Occupied --                  
-24.700 -14.493 -14.416  -1.242  -1.085  -0.713  -0.564  -0.525
  1 A'    2 A'    3 A'    4 A'    5 A'    6 A'    7 A'    8 A'                 
 -0.507  -0.405  -0.395  -0.331
  1 A"    9 A'    2 A"   10 A'                                                 
 -- Virtual --                   
 -0.092  -0.023   0.005   0.070   0.080   0.085   0.130   0.140
  3 A"   11 A'   12 A'   13 A'   14 A'    4 A"   15 A'   16 A'                 
  0.149   0.155   0.170   0.237   0.257   0.263   0.329   0.382
 17 A'    5 A"   18 A'   19 A'    6 A"   20 A'   21 A'   22 A'                 
  0.437   0.518   0.659   0.705   0.738   0.774   0.784   0.856
 23 A'   24 A'   25 A'    7 A"   26 A'   27 A'    8 A"   28 A'                 
  1.012   1.156   1.211   1.277   1.291   1.348   1.436   1.611
 29 A'   30 A'    9 A"   10 A"   31 A'   32 A'   33 A'   11 A"                 
  1.789   1.860   1.870   1.962   2.194   2.318   2.339   2.534
 34 A'   35 A'   12 A"   36 A'   37 A'   13 A"   38 A'   39 A'                 
  2.684   2.694   2.898   3.028   3.569   3.598   3.763   3.785
 40 A'   14 A"   41 A'   42 A'   43 A'   15 A"   16 A"   44 A'                 
  3.825   3.839   3.927   4.004   4.246   4.678   5.046   6.269
 17 A"   45 A'   18 A"   46 A'   47 A'   48 A'   49 A'   19 A"                 
  6.323   6.464  35.178  35.736  66.759
 50 A'   51 A'   52 A'   53 A'   54 A'                                         
 --------------------------------------------------------------

          Ground-State Mulliken Net Atomic Charges

     Atom                 Charge (a.u.)
  ----------------------------------------
      1 N                    -0.085185
      2 N                    -0.091009
      3 H                     0.253420
      4 F                    -0.077226
  ----------------------------------------
  Sum of atomic charges =     0.000000

 -----------------------------------------------------------------
                    Cartesian Multipole Moments
 -----------------------------------------------------------------
    Charge (ESU x 10^10)
                 0.0000
    Dipole Moment (Debye)
         X      -2.8313      Y      -0.8586      Z      -0.0000
       Tot       2.9586
    Quadrupole Moments (Debye-Ang)
        XX     -13.1573     XY       1.3699     YY     -18.4331
        XZ       0.0000     YZ       0.0000     ZZ     -16.1528
    Octopole Moments (Debye-Ang^2)
       XXX      -4.3773    XXY      -2.5035    XYY       3.3772
       YYY       0.4487    XXZ      -0.0000    XYZ       0.0000
       YYZ      -0.0000    XZZ       2.2098    YZZ      -0.0177
       ZZZ      -0.0000
    Hexadecapole Moments (Debye-Ang^3)
      XXXX     -76.9572   XXXY       5.3011   XXYY     -21.7824
      XYYY       1.9398   YYYY     -31.9214   XXXZ       0.0000
      XXYZ       0.0000   XYYZ       0.0000   YYYZ       0.0000
      XXZZ     -18.6748   XYZZ       0.3286   YYZZ      -7.2480
      XZZZ       0.0000   YZZZ       0.0000   ZZZZ     -13.4051
 -----------------------------------------------------------------
Archival summary:
1\1\TWL02\OPT\ProcedureUnspecified\BasisUnspecified\121\taweetha\TueOct3014:16:272018TueOct3014:16:272018\0\\#,OPT,ProcedureUnspecified,BasisUnspecified,\\0,1\N\N,1,1.20078\H,2,1.02999,1,105.532\F,1,1.43998,2,108.196,3,-180,0\\\@

 Total job time:  22.38s(wall), 22.21s(cpu) 
 Tue Oct 30 14:16:27 2018

        *************************************************************
        *                                                           *
        *  Thank you very much for using Q-Chem.  Have a nice day.  *
        *                                                           *
        *************************************************************


 
User input: 2 of 2 
 
Q-Chem Developer Version!
                  Welcome to Q-Chem
     A Quantum Leap Into The Future Of Chemistry


 Q-Chem 5.1, Q-Chem, Inc., Pleasanton, CA (2018)

 Yihan Shao,  Zhengting Gan,  E. Epifanovsky,  A. T. B. Gilbert,  M. Wormit,  
 J. Kussmann,  A. W. Lange,  A. Behn,  Jia Deng,  Xintian Feng,  D. Ghosh,  
 M. Goldey,  P. R. Horn,  L. D. Jacobson,  I. Kaliman,  T. Kus,  A. Landau,  
 Jie Liu,  E. I. Proynov,  R. M. Richard,  R. P. Steele,  E. J. Sundstrom,  
 H. L. Woodcock III,  P. M. Zimmerman,  D. Zuev,  B. Albrecht,  E. Alguire,  
 S. A. Baeppler,  D. Barton,  Z. Benda,  Y. A. Bernard,  E. J. Berquist,  
 K. B. Bravaya,  H. Burton,  D. Casanova,  Chun-Min Chang,  Yunqing Chen,  
 A. Chien,  K. D. Closser,  M. P. Coons,  S. Coriani,  S. Dasgupta,  
 A. L. Dempwolff,  M. Diedenhofen,  Hainam Do,  R. G. Edgar,  Po-Tung Fang,  
 S. Faraji,  S. Fatehi,  Qingguo Feng,  K. D. Fenk,  J. Fosso-Tande,  
 Qinghui Ge,  A. Ghysels,  G. Gidofalvi,  J. Gomes,  J. Gonthier,  A. Gunina,  
 D. Hait,  M. W. D. Hanson-Heine,  P. H. P. Harbach,  A. W. Hauser,  
 J. E. Herr,  E. G. Hohenstein,  Z. C. Holden,  Kerwin Hui,  B. C. Huynh,  
 T.-C. Jagau,  Hyunjun Ji,  B. Kaduk,  K. Khistyaev,  Jaehoon Kim,  
 P. Klunzinger,  K. Koh,  D. Kosenkov,  L. Koulias,  T. Kowalczyk,  
 C. M. Krauter,  A. Kunitsa,  Ka Un Lao,  A. Laurent,  K. V. Lawler,  
 Joonho Lee,  D. Lefrancois,  S. Lehtola,  D. S. Levine,  Yi-Pei Li,  
 You-Sheng Lin,  Fenglai Liu,  E. Livshits,  A. Luenser,  P. Manohar,  
 E. Mansoor,  S. F. Manzer,  Shan-Ping Mao,  Yuezhi Mao,  N. Mardirossian,  
 A. V. Marenich,  T. Markovich,  L. A. Martinez-Martinez,  S. A. Maurer,  
 N. J. Mayhall,  S. C. McKenzie,  J.-M. Mewes,  A. F. Morrison,  
 J. W. Mullinax,  K. Nanda,  T. S. Nguyen-Beck,  R. Olivares-Amaya,  
 J. A. Parkhill,  T. M. Perrine,  F. Plasser,  P. Pokhilko,  S. Prager,  
 A. Prociuk,  E. Ramos,  D. R. Rehn,  F. Rob,  M. Schneider,  N. Sergueev,  
 S. M. Sharada,  S. Sharma,  D. W. Small,  T. Stauch,  T. Stein,  
 Yu-Chuan Su,  A. J. W. Thom,  A. Tkatchenko,  T. Tsuchimochi,  N. M. Tubman,  
 L. Vogt,  M. L. Vidal,  O. Vydrov,  M. A. Watson,  J. Wenzel,  
 M. de Wergifosse,  T. A. Wesolowski,  A. White,  J. Witte,  A. Yamada,  
 Jun Yang,  K. Yao,  S. Yeganeh,  S. R. Yost,  Zhi-Qiang You,  A. Zech,  
 Igor Ying Zhang,  Xing Zhang,  Yan Zhao,  Ying Zhu,  B. R. Brooks,  
 G. K. L. Chan,  C. J. Cramer,  M. S. Gordon,  W. J. Hehre,  A. Klamt,  
 M. W. Schmidt,  C. D. Sherrill,  D. G. Truhlar,  A. Aspuru-Guzik,  R. Baer,  
 A. T. Bell,  N. A. Besley,  Jeng-Da Chai,  A. E. DePrince, III,  
 R. A. DiStasio Jr.,  A. Dreuw,  B. D. Dunietz,  T. R. Furlani,  
 Chao-Ping Hsu,  Yousung Jung,  Jing Kong,  D. S. Lambrecht,  WanZhen Liang,  
 C. Ochsenfeld,  V. A. Rassolov,  L. V. Slipchenko,  J. E. Subotnik,  
 T. Van Voorhis,  J. M. Herbert,  A. I. Krylov,  P. M. W. Gill,  M. Head-Gordon

 Contributors to earlier versions of Q-Chem not listed above: 
 R. D. Adamson,  B. Austin,  J. Baker,  G. J. O. Beran,  K. Brandhorst,  
 S. T. Brown,  E. F. C. Byrd,  A. K. Chakraborty,  C.-L. Cheng,  
 Siu Hung Chien,  D. M. Chipman,  D. L. Crittenden,  H. Dachsel,  
 R. J. Doerksen,  A. D. Dutoi,  L. Fusti-Molnar,  W. A. Goddard III,  
 A. Golubeva-Zadorozhnaya,  S. R. Gwaltney,  G. Hawkins,  A. Heyden,  
 S. Hirata,  G. Kedziora,  F. J. Keil,  C. Kelley,  Jihan Kim,  R. A. King,  
 R. Z. Khaliullin,  P. P. Korambath,  W. Kurlancheek,  A. M. Lee,  M. S. Lee,  
 S. V. Levchenko,  Ching Yeh Lin,  D. Liotard,  R. C. Lochan,  I. Lotan,  
 P. E. Maslen,  N. Nair,  D. P. O'Neill,  D. Neuhauser,  E. Neuscamman,  
 C. M. Oana,  R. Olson,  B. Peters,  R. Peverati,  P. A. Pieniazek,  
 Y. M. Rhee,  J. Ritchie,  M. A. Rohrdanz,  E. Rosta,  N. J. Russ,  
 H. F. Schaefer III,  N. E. Schultz,  N. Shenvi,  A. C. Simmonett,  A. Sodt,  
 D. Stuck,  K. S. Thanthiriwatte,  V. Vanovschi,  Tao Wang,  A. Warshel,  
 C. F. Williams,  Q. Wu,  X. Xu,  W. Zhang

 Please cite Q-Chem as follows:
 Y. Shao et al., Mol. Phys. 113, 184-215 (2015)
 DOI: 10.1080/00268976.2014.952696

 Q-Chem 5.1.1 for Intel X86 EM64T Linux

 Parts of Q-Chem use Armadillo 8.300.2 (Tropical Shenanigans).
 http://arma.sourceforge.net/

 Q-Chem begins on Tue Oct 30 14:16:27 2018  

Host: 
0

     Scratch files written to /scratch/taweetham/qchem17097//
The previous job contains 0 fragments, simply inherited here
Input Ideriv = 2
Curr. Ideriv = -1
Max.  Ideriv = 2

Checking the input file for inconsistencies... 	...done.

--------------------------------------------------------------
User input:
--------------------------------------------------------------

$molecule
read
$end

$rem
   job_type 	frequency
   basis 	6-311++g**
   method	b3lyp	
$end


--------------------------------------------------------------
 ----------------------------------------------------------------
             Standard Nuclear Orientation (Angstroms)
    I     Atom           X                Y                Z
 ----------------------------------------------------------------
    1      N      -0.1591681129    -0.5061851899     0.0000000000
    2      N      -1.0122930966     0.3388338744    -0.0000000000
    3      H      -1.9066081992    -0.1721312498    -0.0000000000
    4      F       1.1229818518     0.1492878287    -0.0000000000
 ----------------------------------------------------------------
 Molecular Point Group                 Cs    NOp =  2
 Largest Abelian Subgroup              Cs    NOp =  2
 Nuclear Repulsion Energy =    67.5393804188 hartrees
 There are       12 alpha and       12 beta electrons
 Requested basis set is 6-311++G(d,p)
 There are 23 shells and 73 basis functions

 Total QAlloc Memory Limit   2000 MB
 Mega-Array Size       188 MB
 MEM_STATIC part       192 MB

                       Distance Matrix (Angstroms)
             N (  1)   N (  2)   H (  3)
   N (  2)  1.200783
   H (  3)  1.779084  1.029993
   F (  4)  1.439984  2.143671  3.046593

 A cutoff of  1.0D-11 yielded    273 shell pairs
 There are      2800 function pairs (      3040 Cartesian)
 Smallest overlap matrix eigenvalue = 2.24E-04
 Guess from superposition of atomic densities
 Warning:  Energy on first SCF cycle will be non-variational
 SAD guess density has 24.000000 electrons

 -----------------------------------------------------------------------
  General SCF calculation program by
  Eric Jon Sundstrom, Paul Horn, Yuezhi Mao, Dmitri Zuev, Alec White,
  David Stuck, Shaama M.S., Shane Yost, Joonho Lee, David Small,
  Daniel Levine, Susi Lehtola, Hugh Burton, Evgeny Epifanovsky
 -----------------------------------------------------------------------
 Exchange:     0.2000 Hartree-Fock + 0.0800 Slater + 0.7200 B88
 Correlation:  0.1900 VWN1RPA + 0.8100 LYP
 Using SG-1 standard quadrature grid
 A restricted SCF calculation will be
 performed using DIIS
 SCF converges when DIIS error is below 1.0e-08
 ---------------------------------------
  Cycle       Energy         DIIS error
 ---------------------------------------
    1    -210.2496121119      6.69e-02  
    2    -209.8673095812      1.02e-02  
    3    -209.7200436328      2.08e-02  
    4    -209.9148965951      1.24e-03  
    5    -209.9155737112      4.84e-04  
    6    -209.9156625066      2.78e-04  
    7    -209.9156945646      8.07e-05  
    8    -209.9156980770      3.40e-06  
    9    -209.9156980875      1.10e-06  
   10    -209.9156980883      2.14e-07  
   11    -209.9156980883      3.95e-08  
   12    -209.9156980883      4.14e-09  Convergence criterion met
 ---------------------------------------
 SCF time:   CPU 2.93s  wall 3.00s 
 SCF   energy in the final basis set =     -209.9156980883
 Total energy in the final basis set =     -209.9156980883

 --------------------------------------------------------------
             Orbital Energies (a.u.) and Symmetries
 --------------------------------------------------------------

 Alpha MOs, Restricted
 -- Occupied --                  
-24.700 -14.493 -14.416  -1.242  -1.085  -0.713  -0.564  -0.525
  1 A'    2 A'    3 A'    4 A'    5 A'    6 A'    7 A'    8 A'                 
 -0.507  -0.405  -0.395  -0.331
  1 A"    9 A'    2 A"   10 A'                                                 
 -- Virtual --                   
 -0.092  -0.023   0.005   0.070   0.080   0.085   0.130   0.140
  3 A"   11 A'   12 A'   13 A'   14 A'    4 A"   15 A'   16 A'                 
  0.149   0.155   0.170   0.237   0.257   0.263   0.329   0.382
 17 A'    5 A"   18 A'   19 A'    6 A"   20 A'   21 A'   22 A'                 
  0.437   0.518   0.659   0.705   0.738   0.774   0.784   0.856
 23 A'   24 A'   25 A'    7 A"   26 A'   27 A'    8 A"   28 A'                 
  1.012   1.156   1.211   1.277   1.291   1.348   1.436   1.611
 29 A'   30 A'    9 A"   10 A"   31 A'   32 A'   33 A'   11 A"                 
  1.789   1.860   1.870   1.962   2.194   2.318   2.339   2.534
 34 A'   35 A'   12 A"   36 A'   37 A'   13 A"   38 A'   39 A'                 
  2.684   2.694   2.898   3.028   3.569   3.598   3.763   3.785
 40 A'   14 A"   41 A'   42 A'   43 A'   15 A"   16 A"   44 A'                 
  3.825   3.839   3.927   4.004   4.246   4.678   5.046   6.269
 17 A"   45 A'   18 A"   46 A'   47 A'   48 A'   49 A'   19 A"                 
  6.323   6.464  35.178  35.736  66.759
 50 A'   51 A'   52 A'   53 A'   54 A'                                         

 Beta MOs, Restricted
 -- Occupied --                  
-24.700 -14.493 -14.416  -1.242  -1.085  -0.713  -0.564  -0.525
  1 A'    2 A'    3 A'    4 A'    5 A'    6 A'    7 A'    8 A'                 
 -0.507  -0.405  -0.395  -0.331
  1 A"    9 A'    2 A"   10 A'                                                 
 -- Virtual --                   
 -0.092  -0.023   0.005   0.070   0.080   0.085   0.130   0.140
  3 A"   11 A'   12 A'   13 A'   14 A'    4 A"   15 A'   16 A'                 
  0.149   0.155   0.170   0.237   0.257   0.263   0.329   0.382
 17 A'    5 A"   18 A'   19 A'    6 A"   20 A'   21 A'   22 A'                 
  0.437   0.518   0.659   0.705   0.738   0.774   0.784   0.856
 23 A'   24 A'   25 A'    7 A"   26 A'   27 A'    8 A"   28 A'                 
  1.012   1.156   1.211   1.277   1.291   1.348   1.436   1.611
 29 A'   30 A'    9 A"   10 A"   31 A'   32 A'   33 A'   11 A"                 
  1.789   1.860   1.870   1.962   2.194   2.318   2.339   2.534
 34 A'   35 A'   12 A"   36 A'   37 A'   13 A"   38 A'   39 A'                 
  2.684   2.694   2.898   3.028   3.569   3.598   3.763   3.785
 40 A'   14 A"   41 A'   42 A'   43 A'   15 A"   16 A"   44 A'                 
  3.825   3.839   3.927   4.004   4.246   4.678   5.046   6.269
 17 A"   45 A'   18 A"   46 A'   47 A'   48 A'   49 A'   19 A"                 
  6.323   6.464  35.178  35.736  66.759
 50 A'   51 A'   52 A'   53 A'   54 A'                                         
 --------------------------------------------------------------

          Ground-State Mulliken Net Atomic Charges

     Atom                 Charge (a.u.)
  ----------------------------------------
      1 N                    -0.085293
      2 N                    -0.090915
      3 H                     0.253417
      4 F                    -0.077209
  ----------------------------------------
  Sum of atomic charges =    -0.000000

 -----------------------------------------------------------------
                    Cartesian Multipole Moments
 -----------------------------------------------------------------
    Charge (ESU x 10^10)
                -0.0000
    Dipole Moment (Debye)
         X      -2.8490      Y      -0.7977      Z       0.0000
       Tot       2.9586
    Quadrupole Moments (Debye-Ang)
        XX     -13.3433     XY       1.2446     YY     -18.4765
        XZ      -0.0000     YZ       0.0000     ZZ     -16.1528
    Octopole Moments (Debye-Ang^2)
       XXX      -6.2157    XXY      -2.0493    XYY       2.6812
       YYY       0.6716    XXZ       0.0000    XYZ       0.0000
       YYZ       0.0000    XZZ       1.5226    YZZ       0.0641
       ZZZ       0.0000
    Hexadecapole Moments (Debye-Ang^3)
      XXXX     -77.4058   XXXY       5.3084   XXYY     -21.6195
      XYYY       2.6027   YYYY     -32.1322   XXXZ      -0.0000
      XXYZ      -0.0000   XYYZ      -0.0000   YYYZ       0.0000
      XXZZ     -18.4969   XYZZ       0.5579   YYZZ      -7.2672
      XZZZ      -0.0000   YZZZ       0.0000   ZZZZ     -13.4050
 -----------------------------------------------------------------
 Calculating MO derivatives via CPSCF
   1         3          12      0.208081    0.068161
   2         3          12      0.022276    0.008323
   3         3          12      0.001982    0.000782
   4         3          12      0.000134    0.000053
   5        13           2      0.000005    0.000003
   6        15           0      0.000000    0.000000    Roots Converged
 Time for AOints: 0.5 s (CPU) 0.5 s (wall)
 ------------------------------------------------------------------------------
                     AOints        : Timing summary (seconds)
 ------------------------------------------------------------------------------
     job step          cpu (% of tot)      sys (% of tot)     wall (% of tot)
 ------------------------------------------------------------------------------
  cpscf_lag         0.1126E+02 (55.0)   0.2300E-04 (14.9)   0.1127E+02 (55.0)
  iterzp            0.8731E+01 (42.6)   0.1310E-03 (85.1)   0.8735E+01 (42.6)
  make_fx           0.0000E+00 ( 0.0)   0.0000E+00 ( 0.0)   0.0000E+00 ( 0.0)
  AOints            0.4743E+00 ( 2.3)   0.0000E+00 ( 0.0)   0.4755E+00 ( 2.3)
 ------------------------------------------------------------------------------
   Grand Totals     0.2048E+02          0.1540E-03          0.2049E+02
 ------------------------------------------------------------------------------
 Calculating analytic Hessian of the SCF energy
 Polarizability Matrix (a.u.)
            1           2           3
    1 -28.5992253   0.8559916   0.0000000
    2   0.8559916 -16.1109888  -0.0000000
    3   0.0000000  -0.0000000 -11.3758290

 Direct stationary perturbation theory relativistic correction:

 rels  =       0.083686423354
 relv  =      -0.335551950535
 rel2e =       0.109380534800
 E_rel =      -0.142484992381

 Hessian of the SCF Energy
            1           2           3           4           5           6
    1   0.5068316  -0.2552620  -0.0000000  -0.3929210   0.2731897   0.0000000
    2  -0.2552620   0.6154702   0.0000000   0.3484500  -0.4812747  -0.0000000
    3  -0.0000000   0.0000000   0.0179285   0.0000000  -0.0000000   0.0223086
    4  -0.3929210   0.3484500   0.0000000   0.8035659  -0.1726544  -0.0000000
    5   0.2731897  -0.4812747  -0.0000000  -0.1726544   0.5467373   0.0000000
    6   0.0000000  -0.0000000   0.0223086  -0.0000000   0.0000000   0.0279628
    7  -0.0547706  -0.0217419  -0.0000000  -0.2837938  -0.1336941   0.0000000
    8   0.0436006  -0.0007291   0.0000000  -0.1911183  -0.1259186  -0.0000000
    9  -0.0000000   0.0000000  -0.0234808   0.0000000  -0.0000000  -0.0290181
   10  -0.0591400  -0.0714461   0.0000000  -0.1268512   0.0331589  -0.0000000
   11  -0.0615282  -0.1334664   0.0000000   0.0153227   0.0604560  -0.0000000
   12   0.0000000   0.0000000  -0.0167563  -0.0000000   0.0000000  -0.0212533
            7           8           9          10          11          12
    1  -0.0547706   0.0436006  -0.0000000  -0.0591400  -0.0615282   0.0000000
    2  -0.0217419  -0.0007291   0.0000000  -0.0714461  -0.1334664   0.0000000
    3  -0.0000000   0.0000000  -0.0234808   0.0000000   0.0000000  -0.0167563
    4  -0.2837938  -0.1911183   0.0000000  -0.1268512   0.0153227  -0.0000000
    5  -0.1336941  -0.1259186  -0.0000000   0.0331589   0.0604560   0.0000000
    6   0.0000000  -0.0000000  -0.0290181  -0.0000000  -0.0000000  -0.0212533
    7   0.3341324   0.1447682  -0.0000000   0.0044321   0.0106678   0.0000000
    8   0.1447682   0.1258163  -0.0000000   0.0027495   0.0008314  -0.0000000
    9  -0.0000000  -0.0000000   0.0303571   0.0000000   0.0000000   0.0221417
   10   0.0044321   0.0027495   0.0000000   0.1815592   0.0355377  -0.0000000
   11   0.0106678   0.0008314   0.0000000   0.0355377   0.0721791  -0.0000000
   12   0.0000000  -0.0000000   0.0221417  -0.0000000  -0.0000000   0.0158679
 Gradient time:  CPU 26.32 s  wall 26.34 s
 **********************************************************************
 **                                                                  **
 **                       VIBRATIONAL ANALYSIS                       **
 **                       --------------------                       **
 **                                                                  **
 **        VIBRATIONAL FREQUENCIES (CM**-1) AND NORMAL MODES         **
 **     FORCE CONSTANTS (mDYN/ANGSTROM) AND REDUCED MASSES (AMU)     **
 **                  INFRARED INTENSITIES (KM/MOL)                   **
 **                                                                  **
 **********************************************************************


 Mode:                 1                      2                      3
 Frequency:       622.84                 752.41                 951.30
 Force Cnst:      2.5582                 1.4076                 0.6050
 Red. Mass:      11.1925                 4.2200                 1.1347
 IR Active:          YES                    YES                    YES
 IR Intens:       60.025                226.263                 52.731
 Raman Active:       YES                    YES                    YES
               X      Y      Z        X      Y      Z        X      Y      Z
 N         -0.247  0.203  0.000    0.275  0.297 -0.000   -0.000 -0.000 -0.055
 N         -0.488 -0.106  0.000   -0.135  0.005 -0.000   -0.000 -0.000 -0.069
 H         -0.284 -0.506 -0.000    0.333 -0.813  0.000   -0.000  0.000  0.995
 F          0.557 -0.045 -0.000   -0.121 -0.179  0.000    0.000  0.000  0.038
 TransDip  -0.247 -0.021 -0.000    0.481 -0.022  0.000   -0.000 -0.000  0.233

 Mode:                 4                      5                      6
 Frequency:      1314.51                1725.56                3379.16
 Force Cnst:      1.3959                21.3518                 7.2175
 Red. Mass:       1.3711                12.1710                 1.0728
 IR Active:          YES                    YES                    YES
 IR Intens:       36.430                 96.211                 27.049
 Raman Active:       YES                    YES                    YES
               X      Y      Z        X      Y      Z        X      Y      Z
 N          0.097  0.073  0.000   -0.425  0.506 -0.000   -0.002 -0.005  0.000
 N         -0.047 -0.101  0.000    0.458 -0.457 -0.000   -0.064 -0.030  0.000
 H         -0.524  0.835 -0.000    0.350 -0.139  0.000    0.883  0.464 -0.000
 F         -0.009 -0.024 -0.000   -0.043 -0.029  0.000    0.002  0.001 -0.000
 TransDip  -0.069  0.181 -0.000   -0.308  0.061  0.000    0.163  0.034 -0.000

 STANDARD THERMODYNAMIC QUANTITIES AT   298.15 K  AND     1.00 ATM

   This Molecule has  0 Imaginary Frequencies
   Zero point vibrational energy:       12.503 kcal/mol

   Atom    1 Element N  Has Mass   14.00307
   Atom    2 Element N  Has Mass   14.00307
   Atom    3 Element H  Has Mass    1.00783
   Atom    4 Element F  Has Mass   18.99840
   Molecular Mass:    48.012370 amu
   Principal axes and moments of inertia in amu*Bohr^2:
                             1           2           3
    Eigenvalues --       20.16173   150.48029   170.64202
          X               0.99999     0.00491     0.00000
          Y              -0.00491     0.99999     0.00000
          Z               0.00000    -0.00000     1.00000
   Rotational Symmetry Number is   1
   The Molecule is an Asymmetric Top
   Translational Enthalpy:        0.889 kcal/mol
   Rotational Enthalpy:           0.889 kcal/mol
   Vibrational Enthalpy:         12.690 kcal/mol
   gas constant (RT):             0.592 kcal/mol
   Translational Entropy:        37.531  cal/mol.K
   Rotational Entropy:           20.876  cal/mol.K
   Vibrational Entropy:           0.806  cal/mol.K

   Total Enthalpy:               15.060 kcal/mol
   Total Entropy:                59.212  cal/mol.K

 ======================================================================

 STANDARD THERMODYNAMIC QUANTITIES FOR ANHARMONIC VIBRATION -- TOSH

   Zero point vibrational energy: ************ kcal/mol

   Vibrational Enthalpy:   ************ kcal/mol
   Vibrational Entropy:             NaN  cal/mol.K

   Total Enthalpy:         ************ kcal/mol
   Total Entropy:                   NaN  cal/mol.K

 ======================================================================

 STANDARD THERMODYNAMIC QUANTITIES FOR ANHARMONIC VIBRATION -- VPT2

   Zero point vibrational energy: ************ kcal/mol

   Vibrational Enthalpy:   ************ kcal/mol
   Vibrational Entropy:             NaN  cal/mol.K

   Total Enthalpy:         ************ kcal/mol
   Total Entropy:                   NaN  cal/mol.K

 ======================================================================

Archival summary:
1\1\TWL02\FREQ\ProcedureUnspecified\BasisUnspecified\121\taweetha\TueOct3014:16:572018TueOct3014:16:572018\0\\#,FREQ,ProcedureUnspecified,BasisUnspecified,\\0,1\N\N,1,1.20078\H,2,1.02999,1,105.532\F,1,1.43998,2,108.196,3,180,0\\\@

 Total job time:  29.31s(wall), 29.29s(cpu) 
 Tue Oct 30 14:16:57 2018

        *************************************************************
        *                                                           *
        *  Thank you very much for using Q-Chem.  Have a nice day.  *
        *                                                           *
        *************************************************************
