# Supplementary material for: Geometric and energetic data from ab initio calculations of haloethene, haloimine, halomethylenephosphine, haloiminophosphine, halodiazene, halodiphosphene and halocyclopropane
Source: Data Brief. 2019 Nov 2;27:104738. doi: 10.1016/j.dib.2019.104738 (PMC6861602; doi:10.1016/j.dib.2019.104738)
Supplement: Multimedia component 6 [file mmc6.zip › NN/B3LYP/HENNEH.out]

Q-Chem Developer Version!
                  Welcome to Q-Chem
     A Quantum Leap Into The Future Of Chemistry


 Q-Chem 5.1, Q-Chem, Inc., Pleasanton, CA (2018)

 Yihan Shao,  Zhengting Gan,  E. Epifanovsky,  A. T. B. Gilbert,  M. Wormit,  
 J. Kussmann,  A. W. Lange,  A. Behn,  Jia Deng,  Xintian Feng,  D. Ghosh,  
 M. Goldey,  P. R. Horn,  L. D. Jacobson,  I. Kaliman,  T. Kus,  A. Landau,  
 Jie Liu,  E. I. Proynov,  R. M. Richard,  R. P. Steele,  E. J. Sundstrom,  
 H. L. Woodcock III,  P. M. Zimmerman,  D. Zuev,  B. Albrecht,  E. Alguire,  
 S. A. Baeppler,  D. Barton,  Z. Benda,  Y. A. Bernard,  E. J. Berquist,  
 K. B. Bravaya,  H. Burton,  D. Casanova,  Chun-Min Chang,  Yunqing Chen,  
 A. Chien,  K. D. Closser,  M. P. Coons,  S. Coriani,  S. Dasgupta,  
 A. L. Dempwolff,  M. Diedenhofen,  Hainam Do,  R. G. Edgar,  Po-Tung Fang,  
 S. Faraji,  S. Fatehi,  Qingguo Feng,  K. D. Fenk,  J. Fosso-Tande,  
 Qinghui Ge,  A. Ghysels,  G. Gidofalvi,  J. Gomes,  J. Gonthier,  A. Gunina,  
 D. Hait,  M. W. D. Hanson-Heine,  P. H. P. Harbach,  A. W. Hauser,  
 J. E. Herr,  E. G. Hohenstein,  Z. C. Holden,  Kerwin Hui,  B. C. Huynh,  
 T.-C. Jagau,  Hyunjun Ji,  B. Kaduk,  K. Khistyaev,  Jaehoon Kim,  
 P. Klunzinger,  K. Koh,  D. Kosenkov,  L. Koulias,  T. Kowalczyk,  
 C. M. Krauter,  A. Kunitsa,  Ka Un Lao,  A. Laurent,  K. V. Lawler,  
 Joonho Lee,  D. Lefrancois,  S. Lehtola,  D. S. Levine,  Yi-Pei Li,  
 You-Sheng Lin,  Fenglai Liu,  E. Livshits,  A. Luenser,  P. Manohar,  
 E. Mansoor,  S. F. Manzer,  Shan-Ping Mao,  Yuezhi Mao,  N. Mardirossian,  
 A. V. Marenich,  T. Markovich,  L. A. Martinez-Martinez,  S. A. Maurer,  
 N. J. Mayhall,  S. C. McKenzie,  J.-M. Mewes,  A. F. Morrison,  
 J. W. Mullinax,  K. Nanda,  T. S. Nguyen-Beck,  R. Olivares-Amaya,  
 J. A. Parkhill,  T. M. Perrine,  F. Plasser,  P. Pokhilko,  S. Prager,  
 A. Prociuk,  E. Ramos,  D. R. Rehn,  F. Rob,  M. Schneider,  N. Sergueev,  
 S. M. Sharada,  S. Sharma,  D. W. Small,  T. Stauch,  T. Stein,  
 Yu-Chuan Su,  A. J. W. Thom,  A. Tkatchenko,  T. Tsuchimochi,  N. M. Tubman,  
 L. Vogt,  M. L. Vidal,  O. Vydrov,  M. A. Watson,  J. Wenzel,  
 M. de Wergifosse,  T. A. Wesolowski,  A. White,  J. Witte,  A. Yamada,  
 Jun Yang,  K. Yao,  S. Yeganeh,  S. R. Yost,  Zhi-Qiang You,  A. Zech,  
 Igor Ying Zhang,  Xing Zhang,  Yan Zhao,  Ying Zhu,  B. R. Brooks,  
 G. K. L. Chan,  C. J. Cramer,  M. S. Gordon,  W. J. Hehre,  A. Klamt,  
 M. W. Schmidt,  C. D. Sherrill,  D. G. Truhlar,  A. Aspuru-Guzik,  R. Baer,  
 A. T. Bell,  N. A. Besley,  Jeng-Da Chai,  A. E. DePrince, III,  
 R. A. DiStasio Jr.,  A. Dreuw,  B. D. Dunietz,  T. R. Furlani,  
 Chao-Ping Hsu,  Yousung Jung,  Jing Kong,  D. S. Lambrecht,  WanZhen Liang,  
 C. Ochsenfeld,  V. A. Rassolov,  L. V. Slipchenko,  J. E. Subotnik,  
 T. Van Voorhis,  J. M. Herbert,  A. I. Krylov,  P. M. W. Gill,  M. Head-Gordon

 Contributors to earlier versions of Q-Chem not listed above: 
 R. D. Adamson,  B. Austin,  J. Baker,  G. J. O. Beran,  K. Brandhorst,  
 S. T. Brown,  E. F. C. Byrd,  A. K. Chakraborty,  C.-L. Cheng,  
 Siu Hung Chien,  D. M. Chipman,  D. L. Crittenden,  H. Dachsel,  
 R. J. Doerksen,  A. D. Dutoi,  L. Fusti-Molnar,  W. A. Goddard III,  
 A. Golubeva-Zadorozhnaya,  S. R. Gwaltney,  G. Hawkins,  A. Heyden,  
 S. Hirata,  G. Kedziora,  F. J. Keil,  C. Kelley,  Jihan Kim,  R. A. King,  
 R. Z. Khaliullin,  P. P. Korambath,  W. Kurlancheek,  A. M. Lee,  M. S. Lee,  
 S. V. Levchenko,  Ching Yeh Lin,  D. Liotard,  R. C. Lochan,  I. Lotan,  
 P. E. Maslen,  N. Nair,  D. P. O'Neill,  D. Neuhauser,  E. Neuscamman,  
 C. M. Oana,  R. Olson,  B. Peters,  R. Peverati,  P. A. Pieniazek,  
 Y. M. Rhee,  J. Ritchie,  M. A. Rohrdanz,  E. Rosta,  N. J. Russ,  
 H. F. Schaefer III,  N. E. Schultz,  N. Shenvi,  A. C. Simmonett,  A. Sodt,  
 D. Stuck,  K. S. Thanthiriwatte,  V. Vanovschi,  Tao Wang,  A. Warshel,  
 C. F. Williams,  Q. Wu,  X. Xu,  W. Zhang

 Please cite Q-Chem as follows:
 Y. Shao et al., Mol. Phys. 113, 184-215 (2015)
 DOI: 10.1080/00268976.2014.952696

 Q-Chem 5.1.1 for Intel X86 EM64T Linux

 Parts of Q-Chem use Armadillo 8.300.2 (Tropical Shenanigans).
 http://arma.sourceforge.net/

 Q-Chem begins on Tue Oct 30 14:15:37 2018  

Host: 
0

     Scratch files written to /scratch/taweetham/qchem17049//
Input Ideriv = 2
Curr. Ideriv = -1
Max.  Ideriv = 2

Checking the input file for inconsistencies... 	...done.

--------------------------------------------------------------
User input:
--------------------------------------------------------------
$molecule
0 1
N 
N 1 NN 
H 2 NH 1 ANG 
H 1 NH 2 ANG  3 DHA

NN=1.25
NH=1.09
NF=1.36
NCl=1.75
NBr=1.94
NI=2.14
ANG=120.0
DHA=180.0
$end

$rem
   job_type	optimization
   basis	6-311++g**
   method	b3lyp
$end

--------------------------------------------------------------
 ----------------------------------------------------------------
             Standard Nuclear Orientation (Angstroms)
    I     Atom           X                Y                Z
 ----------------------------------------------------------------
    1      N       0.5968639421     0.1854142243    -0.0000000000
    2      N      -0.5968639421    -0.1854142243    -0.0000000000
    3      H      -1.3973693589     0.5543770149     0.0000000000
    4      H       1.3973693589    -0.5543770149    -0.0000000000
 ----------------------------------------------------------------
 Molecular Point Group                 C2h   NOp =  4
 Largest Abelian Subgroup              C2h   NOp =  4
 Nuclear Repulsion Energy =    31.3694776577 hartrees
 There are        8 alpha and        8 beta electrons
 Requested basis set is 6-311++G(d,p)
 There are 22 shells and 58 basis functions

 Total QAlloc Memory Limit   2000 MB
 Mega-Array Size       188 MB
 MEM_STATIC part       192 MB
 A cutoff of  1.0D-11 yielded    253 shell pairs
 There are      1785 function pairs (      1914 Cartesian)
 Smallest overlap matrix eigenvalue = 3.45E-04

 Scale SEOQF with 1.000000e-01/1.000000e-01/1.000000e-01

 Standard Electronic Orientation quadrupole field applied
 Nucleus-field energy     =     0.0000000004 hartrees
 Guess from superposition of atomic densities
 Warning:  Energy on first SCF cycle will be non-variational
 SAD guess density has 16.000000 electrons

 -----------------------------------------------------------------------
  General SCF calculation program by
  Eric Jon Sundstrom, Paul Horn, Yuezhi Mao, Dmitri Zuev, Alec White,
  David Stuck, Shaama M.S., Shane Yost, Joonho Lee, David Small,
  Daniel Levine, Susi Lehtola, Hugh Burton, Evgeny Epifanovsky
 -----------------------------------------------------------------------
 Exchange:     0.2000 Hartree-Fock + 0.0800 Slater + 0.7200 B88
 Correlation:  0.1900 VWN1RPA + 0.8100 LYP
 Using SG-1 standard quadrature grid
 A restricted SCF calculation will be
 performed using DIIS
 SCF converges when DIIS error is below 1.0e-08
 ---------------------------------------
  Cycle       Energy         DIIS error
 ---------------------------------------
    1    -110.8032884648      7.16e-02  
    2    -110.6448072024      6.23e-03  
    3    -110.6432684629      6.70e-03  
    4    -110.6604132269      8.08e-04  
    5    -110.6606277546      6.60e-05  
    6    -110.6606293768      8.52e-06  
    7    -110.6606294026      6.73e-07  
    8    -110.6606294029      6.44e-08  
    9    -110.6606294029      7.70e-09  Convergence criterion met
 ---------------------------------------
 SCF time:   CPU 1.39s  wall 1.00s 
 SCF   energy in the final basis set =     -110.6606294029
 Total energy in the final basis set =     -110.6606294029

 --------------------------------------------------------------
             Orbital Energies (a.u.) and Symmetries
 --------------------------------------------------------------

 Alpha MOs, Restricted
 -- Occupied --                  
-14.386 -14.386  -1.027  -0.701  -0.525  -0.430  -0.402  -0.233
  1 Ag    1 Bu    2 Ag    2 Bu    3 Ag    3 Bu    1 Au    4 Ag                 
 -- Virtual --                   
 -0.076  -0.006  -0.005   0.085   0.095   0.117   0.126   0.143
  1 Bg    4 Bu    5 Ag    5 Bu    2 Au    6 Bu    6 Ag    7 Ag                 
  0.161   0.161   0.167   0.208   0.247   0.378   0.490   0.545
  2 Bg    8 Ag    9 Ag    7 Bu    8 Bu    9 Bu   10 Bu   10 Ag                 
  0.681   0.741   0.764   0.800   0.818   0.833   1.017   1.145
 11 Ag    3 Au   11 Bu    3 Bg   12 Ag   12 Bu   13 Ag   13 Bu                 
  1.225   1.289   1.466   1.490   1.712   1.715   1.794   2.054
  4 Au    4 Bg   14 Ag   14 Bu    5 Au   15 Bu   15 Ag    5 Bg                 
  2.121   2.224   2.374   2.441   2.546   2.692   2.699   2.931
 16 Bu   16 Ag    6 Au   17 Ag   17 Bu   18 Ag    6 Bg   18 Bu                 
  2.988   3.189   3.671   3.904   3.932   4.039   4.365   5.080
 19 Bu   19 Ag    7 Au    7 Bg   20 Ag   20 Bu   21 Ag   21 Bu                 
 35.260  35.609
 22 Ag   22 Bu                                                                 

 Beta MOs, Restricted
 -- Occupied --                  
-14.386 -14.386  -1.027  -0.701  -0.525  -0.430  -0.402  -0.233
  1 Ag    1 Bu    2 Ag    2 Bu    3 Ag    3 Bu    1 Au    4 Ag                 
 -- Virtual --                   
 -0.076  -0.006  -0.005   0.085   0.095   0.117   0.126   0.143
  1 Bg    4 Bu    5 Ag    5 Bu    2 Au    6 Bu    6 Ag    7 Ag                 
  0.161   0.161   0.167   0.208   0.247   0.378   0.490   0.545
  2 Bg    8 Ag    9 Ag    7 Bu    8 Bu    9 Bu   10 Bu   10 Ag                 
  0.681   0.741   0.764   0.800   0.818   0.833   1.017   1.145
 11 Ag    3 Au   11 Bu    3 Bg   12 Ag   12 Bu   13 Ag   13 Bu                 
  1.225   1.289   1.466   1.490   1.712   1.715   1.794   2.054
  4 Au    4 Bg   14 Ag   14 Bu    5 Au   15 Bu   15 Ag    5 Bg                 
  2.121   2.224   2.374   2.441   2.546   2.692   2.699   2.931
 16 Bu   16 Ag    6 Au   17 Ag   17 Bu   18 Ag    6 Bg   18 Bu                 
  2.988   3.189   3.671   3.904   3.932   4.039   4.365   5.080
 19 Bu   19 Ag    7 Au    7 Bg   20 Ag   20 Bu   21 Ag   21 Bu                 
 35.260  35.609
 22 Ag   22 Bu                                                                 
 --------------------------------------------------------------

          Ground-State Mulliken Net Atomic Charges

     Atom                 Charge (a.u.)
  ----------------------------------------
      1 N                    -0.232506
      2 N                    -0.232506
      3 H                     0.232506
      4 H                     0.232506
  ----------------------------------------
  Sum of atomic charges =    -0.000000

 -----------------------------------------------------------------
                    Cartesian Multipole Moments
 -----------------------------------------------------------------
    Charge (ESU x 10^10)
                -0.0000
    Dipole Moment (Debye)
         X       0.0000      Y      -0.0000      Z      -0.0000
       Tot       0.0000
    Quadrupole Moments (Debye-Ang)
        XX      -9.4405     XY      -3.8222     YY     -14.1119
        XZ       0.0000     YZ       0.0000     ZZ     -12.5141
    Octopole Moments (Debye-Ang^2)
       XXX       0.0000    XXY      -0.0000    XYY       0.0000
       YYY      -0.0000    XXZ      -0.0000    XYZ      -0.0000
       YYZ      -0.0000    XZZ      -0.0000    YZZ      -0.0000
       ZZZ      -0.0000
    Hexadecapole Moments (Debye-Ang^3)
      XXXX     -41.2660   XXXY      -7.4466   XXYY     -12.5140
      XYYY      -4.3211   YYYY     -21.4519   XXXZ      -0.0000
      XXYZ       0.0000   XYYZ       0.0000   YYYZ       0.0000
      XXZZ     -10.5356   XYZZ      -0.9112   YYZZ      -5.5905
      XZZZ       0.0000   YZZZ       0.0000   ZZZZ     -12.1146
 -----------------------------------------------------------------
 Calculating analytic gradient of the SCF energy
 Gradient of SCF Energy
            1           2           3           4
    1   0.0172279  -0.0172279  -0.0466433   0.0466433
    2  -0.0296745   0.0296745   0.0035476  -0.0035476
    3  -0.0000000   0.0000000   0.0000000  -0.0000000
 Max gradient component =       4.664E-02
 RMS gradient           =       2.368E-02
 Gradient time:  CPU 0.38 s  wall 0.38 s
 Geometry Optimization Parameters
   NAtoms,    NIC,     NZ,  NCons,   NDum,   NFix, NCnnct, MaxDiis
        4      14       4       0       0       0       0       0


** GEOMETRY OPTIMIZATION IN DELOCALIZED INTERNAL COORDINATES **
   Searching for a Minimum

   Optimization Cycle:   1

                       Coordinates (Angstroms)
     ATOM                X               Y               Z
      1  N         0.5968639421    0.1854142243    0.0000000000
      2  N        -0.5968639421   -0.1854142243    0.0000000000
      3  H        -1.3973693589    0.5543770149    0.0000000000
      4  H         1.3973693589   -0.5543770149    0.0000000000
   Point Group: c2h   Number of degrees of freedom:     3


   Energy is   -110.660629403


 Attempting to Generate Delocalized Internal Coordinates

  3 Hessian modes will be used to form the next step
  Hessian Eigenvalues:
     0.160000    0.348126    0.832368

 Minimum Search - Taking Simple RFO Step
 Searching for Lamda that Minimizes Along All modes
 Value Taken    Lamda =  -0.04480046
 Calculated Step too Large.  Step scaled by  0.685377
 Step Taken.  Stepsize is  0.300000

                             Maximum     Tolerance    Cnvgd?
         Gradient           0.110291      0.000300      NO
         Displacement       0.254794      0.001200      NO
         Energy change     *********      0.000001      NO


 New Cartesian Coordinates Obtained by Inverse Iteration

 Displacement from previous Coordinates is:  0.386837
 ----------------------------------------------------------------
             Standard Nuclear Orientation (Angstroms)
    I     Atom           X                Y                Z
 ----------------------------------------------------------------
    1      N       0.5626856413     0.2467904376     0.0000000000
    2      N      -0.5626856413    -0.2467904376     0.0000000000
    3      H      -1.2722220354     0.5355339422     0.0000000000
    4      H       1.2722220354    -0.5355339422     0.0000000000
 ----------------------------------------------------------------
 Molecular Point Group                 C2h   NOp =  4
 Largest Abelian Subgroup              C2h   NOp =  4
 Nuclear Repulsion Energy =    32.2953716309 hartrees
 There are        8 alpha and        8 beta electrons
 Applying Cartesian multipole field
    Component          Value
    ---------          -----
     (2,0,0)        1.00000E-11
     (0,2,0)        2.00000E-11
     (0,0,2)       -3.00000E-11
 Nucleus-field energy     =     0.0000000004 hartrees
 Requested basis set is 6-311++G(d,p)
 There are 22 shells and 58 basis functions
 A cutoff of  1.0D-11 yielded    253 shell pairs
 There are      1785 function pairs (      1914 Cartesian)
 Smallest overlap matrix eigenvalue = 2.68E-04
 Guess MOs from SCF MO coefficient file

 -----------------------------------------------------------------------
  General SCF calculation program by
  Eric Jon Sundstrom, Paul Horn, Yuezhi Mao, Dmitri Zuev, Alec White,
  David Stuck, Shaama M.S., Shane Yost, Joonho Lee, David Small,
  Daniel Levine, Susi Lehtola, Hugh Burton, Evgeny Epifanovsky
 -----------------------------------------------------------------------
 Exchange:     0.2000 Hartree-Fock + 0.0800 Slater + 0.7200 B88
 Correlation:  0.1900 VWN1RPA + 0.8100 LYP
 Using SG-1 standard quadrature grid
 A restricted SCF calculation will be
 performed using DIIS
 SCF converges when DIIS error is below 1.0e-08
 ---------------------------------------
  Cycle       Energy         DIIS error
 ---------------------------------------
    1    -110.6716552198      3.70e-03  
    2    -110.6786148859      7.65e-04  
    3    -110.6786631393      7.16e-04  
    4    -110.6788530382      7.50e-05  
    5    -110.6788552830      6.17e-06  
    6    -110.6788553051      8.13e-07  
    7    -110.6788553056      1.68e-07  
    8    -110.6788553056      1.39e-08  
    9    -110.6788553056      8.24e-10  Convergence criterion met
 ---------------------------------------
 SCF time:   CPU 1.57s  wall 1.00s 
 SCF   energy in the final basis set =     -110.6788553056
 Total energy in the final basis set =     -110.6788553056

 --------------------------------------------------------------
             Orbital Energies (a.u.) and Symmetries
 --------------------------------------------------------------

 Alpha MOs, Restricted
 -- Occupied --                  
-14.382 -14.382  -1.052  -0.703  -0.505  -0.453  -0.412  -0.251
  1 Ag    1 Bu    2 Ag    2 Bu    3 Ag    3 Bu    1 Au    4 Ag                 
 -- Virtual --                   
 -0.070  -0.004   0.005   0.083   0.093   0.122   0.138   0.145
  1 Bg    5 Ag    4 Bu    5 Bu    2 Au    6 Ag    6 Bu    7 Ag                 
  0.159   0.164   0.167   0.214   0.254   0.400   0.531   0.532
  8 Ag    2 Bg    9 Ag    7 Bu    8 Bu    9 Bu   10 Ag   10 Bu                 
  0.679   0.735   0.768   0.774   0.805   0.849   1.024   1.161
 11 Ag    3 Au   11 Bu   12 Ag    3 Bg   12 Bu   13 Ag   13 Bu                 
  1.237   1.266   1.327   1.544   1.677   1.812   1.843   2.123
  4 Bg    4 Au   14 Bu   14 Ag    5 Au   15 Ag   15 Bu   16 Bu                 
  2.128   2.246   2.427   2.524   2.621   2.684   2.710   2.859
  5 Bg   16 Ag    6 Au   17 Ag   17 Bu   18 Ag    6 Bg   18 Bu                 
  3.109   3.114   3.670   3.915   3.968   4.114   4.513   5.078
 19 Bu   19 Ag    7 Au    7 Bg   20 Ag   20 Bu   21 Ag   21 Bu                 
 35.274  35.694
 22 Ag   22 Bu                                                                 

 Beta MOs, Restricted
 -- Occupied --                  
-14.382 -14.382  -1.052  -0.703  -0.505  -0.453  -0.412  -0.251
  1 Ag    1 Bu    2 Ag    2 Bu    3 Ag    3 Bu    1 Au    4 Ag                 
 -- Virtual --                   
 -0.070  -0.004   0.005   0.083   0.093   0.122   0.138   0.145
  1 Bg    5 Ag    4 Bu    5 Bu    2 Au    6 Ag    6 Bu    7 Ag                 
  0.159   0.164   0.167   0.214   0.254   0.400   0.531   0.532
  8 Ag    2 Bg    9 Ag    7 Bu    8 Bu    9 Bu   10 Ag   10 Bu                 
  0.679   0.735   0.768   0.774   0.805   0.849   1.024   1.161
 11 Ag    3 Au   11 Bu   12 Ag    3 Bg   12 Bu   13 Ag   13 Bu                 
  1.237   1.266   1.327   1.544   1.677   1.812   1.843   2.123
  4 Bg    4 Au   14 Bu   14 Ag    5 Au   15 Ag   15 Bu   16 Bu                 
  2.128   2.246   2.427   2.524   2.621   2.684   2.710   2.859
  5 Bg   16 Ag    6 Au   17 Ag   17 Bu   18 Ag    6 Bg   18 Bu                 
  3.109   3.114   3.670   3.915   3.968   4.114   4.513   5.078
 19 Bu   19 Ag    7 Au    7 Bg   20 Ag   20 Bu   21 Ag   21 Bu                 
 35.274  35.694
 22 Ag   22 Bu                                                                 
 --------------------------------------------------------------

          Ground-State Mulliken Net Atomic Charges

     Atom                 Charge (a.u.)
  ----------------------------------------
      1 N                    -0.220467
      2 N                    -0.220467
      3 H                     0.220467
      4 H                     0.220467
  ----------------------------------------
  Sum of atomic charges =     0.000000

 -----------------------------------------------------------------
                    Cartesian Multipole Moments
 -----------------------------------------------------------------
    Charge (ESU x 10^10)
                 0.0000
    Dipole Moment (Debye)
         X      -0.0000      Y      -0.0000      Z      -0.0000
       Tot       0.0000
    Quadrupole Moments (Debye-Ang)
        XX     -10.2190     XY      -3.5044     YY     -13.9503
        XZ       0.0000     YZ       0.0000     ZZ     -12.3783
    Octopole Moments (Debye-Ang^2)
       XXX       0.0000    XXY      -0.0000    XYY       0.0000
       YYY      -0.0000    XXZ      -0.0000    XYZ      -0.0000
       YYZ      -0.0000    XZZ      -0.0000    YZZ      -0.0000
       ZZZ      -0.0000
    Hexadecapole Moments (Debye-Ang^3)
      XXXX     -39.7128   XXXY      -7.0941   XXYY     -11.5295
      XYYY      -5.8657   YYYY     -22.7102   XXXZ       0.0000
      XXYZ       0.0000   XYYZ       0.0000   YYYZ      -0.0000
      XXZZ      -9.4730   XYZZ      -1.3230   YYZZ      -5.7080
      XZZZ       0.0000   YZZZ      -0.0000   ZZZZ     -11.8233
 -----------------------------------------------------------------
 Calculating analytic gradient of the SCF energy
 Gradient of SCF Energy
            1           2           3           4
    1  -0.0166736   0.0166736  -0.0119862   0.0119862
    2  -0.0007051   0.0007051   0.0079944  -0.0079944
    3  -0.0000000  -0.0000000   0.0000000  -0.0000000
 Max gradient component =       1.667E-02
 RMS gradient           =       9.001E-03
 Gradient time:  CPU 0.38 s  wall 0.38 s
 Geometry Optimization Parameters
   NAtoms,    NIC,     NZ,  NCons,   NDum,   NFix, NCnnct, MaxDiis
        4      14       4       0       0       0       0       0

 Cartesian Hessian Update
 Hessian Updated using BFGS Update


** GEOMETRY OPTIMIZATION IN DELOCALIZED INTERNAL COORDINATES **
   Searching for a Minimum

   Optimization Cycle:   2

                       Coordinates (Angstroms)
     ATOM                X               Y               Z
      1  N         0.5626856413    0.2467904376    0.0000000000
      2  N        -0.5626856413   -0.2467904376    0.0000000000
      3  H        -1.2722220354    0.5355339422    0.0000000000
      4  H         1.2722220354   -0.5355339422    0.0000000000
   Point Group: c2h   Number of degrees of freedom:     3


   Energy is   -110.678855306

 Hessian Updated using BFGS Update

  3 Hessian modes will be used to form the next step
  Hessian Eigenvalues:
     0.240852    0.329036    0.908212

 Minimum Search - Taking Simple RFO Step
 Searching for Lamda that Minimizes Along All modes
 Value Taken    Lamda =  -0.00168737
 Step Taken.  Stepsize is  0.073692

                             Maximum     Tolerance    Cnvgd?
         Gradient           0.018147      0.000300      NO
         Displacement       0.053529      0.001200      NO
         Energy change     -0.018226      0.000001      NO


 New Cartesian Coordinates Obtained by Inverse Iteration

 Displacement from previous Coordinates is:  0.085113
 ----------------------------------------------------------------
             Standard Nuclear Orientation (Angstroms)
    I     Atom           X                Y                Z
 ----------------------------------------------------------------
    1      N       0.5633901089     0.2536214592     0.0000000000
    2      N      -0.5633901089    -0.2536214592     0.0000000000
    3      H      -1.2426331531     0.5259612163     0.0000000000
    4      H       1.2426331531    -0.5259612163     0.0000000000
 ----------------------------------------------------------------
 Molecular Point Group                 C2h   NOp =  4
 Largest Abelian Subgroup              C2h   NOp =  4
 Nuclear Repulsion Energy =    32.4012932050 hartrees
 There are        8 alpha and        8 beta electrons
 Applying Cartesian multipole field
    Component          Value
    ---------          -----
     (2,0,0)        1.00000E-11
     (0,2,0)        2.00000E-11
     (0,0,2)       -3.00000E-11
 Nucleus-field energy     =     0.0000000004 hartrees
 Requested basis set is 6-311++G(d,p)
 There are 22 shells and 58 basis functions
 A cutoff of  1.0D-11 yielded    253 shell pairs
 There are      1785 function pairs (      1914 Cartesian)
 Smallest overlap matrix eigenvalue = 2.68E-04
 Guess MOs from SCF MO coefficient file

 -----------------------------------------------------------------------
  General SCF calculation program by
  Eric Jon Sundstrom, Paul Horn, Yuezhi Mao, Dmitri Zuev, Alec White,
  David Stuck, Shaama M.S., Shane Yost, Joonho Lee, David Small,
  Daniel Levine, Susi Lehtola, Hugh Burton, Evgeny Epifanovsky
 -----------------------------------------------------------------------
 Exchange:     0.2000 Hartree-Fock + 0.0800 Slater + 0.7200 B88
 Correlation:  0.1900 VWN1RPA + 0.8100 LYP
 Using SG-1 standard quadrature grid
 A restricted SCF calculation will be
 performed using DIIS
 SCF converges when DIIS error is below 1.0e-08
 ---------------------------------------
  Cycle       Energy         DIIS error
 ---------------------------------------
    1    -110.6793063728      9.00e-04  
    2    -110.6796560591      1.28e-04  
    3    -110.6796615730      9.14e-05  
    4    -110.6796644595      2.61e-05  
    5    -110.6796647149      1.42e-06  
    6    -110.6796647170      3.35e-07  
    7    -110.6796647170      3.60e-08  
    8    -110.6796647170      2.81e-09  Convergence criterion met
 ---------------------------------------
 SCF time:   CPU 1.40s  wall 1.00s 
 SCF   energy in the final basis set =     -110.6796647170
 Total energy in the final basis set =     -110.6796647170

 --------------------------------------------------------------
             Orbital Energies (a.u.) and Symmetries
 --------------------------------------------------------------

 Alpha MOs, Restricted
 -- Occupied --                  
-14.381 -14.381  -1.052  -0.711  -0.504  -0.455  -0.410  -0.256
  1 Ag    1 Bu    2 Ag    2 Bu    3 Ag    3 Bu    1 Au    4 Ag                 
 -- Virtual --                   
 -0.072  -0.003   0.008   0.083   0.094   0.122   0.144   0.145
  1 Bg    5 Ag    4 Bu    5 Bu    2 Au    6 Ag    6 Bu    7 Ag                 
  0.162   0.164   0.167   0.217   0.255   0.393   0.531   0.549
  8 Ag    2 Bg    9 Ag    7 Bu    8 Bu    9 Bu   10 Ag   10 Bu                 
  0.688   0.736   0.767   0.767   0.805   0.846   1.024   1.160
 11 Ag    3 Au   11 Bu   12 Ag    3 Bg   12 Bu   13 Ag   13 Bu                 
  1.231   1.274   1.301   1.559   1.670   1.836   1.881   2.137
  4 Bg    4 Au   14 Bu   14 Ag    5 Au   15 Ag   15 Bu   16 Bu                 
  2.157   2.235   2.441   2.525   2.631   2.701   2.703   2.845
  5 Bg   16 Ag    6 Au   17 Ag   17 Bu    6 Bg   18 Ag   18 Bu                 
  3.111   3.124   3.670   3.915   3.959   4.139   4.547   5.102
 19 Ag   19 Bu    7 Au    7 Bg   20 Ag   20 Bu   21 Ag   21 Bu                 
 35.296  35.681
 22 Ag   22 Bu                                                                 

 Beta MOs, Restricted
 -- Occupied --                  
-14.381 -14.381  -1.052  -0.711  -0.504  -0.455  -0.410  -0.256
  1 Ag    1 Bu    2 Ag    2 Bu    3 Ag    3 Bu    1 Au    4 Ag                 
 -- Virtual --                   
 -0.072  -0.003   0.008   0.083   0.094   0.122   0.144   0.145
  1 Bg    5 Ag    4 Bu    5 Bu    2 Au    6 Ag    6 Bu    7 Ag                 
  0.162   0.164   0.167   0.217   0.255   0.393   0.531   0.549
  8 Ag    2 Bg    9 Ag    7 Bu    8 Bu    9 Bu   10 Ag   10 Bu                 
  0.688   0.736   0.767   0.767   0.805   0.846   1.024   1.160
 11 Ag    3 Au   11 Bu   12 Ag    3 Bg   12 Bu   13 Ag   13 Bu                 
  1.231   1.274   1.301   1.559   1.670   1.836   1.881   2.137
  4 Bg    4 Au   14 Bu   14 Ag    5 Au   15 Ag   15 Bu   16 Bu                 
  2.157   2.235   2.441   2.525   2.631   2.701   2.703   2.845
  5 Bg   16 Ag    6 Au   17 Ag   17 Bu    6 Bg   18 Ag   18 Bu                 
  3.111   3.124   3.670   3.915   3.959   4.139   4.547   5.102
 19 Ag   19 Bu    7 Au    7 Bg   20 Ag   20 Bu   21 Ag   21 Bu                 
 35.296  35.681
 22 Ag   22 Bu                                                                 
 --------------------------------------------------------------

          Ground-State Mulliken Net Atomic Charges

     Atom                 Charge (a.u.)
  ----------------------------------------
      1 N                    -0.224032
      2 N                    -0.224032
      3 H                     0.224032
      4 H                     0.224032
  ----------------------------------------
  Sum of atomic charges =    -0.000000

 -----------------------------------------------------------------
                    Cartesian Multipole Moments
 -----------------------------------------------------------------
    Charge (ESU x 10^10)
                 0.0000
    Dipole Moment (Debye)
         X      -0.0000      Y      -0.0000      Z      -0.0000
       Tot       0.0000
    Quadrupole Moments (Debye-Ang)
        XX     -10.3044     XY      -3.4914     YY     -13.9282
        XZ      -0.0000     YZ      -0.0000     ZZ     -12.3592
    Octopole Moments (Debye-Ang^2)
       XXX      -0.0000    XXY      -0.0000    XYY       0.0000
       YYY       0.0000    XXZ      -0.0000    XYZ       0.0000
       YYZ      -0.0000    XZZ      -0.0000    YZZ      -0.0000
       ZZZ      -0.0000
    Hexadecapole Moments (Debye-Ang^3)
      XXXX     -39.3344   XXXY      -7.2681   XXYY     -11.3889
      XYYY      -6.2391   YYYY     -22.7825   XXXZ       0.0000
      XXYZ      -0.0000   XYYZ      -0.0000   YYYZ      -0.0000
      XXZZ      -9.3073   XYZZ      -1.4460   YYZZ      -5.7131
      XZZZ      -0.0000   YZZZ      -0.0000   ZZZZ     -11.8258
 -----------------------------------------------------------------
 Calculating analytic gradient of the SCF energy
 Gradient of SCF Energy
            1           2           3           4
    1  -0.0036695   0.0036695   0.0011843  -0.0011843
    2  -0.0010235   0.0010235  -0.0001952   0.0001952
    3  -0.0000000   0.0000000   0.0000000  -0.0000000
 Max gradient component =       3.670E-03
 RMS gradient           =       1.631E-03
 Gradient time:  CPU 0.39 s  wall 0.39 s
 Geometry Optimization Parameters
   NAtoms,    NIC,     NZ,  NCons,   NDum,   NFix, NCnnct, MaxDiis
        4      14       4       0       0       0       0       0

 Cartesian Hessian Update
 Hessian Updated using BFGS Update


** GEOMETRY OPTIMIZATION IN DELOCALIZED INTERNAL COORDINATES **
   Searching for a Minimum

   Optimization Cycle:   3

                       Coordinates (Angstroms)
     ATOM                X               Y               Z
      1  N         0.5633901089    0.2536214592    0.0000000000
      2  N        -0.5633901089   -0.2536214592    0.0000000000
      3  H        -1.2426331531    0.5259612163    0.0000000000
      4  H         1.2426331531   -0.5259612163    0.0000000000
   Point Group: c2h   Number of degrees of freedom:     3


   Energy is   -110.679664717

 Hessian Updated using BFGS Update

  3 Hessian modes will be used to form the next step
  Hessian Eigenvalues:
     0.250441    0.342886    0.894409

 Minimum Search - Taking Simple RFO Step
 Searching for Lamda that Minimizes Along All modes
 Value Taken    Lamda =  -0.00003672
 Step Taken.  Stepsize is  0.007621

                             Maximum     Tolerance    Cnvgd?
         Gradient           0.004541      0.000300      NO
         Displacement       0.007341      0.001200      NO
         Energy change     -0.000809      0.000001      NO


 New Cartesian Coordinates Obtained by Inverse Iteration

 Displacement from previous Coordinates is:  0.010758
 ----------------------------------------------------------------
             Standard Nuclear Orientation (Angstroms)
    I     Atom           X                Y                Z
 ----------------------------------------------------------------
    1      N       0.5651523570     0.2526893912     0.0000000000
    2      N      -0.5651523570    -0.2526893912     0.0000000000
    3      H      -1.2460652674     0.5266316429     0.0000000000
    4      H       1.2460652674    -0.5266316429     0.0000000000
 ----------------------------------------------------------------
 Molecular Point Group                 C2h   NOp =  4
 Largest Abelian Subgroup              C2h   NOp =  4
 Nuclear Repulsion Energy =    32.3410910939 hartrees
 There are        8 alpha and        8 beta electrons
 Applying Cartesian multipole field
    Component          Value
    ---------          -----
     (2,0,0)        1.00000E-11
     (0,2,0)        2.00000E-11
     (0,0,2)       -3.00000E-11
 Nucleus-field energy     =     0.0000000004 hartrees
 Requested basis set is 6-311++G(d,p)
 There are 22 shells and 58 basis functions
 A cutoff of  1.0D-11 yielded    253 shell pairs
 There are      1785 function pairs (      1914 Cartesian)
 Smallest overlap matrix eigenvalue = 2.72E-04
 Guess MOs from SCF MO coefficient file

 -----------------------------------------------------------------------
  General SCF calculation program by
  Eric Jon Sundstrom, Paul Horn, Yuezhi Mao, Dmitri Zuev, Alec White,
  David Stuck, Shaama M.S., Shane Yost, Joonho Lee, David Small,
  Daniel Levine, Susi Lehtola, Hugh Burton, Evgeny Epifanovsky
 -----------------------------------------------------------------------
 Exchange:     0.2000 Hartree-Fock + 0.0800 Slater + 0.7200 B88
 Correlation:  0.1900 VWN1RPA + 0.8100 LYP
 Using SG-1 standard quadrature grid
 A restricted SCF calculation will be
 performed using DIIS
 SCF converges when DIIS error is below 1.0e-08
 ---------------------------------------
  Cycle       Energy         DIIS error
 ---------------------------------------
    1    -110.6796769735      1.25e-04  
    2    -110.6796829219      4.35e-05  
    3    -110.6796831835      3.30e-05  
    4    -110.6796835892      2.07e-06  
    5    -110.6796835908      2.16e-07  
    6    -110.6796835908      2.44e-08  
    7    -110.6796835908      4.39e-09  Convergence criterion met
 ---------------------------------------
 SCF time:   CPU 1.22s  wall 2.00s 
 SCF   energy in the final basis set =     -110.6796835908
 Total energy in the final basis set =     -110.6796835908

 --------------------------------------------------------------
             Orbital Energies (a.u.) and Symmetries
 --------------------------------------------------------------

 Alpha MOs, Restricted
 -- Occupied --                  
-14.381 -14.381  -1.050  -0.711  -0.504  -0.454  -0.409  -0.256
  1 Ag    1 Bu    2 Ag    2 Bu    3 Ag    3 Bu    1 Au    4 Ag                 
 -- Virtual --                   
 -0.073  -0.003   0.008   0.083   0.094   0.122   0.144   0.145
  1 Bg    5 Ag    4 Bu    5 Bu    2 Au    6 Ag    6 Bu    7 Ag                 
  0.162   0.164   0.167   0.217   0.255   0.391   0.532   0.547
  8 Ag    2 Bg    9 Ag    7 Bu    8 Bu    9 Bu   10 Ag   10 Bu                 
  0.687   0.736   0.767   0.769   0.805   0.845   1.024   1.159
 11 Ag    3 Au   11 Bu   12 Ag    3 Bg   12 Bu   13 Ag   13 Bu                 
  1.233   1.272   1.305   1.557   1.670   1.836   1.877   2.136
  4 Bg    4 Au   14 Bu   14 Ag    5 Au   15 Ag   15 Bu   16 Bu                 
  2.156   2.234   2.440   2.524   2.628   2.699   2.700   2.846
  5 Bg   16 Ag    6 Au   17 Ag   17 Bu    6 Bg   18 Ag   18 Bu                 
  3.111   3.121   3.670   3.913   3.955   4.137   4.542   5.103
 19 Ag   19 Bu    7 Au    7 Bg   20 Ag   20 Bu   21 Ag   21 Bu                 
 35.296  35.672
 22 Ag   22 Bu                                                                 

 Beta MOs, Restricted
 -- Occupied --                  
-14.381 -14.381  -1.050  -0.711  -0.504  -0.454  -0.409  -0.256
  1 Ag    1 Bu    2 Ag    2 Bu    3 Ag    3 Bu    1 Au    4 Ag                 
 -- Virtual --                   
 -0.073  -0.003   0.008   0.083   0.094   0.122   0.144   0.145
  1 Bg    5 Ag    4 Bu    5 Bu    2 Au    6 Ag    6 Bu    7 Ag                 
  0.162   0.164   0.167   0.217   0.255   0.391   0.532   0.547
  8 Ag    2 Bg    9 Ag    7 Bu    8 Bu    9 Bu   10 Ag   10 Bu                 
  0.687   0.736   0.767   0.769   0.805   0.845   1.024   1.159
 11 Ag    3 Au   11 Bu   12 Ag    3 Bg   12 Bu   13 Ag   13 Bu                 
  1.233   1.272   1.305   1.557   1.670   1.836   1.877   2.136
  4 Bg    4 Au   14 Bu   14 Ag    5 Au   15 Ag   15 Bu   16 Bu                 
  2.156   2.234   2.440   2.524   2.628   2.699   2.700   2.846
  5 Bg   16 Ag    6 Au   17 Ag   17 Bu    6 Bg   18 Ag   18 Bu                 
  3.111   3.121   3.670   3.913   3.955   4.137   4.542   5.103
 19 Ag   19 Bu    7 Au    7 Bg   20 Ag   20 Bu   21 Ag   21 Bu                 
 35.296  35.672
 22 Ag   22 Bu                                                                 
 --------------------------------------------------------------

          Ground-State Mulliken Net Atomic Charges

     Atom                 Charge (a.u.)
  ----------------------------------------
      1 N                    -0.224324
      2 N                    -0.224324
      3 H                     0.224324
      4 H                     0.224324
  ----------------------------------------
  Sum of atomic charges =    -0.000000

 -----------------------------------------------------------------
                    Cartesian Multipole Moments
 -----------------------------------------------------------------
    Charge (ESU x 10^10)
                 0.0000
    Dipole Moment (Debye)
         X       0.0000      Y       0.0000      Z       0.0000
       Tot       0.0000
    Quadrupole Moments (Debye-Ang)
        XX     -10.2849     XY      -3.5030     YY     -13.9333
        XZ      -0.0000     YZ      -0.0000     ZZ     -12.3680
    Octopole Moments (Debye-Ang^2)
       XXX       0.0000    XXY       0.0000    XYY      -0.0000
       YYY      -0.0000    XXZ      -0.0000    XYZ       0.0000
       YYZ       0.0000    XZZ       0.0000    YZZ       0.0000
       ZZZ      -0.0000
    Hexadecapole Moments (Debye-Ang^3)
      XXXX     -39.4401   XXXY      -7.3069   XXYY     -11.4208
      XYYY      -6.2303   YYYY     -22.7610   XXXZ      -0.0000
      XXYZ      -0.0000   XYYZ      -0.0000   YYYZ      -0.0000
      XXZZ      -9.3455   XYZZ      -1.4433   YYZZ      -5.7139
      XZZZ      -0.0000   YZZZ      -0.0000   ZZZZ     -11.8444
 -----------------------------------------------------------------
 Calculating analytic gradient of the SCF energy
 Gradient of SCF Energy
            1           2           3           4
    1  -0.0003123   0.0003123   0.0000117  -0.0000117
    2  -0.0003834   0.0003834  -0.0000943   0.0000943
    3   0.0000000  -0.0000000   0.0000000  -0.0000000
 Max gradient component =       3.834E-04
 RMS gradient           =       2.056E-04
 Gradient time:  CPU 0.38 s  wall 0.39 s
 Geometry Optimization Parameters
   NAtoms,    NIC,     NZ,  NCons,   NDum,   NFix, NCnnct, MaxDiis
        4      14       4       0       0       0       0       0

 Cartesian Hessian Update
 Hessian Updated using BFGS Update


** GEOMETRY OPTIMIZATION IN DELOCALIZED INTERNAL COORDINATES **
   Searching for a Minimum

   Optimization Cycle:   4

                       Coordinates (Angstroms)
     ATOM                X               Y               Z
      1  N         0.5651523570    0.2526893912    0.0000000000
      2  N        -0.5651523570   -0.2526893912    0.0000000000
      3  H        -1.2460652674    0.5266316429    0.0000000000
      4  H         1.2460652674   -0.5266316429    0.0000000000
   Point Group: c2h   Number of degrees of freedom:     3


   Energy is   -110.679683591

 Hessian Updated using BFGS Update

  3 Hessian modes will be used to form the next step
  Hessian Eigenvalues:
     0.266364    0.343681    0.813576

 Minimum Search - Taking Simple RFO Step
 Searching for Lamda that Minimizes Along All modes
 Value Taken    Lamda =   0.00000000
 Step Taken.  Stepsize is  0.001154

                             Maximum     Tolerance    Cnvgd?
         Gradient           0.000418      0.000300      NO
         Displacement       0.001150      0.001200     YES
         Energy change     -0.000019      0.000001      NO


 New Cartesian Coordinates Obtained by Inverse Iteration

 Displacement from previous Coordinates is:  0.000749
 ----------------------------------------------------------------
             Standard Nuclear Orientation (Angstroms)
    I     Atom           X                Y                Z
 ----------------------------------------------------------------
    1      N       0.5652199109     0.2529403705     0.0000000000
    2      N      -0.5652199109    -0.2529403705     0.0000000000
    3      H      -1.2459828602     0.5266969470     0.0000000000
    4      H       1.2459828602    -0.5266969470     0.0000000000
 ----------------------------------------------------------------
 Molecular Point Group                 C2h   NOp =  4
 Largest Abelian Subgroup              C2h   NOp =  4
 Nuclear Repulsion Energy =    32.3346754402 hartrees
 There are        8 alpha and        8 beta electrons
 Applying Cartesian multipole field
    Component          Value
    ---------          -----
     (2,0,0)        1.00000E-11
     (0,2,0)        2.00000E-11
     (0,0,2)       -3.00000E-11
 Nucleus-field energy     =     0.0000000004 hartrees
 Requested basis set is 6-311++G(d,p)
 There are 22 shells and 58 basis functions
 A cutoff of  1.0D-11 yielded    253 shell pairs
 There are      1785 function pairs (      1914 Cartesian)
 Smallest overlap matrix eigenvalue = 2.72E-04
 Guess MOs from SCF MO coefficient file

 -----------------------------------------------------------------------
  General SCF calculation program by
  Eric Jon Sundstrom, Paul Horn, Yuezhi Mao, Dmitri Zuev, Alec White,
  David Stuck, Shaama M.S., Shane Yost, Joonho Lee, David Small,
  Daniel Levine, Susi Lehtola, Hugh Burton, Evgeny Epifanovsky
 -----------------------------------------------------------------------
 Exchange:     0.2000 Hartree-Fock + 0.0800 Slater + 0.7200 B88
 Correlation:  0.1900 VWN1RPA + 0.8100 LYP
 Using SG-1 standard quadrature grid
 A restricted SCF calculation will be
 performed using DIIS
 SCF converges when DIIS error is below 1.0e-08
 ---------------------------------------
  Cycle       Energy         DIIS error
 ---------------------------------------
    1    -110.6796836728      1.74e-05  
    2    -110.6796838132      5.65e-06  
    3    -110.6796838170      4.78e-06  
    4    -110.6796838253      1.39e-07  
    5    -110.6796838253      2.10e-08  
    6    -110.6796838253      3.82e-09  Convergence criterion met
 ---------------------------------------
 SCF time:   CPU 1.05s  wall 1.00s 
 SCF   energy in the final basis set =     -110.6796838253
 Total energy in the final basis set =     -110.6796838253

 --------------------------------------------------------------
             Orbital Energies (a.u.) and Symmetries
 --------------------------------------------------------------

 Alpha MOs, Restricted
 -- Occupied --                  
-14.381 -14.381  -1.050  -0.711  -0.504  -0.454  -0.409  -0.256
  1 Ag    1 Bu    2 Ag    2 Bu    3 Ag    3 Bu    1 Au    4 Ag                 
 -- Virtual --                   
 -0.073  -0.003   0.008   0.083   0.094   0.122   0.144   0.145
  1 Bg    5 Ag    4 Bu    5 Bu    2 Au    6 Ag    6 Bu    7 Ag                 
  0.162   0.164   0.167   0.217   0.255   0.391   0.532   0.547
  8 Ag    2 Bg    9 Ag    7 Bu    8 Bu    9 Bu   10 Ag   10 Bu                 
  0.687   0.736   0.767   0.769   0.805   0.845   1.024   1.159
 11 Ag    3 Au   11 Bu   12 Ag    3 Bg   12 Bu   13 Ag   13 Bu                 
  1.233   1.272   1.304   1.557   1.670   1.835   1.877   2.136
  4 Bg    4 Au   14 Bu   14 Ag    5 Au   15 Ag   15 Bu   16 Bu                 
  2.156   2.234   2.439   2.524   2.629   2.698   2.701   2.845
  5 Bg   16 Ag    6 Au   17 Ag   17 Bu    6 Bg   18 Ag   18 Bu                 
  3.110   3.121   3.670   3.913   3.954   4.137   4.541   5.103
 19 Ag   19 Bu    7 Au    7 Bg   20 Ag   20 Bu   21 Ag   21 Bu                 
 35.296  35.671
 22 Ag   22 Bu                                                                 

 Beta MOs, Restricted
 -- Occupied --                  
-14.381 -14.381  -1.050  -0.711  -0.504  -0.454  -0.409  -0.256
  1 Ag    1 Bu    2 Ag    2 Bu    3 Ag    3 Bu    1 Au    4 Ag                 
 -- Virtual --                   
 -0.073  -0.003   0.008   0.083   0.094   0.122   0.144   0.145
  1 Bg    5 Ag    4 Bu    5 Bu    2 Au    6 Ag    6 Bu    7 Ag                 
  0.162   0.164   0.167   0.217   0.255   0.391   0.532   0.547
  8 Ag    2 Bg    9 Ag    7 Bu    8 Bu    9 Bu   10 Ag   10 Bu                 
  0.687   0.736   0.767   0.769   0.805   0.845   1.024   1.159
 11 Ag    3 Au   11 Bu   12 Ag    3 Bg   12 Bu   13 Ag   13 Bu                 
  1.233   1.272   1.304   1.557   1.670   1.835   1.877   2.136
  4 Bg    4 Au   14 Bu   14 Ag    5 Au   15 Ag   15 Bu   16 Bu                 
  2.156   2.234   2.439   2.524   2.629   2.698   2.701   2.845
  5 Bg   16 Ag    6 Au   17 Ag   17 Bu    6 Bg   18 Ag   18 Bu                 
  3.110   3.121   3.670   3.913   3.954   4.137   4.541   5.103
 19 Ag   19 Bu    7 Au    7 Bg   20 Ag   20 Bu   21 Ag   21 Bu                 
 35.296  35.671
 22 Ag   22 Bu                                                                 
 --------------------------------------------------------------

          Ground-State Mulliken Net Atomic Charges

     Atom                 Charge (a.u.)
  ----------------------------------------
      1 N                    -0.224269
      2 N                    -0.224269
      3 H                     0.224269
      4 H                     0.224269
  ----------------------------------------
  Sum of atomic charges =     0.000000

 -----------------------------------------------------------------
                    Cartesian Multipole Moments
 -----------------------------------------------------------------
    Charge (ESU x 10^10)
                 0.0000
    Dipole Moment (Debye)
         X       0.0000      Y       0.0000      Z      -0.0000
       Tot       0.0000
    Quadrupole Moments (Debye-Ang)
        XX     -10.2863     XY      -3.5026     YY     -13.9334
        XZ       0.0000     YZ      -0.0000     ZZ     -12.3691
    Octopole Moments (Debye-Ang^2)
       XXX       0.0000    XXY       0.0000    XYY      -0.0000
       YYY      -0.0000    XXZ      -0.0000    XYZ       0.0000
       YYZ      -0.0000    XZZ       0.0000    YZZ       0.0000
       ZZZ      -0.0000
    Hexadecapole Moments (Debye-Ang^3)
      XXXX     -39.4500   XXXY      -7.3098   XXYY     -11.4216
      XYYY      -6.2351   YYYY     -22.7701   XXXZ       0.0000
      XXYZ       0.0000   XYYZ       0.0000   YYYZ       0.0000
      XXZZ      -9.3469   XYZZ      -1.4445   YYZZ      -5.7156
      XZZZ       0.0000   YZZZ       0.0000   ZZZZ     -11.8462
 -----------------------------------------------------------------
 Calculating analytic gradient of the SCF energy
 Gradient of SCF Energy
            1           2           3           4
    1  -0.0000238   0.0000238  -0.0000044   0.0000044
    2  -0.0000052   0.0000052   0.0000256  -0.0000256
    3   0.0000000   0.0000000  -0.0000000  -0.0000000
 Max gradient component =       2.560E-05
 RMS gradient           =       1.453E-05
 Gradient time:  CPU 0.38 s  wall 0.38 s
 Geometry Optimization Parameters
   NAtoms,    NIC,     NZ,  NCons,   NDum,   NFix, NCnnct, MaxDiis
        4      14       4       0       0       0       0       0

 Cartesian Hessian Update
 Hessian Updated using BFGS Update


** GEOMETRY OPTIMIZATION IN DELOCALIZED INTERNAL COORDINATES **
   Searching for a Minimum

   Optimization Cycle:   5

                       Coordinates (Angstroms)
     ATOM                X               Y               Z
      1  N         0.5652199109    0.2529403705    0.0000000000
      2  N        -0.5652199109   -0.2529403705    0.0000000000
      3  H        -1.2459828602    0.5266969470    0.0000000000
      4  H         1.2459828602   -0.5266969470    0.0000000000
   Point Group: c2h   Number of degrees of freedom:     3


   Energy is   -110.679683825

 Hessian Updated using BFGS Update

  3 Hessian modes will be used to form the next step
  Hessian Eigenvalues:
     0.267323    0.346008    0.794672

 Minimum Search - Taking Simple RFO Step
 Searching for Lamda that Minimizes Along All modes
 Value Taken    Lamda =   0.00000000
 Step Taken.  Stepsize is  0.000074

                             Maximum     Tolerance    Cnvgd?
         Gradient           0.000027      0.000300     YES
         Displacement       0.000066      0.001200     YES
         Energy change     -0.000000      0.000001     YES


                       Distance Matrix (Angstroms)
             N (  1)   N (  2)   H (  3)
   N (  2)  1.238471
   H (  3)  1.831775  1.035023
   H (  4)  1.035023  1.831775  2.705463

 Final energy is   -110.67968382534863     


 ******************************
 **  OPTIMIZATION CONVERGED  **
 ******************************

                       Coordinates (Angstroms)
     ATOM                X               Y               Z
      1  N         0.5652199109    0.2529403705    0.0000000000
      2  N        -0.5652199109   -0.2529403705    0.0000000000
      3  H        -1.2459828602    0.5266969470    0.0000000000
      4  H         1.2459828602   -0.5266969470    0.0000000000

Z-matrix Print:
$molecule
0 1
N 
H  1 1.035023
N  1 1.238471 2 107.017887
H  3 1.035023 1 107.017887 2 -180.000000 0
$end


 --------------------------------------------------------------
             Orbital Energies (a.u.) and Symmetries
 --------------------------------------------------------------

 Alpha MOs, Restricted
 -- Occupied --                  
-14.381 -14.381  -1.050  -0.711  -0.504  -0.454  -0.409  -0.256
  1 Ag    1 Bu    2 Ag    2 Bu    3 Ag    3 Bu    1 Au    4 Ag                 
 -- Virtual --                   
 -0.073  -0.003   0.008   0.083   0.094   0.122   0.144   0.145
  1 Bg    5 Ag    4 Bu    5 Bu    2 Au    6 Ag    6 Bu    7 Ag                 
  0.162   0.164   0.167   0.217   0.255   0.391   0.532   0.547
  8 Ag    2 Bg    9 Ag    7 Bu    8 Bu    9 Bu   10 Ag   10 Bu                 
  0.687   0.736   0.767   0.769   0.805   0.845   1.024   1.159
 11 Ag    3 Au   11 Bu   12 Ag    3 Bg   12 Bu   13 Ag   13 Bu                 
  1.233   1.272   1.304   1.557   1.670   1.835   1.877   2.136
  4 Bg    4 Au   14 Bu   14 Ag    5 Au   15 Ag   15 Bu   16 Bu                 
  2.156   2.234   2.439   2.524   2.629   2.698   2.701   2.845
  5 Bg   16 Ag    6 Au   17 Ag   17 Bu    6 Bg   18 Ag   18 Bu                 
  3.110   3.121   3.670   3.913   3.954   4.137   4.541   5.103
 19 Ag   19 Bu    7 Au    7 Bg   20 Ag   20 Bu   21 Ag   21 Bu                 
 35.296  35.671
 22 Ag   22 Bu                                                                 

 Beta MOs, Restricted
 -- Occupied --                  
-14.381 -14.381  -1.050  -0.711  -0.504  -0.454  -0.409  -0.256
  1 Ag    1 Bu    2 Ag    2 Bu    3 Ag    3 Bu    1 Au    4 Ag                 
 -- Virtual --                   
 -0.073  -0.003   0.008   0.083   0.094   0.122   0.144   0.145
  1 Bg    5 Ag    4 Bu    5 Bu    2 Au    6 Ag    6 Bu    7 Ag                 
  0.162   0.164   0.167   0.217   0.255   0.391   0.532   0.547
  8 Ag    2 Bg    9 Ag    7 Bu    8 Bu    9 Bu   10 Ag   10 Bu                 
  0.687   0.736   0.767   0.769   0.805   0.845   1.024   1.159
 11 Ag    3 Au   11 Bu   12 Ag    3 Bg   12 Bu   13 Ag   13 Bu                 
  1.233   1.272   1.304   1.557   1.670   1.835   1.877   2.136
  4 Bg    4 Au   14 Bu   14 Ag    5 Au   15 Ag   15 Bu   16 Bu                 
  2.156   2.234   2.439   2.524   2.629   2.698   2.701   2.845
  5 Bg   16 Ag    6 Au   17 Ag   17 Bu    6 Bg   18 Ag   18 Bu                 
  3.110   3.121   3.670   3.913   3.954   4.137   4.541   5.103
 19 Ag   19 Bu    7 Au    7 Bg   20 Ag   20 Bu   21 Ag   21 Bu                 
 35.296  35.671
 22 Ag   22 Bu                                                                 
 --------------------------------------------------------------

          Ground-State Mulliken Net Atomic Charges

     Atom                 Charge (a.u.)
  ----------------------------------------
      1 N                    -0.224269
      2 N                    -0.224269
      3 H                     0.224269
      4 H                     0.224269
  ----------------------------------------
  Sum of atomic charges =     0.000000

 -----------------------------------------------------------------
                    Cartesian Multipole Moments
 -----------------------------------------------------------------
    Charge (ESU x 10^10)
                 0.0000
    Dipole Moment (Debye)
         X       0.0000      Y       0.0000      Z      -0.0000
       Tot       0.0000
    Quadrupole Moments (Debye-Ang)
        XX     -10.2863     XY      -3.5026     YY     -13.9334
        XZ       0.0000     YZ      -0.0000     ZZ     -12.3691
    Octopole Moments (Debye-Ang^2)
       XXX       0.0000    XXY       0.0000    XYY      -0.0000
       YYY      -0.0000    XXZ      -0.0000    XYZ       0.0000
       YYZ      -0.0000    XZZ       0.0000    YZZ       0.0000
       ZZZ      -0.0000
    Hexadecapole Moments (Debye-Ang^3)
      XXXX     -39.4500   XXXY      -7.3098   XXYY     -11.4216
      XYYY      -6.2351   YYYY     -22.7701   XXXZ       0.0000
      XXYZ       0.0000   XYYZ       0.0000   YYYZ       0.0000
      XXZZ      -9.3469   XYZZ      -1.4445   YYZZ      -5.7156
      XZZZ       0.0000   YZZZ       0.0000   ZZZZ     -11.8462
 -----------------------------------------------------------------
Archival summary:
1\1\TWL02\OPT\ProcedureUnspecified\BasisUnspecified\22\taweetha\TueOct3014:15:462018TueOct3014:15:462018\0\\#,OPT,ProcedureUnspecified,BasisUnspecified,\\0,1\N\H,1,1.03502\N,1,1.23847,2,107.018\H,3,1.03502,1,107.018,2,-180,0\\\@

 Total job time:  8.76s(wall), 8.64s(cpu) 
 Tue Oct 30 14:15:46 2018

        *************************************************************
        *                                                           *
        *  Thank you very much for using Q-Chem.  Have a nice day.  *
        *                                                           *
        *************************************************************


 
User input: 2 of 2 
 
Q-Chem Developer Version!
                  Welcome to Q-Chem
     A Quantum Leap Into The Future Of Chemistry


 Q-Chem 5.1, Q-Chem, Inc., Pleasanton, CA (2018)

 Yihan Shao,  Zhengting Gan,  E. Epifanovsky,  A. T. B. Gilbert,  M. Wormit,  
 J. Kussmann,  A. W. Lange,  A. Behn,  Jia Deng,  Xintian Feng,  D. Ghosh,  
 M. Goldey,  P. R. Horn,  L. D. Jacobson,  I. Kaliman,  T. Kus,  A. Landau,  
 Jie Liu,  E. I. Proynov,  R. M. Richard,  R. P. Steele,  E. J. Sundstrom,  
 H. L. Woodcock III,  P. M. Zimmerman,  D. Zuev,  B. Albrecht,  E. Alguire,  
 S. A. Baeppler,  D. Barton,  Z. Benda,  Y. A. Bernard,  E. J. Berquist,  
 K. B. Bravaya,  H. Burton,  D. Casanova,  Chun-Min Chang,  Yunqing Chen,  
 A. Chien,  K. D. Closser,  M. P. Coons,  S. Coriani,  S. Dasgupta,  
 A. L. Dempwolff,  M. Diedenhofen,  Hainam Do,  R. G. Edgar,  Po-Tung Fang,  
 S. Faraji,  S. Fatehi,  Qingguo Feng,  K. D. Fenk,  J. Fosso-Tande,  
 Qinghui Ge,  A. Ghysels,  G. Gidofalvi,  J. Gomes,  J. Gonthier,  A. Gunina,  
 D. Hait,  M. W. D. Hanson-Heine,  P. H. P. Harbach,  A. W. Hauser,  
 J. E. Herr,  E. G. Hohenstein,  Z. C. Holden,  Kerwin Hui,  B. C. Huynh,  
 T.-C. Jagau,  Hyunjun Ji,  B. Kaduk,  K. Khistyaev,  Jaehoon Kim,  
 P. Klunzinger,  K. Koh,  D. Kosenkov,  L. Koulias,  T. Kowalczyk,  
 C. M. Krauter,  A. Kunitsa,  Ka Un Lao,  A. Laurent,  K. V. Lawler,  
 Joonho Lee,  D. Lefrancois,  S. Lehtola,  D. S. Levine,  Yi-Pei Li,  
 You-Sheng Lin,  Fenglai Liu,  E. Livshits,  A. Luenser,  P. Manohar,  
 E. Mansoor,  S. F. Manzer,  Shan-Ping Mao,  Yuezhi Mao,  N. Mardirossian,  
 A. V. Marenich,  T. Markovich,  L. A. Martinez-Martinez,  S. A. Maurer,  
 N. J. Mayhall,  S. C. McKenzie,  J.-M. Mewes,  A. F. Morrison,  
 J. W. Mullinax,  K. Nanda,  T. S. Nguyen-Beck,  R. Olivares-Amaya,  
 J. A. Parkhill,  T. M. Perrine,  F. Plasser,  P. Pokhilko,  S. Prager,  
 A. Prociuk,  E. Ramos,  D. R. Rehn,  F. Rob,  M. Schneider,  N. Sergueev,  
 S. M. Sharada,  S. Sharma,  D. W. Small,  T. Stauch,  T. Stein,  
 Yu-Chuan Su,  A. J. W. Thom,  A. Tkatchenko,  T. Tsuchimochi,  N. M. Tubman,  
 L. Vogt,  M. L. Vidal,  O. Vydrov,  M. A. Watson,  J. Wenzel,  
 M. de Wergifosse,  T. A. Wesolowski,  A. White,  J. Witte,  A. Yamada,  
 Jun Yang,  K. Yao,  S. Yeganeh,  S. R. Yost,  Zhi-Qiang You,  A. Zech,  
 Igor Ying Zhang,  Xing Zhang,  Yan Zhao,  Ying Zhu,  B. R. Brooks,  
 G. K. L. Chan,  C. J. Cramer,  M. S. Gordon,  W. J. Hehre,  A. Klamt,  
 M. W. Schmidt,  C. D. Sherrill,  D. G. Truhlar,  A. Aspuru-Guzik,  R. Baer,  
 A. T. Bell,  N. A. Besley,  Jeng-Da Chai,  A. E. DePrince, III,  
 R. A. DiStasio Jr.,  A. Dreuw,  B. D. Dunietz,  T. R. Furlani,  
 Chao-Ping Hsu,  Yousung Jung,  Jing Kong,  D. S. Lambrecht,  WanZhen Liang,  
 C. Ochsenfeld,  V. A. Rassolov,  L. V. Slipchenko,  J. E. Subotnik,  
 T. Van Voorhis,  J. M. Herbert,  A. I. Krylov,  P. M. W. Gill,  M. Head-Gordon

 Contributors to earlier versions of Q-Chem not listed above: 
 R. D. Adamson,  B. Austin,  J. Baker,  G. J. O. Beran,  K. Brandhorst,  
 S. T. Brown,  E. F. C. Byrd,  A. K. Chakraborty,  C.-L. Cheng,  
 Siu Hung Chien,  D. M. Chipman,  D. L. Crittenden,  H. Dachsel,  
 R. J. Doerksen,  A. D. Dutoi,  L. Fusti-Molnar,  W. A. Goddard III,  
 A. Golubeva-Zadorozhnaya,  S. R. Gwaltney,  G. Hawkins,  A. Heyden,  
 S. Hirata,  G. Kedziora,  F. J. Keil,  C. Kelley,  Jihan Kim,  R. A. King,  
 R. Z. Khaliullin,  P. P. Korambath,  W. Kurlancheek,  A. M. Lee,  M. S. Lee,  
 S. V. Levchenko,  Ching Yeh Lin,  D. Liotard,  R. C. Lochan,  I. Lotan,  
 P. E. Maslen,  N. Nair,  D. P. O'Neill,  D. Neuhauser,  E. Neuscamman,  
 C. M. Oana,  R. Olson,  B. Peters,  R. Peverati,  P. A. Pieniazek,  
 Y. M. Rhee,  J. Ritchie,  M. A. Rohrdanz,  E. Rosta,  N. J. Russ,  
 H. F. Schaefer III,  N. E. Schultz,  N. Shenvi,  A. C. Simmonett,  A. Sodt,  
 D. Stuck,  K. S. Thanthiriwatte,  V. Vanovschi,  Tao Wang,  A. Warshel,  
 C. F. Williams,  Q. Wu,  X. Xu,  W. Zhang

 Please cite Q-Chem as follows:
 Y. Shao et al., Mol. Phys. 113, 184-215 (2015)
 DOI: 10.1080/00268976.2014.952696

 Q-Chem 5.1.1 for Intel X86 EM64T Linux

 Parts of Q-Chem use Armadillo 8.300.2 (Tropical Shenanigans).
 http://arma.sourceforge.net/

 Q-Chem begins on Tue Oct 30 14:15:46 2018  

Host: 
0

     Scratch files written to /scratch/taweetham/qchem17049//
The previous job contains 0 fragments, simply inherited here
Input Ideriv = 2
Curr. Ideriv = -1
Max.  Ideriv = 2

Checking the input file for inconsistencies... 	...done.

--------------------------------------------------------------
User input:
--------------------------------------------------------------

$molecule
read
$end

$rem
   job_type 	frequency
   basis 	6-311++g**
   method	b3lyp	
$end


--------------------------------------------------------------
 ----------------------------------------------------------------
             Standard Nuclear Orientation (Angstroms)
    I     Atom           X                Y                Z
 ----------------------------------------------------------------
    1      N       0.5896876236     0.1889996965    -0.0000000000
    2      N      -0.5896876236    -0.1889996965     0.0000000000
    3      H      -1.1802255860     0.6610223356    -0.0000000000
    4      H       1.1802255860    -0.6610223356     0.0000000000
 ----------------------------------------------------------------
 Molecular Point Group                 C2h   NOp =  4
 Largest Abelian Subgroup              C2h   NOp =  4
 Nuclear Repulsion Energy =    32.3346754402 hartrees
 There are        8 alpha and        8 beta electrons
 Requested basis set is 6-311++G(d,p)
 There are 22 shells and 58 basis functions

 Total QAlloc Memory Limit   2000 MB
 Mega-Array Size       188 MB
 MEM_STATIC part       192 MB

                       Distance Matrix (Angstroms)
             N (  1)   N (  2)   H (  3)
   N (  2)  1.238471
   H (  3)  1.831775  1.035023
   H (  4)  1.035023  1.831775  2.705463

 A cutoff of  1.0D-11 yielded    253 shell pairs
 There are      1785 function pairs (      1914 Cartesian)
 Smallest overlap matrix eigenvalue = 2.72E-04
 Guess from superposition of atomic densities
 Warning:  Energy on first SCF cycle will be non-variational
 SAD guess density has 16.000000 electrons

 -----------------------------------------------------------------------
  General SCF calculation program by
  Eric Jon Sundstrom, Paul Horn, Yuezhi Mao, Dmitri Zuev, Alec White,
  David Stuck, Shaama M.S., Shane Yost, Joonho Lee, David Small,
  Daniel Levine, Susi Lehtola, Hugh Burton, Evgeny Epifanovsky
 -----------------------------------------------------------------------
 Exchange:     0.2000 Hartree-Fock + 0.0800 Slater + 0.7200 B88
 Correlation:  0.1900 VWN1RPA + 0.8100 LYP
 Using SG-1 standard quadrature grid
 A restricted SCF calculation will be
 performed using DIIS
 SCF converges when DIIS error is below 1.0e-08
 ---------------------------------------
  Cycle       Energy         DIIS error
 ---------------------------------------
    1    -110.8978879462      7.79e-02  
    2    -110.6642662816      6.18e-03  
    3    -110.6640685555      6.44e-03  
    4    -110.6795379566      6.37e-04  
    5    -110.6796635304      6.31e-05  
    6    -110.6796649640      6.75e-06  
    7    -110.6796649800      6.03e-07  
    8    -110.6796649802      5.64e-08  
    9    -110.6796649802      4.69e-09  Convergence criterion met
 ---------------------------------------
 SCF time:   CPU 1.39s  wall 1.00s 
 SCF   energy in the final basis set =     -110.6796649802
 Total energy in the final basis set =     -110.6796649802

 --------------------------------------------------------------
             Orbital Energies (a.u.) and Symmetries
 --------------------------------------------------------------

 Alpha MOs, Restricted
 -- Occupied --                  
-14.381 -14.381  -1.050  -0.711  -0.504  -0.454  -0.409  -0.256
  1 Ag    1 Bu    2 Ag    2 Bu    3 Ag    3 Bu    1 Au    4 Ag                 
 -- Virtual --                   
 -0.073  -0.003   0.008   0.083   0.094   0.122   0.144   0.145
  1 Bg    5 Ag    4 Bu    5 Bu    2 Au    6 Ag    6 Bu    7 Ag                 
  0.162   0.164   0.167   0.217   0.255   0.391   0.532   0.547
  8 Ag    2 Bg    9 Ag    7 Bu    8 Bu    9 Bu   10 Ag   10 Bu                 
  0.687   0.736   0.767   0.769   0.805   0.845   1.024   1.159
 11 Ag    3 Au   11 Bu   12 Ag    3 Bg   12 Bu   13 Ag   13 Bu                 
  1.233   1.272   1.304   1.557   1.670   1.835   1.877   2.136
  4 Bg    4 Au   14 Bu   14 Ag    5 Au   15 Ag   15 Bu   16 Bu                 
  2.156   2.234   2.439   2.524   2.629   2.698   2.701   2.845
  5 Bg   16 Ag    6 Au   17 Ag   17 Bu    6 Bg   18 Ag   18 Bu                 
  3.110   3.121   3.670   3.913   3.954   4.137   4.541   5.103
 19 Ag   19 Bu    7 Au    7 Bg   20 Ag   20 Bu   21 Ag   21 Bu                 
 35.296  35.671
 22 Ag   22 Bu                                                                 

 Beta MOs, Restricted
 -- Occupied --                  
-14.381 -14.381  -1.050  -0.711  -0.504  -0.454  -0.409  -0.256
  1 Ag    1 Bu    2 Ag    2 Bu    3 Ag    3 Bu    1 Au    4 Ag                 
 -- Virtual --                   
 -0.073  -0.003   0.008   0.083   0.094   0.122   0.144   0.145
  1 Bg    5 Ag    4 Bu    5 Bu    2 Au    6 Ag    6 Bu    7 Ag                 
  0.162   0.164   0.167   0.217   0.255   0.391   0.532   0.547
  8 Ag    2 Bg    9 Ag    7 Bu    8 Bu    9 Bu   10 Ag   10 Bu                 
  0.687   0.736   0.767   0.769   0.805   0.845   1.024   1.159
 11 Ag    3 Au   11 Bu   12 Ag    3 Bg   12 Bu   13 Ag   13 Bu                 
  1.233   1.272   1.304   1.557   1.670   1.835   1.877   2.136
  4 Bg    4 Au   14 Bu   14 Ag    5 Au   15 Ag   15 Bu   16 Bu                 
  2.156   2.234   2.439   2.524   2.629   2.698   2.701   2.845
  5 Bg   16 Ag    6 Au   17 Ag   17 Bu    6 Bg   18 Ag   18 Bu                 
  3.110   3.121   3.670   3.913   3.954   4.137   4.541   5.103
 19 Ag   19 Bu    7 Au    7 Bg   20 Ag   20 Bu   21 Ag   21 Bu                 
 35.296  35.671
 22 Ag   22 Bu                                                                 
 --------------------------------------------------------------

          Ground-State Mulliken Net Atomic Charges

     Atom                 Charge (a.u.)
  ----------------------------------------
      1 N                    -0.224242
      2 N                    -0.224242
      3 H                     0.224242
      4 H                     0.224242
  ----------------------------------------
  Sum of atomic charges =     0.000000

 -----------------------------------------------------------------
                    Cartesian Multipole Moments
 -----------------------------------------------------------------
    Charge (ESU x 10^10)
                 0.0000
    Dipole Moment (Debye)
         X      -0.0000      Y       0.0000      Z      -0.0000
       Tot       0.0000
    Quadrupole Moments (Debye-Ang)
        XX     -11.0992     XY      -3.8172     YY     -13.1201
        XZ       0.0000     YZ       0.0000     ZZ     -12.3688
    Octopole Moments (Debye-Ang^2)
       XXX      -0.0000    XXY      -0.0000    XYY      -0.0000
       YYY       0.0000    XXZ      -0.0000    XYZ       0.0000
       YYZ      -0.0000    XZZ       0.0000    YZZ       0.0000
       ZZZ      -0.0000
    Hexadecapole Moments (Debye-Ang^3)
      XXXX     -42.5242   XXXY      -6.5154   XXYY     -11.1151
      XYYY      -4.8689   YYYY     -20.3063   XXXZ       0.0000
      XXYZ      -0.0000   XYYZ       0.0000   YYYZ      -0.0000
      XXZZ      -9.6192   XYZZ      -1.0107   YYZZ      -5.4425
      XZZZ       0.0000   YZZZ      -0.0000   ZZZZ     -11.8451
 -----------------------------------------------------------------
 Calculating MO derivatives via CPSCF
   1         3          12      0.248177    0.086932
   2         3          12      0.026948    0.009465
   3         3          12      0.001843    0.000610
   4         3          12      0.000087    0.000034
   5        14           1      0.000001    0.000001
   6        15           0      0.000000    0.000000    Roots Converged
 Time for AOints: 0.2 s (CPU) 0.2 s (wall)
 ------------------------------------------------------------------------------
                     AOints        : Timing summary (seconds)
 ------------------------------------------------------------------------------
     job step          cpu (% of tot)      sys (% of tot)     wall (% of tot)
 ------------------------------------------------------------------------------
  cpscf_lag         0.7828E+01 (55.3)   0.2100E-04 (17.1)   0.7833E+01 (55.2)
  iterzp            0.6094E+01 (43.0)   0.1020E-03 (82.9)   0.6126E+01 (43.1)
  make_fx           0.0000E+00 ( 0.0)   0.0000E+00 ( 0.0)   0.0000E+00 ( 0.0)
  AOints            0.2364E+00 ( 1.7)   0.0000E+00 ( 0.0)   0.2365E+00 ( 1.7)
 ------------------------------------------------------------------------------
   Grand Totals     0.1417E+02          0.1230E-03          0.1420E+02
 ------------------------------------------------------------------------------
 Calculating analytic Hessian of the SCF energy
 Polarizability Matrix (a.u.)
            1           2           3
    1 -24.1697155   1.4312520   0.0000000
    2   1.4312520 -15.6152886   0.0000000
    3   0.0000000   0.0000000 -10.6628756

 Direct stationary perturbation theory relativistic correction:

 rels  =       0.034124273474
 relv  =      -0.135736516678
 rel2e =       0.044828416738
 E_rel =      -0.056783826466

 Hessian of the SCF Energy
            1           2           3           4           5           6
    1   0.7924901   0.0159108  -0.0000000  -0.6255606  -0.1633279   0.0000000
    2   0.0159108   0.4537259   0.0000000  -0.1633279  -0.1766731   0.0000000
    3  -0.0000000   0.0000000   0.0320219   0.0000000   0.0000000   0.0321814
    4  -0.6255606  -0.1633279   0.0000000   0.7924901   0.0159108  -0.0000000
    5  -0.1633279  -0.1766731   0.0000000   0.0159108   0.4537259  -0.0000000
    6   0.0000000   0.0000000   0.0321814  -0.0000000  -0.0000000   0.0320219
    7  -0.0568959   0.0425566   0.0000000  -0.1100336   0.1048606  -0.0000000
    8  -0.0099921   0.0219931  -0.0000000   0.1574092  -0.2990459   0.0000000
    9  -0.0000000   0.0000000  -0.0322274  -0.0000000   0.0000000  -0.0319759
   10  -0.1100336   0.1048606   0.0000000  -0.0568959   0.0425566  -0.0000000
   11   0.1574092  -0.2990459  -0.0000000  -0.0099921   0.0219931   0.0000000
   12   0.0000000  -0.0000000  -0.0319759  -0.0000000   0.0000000  -0.0322274
            7           8           9          10          11          12
    1  -0.0568959  -0.0099921  -0.0000000  -0.1100336   0.1574092   0.0000000
    2   0.0425566   0.0219931   0.0000000   0.1048606  -0.2990459  -0.0000000
    3   0.0000000  -0.0000000  -0.0322274   0.0000000  -0.0000000  -0.0319759
    4  -0.1100336   0.1574092  -0.0000000  -0.0568959  -0.0099921  -0.0000000
    5   0.1048606  -0.2990459   0.0000000   0.0425566   0.0219931   0.0000000
    6  -0.0000000   0.0000000  -0.0319759  -0.0000000   0.0000000  -0.0322274
    7   0.1757206  -0.1453041   0.0000000  -0.0087911  -0.0021130  -0.0000000
    8  -0.1453041   0.2721750  -0.0000000  -0.0021130   0.0048778   0.0000000
    9   0.0000000  -0.0000000   0.0319470   0.0000000  -0.0000000   0.0322563
   10  -0.0087911  -0.0021130   0.0000000   0.1757206  -0.1453041   0.0000000
   11  -0.0021130   0.0048778  -0.0000000  -0.1453041   0.2721750   0.0000000
   12  -0.0000000   0.0000000   0.0322563   0.0000000   0.0000000   0.0319470
 Gradient time:  CPU 17.80 s  wall 17.83 s
 **********************************************************************
 **                                                                  **
 **                       VIBRATIONAL ANALYSIS                       **
 **                       --------------------                       **
 **                                                                  **
 **        VIBRATIONAL FREQUENCIES (CM**-1) AND NORMAL MODES         **
 **     FORCE CONSTANTS (mDYN/ANGSTROM) AND REDUCED MASSES (AMU)     **
 **                  INFRARED INTENSITIES (KM/MOL)                   **
 **                                                                  **
 **********************************************************************


 Mode:                 1                      2                      3
 Frequency:      1343.33                1347.75                1589.08
 Force Cnst:      1.1427                 1.1503                 2.1355
 Red. Mass:       1.0748                 1.0748                 1.4353
 IR Active:          YES                    YES                    NO 
 IR Intens:       88.123                 71.632                  0.000
 Raman Active:       NO                     NO                     YES
               X      Y      Z        X      Y      Z        X      Y      Z
 N          0.000  0.000 -0.051   -0.042 -0.029 -0.000   -0.055 -0.116 -0.000
 N          0.000  0.000 -0.051   -0.042 -0.029 -0.000    0.055  0.116 -0.000
 H         -0.000 -0.000  0.705    0.579  0.402  0.000   -0.605 -0.343  0.000
 H         -0.000 -0.000  0.705    0.579  0.402  0.000    0.605  0.343  0.000
 TransDip  -0.000 -0.000  0.301    0.263  0.064  0.000    0.000  0.000  0.000

 Mode:                 4                      5                      6
 Frequency:      1652.98                3233.45                3265.33
 Force Cnst:      8.4216                 6.6051                 6.7520
 Red. Mass:       5.2313                 1.0723                 1.0748
 IR Active:          NO                     NO                     YES
 IR Intens:        0.000                  0.000                 29.570
 Raman Active:       YES                    YES                    NO 
               X      Y      Z        X      Y      Z        X      Y      Z
 N          0.399  0.057  0.000   -0.027  0.042  0.000    0.029 -0.042  0.000
 N         -0.399 -0.057  0.000    0.027 -0.042  0.000    0.029 -0.042  0.000
 H         -0.551 -0.185 -0.000   -0.405  0.578 -0.000   -0.402  0.579 -0.000
 H          0.551  0.185 -0.000    0.405 -0.578 -0.000   -0.402  0.579 -0.000
 TransDip  -0.000  0.000 -0.000    0.000 -0.000 -0.000    0.135 -0.110 -0.000

 STANDARD THERMODYNAMIC QUANTITIES AT   298.15 K  AND     1.00 ATM

   This Molecule has  0 Imaginary Frequencies
   Zero point vibrational energy:       17.772 kcal/mol

   Atom    1 Element N  Has Mass   14.00307
   Atom    2 Element N  Has Mass   14.00307
   Atom    3 Element H  Has Mass    1.00783
   Atom    4 Element H  Has Mass    1.00783
   Molecular Mass:    30.021800 amu
   Principal axes and moments of inertia in amu*Bohr^2:
                             1           2           3
    Eigenvalues --        5.93079    45.59055    51.52133
          X               0.99003    -0.14086     0.00000
          Y               0.14086     0.99003     0.00000
          Z               0.00000    -0.00000     1.00000
   Rotational Symmetry Number is   2
   The Molecule is an Asymmetric Top
   Translational Enthalpy:        0.889 kcal/mol
   Rotational Enthalpy:           0.889 kcal/mol
   Vibrational Enthalpy:         17.788 kcal/mol
   gas constant (RT):             0.592 kcal/mol
   Translational Entropy:        36.131  cal/mol.K
   Rotational Entropy:           15.906  cal/mol.K
   Vibrational Entropy:           0.059  cal/mol.K

   Total Enthalpy:               20.158 kcal/mol
   Total Entropy:                52.097  cal/mol.K

 ======================================================================

 STANDARD THERMODYNAMIC QUANTITIES FOR ANHARMONIC VIBRATION -- TOSH

   Zero point vibrational energy: ************ kcal/mol

   Vibrational Enthalpy:   ************ kcal/mol
   Vibrational Entropy:             NaN  cal/mol.K

   Total Enthalpy:         ************ kcal/mol
   Total Entropy:                   NaN  cal/mol.K

 ======================================================================

 STANDARD THERMODYNAMIC QUANTITIES FOR ANHARMONIC VIBRATION -- VPT2

   Zero point vibrational energy: ************ kcal/mol

   Vibrational Enthalpy:   ************ kcal/mol
   Vibrational Entropy:             NaN  cal/mol.K

   Total Enthalpy:         ************ kcal/mol
   Total Entropy:                   NaN  cal/mol.K

 ======================================================================

Archival summary:
1\1\TWL02\FREQ\ProcedureUnspecified\BasisUnspecified\22\taweetha\TueOct3014:16:052018TueOct3014:16:052018\0\\#,FREQ,ProcedureUnspecified,BasisUnspecified,\\0,1\N\H,1,1.03502\N,1,1.23847,2,107.018\H,3,1.03502,1,107.018,2,-180,0\\\@

 Total job time:  19.28s(wall), 19.21s(cpu) 
 Tue Oct 30 14:16:05 2018

        *************************************************************
        *                                                           *
        *  Thank you very much for using Q-Chem.  Have a nice day.  *
        *                                                           *
        *************************************************************
