# Supplementary material for: Geometric and energetic data from ab initio calculations of haloethene, haloimine, halomethylenephosphine, haloiminophosphine, halodiazene, halodiphosphene and halocyclopropane
Source: Data Brief. 2019 Nov 2;27:104738. doi: 10.1016/j.dib.2019.104738 (PMC6861602; doi:10.1016/j.dib.2019.104738)
Supplement: Multimedia component 6 [file mmc6.zip › NN/B3LYP/HENNEI.out]

Q-Chem Developer Version!
                  Welcome to Q-Chem
     A Quantum Leap Into The Future Of Chemistry


 Q-Chem 5.1, Q-Chem, Inc., Pleasanton, CA (2018)

 Yihan Shao,  Zhengting Gan,  E. Epifanovsky,  A. T. B. Gilbert,  M. Wormit,  
 J. Kussmann,  A. W. Lange,  A. Behn,  Jia Deng,  Xintian Feng,  D. Ghosh,  
 M. Goldey,  P. R. Horn,  L. D. Jacobson,  I. Kaliman,  T. Kus,  A. Landau,  
 Jie Liu,  E. I. Proynov,  R. M. Richard,  R. P. Steele,  E. J. Sundstrom,  
 H. L. Woodcock III,  P. M. Zimmerman,  D. Zuev,  B. Albrecht,  E. Alguire,  
 S. A. Baeppler,  D. Barton,  Z. Benda,  Y. A. Bernard,  E. J. Berquist,  
 K. B. Bravaya,  H. Burton,  D. Casanova,  Chun-Min Chang,  Yunqing Chen,  
 A. Chien,  K. D. Closser,  M. P. Coons,  S. Coriani,  S. Dasgupta,  
 A. L. Dempwolff,  M. Diedenhofen,  Hainam Do,  R. G. Edgar,  Po-Tung Fang,  
 S. Faraji,  S. Fatehi,  Qingguo Feng,  K. D. Fenk,  J. Fosso-Tande,  
 Qinghui Ge,  A. Ghysels,  G. Gidofalvi,  J. Gomes,  J. Gonthier,  A. Gunina,  
 D. Hait,  M. W. D. Hanson-Heine,  P. H. P. Harbach,  A. W. Hauser,  
 J. E. Herr,  E. G. Hohenstein,  Z. C. Holden,  Kerwin Hui,  B. C. Huynh,  
 T.-C. Jagau,  Hyunjun Ji,  B. Kaduk,  K. Khistyaev,  Jaehoon Kim,  
 P. Klunzinger,  K. Koh,  D. Kosenkov,  L. Koulias,  T. Kowalczyk,  
 C. M. Krauter,  A. Kunitsa,  Ka Un Lao,  A. Laurent,  K. V. Lawler,  
 Joonho Lee,  D. Lefrancois,  S. Lehtola,  D. S. Levine,  Yi-Pei Li,  
 You-Sheng Lin,  Fenglai Liu,  E. Livshits,  A. Luenser,  P. Manohar,  
 E. Mansoor,  S. F. Manzer,  Shan-Ping Mao,  Yuezhi Mao,  N. Mardirossian,  
 A. V. Marenich,  T. Markovich,  L. A. Martinez-Martinez,  S. A. Maurer,  
 N. J. Mayhall,  S. C. McKenzie,  J.-M. Mewes,  A. F. Morrison,  
 J. W. Mullinax,  K. Nanda,  T. S. Nguyen-Beck,  R. Olivares-Amaya,  
 J. A. Parkhill,  T. M. Perrine,  F. Plasser,  P. Pokhilko,  S. Prager,  
 A. Prociuk,  E. Ramos,  D. R. Rehn,  F. Rob,  M. Schneider,  N. Sergueev,  
 S. M. Sharada,  S. Sharma,  D. W. Small,  T. Stauch,  T. Stein,  
 Yu-Chuan Su,  A. J. W. Thom,  A. Tkatchenko,  T. Tsuchimochi,  N. M. Tubman,  
 L. Vogt,  M. L. Vidal,  O. Vydrov,  M. A. Watson,  J. Wenzel,  
 M. de Wergifosse,  T. A. Wesolowski,  A. White,  J. Witte,  A. Yamada,  
 Jun Yang,  K. Yao,  S. Yeganeh,  S. R. Yost,  Zhi-Qiang You,  A. Zech,  
 Igor Ying Zhang,  Xing Zhang,  Yan Zhao,  Ying Zhu,  B. R. Brooks,  
 G. K. L. Chan,  C. J. Cramer,  M. S. Gordon,  W. J. Hehre,  A. Klamt,  
 M. W. Schmidt,  C. D. Sherrill,  D. G. Truhlar,  A. Aspuru-Guzik,  R. Baer,  
 A. T. Bell,  N. A. Besley,  Jeng-Da Chai,  A. E. DePrince, III,  
 R. A. DiStasio Jr.,  A. Dreuw,  B. D. Dunietz,  T. R. Furlani,  
 Chao-Ping Hsu,  Yousung Jung,  Jing Kong,  D. S. Lambrecht,  WanZhen Liang,  
 C. Ochsenfeld,  V. A. Rassolov,  L. V. Slipchenko,  J. E. Subotnik,  
 T. Van Voorhis,  J. M. Herbert,  A. I. Krylov,  P. M. W. Gill,  M. Head-Gordon

 Contributors to earlier versions of Q-Chem not listed above: 
 R. D. Adamson,  B. Austin,  J. Baker,  G. J. O. Beran,  K. Brandhorst,  
 S. T. Brown,  E. F. C. Byrd,  A. K. Chakraborty,  C.-L. Cheng,  
 Siu Hung Chien,  D. M. Chipman,  D. L. Crittenden,  H. Dachsel,  
 R. J. Doerksen,  A. D. Dutoi,  L. Fusti-Molnar,  W. A. Goddard III,  
 A. Golubeva-Zadorozhnaya,  S. R. Gwaltney,  G. Hawkins,  A. Heyden,  
 S. Hirata,  G. Kedziora,  F. J. Keil,  C. Kelley,  Jihan Kim,  R. A. King,  
 R. Z. Khaliullin,  P. P. Korambath,  W. Kurlancheek,  A. M. Lee,  M. S. Lee,  
 S. V. Levchenko,  Ching Yeh Lin,  D. Liotard,  R. C. Lochan,  I. Lotan,  
 P. E. Maslen,  N. Nair,  D. P. O'Neill,  D. Neuhauser,  E. Neuscamman,  
 C. M. Oana,  R. Olson,  B. Peters,  R. Peverati,  P. A. Pieniazek,  
 Y. M. Rhee,  J. Ritchie,  M. A. Rohrdanz,  E. Rosta,  N. J. Russ,  
 H. F. Schaefer III,  N. E. Schultz,  N. Shenvi,  A. C. Simmonett,  A. Sodt,  
 D. Stuck,  K. S. Thanthiriwatte,  V. Vanovschi,  Tao Wang,  A. Warshel,  
 C. F. Williams,  Q. Wu,  X. Xu,  W. Zhang

 Please cite Q-Chem as follows:
 Y. Shao et al., Mol. Phys. 113, 184-215 (2015)
 DOI: 10.1080/00268976.2014.952696

 Q-Chem 5.1.1 for Intel X86 EM64T Linux

 Parts of Q-Chem use Armadillo 8.300.2 (Tropical Shenanigans).
 http://arma.sourceforge.net/

 Q-Chem begins on Tue Oct 30 14:20:01 2018  

Host: 
0

     Scratch files written to /scratch/taweetham/qchem17258//
Input Ideriv = 2
Curr. Ideriv = -1
Max.  Ideriv = 2

Checking the input file for inconsistencies... 	...done.

--------------------------------------------------------------
User input:
--------------------------------------------------------------
$molecule
0 1
N 
N 1 NN 
H 2 NH 1 ANG 
I 1 NI 2 ANG  3 DHA

NN=1.25
NH=1.09
NF=1.36
NCl=1.75
NBr=1.94
NI=2.14
ANG=120.0
DHA=180.0
$end

$rem
   job_type	optimization
   basis	6-311++g**
   method	b3lyp
$end

--------------------------------------------------------------
 ----------------------------------------------------------------
             Standard Nuclear Orientation (Angstroms)
    I     Atom           X                Y                Z
 ----------------------------------------------------------------
    1      N       1.4924929396    -0.5291270175    -0.0000000000
    2      N       2.3749502764     0.3561803013     0.0000000000
    3      H       3.4282628790     0.0757653212     0.0000000000
    4      I      -0.5754785923     0.0214124848     0.0000000000
 ----------------------------------------------------------------
 Molecular Point Group                 Cs    NOp =  2
 Largest Abelian Subgroup              Cs    NOp =  2
 Nuclear Repulsion Energy =   190.8303970519 hartrees
 There are       34 alpha and       34 beta electrons
 Requested basis set is 6-311++G(d,p)
 There are 41 shells and 113 basis functions

 Total QAlloc Memory Limit   2000 MB
 Mega-Array Size       188 MB
 MEM_STATIC part       192 MB
 A cutoff of  1.0D-11 yielded    772 shell pairs
 There are      6137 function pairs (      6959 Cartesian)
 Smallest overlap matrix eigenvalue = 2.89E-04

 Scale SEOQF with 1.000000e-01/1.000000e-01/1.000000e-01

 Standard Electronic Orientation quadrupole field applied
 Nucleus-field energy     =     0.0000000032 hartrees
 Guess from superposition of atomic densities
 Warning:  Energy on first SCF cycle will be non-variational
 SAD guess density has 68.000000 electrons

 -----------------------------------------------------------------------
  General SCF calculation program by
  Eric Jon Sundstrom, Paul Horn, Yuezhi Mao, Dmitri Zuev, Alec White,
  David Stuck, Shaama M.S., Shane Yost, Joonho Lee, David Small,
  Daniel Levine, Susi Lehtola, Hugh Burton, Evgeny Epifanovsky
 -----------------------------------------------------------------------
 Exchange:     0.2000 Hartree-Fock + 0.0800 Slater + 0.7200 B88
 Correlation:  0.1900 VWN1RPA + 0.8100 LYP
 Using SG-1 standard quadrature grid
 A restricted SCF calculation will be
 performed using DIIS
 SCF converges when DIIS error is below 1.0e-08
 ---------------------------------------
  Cycle       Energy         DIIS error
 ---------------------------------------
    1   -7029.7410762350      4.50e-02  
    2   -7029.5624695005      3.51e-03  
    3   -7029.5281569975      6.29e-03  
    4   -7029.5748518328      1.64e-03  
    5   -7029.5783481420      1.88e-04  
    6   -7029.5783867089      6.44e-05  
    7   -7029.5783883643      4.92e-05  
    8   -7029.5783935084      1.16e-05  
    9   -7029.5783936848      1.28e-06  
   10   -7029.5783936891      4.63e-07  
   11   -7029.5783936895      1.29e-07  
   12   -7029.5783936895      1.23e-08  
   13   -7029.5783936895      1.54e-09  Convergence criterion met
 ---------------------------------------
 SCF time:   CPU 8.75s  wall 9.00s 
 SCF   energy in the final basis set =    -7029.5783936895
 Total energy in the final basis set =    -7029.5783936895

 --------------------------------------------------------------
             Orbital Energies (a.u.) and Symmetries
 --------------------------------------------------------------

 Alpha MOs, Restricted
 -- Occupied --                  
******* -176.31 -165.72 -165.71 -165.71  -35.81  -31.30  -31.29
  1 A'    2 A'    3 A'    1 A"    4 A'    5 A'    6 A'    2 A"                 
-31.294 -22.952 -22.950 -22.950 -22.945 -22.945 -14.441 -14.409
  7 A'    8 A'    3 A"    9 A'    4 A"   10 A'   11 A'   12 A'                 
 -6.357  -4.770  -4.755  -4.753  -2.036  -2.031  -2.030  -2.017
 13 A'   14 A'    5 A"   15 A'   16 A'    6 A"   17 A'    7 A"                 
 -2.017  -1.058  -0.729  -0.627  -0.497  -0.448  -0.437  -0.280
 18 A'   19 A'   20 A'   21 A'   22 A'   23 A'    8 A"   24 A'                 
 -0.279  -0.254
  9 A"   25 A'                                                                 
 -- Virtual --                   
 -0.103  -0.099  -0.017   0.075   0.089   0.092   0.126   0.134
 26 A'   10 A"   27 A'   28 A'   29 A'   11 A"   30 A'   31 A'                 
  0.142   0.154   0.166   0.207   0.211   0.215   0.237   0.341
 32 A'   12 A"   33 A'   34 A'   35 A'   13 A"   36 A'   37 A'                 
  0.400   0.417   0.425   0.436   0.480   0.510   0.632   0.708
 14 A"   38 A'   15 A"   39 A'   40 A'   41 A'   42 A'   43 A'                 
  0.730   0.787   0.797   0.805   0.865   1.016   1.169   1.224
 16 A"   44 A'   45 A'   17 A"   46 A'   47 A'   48 A'   18 A"                 
  1.284   1.306   1.331   1.472   1.639   1.678   1.865   1.940
 19 A"   49 A'   50 A'   51 A'   20 A"   52 A'   21 A"   53 A'                 
  2.045   2.258   2.327   2.459   2.664   2.712   2.934   3.010
 54 A'   22 A"   55 A'   56 A'   23 A"   57 A'   58 A'   59 A'                 
  3.642   3.755   3.881   3.896   3.959   3.975   3.993   4.033
 24 A"   60 A'   25 A"   61 A'   26 A"   62 A'   27 A"   63 A'                 
  4.156   4.263   4.350   4.915   5.976   5.991   6.016  27.802
 64 A'   65 A'   66 A'   67 A'   28 A"   68 A'   69 A'   70 A'                 
 28.323  28.334  28.351  28.532  28.539  28.544  28.565  28.646
 29 A"   71 A'   72 A'   30 A"   73 A'   31 A"   74 A'   75 A'                 
 35.190  35.571 127.871 127.879 127.901 151.6101901.771
 76 A'   77 A'   32 A"   78 A'   79 A'   80 A'   81 A'                         

 Beta MOs, Restricted
 -- Occupied --                  
******* -176.31 -165.72 -165.71 -165.71  -35.81  -31.30  -31.29
  1 A'    2 A'    3 A'    1 A"    4 A'    5 A'    6 A'    2 A"                 
-31.294 -22.952 -22.950 -22.950 -22.945 -22.945 -14.441 -14.409
  7 A'    8 A'    3 A"    9 A'    4 A"   10 A'   11 A'   12 A'                 
 -6.357  -4.770  -4.755  -4.753  -2.036  -2.031  -2.030  -2.017
 13 A'   14 A'    5 A"   15 A'   16 A'    6 A"   17 A'    7 A"                 
 -2.017  -1.058  -0.729  -0.627  -0.497  -0.448  -0.437  -0.280
 18 A'   19 A'   20 A'   21 A'   22 A'   23 A'    8 A"   24 A'                 
 -0.279  -0.254
  9 A"   25 A'                                                                 
 -- Virtual --                   
 -0.103  -0.099  -0.017   0.075   0.089   0.092   0.126   0.134
 26 A'   10 A"   27 A'   28 A'   29 A'   11 A"   30 A'   31 A'                 
  0.142   0.154   0.166   0.207   0.211   0.215   0.237   0.341
 32 A'   12 A"   33 A'   34 A'   35 A'   13 A"   36 A'   37 A'                 
  0.400   0.417   0.425   0.436   0.480   0.510   0.632   0.708
 14 A"   38 A'   15 A"   39 A'   40 A'   41 A'   42 A'   43 A'                 
  0.730   0.787   0.797   0.805   0.865   1.016   1.169   1.224
 16 A"   44 A'   45 A'   17 A"   46 A'   47 A'   48 A'   18 A"                 
  1.284   1.306   1.331   1.472   1.639   1.678   1.865   1.940
 19 A"   49 A'   50 A'   51 A'   20 A"   52 A'   21 A"   53 A'                 
  2.045   2.258   2.327   2.459   2.664   2.712   2.934   3.010
 54 A'   22 A"   55 A'   56 A'   23 A"   57 A'   58 A'   59 A'                 
  3.642   3.755   3.881   3.896   3.959   3.975   3.993   4.033
 24 A"   60 A'   25 A"   61 A'   26 A"   62 A'   27 A"   63 A'                 
  4.156   4.263   4.350   4.915   5.976   5.991   6.016  27.802
 64 A'   65 A'   66 A'   67 A'   28 A"   68 A'   69 A'   70 A'                 
 28.323  28.334  28.351  28.532  28.539  28.544  28.565  28.646
 29 A"   71 A'   72 A'   30 A"   73 A'   31 A"   74 A'   75 A'                 
 35.190  35.571 127.871 127.879 127.901 151.6101901.771
 76 A'   77 A'   32 A"   78 A'   79 A'   80 A'   81 A'                         
 --------------------------------------------------------------

          Ground-State Mulliken Net Atomic Charges

     Atom                 Charge (a.u.)
  ----------------------------------------
      1 N                    -0.092303
      2 N                    -0.258586
      3 H                     0.262531
      4 I                     0.088358
  ----------------------------------------
  Sum of atomic charges =    -0.000000

 -----------------------------------------------------------------
                    Cartesian Multipole Moments
 -----------------------------------------------------------------
    Charge (ESU x 10^10)
                -0.0000
    Dipole Moment (Debye)
         X       1.8021      Y      -0.1445      Z      -0.0000
       Tot       1.8078
    Quadrupole Moments (Debye-Ang)
        XX     -28.5622     XY      -1.0547     YY     -43.3037
        XZ       0.0000     YZ       0.0000     ZZ     -40.4310
    Octopole Moments (Debye-Ang^2)
       XXX      16.5708    XXY      -0.8390    XYY     -11.2038
       YYY       0.3050    XXZ      -0.0000    XYZ      -0.0000
       YYZ      -0.0000    XZZ      -6.0585    YZZ       0.0523
       ZZZ      -0.0000
    Hexadecapole Moments (Debye-Ang^3)
      XXXX    -231.3417   XXXY      -5.9610   XXYY     -89.3184
      XYYY      -2.1996   YYYY     -72.9656   XXXZ       0.0000
      XXYZ       0.0000   XYYZ       0.0000   YYYZ      -0.0000
      XXZZ     -75.7507   XYZZ      -0.6087   YYZZ     -20.3648
      XZZZ       0.0000   YZZZ      -0.0000   ZZZZ     -51.9847
 -----------------------------------------------------------------
 Calculating analytic gradient of the SCF energy
 Gradient of SCF Energy
            1           2           3           4
    1  -0.0945516   0.0348461   0.0423744   0.0173311
    2  -0.0191880   0.0166387   0.0129494  -0.0104002
    3   0.0000000   0.0000000  -0.0000000  -0.0000000
 Max gradient component =       9.455E-02
 RMS gradient           =       3.313E-02
 Gradient time:  CPU 2.32 s  wall 2.67 s
 Geometry Optimization Parameters
   NAtoms,    NIC,     NZ,  NCons,   NDum,   NFix, NCnnct, MaxDiis
        4      14       4       0       0       0       0       0


** GEOMETRY OPTIMIZATION IN DELOCALIZED INTERNAL COORDINATES **
   Searching for a Minimum

   Optimization Cycle:   1

                       Coordinates (Angstroms)
     ATOM                X               Y               Z
      1  N         1.4924929396   -0.5291270175    0.0000000000
      2  N         2.3749502764    0.3561803013    0.0000000000
      3  H         3.4282628790    0.0757653212    0.0000000000
      4  I        -0.5754785923    0.0214124848    0.0000000000
   Point Group: cs    Number of degrees of freedom:     5


   Energy is  -7029.578393690


 Attempting to Generate Delocalized Internal Coordinates

  5 Hessian modes will be used to form the next step
  Hessian Eigenvalues:
     0.108095    0.160000    0.250000    0.348126    0.832368

 Minimum Search - Taking Simple RFO Step
 Searching for Lamda that Minimizes Along All modes
 Value Taken    Lamda =  -0.02916068
 Calculated Step too Large.  Step scaled by  0.874354
 Step Taken.  Stepsize is  0.300000

                             Maximum     Tolerance    Cnvgd?
         Gradient           0.081600      0.000300      NO
         Displacement       0.197073      0.001200      NO
         Energy change     *********      0.000001      NO


 New Cartesian Coordinates Obtained by Inverse Iteration

 Displacement from previous Coordinates is:  0.324696
 ----------------------------------------------------------------
             Standard Nuclear Orientation (Angstroms)
    I     Atom           X                Y                Z
 ----------------------------------------------------------------
    1      N       1.5908172538    -0.5218871882     0.0000000000
    2      N       2.3566477384     0.4137209347     0.0000000000
    3      H       3.3210171317     0.0132450139     0.0000000000
    4      I      -0.5482546212     0.0191523294     0.0000000000
 ----------------------------------------------------------------
 Molecular Point Group                 Cs    NOp =  2
 Largest Abelian Subgroup              Cs    NOp =  2
 Nuclear Repulsion Energy =   190.2344012487 hartrees
 There are       34 alpha and       34 beta electrons
 Applying Cartesian multipole field
    Component          Value
    ---------          -----
     (2,0,0)        1.00000E-11
     (0,2,0)        2.00000E-11
     (0,0,2)       -3.00000E-11
 Nucleus-field energy     =     0.0000000032 hartrees
 Requested basis set is 6-311++G(d,p)
 There are 41 shells and 113 basis functions
 A cutoff of  1.0D-11 yielded    774 shell pairs
 There are      6135 function pairs (      6955 Cartesian)
 Smallest overlap matrix eigenvalue = 2.35E-04
 Guess MOs from SCF MO coefficient file

 -----------------------------------------------------------------------
  General SCF calculation program by
  Eric Jon Sundstrom, Paul Horn, Yuezhi Mao, Dmitri Zuev, Alec White,
  David Stuck, Shaama M.S., Shane Yost, Joonho Lee, David Small,
  Daniel Levine, Susi Lehtola, Hugh Burton, Evgeny Epifanovsky
 -----------------------------------------------------------------------
 Exchange:     0.2000 Hartree-Fock + 0.0800 Slater + 0.7200 B88
 Correlation:  0.1900 VWN1RPA + 0.8100 LYP
 Using SG-1 standard quadrature grid
 A restricted SCF calculation will be
 performed using DIIS
 SCF converges when DIIS error is below 1.0e-08
 ---------------------------------------
  Cycle       Energy         DIIS error
 ---------------------------------------
    1   -7029.5846770598      2.05e-03  
    2   -7029.5920808245      8.52e-04  
    3   -7029.5905923201      1.35e-03  
    4   -7029.5929620394      1.90e-04  
    5   -7029.5929979601      7.87e-05  
    6   -7029.5930093295      2.75e-05  
    7   -7029.5930105778      4.35e-06  
    8   -7029.5930105922      8.68e-07  
    9   -7029.5930105941      2.34e-07  
   10   -7029.5930105942      8.47e-08  
   11   -7029.5930105942      2.20e-08  
   12   -7029.5930105942      2.86e-09  Convergence criterion met
 ---------------------------------------
 SCF time:   CPU 8.10s  wall 9.00s 
 SCF   energy in the final basis set =    -7029.5930105942
 Total energy in the final basis set =    -7029.5930105942

 --------------------------------------------------------------
             Orbital Energies (a.u.) and Symmetries
 --------------------------------------------------------------

 Alpha MOs, Restricted
 -- Occupied --                  
******* -176.30 -165.71 -165.71 -165.71  -35.80  -31.29  -31.29
  1 A'    2 A'    3 A'    1 A"    4 A'    5 A'    6 A'    2 A"                 
-31.287 -22.944 -22.943 -22.943 -22.938 -22.938 -14.446 -14.414
  7 A'    8 A'    3 A"    9 A'    4 A"   10 A'   11 A'   12 A'                 
 -6.350  -4.763  -4.747  -4.746  -2.028  -2.024  -2.023  -2.010
 13 A'   14 A'    5 A"   15 A'   16 A'    6 A"   17 A'    7 A"                 
 -2.010  -1.099  -0.724  -0.623  -0.509  -0.461  -0.457  -0.278
 18 A'   19 A'   20 A'   21 A'   22 A'   23 A'    8 A"   24 A'                 
 -0.274  -0.264
  9 A"   25 A'                                                                 
 -- Virtual --                   
 -0.105  -0.093  -0.015   0.074   0.087   0.088   0.127   0.136
 26 A'   10 A"   27 A'   28 A'   29 A'   11 A"   30 A'   31 A'                 
  0.145   0.153   0.162   0.203   0.217   0.218   0.238   0.365
 32 A'   12 A"   33 A'   34 A'   13 A"   35 A'   36 A'   37 A'                 
  0.405   0.415   0.424   0.442   0.476   0.529   0.607   0.694
 14 A"   38 A'   15 A"   39 A'   40 A'   41 A'   42 A'   43 A'                 
  0.719   0.770   0.800   0.801   0.861   1.009   1.185   1.214
 16 A"   44 A'   45 A'   17 A"   46 A'   47 A'   48 A'   18 A"                 
  1.282   1.299   1.325   1.409   1.622   1.775   1.862   1.950
 19 A"   49 A'   50 A'   51 A'   20 A"   52 A'   21 A"   53 A'                 
  2.051   2.319   2.346   2.542   2.700   2.717   2.936   3.035
 54 A'   22 A"   55 A'   56 A'   23 A"   57 A'   58 A'   59 A'                 
  3.638   3.767   3.890   3.953   3.966   3.983   3.993   4.028
 24 A"   60 A'   25 A"   61 A'   26 A"   62 A'   27 A"   63 A'                 
  4.187   4.326   4.382   4.899   5.981   5.996   6.024  27.799
 64 A'   65 A'   66 A'   67 A'   28 A"   68 A'   69 A'   70 A'                 
 28.329  28.340  28.359  28.539  28.546  28.548  28.566  28.648
 29 A"   71 A'   72 A'   30 A"   73 A'   31 A"   74 A'   75 A'                 
 35.186  35.715 127.877 127.885 127.909 151.6091901.769
 76 A'   77 A'   32 A"   78 A'   79 A'   80 A'   81 A'                         

 Beta MOs, Restricted
 -- Occupied --                  
******* -176.30 -165.71 -165.71 -165.71  -35.80  -31.29  -31.29
  1 A'    2 A'    3 A'    1 A"    4 A'    5 A'    6 A'    2 A"                 
-31.287 -22.944 -22.943 -22.943 -22.938 -22.938 -14.446 -14.414
  7 A'    8 A'    3 A"    9 A'    4 A"   10 A'   11 A'   12 A'                 
 -6.350  -4.763  -4.747  -4.746  -2.028  -2.024  -2.023  -2.010
 13 A'   14 A'    5 A"   15 A'   16 A'    6 A"   17 A'    7 A"                 
 -2.010  -1.099  -0.724  -0.623  -0.509  -0.461  -0.457  -0.278
 18 A'   19 A'   20 A'   21 A'   22 A'   23 A'    8 A"   24 A'                 
 -0.274  -0.264
  9 A"   25 A'                                                                 
 -- Virtual --                   
 -0.105  -0.093  -0.015   0.074   0.087   0.088   0.127   0.136
 26 A'   10 A"   27 A'   28 A'   29 A'   11 A"   30 A'   31 A'                 
  0.145   0.153   0.162   0.203   0.217   0.218   0.238   0.365
 32 A'   12 A"   33 A'   34 A'   13 A"   35 A'   36 A'   37 A'                 
  0.405   0.415   0.424   0.442   0.476   0.529   0.607   0.694
 14 A"   38 A'   15 A"   39 A'   40 A'   41 A'   42 A'   43 A'                 
  0.719   0.770   0.800   0.801   0.861   1.009   1.185   1.214
 16 A"   44 A'   45 A'   17 A"   46 A'   47 A'   48 A'   18 A"                 
  1.282   1.299   1.325   1.409   1.622   1.775   1.862   1.950
 19 A"   49 A'   50 A'   51 A'   20 A"   52 A'   21 A"   53 A'                 
  2.051   2.319   2.346   2.542   2.700   2.717   2.936   3.035
 54 A'   22 A"   55 A'   56 A'   23 A"   57 A'   58 A'   59 A'                 
  3.638   3.767   3.890   3.953   3.966   3.983   3.993   4.028
 24 A"   60 A'   25 A"   61 A'   26 A"   62 A'   27 A"   63 A'                 
  4.187   4.326   4.382   4.899   5.981   5.996   6.024  27.799
 64 A'   65 A'   66 A'   67 A'   28 A"   68 A'   69 A'   70 A'                 
 28.329  28.340  28.359  28.539  28.546  28.548  28.566  28.648
 29 A"   71 A'   72 A'   30 A"   73 A'   31 A"   74 A'   75 A'                 
 35.186  35.715 127.877 127.885 127.909 151.6091901.769
 76 A'   77 A'   32 A"   78 A'   79 A'   80 A'   81 A'                         
 --------------------------------------------------------------

          Ground-State Mulliken Net Atomic Charges

     Atom                 Charge (a.u.)
  ----------------------------------------
      1 N                    -0.069688
      2 N                    -0.211671
      3 H                     0.249964
      4 I                     0.031395
  ----------------------------------------
  Sum of atomic charges =     0.000000

 -----------------------------------------------------------------
                    Cartesian Multipole Moments
 -----------------------------------------------------------------
    Charge (ESU x 10^10)
                 0.0000
    Dipole Moment (Debye)
         X       2.1427      Y      -0.2170      Z      -0.0000
       Tot       2.1537
    Quadrupole Moments (Debye-Ang)
        XX     -28.9229     XY      -1.5196     YY     -43.0780
        XZ       0.0000     YZ       0.0000     ZZ     -40.4737
    Octopole Moments (Debye-Ang^2)
       XXX      10.8792    XXY      -2.3161    XYY     -11.7281
       YYY      -0.3608    XXZ      -0.0000    XYZ       0.0000
       YYZ       0.0000    XZZ      -6.5182    YZZ      -0.1466
       ZZZ      -0.0000
    Hexadecapole Moments (Debye-Ang^3)
      XXXX    -249.5023   XXXY     -13.0871   XXYY     -88.0040
      XYYY      -3.4733   YYYY     -73.5839   XXXZ      -0.0000
      XXYZ       0.0000   XYYZ       0.0000   YYYZ       0.0000
      XXZZ     -74.3830   XYZZ      -1.0408   YYZZ     -20.5465
      XZZZ       0.0000   YZZZ       0.0000   ZZZZ     -52.4419
 -----------------------------------------------------------------
 Calculating analytic gradient of the SCF energy
 Gradient of SCF Energy
            1           2           3           4
    1  -0.0170582   0.0037597   0.0029444   0.0103541
    2  -0.0033728   0.0071764  -0.0019137  -0.0018898
    3  -0.0000000   0.0000000  -0.0000000   0.0000000
 Max gradient component =       1.706E-02
 RMS gradient           =       6.397E-03
 Gradient time:  CPU 2.34 s  wall 2.34 s
 Geometry Optimization Parameters
   NAtoms,    NIC,     NZ,  NCons,   NDum,   NFix, NCnnct, MaxDiis
        4      14       4       0       0       0       0       0

 Cartesian Hessian Update
 Hessian Updated using BFGS Update


** GEOMETRY OPTIMIZATION IN DELOCALIZED INTERNAL COORDINATES **
   Searching for a Minimum

   Optimization Cycle:   2

                       Coordinates (Angstroms)
     ATOM                X               Y               Z
      1  N         1.5908172538   -0.5218871882    0.0000000000
      2  N         2.3566477384    0.4137209347    0.0000000000
      3  H         3.3210171317    0.0132450139    0.0000000000
      4  I        -0.5482546212    0.0191523294    0.0000000000
   Point Group: cs    Number of degrees of freedom:     5


   Energy is  -7029.593010594

 Hessian Updated using BFGS Update

  5 Hessian modes will be used to form the next step
  Hessian Eigenvalues:
     0.101171    0.192223    0.257992    0.355693    0.819338

 Minimum Search - Taking Simple RFO Step
 Searching for Lamda that Minimizes Along All modes
 Value Taken    Lamda =  -0.00132913
 Step Taken.  Stepsize is  0.109304

                             Maximum     Tolerance    Cnvgd?
         Gradient           0.009998      0.000300      NO
         Displacement       0.083713      0.001200      NO
         Energy change     -0.014617      0.000001      NO


 New Cartesian Coordinates Obtained by Inverse Iteration

 Displacement from previous Coordinates is:  0.081430
 ----------------------------------------------------------------
             Standard Nuclear Orientation (Angstroms)
    I     Atom           X                Y                Z
 ----------------------------------------------------------------
    1      N       1.6118174538    -0.5280388883     0.0000000000
    2      N       2.3646039796     0.4090189522     0.0000000000
    3      H       3.3267084354     0.0180416315     0.0000000000
    4      I      -0.5829023662     0.0252093944     0.0000000000
 ----------------------------------------------------------------
 Molecular Point Group                 Cs    NOp =  2
 Largest Abelian Subgroup              Cs    NOp =  2
 Nuclear Repulsion Energy =   187.1603529374 hartrees
 There are       34 alpha and       34 beta electrons
 Applying Cartesian multipole field
    Component          Value
    ---------          -----
     (2,0,0)        1.00000E-11
     (0,2,0)        2.00000E-11
     (0,0,2)       -3.00000E-11
 Nucleus-field energy     =     0.0000000033 hartrees
 Requested basis set is 6-311++G(d,p)
 There are 41 shells and 113 basis functions
 A cutoff of  1.0D-11 yielded    766 shell pairs
 There are      6073 function pairs (      6886 Cartesian)
 Smallest overlap matrix eigenvalue = 2.30E-04
 Guess MOs from SCF MO coefficient file

 -----------------------------------------------------------------------
  General SCF calculation program by
  Eric Jon Sundstrom, Paul Horn, Yuezhi Mao, Dmitri Zuev, Alec White,
  David Stuck, Shaama M.S., Shane Yost, Joonho Lee, David Small,
  Daniel Levine, Susi Lehtola, Hugh Burton, Evgeny Epifanovsky
 -----------------------------------------------------------------------
 Exchange:     0.2000 Hartree-Fock + 0.0800 Slater + 0.7200 B88
 Correlation:  0.1900 VWN1RPA + 0.8100 LYP
 Using SG-1 standard quadrature grid
 A restricted SCF calculation will be
 performed using DIIS
 SCF converges when DIIS error is below 1.0e-08
 ---------------------------------------
  Cycle       Energy         DIIS error
 ---------------------------------------
    1   -7029.5931016192      4.84e-04  
    2   -7029.5933998831      4.33e-04  
    3   -7029.5933972237      4.51e-04  
    4   -7029.5937133869      2.52e-05  
    5   -7029.5937144562      1.58e-05  
    6   -7029.5937147867      6.88e-06  
    7   -7029.5937148389      3.08e-06  
    8   -7029.5937148586      3.24e-07  
    9   -7029.5937148587      1.04e-07  
   10   -7029.5937148586      2.26e-08  
   11   -7029.5937148587      5.57e-09  Convergence criterion met
 ---------------------------------------
 SCF time:   CPU 7.40s  wall 8.00s 
 SCF   energy in the final basis set =    -7029.5937148587
 Total energy in the final basis set =    -7029.5937148587

 --------------------------------------------------------------
             Orbital Energies (a.u.) and Symmetries
 --------------------------------------------------------------

 Alpha MOs, Restricted
 -- Occupied --                  
******* -176.30 -165.70 -165.70 -165.70  -35.80  -31.29  -31.28
  1 A'    2 A'    3 A'    1 A"    4 A'    5 A'    6 A'    2 A"                 
-31.283 -22.940 -22.939 -22.939 -22.934 -22.934 -14.451 -14.419
  7 A'    8 A'    3 A"    9 A'    4 A"   10 A'   11 A'   12 A'                 
 -6.346  -4.758  -4.743  -4.742  -2.024  -2.019  -2.019  -2.006
 13 A'   14 A'    5 A"   15 A'   16 A'    6 A"   17 A'   18 A'                 
 -2.006  -1.107  -0.720  -0.624  -0.512  -0.463  -0.461  -0.277
  7 A"   19 A'   20 A'   21 A'   22 A'   23 A'    8 A"   24 A'                 
 -0.271  -0.264
  9 A"   25 A'                                                                 
 -- Virtual --                   
 -0.113  -0.094  -0.017   0.073   0.086   0.088   0.125   0.135
 26 A'   10 A"   27 A'   28 A'   11 A"   29 A'   30 A'   31 A'                 
  0.144   0.153   0.162   0.202   0.219   0.221   0.239   0.368
 32 A'   12 A"   33 A'   34 A'   13 A"   35 A'   36 A'   37 A'                 
  0.408   0.409   0.426   0.443   0.475   0.527   0.597   0.689
 14 A"   38 A'   15 A"   39 A'   40 A'   41 A'   42 A'   43 A'                 
  0.714   0.763   0.798   0.799   0.865   1.006   1.187   1.209
 16 A"   44 A'   17 A"   45 A'   46 A'   47 A'   48 A'   18 A"                 
  1.285   1.294   1.316   1.403   1.620   1.776   1.855   1.948
 19 A"   49 A'   50 A'   51 A'   20 A"   52 A'   21 A"   53 A'                 
  2.043   2.320   2.349   2.540   2.706   2.716   2.939   3.040
 54 A'   22 A"   55 A'   56 A'   23 A"   57 A'   58 A'   59 A'                 
  3.635   3.771   3.889   3.961   3.970   3.985   3.992   4.026
 24 A"   60 A'   25 A"   61 A'   26 A"   62 A'   27 A"   63 A'                 
  4.176   4.311   4.387   4.898   5.984   5.999   6.030  27.790
 64 A'   65 A'   66 A'   67 A'   28 A"   68 A'   69 A'   70 A'                 
 28.332  28.343  28.364  28.543  28.550  28.551  28.567  28.644
 29 A"   71 A'   72 A'   30 A"   73 A'   31 A"   74 A'   75 A'                 
 35.180  35.738 127.880 127.888 127.913 151.6021901.762
 76 A'   77 A'   32 A"   78 A'   79 A'   80 A'   81 A'                         

 Beta MOs, Restricted
 -- Occupied --                  
******* -176.30 -165.70 -165.70 -165.70  -35.80  -31.29  -31.28
  1 A'    2 A'    3 A'    1 A"    4 A'    5 A'    6 A'    2 A"                 
-31.283 -22.940 -22.939 -22.939 -22.934 -22.934 -14.451 -14.419
  7 A'    8 A'    3 A"    9 A'    4 A"   10 A'   11 A'   12 A'                 
 -6.346  -4.758  -4.743  -4.742  -2.024  -2.019  -2.019  -2.006
 13 A'   14 A'    5 A"   15 A'   16 A'    6 A"   17 A'   18 A'                 
 -2.006  -1.107  -0.720  -0.624  -0.512  -0.463  -0.461  -0.277
  7 A"   19 A'   20 A'   21 A'   22 A'   23 A'    8 A"   24 A'                 
 -0.271  -0.264
  9 A"   25 A'                                                                 
 -- Virtual --                   
 -0.113  -0.094  -0.017   0.073   0.086   0.088   0.125   0.135
 26 A'   10 A"   27 A'   28 A'   11 A"   29 A'   30 A'   31 A'                 
  0.144   0.153   0.162   0.202   0.219   0.221   0.239   0.368
 32 A'   12 A"   33 A'   34 A'   13 A"   35 A'   36 A'   37 A'                 
  0.408   0.409   0.426   0.443   0.475   0.527   0.597   0.689
 14 A"   38 A'   15 A"   39 A'   40 A'   41 A'   42 A'   43 A'                 
  0.714   0.763   0.798   0.799   0.865   1.006   1.187   1.209
 16 A"   44 A'   17 A"   45 A'   46 A'   47 A'   48 A'   18 A"                 
  1.285   1.294   1.316   1.403   1.620   1.776   1.855   1.948
 19 A"   49 A'   50 A'   51 A'   20 A"   52 A'   21 A"   53 A'                 
  2.043   2.320   2.349   2.540   2.706   2.716   2.939   3.040
 54 A'   22 A"   55 A'   56 A'   23 A"   57 A'   58 A'   59 A'                 
  3.635   3.771   3.889   3.961   3.970   3.985   3.992   4.026
 24 A"   60 A'   25 A"   61 A'   26 A"   62 A'   27 A"   63 A'                 
  4.176   4.311   4.387   4.898   5.984   5.999   6.030  27.790
 64 A'   65 A'   66 A'   67 A'   28 A"   68 A'   69 A'   70 A'                 
 28.332  28.343  28.364  28.543  28.550  28.551  28.567  28.644
 29 A"   71 A'   72 A'   30 A"   73 A'   31 A"   74 A'   75 A'                 
 35.180  35.738 127.880 127.888 127.913 151.6021901.762
 76 A'   77 A'   32 A"   78 A'   79 A'   80 A'   81 A'                         
 --------------------------------------------------------------

          Ground-State Mulliken Net Atomic Charges

     Atom                 Charge (a.u.)
  ----------------------------------------
      1 N                    -0.058350
      2 N                    -0.194565
      3 H                     0.252998
      4 I                    -0.000083
  ----------------------------------------
  Sum of atomic charges =    -0.000000

 -----------------------------------------------------------------
                    Cartesian Multipole Moments
 -----------------------------------------------------------------
    Charge (ESU x 10^10)
                -0.0000
    Dipole Moment (Debye)
         X       2.4794      Y      -0.2055      Z       0.0000
       Tot       2.4879
    Quadrupole Moments (Debye-Ang)
        XX     -28.3106     XY      -1.4860     YY     -43.0289
        XZ      -0.0000     YZ       0.0000     ZZ     -40.5707
    Octopole Moments (Debye-Ang^2)
       XXX      15.8206    XXY      -2.2411    XYY     -10.5191
       YYY      -0.6488    XXZ       0.0000    XYZ      -0.0000
       YYZ       0.0000    XZZ      -5.4581    YZZ      -0.2598
       ZZZ       0.0000
    Hexadecapole Moments (Debye-Ang^3)
      XXXX    -252.2360   XXXY     -11.9686   XXYY     -89.1105
      XYYY      -2.5251   YYYY     -73.6203   XXXZ      -0.0000
      XXYZ       0.0000   XYYZ      -0.0000   YYYZ       0.0000
      XXZZ     -75.8860   XYZZ      -0.7603   YYZZ     -20.6337
      XZZZ      -0.0000   YZZZ       0.0000   ZZZZ     -52.8521
 -----------------------------------------------------------------
 Calculating analytic gradient of the SCF energy
 Gradient of SCF Energy
            1           2           3           4
    1  -0.0035182   0.0052750  -0.0021414   0.0003845
    2  -0.0043431   0.0052513  -0.0014473   0.0005391
    3   0.0000000   0.0000000  -0.0000000  -0.0000000
 Max gradient component =       5.275E-03
 RMS gradient           =       2.795E-03
 Gradient time:  CPU 2.27 s  wall 2.27 s
 Geometry Optimization Parameters
   NAtoms,    NIC,     NZ,  NCons,   NDum,   NFix, NCnnct, MaxDiis
        4      14       4       0       0       0       0       0

 Cartesian Hessian Update
 Hessian Updated using BFGS Update


** GEOMETRY OPTIMIZATION IN DELOCALIZED INTERNAL COORDINATES **
   Searching for a Minimum

   Optimization Cycle:   3

                       Coordinates (Angstroms)
     ATOM                X               Y               Z
      1  N         1.6118174538   -0.5280388883    0.0000000000
      2  N         2.3646039796    0.4090189522    0.0000000000
      3  H         3.3267084354    0.0180416315    0.0000000000
      4  I        -0.5829023662    0.0252093944    0.0000000000
   Point Group: cs    Number of degrees of freedom:     5


   Energy is  -7029.593714859

 Hessian Updated using BFGS Update

  5 Hessian modes will be used to form the next step
  Hessian Eigenvalues:
     0.091379    0.200942    0.257489    0.370965    0.772666

 Minimum Search - Taking Simple RFO Step
 Searching for Lamda that Minimizes Along All modes
 Value Taken    Lamda =  -0.00012482
 Step Taken.  Stepsize is  0.025599

                             Maximum     Tolerance    Cnvgd?
         Gradient           0.004388      0.000300      NO
         Displacement       0.014301      0.001200      NO
         Energy change     -0.000704      0.000001      NO


 New Cartesian Coordinates Obtained by Inverse Iteration

 Displacement from previous Coordinates is:  0.033101
 ----------------------------------------------------------------
             Standard Nuclear Orientation (Angstroms)
    I     Atom           X                Y                Z
 ----------------------------------------------------------------
    1      N       1.6134263961    -0.5349001839     0.0000000000
    2      N       2.3606822565     0.4003552277     0.0000000000
    3      H       3.3320809160     0.0278020193     0.0000000000
    4      I      -0.5859620660     0.0309740266     0.0000000000
 ----------------------------------------------------------------
 Molecular Point Group                 Cs    NOp =  2
 Largest Abelian Subgroup              Cs    NOp =  2
 Nuclear Repulsion Energy =   186.9841369030 hartrees
 There are       34 alpha and       34 beta electrons
 Applying Cartesian multipole field
    Component          Value
    ---------          -----
     (2,0,0)        1.00000E-11
     (0,2,0)        2.00000E-11
     (0,0,2)       -3.00000E-11
 Nucleus-field energy     =     0.0000000033 hartrees
 Requested basis set is 6-311++G(d,p)
 There are 41 shells and 113 basis functions
 A cutoff of  1.0D-11 yielded    766 shell pairs
 There are      6073 function pairs (      6886 Cartesian)
 Smallest overlap matrix eigenvalue = 2.26E-04
 Guess MOs from SCF MO coefficient file

 -----------------------------------------------------------------------
  General SCF calculation program by
  Eric Jon Sundstrom, Paul Horn, Yuezhi Mao, Dmitri Zuev, Alec White,
  David Stuck, Shaama M.S., Shane Yost, Joonho Lee, David Small,
  Daniel Levine, Susi Lehtola, Hugh Burton, Evgeny Epifanovsky
 -----------------------------------------------------------------------
 Exchange:     0.2000 Hartree-Fock + 0.0800 Slater + 0.7200 B88
 Correlation:  0.1900 VWN1RPA + 0.8100 LYP
 Using SG-1 standard quadrature grid
 A restricted SCF calculation will be
 performed using DIIS
 SCF converges when DIIS error is below 1.0e-08
 ---------------------------------------
  Cycle       Energy         DIIS error
 ---------------------------------------
    1   -7029.5937025859      1.87e-04  
    2   -7029.5937760992      5.14e-05  
    3   -7029.5937630883      9.72e-05  
    4   -7029.5937821988      1.60e-05  
    5   -7029.5937825014      6.68e-06  
    6   -7029.5937825498      3.72e-06  
    7   -7029.5937825706      9.34e-07  
    8   -7029.5937825723      1.40e-07  
    9   -7029.5937825724      3.38e-08  
   10   -7029.5937825723      7.31e-09  Convergence criterion met
 ---------------------------------------
 SCF time:   CPU 6.81s  wall 7.00s 
 SCF   energy in the final basis set =    -7029.5937825723
 Total energy in the final basis set =    -7029.5937825723

 --------------------------------------------------------------
             Orbital Energies (a.u.) and Symmetries
 --------------------------------------------------------------

 Alpha MOs, Restricted
 -- Occupied --                  
******* -176.30 -165.70 -165.70 -165.70  -35.80  -31.29  -31.28
  1 A'    2 A'    3 A'    1 A"    4 A'    5 A'    6 A'    2 A"                 
-31.282 -22.939 -22.938 -22.938 -22.933 -22.933 -14.451 -14.419
  7 A'    8 A'    3 A"    9 A'    4 A"   10 A'   11 A'   12 A'                 
 -6.344  -4.757  -4.742  -4.741  -2.022  -2.018  -2.018  -2.005
 13 A'   14 A'    5 A"   15 A'   16 A'    6 A"   17 A'   18 A'                 
 -2.005  -1.110  -0.720  -0.624  -0.512  -0.464  -0.463  -0.275
  7 A"   19 A'   20 A'   21 A'   22 A'   23 A'    8 A"   24 A'                 
 -0.270  -0.264
  9 A"   25 A'                                                                 
 -- Virtual --                   
 -0.114  -0.094  -0.018   0.073   0.086   0.088   0.126   0.135
 26 A'   10 A"   27 A'   28 A'   11 A"   29 A'   30 A'   31 A'                 
  0.144   0.153   0.162   0.202   0.220   0.222   0.239   0.372
 32 A'   12 A"   33 A'   34 A'   13 A"   35 A'   36 A'   37 A'                 
  0.407   0.409   0.426   0.444   0.476   0.525   0.596   0.686
 38 A'   14 A"   15 A"   39 A'   40 A'   41 A'   42 A'   43 A'                 
  0.713   0.764   0.797   0.800   0.867   1.005   1.186   1.209
 16 A"   44 A'   17 A"   45 A'   46 A'   47 A'   48 A'   18 A"                 
  1.286   1.295   1.317   1.403   1.622   1.769   1.852   1.945
 19 A"   49 A'   50 A'   51 A'   20 A"   52 A'   21 A"   53 A'                 
  2.044   2.319   2.354   2.537   2.711   2.717   2.949   3.041
 54 A'   22 A"   55 A'   56 A'   23 A"   57 A'   58 A'   59 A'                 
  3.635   3.771   3.890   3.966   3.971   3.986   3.993   4.027
 24 A"   60 A'   25 A"   61 A'   26 A"   62 A'   27 A"   63 A'                 
  4.173   4.309   4.385   4.897   5.985   6.000   6.031  27.789
 64 A'   65 A'   66 A'   67 A'   28 A"   68 A'   69 A'   70 A'                 
 28.333  28.344  28.365  28.544  28.551  28.551  28.568  28.644
 29 A"   71 A'   72 A'   30 A"   73 A'   31 A"   74 A'   75 A'                 
 35.177  35.757 127.881 127.889 127.914 151.6011901.761
 76 A'   77 A'   32 A"   78 A'   79 A'   80 A'   81 A'                         

 Beta MOs, Restricted
 -- Occupied --                  
******* -176.30 -165.70 -165.70 -165.70  -35.80  -31.29  -31.28
  1 A'    2 A'    3 A'    1 A"    4 A'    5 A'    6 A'    2 A"                 
-31.282 -22.939 -22.938 -22.938 -22.933 -22.933 -14.451 -14.419
  7 A'    8 A'    3 A"    9 A'    4 A"   10 A'   11 A'   12 A'                 
 -6.344  -4.757  -4.742  -4.741  -2.022  -2.018  -2.018  -2.005
 13 A'   14 A'    5 A"   15 A'   16 A'    6 A"   17 A'   18 A'                 
 -2.005  -1.110  -0.720  -0.624  -0.512  -0.464  -0.463  -0.275
  7 A"   19 A'   20 A'   21 A'   22 A'   23 A'    8 A"   24 A'                 
 -0.270  -0.264
  9 A"   25 A'                                                                 
 -- Virtual --                   
 -0.114  -0.094  -0.018   0.073   0.086   0.088   0.126   0.135
 26 A'   10 A"   27 A'   28 A'   11 A"   29 A'   30 A'   31 A'                 
  0.144   0.153   0.162   0.202   0.220   0.222   0.239   0.372
 32 A'   12 A"   33 A'   34 A'   13 A"   35 A'   36 A'   37 A'                 
  0.407   0.409   0.426   0.444   0.476   0.525   0.596   0.686
 38 A'   14 A"   15 A"   39 A'   40 A'   41 A'   42 A'   43 A'                 
  0.713   0.764   0.797   0.800   0.867   1.005   1.186   1.209
 16 A"   44 A'   17 A"   45 A'   46 A'   47 A'   48 A'   18 A"                 
  1.286   1.295   1.317   1.403   1.622   1.769   1.852   1.945
 19 A"   49 A'   50 A'   51 A'   20 A"   52 A'   21 A"   53 A'                 
  2.044   2.319   2.354   2.537   2.711   2.717   2.949   3.041
 54 A'   22 A"   55 A'   56 A'   23 A"   57 A'   58 A'   59 A'                 
  3.635   3.771   3.890   3.966   3.971   3.986   3.993   4.027
 24 A"   60 A'   25 A"   61 A'   26 A"   62 A'   27 A"   63 A'                 
  4.173   4.309   4.385   4.897   5.985   6.000   6.031  27.789
 64 A'   65 A'   66 A'   67 A'   28 A"   68 A'   69 A'   70 A'                 
 28.333  28.344  28.365  28.544  28.551  28.551  28.568  28.644
 29 A"   71 A'   72 A'   30 A"   73 A'   31 A"   74 A'   75 A'                 
 35.177  35.757 127.881 127.889 127.914 151.6011901.761
 76 A'   77 A'   32 A"   78 A'   79 A'   80 A'   81 A'                         
 --------------------------------------------------------------

          Ground-State Mulliken Net Atomic Charges

     Atom                 Charge (a.u.)
  ----------------------------------------
      1 N                    -0.055228
      2 N                    -0.192304
      3 H                     0.254189
      4 I                    -0.006658
  ----------------------------------------
  Sum of atomic charges =    -0.000000

 -----------------------------------------------------------------
                    Cartesian Multipole Moments
 -----------------------------------------------------------------
    Charge (ESU x 10^10)
                -0.0000
    Dipole Moment (Debye)
         X       2.5757      Y      -0.1851      Z       0.0000
       Tot       2.5823
    Quadrupole Moments (Debye-Ang)
        XX     -28.1159     XY      -1.4284     YY     -43.0084
        XZ      -0.0000     YZ      -0.0000     ZZ     -40.5818
    Octopole Moments (Debye-Ang^2)
       XXX      17.0412    XXY      -2.0022    XYY     -10.3311
       YYY      -0.8728    XXZ       0.0000    XYZ       0.0000
       YYZ       0.0000    XZZ      -5.2898    YZZ      -0.3515
       ZZZ       0.0000
    Hexadecapole Moments (Debye-Ang^3)
      XXXX    -249.8964   XXXY     -10.3135   XXYY     -88.9350
      XYYY      -1.6336   YYYY     -73.6529   XXXZ       0.0000
      XXYZ       0.0000   XYYZ      -0.0000   YYYZ      -0.0000
      XXZZ     -75.8760   XYZZ      -0.4972   YYZZ     -20.6497
      XZZZ      -0.0000   YZZZ      -0.0000   ZZZZ     -52.9215
 -----------------------------------------------------------------
 Calculating analytic gradient of the SCF energy
 Gradient of SCF Energy
            1           2           3           4
    1  -0.0002153   0.0004119  -0.0004443   0.0002476
    2  -0.0007848   0.0005044  -0.0008335   0.0011139
    3   0.0000000   0.0000000  -0.0000000   0.0000000
 Max gradient component =       1.114E-03
 RMS gradient           =       5.228E-04
 Gradient time:  CPU 2.29 s  wall 2.29 s
 Geometry Optimization Parameters
   NAtoms,    NIC,     NZ,  NCons,   NDum,   NFix, NCnnct, MaxDiis
        4      14       4       0       0       0       0       0

 Cartesian Hessian Update
 Hessian Updated using BFGS Update


** GEOMETRY OPTIMIZATION IN DELOCALIZED INTERNAL COORDINATES **
   Searching for a Minimum

   Optimization Cycle:   4

                       Coordinates (Angstroms)
     ATOM                X               Y               Z
      1  N         1.6134263961   -0.5349001839    0.0000000000
      2  N         2.3606822565    0.4003552277    0.0000000000
      3  H         3.3320809160    0.0278020193    0.0000000000
      4  I        -0.5859620660    0.0309740266    0.0000000000
   Point Group: cs    Number of degrees of freedom:     5


   Energy is  -7029.593782572

 Hessian Updated using BFGS Update

  5 Hessian modes will be used to form the next step
  Hessian Eigenvalues:
     0.085341    0.189674    0.277590    0.359151    0.767303

 Minimum Search - Taking Simple RFO Step
 Searching for Lamda that Minimizes Along All modes
 Value Taken    Lamda =  -0.00000576
 Step Taken.  Stepsize is  0.005775

                             Maximum     Tolerance    Cnvgd?
         Gradient           0.000744      0.000300      NO
         Displacement       0.003995      0.001200      NO
         Energy change     -0.000068      0.000001      NO


 New Cartesian Coordinates Obtained by Inverse Iteration

 Displacement from previous Coordinates is:  0.007234
 ----------------------------------------------------------------
             Standard Nuclear Orientation (Angstroms)
    I     Atom           X                Y                Z
 ----------------------------------------------------------------
    1      N       1.6129187528    -0.5338538083     0.0000000000
    2      N       2.3616796667     0.3993884554     0.0000000000
    3      H       3.3341823345     0.0281073685     0.0000000000
    4      I      -0.5885532513     0.0305890742     0.0000000000
 ----------------------------------------------------------------
 Molecular Point Group                 Cs    NOp =  2
 Largest Abelian Subgroup              Cs    NOp =  2
 Nuclear Repulsion Energy =   186.8416923609 hartrees
 There are       34 alpha and       34 beta electrons
 Applying Cartesian multipole field
    Component          Value
    ---------          -----
     (2,0,0)        1.00000E-11
     (0,2,0)        2.00000E-11
     (0,0,2)       -3.00000E-11
 Nucleus-field energy     =     0.0000000033 hartrees
 Requested basis set is 6-311++G(d,p)
 There are 41 shells and 113 basis functions
 A cutoff of  1.0D-11 yielded    766 shell pairs
 There are      6073 function pairs (      6886 Cartesian)
 Smallest overlap matrix eigenvalue = 2.26E-04
 Guess MOs from SCF MO coefficient file

 -----------------------------------------------------------------------
  General SCF calculation program by
  Eric Jon Sundstrom, Paul Horn, Yuezhi Mao, Dmitri Zuev, Alec White,
  David Stuck, Shaama M.S., Shane Yost, Joonho Lee, David Small,
  Daniel Levine, Susi Lehtola, Hugh Burton, Evgeny Epifanovsky
 -----------------------------------------------------------------------
 Exchange:     0.2000 Hartree-Fock + 0.0800 Slater + 0.7200 B88
 Correlation:  0.1900 VWN1RPA + 0.8100 LYP
 Using SG-1 standard quadrature grid
 A restricted SCF calculation will be
 performed using DIIS
 SCF converges when DIIS error is below 1.0e-08
 ---------------------------------------
  Cycle       Energy         DIIS error
 ---------------------------------------
    1   -7029.5937807856      4.25e-05  
    2   -7029.5937848543      1.72e-05  
    3   -7029.5937828437      3.73e-05  
    4   -7029.5937855066      2.51e-06  
    5   -7029.5937855113      2.57e-06  
    6   -7029.5937855203      6.54e-07  
    7   -7029.5937855208      2.63e-07  
    8   -7029.5937855209      2.72e-08  
    9   -7029.5937855210      6.62e-09  Convergence criterion met
 ---------------------------------------
 SCF time:   CPU 6.04s  wall 6.00s 
 SCF   energy in the final basis set =    -7029.5937855210
 Total energy in the final basis set =    -7029.5937855210

 --------------------------------------------------------------
             Orbital Energies (a.u.) and Symmetries
 --------------------------------------------------------------

 Alpha MOs, Restricted
 -- Occupied --                  
******* -176.30 -165.70 -165.70 -165.70  -35.80  -31.29  -31.28
  1 A'    2 A'    3 A'    1 A"    4 A'    5 A'    6 A'    2 A"                 
-31.282 -22.939 -22.938 -22.937 -22.933 -22.933 -14.451 -14.420
  7 A'    8 A'    3 A"    9 A'    4 A"   10 A'   11 A'   12 A'                 
 -6.344  -4.757  -4.742  -4.741  -2.022  -2.018  -2.017  -2.005
 13 A'   14 A'    5 A"   15 A'   16 A'    6 A"   17 A'   18 A'                 
 -2.005  -1.110  -0.720  -0.624  -0.512  -0.464  -0.464  -0.275
  7 A"   19 A'   20 A'   21 A'   22 A'   23 A'    8 A"   24 A'                 
 -0.270  -0.264
  9 A"   25 A'                                                                 
 -- Virtual --                   
 -0.114  -0.094  -0.018   0.072   0.086   0.088   0.126   0.135
 26 A'   10 A"   27 A'   28 A'   11 A"   29 A'   30 A'   31 A'                 
  0.144   0.153   0.162   0.202   0.220   0.222   0.239   0.372
 32 A'   12 A"   33 A'   34 A'   13 A"   35 A'   36 A'   37 A'                 
  0.407   0.409   0.426   0.444   0.477   0.524   0.596   0.686
 38 A'   14 A"   15 A"   39 A'   40 A'   41 A'   42 A'   43 A'                 
  0.713   0.764   0.797   0.800   0.867   1.005   1.186   1.208
 16 A"   44 A'   17 A"   45 A'   46 A'   47 A'   48 A'   18 A"                 
  1.286   1.295   1.316   1.405   1.622   1.768   1.851   1.945
 19 A"   49 A'   50 A'   51 A'   20 A"   52 A'   21 A"   53 A'                 
  2.044   2.318   2.354   2.536   2.712   2.717   2.951   3.041
 54 A'   22 A"   55 A'   56 A'   23 A"   57 A'   58 A'   59 A'                 
  3.635   3.772   3.890   3.967   3.971   3.986   3.993   4.027
 24 A"   60 A'   25 A"   61 A'   26 A"   62 A'   27 A"   63 A'                 
  4.173   4.308   4.384   4.896   5.985   6.000   6.031  27.789
 64 A'   65 A'   66 A'   67 A'   28 A"   68 A'   69 A'   70 A'                 
 28.333  28.344  28.365  28.544  28.551  28.552  28.568  28.644
 29 A"   71 A'   72 A'   30 A"   73 A'   31 A"   74 A'   75 A'                 
 35.176  35.759 127.882 127.890 127.914 151.6011901.761
 76 A'   77 A'   32 A"   78 A'   79 A'   80 A'   81 A'                         

 Beta MOs, Restricted
 -- Occupied --                  
******* -176.30 -165.70 -165.70 -165.70  -35.80  -31.29  -31.28
  1 A'    2 A'    3 A'    1 A"    4 A'    5 A'    6 A'    2 A"                 
-31.282 -22.939 -22.938 -22.937 -22.933 -22.933 -14.451 -14.420
  7 A'    8 A'    3 A"    9 A'    4 A"   10 A'   11 A'   12 A'                 
 -6.344  -4.757  -4.742  -4.741  -2.022  -2.018  -2.017  -2.005
 13 A'   14 A'    5 A"   15 A'   16 A'    6 A"   17 A'   18 A'                 
 -2.005  -1.110  -0.720  -0.624  -0.512  -0.464  -0.464  -0.275
  7 A"   19 A'   20 A'   21 A'   22 A'   23 A'    8 A"   24 A'                 
 -0.270  -0.264
  9 A"   25 A'                                                                 
 -- Virtual --                   
 -0.114  -0.094  -0.018   0.072   0.086   0.088   0.126   0.135
 26 A'   10 A"   27 A'   28 A'   11 A"   29 A'   30 A'   31 A'                 
  0.144   0.153   0.162   0.202   0.220   0.222   0.239   0.372
 32 A'   12 A"   33 A'   34 A'   13 A"   35 A'   36 A'   37 A'                 
  0.407   0.409   0.426   0.444   0.477   0.524   0.596   0.686
 38 A'   14 A"   15 A"   39 A'   40 A'   41 A'   42 A'   43 A'                 
  0.713   0.764   0.797   0.800   0.867   1.005   1.186   1.208
 16 A"   44 A'   17 A"   45 A'   46 A'   47 A'   48 A'   18 A"                 
  1.286   1.295   1.316   1.405   1.622   1.768   1.851   1.945
 19 A"   49 A'   50 A'   51 A'   20 A"   52 A'   21 A"   53 A'                 
  2.044   2.318   2.354   2.536   2.712   2.717   2.951   3.041
 54 A'   22 A"   55 A'   56 A'   23 A"   57 A'   58 A'   59 A'                 
  3.635   3.772   3.890   3.967   3.971   3.986   3.993   4.027
 24 A"   60 A'   25 A"   61 A'   26 A"   62 A'   27 A"   63 A'                 
  4.173   4.308   4.384   4.896   5.985   6.000   6.031  27.789
 64 A'   65 A'   66 A'   67 A'   28 A"   68 A'   69 A'   70 A'                 
 28.333  28.344  28.365  28.544  28.551  28.552  28.568  28.644
 29 A"   71 A'   72 A'   30 A"   73 A'   31 A"   74 A'   75 A'                 
 35.176  35.759 127.882 127.890 127.914 151.6011901.761
 76 A'   77 A'   32 A"   78 A'   79 A'   80 A'   81 A'                         
 --------------------------------------------------------------

          Ground-State Mulliken Net Atomic Charges

     Atom                 Charge (a.u.)
  ----------------------------------------
      1 N                    -0.054775
      2 N                    -0.192063
      3 H                     0.254560
      4 I                    -0.007721
  ----------------------------------------
  Sum of atomic charges =    -0.000000

 -----------------------------------------------------------------
                    Cartesian Multipole Moments
 -----------------------------------------------------------------
    Charge (ESU x 10^10)
                -0.0000
    Dipole Moment (Debye)
         X       2.5929      Y      -0.1853      Z      -0.0000
       Tot       2.5995
    Quadrupole Moments (Debye-Ang)
        XX     -28.0721     XY      -1.4202     YY     -43.0096
        XZ       0.0000     YZ       0.0000     ZZ     -40.5847
    Octopole Moments (Debye-Ang^2)
       XXX      17.4374    XXY      -1.9969    XYY     -10.2400
       YYY      -0.8443    XXZ      -0.0000    XYZ      -0.0000
       YYZ      -0.0000    XZZ      -5.2111    YZZ      -0.3417
       ZZZ      -0.0000
    Hexadecapole Moments (Debye-Ang^3)
      XXXX    -249.8134   XXXY     -10.2899   XXYY     -89.0238
      XYYY      -1.6452   YYYY     -73.5918   XXXZ      -0.0000
      XXYZ      -0.0000   XYYZ      -0.0000   YYYZ       0.0000
      XXZZ     -75.9852   XYZZ      -0.4998   YYZZ     -20.6434
      XZZZ       0.0000   YZZZ       0.0000   ZZZZ     -52.9347
 -----------------------------------------------------------------
 Calculating analytic gradient of the SCF energy
 Gradient of SCF Energy
            1           2           3           4
    1  -0.0002806   0.0001703   0.0000982   0.0000121
    2  -0.0001030  -0.0001510  -0.0007345   0.0009885
    3   0.0000000  -0.0000000   0.0000000  -0.0000000
 Max gradient component =       9.885E-04
 RMS gradient           =       3.728E-04
 Gradient time:  CPU 2.26 s  wall 2.26 s
 Geometry Optimization Parameters
   NAtoms,    NIC,     NZ,  NCons,   NDum,   NFix, NCnnct, MaxDiis
        4      14       4       0       0       0       0       0

 Cartesian Hessian Update
 Hessian Updated using BFGS Update


** GEOMETRY OPTIMIZATION IN DELOCALIZED INTERNAL COORDINATES **
   Searching for a Minimum

   Optimization Cycle:   5

                       Coordinates (Angstroms)
     ATOM                X               Y               Z
      1  N         1.6129187528   -0.5338538083    0.0000000000
      2  N         2.3616796667    0.3993884554    0.0000000000
      3  H         3.3341823345    0.0281073685    0.0000000000
      4  I        -0.5885532513    0.0305890742    0.0000000000
   Point Group: cs    Number of degrees of freedom:     5


   Energy is  -7029.593785521

 Hessian Updated using BFGS Update

  5 Hessian modes will be used to form the next step
  Hessian Eigenvalues:
     0.086105    0.187557    0.263171    0.373111    0.760437

 Minimum Search - Taking Simple RFO Step
 Searching for Lamda that Minimizes Along All modes
 Value Taken    Lamda =   0.00000000
 Step Taken.  Stepsize is  0.000385

                             Maximum     Tolerance    Cnvgd?
         Gradient           0.000123      0.000300     YES
         Displacement       0.000304      0.001200     YES
         Energy change     -0.000003      0.000001      NO


                       Distance Matrix (Angstroms)
             N (  1)   N (  2)   H (  3)
   N (  2)  1.196488
   H (  3)  1.810676  1.040966
   I (  4)  2.272680  2.973195  3.922736

 Final energy is   -7029.5937855209504     


 ******************************
 **  OPTIMIZATION CONVERGED  **
 ******************************

                       Coordinates (Angstroms)
     ATOM                X               Y               Z
      1  N         1.6129187528   -0.5338538083    0.0000000000
      2  N         2.3616796667    0.3993884554    0.0000000000
      3  H         3.3341823345    0.0281073685    0.0000000000
      4  I        -0.5885532513    0.0305890742    0.0000000000

Z-matrix Print:
$molecule
0 1
I 
N  1 2.272680
N  2 1.196488 1 114.360355
H  3 1.040966 2 107.845037 1 -180.000000 0
$end


 --------------------------------------------------------------
             Orbital Energies (a.u.) and Symmetries
 --------------------------------------------------------------

 Alpha MOs, Restricted
 -- Occupied --                  
******* -176.30 -165.70 -165.70 -165.70  -35.80  -31.29  -31.28
  1 A'    2 A'    3 A'    1 A"    4 A'    5 A'    6 A'    2 A"                 
-31.282 -22.939 -22.938 -22.937 -22.933 -22.933 -14.451 -14.420
  7 A'    8 A'    3 A"    9 A'    4 A"   10 A'   11 A'   12 A'                 
 -6.344  -4.757  -4.742  -4.741  -2.022  -2.018  -2.017  -2.005
 13 A'   14 A'    5 A"   15 A'   16 A'    6 A"   17 A'   18 A'                 
 -2.005  -1.110  -0.720  -0.624  -0.512  -0.464  -0.464  -0.275
  7 A"   19 A'   20 A'   21 A'   22 A'   23 A'    8 A"   24 A'                 
 -0.270  -0.264
  9 A"   25 A'                                                                 
 -- Virtual --                   
 -0.114  -0.094  -0.018   0.072   0.086   0.088   0.126   0.135
 26 A'   10 A"   27 A'   28 A'   11 A"   29 A'   30 A'   31 A'                 
  0.144   0.153   0.162   0.202   0.220   0.222   0.239   0.372
 32 A'   12 A"   33 A'   34 A'   13 A"   35 A'   36 A'   37 A'                 
  0.407   0.409   0.426   0.444   0.477   0.524   0.596   0.686
 38 A'   14 A"   15 A"   39 A'   40 A'   41 A'   42 A'   43 A'                 
  0.713   0.764   0.797   0.800   0.867   1.005   1.186   1.208
 16 A"   44 A'   17 A"   45 A'   46 A'   47 A'   48 A'   18 A"                 
  1.286   1.295   1.316   1.405   1.622   1.768   1.851   1.945
 19 A"   49 A'   50 A'   51 A'   20 A"   52 A'   21 A"   53 A'                 
  2.044   2.318   2.354   2.536   2.712   2.717   2.951   3.041
 54 A'   22 A"   55 A'   56 A'   23 A"   57 A'   58 A'   59 A'                 
  3.635   3.772   3.890   3.967   3.971   3.986   3.993   4.027
 24 A"   60 A'   25 A"   61 A'   26 A"   62 A'   27 A"   63 A'                 
  4.173   4.308   4.384   4.896   5.985   6.000   6.031  27.789
 64 A'   65 A'   66 A'   67 A'   28 A"   68 A'   69 A'   70 A'                 
 28.333  28.344  28.365  28.544  28.551  28.552  28.568  28.644
 29 A"   71 A'   72 A'   30 A"   73 A'   31 A"   74 A'   75 A'                 
 35.176  35.759 127.882 127.890 127.914 151.6011901.761
 76 A'   77 A'   32 A"   78 A'   79 A'   80 A'   81 A'                         

 Beta MOs, Restricted
 -- Occupied --                  
******* -176.30 -165.70 -165.70 -165.70  -35.80  -31.29  -31.28
  1 A'    2 A'    3 A'    1 A"    4 A'    5 A'    6 A'    2 A"                 
-31.282 -22.939 -22.938 -22.937 -22.933 -22.933 -14.451 -14.420
  7 A'    8 A'    3 A"    9 A'    4 A"   10 A'   11 A'   12 A'                 
 -6.344  -4.757  -4.742  -4.741  -2.022  -2.018  -2.017  -2.005
 13 A'   14 A'    5 A"   15 A'   16 A'    6 A"   17 A'   18 A'                 
 -2.005  -1.110  -0.720  -0.624  -0.512  -0.464  -0.464  -0.275
  7 A"   19 A'   20 A'   21 A'   22 A'   23 A'    8 A"   24 A'                 
 -0.270  -0.264
  9 A"   25 A'                                                                 
 -- Virtual --                   
 -0.114  -0.094  -0.018   0.072   0.086   0.088   0.126   0.135
 26 A'   10 A"   27 A'   28 A'   11 A"   29 A'   30 A'   31 A'                 
  0.144   0.153   0.162   0.202   0.220   0.222   0.239   0.372
 32 A'   12 A"   33 A'   34 A'   13 A"   35 A'   36 A'   37 A'                 
  0.407   0.409   0.426   0.444   0.477   0.524   0.596   0.686
 38 A'   14 A"   15 A"   39 A'   40 A'   41 A'   42 A'   43 A'                 
  0.713   0.764   0.797   0.800   0.867   1.005   1.186   1.208
 16 A"   44 A'   17 A"   45 A'   46 A'   47 A'   48 A'   18 A"                 
  1.286   1.295   1.316   1.405   1.622   1.768   1.851   1.945
 19 A"   49 A'   50 A'   51 A'   20 A"   52 A'   21 A"   53 A'                 
  2.044   2.318   2.354   2.536   2.712   2.717   2.951   3.041
 54 A'   22 A"   55 A'   56 A'   23 A"   57 A'   58 A'   59 A'                 
  3.635   3.772   3.890   3.967   3.971   3.986   3.993   4.027
 24 A"   60 A'   25 A"   61 A'   26 A"   62 A'   27 A"   63 A'                 
  4.173   4.308   4.384   4.896   5.985   6.000   6.031  27.789
 64 A'   65 A'   66 A'   67 A'   28 A"   68 A'   69 A'   70 A'                 
 28.333  28.344  28.365  28.544  28.551  28.552  28.568  28.644
 29 A"   71 A'   72 A'   30 A"   73 A'   31 A"   74 A'   75 A'                 
 35.176  35.759 127.882 127.890 127.914 151.6011901.761
 76 A'   77 A'   32 A"   78 A'   79 A'   80 A'   81 A'                         
 --------------------------------------------------------------

          Ground-State Mulliken Net Atomic Charges

     Atom                 Charge (a.u.)
  ----------------------------------------
      1 N                    -0.054775
      2 N                    -0.192063
      3 H                     0.254560
      4 I                    -0.007721
  ----------------------------------------
  Sum of atomic charges =    -0.000000

 -----------------------------------------------------------------
                    Cartesian Multipole Moments
 -----------------------------------------------------------------
    Charge (ESU x 10^10)
                -0.0000
    Dipole Moment (Debye)
         X       2.5929      Y      -0.1853      Z      -0.0000
       Tot       2.5995
    Quadrupole Moments (Debye-Ang)
        XX     -28.0721     XY      -1.4202     YY     -43.0096
        XZ       0.0000     YZ       0.0000     ZZ     -40.5847
    Octopole Moments (Debye-Ang^2)
       XXX      17.4374    XXY      -1.9969    XYY     -10.2400
       YYY      -0.8443    XXZ      -0.0000    XYZ      -0.0000
       YYZ      -0.0000    XZZ      -5.2111    YZZ      -0.3417
       ZZZ      -0.0000
    Hexadecapole Moments (Debye-Ang^3)
      XXXX    -249.8134   XXXY     -10.2899   XXYY     -89.0238
      XYYY      -1.6452   YYYY     -73.5918   XXXZ      -0.0000
      XXYZ      -0.0000   XYYZ      -0.0000   YYYZ       0.0000
      XXZZ     -75.9852   XYZZ      -0.4998   YYZZ     -20.6434
      XZZZ       0.0000   YZZZ       0.0000   ZZZZ     -52.9347
 -----------------------------------------------------------------
Archival summary:
1\1\TWL02\OPT\ProcedureUnspecified\BasisUnspecified\121\taweetha\TueOct3014:20:502018TueOct3014:20:502018\0\\#,OPT,ProcedureUnspecified,BasisUnspecified,\\0,1\I\N,1,2.27268\N,2,1.19649,1,114.36\H,3,1.04097,2,107.845,1,-180,0\\\@

 Total job time:  49.85s(wall), 48.81s(cpu) 
 Tue Oct 30 14:20:50 2018

        *************************************************************
        *                                                           *
        *  Thank you very much for using Q-Chem.  Have a nice day.  *
        *                                                           *
        *************************************************************


 
User input: 2 of 2 
 
Q-Chem Developer Version!
                  Welcome to Q-Chem
     A Quantum Leap Into The Future Of Chemistry


 Q-Chem 5.1, Q-Chem, Inc., Pleasanton, CA (2018)

 Yihan Shao,  Zhengting Gan,  E. Epifanovsky,  A. T. B. Gilbert,  M. Wormit,  
 J. Kussmann,  A. W. Lange,  A. Behn,  Jia Deng,  Xintian Feng,  D. Ghosh,  
 M. Goldey,  P. R. Horn,  L. D. Jacobson,  I. Kaliman,  T. Kus,  A. Landau,  
 Jie Liu,  E. I. Proynov,  R. M. Richard,  R. P. Steele,  E. J. Sundstrom,  
 H. L. Woodcock III,  P. M. Zimmerman,  D. Zuev,  B. Albrecht,  E. Alguire,  
 S. A. Baeppler,  D. Barton,  Z. Benda,  Y. A. Bernard,  E. J. Berquist,  
 K. B. Bravaya,  H. Burton,  D. Casanova,  Chun-Min Chang,  Yunqing Chen,  
 A. Chien,  K. D. Closser,  M. P. Coons,  S. Coriani,  S. Dasgupta,  
 A. L. Dempwolff,  M. Diedenhofen,  Hainam Do,  R. G. Edgar,  Po-Tung Fang,  
 S. Faraji,  S. Fatehi,  Qingguo Feng,  K. D. Fenk,  J. Fosso-Tande,  
 Qinghui Ge,  A. Ghysels,  G. Gidofalvi,  J. Gomes,  J. Gonthier,  A. Gunina,  
 D. Hait,  M. W. D. Hanson-Heine,  P. H. P. Harbach,  A. W. Hauser,  
 J. E. Herr,  E. G. Hohenstein,  Z. C. Holden,  Kerwin Hui,  B. C. Huynh,  
 T.-C. Jagau,  Hyunjun Ji,  B. Kaduk,  K. Khistyaev,  Jaehoon Kim,  
 P. Klunzinger,  K. Koh,  D. Kosenkov,  L. Koulias,  T. Kowalczyk,  
 C. M. Krauter,  A. Kunitsa,  Ka Un Lao,  A. Laurent,  K. V. Lawler,  
 Joonho Lee,  D. Lefrancois,  S. Lehtola,  D. S. Levine,  Yi-Pei Li,  
 You-Sheng Lin,  Fenglai Liu,  E. Livshits,  A. Luenser,  P. Manohar,  
 E. Mansoor,  S. F. Manzer,  Shan-Ping Mao,  Yuezhi Mao,  N. Mardirossian,  
 A. V. Marenich,  T. Markovich,  L. A. Martinez-Martinez,  S. A. Maurer,  
 N. J. Mayhall,  S. C. McKenzie,  J.-M. Mewes,  A. F. Morrison,  
 J. W. Mullinax,  K. Nanda,  T. S. Nguyen-Beck,  R. Olivares-Amaya,  
 J. A. Parkhill,  T. M. Perrine,  F. Plasser,  P. Pokhilko,  S. Prager,  
 A. Prociuk,  E. Ramos,  D. R. Rehn,  F. Rob,  M. Schneider,  N. Sergueev,  
 S. M. Sharada,  S. Sharma,  D. W. Small,  T. Stauch,  T. Stein,  
 Yu-Chuan Su,  A. J. W. Thom,  A. Tkatchenko,  T. Tsuchimochi,  N. M. Tubman,  
 L. Vogt,  M. L. Vidal,  O. Vydrov,  M. A. Watson,  J. Wenzel,  
 M. de Wergifosse,  T. A. Wesolowski,  A. White,  J. Witte,  A. Yamada,  
 Jun Yang,  K. Yao,  S. Yeganeh,  S. R. Yost,  Zhi-Qiang You,  A. Zech,  
 Igor Ying Zhang,  Xing Zhang,  Yan Zhao,  Ying Zhu,  B. R. Brooks,  
 G. K. L. Chan,  C. J. Cramer,  M. S. Gordon,  W. J. Hehre,  A. Klamt,  
 M. W. Schmidt,  C. D. Sherrill,  D. G. Truhlar,  A. Aspuru-Guzik,  R. Baer,  
 A. T. Bell,  N. A. Besley,  Jeng-Da Chai,  A. E. DePrince, III,  
 R. A. DiStasio Jr.,  A. Dreuw,  B. D. Dunietz,  T. R. Furlani,  
 Chao-Ping Hsu,  Yousung Jung,  Jing Kong,  D. S. Lambrecht,  WanZhen Liang,  
 C. Ochsenfeld,  V. A. Rassolov,  L. V. Slipchenko,  J. E. Subotnik,  
 T. Van Voorhis,  J. M. Herbert,  A. I. Krylov,  P. M. W. Gill,  M. Head-Gordon

 Contributors to earlier versions of Q-Chem not listed above: 
 R. D. Adamson,  B. Austin,  J. Baker,  G. J. O. Beran,  K. Brandhorst,  
 S. T. Brown,  E. F. C. Byrd,  A. K. Chakraborty,  C.-L. Cheng,  
 Siu Hung Chien,  D. M. Chipman,  D. L. Crittenden,  H. Dachsel,  
 R. J. Doerksen,  A. D. Dutoi,  L. Fusti-Molnar,  W. A. Goddard III,  
 A. Golubeva-Zadorozhnaya,  S. R. Gwaltney,  G. Hawkins,  A. Heyden,  
 S. Hirata,  G. Kedziora,  F. J. Keil,  C. Kelley,  Jihan Kim,  R. A. King,  
 R. Z. Khaliullin,  P. P. Korambath,  W. Kurlancheek,  A. M. Lee,  M. S. Lee,  
 S. V. Levchenko,  Ching Yeh Lin,  D. Liotard,  R. C. Lochan,  I. Lotan,  
 P. E. Maslen,  N. Nair,  D. P. O'Neill,  D. Neuhauser,  E. Neuscamman,  
 C. M. Oana,  R. Olson,  B. Peters,  R. Peverati,  P. A. Pieniazek,  
 Y. M. Rhee,  J. Ritchie,  M. A. Rohrdanz,  E. Rosta,  N. J. Russ,  
 H. F. Schaefer III,  N. E. Schultz,  N. Shenvi,  A. C. Simmonett,  A. Sodt,  
 D. Stuck,  K. S. Thanthiriwatte,  V. Vanovschi,  Tao Wang,  A. Warshel,  
 C. F. Williams,  Q. Wu,  X. Xu,  W. Zhang

 Please cite Q-Chem as follows:
 Y. Shao et al., Mol. Phys. 113, 184-215 (2015)
 DOI: 10.1080/00268976.2014.952696

 Q-Chem 5.1.1 for Intel X86 EM64T Linux

 Parts of Q-Chem use Armadillo 8.300.2 (Tropical Shenanigans).
 http://arma.sourceforge.net/

 Q-Chem begins on Tue Oct 30 14:20:50 2018  

Host: 
0

     Scratch files written to /scratch/taweetham/qchem17258//
The previous job contains 0 fragments, simply inherited here
Input Ideriv = 2
Curr. Ideriv = -1
Max.  Ideriv = 2

Checking the input file for inconsistencies... 	...done.

--------------------------------------------------------------
User input:
--------------------------------------------------------------

$molecule
read
$end

$rem
   job_type 	frequency
   basis 	6-311++g**
   method	b3lyp	
$end


--------------------------------------------------------------
 ----------------------------------------------------------------
             Standard Nuclear Orientation (Angstroms)
    I     Atom           X                Y                Z
 ----------------------------------------------------------------
    1      N       1.6153082550    -0.5387629354     0.0000000000
    2      N       2.3608832653     0.3970265350    -0.0000000000
    3      H       3.3346460305     0.0290630023    -0.0000000000
    4      I      -0.5880752202     0.0181715434    -0.0000000000
 ----------------------------------------------------------------
 Molecular Point Group                 Cs    NOp =  2
 Largest Abelian Subgroup              Cs    NOp =  2
 Nuclear Repulsion Energy =   186.8416923609 hartrees
 There are       34 alpha and       34 beta electrons
 Requested basis set is 6-311++G(d,p)
 There are 41 shells and 113 basis functions

 Total QAlloc Memory Limit   2000 MB
 Mega-Array Size       188 MB
 MEM_STATIC part       192 MB

                       Distance Matrix (Angstroms)
             N (  1)   N (  2)   H (  3)
   N (  2)  1.196488
   H (  3)  1.810676  1.040966
   I (  4)  2.272680  2.973195  3.922736

 A cutoff of  1.0D-11 yielded    766 shell pairs
 There are      6073 function pairs (      6886 Cartesian)
 Smallest overlap matrix eigenvalue = 2.26E-04
 Guess from superposition of atomic densities
 Warning:  Energy on first SCF cycle will be non-variational
 SAD guess density has 68.000000 electrons

 -----------------------------------------------------------------------
  General SCF calculation program by
  Eric Jon Sundstrom, Paul Horn, Yuezhi Mao, Dmitri Zuev, Alec White,
  David Stuck, Shaama M.S., Shane Yost, Joonho Lee, David Small,
  Daniel Levine, Susi Lehtola, Hugh Burton, Evgeny Epifanovsky
 -----------------------------------------------------------------------
 Exchange:     0.2000 Hartree-Fock + 0.0800 Slater + 0.7200 B88
 Correlation:  0.1900 VWN1RPA + 0.8100 LYP
 Using SG-1 standard quadrature grid
 A restricted SCF calculation will be
 performed using DIIS
 SCF converges when DIIS error is below 1.0e-08
 ---------------------------------------
  Cycle       Energy         DIIS error
 ---------------------------------------
    1   -7029.8068419207      4.69e-02  
    2   -7029.5709905503      3.67e-03  
    3   -7029.4930405713      8.05e-03  
    4   -7029.5922189926      1.18e-03  
    5   -7029.5935629564      3.80e-04  
    6   -7029.5936729864      2.58e-04  
    7   -7029.5938058435      4.43e-05  
    8   -7029.5938094360      1.15e-05  
    9   -7029.5938095829      1.33e-06  
   10   -7029.5938095882      5.29e-07  
   11   -7029.5938095888      1.26e-07  
   12   -7029.5938095888      1.59e-08  
   13   -7029.5938095888      2.15e-09  Convergence criterion met
 ---------------------------------------
 SCF time:   CPU 8.73s  wall 8.00s 
 SCF   energy in the final basis set =    -7029.5938095888
 Total energy in the final basis set =    -7029.5938095888

 --------------------------------------------------------------
             Orbital Energies (a.u.) and Symmetries
 --------------------------------------------------------------

 Alpha MOs, Restricted
 -- Occupied --                  
******* -176.30 -165.70 -165.70 -165.70  -35.80  -31.29  -31.28
  1 A'    2 A'    3 A'    1 A"    4 A'    5 A'    6 A'    2 A"                 
-31.282 -22.939 -22.938 -22.937 -22.933 -22.933 -14.451 -14.420
  7 A'    8 A'    3 A"    9 A'    4 A"   10 A'   11 A'   12 A'                 
 -6.344  -4.757  -4.742  -4.741  -2.022  -2.018  -2.017  -2.005
 13 A'   14 A'    5 A"   15 A'   16 A'    6 A"   17 A'   18 A'                 
 -2.005  -1.110  -0.720  -0.624  -0.512  -0.464  -0.464  -0.275
  7 A"   19 A'   20 A'   21 A'   22 A'   23 A'    8 A"   24 A'                 
 -0.270  -0.264
  9 A"   25 A'                                                                 
 -- Virtual --                   
 -0.114  -0.094  -0.018   0.072   0.086   0.088   0.126   0.135
 26 A'   10 A"   27 A'   28 A'   11 A"   29 A'   30 A'   31 A'                 
  0.144   0.153   0.162   0.202   0.220   0.222   0.239   0.372
 32 A'   12 A"   33 A'   34 A'   13 A"   35 A'   36 A'   37 A'                 
  0.407   0.409   0.426   0.444   0.477   0.524   0.596   0.686
 38 A'   14 A"   15 A"   39 A'   40 A'   41 A'   42 A'   43 A'                 
  0.713   0.764   0.797   0.800   0.867   1.005   1.186   1.208
 16 A"   44 A'   17 A"   45 A'   46 A'   47 A'   48 A'   18 A"                 
  1.286   1.295   1.316   1.405   1.622   1.768   1.851   1.945
 19 A"   49 A'   50 A'   51 A'   20 A"   52 A'   21 A"   53 A'                 
  2.044   2.318   2.354   2.536   2.712   2.717   2.951   3.041
 54 A'   22 A"   55 A'   56 A'   23 A"   57 A'   58 A'   59 A'                 
  3.635   3.772   3.890   3.967   3.971   3.986   3.993   4.027
 24 A"   60 A'   25 A"   61 A'   26 A"   62 A'   27 A"   63 A'                 
  4.173   4.308   4.384   4.896   5.985   6.000   6.031  27.789
 64 A'   65 A'   66 A'   67 A'   28 A"   68 A'   69 A'   70 A'                 
 28.333  28.344  28.365  28.544  28.551  28.552  28.568  28.644
 29 A"   71 A'   72 A'   30 A"   73 A'   31 A"   74 A'   75 A'                 
 35.176  35.759 127.882 127.890 127.914 151.6011901.761
 76 A'   77 A'   32 A"   78 A'   79 A'   80 A'   81 A'                         

 Beta MOs, Restricted
 -- Occupied --                  
******* -176.30 -165.70 -165.70 -165.70  -35.80  -31.29  -31.28
  1 A'    2 A'    3 A'    1 A"    4 A'    5 A'    6 A'    2 A"                 
-31.282 -22.939 -22.938 -22.937 -22.933 -22.933 -14.451 -14.420
  7 A'    8 A'    3 A"    9 A'    4 A"   10 A'   11 A'   12 A'                 
 -6.344  -4.757  -4.742  -4.741  -2.022  -2.018  -2.017  -2.005
 13 A'   14 A'    5 A"   15 A'   16 A'    6 A"   17 A'   18 A'                 
 -2.005  -1.110  -0.720  -0.624  -0.512  -0.464  -0.464  -0.275
  7 A"   19 A'   20 A'   21 A'   22 A'   23 A'    8 A"   24 A'                 
 -0.270  -0.264
  9 A"   25 A'                                                                 
 -- Virtual --                   
 -0.114  -0.094  -0.018   0.072   0.086   0.088   0.126   0.135
 26 A'   10 A"   27 A'   28 A'   11 A"   29 A'   30 A'   31 A'                 
  0.144   0.153   0.162   0.202   0.220   0.222   0.239   0.372
 32 A'   12 A"   33 A'   34 A'   13 A"   35 A'   36 A'   37 A'                 
  0.407   0.409   0.426   0.444   0.477   0.524   0.596   0.686
 38 A'   14 A"   15 A"   39 A'   40 A'   41 A'   42 A'   43 A'                 
  0.713   0.764   0.797   0.800   0.867   1.005   1.186   1.208
 16 A"   44 A'   17 A"   45 A'   46 A'   47 A'   48 A'   18 A"                 
  1.286   1.295   1.316   1.405   1.622   1.768   1.851   1.945
 19 A"   49 A'   50 A'   51 A'   20 A"   52 A'   21 A"   53 A'                 
  2.044   2.318   2.354   2.536   2.712   2.717   2.951   3.041
 54 A'   22 A"   55 A'   56 A'   23 A"   57 A'   58 A'   59 A'                 
  3.635   3.772   3.890   3.967   3.971   3.986   3.993   4.027
 24 A"   60 A'   25 A"   61 A'   26 A"   62 A'   27 A"   63 A'                 
  4.173   4.308   4.384   4.896   5.985   6.000   6.031  27.789
 64 A'   65 A'   66 A'   67 A'   28 A"   68 A'   69 A'   70 A'                 
 28.333  28.344  28.365  28.544  28.551  28.552  28.568  28.644
 29 A"   71 A'   72 A'   30 A"   73 A'   31 A"   74 A'   75 A'                 
 35.176  35.759 127.882 127.890 127.914 151.6011901.761
 76 A'   77 A'   32 A"   78 A'   79 A'   80 A'   81 A'                         
 --------------------------------------------------------------

          Ground-State Mulliken Net Atomic Charges

     Atom                 Charge (a.u.)
  ----------------------------------------
      1 N                    -0.054770
      2 N                    -0.192060
      3 H                     0.254563
      4 I                    -0.007733
  ----------------------------------------
  Sum of atomic charges =    -0.000000

 -----------------------------------------------------------------
                    Cartesian Multipole Moments
 -----------------------------------------------------------------
    Charge (ESU x 10^10)
                -0.0000
    Dipole Moment (Debye)
         X       2.5935      Y      -0.1766      Z      -0.0000
       Tot       2.5995
    Quadrupole Moments (Debye-Ang)
        XX     -28.0595     XY      -1.3962     YY     -43.0153
        XZ      -0.0000     YZ       0.0000     ZZ     -40.5848
    Octopole Moments (Debye-Ang^2)
       XXX      17.4084    XXY      -1.5772    XYY     -10.2464
       YYY       0.3940    XXZ       0.0000    XYZ      -0.0000
       YYZ       0.0000    XZZ      -5.2334    YZZ       0.0629
       ZZZ      -0.0000
    Hexadecapole Moments (Debye-Ang^3)
      XXXX    -249.6325   XXXY     -10.4146   XXYY     -89.0559
      XYYY      -1.9847   YYYY     -73.6063   XXXZ      -0.0000
      XXYZ       0.0000   XYYZ      -0.0000   YYYZ       0.0000
      XXZZ     -75.9872   XYZZ      -0.6340   YYZZ     -20.6442
      XZZZ       0.0000   YZZZ       0.0000   ZZZZ     -52.9350
 -----------------------------------------------------------------
 Calculating MO derivatives via CPSCF
   1         3          12      0.170669    0.068955
   2         3          12      0.023176    0.011668
   3         3          12      0.003008    0.001756
   4         3          12      0.000304    0.000210
   5        13           2      0.000026    0.000023
   6        14           1      0.000002    0.000002
   7        15           0      0.000000    0.000000    Roots Converged
 Time for AOints: 2.2 s (CPU) 2.2 s (wall)
 ------------------------------------------------------------------------------
                     AOints        : Timing summary (seconds)
 ------------------------------------------------------------------------------
     job step          cpu (% of tot)      sys (% of tot)     wall (% of tot)
 ------------------------------------------------------------------------------
  cpscf_lag         0.2555E+02 (52.9)   0.4300E-04 (17.0)   0.2557E+02 (52.7)
  iterzp            0.2046E+02 (42.4)   0.2090E-03 (82.6)   0.2067E+02 (42.6)
  make_fx           0.0000E+00 ( 0.0)   0.0000E+00 ( 0.0)   0.0000E+00 ( 0.0)
  AOints            0.2241E+01 ( 4.6)   0.0000E+00 ( 0.0)   0.2242E+01 ( 4.6)
 ------------------------------------------------------------------------------
   Grand Totals     0.4830E+02          0.2530E-03          0.4852E+02
 ------------------------------------------------------------------------------
 Calculating analytic Hessian of the SCF energy
 Polarizability Matrix (a.u.)
            1           2           3
    1 -92.9888945   1.0075806   0.0000000
    2   1.0075806 -33.8818073   0.0000000
    3   0.0000000   0.0000000 -28.2673655

 Direct stationary perturbation theory relativistic correction:

 rels  =      96.982170701189
 relv  =    -320.528706854899
 rel2e =      40.788849381745
 E_rel =    -182.757686771965

 Hessian of the SCF Energy
            1           2           3           4           5           6
    1   0.4232381   0.2974968   0.0000000  -0.3343734  -0.2735534  -0.0000000
    2   0.2974968   0.5426053  -0.0000000  -0.3528271  -0.4994436   0.0000000
    3   0.0000000  -0.0000000   0.0035807   0.0000000   0.0000000   0.0117095
    4  -0.3343734  -0.3528271   0.0000000   0.6746221   0.2223937  -0.0000000
    5  -0.2735534  -0.4994436   0.0000000   0.2223937   0.5539047  -0.0000000
    6  -0.0000000   0.0000000   0.0117095  -0.0000000  -0.0000000   0.0181792
    7  -0.0564739  -0.0111932  -0.0000000  -0.2817003   0.1088741   0.0000000
    8  -0.0534489  -0.0051529  -0.0000000   0.1426891  -0.0745188   0.0000000
    9   0.0000000   0.0000000  -0.0125708  -0.0000000   0.0000000  -0.0201902
   10  -0.0323908   0.0665235  -0.0000000  -0.0585484  -0.0577144  -0.0000000
   11   0.0295055  -0.0380089   0.0000000  -0.0122556   0.0200577  -0.0000000
   12  -0.0000000   0.0000000  -0.0027195  -0.0000000   0.0000000  -0.0096985
            7           8           9          10          11          12
    1  -0.0564739  -0.0534489   0.0000000  -0.0323908   0.0295055  -0.0000000
    2  -0.0111932  -0.0051529   0.0000000   0.0665235  -0.0380089   0.0000000
    3  -0.0000000  -0.0000000  -0.0125708  -0.0000000   0.0000000  -0.0027195
    4  -0.2817003   0.1426891  -0.0000000  -0.0585484  -0.0122556  -0.0000000
    5   0.1088741  -0.0745188   0.0000000  -0.0577144   0.0200577   0.0000000
    6   0.0000000   0.0000000  -0.0201902  -0.0000000  -0.0000000  -0.0096985
    7   0.3325520  -0.0937572   0.0000000   0.0056222  -0.0039237   0.0000000
    8  -0.0937572   0.0800311  -0.0000000   0.0045171  -0.0003594   0.0000000
    9   0.0000000  -0.0000000   0.0222847  -0.0000000  -0.0000000   0.0104762
   10   0.0056222   0.0045171  -0.0000000   0.0853170  -0.0133262   0.0000000
   11  -0.0039237  -0.0003594  -0.0000000  -0.0133262   0.0183106  -0.0000000
   12   0.0000000   0.0000000   0.0104762   0.0000000  -0.0000000   0.0019417
 Gradient time:  CPU 63.90 s  wall 66.88 s
 **********************************************************************
 **                                                                  **
 **                       VIBRATIONAL ANALYSIS                       **
 **                       --------------------                       **
 **                                                                  **
 **        VIBRATIONAL FREQUENCIES (CM**-1) AND NORMAL MODES         **
 **     FORCE CONSTANTS (mDYN/ANGSTROM) AND REDUCED MASSES (AMU)     **
 **                  INFRARED INTENSITIES (KM/MOL)                   **
 **                                                                  **
 **********************************************************************


 Mode:                 1                      2                      3
 Frequency:       279.38                 508.24                 795.64
 Force Cnst:      0.4936                 0.6959                 0.4050
 Red. Mass:      10.7327                 4.5725                 1.0859
 IR Active:          YES                    YES                    YES
 IR Intens:       35.821                 91.379                 87.629
 Raman Active:       YES                    YES                    YES
               X      Y      Z        X      Y      Z        X      Y      Z
 N          0.439  0.127  0.000    0.350 -0.321 -0.000   -0.000  0.000 -0.042
 N          0.624 -0.079  0.000   -0.191  0.068 -0.000    0.000 -0.000 -0.064
 H          0.584 -0.201 -0.000    0.108  0.849  0.000    0.000  0.000  0.997
 I         -0.122 -0.004 -0.000   -0.018  0.021  0.000    0.000 -0.000  0.004
 TransDip   0.190 -0.023 -0.000    0.278  0.128  0.000    0.000  0.000  0.300

 Mode:                 4                      5                      6
 Frequency:      1246.56                1714.67                3185.54
 Force Cnst:      1.1964                17.3628                 6.3977
 Red. Mass:       1.3068                10.0233                 1.0701
 IR Active:          YES                    YES                    YES
 IR Intens:      113.330                461.752                  1.994
 Raman Active:       YES                    YES                    YES
               X      Y      Z        X      Y      Z        X      Y      Z
 N         -0.075  0.059  0.000    0.378  0.463 -0.000   -0.004  0.000 -0.000
 N          0.027 -0.114  0.000   -0.392 -0.427 -0.000   -0.065  0.024 -0.000
 H          0.374  0.915 -0.000   -0.352 -0.427  0.000    0.944 -0.323  0.000
 I          0.002 -0.001 -0.000    0.004 -0.001  0.000    0.000 -0.000  0.000
 TransDip   0.282  0.192 -0.000    0.688  0.010 -0.000    0.035 -0.029 -0.000

 STANDARD THERMODYNAMIC QUANTITIES AT   298.15 K  AND     1.00 ATM

   This Molecule has  0 Imaginary Frequencies
   Zero point vibrational energy:       11.051 kcal/mol

   Atom    1 Element N  Has Mass   14.00307
   Atom    2 Element N  Has Mass   14.00307
   Atom    3 Element H  Has Mass    1.00783
   Atom    4 Element I  Has Mass  126.90440
   Molecular Mass:   155.918370 amu
   Principal axes and moments of inertia in amu*Bohr^2:
                             1           2           3
    Eigenvalues --       22.54549   600.37931   622.92480
          X               1.00000     0.00176     0.00000
          Y              -0.00176     1.00000     0.00000
          Z              -0.00000    -0.00000     1.00000
   Rotational Symmetry Number is   1
   The Molecule is an Asymmetric Top
   Translational Enthalpy:        0.889 kcal/mol
   Rotational Enthalpy:           0.889 kcal/mol
   Vibrational Enthalpy:         11.528 kcal/mol
   gas constant (RT):             0.592 kcal/mol
   Translational Entropy:        41.042  cal/mol.K
   Rotational Entropy:           23.648  cal/mol.K
   Vibrational Entropy:           2.425  cal/mol.K

   Total Enthalpy:               13.898 kcal/mol
   Total Entropy:                67.115  cal/mol.K

 ======================================================================

 STANDARD THERMODYNAMIC QUANTITIES FOR ANHARMONIC VIBRATION -- TOSH

   Zero point vibrational energy: ************ kcal/mol

   Vibrational Enthalpy:   ************ kcal/mol
   Vibrational Entropy:             NaN  cal/mol.K

   Total Enthalpy:         ************ kcal/mol
   Total Entropy:                   NaN  cal/mol.K

 ======================================================================

 STANDARD THERMODYNAMIC QUANTITIES FOR ANHARMONIC VIBRATION -- VPT2

   Zero point vibrational energy: ************ kcal/mol

   Vibrational Enthalpy:   ************ kcal/mol
   Vibrational Entropy:             NaN  cal/mol.K

   Total Enthalpy:         ************ kcal/mol
   Total Entropy:                   NaN  cal/mol.K

 ======================================================================

Archival summary:
1\1\TWL02\FREQ\ProcedureUnspecified\BasisUnspecified\121\taweetha\TueOct3014:22:062018TueOct3014:22:062018\0\\#,FREQ,ProcedureUnspecified,BasisUnspecified,\\0,1\I\N,1,2.27268\N,2,1.19649,1,114.36\H,3,1.04097,2,107.845,1,-180,0\\\@

 Total job time:  75.79s(wall), 72.69s(cpu) 
 Tue Oct 30 14:22:06 2018

        *************************************************************
        *                                                           *
        *  Thank you very much for using Q-Chem.  Have a nice day.  *
        *                                                           *
        *************************************************************
