# Supplementary material for: Geometric and energetic data from ab initio calculations of haloethene, haloimine, halomethylenephosphine, haloiminophosphine, halodiazene, halodiphosphene and halocyclopropane
Source: Data Brief. 2019 Nov 2;27:104738. doi: 10.1016/j.dib.2019.104738 (PMC6861602; doi:10.1016/j.dib.2019.104738)
Supplement: Multimedia component 6 [file mmc6.zip › NN/B3LYP/HENNFE.out]

Q-Chem Developer Version!
                  Welcome to Q-Chem
     A Quantum Leap Into The Future Of Chemistry


 Q-Chem 5.1, Q-Chem, Inc., Pleasanton, CA (2018)

 Yihan Shao,  Zhengting Gan,  E. Epifanovsky,  A. T. B. Gilbert,  M. Wormit,  
 J. Kussmann,  A. W. Lange,  A. Behn,  Jia Deng,  Xintian Feng,  D. Ghosh,  
 M. Goldey,  P. R. Horn,  L. D. Jacobson,  I. Kaliman,  T. Kus,  A. Landau,  
 Jie Liu,  E. I. Proynov,  R. M. Richard,  R. P. Steele,  E. J. Sundstrom,  
 H. L. Woodcock III,  P. M. Zimmerman,  D. Zuev,  B. Albrecht,  E. Alguire,  
 S. A. Baeppler,  D. Barton,  Z. Benda,  Y. A. Bernard,  E. J. Berquist,  
 K. B. Bravaya,  H. Burton,  D. Casanova,  Chun-Min Chang,  Yunqing Chen,  
 A. Chien,  K. D. Closser,  M. P. Coons,  S. Coriani,  S. Dasgupta,  
 A. L. Dempwolff,  M. Diedenhofen,  Hainam Do,  R. G. Edgar,  Po-Tung Fang,  
 S. Faraji,  S. Fatehi,  Qingguo Feng,  K. D. Fenk,  J. Fosso-Tande,  
 Qinghui Ge,  A. Ghysels,  G. Gidofalvi,  J. Gomes,  J. Gonthier,  A. Gunina,  
 D. Hait,  M. W. D. Hanson-Heine,  P. H. P. Harbach,  A. W. Hauser,  
 J. E. Herr,  E. G. Hohenstein,  Z. C. Holden,  Kerwin Hui,  B. C. Huynh,  
 T.-C. Jagau,  Hyunjun Ji,  B. Kaduk,  K. Khistyaev,  Jaehoon Kim,  
 P. Klunzinger,  K. Koh,  D. Kosenkov,  L. Koulias,  T. Kowalczyk,  
 C. M. Krauter,  A. Kunitsa,  Ka Un Lao,  A. Laurent,  K. V. Lawler,  
 Joonho Lee,  D. Lefrancois,  S. Lehtola,  D. S. Levine,  Yi-Pei Li,  
 You-Sheng Lin,  Fenglai Liu,  E. Livshits,  A. Luenser,  P. Manohar,  
 E. Mansoor,  S. F. Manzer,  Shan-Ping Mao,  Yuezhi Mao,  N. Mardirossian,  
 A. V. Marenich,  T. Markovich,  L. A. Martinez-Martinez,  S. A. Maurer,  
 N. J. Mayhall,  S. C. McKenzie,  J.-M. Mewes,  A. F. Morrison,  
 J. W. Mullinax,  K. Nanda,  T. S. Nguyen-Beck,  R. Olivares-Amaya,  
 J. A. Parkhill,  T. M. Perrine,  F. Plasser,  P. Pokhilko,  S. Prager,  
 A. Prociuk,  E. Ramos,  D. R. Rehn,  F. Rob,  M. Schneider,  N. Sergueev,  
 S. M. Sharada,  S. Sharma,  D. W. Small,  T. Stauch,  T. Stein,  
 Yu-Chuan Su,  A. J. W. Thom,  A. Tkatchenko,  T. Tsuchimochi,  N. M. Tubman,  
 L. Vogt,  M. L. Vidal,  O. Vydrov,  M. A. Watson,  J. Wenzel,  
 M. de Wergifosse,  T. A. Wesolowski,  A. White,  J. Witte,  A. Yamada,  
 Jun Yang,  K. Yao,  S. Yeganeh,  S. R. Yost,  Zhi-Qiang You,  A. Zech,  
 Igor Ying Zhang,  Xing Zhang,  Yan Zhao,  Ying Zhu,  B. R. Brooks,  
 G. K. L. Chan,  C. J. Cramer,  M. S. Gordon,  W. J. Hehre,  A. Klamt,  
 M. W. Schmidt,  C. D. Sherrill,  D. G. Truhlar,  A. Aspuru-Guzik,  R. Baer,  
 A. T. Bell,  N. A. Besley,  Jeng-Da Chai,  A. E. DePrince, III,  
 R. A. DiStasio Jr.,  A. Dreuw,  B. D. Dunietz,  T. R. Furlani,  
 Chao-Ping Hsu,  Yousung Jung,  Jing Kong,  D. S. Lambrecht,  WanZhen Liang,  
 C. Ochsenfeld,  V. A. Rassolov,  L. V. Slipchenko,  J. E. Subotnik,  
 T. Van Voorhis,  J. M. Herbert,  A. I. Krylov,  P. M. W. Gill,  M. Head-Gordon

 Contributors to earlier versions of Q-Chem not listed above: 
 R. D. Adamson,  B. Austin,  J. Baker,  G. J. O. Beran,  K. Brandhorst,  
 S. T. Brown,  E. F. C. Byrd,  A. K. Chakraborty,  C.-L. Cheng,  
 Siu Hung Chien,  D. M. Chipman,  D. L. Crittenden,  H. Dachsel,  
 R. J. Doerksen,  A. D. Dutoi,  L. Fusti-Molnar,  W. A. Goddard III,  
 A. Golubeva-Zadorozhnaya,  S. R. Gwaltney,  G. Hawkins,  A. Heyden,  
 S. Hirata,  G. Kedziora,  F. J. Keil,  C. Kelley,  Jihan Kim,  R. A. King,  
 R. Z. Khaliullin,  P. P. Korambath,  W. Kurlancheek,  A. M. Lee,  M. S. Lee,  
 S. V. Levchenko,  Ching Yeh Lin,  D. Liotard,  R. C. Lochan,  I. Lotan,  
 P. E. Maslen,  N. Nair,  D. P. O'Neill,  D. Neuhauser,  E. Neuscamman,  
 C. M. Oana,  R. Olson,  B. Peters,  R. Peverati,  P. A. Pieniazek,  
 Y. M. Rhee,  J. Ritchie,  M. A. Rohrdanz,  E. Rosta,  N. J. Russ,  
 H. F. Schaefer III,  N. E. Schultz,  N. Shenvi,  A. C. Simmonett,  A. Sodt,  
 D. Stuck,  K. S. Thanthiriwatte,  V. Vanovschi,  Tao Wang,  A. Warshel,  
 C. F. Williams,  Q. Wu,  X. Xu,  W. Zhang

 Please cite Q-Chem as follows:
 Y. Shao et al., Mol. Phys. 113, 184-215 (2015)
 DOI: 10.1080/00268976.2014.952696

 Q-Chem 5.1.1 for Intel X86 EM64T Linux

 Parts of Q-Chem use Armadillo 8.300.2 (Tropical Shenanigans).
 http://arma.sourceforge.net/

 Q-Chem begins on Tue Oct 30 13:32:09 2018  

Host: 
0

     Scratch files written to /scratch/taweetham/qchem16243//
Input Ideriv = 2
Curr. Ideriv = -1
Max.  Ideriv = 2

Checking the input file for inconsistencies... 	...done.

--------------------------------------------------------------
User input:
--------------------------------------------------------------
$molecule
0 1
N 
N 1 NN 
H 2 NH 1 ANG 
F 1 NF 2 ANG  3 DHA

NN=1.25
NH=1.09
NF=1.36
NCl=1.75
NBr=1.94
NI=2.14
ANG=120.0
DHA=0.0
$end

$rem
   job_type	optimization
   basis	6-311++g**
   method	b3lyp
$end

--------------------------------------------------------------
 ----------------------------------------------------------------
             Standard Nuclear Orientation (Angstroms)
    I     Atom           X                Y                Z
 ----------------------------------------------------------------
    1      N      -0.0703654039    -0.5103024650     0.0000000000
    2      N      -1.1655025667     0.0923372241    -0.0000000000
    3      H      -1.1878844534     1.1821074068    -0.0000000000
    4      F       1.0932178053     0.1937388089     0.0000000000
 ----------------------------------------------------------------
 Molecular Point Group                 Cs    NOp =  2
 Largest Abelian Subgroup              Cs    NOp =  2
 Nuclear Repulsion Energy =    67.1426231600 hartrees
 There are       12 alpha and       12 beta electrons
 Requested basis set is 6-311++G(d,p)
 There are 23 shells and 73 basis functions

 Total QAlloc Memory Limit   2000 MB
 Mega-Array Size       188 MB
 MEM_STATIC part       192 MB
 A cutoff of  1.0D-11 yielded    273 shell pairs
 There are      2797 function pairs (      3037 Cartesian)
 Smallest overlap matrix eigenvalue = 2.82E-04

 Scale SEOQF with 1.000000e-01/1.000000e-01/1.000000e-01

 Standard Electronic Orientation quadrupole field applied
 Nucleus-field energy     =     0.0000000010 hartrees
 Guess from superposition of atomic densities
 Warning:  Energy on first SCF cycle will be non-variational
 SAD guess density has 24.000000 electrons

 -----------------------------------------------------------------------
  General SCF calculation program by
  Eric Jon Sundstrom, Paul Horn, Yuezhi Mao, Dmitri Zuev, Alec White,
  David Stuck, Shaama M.S., Shane Yost, Joonho Lee, David Small,
  Daniel Levine, Susi Lehtola, Hugh Burton, Evgeny Epifanovsky
 -----------------------------------------------------------------------
 Exchange:     0.2000 Hartree-Fock + 0.0800 Slater + 0.7200 B88
 Correlation:  0.1900 VWN1RPA + 0.8100 LYP
 Using SG-1 standard quadrature grid
 A restricted SCF calculation will be
 performed using DIIS
 SCF converges when DIIS error is below 1.0e-08
 ---------------------------------------
  Cycle       Energy         DIIS error
 ---------------------------------------
    1    -210.2063330929      6.37e-02  
    2    -209.8584317878      9.79e-03  
    3    -209.7222719674      1.90e-02  
    4    -209.8948470359      3.68e-03  
    5    -209.9008819545      1.77e-03  
    6    -209.9021953419      2.66e-04  
    7    -209.9022285648      7.59e-05  
    8    -209.9022317376      9.41e-06  
    9    -209.9022317879      1.92e-06  
   10    -209.9022317902      2.32e-07  
   11    -209.9022317902      7.40e-08  
   12    -209.9022317902      6.88e-09  Convergence criterion met
 ---------------------------------------
 SCF time:   CPU 3.04s  wall 3.00s 
 SCF   energy in the final basis set =     -209.9022317902
 Total energy in the final basis set =     -209.9022317902

 --------------------------------------------------------------
             Orbital Energies (a.u.) and Symmetries
 --------------------------------------------------------------

 Alpha MOs, Restricted
 -- Occupied --                  
-24.735 -14.493 -14.416  -1.289  -1.046  -0.714  -0.616  -0.524
  1 A'    2 A'    3 A'    4 A'    5 A'    6 A'    7 A'    1 A"                 
 -0.515  -0.394  -0.385  -0.331
  8 A'    2 A"    9 A'   10 A'                                                 
 -- Virtual --                   
 -0.098  -0.019   0.020   0.070   0.090   0.090   0.131   0.140
  3 A"   11 A'   12 A'   13 A'   14 A'    4 A"   15 A'   16 A'                 
  0.153   0.161   0.170   0.241   0.255   0.269   0.283   0.351
  5 A"   17 A'   18 A'   19 A'    6 A"   20 A'   21 A'   22 A'                 
  0.417   0.508   0.686   0.717   0.749   0.781   0.784   0.867
 23 A'   24 A'   25 A'    7 A"   26 A'   27 A'    8 A"   28 A'                 
  0.982   1.166   1.227   1.273   1.310   1.332   1.413   1.621
 29 A'   30 A'    9 A"   10 A"   31 A'   32 A'   33 A'   11 A"                 
  1.714   1.841   1.844   1.930   2.221   2.255   2.272   2.453
 34 A'   12 A"   35 A'   36 A'   37 A'   13 A"   38 A'   39 A'                 
  2.630   2.693   2.904   2.964   3.575   3.613   3.732   3.745
 14 A"   40 A'   41 A'   42 A'   15 A"   43 A'   16 A"   44 A'                 
  3.819   3.835   3.905   3.946   4.234   4.612   5.153   6.241
 45 A'   17 A"   46 A'   18 A"   47 A'   48 A'   49 A'   19 A"                 
  6.279   6.586  35.175  35.551  66.727
 50 A'   51 A'   52 A'   53 A'   54 A'                                         

 Beta MOs, Restricted
 -- Occupied --                  
-24.735 -14.493 -14.416  -1.289  -1.046  -0.714  -0.616  -0.524
  1 A'    2 A'    3 A'    4 A'    5 A'    6 A'    7 A'    1 A"                 
 -0.515  -0.394  -0.385  -0.331
  8 A'    2 A"    9 A'   10 A'                                                 
 -- Virtual --                   
 -0.098  -0.019   0.020   0.070   0.090   0.090   0.131   0.140
  3 A"   11 A'   12 A'   13 A'   14 A'    4 A"   15 A'   16 A'                 
  0.153   0.161   0.170   0.241   0.255   0.269   0.283   0.351
  5 A"   17 A'   18 A'   19 A'    6 A"   20 A'   21 A'   22 A'                 
  0.417   0.508   0.686   0.717   0.749   0.781   0.784   0.867
 23 A'   24 A'   25 A'    7 A"   26 A'   27 A'    8 A"   28 A'                 
  0.982   1.166   1.227   1.273   1.310   1.332   1.413   1.621
 29 A'   30 A'    9 A"   10 A"   31 A'   32 A'   33 A'   11 A"                 
  1.714   1.841   1.844   1.930   2.221   2.255   2.272   2.453
 34 A'   12 A"   35 A'   36 A'   37 A'   13 A"   38 A'   39 A'                 
  2.630   2.693   2.904   2.964   3.575   3.613   3.732   3.745
 14 A"   40 A'   41 A'   42 A'   15 A"   43 A'   16 A"   44 A'                 
  3.819   3.835   3.905   3.946   4.234   4.612   5.153   6.241
 45 A'   17 A"   46 A'   18 A"   47 A'   48 A'   49 A'   19 A"                 
  6.279   6.586  35.175  35.551  66.727
 50 A'   51 A'   52 A'   53 A'   54 A'                                         
 --------------------------------------------------------------

          Ground-State Mulliken Net Atomic Charges

     Atom                 Charge (a.u.)
  ----------------------------------------
      1 N                    -0.078420
      2 N                    -0.084720
      3 H                     0.209283
      4 F                    -0.046143
  ----------------------------------------
  Sum of atomic charges =     0.000000

 -----------------------------------------------------------------
                    Cartesian Multipole Moments
 -----------------------------------------------------------------
    Charge (ESU x 10^10)
                -0.0000
    Dipole Moment (Debye)
         X      -0.7101      Y       1.9731      Z       0.0000
       Tot       2.0970
    Quadrupole Moments (Debye-Ang)
        XX     -18.5936     XY      -2.5119     YY     -15.8187
        XZ       0.0000     YZ       0.0000     ZZ     -16.2191
    Octopole Moments (Debye-Ang^2)
       XXX       8.8008    XXY       3.5557    XYY      -0.2856
       YYY       5.7170    XXZ       0.0000    XYZ      -0.0000
       YYZ       0.0000    XZZ       2.3077    YZZ       0.7297
       ZZZ       0.0000
    Hexadecapole Moments (Debye-Ang^3)
      XXXX    -109.0580   XXXY      -4.1085   XXYY     -18.8352
      XYYY      -2.8249   YYYY     -29.1828   XXXZ      -0.0000
      XXYZ       0.0000   XYYZ       0.0000   YYYZ       0.0000
      XXZZ     -19.4879   XYZZ      -0.1260   YYZZ      -7.4056
      XZZZ       0.0000   YZZZ       0.0000   ZZZZ     -13.4309
 -----------------------------------------------------------------
 Calculating analytic gradient of the SCF energy
 Gradient of SCF Energy
            1           2           3           4
    1   0.0919342  -0.0532370  -0.0137694  -0.0249278
    2   0.0134274  -0.0087635   0.0337041  -0.0383680
    3  -0.0000000   0.0000000  -0.0000000  -0.0000000
 Max gradient component =       9.193E-02
 RMS gradient           =       3.531E-02
 Gradient time:  CPU 0.74 s  wall 1.69 s
 Geometry Optimization Parameters
   NAtoms,    NIC,     NZ,  NCons,   NDum,   NFix, NCnnct, MaxDiis
        4      14       4       0       0       0       0       0


** GEOMETRY OPTIMIZATION IN DELOCALIZED INTERNAL COORDINATES **
   Searching for a Minimum

   Optimization Cycle:   1

                       Coordinates (Angstroms)
     ATOM                X               Y               Z
      1  N        -0.0703654039   -0.5103024650    0.0000000000
      2  N        -1.1655025667    0.0923372241    0.0000000000
      3  H        -1.1878844534    1.1821074068    0.0000000000
      4  F         1.0932178053    0.1937388089    0.0000000000
   Point Group: cs    Number of degrees of freedom:     5


   Energy is   -209.902231790


 Attempting to Generate Delocalized Internal Coordinates

  5 Hessian modes will be used to form the next step
  Hessian Eigenvalues:
     0.160000    0.250000    0.348126    0.529475    0.832368

 Minimum Search - Taking Simple RFO Step
 Searching for Lamda that Minimizes Along All modes
 Value Taken    Lamda =  -0.02544665
 Step Taken.  Stepsize is  0.276223

                             Maximum     Tolerance    Cnvgd?
         Gradient           0.073520      0.000300      NO
         Displacement       0.245367      0.001200      NO
         Energy change     *********      0.000001      NO


 New Cartesian Coordinates Obtained by Inverse Iteration

 Displacement from previous Coordinates is:  0.574073
 ----------------------------------------------------------------
             Standard Nuclear Orientation (Angstroms)
    I     Atom           X                Y                Z
 ----------------------------------------------------------------
    1      N      -0.1369745520    -0.5541371360     0.0000000000
    2      N      -1.1630512119     0.0802779096     0.0000000000
    3      H      -0.9817605549     1.1061966250     0.0000000000
    4      F       0.9512517001     0.3255435761     0.0000000000
 ----------------------------------------------------------------
 Molecular Point Group                 Cs    NOp =  2
 Largest Abelian Subgroup              Cs    NOp =  2
 Nuclear Repulsion Energy =    68.8101909944 hartrees
 There are       12 alpha and       12 beta electrons
 Applying Cartesian multipole field
    Component          Value
    ---------          -----
     (2,0,0)        1.00000E-11
     (0,2,0)        2.00000E-11
     (0,0,2)       -3.00000E-11
 Nucleus-field energy     =     0.0000000010 hartrees
 Requested basis set is 6-311++G(d,p)
 There are 23 shells and 73 basis functions
 A cutoff of  1.0D-11 yielded    275 shell pairs
 There are      2805 function pairs (      3045 Cartesian)
 Smallest overlap matrix eigenvalue = 2.21E-04
 Guess MOs from SCF MO coefficient file

 -----------------------------------------------------------------------
  General SCF calculation program by
  Eric Jon Sundstrom, Paul Horn, Yuezhi Mao, Dmitri Zuev, Alec White,
  David Stuck, Shaama M.S., Shane Yost, Joonho Lee, David Small,
  Daniel Levine, Susi Lehtola, Hugh Burton, Evgeny Epifanovsky
 -----------------------------------------------------------------------
 Exchange:     0.2000 Hartree-Fock + 0.0800 Slater + 0.7200 B88
 Correlation:  0.1900 VWN1RPA + 0.8100 LYP
 Using SG-1 standard quadrature grid
 A restricted SCF calculation will be
 performed using DIIS
 SCF converges when DIIS error is below 1.0e-08
 ---------------------------------------
  Cycle       Energy         DIIS error
 ---------------------------------------
    1    -209.8977565137      4.19e-03  
    2    -209.9140592751      1.20e-03  
    3    -209.9136647332      1.55e-03  
    4    -209.9147008394      5.87e-04  
    5    -209.9148617938      1.18e-04  
    6    -209.9148667967      7.58e-05  
    7    -209.9148694895      9.94e-06  
    8    -209.9148695398      1.77e-06  
    9    -209.9148695413      1.34e-07  
   10    -209.9148695413      4.67e-08  
   11    -209.9148695413      3.65e-09  Convergence criterion met
 ---------------------------------------
 SCF time:   CPU 2.82s  wall 3.00s 
 SCF   energy in the final basis set =     -209.9148695413
 Total energy in the final basis set =     -209.9148695413

 --------------------------------------------------------------
             Orbital Energies (a.u.) and Symmetries
 --------------------------------------------------------------

 Alpha MOs, Restricted
 -- Occupied --                  
-24.717 -14.493 -14.411  -1.275  -1.073  -0.712  -0.615  -0.521
  1 A'    2 A'    3 A'    4 A'    5 A'    6 A'    7 A'    1 A"                 
 -0.506  -0.400  -0.390  -0.349
  8 A'    2 A"    9 A'   10 A'                                                 
 -- Virtual --                   
 -0.093  -0.013   0.011   0.071   0.087   0.089   0.138   0.143
  3 A"   11 A'   12 A'   13 A'   14 A'    4 A"   15 A'   16 A'                 
  0.155   0.160   0.162   0.239   0.246   0.272   0.296   0.374
  5 A"   17 A'   18 A'   19 A'    6 A"   20 A'   21 A'   22 A'                 
  0.445   0.521   0.683   0.708   0.733   0.768   0.784   0.870
 23 A'   24 A'   25 A'    7 A"   26 A'   27 A'    8 A"   28 A'                 
  0.982   1.148   1.214   1.221   1.272   1.330   1.508   1.613
 29 A'   30 A'   31 A'    9 A"   10 A"   32 A'   33 A'   11 A"                 
  1.767   1.845   1.849   1.942   2.227   2.314   2.340   2.523
 34 A'   35 A'   12 A"   36 A'   37 A'   13 A"   38 A'   39 A'                 
  2.686   2.718   2.908   3.002   3.577   3.592   3.739   3.765
 14 A"   40 A'   41 A'   42 A'   43 A'   15 A"   16 A"   44 A'                 
  3.821   3.852   3.898   3.944   4.370   4.624   5.127   6.249
 17 A"   45 A'   46 A'   18 A"   47 A'   48 A'   49 A'   19 A"                 
  6.305   6.519  35.176  35.714  66.744
 50 A'   51 A'   52 A'   53 A'   54 A'                                         

 Beta MOs, Restricted
 -- Occupied --                  
-24.717 -14.493 -14.411  -1.275  -1.073  -0.712  -0.615  -0.521
  1 A'    2 A'    3 A'    4 A'    5 A'    6 A'    7 A'    1 A"                 
 -0.506  -0.400  -0.390  -0.349
  8 A'    2 A"    9 A'   10 A'                                                 
 -- Virtual --                   
 -0.093  -0.013   0.011   0.071   0.087   0.089   0.138   0.143
  3 A"   11 A'   12 A'   13 A'   14 A'    4 A"   15 A'   16 A'                 
  0.155   0.160   0.162   0.239   0.246   0.272   0.296   0.374
  5 A"   17 A'   18 A'   19 A'    6 A"   20 A'   21 A'   22 A'                 
  0.445   0.521   0.683   0.708   0.733   0.768   0.784   0.870
 23 A'   24 A'   25 A'    7 A"   26 A'   27 A'    8 A"   28 A'                 
  0.982   1.148   1.214   1.221   1.272   1.330   1.508   1.613
 29 A'   30 A'   31 A'    9 A"   10 A"   32 A'   33 A'   11 A"                 
  1.767   1.845   1.849   1.942   2.227   2.314   2.340   2.523
 34 A'   35 A'   12 A"   36 A'   37 A'   13 A"   38 A'   39 A'                 
  2.686   2.718   2.908   3.002   3.577   3.592   3.739   3.765
 14 A"   40 A'   41 A'   42 A'   43 A'   15 A"   16 A"   44 A'                 
  3.821   3.852   3.898   3.944   4.370   4.624   5.127   6.249
 17 A"   45 A'   46 A'   18 A"   47 A'   48 A'   49 A'   19 A"                 
  6.305   6.519  35.176  35.714  66.744
 50 A'   51 A'   52 A'   53 A'   54 A'                                         
 --------------------------------------------------------------

          Ground-State Mulliken Net Atomic Charges

     Atom                 Charge (a.u.)
  ----------------------------------------
      1 N                    -0.019179
      2 N                    -0.085513
      3 H                     0.217027
      4 F                    -0.112335
  ----------------------------------------
  Sum of atomic charges =     0.000000

 -----------------------------------------------------------------
                    Cartesian Multipole Moments
 -----------------------------------------------------------------
    Charge (ESU x 10^10)
                -0.0000
    Dipole Moment (Debye)
         X      -0.7753      Y       1.5744      Z       0.0000
       Tot       1.7549
    Quadrupole Moments (Debye-Ang)
        XX     -19.1446     XY      -2.0703     YY     -15.6713
        XZ       0.0000     YZ       0.0000     ZZ     -16.0414
    Octopole Moments (Debye-Ang^2)
       XXX      12.2666    XXY       2.0659    XYY       0.8778
       YYY       4.4154    XXZ       0.0000    XYZ       0.0000
       YYZ       0.0000    XZZ       2.8771    YZZ       0.3817
       ZZZ       0.0000
    Hexadecapole Moments (Debye-Ang^3)
      XXXX    -101.6267   XXXY      -5.3975   XXYY     -18.4069
      XYYY      -4.8389   YYYY     -31.3319   XXXZ       0.0000
      XXYZ       0.0000   XYYZ      -0.0000   YYYZ       0.0000
      XXZZ     -17.7097   XYZZ      -1.1564   YYZZ      -7.6101
      XZZZ       0.0000   YZZZ       0.0000   ZZZZ     -13.0111
 -----------------------------------------------------------------
 Calculating analytic gradient of the SCF energy
 Gradient of SCF Energy
            1           2           3           4
    1   0.0339491  -0.0005438   0.0028680  -0.0362733
    2   0.0057612   0.0054836   0.0050116  -0.0162564
    3   0.0000000  -0.0000000   0.0000000  -0.0000000
 Max gradient component =       3.627E-02
 RMS gradient           =       1.536E-02
 Gradient time:  CPU 0.71 s  wall 0.71 s
 Geometry Optimization Parameters
   NAtoms,    NIC,     NZ,  NCons,   NDum,   NFix, NCnnct, MaxDiis
        4      14       4       0       0       0       0       0

 Cartesian Hessian Update
 Hessian Updated using BFGS Update


** GEOMETRY OPTIMIZATION IN DELOCALIZED INTERNAL COORDINATES **
   Searching for a Minimum

   Optimization Cycle:   2

                       Coordinates (Angstroms)
     ATOM                X               Y               Z
      1  N        -0.1369745520   -0.5541371360    0.0000000000
      2  N        -1.1630512119    0.0802779096    0.0000000000
      3  H        -0.9817605549    1.1061966250    0.0000000000
      4  F         0.9512517001    0.3255435761    0.0000000000
   Point Group: cs    Number of degrees of freedom:     5


   Energy is   -209.914869541

 Hessian Updated using BFGS Update

  5 Hessian modes will be used to form the next step
  Hessian Eigenvalues:
     0.161354    0.311147    0.346425    0.488258    0.841689

 Minimum Search - Taking Simple RFO Step
 Searching for Lamda that Minimizes Along All modes
 Value Taken    Lamda =  -0.00498106
 Step Taken.  Stepsize is  0.108943

                             Maximum     Tolerance    Cnvgd?
         Gradient           0.028567      0.000300      NO
         Displacement       0.083365      0.001200      NO
         Energy change     -0.012638      0.000001      NO


 New Cartesian Coordinates Obtained by Inverse Iteration

 Displacement from previous Coordinates is:  0.135976
 ----------------------------------------------------------------
             Standard Nuclear Orientation (Angstroms)
    I     Atom           X                Y                Z
 ----------------------------------------------------------------
    1      N      -0.1550101377    -0.5340537293     0.0000000000
    2      N      -1.1794387803     0.0822634183     0.0000000000
    3      H      -1.0052856920     1.0918854712     0.0000000000
    4      F       1.0091999913     0.3177858145     0.0000000000
 ----------------------------------------------------------------
 Molecular Point Group                 Cs    NOp =  2
 Largest Abelian Subgroup              Cs    NOp =  2
 Nuclear Repulsion Energy =    67.7851698236 hartrees
 There are       12 alpha and       12 beta electrons
 Applying Cartesian multipole field
    Component          Value
    ---------          -----
     (2,0,0)        1.00000E-11
     (0,2,0)        2.00000E-11
     (0,0,2)       -3.00000E-11
 Nucleus-field energy     =     0.0000000010 hartrees
 Requested basis set is 6-311++G(d,p)
 There are 23 shells and 73 basis functions
 A cutoff of  1.0D-11 yielded    274 shell pairs
 There are      2801 function pairs (      3041 Cartesian)
 Smallest overlap matrix eigenvalue = 2.08E-04
 Guess MOs from SCF MO coefficient file

 -----------------------------------------------------------------------
  General SCF calculation program by
  Eric Jon Sundstrom, Paul Horn, Yuezhi Mao, Dmitri Zuev, Alec White,
  David Stuck, Shaama M.S., Shane Yost, Joonho Lee, David Small,
  Daniel Levine, Susi Lehtola, Hugh Burton, Evgeny Epifanovsky
 -----------------------------------------------------------------------
 Exchange:     0.2000 Hartree-Fock + 0.0800 Slater + 0.7200 B88
 Correlation:  0.1900 VWN1RPA + 0.8100 LYP
 Using SG-1 standard quadrature grid
 A restricted SCF calculation will be
 performed using DIIS
 SCF converges when DIIS error is below 1.0e-08
 ---------------------------------------
  Cycle       Energy         DIIS error
 ---------------------------------------
    1    -209.9151737863      1.62e-03  
    2    -209.9173058084      6.22e-04  
    3    -209.9169307781      1.04e-03  
    4    -209.9174829807      1.31e-04  
    5    -209.9174929249      2.18e-05  
    6    -209.9174931309      7.34e-06  
    7    -209.9174931464      5.19e-06  
    8    -209.9174931588      2.60e-07  
    9    -209.9174931589      8.35e-08  
   10    -209.9174931589      1.51e-08  
   11    -209.9174931589      1.80e-09  Convergence criterion met
 ---------------------------------------
 SCF time:   CPU 2.80s  wall 3.00s 
 SCF   energy in the final basis set =     -209.9174931589
 Total energy in the final basis set =     -209.9174931589

 --------------------------------------------------------------
             Orbital Energies (a.u.) and Symmetries
 --------------------------------------------------------------

 Alpha MOs, Restricted
 -- Occupied --                  
-24.707 -14.493 -14.418  -1.250  -1.087  -0.714  -0.612  -0.512
  1 A'    2 A'    3 A'    4 A'    5 A'    6 A'    7 A'    1 A"                 
 -0.497  -0.403  -0.394  -0.348
  8 A'    2 A"    9 A'   10 A'                                                 
 -- Virtual --                   
 -0.093  -0.022  -0.001   0.070   0.085   0.087   0.138   0.144
  3 A"   11 A'   12 A'   13 A'   14 A'    4 A"   15 A'   16 A'                 
  0.155   0.156   0.162   0.240   0.250   0.272   0.297   0.383
  5 A"   17 A'   18 A'   19 A'    6 A"   20 A'   21 A'   22 A'                 
  0.446   0.528   0.676   0.704   0.725   0.774   0.783   0.874
 23 A'   24 A'   25 A'    7 A"   26 A'   27 A'    8 A"   28 A'                 
  0.974   1.173   1.218   1.222   1.275   1.344   1.471   1.614
 29 A'   30 A'    9 A"   31 A'   10 A"   32 A'   33 A'   11 A"                 
  1.772   1.849   1.852   1.947   2.223   2.328   2.338   2.517
 34 A'   35 A'   12 A"   36 A'   37 A'   13 A"   38 A'   39 A'                 
  2.695   2.717   2.925   3.014   3.587   3.599   3.755   3.774
 14 A"   40 A'   41 A'   42 A'   43 A'   15 A"   16 A"   44 A'                 
  3.826   3.835   3.913   3.913   4.368   4.574   5.092   6.260
 17 A"   45 A'   18 A"   46 A'   47 A'   48 A'   49 A'   19 A"                 
  6.304   6.459  35.170  35.758  66.755
 50 A'   51 A'   52 A'   53 A'   54 A'                                         

 Beta MOs, Restricted
 -- Occupied --                  
-24.707 -14.493 -14.418  -1.250  -1.087  -0.714  -0.612  -0.512
  1 A'    2 A'    3 A'    4 A'    5 A'    6 A'    7 A'    1 A"                 
 -0.497  -0.403  -0.394  -0.348
  8 A'    2 A"    9 A'   10 A'                                                 
 -- Virtual --                   
 -0.093  -0.022  -0.001   0.070   0.085   0.087   0.138   0.144
  3 A"   11 A'   12 A'   13 A'   14 A'    4 A"   15 A'   16 A'                 
  0.155   0.156   0.162   0.240   0.250   0.272   0.297   0.383
  5 A"   17 A'   18 A'   19 A'    6 A"   20 A'   21 A'   22 A'                 
  0.446   0.528   0.676   0.704   0.725   0.774   0.783   0.874
 23 A'   24 A'   25 A'    7 A"   26 A'   27 A'    8 A"   28 A'                 
  0.974   1.173   1.218   1.222   1.275   1.344   1.471   1.614
 29 A'   30 A'    9 A"   31 A'   10 A"   32 A'   33 A'   11 A"                 
  1.772   1.849   1.852   1.947   2.223   2.328   2.338   2.517
 34 A'   35 A'   12 A"   36 A'   37 A'   13 A"   38 A'   39 A'                 
  2.695   2.717   2.925   3.014   3.587   3.599   3.755   3.774
 14 A"   40 A'   41 A'   42 A'   43 A'   15 A"   16 A"   44 A'                 
  3.826   3.835   3.913   3.913   4.368   4.574   5.092   6.260
 17 A"   45 A'   18 A"   46 A'   47 A'   48 A'   49 A'   19 A"                 
  6.304   6.459  35.170  35.758  66.755
 50 A'   51 A'   52 A'   53 A'   54 A'                                         
 --------------------------------------------------------------

          Ground-State Mulliken Net Atomic Charges

     Atom                 Charge (a.u.)
  ----------------------------------------
      1 N                    -0.022753
      2 N                    -0.059073
      3 H                     0.221039
      4 F                    -0.139213
  ----------------------------------------
  Sum of atomic charges =    -0.000000

 -----------------------------------------------------------------
                    Cartesian Multipole Moments
 -----------------------------------------------------------------
    Charge (ESU x 10^10)
                 0.0000
    Dipole Moment (Debye)
         X      -1.1638      Y       1.5711      Z       0.0000
       Tot       1.9551
    Quadrupole Moments (Debye-Ang)
        XX     -19.0288     XY      -2.1319     YY     -15.6788
        XZ       0.0000     YZ       0.0000     ZZ     -16.0401
    Octopole Moments (Debye-Ang^2)
       XXX      10.8108    XXY       1.9785    XYY       0.5918
       YYY       4.0736    XXZ       0.0000    XYZ      -0.0000
       YYZ       0.0000    XZZ       2.5857    YZZ       0.2950
       ZZZ       0.0000
    Hexadecapole Moments (Debye-Ang^3)
      XXXX    -105.5246   XXXY      -5.6971   XXYY     -19.0071
      XYYY      -5.2112   YYYY     -30.3115   XXXZ       0.0000
      XXYZ       0.0000   XYYZ      -0.0000   YYYZ       0.0000
      XXZZ     -18.4614   XYZZ      -1.2457   YYZZ      -7.4234
      XZZZ      -0.0000   YZZZ       0.0000   ZZZZ     -12.9912
 -----------------------------------------------------------------
 Calculating analytic gradient of the SCF energy
 Gradient of SCF Energy
            1           2           3           4
    1   0.0151041  -0.0065705   0.0037237  -0.0122573
    2   0.0221394   0.0011508  -0.0098967  -0.0133935
    3  -0.0000000   0.0000000  -0.0000000  -0.0000000
 Max gradient component =       2.214E-02
 RMS gradient           =       1.002E-02
 Gradient time:  CPU 0.70 s  wall 0.70 s
 Geometry Optimization Parameters
   NAtoms,    NIC,     NZ,  NCons,   NDum,   NFix, NCnnct, MaxDiis
        4      14       4       0       0       0       0       0

 Cartesian Hessian Update
 Hessian Updated using BFGS Update


** GEOMETRY OPTIMIZATION IN DELOCALIZED INTERNAL COORDINATES **
   Searching for a Minimum

   Optimization Cycle:   3

                       Coordinates (Angstroms)
     ATOM                X               Y               Z
      1  N        -0.1550101377   -0.5340537293    0.0000000000
      2  N        -1.1794387803    0.0822634183    0.0000000000
      3  H        -1.0052856920    1.0918854712    0.0000000000
      4  F         1.0091999913    0.3177858145    0.0000000000
   Point Group: cs    Number of degrees of freedom:     5


   Energy is   -209.917493159

 Hessian Updated using BFGS Update

  5 Hessian modes will be used to form the next step
  Hessian Eigenvalues:
     0.162316    0.243500    0.358808    0.561794    0.827229

 Minimum Search - Taking Simple RFO Step
 Searching for Lamda that Minimizes Along All modes
 Value Taken    Lamda =  -0.00229103
 Step Taken.  Stepsize is  0.102736

                             Maximum     Tolerance    Cnvgd?
         Gradient           0.014482      0.000300      NO
         Displacement       0.062926      0.001200      NO
         Energy change     -0.002624      0.000001      NO


 New Cartesian Coordinates Obtained by Inverse Iteration

 Displacement from previous Coordinates is:  0.096046
 ----------------------------------------------------------------
             Standard Nuclear Orientation (Angstroms)
    I     Atom           X                Y                Z
 ----------------------------------------------------------------
    1      N      -0.1638003166    -0.5518543497     0.0000000000
    2      N      -1.1696825246     0.0857871873     0.0000000000
    3      H      -1.0360368946     1.1075901940     0.0000000000
    4      F       1.0389851170     0.3163579431     0.0000000000
 ----------------------------------------------------------------
 Molecular Point Group                 Cs    NOp =  2
 Largest Abelian Subgroup              Cs    NOp =  2
 Nuclear Repulsion Energy =    66.9739135204 hartrees
 There are       12 alpha and       12 beta electrons
 Applying Cartesian multipole field
    Component          Value
    ---------          -----
     (2,0,0)        1.00000E-11
     (0,2,0)        2.00000E-11
     (0,0,2)       -3.00000E-11
 Nucleus-field energy     =     0.0000000010 hartrees
 Requested basis set is 6-311++G(d,p)
 There are 23 shells and 73 basis functions
 A cutoff of  1.0D-11 yielded    274 shell pairs
 There are      2801 function pairs (      3041 Cartesian)
 Smallest overlap matrix eigenvalue = 2.15E-04
 Guess MOs from SCF MO coefficient file

 -----------------------------------------------------------------------
  General SCF calculation program by
  Eric Jon Sundstrom, Paul Horn, Yuezhi Mao, Dmitri Zuev, Alec White,
  David Stuck, Shaama M.S., Shane Yost, Joonho Lee, David Small,
  Daniel Levine, Susi Lehtola, Hugh Burton, Evgeny Epifanovsky
 -----------------------------------------------------------------------
 Exchange:     0.2000 Hartree-Fock + 0.0800 Slater + 0.7200 B88
 Correlation:  0.1900 VWN1RPA + 0.8100 LYP
 Using SG-1 standard quadrature grid
 A restricted SCF calculation will be
 performed using DIIS
 SCF converges when DIIS error is below 1.0e-08
 ---------------------------------------
  Cycle       Energy         DIIS error
 ---------------------------------------
    1    -209.9176307148      1.25e-03  
    2    -209.9189684769      1.87e-04  
    3    -209.9189767413      1.72e-04  
    4    -209.9189832665      1.33e-04  
    5    -209.9189921060      1.80e-05  
    6    -209.9189921728      1.32e-05  
    7    -209.9189922572      1.61e-06  
    8    -209.9189922586      5.11e-07  
    9    -209.9189922587      8.33e-08  
   10    -209.9189922587      1.84e-08  
   11    -209.9189922587      1.64e-09  Convergence criterion met
 ---------------------------------------
 SCF time:   CPU 2.80s  wall 3.00s 
 SCF   energy in the final basis set =     -209.9189922587
 Total energy in the final basis set =     -209.9189922587

 --------------------------------------------------------------
             Orbital Energies (a.u.) and Symmetries
 --------------------------------------------------------------

 Alpha MOs, Restricted
 -- Occupied --                  
-24.694 -14.496 -14.424  -1.229  -1.089  -0.717  -0.603  -0.505
  1 A'    2 A'    3 A'    4 A'    5 A'    6 A'    7 A'    1 A"                 
 -0.490  -0.400  -0.391  -0.349
  8 A'    2 A"    9 A'   10 A'                                                 
 -- Virtual --                   
 -0.096  -0.036  -0.005   0.069   0.084   0.087   0.138   0.142
  3 A"   11 A'   12 A'   13 A'   14 A'    4 A"   15 A'   16 A'                 
  0.152   0.155   0.164   0.240   0.252   0.272   0.295   0.382
 17 A'    5 A"   18 A'   19 A'    6 A"   20 A'   21 A'   22 A'                 
  0.449   0.525   0.668   0.702   0.726   0.775   0.781   0.869
 23 A'   24 A'   25 A'    7 A"   26 A'   27 A'    8 A"   28 A'                 
  0.973   1.170   1.217   1.260   1.279   1.354   1.462   1.617
 29 A'   30 A'    9 A"   31 A'   10 A"   32 A'   33 A'   11 A"                 
  1.744   1.827   1.850   1.949   2.230   2.316   2.340   2.499
 34 A'   35 A'   12 A"   36 A'   37 A'   13 A"   38 A'   39 A'                 
  2.702   2.714   2.962   2.995   3.593   3.605   3.770   3.788
 14 A"   40 A'   41 A'   42 A'   43 A'   15 A"   16 A"   44 A'                 
  3.819   3.823   3.896   3.921   4.327   4.539   5.047   6.272
 45 A'   17 A"   18 A"   46 A'   47 A'   48 A'   49 A'   19 A"                 
  6.312   6.412  35.162  35.770  66.766
 50 A'   51 A'   52 A'   53 A'   54 A'                                         

 Beta MOs, Restricted
 -- Occupied --                  
-24.694 -14.496 -14.424  -1.229  -1.089  -0.717  -0.603  -0.505
  1 A'    2 A'    3 A'    4 A'    5 A'    6 A'    7 A'    1 A"                 
 -0.490  -0.400  -0.391  -0.349
  8 A'    2 A"    9 A'   10 A'                                                 
 -- Virtual --                   
 -0.096  -0.036  -0.005   0.069   0.084   0.087   0.138   0.142
  3 A"   11 A'   12 A'   13 A'   14 A'    4 A"   15 A'   16 A'                 
  0.152   0.155   0.164   0.240   0.252   0.272   0.295   0.382
 17 A'    5 A"   18 A'   19 A'    6 A"   20 A'   21 A'   22 A'                 
  0.449   0.525   0.668   0.702   0.726   0.775   0.781   0.869
 23 A'   24 A'   25 A'    7 A"   26 A'   27 A'    8 A"   28 A'                 
  0.973   1.170   1.217   1.260   1.279   1.354   1.462   1.617
 29 A'   30 A'    9 A"   31 A'   10 A"   32 A'   33 A'   11 A"                 
  1.744   1.827   1.850   1.949   2.230   2.316   2.340   2.499
 34 A'   35 A'   12 A"   36 A'   37 A'   13 A"   38 A'   39 A'                 
  2.702   2.714   2.962   2.995   3.593   3.605   3.770   3.788
 14 A"   40 A'   41 A'   42 A'   43 A'   15 A"   16 A"   44 A'                 
  3.819   3.823   3.896   3.921   4.327   4.539   5.047   6.272
 45 A'   17 A"   18 A"   46 A'   47 A'   48 A'   49 A'   19 A"                 
  6.312   6.412  35.162  35.770  66.766
 50 A'   51 A'   52 A'   53 A'   54 A'                                         
 --------------------------------------------------------------

          Ground-State Mulliken Net Atomic Charges

     Atom                 Charge (a.u.)
  ----------------------------------------
      1 N                     0.003006
      2 N                    -0.066466
      3 H                     0.237436
      4 F                    -0.173977
  ----------------------------------------
  Sum of atomic charges =    -0.000000

 -----------------------------------------------------------------
                    Cartesian Multipole Moments
 -----------------------------------------------------------------
    Charge (ESU x 10^10)
                -0.0000
    Dipole Moment (Debye)
         X      -1.5148      Y       1.5403      Z      -0.0000
       Tot       2.1604
    Quadrupole Moments (Debye-Ang)
        XX     -19.0024     XY      -2.3191     YY     -15.5030
        XZ      -0.0000     YZ       0.0000     ZZ     -16.0627
    Octopole Moments (Debye-Ang^2)
       XXX       9.4080    XXY       2.1901    XYY       0.1346
       YYY       4.3652    XXZ       0.0000    XYZ       0.0000
       YYZ       0.0000    XZZ       2.3007    YZZ       0.3232
       ZZZ      -0.0000
    Hexadecapole Moments (Debye-Ang^3)
      XXXX    -106.7791   XXXY      -6.1901   XXYY     -19.0783
      XYYY      -5.7473   YYYY     -30.5393   XXXZ      -0.0000
      XXYZ       0.0000   XYYZ      -0.0000   YYYZ       0.0000
      XXZZ     -18.7266   XYZZ      -1.3192   YYZZ      -7.5026
      XZZZ      -0.0000   YZZZ       0.0000   ZZZZ     -13.0030
 -----------------------------------------------------------------
 Calculating analytic gradient of the SCF energy
 Gradient of SCF Energy
            1           2           3           4
    1   0.0095992  -0.0037708  -0.0003723  -0.0054561
    2   0.0062936   0.0024155  -0.0025319  -0.0061773
    3  -0.0000000   0.0000000  -0.0000000   0.0000000
 Max gradient component =       9.599E-03
 RMS gradient           =       4.342E-03
 Gradient time:  CPU 0.70 s  wall 0.70 s
 Geometry Optimization Parameters
   NAtoms,    NIC,     NZ,  NCons,   NDum,   NFix, NCnnct, MaxDiis
        4      14       4       0       0       0       0       0

 Cartesian Hessian Update
 Hessian Updated using BFGS Update


** GEOMETRY OPTIMIZATION IN DELOCALIZED INTERNAL COORDINATES **
   Searching for a Minimum

   Optimization Cycle:   4

                       Coordinates (Angstroms)
     ATOM                X               Y               Z
      1  N        -0.1638003166   -0.5518543497    0.0000000000
      2  N        -1.1696825246    0.0857871873    0.0000000000
      3  H        -1.0360368946    1.1075901940    0.0000000000
      4  F         1.0389851170    0.3163579431    0.0000000000
   Point Group: cs    Number of degrees of freedom:     5


   Energy is   -209.918992259

 Hessian Updated using BFGS Update

  5 Hessian modes will be used to form the next step
  Hessian Eigenvalues:
     0.125856    0.217801    0.354158    0.537622    0.850272

 Minimum Search - Taking Simple RFO Step
 Searching for Lamda that Minimizes Along All modes
 Value Taken    Lamda =  -0.00065014
 Step Taken.  Stepsize is  0.067073

                             Maximum     Tolerance    Cnvgd?
         Gradient           0.007523      0.000300      NO
         Displacement       0.046046      0.001200      NO
         Energy change     -0.001499      0.000001      NO


 New Cartesian Coordinates Obtained by Inverse Iteration

 Displacement from previous Coordinates is:  0.045705
 ----------------------------------------------------------------
             Standard Nuclear Orientation (Angstroms)
    I     Atom           X                Y                Z
 ----------------------------------------------------------------
    1      N      -0.1780517227    -0.5634260027     0.0000000000
    2      N      -1.1684422679     0.0845128996     0.0000000000
    3      H      -1.0319185816     1.1082584265     0.0000000000
    4      F       1.0478779534     0.3285356513     0.0000000000
 ----------------------------------------------------------------
 Molecular Point Group                 Cs    NOp =  2
 Largest Abelian Subgroup              Cs    NOp =  2
 Nuclear Repulsion Energy =    66.5547221576 hartrees
 There are       12 alpha and       12 beta electrons
 Applying Cartesian multipole field
    Component          Value
    ---------          -----
     (2,0,0)        1.00000E-11
     (0,2,0)        2.00000E-11
     (0,0,2)       -3.00000E-11
 Nucleus-field energy     =     0.0000000011 hartrees
 Requested basis set is 6-311++G(d,p)
 There are 23 shells and 73 basis functions
 A cutoff of  1.0D-11 yielded    273 shell pairs
 There are      2797 function pairs (      3037 Cartesian)
 Smallest overlap matrix eigenvalue = 2.11E-04
 Guess MOs from SCF MO coefficient file

 -----------------------------------------------------------------------
  General SCF calculation program by
  Eric Jon Sundstrom, Paul Horn, Yuezhi Mao, Dmitri Zuev, Alec White,
  David Stuck, Shaama M.S., Shane Yost, Joonho Lee, David Small,
  Daniel Levine, Susi Lehtola, Hugh Burton, Evgeny Epifanovsky
 -----------------------------------------------------------------------
 Exchange:     0.2000 Hartree-Fock + 0.0800 Slater + 0.7200 B88
 Correlation:  0.1900 VWN1RPA + 0.8100 LYP
 Using SG-1 standard quadrature grid
 A restricted SCF calculation will be
 performed using DIIS
 SCF converges when DIIS error is below 1.0e-08
 ---------------------------------------
  Cycle       Energy         DIIS error
 ---------------------------------------
    1    -209.9186362962      9.09e-04  
    2    -209.9193491642      1.72e-04  
    3    -209.9193427420      2.13e-04  
    4    -209.9193631305      1.05e-04  
    5    -209.9193683670      2.16e-05  
    6    -209.9193685528      1.39e-05  
    7    -209.9193686394      1.70e-06  
    8    -209.9193686413      4.40e-07  
    9    -209.9193686414      7.72e-08  
   10    -209.9193686414      1.92e-08  
   11    -209.9193686414      1.34e-09  Convergence criterion met
 ---------------------------------------
 SCF time:   CPU 2.80s  wall 3.00s 
 SCF   energy in the final basis set =     -209.9193686414
 Total energy in the final basis set =     -209.9193686414

 --------------------------------------------------------------
             Orbital Energies (a.u.) and Symmetries
 --------------------------------------------------------------

 Alpha MOs, Restricted
 -- Occupied --                  
-24.684 -14.497 -14.428  -1.216  -1.094  -0.719  -0.597  -0.502
  1 A'    2 A'    3 A'    4 A'    5 A'    6 A'    7 A'    1 A"                 
 -0.487  -0.396  -0.389  -0.350
  8 A'    2 A"    9 A'   10 A'                                                 
 -- Virtual --                   
 -0.097  -0.048  -0.007   0.069   0.083   0.086   0.137   0.142
  3 A"   11 A'   12 A'   13 A'   14 A'    4 A"   15 A'   16 A'                 
  0.150   0.156   0.163   0.240   0.252   0.272   0.296   0.385
 17 A'    5 A"   18 A'   19 A'    6 A"   20 A'   21 A'   22 A'                 
  0.452   0.522   0.663   0.699   0.724   0.776   0.780   0.868
 23 A'   24 A'   25 A'    7 A"   26 A'   27 A'    8 A"   28 A'                 
  0.972   1.170   1.215   1.265   1.282   1.361   1.465   1.618
 29 A'   30 A'    9 A"   31 A'   10 A"   32 A'   33 A'   11 A"                 
  1.728   1.815   1.847   1.945   2.238   2.313   2.347   2.498
 34 A'   35 A'   12 A"   36 A'   37 A'   13 A"   38 A'   39 A'                 
  2.711   2.715   2.979   2.994   3.599   3.609   3.780   3.796
 14 A"   40 A'   41 A'   42 A'   43 A'   15 A"   16 A"   44 A'                 
  3.812   3.822   3.889   3.929   4.318   4.502   5.010   6.280
 45 A'   17 A"   18 A"   46 A'   47 A'   48 A'   49 A'   19 A"                 
  6.319   6.387  35.155  35.798  66.774
 50 A'   51 A'   52 A'   53 A'   54 A'                                         

 Beta MOs, Restricted
 -- Occupied --                  
-24.684 -14.497 -14.428  -1.216  -1.094  -0.719  -0.597  -0.502
  1 A'    2 A'    3 A'    4 A'    5 A'    6 A'    7 A'    1 A"                 
 -0.487  -0.396  -0.389  -0.350
  8 A'    2 A"    9 A'   10 A'                                                 
 -- Virtual --                   
 -0.097  -0.048  -0.007   0.069   0.083   0.086   0.137   0.142
  3 A"   11 A'   12 A'   13 A'   14 A'    4 A"   15 A'   16 A'                 
  0.150   0.156   0.163   0.240   0.252   0.272   0.296   0.385
 17 A'    5 A"   18 A'   19 A'    6 A"   20 A'   21 A'   22 A'                 
  0.452   0.522   0.663   0.699   0.724   0.776   0.780   0.868
 23 A'   24 A'   25 A'    7 A"   26 A'   27 A'    8 A"   28 A'                 
  0.972   1.170   1.215   1.265   1.282   1.361   1.465   1.618
 29 A'   30 A'    9 A"   31 A'   10 A"   32 A'   33 A'   11 A"                 
  1.728   1.815   1.847   1.945   2.238   2.313   2.347   2.498
 34 A'   35 A'   12 A"   36 A'   37 A'   13 A"   38 A'   39 A'                 
  2.711   2.715   2.979   2.994   3.599   3.609   3.780   3.796
 14 A"   40 A'   41 A'   42 A'   43 A'   15 A"   16 A"   44 A'                 
  3.812   3.822   3.889   3.929   4.318   4.502   5.010   6.280
 45 A'   17 A"   18 A"   46 A'   47 A'   48 A'   49 A'   19 A"                 
  6.319   6.387  35.155  35.798  66.774
 50 A'   51 A'   52 A'   53 A'   54 A'                                         
 --------------------------------------------------------------

          Ground-State Mulliken Net Atomic Charges

     Atom                 Charge (a.u.)
  ----------------------------------------
      1 N                     0.020167
      2 N                    -0.064691
      3 H                     0.245990
      4 F                    -0.201467
  ----------------------------------------
  Sum of atomic charges =     0.000000

 -----------------------------------------------------------------
                    Cartesian Multipole Moments
 -----------------------------------------------------------------
    Charge (ESU x 10^10)
                 0.0000
    Dipole Moment (Debye)
         X      -1.7582      Y       1.4713      Z       0.0000
       Tot       2.2926
    Quadrupole Moments (Debye-Ang)
        XX     -19.0216     XY      -2.3726     YY     -15.4142
        XZ      -0.0000     YZ       0.0000     ZZ     -16.0664
    Octopole Moments (Debye-Ang^2)
       XXX       8.8397    XXY       2.1111    XYY      -0.0026
       YYY       4.3303    XXZ       0.0000    XYZ      -0.0000
       YYZ      -0.0000    XZZ       2.1906    YZZ       0.2866
       ZZZ       0.0000
    Hexadecapole Moments (Debye-Ang^3)
      XXXX    -107.3804   XXXY      -6.6584   XXYY     -19.2399
      XYYY      -6.3043   YYYY     -30.9254   XXXZ      -0.0000
      XXYZ      -0.0000   XYYZ      -0.0000   YYYZ       0.0000
      XXZZ     -18.8303   XYZZ      -1.4818   YYZZ      -7.5782
      XZZZ      -0.0000   YZZZ       0.0000   ZZZZ     -12.9893
 -----------------------------------------------------------------
 Calculating analytic gradient of the SCF energy
 Gradient of SCF Energy
            1           2           3           4
    1   0.0000965   0.0017306  -0.0001160  -0.0017111
    2   0.0026845  -0.0008771  -0.0004165  -0.0013908
    3  -0.0000000   0.0000000  -0.0000000  -0.0000000
 Max gradient component =       2.684E-03
 RMS gradient           =       1.156E-03
 Gradient time:  CPU 0.70 s  wall 0.70 s
 Geometry Optimization Parameters
   NAtoms,    NIC,     NZ,  NCons,   NDum,   NFix, NCnnct, MaxDiis
        4      14       4       0       0       0       0       0

 Cartesian Hessian Update
 Hessian Updated using BFGS Update


** GEOMETRY OPTIMIZATION IN DELOCALIZED INTERNAL COORDINATES **
   Searching for a Minimum

   Optimization Cycle:   5

                       Coordinates (Angstroms)
     ATOM                X               Y               Z
      1  N        -0.1780517227   -0.5634260027    0.0000000000
      2  N        -1.1684422679    0.0845128996    0.0000000000
      3  H        -1.0319185816    1.1082584265    0.0000000000
      4  F         1.0478779534    0.3285356513    0.0000000000
   Point Group: cs    Number of degrees of freedom:     5


   Energy is   -209.919368641

 Hessian Updated using BFGS Update

  5 Hessian modes will be used to form the next step
  Hessian Eigenvalues:
     0.104586    0.208071    0.353656    0.536737    0.885307

 Minimum Search - Taking Simple RFO Step
 Searching for Lamda that Minimizes Along All modes
 Value Taken    Lamda =  -0.00004001
 Step Taken.  Stepsize is  0.017468

                             Maximum     Tolerance    Cnvgd?
         Gradient           0.002795      0.000300      NO
         Displacement       0.010575      0.001200      NO
         Energy change     -0.000376      0.000001      NO


 New Cartesian Coordinates Obtained by Inverse Iteration

 Displacement from previous Coordinates is:  0.012271
 ----------------------------------------------------------------
             Standard Nuclear Orientation (Angstroms)
    I     Atom           X                Y                Z
 ----------------------------------------------------------------
    1      N      -0.1810001825    -0.5665932046     0.0000000000
    2      N      -1.1694806602     0.0845352396     0.0000000000
    3      H      -1.0317551754     1.1086539214     0.0000000000
    4      F       1.0517013994     0.3312850183     0.0000000000
 ----------------------------------------------------------------
 Molecular Point Group                 Cs    NOp =  2
 Largest Abelian Subgroup              Cs    NOp =  2
 Nuclear Repulsion Energy =    66.3821920077 hartrees
 There are       12 alpha and       12 beta electrons
 Applying Cartesian multipole field
    Component          Value
    ---------          -----
     (2,0,0)        1.00000E-11
     (0,2,0)        2.00000E-11
     (0,0,2)       -3.00000E-11
 Nucleus-field energy     =     0.0000000011 hartrees
 Requested basis set is 6-311++G(d,p)
 There are 23 shells and 73 basis functions
 A cutoff of  1.0D-11 yielded    273 shell pairs
 There are      2797 function pairs (      3037 Cartesian)
 Smallest overlap matrix eigenvalue = 2.12E-04
 Guess MOs from SCF MO coefficient file

 -----------------------------------------------------------------------
  General SCF calculation program by
  Eric Jon Sundstrom, Paul Horn, Yuezhi Mao, Dmitri Zuev, Alec White,
  David Stuck, Shaama M.S., Shane Yost, Joonho Lee, David Small,
  Daniel Levine, Susi Lehtola, Hugh Burton, Evgeny Epifanovsky
 -----------------------------------------------------------------------
 Exchange:     0.2000 Hartree-Fock + 0.0800 Slater + 0.7200 B88
 Correlation:  0.1900 VWN1RPA + 0.8100 LYP
 Using SG-1 standard quadrature grid
 A restricted SCF calculation will be
 performed using DIIS
 SCF converges when DIIS error is below 1.0e-08
 ---------------------------------------
  Cycle       Energy         DIIS error
 ---------------------------------------
    1    -209.9193504352      2.14e-04  
    2    -209.9193894400      3.37e-05  
    3    -209.9193880987      6.46e-05  
    4    -209.9193903604      1.06e-05  
    5    -209.9193903987      2.45e-06  
    6    -209.9193904004      1.91e-06  
    7    -209.9193904022      6.99e-07  
    8    -209.9193904024      7.30e-08  
    9    -209.9193904024      1.63e-08  
   10    -209.9193904024      4.01e-09  Convergence criterion met
 ---------------------------------------
 SCF time:   CPU 2.54s  wall 2.00s 
 SCF   energy in the final basis set =     -209.9193904024
 Total energy in the final basis set =     -209.9193904024

 --------------------------------------------------------------
             Orbital Energies (a.u.) and Symmetries
 --------------------------------------------------------------

 Alpha MOs, Restricted
 -- Occupied --                  
-24.682 -14.498 -14.429  -1.212  -1.094  -0.719  -0.595  -0.501
  1 A'    2 A'    3 A'    4 A'    5 A'    6 A'    7 A'    1 A"                 
 -0.486  -0.395  -0.389  -0.350
  8 A'    2 A"    9 A'   10 A'                                                 
 -- Virtual --                   
 -0.098  -0.052  -0.007   0.069   0.083   0.086   0.137   0.141
  3 A"   11 A'   12 A'   13 A'   14 A'    4 A"   15 A'   16 A'                 
  0.149   0.155   0.163   0.240   0.253   0.272   0.296   0.384
 17 A'    5 A"   18 A'   19 A'    6 A"   20 A'   21 A'   22 A'                 
  0.452   0.521   0.662   0.698   0.724   0.776   0.779   0.867
 23 A'   24 A'   25 A'    7 A"   26 A'   27 A'    8 A"   28 A'                 
  0.972   1.170   1.214   1.267   1.283   1.362   1.464   1.618
 29 A'   30 A'    9 A"   31 A'   10 A"   32 A'   33 A'   11 A"                 
  1.725   1.812   1.847   1.944   2.240   2.312   2.347   2.497
 34 A'   35 A'   12 A"   36 A'   37 A'   13 A"   38 A'   39 A'                 
  2.711   2.715   2.981   2.992   3.601   3.609   3.783   3.797
 14 A"   40 A'   41 A'   42 A'   43 A'   15 A"   16 A"   44 A'                 
  3.811   3.822   3.886   3.929   4.314   4.490   5.001   6.282
 45 A'   17 A"   18 A"   46 A'   47 A'   48 A'   49 A'   19 A"                 
  6.321   6.381  35.154  35.796  66.775
 50 A'   51 A'   52 A'   53 A'   54 A'                                         

 Beta MOs, Restricted
 -- Occupied --                  
-24.682 -14.498 -14.429  -1.212  -1.094  -0.719  -0.595  -0.501
  1 A'    2 A'    3 A'    4 A'    5 A'    6 A'    7 A'    1 A"                 
 -0.486  -0.395  -0.389  -0.350
  8 A'    2 A"    9 A'   10 A'                                                 
 -- Virtual --                   
 -0.098  -0.052  -0.007   0.069   0.083   0.086   0.137   0.141
  3 A"   11 A'   12 A'   13 A'   14 A'    4 A"   15 A'   16 A'                 
  0.149   0.155   0.163   0.240   0.253   0.272   0.296   0.384
 17 A'    5 A"   18 A'   19 A'    6 A"   20 A'   21 A'   22 A'                 
  0.452   0.521   0.662   0.698   0.724   0.776   0.779   0.867
 23 A'   24 A'   25 A'    7 A"   26 A'   27 A'    8 A"   28 A'                 
  0.972   1.170   1.214   1.267   1.283   1.362   1.464   1.618
 29 A'   30 A'    9 A"   31 A'   10 A"   32 A'   33 A'   11 A"                 
  1.725   1.812   1.847   1.944   2.240   2.312   2.347   2.497
 34 A'   35 A'   12 A"   36 A'   37 A'   13 A"   38 A'   39 A'                 
  2.711   2.715   2.981   2.992   3.601   3.609   3.783   3.797
 14 A"   40 A'   41 A'   42 A'   43 A'   15 A"   16 A"   44 A'                 
  3.811   3.822   3.886   3.929   4.314   4.490   5.001   6.282
 45 A'   17 A"   18 A"   46 A'   47 A'   48 A'   49 A'   19 A"                 
  6.321   6.381  35.154  35.796  66.775
 50 A'   51 A'   52 A'   53 A'   54 A'                                         
 --------------------------------------------------------------

          Ground-State Mulliken Net Atomic Charges

     Atom                 Charge (a.u.)
  ----------------------------------------
      1 N                     0.024622
      2 N                    -0.064744
      3 H                     0.248095
      4 F                    -0.207974
  ----------------------------------------
  Sum of atomic charges =    -0.000000

 -----------------------------------------------------------------
                    Cartesian Multipole Moments
 -----------------------------------------------------------------
    Charge (ESU x 10^10)
                -0.0000
    Dipole Moment (Debye)
         X      -1.8164      Y       1.4545      Z      -0.0000
       Tot       2.3270
    Quadrupole Moments (Debye-Ang)
        XX     -19.0323     XY      -2.3871     YY     -15.3936
        XZ       0.0000     YZ      -0.0000     ZZ     -16.0735
    Octopole Moments (Debye-Ang^2)
       XXX       8.6975    XXY       2.0974    XYY      -0.0388
       YYY       4.3266    XXZ      -0.0000    XYZ       0.0000
       YYZ      -0.0000    XZZ       2.1652    YZZ       0.2797
       ZZZ      -0.0000
    Hexadecapole Moments (Debye-Ang^3)
      XXXX    -107.7665   XXXY      -6.7731   XXYY     -19.3168
      XYYY      -6.4363   YYYY     -31.0319   XXXZ       0.0000
      XXYZ      -0.0000   XYYZ       0.0000   YYYZ      -0.0000
      XXZZ     -18.8973   XYZZ      -1.5197   YYZZ      -7.6011
      XZZZ       0.0000   YZZZ      -0.0000   ZZZZ     -12.9975
 -----------------------------------------------------------------
 Calculating analytic gradient of the SCF energy
 Gradient of SCF Energy
            1           2           3           4
    1   0.0003323   0.0000141  -0.0000961  -0.0002504
    2  -0.0000591   0.0000848   0.0000672  -0.0000930
    3   0.0000000  -0.0000000  -0.0000000  -0.0000000
 Max gradient component =       3.323E-04
 RMS gradient           =       1.311E-04
 Gradient time:  CPU 0.70 s  wall 0.70 s
 Geometry Optimization Parameters
   NAtoms,    NIC,     NZ,  NCons,   NDum,   NFix, NCnnct, MaxDiis
        4      14       4       0       0       0       0       0

 Cartesian Hessian Update
 Hessian Updated using BFGS Update


** GEOMETRY OPTIMIZATION IN DELOCALIZED INTERNAL COORDINATES **
   Searching for a Minimum

   Optimization Cycle:   6

                       Coordinates (Angstroms)
     ATOM                X               Y               Z
      1  N        -0.1810001825   -0.5665932046    0.0000000000
      2  N        -1.1694806602    0.0845352396    0.0000000000
      3  H        -1.0317551754    1.1086539214    0.0000000000
      4  F         1.0517013994    0.3312850183    0.0000000000
   Point Group: cs    Number of degrees of freedom:     5


   Energy is   -209.919390402

 Hessian Updated using BFGS Update

  5 Hessian modes will be used to form the next step
  Hessian Eigenvalues:
     0.093828    0.200786    0.354254    0.543498    0.912809

 Minimum Search - Taking Simple RFO Step
 Searching for Lamda that Minimizes Along All modes
 Value Taken    Lamda =   0.00000000
 Step Taken.  Stepsize is  0.002566

                             Maximum     Tolerance    Cnvgd?
         Gradient           0.000312      0.000300      NO
         Displacement       0.001538      0.001200      NO
         Energy change     -0.000022      0.000001      NO


 New Cartesian Coordinates Obtained by Inverse Iteration

 Displacement from previous Coordinates is:  0.002044
 ----------------------------------------------------------------
             Standard Nuclear Orientation (Angstroms)
    I     Atom           X                Y                Z
 ----------------------------------------------------------------
    1      N      -0.1816175826    -0.5667806060     0.0000000000
    2      N      -1.1697273007     0.0844554837     0.0000000000
    3      H      -1.0314041217     1.1084235616     0.0000000000
    4      F       1.0522143864     0.3317825354     0.0000000000
 ----------------------------------------------------------------
 Molecular Point Group                 Cs    NOp =  2
 Largest Abelian Subgroup              Cs    NOp =  2
 Nuclear Repulsion Energy =    66.3633417060 hartrees
 There are       12 alpha and       12 beta electrons
 Applying Cartesian multipole field
    Component          Value
    ---------          -----
     (2,0,0)        1.00000E-11
     (0,2,0)        2.00000E-11
     (0,0,2)       -3.00000E-11
 Nucleus-field energy     =     0.0000000011 hartrees
 Requested basis set is 6-311++G(d,p)
 There are 23 shells and 73 basis functions
 A cutoff of  1.0D-11 yielded    273 shell pairs
 There are      2797 function pairs (      3037 Cartesian)
 Smallest overlap matrix eigenvalue = 2.12E-04
 Guess MOs from SCF MO coefficient file

 -----------------------------------------------------------------------
  General SCF calculation program by
  Eric Jon Sundstrom, Paul Horn, Yuezhi Mao, Dmitri Zuev, Alec White,
  David Stuck, Shaama M.S., Shane Yost, Joonho Lee, David Small,
  Daniel Levine, Susi Lehtola, Hugh Burton, Evgeny Epifanovsky
 -----------------------------------------------------------------------
 Exchange:     0.2000 Hartree-Fock + 0.0800 Slater + 0.7200 B88
 Correlation:  0.1900 VWN1RPA + 0.8100 LYP
 Using SG-1 standard quadrature grid
 A restricted SCF calculation will be
 performed using DIIS
 SCF converges when DIIS error is below 1.0e-08
 ---------------------------------------
  Cycle       Energy         DIIS error
 ---------------------------------------
    1    -209.9193898983      3.25e-05  
    2    -209.9193907995      6.04e-06  
    3    -209.9193908127      3.90e-06  
    4    -209.9193908155      3.09e-06  
    5    -209.9193908203      7.62e-07  
    6    -209.9193908205      1.98e-07  
    7    -209.9193908205      1.68e-07  
    8    -209.9193908205      1.72e-08  
    9    -209.9193908205      2.80e-09  Convergence criterion met
 ---------------------------------------
 SCF time:   CPU 2.29s  wall 2.00s 
 SCF   energy in the final basis set =     -209.9193908205
 Total energy in the final basis set =     -209.9193908205

 --------------------------------------------------------------
             Orbital Energies (a.u.) and Symmetries
 --------------------------------------------------------------

 Alpha MOs, Restricted
 -- Occupied --                  
-24.681 -14.498 -14.429  -1.212  -1.094  -0.719  -0.595  -0.501
  1 A'    2 A'    3 A'    4 A'    5 A'    6 A'    7 A'    1 A"                 
 -0.486  -0.395  -0.389  -0.350
  8 A'    2 A"    9 A'   10 A'                                                 
 -- Virtual --                   
 -0.098  -0.052  -0.007   0.069   0.082   0.086   0.137   0.141
  3 A"   11 A'   12 A'   13 A'   14 A'    4 A"   15 A'   16 A'                 
  0.149   0.156   0.163   0.240   0.253   0.272   0.296   0.384
 17 A'    5 A"   18 A'   19 A'    6 A"   20 A'   21 A'   22 A'                 
  0.452   0.521   0.662   0.698   0.723   0.776   0.779   0.867
 23 A'   24 A'   25 A'    7 A"   26 A'   27 A'    8 A"   28 A'                 
  0.972   1.170   1.214   1.267   1.283   1.363   1.464   1.618
 29 A'   30 A'    9 A"   31 A'   10 A"   32 A'   33 A'   11 A"                 
  1.724   1.812   1.847   1.944   2.241   2.312   2.347   2.497
 34 A'   35 A'   12 A"   36 A'   37 A'   13 A"   38 A'   39 A'                 
  2.711   2.715   2.981   2.993   3.602   3.609   3.783   3.798
 14 A"   40 A'   41 A'   42 A'   43 A'   15 A"   16 A"   44 A'                 
  3.811   3.822   3.886   3.930   4.314   4.489   5.000   6.282
 45 A'   17 A"   18 A"   46 A'   47 A'   48 A'   49 A'   19 A"                 
  6.321   6.380  35.153  35.797  66.776
 50 A'   51 A'   52 A'   53 A'   54 A'                                         

 Beta MOs, Restricted
 -- Occupied --                  
-24.681 -14.498 -14.429  -1.212  -1.094  -0.719  -0.595  -0.501
  1 A'    2 A'    3 A'    4 A'    5 A'    6 A'    7 A'    1 A"                 
 -0.486  -0.395  -0.389  -0.350
  8 A'    2 A"    9 A'   10 A'                                                 
 -- Virtual --                   
 -0.098  -0.052  -0.007   0.069   0.082   0.086   0.137   0.141
  3 A"   11 A'   12 A'   13 A'   14 A'    4 A"   15 A'   16 A'                 
  0.149   0.156   0.163   0.240   0.253   0.272   0.296   0.384
 17 A'    5 A"   18 A'   19 A'    6 A"   20 A'   21 A'   22 A'                 
  0.452   0.521   0.662   0.698   0.723   0.776   0.779   0.867
 23 A'   24 A'   25 A'    7 A"   26 A'   27 A'    8 A"   28 A'                 
  0.972   1.170   1.214   1.267   1.283   1.363   1.464   1.618
 29 A'   30 A'    9 A"   31 A'   10 A"   32 A'   33 A'   11 A"                 
  1.724   1.812   1.847   1.944   2.241   2.312   2.347   2.497
 34 A'   35 A'   12 A"   36 A'   37 A'   13 A"   38 A'   39 A'                 
  2.711   2.715   2.981   2.993   3.602   3.609   3.783   3.798
 14 A"   40 A'   41 A'   42 A'   43 A'   15 A"   16 A"   44 A'                 
  3.811   3.822   3.886   3.930   4.314   4.489   5.000   6.282
 45 A'   17 A"   18 A"   46 A'   47 A'   48 A'   49 A'   19 A"                 
  6.321   6.380  35.153  35.797  66.776
 50 A'   51 A'   52 A'   53 A'   54 A'                                         
 --------------------------------------------------------------

          Ground-State Mulliken Net Atomic Charges

     Atom                 Charge (a.u.)
  ----------------------------------------
      1 N                     0.025073
      2 N                    -0.064452
      3 H                     0.248319
      4 F                    -0.208941
  ----------------------------------------
  Sum of atomic charges =     0.000000

 -----------------------------------------------------------------
                    Cartesian Multipole Moments
 -----------------------------------------------------------------
    Charge (ESU x 10^10)
                -0.0000
    Dipole Moment (Debye)
         X      -1.8256      Y       1.4517      Z      -0.0000
       Tot       2.3325
    Quadrupole Moments (Debye-Ang)
        XX     -19.0334     XY      -2.3878     YY     -15.3919
        XZ      -0.0000     YZ       0.0000     ZZ     -16.0737
    Octopole Moments (Debye-Ang^2)
       XXX       8.6788    XXY       2.0908    XYY      -0.0415
       YYY       4.3194    XXZ       0.0000    XYZ      -0.0000
       YYZ       0.0000    XZZ       2.1619    YZZ       0.2773
       ZZZ      -0.0000
    Hexadecapole Moments (Debye-Ang^3)
      XXXX    -107.8206   XXXY      -6.7906   XXYY     -19.3299
      XYYY      -6.4571   YYYY     -31.0403   XXXZ      -0.0000
      XXYZ       0.0000   XYYZ      -0.0000   YYYZ       0.0000
      XXZZ     -18.9064   XYZZ      -1.5266   YYZZ      -7.6026
      XZZZ      -0.0000   YZZZ       0.0000   ZZZZ     -12.9972
 -----------------------------------------------------------------
 Calculating analytic gradient of the SCF energy
 Gradient of SCF Energy
            1           2           3           4
    1   0.0000002   0.0000568  -0.0000295  -0.0000276
    2  -0.0000003  -0.0000277  -0.0000107   0.0000386
    3   0.0000000   0.0000000  -0.0000000  -0.0000000
 Max gradient component =       5.682E-05
 RMS gradient           =       2.454E-05
 Gradient time:  CPU 0.70 s  wall 0.71 s
 Geometry Optimization Parameters
   NAtoms,    NIC,     NZ,  NCons,   NDum,   NFix, NCnnct, MaxDiis
        4      14       4       0       0       0       0       0

 Cartesian Hessian Update
 Hessian Updated using BFGS Update


** GEOMETRY OPTIMIZATION IN DELOCALIZED INTERNAL COORDINATES **
   Searching for a Minimum

   Optimization Cycle:   7

                       Coordinates (Angstroms)
     ATOM                X               Y               Z
      1  N        -0.1816175826   -0.5667806060    0.0000000000
      2  N        -1.1697273007    0.0844554837    0.0000000000
      3  H        -1.0314041217    1.1084235616    0.0000000000
      4  F         1.0522143864    0.3317825354    0.0000000000
   Point Group: cs    Number of degrees of freedom:     5


   Energy is   -209.919390821

 Hessian Updated using BFGS Update

  5 Hessian modes will be used to form the next step
  Hessian Eigenvalues:
     0.094917    0.195384    0.354807    0.523270    0.928595

 Minimum Search - Taking Simple RFO Step
 Searching for Lamda that Minimizes Along All modes
 Value Taken    Lamda =   0.00000000
 Step Taken.  Stepsize is  0.000133

                             Maximum     Tolerance    Cnvgd?
         Gradient           0.000040      0.000300     YES
         Displacement       0.000107      0.001200     YES
         Energy change     -0.000000      0.000001     YES


                       Distance Matrix (Angstroms)
             N (  1)   N (  2)   H (  3)
   N (  2)  1.183414
   H (  3)  1.878416  1.033269
   F (  4)  1.526354  2.235664  2.223654

 Final energy is   -209.91939082052855     


 ******************************
 **  OPTIMIZATION CONVERGED  **
 ******************************

                       Coordinates (Angstroms)
     ATOM                X               Y               Z
      1  N        -0.1816175826   -0.5667806060    0.0000000000
      2  N        -1.1697273007    0.0844554837    0.0000000000
      3  H        -1.0314041217    1.1084235616    0.0000000000
      4  F         1.0522143864    0.3317825354    0.0000000000

Z-matrix Print:
$molecule
0 1
N 
N  1 1.183414
H  2 1.033269 1 115.694529
F  1 1.526354 2 110.547478 3 -0.000000 0
$end


 --------------------------------------------------------------
             Orbital Energies (a.u.) and Symmetries
 --------------------------------------------------------------

 Alpha MOs, Restricted
 -- Occupied --                  
-24.681 -14.498 -14.429  -1.212  -1.094  -0.719  -0.595  -0.501
  1 A'    2 A'    3 A'    4 A'    5 A'    6 A'    7 A'    1 A"                 
 -0.486  -0.395  -0.389  -0.350
  8 A'    2 A"    9 A'   10 A'                                                 
 -- Virtual --                   
 -0.098  -0.052  -0.007   0.069   0.082   0.086   0.137   0.141
  3 A"   11 A'   12 A'   13 A'   14 A'    4 A"   15 A'   16 A'                 
  0.149   0.156   0.163   0.240   0.253   0.272   0.296   0.384
 17 A'    5 A"   18 A'   19 A'    6 A"   20 A'   21 A'   22 A'                 
  0.452   0.521   0.662   0.698   0.723   0.776   0.779   0.867
 23 A'   24 A'   25 A'    7 A"   26 A'   27 A'    8 A"   28 A'                 
  0.972   1.170   1.214   1.267   1.283   1.363   1.464   1.618
 29 A'   30 A'    9 A"   31 A'   10 A"   32 A'   33 A'   11 A"                 
  1.724   1.812   1.847   1.944   2.241   2.312   2.347   2.497
 34 A'   35 A'   12 A"   36 A'   37 A'   13 A"   38 A'   39 A'                 
  2.711   2.715   2.981   2.993   3.602   3.609   3.783   3.798
 14 A"   40 A'   41 A'   42 A'   43 A'   15 A"   16 A"   44 A'                 
  3.811   3.822   3.886   3.930   4.314   4.489   5.000   6.282
 45 A'   17 A"   18 A"   46 A'   47 A'   48 A'   49 A'   19 A"                 
  6.321   6.380  35.153  35.797  66.776
 50 A'   51 A'   52 A'   53 A'   54 A'                                         

 Beta MOs, Restricted
 -- Occupied --                  
-24.681 -14.498 -14.429  -1.212  -1.094  -0.719  -0.595  -0.501
  1 A'    2 A'    3 A'    4 A'    5 A'    6 A'    7 A'    1 A"                 
 -0.486  -0.395  -0.389  -0.350
  8 A'    2 A"    9 A'   10 A'                                                 
 -- Virtual --                   
 -0.098  -0.052  -0.007   0.069   0.082   0.086   0.137   0.141
  3 A"   11 A'   12 A'   13 A'   14 A'    4 A"   15 A'   16 A'                 
  0.149   0.156   0.163   0.240   0.253   0.272   0.296   0.384
 17 A'    5 A"   18 A'   19 A'    6 A"   20 A'   21 A'   22 A'                 
  0.452   0.521   0.662   0.698   0.723   0.776   0.779   0.867
 23 A'   24 A'   25 A'    7 A"   26 A'   27 A'    8 A"   28 A'                 
  0.972   1.170   1.214   1.267   1.283   1.363   1.464   1.618
 29 A'   30 A'    9 A"   31 A'   10 A"   32 A'   33 A'   11 A"                 
  1.724   1.812   1.847   1.944   2.241   2.312   2.347   2.497
 34 A'   35 A'   12 A"   36 A'   37 A'   13 A"   38 A'   39 A'                 
  2.711   2.715   2.981   2.993   3.602   3.609   3.783   3.798
 14 A"   40 A'   41 A'   42 A'   43 A'   15 A"   16 A"   44 A'                 
  3.811   3.822   3.886   3.930   4.314   4.489   5.000   6.282
 45 A'   17 A"   18 A"   46 A'   47 A'   48 A'   49 A'   19 A"                 
  6.321   6.380  35.153  35.797  66.776
 50 A'   51 A'   52 A'   53 A'   54 A'                                         
 --------------------------------------------------------------

          Ground-State Mulliken Net Atomic Charges

     Atom                 Charge (a.u.)
  ----------------------------------------
      1 N                     0.025073
      2 N                    -0.064452
      3 H                     0.248319
      4 F                    -0.208941
  ----------------------------------------
  Sum of atomic charges =     0.000000

 -----------------------------------------------------------------
                    Cartesian Multipole Moments
 -----------------------------------------------------------------
    Charge (ESU x 10^10)
                -0.0000
    Dipole Moment (Debye)
         X      -1.8256      Y       1.4517      Z      -0.0000
       Tot       2.3325
    Quadrupole Moments (Debye-Ang)
        XX     -19.0334     XY      -2.3878     YY     -15.3919
        XZ      -0.0000     YZ       0.0000     ZZ     -16.0737
    Octopole Moments (Debye-Ang^2)
       XXX       8.6788    XXY       2.0908    XYY      -0.0415
       YYY       4.3194    XXZ       0.0000    XYZ      -0.0000
       YYZ       0.0000    XZZ       2.1619    YZZ       0.2773
       ZZZ      -0.0000
    Hexadecapole Moments (Debye-Ang^3)
      XXXX    -107.8206   XXXY      -6.7906   XXYY     -19.3299
      XYYY      -6.4571   YYYY     -31.0403   XXXZ      -0.0000
      XXYZ       0.0000   XYYZ      -0.0000   YYYZ       0.0000
      XXZZ     -18.9064   XYZZ      -1.5266   YYZZ      -7.6026
      XZZZ      -0.0000   YZZZ       0.0000   ZZZZ     -12.9972
 -----------------------------------------------------------------
Archival summary:
1\1\TWL02\OPT\ProcedureUnspecified\BasisUnspecified\121\taweetha\TueOct3013:32:352018TueOct3013:32:352018\0\\#,OPT,ProcedureUnspecified,BasisUnspecified,\\0,1\N\N,1,1.18341\H,2,1.03327,1,115.695\F,1,1.52635,2,110.547,3,-0,0\\\@

 Total job time:  25.71s(wall), 24.21s(cpu) 
 Tue Oct 30 13:32:35 2018

        *************************************************************
        *                                                           *
        *  Thank you very much for using Q-Chem.  Have a nice day.  *
        *                                                           *
        *************************************************************


 
User input: 2 of 2 
 
Q-Chem Developer Version!
                  Welcome to Q-Chem
     A Quantum Leap Into The Future Of Chemistry


 Q-Chem 5.1, Q-Chem, Inc., Pleasanton, CA (2018)

 Yihan Shao,  Zhengting Gan,  E. Epifanovsky,  A. T. B. Gilbert,  M. Wormit,  
 J. Kussmann,  A. W. Lange,  A. Behn,  Jia Deng,  Xintian Feng,  D. Ghosh,  
 M. Goldey,  P. R. Horn,  L. D. Jacobson,  I. Kaliman,  T. Kus,  A. Landau,  
 Jie Liu,  E. I. Proynov,  R. M. Richard,  R. P. Steele,  E. J. Sundstrom,  
 H. L. Woodcock III,  P. M. Zimmerman,  D. Zuev,  B. Albrecht,  E. Alguire,  
 S. A. Baeppler,  D. Barton,  Z. Benda,  Y. A. Bernard,  E. J. Berquist,  
 K. B. Bravaya,  H. Burton,  D. Casanova,  Chun-Min Chang,  Yunqing Chen,  
 A. Chien,  K. D. Closser,  M. P. Coons,  S. Coriani,  S. Dasgupta,  
 A. L. Dempwolff,  M. Diedenhofen,  Hainam Do,  R. G. Edgar,  Po-Tung Fang,  
 S. Faraji,  S. Fatehi,  Qingguo Feng,  K. D. Fenk,  J. Fosso-Tande,  
 Qinghui Ge,  A. Ghysels,  G. Gidofalvi,  J. Gomes,  J. Gonthier,  A. Gunina,  
 D. Hait,  M. W. D. Hanson-Heine,  P. H. P. Harbach,  A. W. Hauser,  
 J. E. Herr,  E. G. Hohenstein,  Z. C. Holden,  Kerwin Hui,  B. C. Huynh,  
 T.-C. Jagau,  Hyunjun Ji,  B. Kaduk,  K. Khistyaev,  Jaehoon Kim,  
 P. Klunzinger,  K. Koh,  D. Kosenkov,  L. Koulias,  T. Kowalczyk,  
 C. M. Krauter,  A. Kunitsa,  Ka Un Lao,  A. Laurent,  K. V. Lawler,  
 Joonho Lee,  D. Lefrancois,  S. Lehtola,  D. S. Levine,  Yi-Pei Li,  
 You-Sheng Lin,  Fenglai Liu,  E. Livshits,  A. Luenser,  P. Manohar,  
 E. Mansoor,  S. F. Manzer,  Shan-Ping Mao,  Yuezhi Mao,  N. Mardirossian,  
 A. V. Marenich,  T. Markovich,  L. A. Martinez-Martinez,  S. A. Maurer,  
 N. J. Mayhall,  S. C. McKenzie,  J.-M. Mewes,  A. F. Morrison,  
 J. W. Mullinax,  K. Nanda,  T. S. Nguyen-Beck,  R. Olivares-Amaya,  
 J. A. Parkhill,  T. M. Perrine,  F. Plasser,  P. Pokhilko,  S. Prager,  
 A. Prociuk,  E. Ramos,  D. R. Rehn,  F. Rob,  M. Schneider,  N. Sergueev,  
 S. M. Sharada,  S. Sharma,  D. W. Small,  T. Stauch,  T. Stein,  
 Yu-Chuan Su,  A. J. W. Thom,  A. Tkatchenko,  T. Tsuchimochi,  N. M. Tubman,  
 L. Vogt,  M. L. Vidal,  O. Vydrov,  M. A. Watson,  J. Wenzel,  
 M. de Wergifosse,  T. A. Wesolowski,  A. White,  J. Witte,  A. Yamada,  
 Jun Yang,  K. Yao,  S. Yeganeh,  S. R. Yost,  Zhi-Qiang You,  A. Zech,  
 Igor Ying Zhang,  Xing Zhang,  Yan Zhao,  Ying Zhu,  B. R. Brooks,  
 G. K. L. Chan,  C. J. Cramer,  M. S. Gordon,  W. J. Hehre,  A. Klamt,  
 M. W. Schmidt,  C. D. Sherrill,  D. G. Truhlar,  A. Aspuru-Guzik,  R. Baer,  
 A. T. Bell,  N. A. Besley,  Jeng-Da Chai,  A. E. DePrince, III,  
 R. A. DiStasio Jr.,  A. Dreuw,  B. D. Dunietz,  T. R. Furlani,  
 Chao-Ping Hsu,  Yousung Jung,  Jing Kong,  D. S. Lambrecht,  WanZhen Liang,  
 C. Ochsenfeld,  V. A. Rassolov,  L. V. Slipchenko,  J. E. Subotnik,  
 T. Van Voorhis,  J. M. Herbert,  A. I. Krylov,  P. M. W. Gill,  M. Head-Gordon

 Contributors to earlier versions of Q-Chem not listed above: 
 R. D. Adamson,  B. Austin,  J. Baker,  G. J. O. Beran,  K. Brandhorst,  
 S. T. Brown,  E. F. C. Byrd,  A. K. Chakraborty,  C.-L. Cheng,  
 Siu Hung Chien,  D. M. Chipman,  D. L. Crittenden,  H. Dachsel,  
 R. J. Doerksen,  A. D. Dutoi,  L. Fusti-Molnar,  W. A. Goddard III,  
 A. Golubeva-Zadorozhnaya,  S. R. Gwaltney,  G. Hawkins,  A. Heyden,  
 S. Hirata,  G. Kedziora,  F. J. Keil,  C. Kelley,  Jihan Kim,  R. A. King,  
 R. Z. Khaliullin,  P. P. Korambath,  W. Kurlancheek,  A. M. Lee,  M. S. Lee,  
 S. V. Levchenko,  Ching Yeh Lin,  D. Liotard,  R. C. Lochan,  I. Lotan,  
 P. E. Maslen,  N. Nair,  D. P. O'Neill,  D. Neuhauser,  E. Neuscamman,  
 C. M. Oana,  R. Olson,  B. Peters,  R. Peverati,  P. A. Pieniazek,  
 Y. M. Rhee,  J. Ritchie,  M. A. Rohrdanz,  E. Rosta,  N. J. Russ,  
 H. F. Schaefer III,  N. E. Schultz,  N. Shenvi,  A. C. Simmonett,  A. Sodt,  
 D. Stuck,  K. S. Thanthiriwatte,  V. Vanovschi,  Tao Wang,  A. Warshel,  
 C. F. Williams,  Q. Wu,  X. Xu,  W. Zhang

 Please cite Q-Chem as follows:
 Y. Shao et al., Mol. Phys. 113, 184-215 (2015)
 DOI: 10.1080/00268976.2014.952696

 Q-Chem 5.1.1 for Intel X86 EM64T Linux

 Parts of Q-Chem use Armadillo 8.300.2 (Tropical Shenanigans).
 http://arma.sourceforge.net/

 Q-Chem begins on Tue Oct 30 13:32:35 2018  

Host: 
0

     Scratch files written to /scratch/taweetham/qchem16243//
The previous job contains 0 fragments, simply inherited here
Input Ideriv = 2
Curr. Ideriv = -1
Max.  Ideriv = 2

Checking the input file for inconsistencies... 	...done.

--------------------------------------------------------------
User input:
--------------------------------------------------------------

$molecule
read
$end

$rem
   job_type 	frequency
   basis 	6-311++g**
   method	b3lyp	
$end


--------------------------------------------------------------
 ----------------------------------------------------------------
             Standard Nuclear Orientation (Angstroms)
    I     Atom           X                Y                Z
 ----------------------------------------------------------------
    1      N      -0.2116487351    -0.5749828875    -0.0000000000
    2      N      -1.1118468090     0.1932050369     0.0000000000
    3      H      -0.8482270728     1.1922788886     0.0000000000
    4      F       1.1236328757     0.1644628961    -0.0000000000
 ----------------------------------------------------------------
 Molecular Point Group                 Cs    NOp =  2
 Largest Abelian Subgroup              Cs    NOp =  2
 Nuclear Repulsion Energy =    66.3633417060 hartrees
 There are       12 alpha and       12 beta electrons
 Requested basis set is 6-311++G(d,p)
 There are 23 shells and 73 basis functions

 Total QAlloc Memory Limit   2000 MB
 Mega-Array Size       188 MB
 MEM_STATIC part       192 MB

                       Distance Matrix (Angstroms)
             N (  1)   N (  2)   H (  3)
   N (  2)  1.183414
   H (  3)  1.878416  1.033269
   F (  4)  1.526354  2.235664  2.223654

 A cutoff of  1.0D-11 yielded    273 shell pairs
 There are      2797 function pairs (      3037 Cartesian)
 Smallest overlap matrix eigenvalue = 2.12E-04
 Guess from superposition of atomic densities
 Warning:  Energy on first SCF cycle will be non-variational
 SAD guess density has 24.000000 electrons

 -----------------------------------------------------------------------
  General SCF calculation program by
  Eric Jon Sundstrom, Paul Horn, Yuezhi Mao, Dmitri Zuev, Alec White,
  David Stuck, Shaama M.S., Shane Yost, Joonho Lee, David Small,
  Daniel Levine, Susi Lehtola, Hugh Burton, Evgeny Epifanovsky
 -----------------------------------------------------------------------
 Exchange:     0.2000 Hartree-Fock + 0.0800 Slater + 0.7200 B88
 Correlation:  0.1900 VWN1RPA + 0.8100 LYP
 Using SG-1 standard quadrature grid
 A restricted SCF calculation will be
 performed using DIIS
 SCF converges when DIIS error is below 1.0e-08
 ---------------------------------------
  Cycle       Energy         DIIS error
 ---------------------------------------
    1    -210.1920110233      6.53e-02  
    2    -209.8685037392      1.04e-02  
    3    -209.6779644387      2.34e-02  
    4    -209.9166491464      2.29e-03  
    5    -209.9173712523      1.98e-03  
    6    -209.9193417840      3.37e-04  
    7    -209.9194040586      6.46e-05  
    8    -209.9194060071      5.86e-06  
    9    -209.9194060369      1.72e-06  
   10    -209.9194060389      2.10e-07  
   11    -209.9194060389      5.32e-08  
   12    -209.9194060389      7.79e-09  Convergence criterion met
 ---------------------------------------
 SCF time:   CPU 3.06s  wall 3.00s 
 SCF   energy in the final basis set =     -209.9194060389
 Total energy in the final basis set =     -209.9194060389

 --------------------------------------------------------------
             Orbital Energies (a.u.) and Symmetries
 --------------------------------------------------------------

 Alpha MOs, Restricted
 -- Occupied --                  
-24.681 -14.498 -14.429  -1.212  -1.094  -0.719  -0.595  -0.501
  1 A'    2 A'    3 A'    4 A'    5 A'    6 A'    7 A'    1 A"                 
 -0.486  -0.395  -0.389  -0.350
  8 A'    2 A"    9 A'   10 A'                                                 
 -- Virtual --                   
 -0.098  -0.052  -0.007   0.069   0.082   0.086   0.137   0.141
  3 A"   11 A'   12 A'   13 A'   14 A'    4 A"   15 A'   16 A'                 
  0.149   0.156   0.163   0.240   0.253   0.272   0.296   0.385
 17 A'    5 A"   18 A'   19 A'    6 A"   20 A'   21 A'   22 A'                 
  0.452   0.521   0.662   0.698   0.723   0.776   0.779   0.867
 23 A'   24 A'   25 A'    7 A"   26 A'   27 A'    8 A"   28 A'                 
  0.972   1.170   1.214   1.267   1.283   1.363   1.464   1.618
 29 A'   30 A'    9 A"   31 A'   10 A"   32 A'   33 A'   11 A"                 
  1.724   1.812   1.847   1.944   2.241   2.312   2.347   2.497
 34 A'   35 A'   12 A"   36 A'   37 A'   13 A"   38 A'   39 A'                 
  2.711   2.715   2.981   2.993   3.602   3.609   3.783   3.798
 14 A"   40 A'   41 A'   42 A'   43 A'   15 A"   16 A"   44 A'                 
  3.811   3.822   3.886   3.930   4.314   4.489   5.000   6.282
 45 A'   17 A"   18 A"   46 A'   47 A'   48 A'   49 A'   19 A"                 
  6.321   6.380  35.153  35.797  66.776
 50 A'   51 A'   52 A'   53 A'   54 A'                                         

 Beta MOs, Restricted
 -- Occupied --                  
-24.681 -14.498 -14.429  -1.212  -1.094  -0.719  -0.595  -0.501
  1 A'    2 A'    3 A'    4 A'    5 A'    6 A'    7 A'    1 A"                 
 -0.486  -0.395  -0.389  -0.350
  8 A'    2 A"    9 A'   10 A'                                                 
 -- Virtual --                   
 -0.098  -0.052  -0.007   0.069   0.082   0.086   0.137   0.141
  3 A"   11 A'   12 A'   13 A'   14 A'    4 A"   15 A'   16 A'                 
  0.149   0.156   0.163   0.240   0.253   0.272   0.296   0.385
 17 A'    5 A"   18 A'   19 A'    6 A"   20 A'   21 A'   22 A'                 
  0.452   0.521   0.662   0.698   0.723   0.776   0.779   0.867
 23 A'   24 A'   25 A'    7 A"   26 A'   27 A'    8 A"   28 A'                 
  0.972   1.170   1.214   1.267   1.283   1.363   1.464   1.618
 29 A'   30 A'    9 A"   31 A'   10 A"   32 A'   33 A'   11 A"                 
  1.724   1.812   1.847   1.944   2.241   2.312   2.347   2.497
 34 A'   35 A'   12 A"   36 A'   37 A'   13 A"   38 A'   39 A'                 
  2.711   2.715   2.981   2.993   3.602   3.609   3.783   3.798
 14 A"   40 A'   41 A'   42 A'   43 A'   15 A"   16 A"   44 A'                 
  3.811   3.822   3.886   3.930   4.314   4.489   5.000   6.282
 45 A'   17 A"   18 A"   46 A'   47 A'   48 A'   49 A'   19 A"                 
  6.321   6.380  35.153  35.797  66.776
 50 A'   51 A'   52 A'   53 A'   54 A'                                         
 --------------------------------------------------------------

          Ground-State Mulliken Net Atomic Charges

     Atom                 Charge (a.u.)
  ----------------------------------------
      1 N                     0.025510
      2 N                    -0.064879
      3 H                     0.248284
      4 F                    -0.208915
  ----------------------------------------
  Sum of atomic charges =     0.000000

 -----------------------------------------------------------------
                    Cartesian Multipole Moments
 -----------------------------------------------------------------
    Charge (ESU x 10^10)
                 0.0000
    Dipole Moment (Debye)
         X      -1.6327      Y       1.6661      Z      -0.0000
       Tot       2.3327
    Quadrupole Moments (Debye-Ang)
        XX     -19.6883     XY      -1.7478     YY     -14.9790
        XZ       0.0000     YZ      -0.0000     ZZ     -16.0737
    Octopole Moments (Debye-Ang^2)
       XXX       6.9813    XXY       1.5273    XYY      -0.3359
       YYY       5.8792    XXZ      -0.0000    XYZ      -0.0000
       YYZ      -0.0000    XZZ       1.5604    YZZ       0.5701
       ZZZ      -0.0000
    Hexadecapole Moments (Debye-Ang^3)
      XXXX    -108.3803   XXXY      -0.6481   XXYY     -19.6896
      XYYY      -2.7245   YYYY     -29.4128   XXXZ       0.0000
      XXYZ      -0.0000   XYYZ      -0.0000   YYYZ      -0.0000
      XXZZ     -18.9640   XYZZ      -0.1501   YYZZ      -7.4208
      XZZZ       0.0000   YZZZ      -0.0000   ZZZZ     -12.9968
 -----------------------------------------------------------------
 Calculating MO derivatives via CPSCF
   1         3          12      0.212414    0.073644
   2         3          12      0.024814    0.008396
   3         3          12      0.002240    0.000791
   4         3          12      0.000167    0.000064
   5        13           2      0.000006    0.000003
   6        15           0      0.000000    0.000000    Roots Converged
 Time for AOints: 0.5 s (CPU) 0.5 s (wall)
 ------------------------------------------------------------------------------
                     AOints        : Timing summary (seconds)
 ------------------------------------------------------------------------------
     job step          cpu (% of tot)      sys (% of tot)     wall (% of tot)
 ------------------------------------------------------------------------------
  cpscf_lag         0.1281E+02 (57.2)   0.3200E-04 (19.2)   0.1289E+02 (57.3)
  iterzp            0.9060E+01 (40.5)   0.1330E-03 (79.6)   0.9105E+01 (40.4)
  make_fx           0.0000E+00 ( 0.0)   0.0000E+00 ( 0.0)   0.0000E+00 ( 0.0)
  AOints            0.4967E+00 ( 2.2)   0.1000E-05 ( 0.6)   0.4970E+00 ( 2.2)
 ------------------------------------------------------------------------------
   Grand Totals     0.2238E+02          0.1670E-03          0.2251E+02
 ------------------------------------------------------------------------------
 Calculating analytic Hessian of the SCF energy
 Polarizability Matrix (a.u.)
            1           2           3
    1 -28.1401256   1.1422941   0.0000000
    2   1.1422941 -18.1031108   0.0000000
    3   0.0000000   0.0000000 -11.2132948

 Direct stationary perturbation theory relativistic correction:

 rels  =       0.083662929439
 relv  =      -0.334919000306
 rel2e =       0.108720456804
 E_rel =      -0.142535614062

 Hessian of the SCF Energy
            1           2           3           4           5           6
    1   0.4531038  -0.3694621   0.0000000  -0.4329753   0.3778599  -0.0000000
    2  -0.3694621   0.6514504   0.0000000   0.3607850  -0.5028044  -0.0000000
    3   0.0000000   0.0000000   0.0461716  -0.0000000  -0.0000000  -0.0586941
    4  -0.4329753   0.3607850  -0.0000000   0.6181069  -0.2782497   0.0000000
    5   0.3778599  -0.5028044  -0.0000000  -0.2782497   0.7856730   0.0000000
    6  -0.0000000  -0.0000000  -0.0586941   0.0000000   0.0000000   0.0742283
    7  -0.0132217   0.0469876   0.0000000  -0.0564958  -0.1242153  -0.0000000
    8   0.0047169  -0.0401563   0.0000000  -0.0711361  -0.3393362  -0.0000000
    9  -0.0000000   0.0000000   0.0348527   0.0000000  -0.0000000  -0.0442532
   10  -0.0069068  -0.0383106  -0.0000000  -0.1286358   0.0246051   0.0000000
   11  -0.0131148  -0.1084897  -0.0000000  -0.0113992   0.0564675   0.0000000
   12  -0.0000000  -0.0000000  -0.0223301   0.0000000   0.0000000   0.0287190
            7           8           9          10          11          12
    1  -0.0132217   0.0047169  -0.0000000  -0.0069068  -0.0131148  -0.0000000
    2   0.0469876  -0.0401563   0.0000000  -0.0383106  -0.1084897  -0.0000000
    3   0.0000000   0.0000000   0.0348527  -0.0000000  -0.0000000  -0.0223301
    4  -0.0564958  -0.0711361   0.0000000  -0.1286358  -0.0113992   0.0000000
    5  -0.1242153  -0.3393362  -0.0000000   0.0246051   0.0564675   0.0000000
    6  -0.0000000  -0.0000000  -0.0442532   0.0000000   0.0000000   0.0287190
    7   0.0599385   0.0736736   0.0000000   0.0097791   0.0035541   0.0000000
    8   0.0736736   0.3763844   0.0000000  -0.0072544   0.0031080  -0.0000000
    9   0.0000000   0.0000000   0.0266253  -0.0000000  -0.0000000  -0.0172248
   10   0.0097791  -0.0072544  -0.0000000   0.1257635   0.0209599   0.0000000
   11   0.0035541   0.0031080  -0.0000000   0.0209599   0.0489143   0.0000000
   12   0.0000000  -0.0000000  -0.0172248   0.0000000   0.0000000   0.0108359
 Gradient time:  CPU 28.53 s  wall 30.96 s
 **********************************************************************
 **                                                                  **
 **                       VIBRATIONAL ANALYSIS                       **
 **                       --------------------                       **
 **                                                                  **
 **        VIBRATIONAL FREQUENCIES (CM**-1) AND NORMAL MODES         **
 **     FORCE CONSTANTS (mDYN/ANGSTROM) AND REDUCED MASSES (AMU)     **
 **                  INFRARED INTENSITIES (KM/MOL)                   **
 **                                                                  **
 **********************************************************************


 Mode:                 1                      2                      3
 Frequency:       509.75                 637.06                 969.06
 Force Cnst:      1.0219                 1.1630                 0.7348
 Red. Mass:       6.6751                 4.8639                 1.3281
 IR Active:          YES                    YES                    YES
 IR Intens:      203.769                 90.781                 98.689
 Raman Active:       YES                    YES                    YES
               X      Y      Z        X      Y      Z        X      Y      Z
 N         -0.261  0.045 -0.000    0.299  0.341 -0.000    0.000  0.000  0.094
 N         -0.286 -0.086  0.000   -0.164 -0.081  0.000   -0.000  0.000 -0.119
 H         -0.799  0.043 -0.000   -0.842  0.098 -0.000   -0.000  0.000  0.988
 F          0.446  0.028  0.000   -0.054 -0.197  0.000   -0.000 -0.000 -0.034
 TransDip  -0.457  0.025 -0.000    0.273  0.137 -0.000    0.000  0.000  0.318

 Mode:                 4                      5                      6
 Frequency:      1196.84                1825.24                3314.61
 Force Cnst:      1.1724                20.0050                 6.9577
 Red. Mass:       1.3892                10.1917                 1.0749
 IR Active:          YES                    YES                    YES
 IR Intens:      154.486                132.771                 27.432
 Raman Active:       YES                    YES                    YES
               X      Y      Z        X      Y      Z        X      Y      Z
 N          0.038  0.064  0.000   -0.388  0.475  0.000   -0.004  0.001  0.000
 N         -0.146 -0.037 -0.000    0.409 -0.400 -0.000   -0.012 -0.071 -0.000
 H          0.945 -0.280  0.000    0.318 -0.439  0.000    0.226  0.972  0.000
 F          0.029 -0.005 -0.000   -0.032 -0.032 -0.000   -0.001 -0.000 -0.000
 TransDip   0.379 -0.122  0.000   -0.368  0.032  0.000    0.011  0.167  0.000

 STANDARD THERMODYNAMIC QUANTITIES AT   298.15 K  AND     1.00 ATM

   This Molecule has  0 Imaginary Frequencies
   Zero point vibrational energy:       12.084 kcal/mol

   Atom    1 Element N  Has Mass   14.00307
   Atom    2 Element N  Has Mass   14.00307
   Atom    3 Element H  Has Mass    1.00783
   Atom    4 Element F  Has Mass   18.99840
   Molecular Mass:    48.012370 amu
   Principal axes and moments of inertia in amu*Bohr^2:
                             1           2           3
    Eigenvalues --       25.12080   152.17037   177.29116
          X               0.99940    -0.03457     0.00000
          Y               0.03457     0.99940     0.00000
          Z               0.00000    -0.00000     1.00000
   Rotational Symmetry Number is   1
   The Molecule is an Asymmetric Top
   Translational Enthalpy:        0.889 kcal/mol
   Rotational Enthalpy:           0.889 kcal/mol
   Vibrational Enthalpy:         12.345 kcal/mol
   gas constant (RT):             0.592 kcal/mol
   Translational Entropy:        37.531  cal/mol.K
   Rotational Entropy:           21.143  cal/mol.K
   Vibrational Entropy:           1.175  cal/mol.K

   Total Enthalpy:               14.715 kcal/mol
   Total Entropy:                59.849  cal/mol.K

 ======================================================================

 STANDARD THERMODYNAMIC QUANTITIES FOR ANHARMONIC VIBRATION -- TOSH

   Zero point vibrational energy: ************ kcal/mol

   Vibrational Enthalpy:   ************ kcal/mol
   Vibrational Entropy:             NaN  cal/mol.K

   Total Enthalpy:         ************ kcal/mol
   Total Entropy:                   NaN  cal/mol.K

 ======================================================================

 STANDARD THERMODYNAMIC QUANTITIES FOR ANHARMONIC VIBRATION -- VPT2

   Zero point vibrational energy: ************ kcal/mol

   Vibrational Enthalpy:   ************ kcal/mol
   Vibrational Entropy:             NaN  cal/mol.K

   Total Enthalpy:         ************ kcal/mol
   Total Entropy:                   NaN  cal/mol.K

 ======================================================================

Archival summary:
1\1\TWL02\FREQ\ProcedureUnspecified\BasisUnspecified\121\taweetha\TueOct3013:33:092018TueOct3013:33:092018\0\\#,FREQ,ProcedureUnspecified,BasisUnspecified,\\0,1\N\N,1,1.18341\H,2,1.03327,1,115.695\F,1,1.52635,2,110.547,3,-0,0\\\@

 Total job time:  34.25s(wall), 31.63s(cpu) 
 Tue Oct 30 13:33:09 2018

        *************************************************************
        *                                                           *
        *  Thank you very much for using Q-Chem.  Have a nice day.  *
        *                                                           *
        *************************************************************
