# Supplementary material for: Geometric and energetic data from ab initio calculations of haloethene, haloimine, halomethylenephosphine, haloiminophosphine, halodiazene, halodiphosphene and halocyclopropane
Source: Data Brief. 2019 Nov 2;27:104738. doi: 10.1016/j.dib.2019.104738 (PMC6861602; doi:10.1016/j.dib.2019.104738)
Supplement: Multimedia component 6 [file mmc6.zip › NN/B3LYP/HENNHE.out]

Q-Chem Developer Version!
                  Welcome to Q-Chem
     A Quantum Leap Into The Future Of Chemistry


 Q-Chem 5.1, Q-Chem, Inc., Pleasanton, CA (2018)

 Yihan Shao,  Zhengting Gan,  E. Epifanovsky,  A. T. B. Gilbert,  M. Wormit,  
 J. Kussmann,  A. W. Lange,  A. Behn,  Jia Deng,  Xintian Feng,  D. Ghosh,  
 M. Goldey,  P. R. Horn,  L. D. Jacobson,  I. Kaliman,  T. Kus,  A. Landau,  
 Jie Liu,  E. I. Proynov,  R. M. Richard,  R. P. Steele,  E. J. Sundstrom,  
 H. L. Woodcock III,  P. M. Zimmerman,  D. Zuev,  B. Albrecht,  E. Alguire,  
 S. A. Baeppler,  D. Barton,  Z. Benda,  Y. A. Bernard,  E. J. Berquist,  
 K. B. Bravaya,  H. Burton,  D. Casanova,  Chun-Min Chang,  Yunqing Chen,  
 A. Chien,  K. D. Closser,  M. P. Coons,  S. Coriani,  S. Dasgupta,  
 A. L. Dempwolff,  M. Diedenhofen,  Hainam Do,  R. G. Edgar,  Po-Tung Fang,  
 S. Faraji,  S. Fatehi,  Qingguo Feng,  K. D. Fenk,  J. Fosso-Tande,  
 Qinghui Ge,  A. Ghysels,  G. Gidofalvi,  J. Gomes,  J. Gonthier,  A. Gunina,  
 D. Hait,  M. W. D. Hanson-Heine,  P. H. P. Harbach,  A. W. Hauser,  
 J. E. Herr,  E. G. Hohenstein,  Z. C. Holden,  Kerwin Hui,  B. C. Huynh,  
 T.-C. Jagau,  Hyunjun Ji,  B. Kaduk,  K. Khistyaev,  Jaehoon Kim,  
 P. Klunzinger,  K. Koh,  D. Kosenkov,  L. Koulias,  T. Kowalczyk,  
 C. M. Krauter,  A. Kunitsa,  Ka Un Lao,  A. Laurent,  K. V. Lawler,  
 Joonho Lee,  D. Lefrancois,  S. Lehtola,  D. S. Levine,  Yi-Pei Li,  
 You-Sheng Lin,  Fenglai Liu,  E. Livshits,  A. Luenser,  P. Manohar,  
 E. Mansoor,  S. F. Manzer,  Shan-Ping Mao,  Yuezhi Mao,  N. Mardirossian,  
 A. V. Marenich,  T. Markovich,  L. A. Martinez-Martinez,  S. A. Maurer,  
 N. J. Mayhall,  S. C. McKenzie,  J.-M. Mewes,  A. F. Morrison,  
 J. W. Mullinax,  K. Nanda,  T. S. Nguyen-Beck,  R. Olivares-Amaya,  
 J. A. Parkhill,  T. M. Perrine,  F. Plasser,  P. Pokhilko,  S. Prager,  
 A. Prociuk,  E. Ramos,  D. R. Rehn,  F. Rob,  M. Schneider,  N. Sergueev,  
 S. M. Sharada,  S. Sharma,  D. W. Small,  T. Stauch,  T. Stein,  
 Yu-Chuan Su,  A. J. W. Thom,  A. Tkatchenko,  T. Tsuchimochi,  N. M. Tubman,  
 L. Vogt,  M. L. Vidal,  O. Vydrov,  M. A. Watson,  J. Wenzel,  
 M. de Wergifosse,  T. A. Wesolowski,  A. White,  J. Witte,  A. Yamada,  
 Jun Yang,  K. Yao,  S. Yeganeh,  S. R. Yost,  Zhi-Qiang You,  A. Zech,  
 Igor Ying Zhang,  Xing Zhang,  Yan Zhao,  Ying Zhu,  B. R. Brooks,  
 G. K. L. Chan,  C. J. Cramer,  M. S. Gordon,  W. J. Hehre,  A. Klamt,  
 M. W. Schmidt,  C. D. Sherrill,  D. G. Truhlar,  A. Aspuru-Guzik,  R. Baer,  
 A. T. Bell,  N. A. Besley,  Jeng-Da Chai,  A. E. DePrince, III,  
 R. A. DiStasio Jr.,  A. Dreuw,  B. D. Dunietz,  T. R. Furlani,  
 Chao-Ping Hsu,  Yousung Jung,  Jing Kong,  D. S. Lambrecht,  WanZhen Liang,  
 C. Ochsenfeld,  V. A. Rassolov,  L. V. Slipchenko,  J. E. Subotnik,  
 T. Van Voorhis,  J. M. Herbert,  A. I. Krylov,  P. M. W. Gill,  M. Head-Gordon

 Contributors to earlier versions of Q-Chem not listed above: 
 R. D. Adamson,  B. Austin,  J. Baker,  G. J. O. Beran,  K. Brandhorst,  
 S. T. Brown,  E. F. C. Byrd,  A. K. Chakraborty,  C.-L. Cheng,  
 Siu Hung Chien,  D. M. Chipman,  D. L. Crittenden,  H. Dachsel,  
 R. J. Doerksen,  A. D. Dutoi,  L. Fusti-Molnar,  W. A. Goddard III,  
 A. Golubeva-Zadorozhnaya,  S. R. Gwaltney,  G. Hawkins,  A. Heyden,  
 S. Hirata,  G. Kedziora,  F. J. Keil,  C. Kelley,  Jihan Kim,  R. A. King,  
 R. Z. Khaliullin,  P. P. Korambath,  W. Kurlancheek,  A. M. Lee,  M. S. Lee,  
 S. V. Levchenko,  Ching Yeh Lin,  D. Liotard,  R. C. Lochan,  I. Lotan,  
 P. E. Maslen,  N. Nair,  D. P. O'Neill,  D. Neuhauser,  E. Neuscamman,  
 C. M. Oana,  R. Olson,  B. Peters,  R. Peverati,  P. A. Pieniazek,  
 Y. M. Rhee,  J. Ritchie,  M. A. Rohrdanz,  E. Rosta,  N. J. Russ,  
 H. F. Schaefer III,  N. E. Schultz,  N. Shenvi,  A. C. Simmonett,  A. Sodt,  
 D. Stuck,  K. S. Thanthiriwatte,  V. Vanovschi,  Tao Wang,  A. Warshel,  
 C. F. Williams,  Q. Wu,  X. Xu,  W. Zhang

 Please cite Q-Chem as follows:
 Y. Shao et al., Mol. Phys. 113, 184-215 (2015)
 DOI: 10.1080/00268976.2014.952696

 Q-Chem 5.1.1 for Intel X86 EM64T Linux

 Parts of Q-Chem use Armadillo 8.300.2 (Tropical Shenanigans).
 http://arma.sourceforge.net/

 Q-Chem begins on Tue Oct 30 13:31:33 2018  

Host: 
0

     Scratch files written to /scratch/taweetham/qchem16194//
Input Ideriv = 2
Curr. Ideriv = -1
Max.  Ideriv = 2

Checking the input file for inconsistencies... 	...done.

--------------------------------------------------------------
User input:
--------------------------------------------------------------
$molecule
0 1
N 
N 1 NN 
H 2 NH 1 ANG 
H 1 NH 2 ANG  3 DHA

NN=1.25
NH=1.09
NF=1.36
NCl=1.75
NBr=1.94
NI=2.14
ANG=120.0
DHA=0.0
$end

$rem
   job_type	optimization
   basis	6-311++g**
   method	b3lyp
$end

--------------------------------------------------------------
 ----------------------------------------------------------------
             Standard Nuclear Orientation (Angstroms)
    I     Atom           X                Y                Z
 ----------------------------------------------------------------
    1      N       0.6250000000    -0.0000000000    -0.1179959613
    2      N      -0.6250000000     0.0000000000    -0.1179959613
    3      H      -1.1700000000     0.0000000000     0.8259717289
    4      H       1.1700000000    -0.0000000000     0.8259717289
 ----------------------------------------------------------------
 Molecular Point Group                 C2v   NOp =  4
 Largest Abelian Subgroup              C2v   NOp =  4
 Nuclear Repulsion Energy =    31.4196190692 hartrees
 There are        8 alpha and        8 beta electrons
 Requested basis set is 6-311++G(d,p)
 There are 22 shells and 58 basis functions

 Total QAlloc Memory Limit   2000 MB
 Mega-Array Size       188 MB
 MEM_STATIC part       192 MB
 A cutoff of  1.0D-11 yielded    253 shell pairs
 There are      1785 function pairs (      1914 Cartesian)
 Smallest overlap matrix eigenvalue = 3.08E-04

 Scale SEOQF with 1.000000e-01/1.000000e-01/1.000000e-01

 Standard Electronic Orientation quadrupole field applied
 Nucleus-field energy     =     0.0000000001 hartrees
 Guess from superposition of atomic densities
 Warning:  Energy on first SCF cycle will be non-variational
 SAD guess density has 16.000000 electrons

 -----------------------------------------------------------------------
  General SCF calculation program by
  Eric Jon Sundstrom, Paul Horn, Yuezhi Mao, Dmitri Zuev, Alec White,
  David Stuck, Shaama M.S., Shane Yost, Joonho Lee, David Small,
  Daniel Levine, Susi Lehtola, Hugh Burton, Evgeny Epifanovsky
 -----------------------------------------------------------------------
 Exchange:     0.2000 Hartree-Fock + 0.0800 Slater + 0.7200 B88
 Correlation:  0.1900 VWN1RPA + 0.8100 LYP
 Using SG-1 standard quadrature grid
 A restricted SCF calculation will be
 performed using DIIS
 SCF converges when DIIS error is below 1.0e-08
 ---------------------------------------
  Cycle       Energy         DIIS error
 ---------------------------------------
    1    -110.8052745011      7.18e-02  
    2    -110.6435565704      6.79e-03  
    3    -110.6394587266      7.55e-03  
    4    -110.6618622215      9.73e-04  
    5    -110.6621848991      7.38e-05  
    6    -110.6621868071      9.03e-06  
    7    -110.6621868326      9.52e-07  
    8    -110.6621868331      7.75e-08  
    9    -110.6621868331      4.47e-09  Convergence criterion met
 ---------------------------------------
 SCF time:   CPU 1.45s  wall 2.00s 
 SCF   energy in the final basis set =     -110.6621868331
 Total energy in the final basis set =     -110.6621868331

 --------------------------------------------------------------
             Orbital Energies (a.u.) and Symmetries
 --------------------------------------------------------------

 Alpha MOs, Restricted
 -- Occupied --                  
-14.392 -14.392  -1.034  -0.692  -0.569  -0.405  -0.392  -0.253
  1 A1    1 B1    2 A1    2 B1    3 A1    1 B2    4 A1    3 B1                 
 -- Virtual --                   
 -0.080  -0.027   0.009   0.087   0.095   0.125   0.132   0.135
  1 A2    5 A1    4 B1    6 A1    2 B2    7 A1    5 B1    8 A1                 
  0.147   0.161   0.170   0.229   0.258   0.386   0.455   0.570
  6 B1    2 A2    9 A1    7 B1    8 B1    9 B1   10 A1   10 B1                 
  0.687   0.739   0.758   0.798   0.817   0.860   0.981   1.168
 11 A1    3 B2   12 A1    3 A2   11 B1   12 B1   13 A1   13 B1                 
  1.191   1.333   1.380   1.497   1.662   1.665   1.902   1.945
  4 B2    4 A2   14 A1   14 B1   15 A1    5 B2   15 B1   16 A1                 
  2.072   2.368   2.381   2.496   2.496   2.700   2.763   2.764
  6 B2    5 A2   17 A1   16 B1   18 A1    6 A2   19 A1   17 B1                 
  2.985   3.266   3.666   3.815   3.899   4.219   4.260   5.094
 18 B1   19 B1    7 B2   20 A1    7 A2   20 B1   21 A1   21 B1                 
 35.249  35.604
 22 A1   22 B1                                                                 

 Beta MOs, Restricted
 -- Occupied --                  
-14.392 -14.392  -1.034  -0.692  -0.569  -0.405  -0.392  -0.253
  1 A1    1 B1    2 A1    2 B1    3 A1    1 B2    4 A1    3 B1                 
 -- Virtual --                   
 -0.080  -0.027   0.009   0.087   0.095   0.125   0.132   0.135
  1 A2    5 A1    4 B1    6 A1    2 B2    7 A1    5 B1    8 A1                 
  0.147   0.161   0.170   0.229   0.258   0.386   0.455   0.570
  6 B1    2 A2    9 A1    7 B1    8 B1    9 B1   10 A1   10 B1                 
  0.687   0.739   0.758   0.798   0.817   0.860   0.981   1.168
 11 A1    3 B2   12 A1    3 A2   11 B1   12 B1   13 A1   13 B1                 
  1.191   1.333   1.380   1.497   1.662   1.665   1.902   1.945
  4 B2    4 A2   14 A1   14 B1   15 A1    5 B2   15 B1   16 A1                 
  2.072   2.368   2.381   2.496   2.496   2.700   2.763   2.764
  6 B2    5 A2   17 A1   16 B1   18 A1    6 A2   19 A1   17 B1                 
  2.985   3.266   3.666   3.815   3.899   4.219   4.260   5.094
 18 B1   19 B1    7 B2   20 A1    7 A2   20 B1   21 A1   21 B1                 
 35.249  35.604
 22 A1   22 B1                                                                 
 --------------------------------------------------------------

          Ground-State Mulliken Net Atomic Charges

     Atom                 Charge (a.u.)
  ----------------------------------------
      1 N                    -0.170205
      2 N                    -0.170205
      3 H                     0.170205
      4 H                     0.170205
  ----------------------------------------
  Sum of atomic charges =     0.000000

 -----------------------------------------------------------------
                    Cartesian Multipole Moments
 -----------------------------------------------------------------
    Charge (ESU x 10^10)
                -0.0000
    Dipole Moment (Debye)
         X       0.0000      Y      -0.0000      Z       2.9846
       Tot       2.9846
    Quadrupole Moments (Debye-Ang)
        XX     -12.1537     XY      -0.0000     YY     -12.3958
        XZ       0.0000     YZ       0.0000     ZZ     -12.5307
    Octopole Moments (Debye-Ang^2)
       XXX      -0.0000    XXY      -0.0000    XYY       0.0000
       YYY       0.0000    XXZ       4.6880    XYZ      -0.0000
       YYZ       0.6292    XZZ      -0.0000    YZZ      -0.0000
       ZZZ       3.0385
    Hexadecapole Moments (Debye-Ang^3)
      XXXX     -49.3064   XXXY      -0.0000   XXYY     -10.5219
      XYYY      -0.0000   YYYY     -11.6400   XXXZ       0.0000
      XXYZ       0.0000   XYYZ       0.0000   YYYZ       0.0000
      XXZZ     -11.9497   XYZZ      -0.0000   YYZZ      -5.5151
      XZZZ       0.0000   YZZZ       0.0000   ZZZZ     -20.2219
 -----------------------------------------------------------------
 Calculating analytic gradient of the SCF energy
 Gradient of SCF Energy
            1           2           3           4
    1   0.0129073  -0.0129073  -0.0258002   0.0258002
    2   0.0000000   0.0000000  -0.0000000  -0.0000000
    3  -0.0158949  -0.0158949   0.0158949   0.0158949
 Max gradient component =       2.580E-02
 RMS gradient           =       1.493E-02
 Gradient time:  CPU 0.44 s  wall 1.79 s
 Geometry Optimization Parameters
   NAtoms,    NIC,     NZ,  NCons,   NDum,   NFix, NCnnct, MaxDiis
        4      14       4       0       0       0       0       0


** GEOMETRY OPTIMIZATION IN DELOCALIZED INTERNAL COORDINATES **
   Searching for a Minimum

   Optimization Cycle:   1

                       Coordinates (Angstroms)
     ATOM                X               Y               Z
      1  N         0.6250000000    0.0000000000   -0.1179959613
      2  N        -0.6250000000    0.0000000000   -0.1179959613
      3  H        -1.1700000000    0.0000000000    0.8259717289
      4  H         1.1700000000    0.0000000000    0.8259717289
   Point Group: c2v   Number of degrees of freedom:     3


   Energy is   -110.662186833


 Attempting to Generate Delocalized Internal Coordinates

  3 Hessian modes will be used to form the next step
  Hessian Eigenvalues:
     0.160000    0.348126    0.832368

 Minimum Search - Taking Simple RFO Step
 Searching for Lamda that Minimizes Along All modes
 Value Taken    Lamda =  -0.01568525
 Step Taken.  Stepsize is  0.264206

                             Maximum     Tolerance    Cnvgd?
         Gradient           0.058296      0.000300      NO
         Displacement       0.251212      0.001200      NO
         Energy change     *********      0.000001      NO


 New Cartesian Coordinates Obtained by Inverse Iteration

 Displacement from previous Coordinates is:  0.519808
 ----------------------------------------------------------------
             Standard Nuclear Orientation (Angstroms)
    I     Atom           X                Y                Z
 ----------------------------------------------------------------
    1      N       0.6129234569     0.0000000000    -0.1388798925
    2      N      -0.6129234569     0.0000000000    -0.1388798925
    3      H      -0.9781308684     0.0000000000     0.8468556601
    4      H       0.9781308684     0.0000000000     0.8468556601
 ----------------------------------------------------------------
 Molecular Point Group                 C2v   NOp =  4
 Largest Abelian Subgroup              C2v   NOp =  4
 Nuclear Repulsion Energy =    32.4287471490 hartrees
 There are        8 alpha and        8 beta electrons
 Applying Cartesian multipole field
    Component          Value
    ---------          -----
     (2,0,0)        1.00000E-11
     (0,2,0)        2.00000E-11
     (0,0,2)       -3.00000E-11
 Requested basis set is 6-311++G(d,p)
 There are 22 shells and 58 basis functions
 A cutoff of  1.0D-11 yielded    253 shell pairs
 There are      1785 function pairs (      1914 Cartesian)
 Smallest overlap matrix eigenvalue = 2.40E-04
 Guess MOs from SCF MO coefficient file

 -----------------------------------------------------------------------
  General SCF calculation program by
  Eric Jon Sundstrom, Paul Horn, Yuezhi Mao, Dmitri Zuev, Alec White,
  David Stuck, Shaama M.S., Shane Yost, Joonho Lee, David Small,
  Daniel Levine, Susi Lehtola, Hugh Burton, Evgeny Epifanovsky
 -----------------------------------------------------------------------
 Exchange:     0.2000 Hartree-Fock + 0.0800 Slater + 0.7200 B88
 Correlation:  0.1900 VWN1RPA + 0.8100 LYP
 Using SG-1 standard quadrature grid
 A restricted SCF calculation will be
 performed using DIIS
 SCF converges when DIIS error is below 1.0e-08
 ---------------------------------------
  Cycle       Energy         DIIS error
 ---------------------------------------
    1    -110.6630512441      3.07e-03  
    2    -110.6677306698      7.18e-04  
    3    -110.6678001532      5.86e-04  
    4    -110.6679212870      1.15e-04  
    5    -110.6679265441      8.57e-06  
    6    -110.6679265690      6.76e-07  
    7    -110.6679265692      7.23e-08  
    8    -110.6679265692      1.11e-08  
    9    -110.6679265692      1.25e-09  Convergence criterion met
 ---------------------------------------
 SCF time:   CPU 1.61s  wall 1.00s 
 SCF   energy in the final basis set =     -110.6679265692
 Total energy in the final basis set =     -110.6679265692

 --------------------------------------------------------------
             Orbital Energies (a.u.) and Symmetries
 --------------------------------------------------------------

 Alpha MOs, Restricted
 -- Occupied --                  
-14.385 -14.385  -1.061  -0.688  -0.581  -0.415  -0.397  -0.261
  1 A1    1 B1    2 A1    2 B1    3 A1    1 B2    4 A1    3 B1                 
 -- Virtual --                   
 -0.072  -0.030   0.017   0.085   0.093   0.126   0.135   0.140
  1 A2    5 A1    4 B1    6 A1    2 B2    7 A1    5 B1    8 A1                 
  0.161   0.162   0.164   0.225   0.267   0.415   0.474   0.583
  9 A1    6 B1    2 A2    7 B1    8 B1    9 B1   10 A1   10 B1                 
  0.684   0.733   0.747   0.789   0.803   0.876   0.982   1.186
 11 A1    3 B2   12 A1   11 B1    3 A2   12 B1   13 A1    4 B2                 
  1.186   1.247   1.320   1.541   1.653   1.728   1.942   2.062
 13 B1   14 A1    4 A2   14 B1    5 B2   15 A1   15 B1   16 A1                 
  2.118   2.281   2.438   2.495   2.611   2.712   2.792   2.800
  6 B2   17 A1    5 A2   18 A1   16 B1    6 A2   17 B1   19 A1                 
  3.023   3.211   3.668   3.864   3.914   4.296   4.399   5.124
 18 B1   19 B1    7 B2   20 A1    7 A2   21 A1   20 B1   21 B1                 
 35.266  35.703
 22 A1   22 B1                                                                 

 Beta MOs, Restricted
 -- Occupied --                  
-14.385 -14.385  -1.061  -0.688  -0.581  -0.415  -0.397  -0.261
  1 A1    1 B1    2 A1    2 B1    3 A1    1 B2    4 A1    3 B1                 
 -- Virtual --                   
 -0.072  -0.030   0.017   0.085   0.093   0.126   0.135   0.140
  1 A2    5 A1    4 B1    6 A1    2 B2    7 A1    5 B1    8 A1                 
  0.161   0.162   0.164   0.225   0.267   0.415   0.474   0.583
  9 A1    6 B1    2 A2    7 B1    8 B1    9 B1   10 A1   10 B1                 
  0.684   0.733   0.747   0.789   0.803   0.876   0.982   1.186
 11 A1    3 B2   12 A1   11 B1    3 A2   12 B1   13 A1    4 B2                 
  1.186   1.247   1.320   1.541   1.653   1.728   1.942   2.062
 13 B1   14 A1    4 A2   14 B1    5 B2   15 A1   15 B1   16 A1                 
  2.118   2.281   2.438   2.495   2.611   2.712   2.792   2.800
  6 B2   17 A1    5 A2   18 A1   16 B1    6 A2   17 B1   19 A1                 
  3.023   3.211   3.668   3.864   3.914   4.296   4.399   5.124
 18 B1   19 B1    7 B2   20 A1    7 A2   21 A1   20 B1   21 B1                 
 35.266  35.703
 22 A1   22 B1                                                                 
 --------------------------------------------------------------

          Ground-State Mulliken Net Atomic Charges

     Atom                 Charge (a.u.)
  ----------------------------------------
      1 N                    -0.167944
      2 N                    -0.167944
      3 H                     0.167944
      4 H                     0.167944
  ----------------------------------------
  Sum of atomic charges =     0.000000

 -----------------------------------------------------------------
                    Cartesian Multipole Moments
 -----------------------------------------------------------------
    Charge (ESU x 10^10)
                 0.0000
    Dipole Moment (Debye)
         X       0.0000      Y       0.0000      Z       3.0899
       Tot       3.0899
    Quadrupole Moments (Debye-Ang)
        XX     -13.2712     XY      -0.0000     YY     -12.2479
        XZ      -0.0000     YZ      -0.0000     ZZ     -11.9727
    Octopole Moments (Debye-Ang^2)
       XXX      -0.0000    XXY       0.0000    XYY       0.0000
       YYY       0.0000    XXZ       4.3548    XYZ       0.0000
       YYZ       0.9451    XZZ      -0.0000    YZZ       0.0000
       ZZZ       4.2293
    Hexadecapole Moments (Debye-Ang^3)
      XXXX     -47.8654   XXXY      -0.0000   XXYY      -9.7644
      XYYY      -0.0000   YYYY     -11.3851   XXXZ       0.0000
      XXYZ      -0.0000   XYYZ      -0.0000   YYYZ      -0.0000
      XXZZ     -11.5056   XYZZ      -0.0000   YYZZ      -5.3487
      XZZZ      -0.0000   YZZZ      -0.0000   ZZZZ     -19.1042
 -----------------------------------------------------------------
 Calculating analytic gradient of the SCF energy
 Gradient of SCF Energy
            1           2           3           4
    1  -0.0192814   0.0192814   0.0049399  -0.0049399
    2  -0.0000000   0.0000000   0.0000000  -0.0000000
    3  -0.0092346  -0.0092346   0.0092346   0.0092346
 Max gradient component =       1.928E-02
 RMS gradient           =       9.719E-03
 Gradient time:  CPU 0.40 s  wall 0.40 s
 Geometry Optimization Parameters
   NAtoms,    NIC,     NZ,  NCons,   NDum,   NFix, NCnnct, MaxDiis
        4      14       4       0       0       0       0       0

 Cartesian Hessian Update
 Hessian Updated using BFGS Update


** GEOMETRY OPTIMIZATION IN DELOCALIZED INTERNAL COORDINATES **
   Searching for a Minimum

   Optimization Cycle:   2

                       Coordinates (Angstroms)
     ATOM                X               Y               Z
      1  N         0.6129234569    0.0000000000   -0.1388798925
      2  N        -0.6129234569    0.0000000000   -0.1388798925
      3  H        -0.9781308684    0.0000000000    0.8468556601
      4  H         0.9781308684    0.0000000000    0.8468556601
   Point Group: c2v   Number of degrees of freedom:     3


   Energy is   -110.667926569

 Hessian Updated using BFGS Update

  3 Hessian modes will be used to form the next step
  Hessian Eigenvalues:
     0.240916    0.296867    0.934392

 Minimum Search - Taking Simple RFO Step
 Searching for Lamda that Minimizes Along All modes
 Value Taken    Lamda =  -0.00245097
 Step Taken.  Stepsize is  0.085525

                             Maximum     Tolerance    Cnvgd?
         Gradient           0.027688      0.000300      NO
         Displacement       0.073995      0.001200      NO
         Energy change     -0.005740      0.000001      NO


 New Cartesian Coordinates Obtained by Inverse Iteration

 Displacement from previous Coordinates is:  0.157424
 ----------------------------------------------------------------
             Standard Nuclear Orientation (Angstroms)
    I     Atom           X                Y                Z
 ----------------------------------------------------------------
    1      N       0.6177122436     0.0000000000    -0.1229417484
    2      N      -0.6177122436     0.0000000000    -0.1229417484
    3      H      -1.0323422728     0.0000000000     0.8309175160
    4      H       1.0323422728     0.0000000000     0.8309175160
 ----------------------------------------------------------------
 Molecular Point Group                 C2v   NOp =  4
 Largest Abelian Subgroup              C2v   NOp =  4
 Nuclear Repulsion Energy =    32.2548656110 hartrees
 There are        8 alpha and        8 beta electrons
 Applying Cartesian multipole field
    Component          Value
    ---------          -----
     (2,0,0)        1.00000E-11
     (0,2,0)        2.00000E-11
     (0,0,2)       -3.00000E-11
 Requested basis set is 6-311++G(d,p)
 There are 22 shells and 58 basis functions
 A cutoff of  1.0D-11 yielded    253 shell pairs
 There are      1785 function pairs (      1914 Cartesian)
 Smallest overlap matrix eigenvalue = 2.58E-04
 Guess MOs from SCF MO coefficient file

 -----------------------------------------------------------------------
  General SCF calculation program by
  Eric Jon Sundstrom, Paul Horn, Yuezhi Mao, Dmitri Zuev, Alec White,
  David Stuck, Shaama M.S., Shane Yost, Joonho Lee, David Small,
  Daniel Levine, Susi Lehtola, Hugh Burton, Evgeny Epifanovsky
 -----------------------------------------------------------------------
 Exchange:     0.2000 Hartree-Fock + 0.0800 Slater + 0.7200 B88
 Correlation:  0.1900 VWN1RPA + 0.8100 LYP
 Using SG-1 standard quadrature grid
 A restricted SCF calculation will be
 performed using DIIS
 SCF converges when DIIS error is below 1.0e-08
 ---------------------------------------
  Cycle       Energy         DIIS error
 ---------------------------------------
    1    -110.6683417023      1.11e-03  
    2    -110.6689881797      1.36e-04  
    3    -110.6689907999      1.29e-04  
    4    -110.6689967604      1.73e-05  
    5    -110.6689968867      1.41e-06  
    6    -110.6689968875      2.57e-07  
    7    -110.6689968875      1.37e-08  
    8    -110.6689968875      3.73e-09  Convergence criterion met
 ---------------------------------------
 SCF time:   CPU 1.44s  wall 1.00s 
 SCF   energy in the final basis set =     -110.6689968875
 Total energy in the final basis set =     -110.6689968875

 --------------------------------------------------------------
             Orbital Energies (a.u.) and Symmetries
 --------------------------------------------------------------

 Alpha MOs, Restricted
 -- Occupied --                  
-14.385 -14.384  -1.052  -0.697  -0.581  -0.411  -0.395  -0.259
  1 A1    1 B1    2 A1    2 B1    3 A1    1 B2    4 A1    3 B1                 
 -- Virtual --                   
 -0.076  -0.027   0.016   0.089   0.094   0.132   0.135   0.138
  1 A2    5 A1    4 B1    6 A1    2 B2    7 A1    5 B1    8 A1                 
  0.159   0.163   0.163   0.229   0.265   0.405   0.479   0.593
  6 B1    9 A1    2 A2    7 B1    8 B1    9 B1   10 A1   10 B1                 
  0.684   0.736   0.750   0.793   0.802   0.868   0.981   1.179
 11 A1    3 B2   12 A1   11 B1    3 A2   12 B1   13 A1   13 B1                 
  1.190   1.306   1.325   1.518   1.656   1.730   1.962   2.039
  4 B2   14 A1    4 A2   14 B1    5 B2   15 A1   15 B1   16 A1                 
  2.124   2.325   2.436   2.500   2.572   2.707   2.772   2.806
  6 B2   17 A1    5 A2   18 A1   16 B1    6 A2   17 B1   19 A1                 
  3.020   3.249   3.670   3.847   3.909   4.315   4.355   5.163
 18 B1   19 B1    7 B2   20 A1    7 A2   21 A1   20 B1   21 B1                 
 35.283  35.671
 22 A1   22 B1                                                                 

 Beta MOs, Restricted
 -- Occupied --                  
-14.385 -14.384  -1.052  -0.697  -0.581  -0.411  -0.395  -0.259
  1 A1    1 B1    2 A1    2 B1    3 A1    1 B2    4 A1    3 B1                 
 -- Virtual --                   
 -0.076  -0.027   0.016   0.089   0.094   0.132   0.135   0.138
  1 A2    5 A1    4 B1    6 A1    2 B2    7 A1    5 B1    8 A1                 
  0.159   0.163   0.163   0.229   0.265   0.405   0.479   0.593
  6 B1    9 A1    2 A2    7 B1    8 B1    9 B1   10 A1   10 B1                 
  0.684   0.736   0.750   0.793   0.802   0.868   0.981   1.179
 11 A1    3 B2   12 A1   11 B1    3 A2   12 B1   13 A1   13 B1                 
  1.190   1.306   1.325   1.518   1.656   1.730   1.962   2.039
  4 B2   14 A1    4 A2   14 B1    5 B2   15 A1   15 B1   16 A1                 
  2.124   2.325   2.436   2.500   2.572   2.707   2.772   2.806
  6 B2   17 A1    5 A2   18 A1   16 B1    6 A2   17 B1   19 A1                 
  3.020   3.249   3.670   3.847   3.909   4.315   4.355   5.163
 18 B1   19 B1    7 B2   20 A1    7 A2   21 A1   20 B1   21 B1                 
 35.283  35.671
 22 A1   22 B1                                                                 
 --------------------------------------------------------------

          Ground-State Mulliken Net Atomic Charges

     Atom                 Charge (a.u.)
  ----------------------------------------
      1 N                    -0.174619
      2 N                    -0.174619
      3 H                     0.174619
      4 H                     0.174619
  ----------------------------------------
  Sum of atomic charges =     0.000000

 -----------------------------------------------------------------
                    Cartesian Multipole Moments
 -----------------------------------------------------------------
    Charge (ESU x 10^10)
                -0.0000
    Dipole Moment (Debye)
         X       0.0000      Y       0.0000      Z       3.1101
       Tot       3.1101
    Quadrupole Moments (Debye-Ang)
        XX     -12.8897     XY      -0.0000     YY     -12.2530
        XZ      -0.0000     YZ       0.0000     ZZ     -12.0918
    Octopole Moments (Debye-Ang^2)
       XXX       0.0000    XXY       0.0000    XYY       0.0000
       YYY       0.0000    XXZ       4.4881    XYZ      -0.0000
       YYZ       0.8212    XZZ      -0.0000    YZZ       0.0000
       ZZZ       3.7161
    Hexadecapole Moments (Debye-Ang^3)
      XXXX     -48.0367   XXXY      -0.0000   XXYY      -9.9142
      XYYY      -0.0000   YYYY     -11.4173   XXXZ       0.0000
      XXYZ      -0.0000   XYYZ       0.0000   YYYZ      -0.0000
      XXZZ     -11.4278   XYZZ       0.0000   YYZZ      -5.2871
      XZZZ      -0.0000   YZZZ      -0.0000   ZZZZ     -18.8813
 -----------------------------------------------------------------
 Calculating analytic gradient of the SCF energy
 Gradient of SCF Energy
            1           2           3           4
    1  -0.0012674   0.0012674  -0.0004949   0.0004949
    2   0.0000000  -0.0000000   0.0000000  -0.0000000
    3   0.0014260   0.0014260  -0.0014260  -0.0014260
 Max gradient component =       1.426E-03
 RMS gradient           =       9.932E-04
 Gradient time:  CPU 0.40 s  wall 0.40 s
 Geometry Optimization Parameters
   NAtoms,    NIC,     NZ,  NCons,   NDum,   NFix, NCnnct, MaxDiis
        4      14       4       0       0       0       0       0

 Cartesian Hessian Update
 Hessian Updated using BFGS Update


** GEOMETRY OPTIMIZATION IN DELOCALIZED INTERNAL COORDINATES **
   Searching for a Minimum

   Optimization Cycle:   3

                       Coordinates (Angstroms)
     ATOM                X               Y               Z
      1  N         0.6177122436    0.0000000000   -0.1229417484
      2  N        -0.6177122436    0.0000000000   -0.1229417484
      3  H        -1.0323422728    0.0000000000    0.8309175160
      4  H         1.0323422728    0.0000000000    0.8309175160
   Point Group: c2v   Number of degrees of freedom:     3


   Energy is   -110.668996888

 Hessian Updated using BFGS Update

  3 Hessian modes will be used to form the next step
  Hessian Eigenvalues:
     0.259977    0.318127    0.898560

 Minimum Search - Taking Simple RFO Step
 Searching for Lamda that Minimizes Along All modes
 Value Taken    Lamda =  -0.00003707
 Step Taken.  Stepsize is  0.011176

                             Maximum     Tolerance    Cnvgd?
         Gradient           0.002598      0.000300      NO
         Displacement       0.007918      0.001200      NO
         Energy change     -0.001070      0.000001      NO


 New Cartesian Coordinates Obtained by Inverse Iteration

 Displacement from previous Coordinates is:  0.017373
 ----------------------------------------------------------------
             Standard Nuclear Orientation (Angstroms)
    I     Atom           X                Y                Z
 ----------------------------------------------------------------
    1      N       0.6182328596     0.0000000000    -0.1251586941
    2      N      -0.6182328596     0.0000000000    -0.1251586941
    3      H      -1.0266715363     0.0000000000     0.8331344617
    4      H       1.0266715363     0.0000000000     0.8331344617
 ----------------------------------------------------------------
 Molecular Point Group                 C2v   NOp =  4
 Largest Abelian Subgroup              C2v   NOp =  4
 Nuclear Repulsion Energy =    32.2320481509 hartrees
 There are        8 alpha and        8 beta electrons
 Applying Cartesian multipole field
    Component          Value
    ---------          -----
     (2,0,0)        1.00000E-11
     (0,2,0)        2.00000E-11
     (0,0,2)       -3.00000E-11
 Requested basis set is 6-311++G(d,p)
 There are 22 shells and 58 basis functions
 A cutoff of  1.0D-11 yielded    253 shell pairs
 There are      1785 function pairs (      1914 Cartesian)
 Smallest overlap matrix eigenvalue = 2.58E-04
 Guess MOs from SCF MO coefficient file

 -----------------------------------------------------------------------
  General SCF calculation program by
  Eric Jon Sundstrom, Paul Horn, Yuezhi Mao, Dmitri Zuev, Alec White,
  David Stuck, Shaama M.S., Shane Yost, Joonho Lee, David Small,
  Daniel Levine, Susi Lehtola, Hugh Burton, Evgeny Epifanovsky
 -----------------------------------------------------------------------
 Exchange:     0.2000 Hartree-Fock + 0.0800 Slater + 0.7200 B88
 Correlation:  0.1900 VWN1RPA + 0.8100 LYP
 Using SG-1 standard quadrature grid
 A restricted SCF calculation will be
 performed using DIIS
 SCF converges when DIIS error is below 1.0e-08
 ---------------------------------------
  Cycle       Energy         DIIS error
 ---------------------------------------
    1    -110.6690056086      1.42e-04  
    2    -110.6690165111      2.11e-05  
    3    -110.6690165295      2.21e-05  
    4    -110.6690167115      1.87e-06  
    5    -110.6690167128      2.99e-07  
    6    -110.6690167129      2.76e-08  
    7    -110.6690167129      4.48e-09  Convergence criterion met
 ---------------------------------------
 SCF time:   CPU 1.26s  wall 1.00s 
 SCF   energy in the final basis set =     -110.6690167129
 Total energy in the final basis set =     -110.6690167129

 --------------------------------------------------------------
             Orbital Energies (a.u.) and Symmetries
 --------------------------------------------------------------

 Alpha MOs, Restricted
 -- Occupied --                  
-14.385 -14.385  -1.052  -0.696  -0.581  -0.411  -0.395  -0.260
  1 A1    1 B1    2 A1    2 B1    3 A1    1 B2    4 A1    3 B1                 
 -- Virtual --                   
 -0.076  -0.027   0.016   0.088   0.094   0.131   0.135   0.138
  1 A2    5 A1    4 B1    6 A1    2 B2    7 A1    5 B1    8 A1                 
  0.159   0.162   0.163   0.229   0.265   0.404   0.478   0.591
  6 B1    9 A1    2 A2    7 B1    8 B1    9 B1   10 A1   10 B1                 
  0.685   0.736   0.750   0.793   0.802   0.868   0.981   1.180
 11 A1    3 B2   12 A1   11 B1    3 A2   12 B1   13 A1   13 B1                 
  1.190   1.300   1.324   1.519   1.655   1.730   1.958   2.041
  4 B2   14 A1    4 A2   14 B1    5 B2   15 A1   15 B1   16 A1                 
  2.124   2.317   2.435   2.499   2.576   2.705   2.773   2.805
  6 B2   17 A1    5 A2   18 A1   16 B1    6 A2   17 B1   19 A1                 
  3.018   3.241   3.669   3.847   3.909   4.310   4.359   5.158
 18 B1   19 B1    7 B2   20 A1    7 A2   21 A1   20 B1   21 B1                 
 35.281  35.667
 22 A1   22 B1                                                                 

 Beta MOs, Restricted
 -- Occupied --                  
-14.385 -14.385  -1.052  -0.696  -0.581  -0.411  -0.395  -0.260
  1 A1    1 B1    2 A1    2 B1    3 A1    1 B2    4 A1    3 B1                 
 -- Virtual --                   
 -0.076  -0.027   0.016   0.088   0.094   0.131   0.135   0.138
  1 A2    5 A1    4 B1    6 A1    2 B2    7 A1    5 B1    8 A1                 
  0.159   0.162   0.163   0.229   0.265   0.404   0.478   0.591
  6 B1    9 A1    2 A2    7 B1    8 B1    9 B1   10 A1   10 B1                 
  0.685   0.736   0.750   0.793   0.802   0.868   0.981   1.180
 11 A1    3 B2   12 A1   11 B1    3 A2   12 B1   13 A1   13 B1                 
  1.190   1.300   1.324   1.519   1.655   1.730   1.958   2.041
  4 B2   14 A1    4 A2   14 B1    5 B2   15 A1   15 B1   16 A1                 
  2.124   2.317   2.435   2.499   2.576   2.705   2.773   2.805
  6 B2   17 A1    5 A2   18 A1   16 B1    6 A2   17 B1   19 A1                 
  3.018   3.241   3.669   3.847   3.909   4.310   4.359   5.158
 18 B1   19 B1    7 B2   20 A1    7 A2   21 A1   20 B1   21 B1                 
 35.281  35.667
 22 A1   22 B1                                                                 
 --------------------------------------------------------------

          Ground-State Mulliken Net Atomic Charges

     Atom                 Charge (a.u.)
  ----------------------------------------
      1 N                    -0.174023
      2 N                    -0.174023
      3 H                     0.174023
      4 H                     0.174023
  ----------------------------------------
  Sum of atomic charges =    -0.000000

 -----------------------------------------------------------------
                    Cartesian Multipole Moments
 -----------------------------------------------------------------
    Charge (ESU x 10^10)
                -0.0000
    Dipole Moment (Debye)
         X      -0.0000      Y      -0.0000      Z       3.1104
       Tot       3.1104
    Quadrupole Moments (Debye-Ang)
        XX     -12.9340     XY       0.0000     YY     -12.2596
        XZ       0.0000     YZ      -0.0000     ZZ     -12.0780
    Octopole Moments (Debye-Ang^2)
       XXX      -0.0000    XXY      -0.0000    XYY      -0.0000
       YYY      -0.0000    XXZ       4.4861    XYZ      -0.0000
       YYZ       0.8400    XZZ       0.0000    YZZ      -0.0000
       ZZZ       3.7940
    Hexadecapole Moments (Debye-Ang^3)
      XXXX     -48.1163   XXXY       0.0000   XXYY      -9.9158
      XYYY       0.0000   YYYY     -11.4291   XXXZ      -0.0000
      XXYZ      -0.0000   XYYZ      -0.0000   YYYZ      -0.0000
      XXZZ     -11.4450   XYZZ       0.0000   YYZZ      -5.2982
      XZZZ       0.0000   YZZZ      -0.0000   ZZZZ     -18.9093
 -----------------------------------------------------------------
 Calculating analytic gradient of the SCF energy
 Gradient of SCF Energy
            1           2           3           4
    1  -0.0004139   0.0004139  -0.0001661   0.0001661
    2   0.0000000  -0.0000000   0.0000000  -0.0000000
    3  -0.0001098  -0.0001098   0.0001098   0.0001098
 Max gradient component =       4.139E-04
 RMS gradient           =       1.928E-04
 Gradient time:  CPU 0.40 s  wall 0.40 s
 Geometry Optimization Parameters
   NAtoms,    NIC,     NZ,  NCons,   NDum,   NFix, NCnnct, MaxDiis
        4      14       4       0       0       0       0       0

 Cartesian Hessian Update
 Hessian Updated using BFGS Update


** GEOMETRY OPTIMIZATION IN DELOCALIZED INTERNAL COORDINATES **
   Searching for a Minimum

   Optimization Cycle:   4

                       Coordinates (Angstroms)
     ATOM                X               Y               Z
      1  N         0.6182328596    0.0000000000   -0.1251586941
      2  N        -0.6182328596    0.0000000000   -0.1251586941
      3  H        -1.0266715363    0.0000000000    0.8331344617
      4  H         1.0266715363    0.0000000000    0.8331344617
   Point Group: c2v   Number of degrees of freedom:     3


   Energy is   -110.669016713

 Hessian Updated using BFGS Update

  3 Hessian modes will be used to form the next step
  Hessian Eigenvalues:
     0.224637    0.343451    0.896924

 Minimum Search - Taking Simple RFO Step
 Searching for Lamda that Minimizes Along All modes
 Value Taken    Lamda =   0.00000000
 Step Taken.  Stepsize is  0.001812

                             Maximum     Tolerance    Cnvgd?
         Gradient           0.000393      0.000300      NO
         Displacement       0.001359      0.001200      NO
         Energy change     -0.000020      0.000001      NO


 New Cartesian Coordinates Obtained by Inverse Iteration

 Displacement from previous Coordinates is:  0.002809
 ----------------------------------------------------------------
             Standard Nuclear Orientation (Angstroms)
    I     Atom           X                Y                Z
 ----------------------------------------------------------------
    1      N       0.6183542797     0.0000000000    -0.1252304837
    2      N      -0.6183542797     0.0000000000    -0.1252304837
    3      H      -1.0256324800     0.0000000000     0.8332062513
    4      H       1.0256324800     0.0000000000     0.8332062513
 ----------------------------------------------------------------
 Molecular Point Group                 C2v   NOp =  4
 Largest Abelian Subgroup              C2v   NOp =  4
 Nuclear Repulsion Energy =    32.2318661170 hartrees
 There are        8 alpha and        8 beta electrons
 Applying Cartesian multipole field
    Component          Value
    ---------          -----
     (2,0,0)        1.00000E-11
     (0,2,0)        2.00000E-11
     (0,0,2)       -3.00000E-11
 Requested basis set is 6-311++G(d,p)
 There are 22 shells and 58 basis functions
 A cutoff of  1.0D-11 yielded    253 shell pairs
 There are      1785 function pairs (      1914 Cartesian)
 Smallest overlap matrix eigenvalue = 2.58E-04
 Guess MOs from SCF MO coefficient file

 -----------------------------------------------------------------------
  General SCF calculation program by
  Eric Jon Sundstrom, Paul Horn, Yuezhi Mao, Dmitri Zuev, Alec White,
  David Stuck, Shaama M.S., Shane Yost, Joonho Lee, David Small,
  Daniel Levine, Susi Lehtola, Hugh Burton, Evgeny Epifanovsky
 -----------------------------------------------------------------------
 Exchange:     0.2000 Hartree-Fock + 0.0800 Slater + 0.7200 B88
 Correlation:  0.1900 VWN1RPA + 0.8100 LYP
 Using SG-1 standard quadrature grid
 A restricted SCF calculation will be
 performed using DIIS
 SCF converges when DIIS error is below 1.0e-08
 ---------------------------------------
  Cycle       Energy         DIIS error
 ---------------------------------------
    1    -110.6690167985      2.32e-05  
    2    -110.6690170824      3.11e-06  
    3    -110.6690170857      1.42e-06  
    4    -110.6690170863      4.92e-07  
    5    -110.6690170864      6.92e-08  
    6    -110.6690170864      5.86e-09  Convergence criterion met
 ---------------------------------------
 SCF time:   CPU 1.08s  wall 2.00s 
 SCF   energy in the final basis set =     -110.6690170864
 Total energy in the final basis set =     -110.6690170864

 --------------------------------------------------------------
             Orbital Energies (a.u.) and Symmetries
 --------------------------------------------------------------

 Alpha MOs, Restricted
 -- Occupied --                  
-14.385 -14.385  -1.052  -0.696  -0.581  -0.411  -0.395  -0.260
  1 A1    1 B1    2 A1    2 B1    3 A1    1 B2    4 A1    3 B1                 
 -- Virtual --                   
 -0.076  -0.027   0.016   0.088   0.094   0.131   0.135   0.138
  1 A2    5 A1    4 B1    6 A1    2 B2    7 A1    5 B1    8 A1                 
  0.159   0.162   0.163   0.229   0.265   0.404   0.478   0.592
  6 B1    9 A1    2 A2    7 B1    8 B1    9 B1   10 A1   10 B1                 
  0.685   0.736   0.750   0.792   0.802   0.868   0.981   1.180
 11 A1    3 B2   12 A1   11 B1    3 A2   12 B1   13 A1   13 B1                 
  1.190   1.299   1.323   1.519   1.655   1.730   1.959   2.042
  4 B2   14 A1    4 A2   14 B1    5 B2   15 A1   15 B1   16 A1                 
  2.125   2.316   2.436   2.499   2.576   2.704   2.774   2.806
  6 B2   17 A1    5 A2   18 A1   16 B1    6 A2   17 B1   19 A1                 
  3.018   3.241   3.669   3.847   3.909   4.309   4.360   5.159
 18 B1   19 B1    7 B2   20 A1    7 A2   21 A1   20 B1   21 B1                 
 35.282  35.667
 22 A1   22 B1                                                                 

 Beta MOs, Restricted
 -- Occupied --                  
-14.385 -14.385  -1.052  -0.696  -0.581  -0.411  -0.395  -0.260
  1 A1    1 B1    2 A1    2 B1    3 A1    1 B2    4 A1    3 B1                 
 -- Virtual --                   
 -0.076  -0.027   0.016   0.088   0.094   0.131   0.135   0.138
  1 A2    5 A1    4 B1    6 A1    2 B2    7 A1    5 B1    8 A1                 
  0.159   0.162   0.163   0.229   0.265   0.404   0.478   0.592
  6 B1    9 A1    2 A2    7 B1    8 B1    9 B1   10 A1   10 B1                 
  0.685   0.736   0.750   0.792   0.802   0.868   0.981   1.180
 11 A1    3 B2   12 A1   11 B1    3 A2   12 B1   13 A1   13 B1                 
  1.190   1.299   1.323   1.519   1.655   1.730   1.959   2.042
  4 B2   14 A1    4 A2   14 B1    5 B2   15 A1   15 B1   16 A1                 
  2.125   2.316   2.436   2.499   2.576   2.704   2.774   2.806
  6 B2   17 A1    5 A2   18 A1   16 B1    6 A2   17 B1   19 A1                 
  3.018   3.241   3.669   3.847   3.909   4.309   4.360   5.159
 18 B1   19 B1    7 B2   20 A1    7 A2   21 A1   20 B1   21 B1                 
 35.282  35.667
 22 A1   22 B1                                                                 
 --------------------------------------------------------------

          Ground-State Mulliken Net Atomic Charges

     Atom                 Charge (a.u.)
  ----------------------------------------
      1 N                    -0.174064
      2 N                    -0.174064
      3 H                     0.174064
      4 H                     0.174064
  ----------------------------------------
  Sum of atomic charges =     0.000000

 -----------------------------------------------------------------
                    Cartesian Multipole Moments
 -----------------------------------------------------------------
    Charge (ESU x 10^10)
                -0.0000
    Dipole Moment (Debye)
         X      -0.0000      Y       0.0000      Z       3.1114
       Tot       3.1114
    Quadrupole Moments (Debye-Ang)
        XX     -12.9398     XY       0.0000     YY     -12.2598
        XZ       0.0000     YZ      -0.0000     ZZ     -12.0746
    Octopole Moments (Debye-Ang^2)
       XXX      -0.0000    XXY       0.0000    XYY      -0.0000
       YYY       0.0000    XXZ       4.4854    XYZ       0.0000
       YYZ       0.8417    XZZ       0.0000    YZZ       0.0000
       ZZZ       3.8007
    Hexadecapole Moments (Debye-Ang^3)
      XXXX     -48.1221   XXXY      -0.0000   XXYY      -9.9147
      XYYY      -0.0000   YYYY     -11.4301   XXXZ      -0.0000
      XXYZ      -0.0000   XYYZ      -0.0000   YYYZ      -0.0000
      XXZZ     -11.4433   XYZZ      -0.0000   YYZZ      -5.2970
      XZZZ       0.0000   YZZZ      -0.0000   ZZZZ     -18.8992
 -----------------------------------------------------------------
 Calculating analytic gradient of the SCF energy
 Gradient of SCF Energy
            1           2           3           4
    1  -0.0000748   0.0000748   0.0000200  -0.0000200
    2   0.0000000   0.0000000  -0.0000000  -0.0000000
    3   0.0000159   0.0000159  -0.0000159  -0.0000159
 Max gradient component =       7.484E-05
 RMS gradient           =       3.293E-05
 Gradient time:  CPU 0.41 s  wall 0.41 s
 Geometry Optimization Parameters
   NAtoms,    NIC,     NZ,  NCons,   NDum,   NFix, NCnnct, MaxDiis
        4      14       4       0       0       0       0       0

 Cartesian Hessian Update
 Hessian Updated using BFGS Update


** GEOMETRY OPTIMIZATION IN DELOCALIZED INTERNAL COORDINATES **
   Searching for a Minimum

   Optimization Cycle:   5

                       Coordinates (Angstroms)
     ATOM                X               Y               Z
      1  N         0.6183542797    0.0000000000   -0.1252304837
      2  N        -0.6183542797    0.0000000000   -0.1252304837
      3  H        -1.0256324800    0.0000000000    0.8332062513
      4  H         1.0256324800    0.0000000000    0.8332062513
   Point Group: c2v   Number of degrees of freedom:     3


   Energy is   -110.669017086

 Hessian Updated using BFGS Update

  3 Hessian modes will be used to form the next step
  Hessian Eigenvalues:
     0.237530    0.353151    0.862382

 Minimum Search - Taking Simple RFO Step
 Searching for Lamda that Minimizes Along All modes
 Value Taken    Lamda =   0.00000000
 Step Taken.  Stepsize is  0.000157

                             Maximum     Tolerance    Cnvgd?
         Gradient           0.000071      0.000300     YES
         Displacement       0.000121      0.001200     YES
         Energy change     -0.000000      0.000001     YES


                       Distance Matrix (Angstroms)
             N (  1)   N (  2)   H (  3)
   N (  2)  1.236709
   H (  3)  1.902970  1.041382
   H (  4)  1.041382  1.902970  2.051265

 Final energy is   -110.66901708640972     


 ******************************
 **  OPTIMIZATION CONVERGED  **
 ******************************

                       Coordinates (Angstroms)
     ATOM                X               Y               Z
      1  N         0.6183542797    0.0000000000   -0.1252304837
      2  N        -0.6183542797    0.0000000000   -0.1252304837
      3  H        -1.0256324800    0.0000000000    0.8332062513
      4  H         1.0256324800    0.0000000000    0.8332062513

Z-matrix Print:
$molecule
0 1
N 
H  1 1.041382
N  1 1.236709 2 113.022585
H  3 1.041382 1 113.022585 2 -0.000000 0
$end


 --------------------------------------------------------------
             Orbital Energies (a.u.) and Symmetries
 --------------------------------------------------------------

 Alpha MOs, Restricted
 -- Occupied --                  
-14.385 -14.385  -1.052  -0.696  -0.581  -0.411  -0.395  -0.260
  1 A1    1 B1    2 A1    2 B1    3 A1    1 B2    4 A1    3 B1                 
 -- Virtual --                   
 -0.076  -0.027   0.016   0.088   0.094   0.131   0.135   0.138
  1 A2    5 A1    4 B1    6 A1    2 B2    7 A1    5 B1    8 A1                 
  0.159   0.162   0.163   0.229   0.265   0.404   0.478   0.592
  6 B1    9 A1    2 A2    7 B1    8 B1    9 B1   10 A1   10 B1                 
  0.685   0.736   0.750   0.792   0.802   0.868   0.981   1.180
 11 A1    3 B2   12 A1   11 B1    3 A2   12 B1   13 A1   13 B1                 
  1.190   1.299   1.323   1.519   1.655   1.730   1.959   2.042
  4 B2   14 A1    4 A2   14 B1    5 B2   15 A1   15 B1   16 A1                 
  2.125   2.316   2.436   2.499   2.576   2.704   2.774   2.806
  6 B2   17 A1    5 A2   18 A1   16 B1    6 A2   17 B1   19 A1                 
  3.018   3.241   3.669   3.847   3.909   4.309   4.360   5.159
 18 B1   19 B1    7 B2   20 A1    7 A2   21 A1   20 B1   21 B1                 
 35.282  35.667
 22 A1   22 B1                                                                 

 Beta MOs, Restricted
 -- Occupied --                  
-14.385 -14.385  -1.052  -0.696  -0.581  -0.411  -0.395  -0.260
  1 A1    1 B1    2 A1    2 B1    3 A1    1 B2    4 A1    3 B1                 
 -- Virtual --                   
 -0.076  -0.027   0.016   0.088   0.094   0.131   0.135   0.138
  1 A2    5 A1    4 B1    6 A1    2 B2    7 A1    5 B1    8 A1                 
  0.159   0.162   0.163   0.229   0.265   0.404   0.478   0.592
  6 B1    9 A1    2 A2    7 B1    8 B1    9 B1   10 A1   10 B1                 
  0.685   0.736   0.750   0.792   0.802   0.868   0.981   1.180
 11 A1    3 B2   12 A1   11 B1    3 A2   12 B1   13 A1   13 B1                 
  1.190   1.299   1.323   1.519   1.655   1.730   1.959   2.042
  4 B2   14 A1    4 A2   14 B1    5 B2   15 A1   15 B1   16 A1                 
  2.125   2.316   2.436   2.499   2.576   2.704   2.774   2.806
  6 B2   17 A1    5 A2   18 A1   16 B1    6 A2   17 B1   19 A1                 
  3.018   3.241   3.669   3.847   3.909   4.309   4.360   5.159
 18 B1   19 B1    7 B2   20 A1    7 A2   21 A1   20 B1   21 B1                 
 35.282  35.667
 22 A1   22 B1                                                                 
 --------------------------------------------------------------

          Ground-State Mulliken Net Atomic Charges

     Atom                 Charge (a.u.)
  ----------------------------------------
      1 N                    -0.174064
      2 N                    -0.174064
      3 H                     0.174064
      4 H                     0.174064
  ----------------------------------------
  Sum of atomic charges =     0.000000

 -----------------------------------------------------------------
                    Cartesian Multipole Moments
 -----------------------------------------------------------------
    Charge (ESU x 10^10)
                -0.0000
    Dipole Moment (Debye)
         X      -0.0000      Y       0.0000      Z       3.1114
       Tot       3.1114
    Quadrupole Moments (Debye-Ang)
        XX     -12.9398     XY       0.0000     YY     -12.2598
        XZ       0.0000     YZ      -0.0000     ZZ     -12.0746
    Octopole Moments (Debye-Ang^2)
       XXX      -0.0000    XXY       0.0000    XYY      -0.0000
       YYY       0.0000    XXZ       4.4854    XYZ       0.0000
       YYZ       0.8417    XZZ       0.0000    YZZ       0.0000
       ZZZ       3.8007
    Hexadecapole Moments (Debye-Ang^3)
      XXXX     -48.1221   XXXY      -0.0000   XXYY      -9.9147
      XYYY      -0.0000   YYYY     -11.4301   XXXZ      -0.0000
      XXYZ      -0.0000   XYYZ      -0.0000   YYYZ      -0.0000
      XXZZ     -11.4433   XYZZ      -0.0000   YYZZ      -5.2970
      XZZZ       0.0000   YZZZ      -0.0000   ZZZZ     -18.8992
 -----------------------------------------------------------------
Archival summary:
1\1\TWL02\OPT\ProcedureUnspecified\BasisUnspecified\22\taweetha\TueOct3013:31:452018TueOct3013:31:452018\0\\#,OPT,ProcedureUnspecified,BasisUnspecified,\\0,1\N\H,1,1.04138\N,1,1.23671,2,113.023\H,3,1.04138,1,113.023,2,-0,0\\\@

 Total job time:  12.26s(wall), 8.99s(cpu) 
 Tue Oct 30 13:31:45 2018

        *************************************************************
        *                                                           *
        *  Thank you very much for using Q-Chem.  Have a nice day.  *
        *                                                           *
        *************************************************************


 
User input: 2 of 2 
 
Q-Chem Developer Version!
                  Welcome to Q-Chem
     A Quantum Leap Into The Future Of Chemistry


 Q-Chem 5.1, Q-Chem, Inc., Pleasanton, CA (2018)

 Yihan Shao,  Zhengting Gan,  E. Epifanovsky,  A. T. B. Gilbert,  M. Wormit,  
 J. Kussmann,  A. W. Lange,  A. Behn,  Jia Deng,  Xintian Feng,  D. Ghosh,  
 M. Goldey,  P. R. Horn,  L. D. Jacobson,  I. Kaliman,  T. Kus,  A. Landau,  
 Jie Liu,  E. I. Proynov,  R. M. Richard,  R. P. Steele,  E. J. Sundstrom,  
 H. L. Woodcock III,  P. M. Zimmerman,  D. Zuev,  B. Albrecht,  E. Alguire,  
 S. A. Baeppler,  D. Barton,  Z. Benda,  Y. A. Bernard,  E. J. Berquist,  
 K. B. Bravaya,  H. Burton,  D. Casanova,  Chun-Min Chang,  Yunqing Chen,  
 A. Chien,  K. D. Closser,  M. P. Coons,  S. Coriani,  S. Dasgupta,  
 A. L. Dempwolff,  M. Diedenhofen,  Hainam Do,  R. G. Edgar,  Po-Tung Fang,  
 S. Faraji,  S. Fatehi,  Qingguo Feng,  K. D. Fenk,  J. Fosso-Tande,  
 Qinghui Ge,  A. Ghysels,  G. Gidofalvi,  J. Gomes,  J. Gonthier,  A. Gunina,  
 D. Hait,  M. W. D. Hanson-Heine,  P. H. P. Harbach,  A. W. Hauser,  
 J. E. Herr,  E. G. Hohenstein,  Z. C. Holden,  Kerwin Hui,  B. C. Huynh,  
 T.-C. Jagau,  Hyunjun Ji,  B. Kaduk,  K. Khistyaev,  Jaehoon Kim,  
 P. Klunzinger,  K. Koh,  D. Kosenkov,  L. Koulias,  T. Kowalczyk,  
 C. M. Krauter,  A. Kunitsa,  Ka Un Lao,  A. Laurent,  K. V. Lawler,  
 Joonho Lee,  D. Lefrancois,  S. Lehtola,  D. S. Levine,  Yi-Pei Li,  
 You-Sheng Lin,  Fenglai Liu,  E. Livshits,  A. Luenser,  P. Manohar,  
 E. Mansoor,  S. F. Manzer,  Shan-Ping Mao,  Yuezhi Mao,  N. Mardirossian,  
 A. V. Marenich,  T. Markovich,  L. A. Martinez-Martinez,  S. A. Maurer,  
 N. J. Mayhall,  S. C. McKenzie,  J.-M. Mewes,  A. F. Morrison,  
 J. W. Mullinax,  K. Nanda,  T. S. Nguyen-Beck,  R. Olivares-Amaya,  
 J. A. Parkhill,  T. M. Perrine,  F. Plasser,  P. Pokhilko,  S. Prager,  
 A. Prociuk,  E. Ramos,  D. R. Rehn,  F. Rob,  M. Schneider,  N. Sergueev,  
 S. M. Sharada,  S. Sharma,  D. W. Small,  T. Stauch,  T. Stein,  
 Yu-Chuan Su,  A. J. W. Thom,  A. Tkatchenko,  T. Tsuchimochi,  N. M. Tubman,  
 L. Vogt,  M. L. Vidal,  O. Vydrov,  M. A. Watson,  J. Wenzel,  
 M. de Wergifosse,  T. A. Wesolowski,  A. White,  J. Witte,  A. Yamada,  
 Jun Yang,  K. Yao,  S. Yeganeh,  S. R. Yost,  Zhi-Qiang You,  A. Zech,  
 Igor Ying Zhang,  Xing Zhang,  Yan Zhao,  Ying Zhu,  B. R. Brooks,  
 G. K. L. Chan,  C. J. Cramer,  M. S. Gordon,  W. J. Hehre,  A. Klamt,  
 M. W. Schmidt,  C. D. Sherrill,  D. G. Truhlar,  A. Aspuru-Guzik,  R. Baer,  
 A. T. Bell,  N. A. Besley,  Jeng-Da Chai,  A. E. DePrince, III,  
 R. A. DiStasio Jr.,  A. Dreuw,  B. D. Dunietz,  T. R. Furlani,  
 Chao-Ping Hsu,  Yousung Jung,  Jing Kong,  D. S. Lambrecht,  WanZhen Liang,  
 C. Ochsenfeld,  V. A. Rassolov,  L. V. Slipchenko,  J. E. Subotnik,  
 T. Van Voorhis,  J. M. Herbert,  A. I. Krylov,  P. M. W. Gill,  M. Head-Gordon

 Contributors to earlier versions of Q-Chem not listed above: 
 R. D. Adamson,  B. Austin,  J. Baker,  G. J. O. Beran,  K. Brandhorst,  
 S. T. Brown,  E. F. C. Byrd,  A. K. Chakraborty,  C.-L. Cheng,  
 Siu Hung Chien,  D. M. Chipman,  D. L. Crittenden,  H. Dachsel,  
 R. J. Doerksen,  A. D. Dutoi,  L. Fusti-Molnar,  W. A. Goddard III,  
 A. Golubeva-Zadorozhnaya,  S. R. Gwaltney,  G. Hawkins,  A. Heyden,  
 S. Hirata,  G. Kedziora,  F. J. Keil,  C. Kelley,  Jihan Kim,  R. A. King,  
 R. Z. Khaliullin,  P. P. Korambath,  W. Kurlancheek,  A. M. Lee,  M. S. Lee,  
 S. V. Levchenko,  Ching Yeh Lin,  D. Liotard,  R. C. Lochan,  I. Lotan,  
 P. E. Maslen,  N. Nair,  D. P. O'Neill,  D. Neuhauser,  E. Neuscamman,  
 C. M. Oana,  R. Olson,  B. Peters,  R. Peverati,  P. A. Pieniazek,  
 Y. M. Rhee,  J. Ritchie,  M. A. Rohrdanz,  E. Rosta,  N. J. Russ,  
 H. F. Schaefer III,  N. E. Schultz,  N. Shenvi,  A. C. Simmonett,  A. Sodt,  
 D. Stuck,  K. S. Thanthiriwatte,  V. Vanovschi,  Tao Wang,  A. Warshel,  
 C. F. Williams,  Q. Wu,  X. Xu,  W. Zhang

 Please cite Q-Chem as follows:
 Y. Shao et al., Mol. Phys. 113, 184-215 (2015)
 DOI: 10.1080/00268976.2014.952696

 Q-Chem 5.1.1 for Intel X86 EM64T Linux

 Parts of Q-Chem use Armadillo 8.300.2 (Tropical Shenanigans).
 http://arma.sourceforge.net/

 Q-Chem begins on Tue Oct 30 13:31:45 2018  

Host: 
0

     Scratch files written to /scratch/taweetham/qchem16194//
The previous job contains 0 fragments, simply inherited here
Input Ideriv = 2
Curr. Ideriv = -1
Max.  Ideriv = 2

Checking the input file for inconsistencies... 	...done.

--------------------------------------------------------------
User input:
--------------------------------------------------------------

$molecule
read
$end

$rem
   job_type 	frequency
   basis 	6-311++g**
   method	b3lyp	
$end


--------------------------------------------------------------
 ----------------------------------------------------------------
             Standard Nuclear Orientation (Angstroms)
    I     Atom           X                Y                Z
 ----------------------------------------------------------------
    1      N       0.6183542797    -0.0000000000    -0.1198045919
    2      N      -0.6183542797    -0.0000000000    -0.1198045919
    3      H      -1.0256324800     0.0000000000     0.8386321431
    4      H       1.0256324800     0.0000000000     0.8386321431
 ----------------------------------------------------------------
 Molecular Point Group                 C2v   NOp =  4
 Largest Abelian Subgroup              C2v   NOp =  4
 Nuclear Repulsion Energy =    32.2318661170 hartrees
 There are        8 alpha and        8 beta electrons
 Requested basis set is 6-311++G(d,p)
 There are 22 shells and 58 basis functions

 Total QAlloc Memory Limit   2000 MB
 Mega-Array Size       188 MB
 MEM_STATIC part       192 MB

                       Distance Matrix (Angstroms)
             N (  1)   N (  2)   H (  3)
   N (  2)  1.236709
   H (  3)  1.902970  1.041382
   H (  4)  1.041382  1.902970  2.051265

 A cutoff of  1.0D-11 yielded    253 shell pairs
 There are      1785 function pairs (      1914 Cartesian)
 Smallest overlap matrix eigenvalue = 2.58E-04
 Guess from superposition of atomic densities
 Warning:  Energy on first SCF cycle will be non-variational
 SAD guess density has 16.000000 electrons

 -----------------------------------------------------------------------
  General SCF calculation program by
  Eric Jon Sundstrom, Paul Horn, Yuezhi Mao, Dmitri Zuev, Alec White,
  David Stuck, Shaama M.S., Shane Yost, Joonho Lee, David Small,
  Daniel Levine, Susi Lehtola, Hugh Burton, Evgeny Epifanovsky
 -----------------------------------------------------------------------
 Exchange:     0.2000 Hartree-Fock + 0.0800 Slater + 0.7200 B88
 Correlation:  0.1900 VWN1RPA + 0.8100 LYP
 Using SG-1 standard quadrature grid
 A restricted SCF calculation will be
 performed using DIIS
 SCF converges when DIIS error is below 1.0e-08
 ---------------------------------------
  Cycle       Energy         DIIS error
 ---------------------------------------
    1    -110.8885383612      7.71e-02  
    2    -110.6485833506      7.11e-03  
    3    -110.6453135826      7.83e-03  
    4    -110.6688044229      8.07e-04  
    5    -110.6690152358      7.28e-05  
    6    -110.6690170628      8.54e-06  
    7    -110.6690170860      9.00e-07  
    8    -110.6690170864      6.67e-08  
    9    -110.6690170864      6.46e-09  Convergence criterion met
 ---------------------------------------
 SCF time:   CPU 1.44s  wall 2.00s 
 SCF   energy in the final basis set =     -110.6690170864
 Total energy in the final basis set =     -110.6690170864

 --------------------------------------------------------------
             Orbital Energies (a.u.) and Symmetries
 --------------------------------------------------------------

 Alpha MOs, Restricted
 -- Occupied --                  
-14.385 -14.385  -1.052  -0.696  -0.581  -0.411  -0.395  -0.260
  1 A1    1 B1    2 A1    2 B1    3 A1    1 B2    4 A1    3 B1                 
 -- Virtual --                   
 -0.076  -0.027   0.016   0.088   0.094   0.131   0.135   0.138
  1 A2    5 A1    4 B1    6 A1    2 B2    7 A1    5 B1    8 A1                 
  0.159   0.162   0.163   0.229   0.265   0.404   0.478   0.592
  6 B1    9 A1    2 A2    7 B1    8 B1    9 B1   10 A1   10 B1                 
  0.685   0.736   0.750   0.792   0.802   0.868   0.981   1.180
 11 A1    3 B2   12 A1   11 B1    3 A2   12 B1   13 A1   13 B1                 
  1.190   1.299   1.323   1.519   1.655   1.730   1.959   2.042
  4 B2   14 A1    4 A2   14 B1    5 B2   15 A1   15 B1   16 A1                 
  2.125   2.316   2.436   2.499   2.576   2.704   2.774   2.806
  6 B2   17 A1    5 A2   18 A1   16 B1    6 A2   17 B1   19 A1                 
  3.018   3.241   3.669   3.847   3.909   4.309   4.360   5.159
 18 B1   19 B1    7 B2   20 A1    7 A2   21 A1   20 B1   21 B1                 
 35.282  35.667
 22 A1   22 B1                                                                 

 Beta MOs, Restricted
 -- Occupied --                  
-14.385 -14.385  -1.052  -0.696  -0.581  -0.411  -0.395  -0.260
  1 A1    1 B1    2 A1    2 B1    3 A1    1 B2    4 A1    3 B1                 
 -- Virtual --                   
 -0.076  -0.027   0.016   0.088   0.094   0.131   0.135   0.138
  1 A2    5 A1    4 B1    6 A1    2 B2    7 A1    5 B1    8 A1                 
  0.159   0.162   0.163   0.229   0.265   0.404   0.478   0.592
  6 B1    9 A1    2 A2    7 B1    8 B1    9 B1   10 A1   10 B1                 
  0.685   0.736   0.750   0.792   0.802   0.868   0.981   1.180
 11 A1    3 B2   12 A1   11 B1    3 A2   12 B1   13 A1   13 B1                 
  1.190   1.299   1.323   1.519   1.655   1.730   1.959   2.042
  4 B2   14 A1    4 A2   14 B1    5 B2   15 A1   15 B1   16 A1                 
  2.125   2.316   2.436   2.499   2.576   2.704   2.774   2.806
  6 B2   17 A1    5 A2   18 A1   16 B1    6 A2   17 B1   19 A1                 
  3.018   3.241   3.669   3.847   3.909   4.309   4.360   5.159
 18 B1   19 B1    7 B2   20 A1    7 A2   21 A1   20 B1   21 B1                 
 35.282  35.667
 22 A1   22 B1                                                                 
 --------------------------------------------------------------

          Ground-State Mulliken Net Atomic Charges

     Atom                 Charge (a.u.)
  ----------------------------------------
      1 N                    -0.174064
      2 N                    -0.174064
      3 H                     0.174064
      4 H                     0.174064
  ----------------------------------------
  Sum of atomic charges =     0.000000

 -----------------------------------------------------------------
                    Cartesian Multipole Moments
 -----------------------------------------------------------------
    Charge (ESU x 10^10)
                -0.0000
    Dipole Moment (Debye)
         X      -0.0000      Y       0.0000      Z       3.1114
       Tot       3.1114
    Quadrupole Moments (Debye-Ang)
        XX     -12.9398     XY      -0.0000     YY     -12.2598
        XZ      -0.0000     YZ      -0.0000     ZZ     -12.0409
    Octopole Moments (Debye-Ang^2)
       XXX      -0.0000    XXY       0.0000    XYY       0.0000
       YYY       0.0000    XXZ       4.4152    XYZ       0.0000
       YYZ       0.7752    XZZ      -0.0000    YZZ       0.0000
       ZZZ       3.6044
    Hexadecapole Moments (Debye-Ang^3)
      XXXX     -48.1221   XXXY      -0.0000   XXYY      -9.9147
      XYYY      -0.0000   YYYY     -11.4301   XXXZ       0.0000
      XXYZ      -0.0000   XYYZ      -0.0000   YYYZ      -0.0000
      XXZZ     -11.3951   XYZZ      -0.0000   YYZZ      -5.2883
      XZZZ      -0.0000   YZZZ      -0.0000   ZZZZ     -18.8188
 -----------------------------------------------------------------
 Calculating MO derivatives via CPSCF
   1         3          12      0.252760    0.106073
   2         3          12      0.029747    0.014116
   3         3          12      0.002157    0.001034
   4         4          11      0.000128    0.000078
   5        14           1      0.000003    0.000003
   6        15           0      0.000000    0.000000    Roots Converged
 Time for AOints: 0.2 s (CPU) 0.2 s (wall)
 ------------------------------------------------------------------------------
                     AOints        : Timing summary (seconds)
 ------------------------------------------------------------------------------
     job step          cpu (% of tot)      sys (% of tot)     wall (% of tot)
 ------------------------------------------------------------------------------
  cpscf_lag         0.9194E+01 (58.9)   0.3000E-04 (21.9)   0.9379E+01 (59.2)
  iterzp            0.6171E+01 (39.5)   0.1060E-03 (77.4)   0.6191E+01 (39.1)
  make_fx           0.0000E+00 ( 0.0)   0.0000E+00 ( 0.0)   0.0000E+00 ( 0.0)
  AOints            0.2416E+00 ( 1.5)   0.0000E+00 ( 0.0)   0.2418E+00 ( 1.5)
 ------------------------------------------------------------------------------
   Grand Totals     0.1561E+02          0.1370E-03          0.1585E+02
 ------------------------------------------------------------------------------
 Calculating analytic Hessian of the SCF energy
 Polarizability Matrix (a.u.)
            1           2           3
    1 -24.1367731  -0.0000000  -0.0000000
    2  -0.0000000 -10.6429587  -0.0000000
    3  -0.0000000  -0.0000000 -17.4446208

 Direct stationary perturbation theory relativistic correction:

 rels  =       0.034134090142
 relv  =      -0.135734126299
 rel2e =       0.044791189452
 E_rel =      -0.056808846705

 Hessian of the SCF Energy
            1           2           3           4           5           6
    1   0.7914622  -0.0000000   0.0412943  -0.6772024   0.0000000   0.0473405
    2  -0.0000000   0.0704906   0.0000000   0.0000000  -0.0705441  -0.0000000
    3   0.0412943   0.0000000   0.4308056  -0.0473405  -0.0000000  -0.1095286
    4  -0.6772024   0.0000000  -0.0473405   0.7914622  -0.0000000  -0.0412943
    5   0.0000000  -0.0705441  -0.0000000  -0.0000000   0.0704906   0.0000000
    6   0.0473405  -0.0000000  -0.1095286  -0.0412943   0.0000000   0.4308056
    7  -0.0505827   0.0000000   0.0520386  -0.0636771  -0.0000000   0.0459925
    8  -0.0000000   0.0425773   0.0000000   0.0000000  -0.0425238  -0.0000000
    9   0.0074466   0.0000000  -0.0003476   0.0960814  -0.0000000  -0.3209293
   10  -0.0636771  -0.0000000  -0.0459925  -0.0505827   0.0000000  -0.0520386
   11   0.0000000  -0.0425238  -0.0000000  -0.0000000   0.0425773   0.0000000
   12  -0.0960814   0.0000000  -0.3209293  -0.0074466  -0.0000000  -0.0003476
            7           8           9          10          11          12
    1  -0.0505827  -0.0000000   0.0074466  -0.0636771   0.0000000  -0.0960814
    2   0.0000000   0.0425773   0.0000000  -0.0000000  -0.0425238   0.0000000
    3   0.0520386   0.0000000  -0.0003476  -0.0459925  -0.0000000  -0.3209293
    4  -0.0636771   0.0000000   0.0960814  -0.0505827  -0.0000000  -0.0074466
    5  -0.0000000  -0.0425238  -0.0000000   0.0000000   0.0425773  -0.0000000
    6   0.0459925  -0.0000000  -0.3209293  -0.0520386   0.0000000  -0.0003476
    7   0.1105042   0.0000000  -0.1007796   0.0037555  -0.0000000   0.0027485
    8   0.0000000   0.0255607   0.0000000  -0.0000000  -0.0256142  -0.0000000
    9  -0.1007796   0.0000000   0.3055942  -0.0027485  -0.0000000   0.0156827
   10   0.0037555  -0.0000000  -0.0027485   0.1105042   0.0000000   0.1007796
   11  -0.0000000  -0.0256142  -0.0000000   0.0000000   0.0255607   0.0000000
   12   0.0027485  -0.0000000   0.0156827   0.1007796   0.0000000   0.3055942
 Gradient time:  CPU 19.43 s  wall 21.90 s
 **********************************************************************
 **                                                                  **
 **                       VIBRATIONAL ANALYSIS                       **
 **                       --------------------                       **
 **                                                                  **
 **        VIBRATIONAL FREQUENCIES (CM**-1) AND NORMAL MODES         **
 **     FORCE CONSTANTS (mDYN/ANGSTROM) AND REDUCED MASSES (AMU)     **
 **                  INFRARED INTENSITIES (KM/MOL)                   **
 **                                                                  **
 **********************************************************************


 Mode:                 1                      2                      3
 Frequency:      1268.34                1340.43                1541.90
 Force Cnst:      1.1283                 1.0973                 1.8553
 Red. Mass:       1.1904                 1.0365                 1.3245
 IR Active:          NO                     YES                    YES
 IR Intens:        0.000                  2.555                 39.419
 Raman Active:       YES                    YES                    YES
               X      Y      Z        X      Y      Z        X      Y      Z
 N         -0.000 -0.084  0.000    0.028  0.000 -0.018   -0.048  0.000  0.099
 N          0.000  0.084 -0.000   -0.028 -0.000 -0.018   -0.048 -0.000 -0.099
 H          0.000 -0.702  0.000    0.663  0.000  0.245    0.666  0.000  0.211
 H         -0.000  0.702  0.000   -0.663 -0.000  0.245    0.666 -0.000 -0.211
 TransDip   0.000 -0.000 -0.000    0.000 -0.000  0.051    0.201 -0.000 -0.000

 Mode:                 4                      5                      6
 Frequency:      1654.10                3075.37                3172.94
 Force Cnst:     16.4331                 5.9817                 6.3700
 Red. Mass:      10.1940                 1.0734                 1.0739
 IR Active:          YES                    YES                    YES
 IR Intens:        8.453                 89.939                 51.714
 Raman Active:       YES                    YES                    YES
               X      Y      Z        X      Y      Z        X      Y      Z
 N         -0.594  0.000  0.005   -0.020 -0.000 -0.046   -0.017  0.000 -0.047
 N          0.594 -0.000  0.005   -0.020  0.000  0.046    0.017 -0.000 -0.047
 H          0.377  0.000 -0.065    0.280 -0.000 -0.647   -0.251  0.000  0.659
 H         -0.377 -0.000 -0.065    0.280  0.000  0.647    0.251 -0.000  0.659
 TransDip  -0.000  0.000 -0.093   -0.304  0.000 -0.000    0.000  0.000 -0.230

 STANDARD THERMODYNAMIC QUANTITIES AT   298.15 K  AND     1.00 ATM

   This Molecule has  0 Imaginary Frequencies
   Zero point vibrational energy:       17.231 kcal/mol

   Atom    1 Element N  Has Mass   14.00307
   Atom    2 Element N  Has Mass   14.00307
   Atom    3 Element H  Has Mass    1.00783
   Atom    4 Element H  Has Mass    1.00783
   Molecular Mass:    30.021800 amu
   Principal axes and moments of inertia in amu*Bohr^2:
                             1           2           3
    Eigenvalues --        6.16820    45.81248    51.98068
          X               1.00000     0.00000    -0.00000
          Y               0.00000     0.00000     1.00000
          Z              -0.00000     1.00000    -0.00000
   Rotational Symmetry Number is   2
   The Molecule is an Asymmetric Top
   Translational Enthalpy:        0.889 kcal/mol
   Rotational Enthalpy:           0.889 kcal/mol
   Vibrational Enthalpy:         17.249 kcal/mol
   gas constant (RT):             0.592 kcal/mol
   Translational Entropy:        36.131  cal/mol.K
   Rotational Entropy:           15.959  cal/mol.K
   Vibrational Entropy:           0.070  cal/mol.K

   Total Enthalpy:               19.619 kcal/mol
   Total Entropy:                52.160  cal/mol.K

 ======================================================================

 STANDARD THERMODYNAMIC QUANTITIES FOR ANHARMONIC VIBRATION -- TOSH

   Zero point vibrational energy: ************ kcal/mol

   Vibrational Enthalpy:   ************ kcal/mol
   Vibrational Entropy:             NaN  cal/mol.K

   Total Enthalpy:         ************ kcal/mol
   Total Entropy:                   NaN  cal/mol.K

 ======================================================================

 STANDARD THERMODYNAMIC QUANTITIES FOR ANHARMONIC VIBRATION -- VPT2

   Zero point vibrational energy: ************ kcal/mol

   Vibrational Enthalpy:   ************ kcal/mol
   Vibrational Entropy:             NaN  cal/mol.K

   Total Enthalpy:         ************ kcal/mol
   Total Entropy:                   NaN  cal/mol.K

 ======================================================================

Archival summary:
1\1\TWL02\FREQ\ProcedureUnspecified\BasisUnspecified\22\taweetha\TueOct3013:32:092018TueOct3013:32:092018\0\\#,FREQ,ProcedureUnspecified,BasisUnspecified,\\0,1\N\H,1,1.04138\N,1,1.23671,2,113.023\H,3,1.04138,1,113.023,2,0,0\\\@

 Total job time:  23.41s(wall), 20.90s(cpu) 
 Tue Oct 30 13:32:09 2018

        *************************************************************
        *                                                           *
        *  Thank you very much for using Q-Chem.  Have a nice day.  *
        *                                                           *
        *************************************************************
