# Supplementary material for: Geometric and energetic data from ab initio calculations of haloethene, haloimine, halomethylenephosphine, haloiminophosphine, halodiazene, halodiphosphene and halocyclopropane
Source: Data Brief. 2019 Nov 2;27:104738. doi: 10.1016/j.dib.2019.104738 (PMC6861602; doi:10.1016/j.dib.2019.104738)
Supplement: Multimedia component 6 [file mmc6.zip › NN/B3LYP/HENNIE.out]

Q-Chem Developer Version!
                  Welcome to Q-Chem
     A Quantum Leap Into The Future Of Chemistry


 Q-Chem 5.1, Q-Chem, Inc., Pleasanton, CA (2018)

 Yihan Shao,  Zhengting Gan,  E. Epifanovsky,  A. T. B. Gilbert,  M. Wormit,  
 J. Kussmann,  A. W. Lange,  A. Behn,  Jia Deng,  Xintian Feng,  D. Ghosh,  
 M. Goldey,  P. R. Horn,  L. D. Jacobson,  I. Kaliman,  T. Kus,  A. Landau,  
 Jie Liu,  E. I. Proynov,  R. M. Richard,  R. P. Steele,  E. J. Sundstrom,  
 H. L. Woodcock III,  P. M. Zimmerman,  D. Zuev,  B. Albrecht,  E. Alguire,  
 S. A. Baeppler,  D. Barton,  Z. Benda,  Y. A. Bernard,  E. J. Berquist,  
 K. B. Bravaya,  H. Burton,  D. Casanova,  Chun-Min Chang,  Yunqing Chen,  
 A. Chien,  K. D. Closser,  M. P. Coons,  S. Coriani,  S. Dasgupta,  
 A. L. Dempwolff,  M. Diedenhofen,  Hainam Do,  R. G. Edgar,  Po-Tung Fang,  
 S. Faraji,  S. Fatehi,  Qingguo Feng,  K. D. Fenk,  J. Fosso-Tande,  
 Qinghui Ge,  A. Ghysels,  G. Gidofalvi,  J. Gomes,  J. Gonthier,  A. Gunina,  
 D. Hait,  M. W. D. Hanson-Heine,  P. H. P. Harbach,  A. W. Hauser,  
 J. E. Herr,  E. G. Hohenstein,  Z. C. Holden,  Kerwin Hui,  B. C. Huynh,  
 T.-C. Jagau,  Hyunjun Ji,  B. Kaduk,  K. Khistyaev,  Jaehoon Kim,  
 P. Klunzinger,  K. Koh,  D. Kosenkov,  L. Koulias,  T. Kowalczyk,  
 C. M. Krauter,  A. Kunitsa,  Ka Un Lao,  A. Laurent,  K. V. Lawler,  
 Joonho Lee,  D. Lefrancois,  S. Lehtola,  D. S. Levine,  Yi-Pei Li,  
 You-Sheng Lin,  Fenglai Liu,  E. Livshits,  A. Luenser,  P. Manohar,  
 E. Mansoor,  S. F. Manzer,  Shan-Ping Mao,  Yuezhi Mao,  N. Mardirossian,  
 A. V. Marenich,  T. Markovich,  L. A. Martinez-Martinez,  S. A. Maurer,  
 N. J. Mayhall,  S. C. McKenzie,  J.-M. Mewes,  A. F. Morrison,  
 J. W. Mullinax,  K. Nanda,  T. S. Nguyen-Beck,  R. Olivares-Amaya,  
 J. A. Parkhill,  T. M. Perrine,  F. Plasser,  P. Pokhilko,  S. Prager,  
 A. Prociuk,  E. Ramos,  D. R. Rehn,  F. Rob,  M. Schneider,  N. Sergueev,  
 S. M. Sharada,  S. Sharma,  D. W. Small,  T. Stauch,  T. Stein,  
 Yu-Chuan Su,  A. J. W. Thom,  A. Tkatchenko,  T. Tsuchimochi,  N. M. Tubman,  
 L. Vogt,  M. L. Vidal,  O. Vydrov,  M. A. Watson,  J. Wenzel,  
 M. de Wergifosse,  T. A. Wesolowski,  A. White,  J. Witte,  A. Yamada,  
 Jun Yang,  K. Yao,  S. Yeganeh,  S. R. Yost,  Zhi-Qiang You,  A. Zech,  
 Igor Ying Zhang,  Xing Zhang,  Yan Zhao,  Ying Zhu,  B. R. Brooks,  
 G. K. L. Chan,  C. J. Cramer,  M. S. Gordon,  W. J. Hehre,  A. Klamt,  
 M. W. Schmidt,  C. D. Sherrill,  D. G. Truhlar,  A. Aspuru-Guzik,  R. Baer,  
 A. T. Bell,  N. A. Besley,  Jeng-Da Chai,  A. E. DePrince, III,  
 R. A. DiStasio Jr.,  A. Dreuw,  B. D. Dunietz,  T. R. Furlani,  
 Chao-Ping Hsu,  Yousung Jung,  Jing Kong,  D. S. Lambrecht,  WanZhen Liang,  
 C. Ochsenfeld,  V. A. Rassolov,  L. V. Slipchenko,  J. E. Subotnik,  
 T. Van Voorhis,  J. M. Herbert,  A. I. Krylov,  P. M. W. Gill,  M. Head-Gordon

 Contributors to earlier versions of Q-Chem not listed above: 
 R. D. Adamson,  B. Austin,  J. Baker,  G. J. O. Beran,  K. Brandhorst,  
 S. T. Brown,  E. F. C. Byrd,  A. K. Chakraborty,  C.-L. Cheng,  
 Siu Hung Chien,  D. M. Chipman,  D. L. Crittenden,  H. Dachsel,  
 R. J. Doerksen,  A. D. Dutoi,  L. Fusti-Molnar,  W. A. Goddard III,  
 A. Golubeva-Zadorozhnaya,  S. R. Gwaltney,  G. Hawkins,  A. Heyden,  
 S. Hirata,  G. Kedziora,  F. J. Keil,  C. Kelley,  Jihan Kim,  R. A. King,  
 R. Z. Khaliullin,  P. P. Korambath,  W. Kurlancheek,  A. M. Lee,  M. S. Lee,  
 S. V. Levchenko,  Ching Yeh Lin,  D. Liotard,  R. C. Lochan,  I. Lotan,  
 P. E. Maslen,  N. Nair,  D. P. O'Neill,  D. Neuhauser,  E. Neuscamman,  
 C. M. Oana,  R. Olson,  B. Peters,  R. Peverati,  P. A. Pieniazek,  
 Y. M. Rhee,  J. Ritchie,  M. A. Rohrdanz,  E. Rosta,  N. J. Russ,  
 H. F. Schaefer III,  N. E. Schultz,  N. Shenvi,  A. C. Simmonett,  A. Sodt,  
 D. Stuck,  K. S. Thanthiriwatte,  V. Vanovschi,  Tao Wang,  A. Warshel,  
 C. F. Williams,  Q. Wu,  X. Xu,  W. Zhang

 Please cite Q-Chem as follows:
 Y. Shao et al., Mol. Phys. 113, 184-215 (2015)
 DOI: 10.1080/00268976.2014.952696

 Q-Chem 5.1.1 for Intel X86 EM64T Linux

 Parts of Q-Chem use Armadillo 8.300.2 (Tropical Shenanigans).
 http://arma.sourceforge.net/

 Q-Chem begins on Tue Oct 30 13:36:32 2018  

Host: 
0

     Scratch files written to /scratch/taweetham/qchem16407//
Input Ideriv = 2
Curr. Ideriv = -1
Max.  Ideriv = 2

Checking the input file for inconsistencies... 	...done.

--------------------------------------------------------------
User input:
--------------------------------------------------------------
$molecule
0 1
N 
N 1 NN 
H 2 NH 1 ANG 
I 1 NI 2 ANG  3 DHA

NN=1.25
NH=1.09
NF=1.36
NCl=1.75
NBr=1.94
NI=2.14
ANG=120.0
DHA=0.0
$end

$rem
   job_type	optimization
   basis	6-311++g**
   method	b3lyp
$end

--------------------------------------------------------------
 ----------------------------------------------------------------
             Standard Nuclear Orientation (Angstroms)
    I     Atom           X                Y                Z
 ----------------------------------------------------------------
    1      N       1.4905082771    -0.6050652849    -0.0000000000
    2      N       2.4055542802     0.2465160748     0.0000000000
    3      H       2.1614221063     1.3088246372     0.0000000000
    4      I      -0.5553558492     0.0226607516    -0.0000000000
 ----------------------------------------------------------------
 Molecular Point Group                 Cs    NOp =  2
 Largest Abelian Subgroup              Cs    NOp =  2
 Nuclear Repulsion Energy =   193.1566170961 hartrees
 There are       34 alpha and       34 beta electrons
 Requested basis set is 6-311++G(d,p)
 There are 41 shells and 113 basis functions

 Total QAlloc Memory Limit   2000 MB
 Mega-Array Size       188 MB
 MEM_STATIC part       192 MB
 A cutoff of  1.0D-11 yielded    792 shell pairs
 There are      6269 function pairs (      7101 Cartesian)
 Smallest overlap matrix eigenvalue = 3.17E-04

 Scale SEOQF with 1.000000e-01/1.000000e-01/1.000000e-01

 Standard Electronic Orientation quadrupole field applied
 Nucleus-field energy     =     0.0000000031 hartrees
 Guess from superposition of atomic densities
 Warning:  Energy on first SCF cycle will be non-variational
 SAD guess density has 68.000000 electrons

 -----------------------------------------------------------------------
  General SCF calculation program by
  Eric Jon Sundstrom, Paul Horn, Yuezhi Mao, Dmitri Zuev, Alec White,
  David Stuck, Shaama M.S., Shane Yost, Joonho Lee, David Small,
  Daniel Levine, Susi Lehtola, Hugh Burton, Evgeny Epifanovsky
 -----------------------------------------------------------------------
 Exchange:     0.2000 Hartree-Fock + 0.0800 Slater + 0.7200 B88
 Correlation:  0.1900 VWN1RPA + 0.8100 LYP
 Using SG-1 standard quadrature grid
 A restricted SCF calculation will be
 performed using DIIS
 SCF converges when DIIS error is below 1.0e-08
 ---------------------------------------
  Cycle       Energy         DIIS error
 ---------------------------------------
    1   -7029.7474774448      4.52e-02  
    2   -7029.5717925410      3.45e-03  
    3   -7029.5436754375      5.85e-03  
    4   -7029.5816299436      1.96e-03  
    5   -7029.5868734664      2.12e-04  
    6   -7029.5869001207      1.85e-04  
    7   -7029.5869625285      4.01e-05  
    8   -7029.5869654585      4.95e-06  
    9   -7029.5869654948      8.64e-07  
   10   -7029.5869654970      3.04e-07  
   11   -7029.5869654972      6.02e-08  
   12   -7029.5869654972      1.87e-08  
   13   -7029.5869654971      2.94e-09  Convergence criterion met
 ---------------------------------------
 SCF time:   CPU 8.92s  wall 10.00s 
 SCF   energy in the final basis set =    -7029.5869654971
 Total energy in the final basis set =    -7029.5869654971

 --------------------------------------------------------------
             Orbital Energies (a.u.) and Symmetries
 --------------------------------------------------------------

 Alpha MOs, Restricted
 -- Occupied --                  
******* -176.32 -165.72 -165.72 -165.72  -35.81  -31.31  -31.30
  1 A'    2 A'    3 A'    1 A"    4 A'    5 A'    6 A'    2 A"                 
-31.299 -22.956 -22.955 -22.954 -22.950 -22.950 -14.450 -14.422
  7 A'    8 A'    3 A"    9 A'    4 A"   10 A'   11 A'   12 A'                 
 -6.362  -4.774  -4.760  -4.759  -2.040  -2.035  -2.035  -2.022
 13 A'   14 A'    5 A"   15 A'   16 A'    6 A"   17 A'   18 A'                 
 -2.022  -1.067  -0.724  -0.653  -0.513  -0.444  -0.433  -0.287
  7 A"   19 A'   20 A'   21 A'   22 A'    8 A"   23 A'   24 A'                 
 -0.285  -0.277
  9 A"   25 A'                                                                 
 -- Virtual --                   
 -0.107  -0.105  -0.009   0.062   0.092   0.092   0.123   0.127
 10 A"   26 A'   27 A'   28 A'   11 A"   29 A'   30 A'   31 A'                 
  0.145   0.153   0.164   0.208   0.209   0.226   0.244   0.328
 32 A'   12 A"   33 A'   34 A'   13 A"   35 A'   36 A'   37 A'                 
  0.382   0.392   0.418   0.431   0.463   0.523   0.634   0.719
 38 A'   14 A"   15 A"   39 A'   40 A'   41 A'   42 A'   43 A'                 
  0.725   0.756   0.798   0.801   0.893   0.981   1.200   1.228
 16 A"   44 A'   45 A'   17 A"   46 A'   47 A'   48 A'   18 A"                 
  1.272   1.295   1.322   1.409   1.626   1.709   1.854   1.856
 19 A"   49 A'   50 A'   51 A'   20 A"   52 A'   21 A"   53 A'                 
  2.112   2.260   2.307   2.462   2.654   2.708   2.934   2.981
 54 A'   22 A"   55 A'   56 A'   23 A"   57 A'   58 A'   59 A'                 
  3.633   3.757   3.873   3.888   3.953   3.971   3.989   4.029
 24 A"   60 A'   25 A"   61 A'   26 A"   62 A'   27 A"   63 A'                 
  4.191   4.216   4.354   4.904   5.970   5.986   6.014  27.807
 64 A'   65 A'   66 A'   67 A'   28 A"   68 A'   69 A'   70 A'                 
 28.318  28.331  28.349  28.527  28.534  28.540  28.555  28.644
 29 A"   71 A'   72 A'   30 A"   73 A'   31 A"   74 A'   75 A'                 
 35.179  35.562 127.866 127.876 127.899 151.6131901.774
 76 A'   77 A'   32 A"   78 A'   79 A'   80 A'   81 A'                         

 Beta MOs, Restricted
 -- Occupied --                  
******* -176.32 -165.72 -165.72 -165.72  -35.81  -31.31  -31.30
  1 A'    2 A'    3 A'    1 A"    4 A'    5 A'    6 A'    2 A"                 
-31.299 -22.956 -22.955 -22.954 -22.950 -22.950 -14.450 -14.422
  7 A'    8 A'    3 A"    9 A'    4 A"   10 A'   11 A'   12 A'                 
 -6.362  -4.774  -4.760  -4.759  -2.040  -2.035  -2.035  -2.022
 13 A'   14 A'    5 A"   15 A'   16 A'    6 A"   17 A'   18 A'                 
 -2.022  -1.067  -0.724  -0.653  -0.513  -0.444  -0.433  -0.287
  7 A"   19 A'   20 A'   21 A'   22 A'    8 A"   23 A'   24 A'                 
 -0.285  -0.277
  9 A"   25 A'                                                                 
 -- Virtual --                   
 -0.107  -0.105  -0.009   0.062   0.092   0.092   0.123   0.127
 10 A"   26 A'   27 A'   28 A'   11 A"   29 A'   30 A'   31 A'                 
  0.145   0.153   0.164   0.208   0.209   0.226   0.244   0.328
 32 A'   12 A"   33 A'   34 A'   13 A"   35 A'   36 A'   37 A'                 
  0.382   0.392   0.418   0.431   0.463   0.523   0.634   0.719
 38 A'   14 A"   15 A"   39 A'   40 A'   41 A'   42 A'   43 A'                 
  0.725   0.756   0.798   0.801   0.893   0.981   1.200   1.228
 16 A"   44 A'   45 A'   17 A"   46 A'   47 A'   48 A'   18 A"                 
  1.272   1.295   1.322   1.409   1.626   1.709   1.854   1.856
 19 A"   49 A'   50 A'   51 A'   20 A"   52 A'   21 A"   53 A'                 
  2.112   2.260   2.307   2.462   2.654   2.708   2.934   2.981
 54 A'   22 A"   55 A'   56 A'   23 A"   57 A'   58 A'   59 A'                 
  3.633   3.757   3.873   3.888   3.953   3.971   3.989   4.029
 24 A"   60 A'   25 A"   61 A'   26 A"   62 A'   27 A"   63 A'                 
  4.191   4.216   4.354   4.904   5.970   5.986   6.014  27.807
 64 A'   65 A'   66 A'   67 A'   28 A"   68 A'   69 A'   70 A'                 
 28.318  28.331  28.349  28.527  28.534  28.540  28.555  28.644
 29 A"   71 A'   72 A'   30 A"   73 A'   31 A"   74 A'   75 A'                 
 35.179  35.562 127.866 127.876 127.899 151.6131901.774
 76 A'   77 A'   32 A"   78 A'   79 A'   80 A'   81 A'                         
 --------------------------------------------------------------

          Ground-State Mulliken Net Atomic Charges

     Atom                 Charge (a.u.)
  ----------------------------------------
      1 N                    -0.010549
      2 N                    -0.207378
      3 H                     0.210322
      4 I                     0.007605
  ----------------------------------------
  Sum of atomic charges =     0.000000

 -----------------------------------------------------------------
                    Cartesian Multipole Moments
 -----------------------------------------------------------------
    Charge (ESU x 10^10)
                 0.0000
    Dipole Moment (Debye)
         X      -0.0626      Y       1.9226      Z       0.0000
       Tot       1.9236
    Quadrupole Moments (Debye-Ang)
        XX     -41.1725     XY       3.7600     YY     -39.5651
        XZ       0.0000     YZ       0.0000     ZZ     -40.4564
    Octopole Moments (Debye-Ang^2)
       XXX     -38.2325    XXY      10.4950    XYY      -3.2455
       YYY       5.2534    XXZ       0.0000    XYZ      -0.0000
       YYZ       0.0000    XZZ      -6.0744    YZZ       0.2933
       ZZZ      -0.0000
    Hexadecapole Moments (Debye-Ang^3)
      XXXX    -433.8423   XXXY      16.6639   XXYY     -68.0930
      XYYY      10.1242   YYYY     -72.2616   XXXZ       0.0000
      XXYZ      -0.0000   XYYZ       0.0000   YYYZ      -0.0000
      XXZZ     -72.7394   XYZZ       0.3041   YYZZ     -21.0100
      XZZZ       0.0000   YZZZ      -0.0000   ZZZZ     -52.0407
 -----------------------------------------------------------------
 Calculating analytic gradient of the SCF energy
 Gradient of SCF Energy
            1           2           3           4
    1  -0.0714473   0.0472955  -0.0011608   0.0253126
    2  -0.0446242   0.0168308   0.0332685  -0.0054751
    3  -0.0000000   0.0000000  -0.0000000  -0.0000000
 Max gradient component =       7.145E-02
 RMS gradient           =       3.082E-02
 Gradient time:  CPU 2.37 s  wall 3.55 s
 Geometry Optimization Parameters
   NAtoms,    NIC,     NZ,  NCons,   NDum,   NFix, NCnnct, MaxDiis
        4      14       4       0       0       0       0       0


** GEOMETRY OPTIMIZATION IN DELOCALIZED INTERNAL COORDINATES **
   Searching for a Minimum

   Optimization Cycle:   1

                       Coordinates (Angstroms)
     ATOM                X               Y               Z
      1  N         1.4905082771   -0.6050652849    0.0000000000
      2  N         2.4055542802    0.2465160748    0.0000000000
      3  H         2.1614221063    1.3088246372    0.0000000000
      4  I        -0.5553558492    0.0226607516    0.0000000000
   Point Group: cs    Number of degrees of freedom:     5


   Energy is  -7029.586965497


 Attempting to Generate Delocalized Internal Coordinates

  5 Hessian modes will be used to form the next step
  Hessian Eigenvalues:
     0.108095    0.160000    0.250000    0.348126    0.832368

 Minimum Search - Taking Simple RFO Step
 Searching for Lamda that Minimizes Along All modes
 Value Taken    Lamda =  -0.01504424
 Step Taken.  Stepsize is  0.255802

                             Maximum     Tolerance    Cnvgd?
         Gradient           0.049426      0.000300      NO
         Displacement       0.168345      0.001200      NO
         Energy change     *********      0.000001      NO


 New Cartesian Coordinates Obtained by Inverse Iteration

 Displacement from previous Coordinates is:  0.226614
 ----------------------------------------------------------------
             Standard Nuclear Orientation (Angstroms)
    I     Atom           X                Y                Z
 ----------------------------------------------------------------
    1      N       1.5540035713    -0.5736065926     0.0000000000
    2      N       2.4335962826     0.2535192327     0.0000000000
    3      H       2.1273633558     1.2488484261     0.0000000000
    4      I      -0.6128343953     0.0441751126     0.0000000000
 ----------------------------------------------------------------
 Molecular Point Group                 Cs    NOp =  2
 Largest Abelian Subgroup              Cs    NOp =  2
 Nuclear Repulsion Energy =   187.7658965879 hartrees
 There are       34 alpha and       34 beta electrons
 Applying Cartesian multipole field
    Component          Value
    ---------          -----
     (2,0,0)        1.00000E-11
     (0,2,0)        2.00000E-11
     (0,0,2)       -3.00000E-11
 Nucleus-field energy     =     0.0000000033 hartrees
 Requested basis set is 6-311++G(d,p)
 There are 41 shells and 113 basis functions
 A cutoff of  1.0D-11 yielded    781 shell pairs
 There are      6173 function pairs (      6992 Cartesian)
 Smallest overlap matrix eigenvalue = 2.53E-04
 Guess MOs from SCF MO coefficient file

 -----------------------------------------------------------------------
  General SCF calculation program by
  Eric Jon Sundstrom, Paul Horn, Yuezhi Mao, Dmitri Zuev, Alec White,
  David Stuck, Shaama M.S., Shane Yost, Joonho Lee, David Small,
  Daniel Levine, Susi Lehtola, Hugh Burton, Evgeny Epifanovsky
 -----------------------------------------------------------------------
 Exchange:     0.2000 Hartree-Fock + 0.0800 Slater + 0.7200 B88
 Correlation:  0.1900 VWN1RPA + 0.8100 LYP
 Using SG-1 standard quadrature grid
 A restricted SCF calculation will be
 performed using DIIS
 SCF converges when DIIS error is below 1.0e-08
 ---------------------------------------
  Cycle       Energy         DIIS error
 ---------------------------------------
    1   -7029.5916638793      1.55e-03  
    2   -7029.5950919860      1.09e-03  
    3   -7029.5942246335      1.36e-03  
    4   -7029.5966219309      1.50e-04  
    5   -7029.5966547234      3.90e-05  
    6   -7029.5966556847      9.92e-06  
    7   -7029.5966556684      7.57e-06  
    8   -7029.5966557877      1.63e-06  
    9   -7029.5966557931      2.78e-07  
   10   -7029.5966557932      7.24e-08  
   11   -7029.5966557933      1.32e-08  
   12   -7029.5966557933      1.44e-09  Convergence criterion met
 ---------------------------------------
 SCF time:   CPU 8.06s  wall 8.00s 
 SCF   energy in the final basis set =    -7029.5966557933
 Total energy in the final basis set =    -7029.5966557933

 --------------------------------------------------------------
             Orbital Energies (a.u.) and Symmetries
 --------------------------------------------------------------

 Alpha MOs, Restricted
 -- Occupied --                  
******* -176.31 -165.71 -165.71 -165.71  -35.80  -31.30  -31.29
  1 A'    2 A'    3 A'    1 A"    4 A'    5 A'    6 A'    2 A"                 
-31.289 -22.946 -22.944 -22.944 -22.940 -22.940 -14.457 -14.430
  7 A'    8 A'    3 A"    9 A'   10 A'    4 A"   11 A'   12 A'                 
 -6.351  -4.763  -4.749  -4.749  -2.029  -2.025  -2.024  -2.012
 13 A'   14 A'    5 A"   15 A'   16 A'    6 A"   17 A'   18 A'                 
 -2.012  -1.103  -0.719  -0.658  -0.520  -0.463  -0.448  -0.284
  7 A"   19 A'   20 A'   21 A'   22 A'    8 A"   23 A'   24 A'                 
 -0.279  -0.274
  9 A"   25 A'                                                                 
 -- Virtual --                   
 -0.119  -0.103  -0.009   0.067   0.087   0.088   0.122   0.130
 26 A'   10 A"   27 A'   28 A'   11 A"   29 A'   30 A'   31 A'                 
  0.146   0.153   0.160   0.207   0.213   0.229   0.249   0.345
 32 A'   12 A"   33 A'   34 A'   13 A"   35 A'   36 A'   37 A'                 
  0.398   0.399   0.422   0.424   0.470   0.534   0.615   0.699
 38 A'   14 A"   15 A"   39 A'   40 A'   41 A'   42 A'   43 A'                 
  0.712   0.737   0.796   0.806   0.899   0.978   1.205   1.217
 16 A"   44 A'   17 A"   45 A'   46 A'   47 A'   48 A'   18 A"                 
  1.278   1.299   1.307   1.375   1.622   1.759   1.840   1.869
 19 A"   49 A'   50 A'   51 A'   20 A"   52 A'   21 A"   53 A'                 
  2.097   2.304   2.339   2.496   2.695   2.712   2.969   3.023
 54 A'   22 A"   55 A'   56 A'   23 A"   57 A'   58 A'   59 A'                 
  3.630   3.771   3.881   3.931   3.962   3.978   3.990   4.039
 24 A"   60 A'   25 A"   61 A'   26 A"   62 A'   27 A"   63 A'                 
  4.190   4.274   4.343   4.922   5.978   5.994   6.026  27.793
 64 A'   65 A'   66 A'   67 A'   28 A"   68 A'   69 A'   70 A'                 
 28.327  28.338  28.360  28.537  28.543  28.546  28.560  28.642
 29 A"   71 A'   72 A'   30 A"   73 A'   31 A"   74 A'   75 A'                 
 35.172  35.707 127.875 127.884 127.910 151.6031901.763
 76 A'   77 A'   32 A"   78 A'   79 A'   80 A'   81 A'                         

 Beta MOs, Restricted
 -- Occupied --                  
******* -176.31 -165.71 -165.71 -165.71  -35.80  -31.30  -31.29
  1 A'    2 A'    3 A'    1 A"    4 A'    5 A'    6 A'    2 A"                 
-31.289 -22.946 -22.944 -22.944 -22.940 -22.940 -14.457 -14.430
  7 A'    8 A'    3 A"    9 A'   10 A'    4 A"   11 A'   12 A'                 
 -6.351  -4.763  -4.749  -4.749  -2.029  -2.025  -2.024  -2.012
 13 A'   14 A'    5 A"   15 A'   16 A'    6 A"   17 A'   18 A'                 
 -2.012  -1.103  -0.719  -0.658  -0.520  -0.463  -0.448  -0.284
  7 A"   19 A'   20 A'   21 A'   22 A'    8 A"   23 A'   24 A'                 
 -0.279  -0.274
  9 A"   25 A'                                                                 
 -- Virtual --                   
 -0.119  -0.103  -0.009   0.067   0.087   0.088   0.122   0.130
 26 A'   10 A"   27 A'   28 A'   11 A"   29 A'   30 A'   31 A'                 
  0.146   0.153   0.160   0.207   0.213   0.229   0.249   0.345
 32 A'   12 A"   33 A'   34 A'   13 A"   35 A'   36 A'   37 A'                 
  0.398   0.399   0.422   0.424   0.470   0.534   0.615   0.699
 38 A'   14 A"   15 A"   39 A'   40 A'   41 A'   42 A'   43 A'                 
  0.712   0.737   0.796   0.806   0.899   0.978   1.205   1.217
 16 A"   44 A'   17 A"   45 A'   46 A'   47 A'   48 A'   18 A"                 
  1.278   1.299   1.307   1.375   1.622   1.759   1.840   1.869
 19 A"   49 A'   50 A'   51 A'   20 A"   52 A'   21 A"   53 A'                 
  2.097   2.304   2.339   2.496   2.695   2.712   2.969   3.023
 54 A'   22 A"   55 A'   56 A'   23 A"   57 A'   58 A'   59 A'                 
  3.630   3.771   3.881   3.931   3.962   3.978   3.990   4.039
 24 A"   60 A'   25 A"   61 A'   26 A"   62 A'   27 A"   63 A'                 
  4.190   4.274   4.343   4.922   5.978   5.994   6.026  27.793
 64 A'   65 A'   66 A'   67 A'   28 A"   68 A'   69 A'   70 A'                 
 28.327  28.338  28.360  28.537  28.543  28.546  28.560  28.642
 29 A"   71 A'   72 A'   30 A"   73 A'   31 A"   74 A'   75 A'                 
 35.172  35.707 127.875 127.884 127.910 151.6031901.763
 76 A'   77 A'   32 A"   78 A'   79 A'   80 A'   81 A'                         
 --------------------------------------------------------------

          Ground-State Mulliken Net Atomic Charges

     Atom                 Charge (a.u.)
  ----------------------------------------
      1 N                     0.015982
      2 N                    -0.180482
      3 H                     0.228957
      4 I                    -0.064458
  ----------------------------------------
  Sum of atomic charges =     0.000000

 -----------------------------------------------------------------
                    Cartesian Multipole Moments
 -----------------------------------------------------------------
    Charge (ESU x 10^10)
                 0.0000
    Dipole Moment (Debye)
         X       0.7279      Y       1.8573      Z       0.0000
       Tot       1.9948
    Quadrupole Moments (Debye-Ang)
        XX     -39.8788     XY       3.6322     YY     -39.6313
        XZ       0.0000     YZ       0.0000     ZZ     -40.6094
    Octopole Moments (Debye-Ang^2)
       XXX     -29.6296    XXY       8.9625    XYY      -1.5810
       YYY       2.7117    XXZ       0.0000    XYZ       0.0000
       YYZ       0.0000    XZZ      -4.1570    YZZ      -0.4719
       ZZZ       0.0000
    Hexadecapole Moments (Debye-Ang^3)
      XXXX    -441.7879   XXXY      15.7455   XXYY     -71.2709
      XYYY      10.8214   YYYY     -71.0707   XXXZ       0.0000
      XXYZ       0.0000   XYYZ       0.0000   YYYZ       0.0000
      XXZZ     -75.3925   XYZZ       0.7779   YYZZ     -20.9075
      XZZZ       0.0000   YZZZ      -0.0000   ZZZZ     -52.9553
 -----------------------------------------------------------------
 Calculating analytic gradient of the SCF energy
 Gradient of SCF Energy
            1           2           3           4
    1  -0.0312989   0.0280975  -0.0060081   0.0092095
    2  -0.0070555   0.0081547   0.0012977  -0.0023969
    3  -0.0000000   0.0000000   0.0000000   0.0000000
 Max gradient component =       3.130E-02
 RMS gradient           =       1.295E-02
 Gradient time:  CPU 2.28 s  wall 2.29 s
 Geometry Optimization Parameters
   NAtoms,    NIC,     NZ,  NCons,   NDum,   NFix, NCnnct, MaxDiis
        4      14       4       0       0       0       0       0

 Cartesian Hessian Update
 Hessian Updated using BFGS Update


** GEOMETRY OPTIMIZATION IN DELOCALIZED INTERNAL COORDINATES **
   Searching for a Minimum

   Optimization Cycle:   2

                       Coordinates (Angstroms)
     ATOM                X               Y               Z
      1  N         1.5540035713   -0.5736065926    0.0000000000
      2  N         2.4335962826    0.2535192327    0.0000000000
      3  H         2.1273633558    1.2488484261    0.0000000000
      4  I        -0.6128343953    0.0441751126    0.0000000000
   Point Group: cs    Number of degrees of freedom:     5


   Energy is  -7029.596655793

 Hessian Updated using BFGS Update

  5 Hessian modes will be used to form the next step
  Hessian Eigenvalues:
     0.084964    0.189364    0.253768    0.360218    0.700654

 Minimum Search - Taking Simple RFO Step
 Searching for Lamda that Minimizes Along All modes
 Value Taken    Lamda =  -0.00367822
 Step Taken.  Stepsize is  0.175374

                             Maximum     Tolerance    Cnvgd?
         Gradient           0.023475      0.000300      NO
         Displacement       0.127028      0.001200      NO
         Energy change     -0.009690      0.000001      NO


 New Cartesian Coordinates Obtained by Inverse Iteration

 Displacement from previous Coordinates is:  0.137720
 ----------------------------------------------------------------
             Standard Nuclear Orientation (Angstroms)
    I     Atom           X                Y                Z
 ----------------------------------------------------------------
    1      N       1.5828159772    -0.5764665763     0.0000000000
    2      N       2.4180162097     0.2591451178     0.0000000000
    3      H       2.1655926675     1.2539820792     0.0000000000
    4      I      -0.6642960399     0.0362755580     0.0000000000
 ----------------------------------------------------------------
 Molecular Point Group                 Cs    NOp =  2
 Largest Abelian Subgroup              Cs    NOp =  2
 Nuclear Repulsion Energy =   184.4068399861 hartrees
 There are       34 alpha and       34 beta electrons
 Applying Cartesian multipole field
    Component          Value
    ---------          -----
     (2,0,0)        1.00000E-11
     (0,2,0)        2.00000E-11
     (0,0,2)       -3.00000E-11
 Nucleus-field energy     =     0.0000000034 hartrees
 Requested basis set is 6-311++G(d,p)
 There are 41 shells and 113 basis functions
 A cutoff of  1.0D-11 yielded    779 shell pairs
 There are      6167 function pairs (      6985 Cartesian)
 Smallest overlap matrix eigenvalue = 2.37E-04
 Guess MOs from SCF MO coefficient file

 -----------------------------------------------------------------------
  General SCF calculation program by
  Eric Jon Sundstrom, Paul Horn, Yuezhi Mao, Dmitri Zuev, Alec White,
  David Stuck, Shaama M.S., Shane Yost, Joonho Lee, David Small,
  Daniel Levine, Susi Lehtola, Hugh Burton, Evgeny Epifanovsky
 -----------------------------------------------------------------------
 Exchange:     0.2000 Hartree-Fock + 0.0800 Slater + 0.7200 B88
 Correlation:  0.1900 VWN1RPA + 0.8100 LYP
 Using SG-1 standard quadrature grid
 A restricted SCF calculation will be
 performed using DIIS
 SCF converges when DIIS error is below 1.0e-08
 ---------------------------------------
  Cycle       Energy         DIIS error
 ---------------------------------------
    1   -7029.5960231514      1.03e-03  
    2   -7029.5981270299      4.49e-04  
    3   -7029.5972573853      8.53e-04  
    4   -7029.5984856658      1.05e-04  
    5   -7029.5984974160      4.57e-05  
    6   -7029.5985001416      2.65e-05  
    7   -7029.5985014709      5.70e-06  
    8   -7029.5985015257      9.81e-07  
    9   -7029.5985015278      1.99e-07  
   10   -7029.5985015279      5.51e-08  
   11   -7029.5985015280      1.32e-08  
   12   -7029.5985015279      7.94e-10  Convergence criterion met
 ---------------------------------------
 SCF time:   CPU 7.99s  wall 8.00s 
 SCF   energy in the final basis set =    -7029.5985015279
 Total energy in the final basis set =    -7029.5985015279

 --------------------------------------------------------------
             Orbital Energies (a.u.) and Symmetries
 --------------------------------------------------------------

 Alpha MOs, Restricted
 -- Occupied --                  
******* -176.30 -165.70 -165.70 -165.70  -35.79  -31.29  -31.28
  1 A'    2 A'    3 A'    1 A"    4 A'    5 A'    6 A'    2 A"                 
-31.280 -22.936 -22.935 -22.935 -22.931 -22.931 -14.464 -14.437
  7 A'    8 A'    3 A"    9 A'   10 A'    4 A"   11 A'   12 A'                 
 -6.342  -4.753  -4.740  -4.740  -2.019  -2.015  -2.015  -2.004
 13 A'   14 A'    5 A"   15 A'   16 A'    6 A"   17 A'   18 A'                 
 -2.003  -1.124  -0.728  -0.653  -0.523  -0.477  -0.460  -0.278
  7 A"   19 A'   20 A'   21 A'   22 A'    8 A"   23 A'   24 A'                 
 -0.272  -0.269
  9 A"   25 A'                                                                 
 -- Virtual --                   
 -0.124  -0.102  -0.012   0.065   0.083   0.085   0.122   0.130
 26 A'   10 A"   27 A'   28 A'   11 A"   29 A'   30 A'   31 A'                 
  0.145   0.152   0.164   0.207   0.218   0.233   0.249   0.352
 32 A'   12 A"   33 A'   34 A'   13 A"   35 A'   36 A'   37 A'                 
  0.401   0.406   0.427   0.427   0.469   0.542   0.601   0.683
 38 A'   14 A"   39 A'   15 A"   40 A'   41 A'   42 A'   43 A'                 
  0.702   0.731   0.790   0.809   0.898   0.979   1.197   1.213
 16 A"   44 A'   17 A"   45 A'   46 A'   47 A'   48 A'   18 A"                 
  1.285   1.302   1.306   1.394   1.628   1.744   1.826   1.860
 19 A"   49 A'   50 A'   51 A'   20 A"   52 A'   21 A"   53 A'                 
  2.100   2.301   2.360   2.479   2.706   2.726   2.997   3.077
 54 A'   22 A"   55 A'   56 A'   57 A'   23 A"   58 A'   59 A'                 
  3.627   3.779   3.882   3.946   3.971   3.985   3.994   4.050
 24 A"   60 A'   25 A"   61 A'   26 A"   62 A'   27 A"   63 A'                 
  4.169   4.270   4.342   4.918   5.985   6.000   6.038  27.785
 64 A'   65 A'   66 A'   67 A'   28 A"   68 A'   69 A'   70 A'                 
 28.335  28.346  28.371  28.546  28.551  28.553  28.567  28.641
 29 A"   71 A'   72 A'   30 A"   73 A'   31 A"   74 A'   75 A'                 
 35.163  35.811 127.883 127.892 127.918 151.5981901.758
 76 A'   77 A'   32 A"   78 A'   79 A'   80 A'   81 A'                         

 Beta MOs, Restricted
 -- Occupied --                  
******* -176.30 -165.70 -165.70 -165.70  -35.79  -31.29  -31.28
  1 A'    2 A'    3 A'    1 A"    4 A'    5 A'    6 A'    2 A"                 
-31.280 -22.936 -22.935 -22.935 -22.931 -22.931 -14.464 -14.437
  7 A'    8 A'    3 A"    9 A'   10 A'    4 A"   11 A'   12 A'                 
 -6.342  -4.753  -4.740  -4.740  -2.019  -2.015  -2.015  -2.004
 13 A'   14 A'    5 A"   15 A'   16 A'    6 A"   17 A'   18 A'                 
 -2.003  -1.124  -0.728  -0.653  -0.523  -0.477  -0.460  -0.278
  7 A"   19 A'   20 A'   21 A'   22 A'    8 A"   23 A'   24 A'                 
 -0.272  -0.269
  9 A"   25 A'                                                                 
 -- Virtual --                   
 -0.124  -0.102  -0.012   0.065   0.083   0.085   0.122   0.130
 26 A'   10 A"   27 A'   28 A'   11 A"   29 A'   30 A'   31 A'                 
  0.145   0.152   0.164   0.207   0.218   0.233   0.249   0.352
 32 A'   12 A"   33 A'   34 A'   13 A"   35 A'   36 A'   37 A'                 
  0.401   0.406   0.427   0.427   0.469   0.542   0.601   0.683
 38 A'   14 A"   39 A'   15 A"   40 A'   41 A'   42 A'   43 A'                 
  0.702   0.731   0.790   0.809   0.898   0.979   1.197   1.213
 16 A"   44 A'   17 A"   45 A'   46 A'   47 A'   48 A'   18 A"                 
  1.285   1.302   1.306   1.394   1.628   1.744   1.826   1.860
 19 A"   49 A'   50 A'   51 A'   20 A"   52 A'   21 A"   53 A'                 
  2.100   2.301   2.360   2.479   2.706   2.726   2.997   3.077
 54 A'   22 A"   55 A'   56 A'   57 A'   23 A"   58 A'   59 A'                 
  3.627   3.779   3.882   3.946   3.971   3.985   3.994   4.050
 24 A"   60 A'   25 A"   61 A'   26 A"   62 A'   27 A"   63 A'                 
  4.169   4.270   4.342   4.918   5.985   6.000   6.038  27.785
 64 A'   65 A'   66 A'   67 A'   28 A"   68 A'   69 A'   70 A'                 
 28.335  28.346  28.371  28.546  28.551  28.553  28.567  28.641
 29 A"   71 A'   72 A'   30 A"   73 A'   31 A"   74 A'   75 A'                 
 35.163  35.811 127.883 127.892 127.918 151.5981901.758
 76 A'   77 A'   32 A"   78 A'   79 A'   80 A'   81 A'                         
 --------------------------------------------------------------

          Ground-State Mulliken Net Atomic Charges

     Atom                 Charge (a.u.)
  ----------------------------------------
      1 N                     0.026757
      2 N                    -0.156282
      3 H                     0.250499
      4 I                    -0.120975
  ----------------------------------------
  Sum of atomic charges =     0.000000

 -----------------------------------------------------------------
                    Cartesian Multipole Moments
 -----------------------------------------------------------------
    Charge (ESU x 10^10)
                 0.0000
    Dipole Moment (Debye)
         X       1.4987      Y       1.9025      Z       0.0000
       Tot       2.4219
    Quadrupole Moments (Debye-Ang)
        XX     -38.6186     XY       3.8556     YY     -39.4695
        XZ       0.0000     YZ       0.0000     ZZ     -40.7442
    Octopole Moments (Debye-Ang^2)
       XXX     -20.1272    XXY       9.8484    XYY       0.9040
       YYY       3.5742    XXZ       0.0000    XYZ      -0.0000
       YYZ       0.0000    XZZ      -2.2242    YZZ      -0.2442
       ZZZ      -0.0000
    Hexadecapole Moments (Debye-Ang^3)
      XXXX    -440.7051   XXXY      17.6761   XXYY     -71.5102
      XYYY      11.3586   YYYY     -70.7157   XXXZ       0.0000
      XXYZ       0.0000   XYYZ       0.0000   YYYZ       0.0000
      XXZZ     -76.9889   XYZZ       0.7568   YYZZ     -21.0498
      XZZZ       0.0000   YZZZ       0.0000   ZZZZ     -53.6986
 -----------------------------------------------------------------
 Calculating analytic gradient of the SCF energy
 Gradient of SCF Energy
            1           2           3           4
    1  -0.0022871   0.0001642   0.0010098   0.0011131
    2   0.0040739   0.0030121  -0.0071011   0.0000151
    3  -0.0000000   0.0000000  -0.0000000   0.0000000
 Max gradient component =       7.101E-03
 RMS gradient           =       2.640E-03
 Gradient time:  CPU 2.24 s  wall 2.26 s
 Geometry Optimization Parameters
   NAtoms,    NIC,     NZ,  NCons,   NDum,   NFix, NCnnct, MaxDiis
        4      14       4       0       0       0       0       0

 Cartesian Hessian Update
 Hessian Updated using BFGS Update


** GEOMETRY OPTIMIZATION IN DELOCALIZED INTERNAL COORDINATES **
   Searching for a Minimum

   Optimization Cycle:   3

                       Coordinates (Angstroms)
     ATOM                X               Y               Z
      1  N         1.5828159772   -0.5764665763    0.0000000000
      2  N         2.4180162097    0.2591451178    0.0000000000
      3  H         2.1655926675    1.2539820792    0.0000000000
      4  I        -0.6642960399    0.0362755580    0.0000000000
   Point Group: cs    Number of degrees of freedom:     5


   Energy is  -7029.598501528

 Hessian Updated using BFGS Update

  5 Hessian modes will be used to form the next step
  Hessian Eigenvalues:
     0.077508    0.188129    0.247959    0.380779    0.730571

 Minimum Search - Taking Simple RFO Step
 Searching for Lamda that Minimizes Along All modes
 Value Taken    Lamda =  -0.00022190
 Step Taken.  Stepsize is  0.035027

                             Maximum     Tolerance    Cnvgd?
         Gradient           0.006268      0.000300      NO
         Displacement       0.023510      0.001200      NO
         Energy change     -0.001846      0.000001      NO


 New Cartesian Coordinates Obtained by Inverse Iteration

 Displacement from previous Coordinates is:  0.028017
 ----------------------------------------------------------------
             Standard Nuclear Orientation (Angstroms)
    I     Atom           X                Y                Z
 ----------------------------------------------------------------
    1      N       1.5890177765    -0.5859447518     0.0000000000
    2      N       2.4156598231     0.2573941278     0.0000000000
    3      H       2.1650699230     1.2616620918     0.0000000000
    4      I      -0.6676187083     0.0398247108     0.0000000000
 ----------------------------------------------------------------
 Molecular Point Group                 Cs    NOp =  2
 Largest Abelian Subgroup              Cs    NOp =  2
 Nuclear Repulsion Energy =   183.8927017248 hartrees
 There are       34 alpha and       34 beta electrons
 Applying Cartesian multipole field
    Component          Value
    ---------          -----
     (2,0,0)        1.00000E-11
     (0,2,0)        2.00000E-11
     (0,0,2)       -3.00000E-11
 Nucleus-field energy     =     0.0000000034 hartrees
 Requested basis set is 6-311++G(d,p)
 There are 41 shells and 113 basis functions
 A cutoff of  1.0D-11 yielded    777 shell pairs
 There are      6148 function pairs (      6963 Cartesian)
 Smallest overlap matrix eigenvalue = 2.40E-04
 Guess MOs from SCF MO coefficient file

 -----------------------------------------------------------------------
  General SCF calculation program by
  Eric Jon Sundstrom, Paul Horn, Yuezhi Mao, Dmitri Zuev, Alec White,
  David Stuck, Shaama M.S., Shane Yost, Joonho Lee, David Small,
  Daniel Levine, Susi Lehtola, Hugh Burton, Evgeny Epifanovsky
 -----------------------------------------------------------------------
 Exchange:     0.2000 Hartree-Fock + 0.0800 Slater + 0.7200 B88
 Correlation:  0.1900 VWN1RPA + 0.8100 LYP
 Using SG-1 standard quadrature grid
 A restricted SCF calculation will be
 performed using DIIS
 SCF converges when DIIS error is below 1.0e-08
 ---------------------------------------
  Cycle       Energy         DIIS error
 ---------------------------------------
    1   -7029.5985184927      2.14e-04  
    2   -7029.5985902845      1.16e-04  
    3   -7029.5985166740      2.24e-04  
    4   -7029.5986213636      1.07e-05  
    5   -7029.5986215583      6.24e-06  
    6   -7029.5986215868      3.69e-06  
    7   -7029.5986216091      4.90e-07  
    8   -7029.5986216096      1.03e-07  
    9   -7029.5986216096      3.09e-08  
   10   -7029.5986216096      9.87e-09  Convergence criterion met
 ---------------------------------------
 SCF time:   CPU 6.64s  wall 7.00s 
 SCF   energy in the final basis set =    -7029.5986216096
 Total energy in the final basis set =    -7029.5986216096

 --------------------------------------------------------------
             Orbital Energies (a.u.) and Symmetries
 --------------------------------------------------------------

 Alpha MOs, Restricted
 -- Occupied --                  
******* -176.30 -165.70 -165.70 -165.70  -35.79  -31.28  -31.28
  1 A'    2 A'    3 A'    1 A"    4 A'    5 A'    6 A'    2 A"                 
-31.279 -22.935 -22.934 -22.934 -22.930 -22.930 -14.465 -14.438
  7 A'    8 A'    3 A"    9 A'   10 A'    4 A"   11 A'   12 A'                 
 -6.341  -4.752  -4.739  -4.739  -2.018  -2.014  -2.014  -2.003
 13 A'   14 A'    5 A"   15 A'   16 A'    6 A"   17 A'   18 A'                 
 -2.002  -1.124  -0.727  -0.652  -0.523  -0.478  -0.461  -0.278
  7 A"   19 A'   20 A'   21 A'   22 A'    8 A"   23 A'   24 A'                 
 -0.271  -0.269
  9 A"   25 A'                                                                 
 -- Virtual --                   
 -0.125  -0.102  -0.012   0.064   0.082   0.085   0.122   0.129
 26 A'   10 A"   27 A'   28 A'   11 A"   29 A'   30 A'   31 A'                 
  0.145   0.152   0.164   0.207   0.218   0.233   0.248   0.352
 32 A'   12 A"   33 A'   34 A'   13 A"   35 A'   36 A'   37 A'                 
  0.399   0.407   0.427   0.427   0.466   0.539   0.597   0.681
 38 A'   14 A"   15 A"   39 A'   40 A'   41 A'   42 A'   43 A'                 
  0.702   0.732   0.789   0.809   0.897   0.979   1.195   1.212
 16 A"   44 A'   17 A"   45 A'   46 A'   47 A'   48 A'   18 A"                 
  1.286   1.301   1.306   1.397   1.628   1.732   1.823   1.854
 19 A"   49 A'   50 A'   51 A'   20 A"   52 A'   21 A"   53 A'                 
  2.095   2.292   2.362   2.476   2.704   2.726   2.993   3.076
 54 A'   22 A"   55 A'   56 A'   57 A'   23 A"   58 A'   59 A'                 
  3.626   3.777   3.881   3.943   3.972   3.986   3.994   4.049
 24 A"   60 A'   25 A"   61 A'   26 A"   62 A'   27 A"   63 A'                 
  4.165   4.261   4.340   4.907   5.986   6.001   6.039  27.783
 64 A'   65 A'   66 A'   67 A'   28 A"   68 A'   69 A'   70 A'                 
 28.336  28.347  28.372  28.547  28.552  28.554  28.567  28.640
 29 A"   71 A'   72 A'   30 A"   73 A'   31 A"   74 A'   75 A'                 
 35.158  35.810 127.884 127.893 127.919 151.5961901.755
 76 A'   77 A'   32 A"   78 A'   79 A'   80 A'   81 A'                         

 Beta MOs, Restricted
 -- Occupied --                  
******* -176.30 -165.70 -165.70 -165.70  -35.79  -31.28  -31.28
  1 A'    2 A'    3 A'    1 A"    4 A'    5 A'    6 A'    2 A"                 
-31.279 -22.935 -22.934 -22.934 -22.930 -22.930 -14.465 -14.438
  7 A'    8 A'    3 A"    9 A'   10 A'    4 A"   11 A'   12 A'                 
 -6.341  -4.752  -4.739  -4.739  -2.018  -2.014  -2.014  -2.003
 13 A'   14 A'    5 A"   15 A'   16 A'    6 A"   17 A'   18 A'                 
 -2.002  -1.124  -0.727  -0.652  -0.523  -0.478  -0.461  -0.278
  7 A"   19 A'   20 A'   21 A'   22 A'    8 A"   23 A'   24 A'                 
 -0.271  -0.269
  9 A"   25 A'                                                                 
 -- Virtual --                   
 -0.125  -0.102  -0.012   0.064   0.082   0.085   0.122   0.129
 26 A'   10 A"   27 A'   28 A'   11 A"   29 A'   30 A'   31 A'                 
  0.145   0.152   0.164   0.207   0.218   0.233   0.248   0.352
 32 A'   12 A"   33 A'   34 A'   13 A"   35 A'   36 A'   37 A'                 
  0.399   0.407   0.427   0.427   0.466   0.539   0.597   0.681
 38 A'   14 A"   15 A"   39 A'   40 A'   41 A'   42 A'   43 A'                 
  0.702   0.732   0.789   0.809   0.897   0.979   1.195   1.212
 16 A"   44 A'   17 A"   45 A'   46 A'   47 A'   48 A'   18 A"                 
  1.286   1.301   1.306   1.397   1.628   1.732   1.823   1.854
 19 A"   49 A'   50 A'   51 A'   20 A"   52 A'   21 A"   53 A'                 
  2.095   2.292   2.362   2.476   2.704   2.726   2.993   3.076
 54 A'   22 A"   55 A'   56 A'   57 A'   23 A"   58 A'   59 A'                 
  3.626   3.777   3.881   3.943   3.972   3.986   3.994   4.049
 24 A"   60 A'   25 A"   61 A'   26 A"   62 A'   27 A"   63 A'                 
  4.165   4.261   4.340   4.907   5.986   6.001   6.039  27.783
 64 A'   65 A'   66 A'   67 A'   28 A"   68 A'   69 A'   70 A'                 
 28.336  28.347  28.372  28.547  28.552  28.554  28.567  28.640
 29 A"   71 A'   72 A'   30 A"   73 A'   31 A"   74 A'   75 A'                 
 35.158  35.810 127.884 127.893 127.919 151.5961901.755
 76 A'   77 A'   32 A"   78 A'   79 A'   80 A'   81 A'                         
 --------------------------------------------------------------

          Ground-State Mulliken Net Atomic Charges

     Atom                 Charge (a.u.)
  ----------------------------------------
      1 N                     0.029421
      2 N                    -0.153607
      3 H                     0.252558
      4 I                    -0.128371
  ----------------------------------------
  Sum of atomic charges =     0.000000

 -----------------------------------------------------------------
                    Cartesian Multipole Moments
 -----------------------------------------------------------------
    Charge (ESU x 10^10)
                 0.0000
    Dipole Moment (Debye)
         X       1.5789      Y       1.9070      Z       0.0000
       Tot       2.4758
    Quadrupole Moments (Debye-Ang)
        XX     -38.5303     XY       3.8449     YY     -39.4286
        XZ      -0.0000     YZ       0.0000     ZZ     -40.7823
    Octopole Moments (Debye-Ang^2)
       XXX     -19.4185    XXY       9.9084    XYY       1.0713
       YYY       3.4780    XXZ       0.0000    XYZ      -0.0000
       YYZ       0.0000    XZZ      -2.1203    YZZ      -0.3062
       ZZZ       0.0000
    Hexadecapole Moments (Debye-Ang^3)
      XXXX    -441.0573   XXXY      18.2169   XXYY     -71.5414
      XYYY      11.9978   YYYY     -71.0941   XXXZ       0.0000
      XXYZ       0.0000   XYYZ      -0.0000   YYYZ       0.0000
      XXZZ     -77.2007   XYZZ       0.9055   YYZZ     -21.1540
      XZZZ      -0.0000   YZZZ       0.0000   ZZZZ     -53.8297
 -----------------------------------------------------------------
 Calculating analytic gradient of the SCF energy
 Gradient of SCF Energy
            1           2           3           4
    1  -0.0013604   0.0005763   0.0004356   0.0003486
    2   0.0001630  -0.0007133  -0.0003346   0.0008849
    3   0.0000000  -0.0000000   0.0000000  -0.0000000
 Max gradient component =       1.360E-03
 RMS gradient           =       5.719E-04
 Gradient time:  CPU 2.24 s  wall 2.24 s
 Geometry Optimization Parameters
   NAtoms,    NIC,     NZ,  NCons,   NDum,   NFix, NCnnct, MaxDiis
        4      14       4       0       0       0       0       0

 Cartesian Hessian Update
 Hessian Updated using BFGS Update


** GEOMETRY OPTIMIZATION IN DELOCALIZED INTERNAL COORDINATES **
   Searching for a Minimum

   Optimization Cycle:   4

                       Coordinates (Angstroms)
     ATOM                X               Y               Z
      1  N         1.5890177765   -0.5859447518    0.0000000000
      2  N         2.4156598231    0.2573941278    0.0000000000
      3  H         2.1650699230    1.2616620918    0.0000000000
      4  I        -0.6676187083    0.0398247108    0.0000000000
   Point Group: cs    Number of degrees of freedom:     5


   Energy is  -7029.598621610

 Hessian Updated using BFGS Update

  5 Hessian modes will be used to form the next step
  Hessian Eigenvalues:
     0.067285    0.187816    0.239858    0.407348    0.739652

 Minimum Search - Taking Simple RFO Step
 Searching for Lamda that Minimizes Along All modes
 Value Taken    Lamda =  -0.00000717
 Step Taken.  Stepsize is  0.009768

                             Maximum     Tolerance    Cnvgd?
         Gradient           0.000541      0.000300      NO
         Displacement       0.006580      0.001200      NO
         Energy change     -0.000120      0.000001      NO


 New Cartesian Coordinates Obtained by Inverse Iteration

 Displacement from previous Coordinates is:  0.006608
 ----------------------------------------------------------------
             Standard Nuclear Orientation (Angstroms)
    I     Atom           X                Y                Z
 ----------------------------------------------------------------
    1      N       1.5914103476    -0.5874636830     0.0000000000
    2      N       2.4152616412     0.2576575353     0.0000000000
    3      H       2.1647249397     1.2618774942     0.0000000000
    4      I      -0.6692681141     0.0408648322     0.0000000000
 ----------------------------------------------------------------
 Molecular Point Group                 Cs    NOp =  2
 Largest Abelian Subgroup              Cs    NOp =  2
 Nuclear Repulsion Energy =   183.7139554474 hartrees
 There are       34 alpha and       34 beta electrons
 Applying Cartesian multipole field
    Component          Value
    ---------          -----
     (2,0,0)        1.00000E-11
     (0,2,0)        2.00000E-11
     (0,0,2)       -3.00000E-11
 Nucleus-field energy     =     0.0000000034 hartrees
 Requested basis set is 6-311++G(d,p)
 There are 41 shells and 113 basis functions
 A cutoff of  1.0D-11 yielded    777 shell pairs
 There are      6148 function pairs (      6963 Cartesian)
 Smallest overlap matrix eigenvalue = 2.40E-04
 Guess MOs from SCF MO coefficient file

 -----------------------------------------------------------------------
  General SCF calculation program by
  Eric Jon Sundstrom, Paul Horn, Yuezhi Mao, Dmitri Zuev, Alec White,
  David Stuck, Shaama M.S., Shane Yost, Joonho Lee, David Small,
  Daniel Levine, Susi Lehtola, Hugh Burton, Evgeny Epifanovsky
 -----------------------------------------------------------------------
 Exchange:     0.2000 Hartree-Fock + 0.0800 Slater + 0.7200 B88
 Correlation:  0.1900 VWN1RPA + 0.8100 LYP
 Using SG-1 standard quadrature grid
 A restricted SCF calculation will be
 performed using DIIS
 SCF converges when DIIS error is below 1.0e-08
 ---------------------------------------
  Cycle       Energy         DIIS error
 ---------------------------------------
    1   -7029.5986179109      5.70e-05  
    2   -7029.5986245282      2.53e-05  
    3   -7029.5986197024      5.63e-05  
    4   -7029.5986259599      4.10e-06  
    5   -7029.5986259764      2.50e-06  
    6   -7029.5986259846      1.14e-06  
    7   -7029.5986259869      2.70e-07  
    8   -7029.5986259870      3.45e-08  
    9   -7029.5986259870      6.70e-09  Convergence criterion met
 ---------------------------------------
 SCF time:   CPU 5.98s  wall 6.00s 
 SCF   energy in the final basis set =    -7029.5986259870
 Total energy in the final basis set =    -7029.5986259870

 --------------------------------------------------------------
             Orbital Energies (a.u.) and Symmetries
 --------------------------------------------------------------

 Alpha MOs, Restricted
 -- Occupied --                  
******* -176.30 -165.70 -165.70 -165.70  -35.79  -31.28  -31.28
  1 A'    2 A'    3 A'    1 A"    4 A'    5 A'    6 A'    2 A"                 
-31.279 -22.935 -22.934 -22.934 -22.930 -22.930 -14.466 -14.439
  7 A'    8 A'    3 A"    9 A'   10 A'    4 A"   11 A'   12 A'                 
 -6.340  -4.752  -4.739  -4.738  -2.017  -2.013  -2.013  -2.002
 13 A'   14 A'    5 A"   15 A'   16 A'    6 A"   17 A'   18 A'                 
 -2.002  -1.125  -0.727  -0.651  -0.523  -0.478  -0.462  -0.278
  7 A"   19 A'   20 A'   21 A'   22 A'    8 A"   23 A'   24 A'                 
 -0.271  -0.269
  9 A"   25 A'                                                                 
 -- Virtual --                   
 -0.126  -0.103  -0.012   0.064   0.082   0.085   0.122   0.129
 26 A'   10 A"   27 A'   28 A'   11 A"   29 A'   30 A'   31 A'                 
  0.145   0.152   0.164   0.207   0.219   0.233   0.248   0.352
 32 A'   12 A"   33 A'   34 A'   13 A"   35 A'   36 A'   37 A'                 
  0.399   0.407   0.427   0.427   0.466   0.539   0.596   0.681
 38 A'   14 A"   15 A"   39 A'   40 A'   41 A'   42 A'   43 A'                 
  0.701   0.732   0.789   0.809   0.896   0.979   1.195   1.211
 16 A"   44 A'   17 A"   45 A'   46 A'   47 A'   48 A'   18 A"                 
  1.286   1.301   1.306   1.398   1.628   1.731   1.822   1.853
 19 A"   49 A'   50 A'   51 A'   20 A"   52 A'   21 A"   53 A'                 
  2.094   2.292   2.362   2.475   2.703   2.727   2.993   3.077
 54 A'   22 A"   55 A'   56 A'   57 A'   23 A"   58 A'   59 A'                 
  3.626   3.778   3.881   3.943   3.972   3.986   3.994   4.049
 24 A"   60 A'   25 A"   61 A'   26 A"   62 A'   27 A"   63 A'                 
  4.163   4.260   4.339   4.906   5.986   6.001   6.039  27.782
 64 A'   65 A'   66 A'   67 A'   28 A"   68 A'   69 A'   70 A'                 
 28.336  28.347  28.372  28.547  28.553  28.554  28.567  28.639
 29 A"   71 A'   72 A'   30 A"   73 A'   31 A"   74 A'   75 A'                 
 35.157  35.813 127.885 127.893 127.919 151.5951901.755
 76 A'   77 A'   32 A"   78 A'   79 A'   80 A'   81 A'                         

 Beta MOs, Restricted
 -- Occupied --                  
******* -176.30 -165.70 -165.70 -165.70  -35.79  -31.28  -31.28
  1 A'    2 A'    3 A'    1 A"    4 A'    5 A'    6 A'    2 A"                 
-31.279 -22.935 -22.934 -22.934 -22.930 -22.930 -14.466 -14.439
  7 A'    8 A'    3 A"    9 A'   10 A'    4 A"   11 A'   12 A'                 
 -6.340  -4.752  -4.739  -4.738  -2.017  -2.013  -2.013  -2.002
 13 A'   14 A'    5 A"   15 A'   16 A'    6 A"   17 A'   18 A'                 
 -2.002  -1.125  -0.727  -0.651  -0.523  -0.478  -0.462  -0.278
  7 A"   19 A'   20 A'   21 A'   22 A'    8 A"   23 A'   24 A'                 
 -0.271  -0.269
  9 A"   25 A'                                                                 
 -- Virtual --                   
 -0.126  -0.103  -0.012   0.064   0.082   0.085   0.122   0.129
 26 A'   10 A"   27 A'   28 A'   11 A"   29 A'   30 A'   31 A'                 
  0.145   0.152   0.164   0.207   0.219   0.233   0.248   0.352
 32 A'   12 A"   33 A'   34 A'   13 A"   35 A'   36 A'   37 A'                 
  0.399   0.407   0.427   0.427   0.466   0.539   0.596   0.681
 38 A'   14 A"   15 A"   39 A'   40 A'   41 A'   42 A'   43 A'                 
  0.701   0.732   0.789   0.809   0.896   0.979   1.195   1.211
 16 A"   44 A'   17 A"   45 A'   46 A'   47 A'   48 A'   18 A"                 
  1.286   1.301   1.306   1.398   1.628   1.731   1.822   1.853
 19 A"   49 A'   50 A'   51 A'   20 A"   52 A'   21 A"   53 A'                 
  2.094   2.292   2.362   2.475   2.703   2.727   2.993   3.077
 54 A'   22 A"   55 A'   56 A'   57 A'   23 A"   58 A'   59 A'                 
  3.626   3.778   3.881   3.943   3.972   3.986   3.994   4.049
 24 A"   60 A'   25 A"   61 A'   26 A"   62 A'   27 A"   63 A'                 
  4.163   4.260   4.339   4.906   5.986   6.001   6.039  27.782
 64 A'   65 A'   66 A'   67 A'   28 A"   68 A'   69 A'   70 A'                 
 28.336  28.347  28.372  28.547  28.553  28.554  28.567  28.639
 29 A"   71 A'   72 A'   30 A"   73 A'   31 A"   74 A'   75 A'                 
 35.157  35.813 127.885 127.893 127.919 151.5951901.755
 76 A'   77 A'   32 A"   78 A'   79 A'   80 A'   81 A'                         
 --------------------------------------------------------------

          Ground-State Mulliken Net Atomic Charges

     Atom                 Charge (a.u.)
  ----------------------------------------
      1 N                     0.030215
      2 N                    -0.152545
      3 H                     0.253442
      4 I                    -0.131113
  ----------------------------------------
  Sum of atomic charges =     0.000000

 -----------------------------------------------------------------
                    Cartesian Multipole Moments
 -----------------------------------------------------------------
    Charge (ESU x 10^10)
                 0.0000
    Dipole Moment (Debye)
         X       1.6108      Y       1.9069      Z       0.0000
       Tot       2.4962
    Quadrupole Moments (Debye-Ang)
        XX     -38.4883     XY       3.8416     YY     -39.4204
        XZ       0.0000     YZ      -0.0000     ZZ     -40.7916
    Octopole Moments (Debye-Ang^2)
       XXX     -19.1029    XXY       9.8995    XYY       1.1397
       YYY       3.4156    XXZ      -0.0000    XYZ       0.0000
       YYZ      -0.0000    XZZ      -2.0624    YZZ      -0.3311
       ZZZ      -0.0000
    Hexadecapole Moments (Debye-Ang^3)
      XXXX    -441.2122   XXXY      18.3147   XXYY     -71.5900
      XYYY      12.1329   YYYY     -71.1558   XXXZ       0.0000
      XXYZ      -0.0000   XYYZ       0.0000   YYYZ       0.0000
      XXZZ     -77.2837   XYZZ       0.9417   YYZZ     -21.1737
      XZZZ       0.0000   YZZZ      -0.0000   ZZZZ     -53.8713
 -----------------------------------------------------------------
 Calculating analytic gradient of the SCF energy
 Gradient of SCF Energy
            1           2           3           4
    1  -0.0005996  -0.0000797   0.0005529   0.0001264
    2  -0.0000369  -0.0007909  -0.0002849   0.0011127
    3  -0.0000000   0.0000000  -0.0000000   0.0000000
 Max gradient component =       1.113E-03
 RMS gradient           =       4.685E-04
 Gradient time:  CPU 2.24 s  wall 2.24 s
 Geometry Optimization Parameters
   NAtoms,    NIC,     NZ,  NCons,   NDum,   NFix, NCnnct, MaxDiis
        4      14       4       0       0       0       0       0

 Cartesian Hessian Update
 Hessian Updated using BFGS Update


** GEOMETRY OPTIMIZATION IN DELOCALIZED INTERNAL COORDINATES **
   Searching for a Minimum

   Optimization Cycle:   5

                       Coordinates (Angstroms)
     ATOM                X               Y               Z
      1  N         1.5914103476   -0.5874636830    0.0000000000
      2  N         2.4152616412    0.2576575353    0.0000000000
      3  H         2.1647249397    1.2618774942    0.0000000000
      4  I        -0.6692681141    0.0408648322    0.0000000000
   Point Group: cs    Number of degrees of freedom:     5


   Energy is  -7029.598625987

 Hessian Updated using BFGS Update

  5 Hessian modes will be used to form the next step
  Hessian Eigenvalues:
     0.044642    0.190136    0.270429    0.409967    0.751247

 Minimum Search - Taking Simple RFO Step
 Searching for Lamda that Minimizes Along All modes
 Value Taken    Lamda =  -0.00000115
 Step Taken.  Stepsize is  0.004744

                             Maximum     Tolerance    Cnvgd?
         Gradient           0.000197      0.000300     YES
         Displacement       0.002850      0.001200      NO
         Energy change     -0.000004      0.000001      NO


 New Cartesian Coordinates Obtained by Inverse Iteration

 Displacement from previous Coordinates is:  0.003845
 ----------------------------------------------------------------
             Standard Nuclear Orientation (Angstroms)
    I     Atom           X                Y                Z
 ----------------------------------------------------------------
    1      N       1.5922199233    -0.5876198280     0.0000000000
    2      N       2.4155941834     0.2578360846     0.0000000000
    3      H       2.1653076621     1.2619047269     0.0000000000
    4      I      -0.6709929545     0.0408151952     0.0000000000
 ----------------------------------------------------------------
 Molecular Point Group                 Cs    NOp =  2
 Largest Abelian Subgroup              Cs    NOp =  2
 Nuclear Repulsion Energy =   183.5795290784 hartrees
 There are       34 alpha and       34 beta electrons
 Applying Cartesian multipole field
    Component          Value
    ---------          -----
     (2,0,0)        1.00000E-11
     (0,2,0)        2.00000E-11
     (0,0,2)       -3.00000E-11
 Nucleus-field energy     =     0.0000000034 hartrees
 Requested basis set is 6-311++G(d,p)
 There are 41 shells and 113 basis functions
 A cutoff of  1.0D-11 yielded    777 shell pairs
 There are      6148 function pairs (      6963 Cartesian)
 Smallest overlap matrix eigenvalue = 2.40E-04
 Guess MOs from SCF MO coefficient file

 -----------------------------------------------------------------------
  General SCF calculation program by
  Eric Jon Sundstrom, Paul Horn, Yuezhi Mao, Dmitri Zuev, Alec White,
  David Stuck, Shaama M.S., Shane Yost, Joonho Lee, David Small,
  Daniel Levine, Susi Lehtola, Hugh Burton, Evgeny Epifanovsky
 -----------------------------------------------------------------------
 Exchange:     0.2000 Hartree-Fock + 0.0800 Slater + 0.7200 B88
 Correlation:  0.1900 VWN1RPA + 0.8100 LYP
 Using SG-1 standard quadrature grid
 A restricted SCF calculation will be
 performed using DIIS
 SCF converges when DIIS error is below 1.0e-08
 ---------------------------------------
  Cycle       Energy         DIIS error
 ---------------------------------------
    1   -7029.5986258549      1.75e-05  
    2   -7029.5986262507      1.54e-05  
    3   -7029.5986262078      1.64e-05  
    4   -7029.5986266614      1.78e-06  
    5   -7029.5986266623      1.26e-06  
    6   -7029.5986266651      3.27e-07  
    7   -7029.5986266654      7.51e-08  
    8   -7029.5986266654      1.17e-08  
    9   -7029.5986266654      2.68e-09  Convergence criterion met
 ---------------------------------------
 SCF time:   CPU 5.99s  wall 6.00s 
 SCF   energy in the final basis set =    -7029.5986266654
 Total energy in the final basis set =    -7029.5986266654

 --------------------------------------------------------------
             Orbital Energies (a.u.) and Symmetries
 --------------------------------------------------------------

 Alpha MOs, Restricted
 -- Occupied --                  
******* -176.30 -165.70 -165.70 -165.70  -35.79  -31.28  -31.28
  1 A'    2 A'    3 A'    1 A"    4 A'    5 A'    6 A'    2 A"                 
-31.279 -22.935 -22.933 -22.933 -22.930 -22.930 -14.466 -14.439
  7 A'    8 A'    3 A"    9 A'   10 A'    4 A"   11 A'   12 A'                 
 -6.340  -4.751  -4.739  -4.738  -2.017  -2.013  -2.013  -2.002
 13 A'   14 A'    5 A"   15 A'   16 A'    6 A"   17 A'   18 A'                 
 -2.002  -1.125  -0.727  -0.651  -0.523  -0.479  -0.462  -0.278
  7 A"   19 A'   20 A'   21 A'   22 A'    8 A"   23 A'   24 A'                 
 -0.271  -0.269
  9 A"   25 A'                                                                 
 -- Virtual --                   
 -0.126  -0.103  -0.013   0.064   0.082   0.085   0.122   0.129
 26 A'   10 A"   27 A'   28 A'   11 A"   29 A'   30 A'   31 A'                 
  0.145   0.151   0.164   0.207   0.219   0.233   0.248   0.352
 32 A'   12 A"   33 A'   34 A'   13 A"   35 A'   36 A'   37 A'                 
  0.399   0.407   0.427   0.427   0.466   0.539   0.596   0.681
 38 A'   14 A"   39 A'   15 A"   40 A'   41 A'   42 A'   43 A'                 
  0.701   0.732   0.788   0.809   0.896   0.979   1.194   1.211
 16 A"   44 A'   17 A"   45 A'   46 A'   47 A'   48 A'   18 A"                 
  1.286   1.301   1.306   1.398   1.628   1.731   1.822   1.853
 19 A"   49 A'   50 A'   51 A'   20 A"   52 A'   21 A"   53 A'                 
  2.094   2.292   2.362   2.475   2.703   2.727   2.993   3.078
 54 A'   22 A"   55 A'   56 A'   57 A'   23 A"   58 A'   59 A'                 
  3.625   3.777   3.881   3.944   3.972   3.986   3.994   4.049
 24 A"   60 A'   25 A"   61 A'   26 A"   62 A'   27 A"   63 A'                 
  4.162   4.260   4.339   4.906   5.986   6.001   6.039  27.782
 64 A'   65 A'   66 A'   67 A'   28 A"   68 A'   69 A'   70 A'                 
 28.336  28.347  28.372  28.547  28.553  28.554  28.567  28.639
 29 A"   71 A'   72 A'   30 A"   73 A'   31 A"   74 A'   75 A'                 
 35.157  35.813 127.885 127.893 127.919 151.5951901.755
 76 A'   77 A'   32 A"   78 A'   79 A'   80 A'   81 A'                         

 Beta MOs, Restricted
 -- Occupied --                  
******* -176.30 -165.70 -165.70 -165.70  -35.79  -31.28  -31.28
  1 A'    2 A'    3 A'    1 A"    4 A'    5 A'    6 A'    2 A"                 
-31.279 -22.935 -22.933 -22.933 -22.930 -22.930 -14.466 -14.439
  7 A'    8 A'    3 A"    9 A'   10 A'    4 A"   11 A'   12 A'                 
 -6.340  -4.751  -4.739  -4.738  -2.017  -2.013  -2.013  -2.002
 13 A'   14 A'    5 A"   15 A'   16 A'    6 A"   17 A'   18 A'                 
 -2.002  -1.125  -0.727  -0.651  -0.523  -0.479  -0.462  -0.278
  7 A"   19 A'   20 A'   21 A'   22 A'    8 A"   23 A'   24 A'                 
 -0.271  -0.269
  9 A"   25 A'                                                                 
 -- Virtual --                   
 -0.126  -0.103  -0.013   0.064   0.082   0.085   0.122   0.129
 26 A'   10 A"   27 A'   28 A'   11 A"   29 A'   30 A'   31 A'                 
  0.145   0.151   0.164   0.207   0.219   0.233   0.248   0.352
 32 A'   12 A"   33 A'   34 A'   13 A"   35 A'   36 A'   37 A'                 
  0.399   0.407   0.427   0.427   0.466   0.539   0.596   0.681
 38 A'   14 A"   39 A'   15 A"   40 A'   41 A'   42 A'   43 A'                 
  0.701   0.732   0.788   0.809   0.896   0.979   1.194   1.211
 16 A"   44 A'   17 A"   45 A'   46 A'   47 A'   48 A'   18 A"                 
  1.286   1.301   1.306   1.398   1.628   1.731   1.822   1.853
 19 A"   49 A'   50 A'   51 A'   20 A"   52 A'   21 A"   53 A'                 
  2.094   2.292   2.362   2.475   2.703   2.727   2.993   3.078
 54 A'   22 A"   55 A'   56 A'   57 A'   23 A"   58 A'   59 A'                 
  3.625   3.777   3.881   3.944   3.972   3.986   3.994   4.049
 24 A"   60 A'   25 A"   61 A'   26 A"   62 A'   27 A"   63 A'                 
  4.162   4.260   4.339   4.906   5.986   6.001   6.039  27.782
 64 A'   65 A'   66 A'   67 A'   28 A"   68 A'   69 A'   70 A'                 
 28.336  28.347  28.372  28.547  28.553  28.554  28.567  28.639
 29 A"   71 A'   72 A'   30 A"   73 A'   31 A"   74 A'   75 A'                 
 35.157  35.813 127.885 127.893 127.919 151.5951901.755
 76 A'   77 A'   32 A"   78 A'   79 A'   80 A'   81 A'                         
 --------------------------------------------------------------

          Ground-State Mulliken Net Atomic Charges

     Atom                 Charge (a.u.)
  ----------------------------------------
      1 N                     0.030258
      2 N                    -0.151944
      3 H                     0.253853
      4 I                    -0.132167
  ----------------------------------------
  Sum of atomic charges =     0.000000

 -----------------------------------------------------------------
                    Cartesian Multipole Moments
 -----------------------------------------------------------------
    Charge (ESU x 10^10)
                 0.0000
    Dipole Moment (Debye)
         X       1.6255      Y       1.9077      Z       0.0000
       Tot       2.5063
    Quadrupole Moments (Debye-Ang)
        XX     -38.4652     XY       3.8443     YY     -39.4186
        XZ       0.0000     YZ      -0.0000     ZZ     -40.7962
    Octopole Moments (Debye-Ang^2)
       XXX     -18.8823    XXY       9.9100    XYY       1.2019
       YYY       3.4248    XXZ      -0.0000    XYZ       0.0000
       YYZ       0.0000    XZZ      -2.0110    YZZ      -0.3292
       ZZZ       0.0000
    Hexadecapole Moments (Debye-Ang^3)
      XXXX    -441.5179   XXXY      18.3431   XXYY     -71.6536
      XYYY      12.1502   YYYY     -71.1582   XXXZ       0.0000
      XXYZ      -0.0000   XYYZ       0.0000   YYYZ      -0.0000
      XXZZ     -77.3723   XYZZ       0.9442   YYZZ     -21.1788
      XZZZ       0.0000   YZZZ      -0.0000   ZZZZ     -53.8903
 -----------------------------------------------------------------
 Calculating analytic gradient of the SCF energy
 Gradient of SCF Energy
            1           2           3           4
    1  -0.0005610   0.0000129   0.0006073  -0.0000593
    2  -0.0002589  -0.0005170  -0.0004119   0.0011877
    3  -0.0000000   0.0000000   0.0000000   0.0000000
 Max gradient component =       1.188E-03
 RMS gradient           =       4.656E-04
 Gradient time:  CPU 2.23 s  wall 2.23 s
 Geometry Optimization Parameters
   NAtoms,    NIC,     NZ,  NCons,   NDum,   NFix, NCnnct, MaxDiis
        4      14       4       0       0       0       0       0

 Cartesian Hessian Update
 Hessian Updated using BFGS Update


** GEOMETRY OPTIMIZATION IN DELOCALIZED INTERNAL COORDINATES **
   Searching for a Minimum

   Optimization Cycle:   6

                       Coordinates (Angstroms)
     ATOM                X               Y               Z
      1  N         1.5922199233   -0.5876198280    0.0000000000
      2  N         2.4155941834    0.2578360846    0.0000000000
      3  H         2.1653076621    1.2619047269    0.0000000000
      4  I        -0.6709929545    0.0408151952    0.0000000000
   Point Group: cs    Number of degrees of freedom:     5


   Energy is  -7029.598626665

 Hessian Updated using BFGS Update

  5 Hessian modes will be used to form the next step
  Hessian Eigenvalues:
     0.036668    0.187570    0.261746    0.399979    0.794405

 Minimum Search - Taking Simple RFO Step
 Searching for Lamda that Minimizes Along All modes
 Value Taken    Lamda =   0.00000000
 Step Taken.  Stepsize is  0.001439

                             Maximum     Tolerance    Cnvgd?
         Gradient           0.000143      0.000300     YES
         Displacement       0.000909      0.001200     YES
         Energy change     -0.000001      0.000001     YES


                       Distance Matrix (Angstroms)
             N (  1)   N (  2)   H (  3)
   N (  2)  1.180144
   H (  3)  1.936278  1.034793
   I (  4)  2.348843  3.094207  3.087987

 Final energy is   -7029.5986266654154     


 ******************************
 **  OPTIMIZATION CONVERGED  **
 ******************************

                       Coordinates (Angstroms)
     ATOM                X               Y               Z
      1  N         1.5922199233   -0.5876198280    0.0000000000
      2  N         2.4155941834    0.2578360846    0.0000000000
      3  H         2.1653076621    1.2619047269    0.0000000000
      4  I        -0.6709929545    0.0408151952    0.0000000000

Z-matrix Print:
$molecule
0 1
I 
N  1 2.348843
N  2 1.180144 1 118.723335
H  3 1.034793 2 121.761087 1 -0.000000 0
$end


 --------------------------------------------------------------
             Orbital Energies (a.u.) and Symmetries
 --------------------------------------------------------------

 Alpha MOs, Restricted
 -- Occupied --                  
******* -176.30 -165.70 -165.70 -165.70  -35.79  -31.28  -31.28
  1 A'    2 A'    3 A'    1 A"    4 A'    5 A'    6 A'    2 A"                 
-31.279 -22.935 -22.933 -22.933 -22.930 -22.930 -14.466 -14.439
  7 A'    8 A'    3 A"    9 A'   10 A'    4 A"   11 A'   12 A'                 
 -6.340  -4.751  -4.739  -4.738  -2.017  -2.013  -2.013  -2.002
 13 A'   14 A'    5 A"   15 A'   16 A'    6 A"   17 A'   18 A'                 
 -2.002  -1.125  -0.727  -0.651  -0.523  -0.479  -0.462  -0.278
  7 A"   19 A'   20 A'   21 A'   22 A'    8 A"   23 A'   24 A'                 
 -0.271  -0.269
  9 A"   25 A'                                                                 
 -- Virtual --                   
 -0.126  -0.103  -0.013   0.064   0.082   0.085   0.122   0.129
 26 A'   10 A"   27 A'   28 A'   11 A"   29 A'   30 A'   31 A'                 
  0.145   0.151   0.164   0.207   0.219   0.233   0.248   0.352
 32 A'   12 A"   33 A'   34 A'   13 A"   35 A'   36 A'   37 A'                 
  0.399   0.407   0.427   0.427   0.466   0.539   0.596   0.681
 38 A'   14 A"   39 A'   15 A"   40 A'   41 A'   42 A'   43 A'                 
  0.701   0.732   0.788   0.809   0.896   0.979   1.194   1.211
 16 A"   44 A'   17 A"   45 A'   46 A'   47 A'   48 A'   18 A"                 
  1.286   1.301   1.306   1.398   1.628   1.731   1.822   1.853
 19 A"   49 A'   50 A'   51 A'   20 A"   52 A'   21 A"   53 A'                 
  2.094   2.292   2.362   2.475   2.703   2.727   2.993   3.078
 54 A'   22 A"   55 A'   56 A'   57 A'   23 A"   58 A'   59 A'                 
  3.625   3.777   3.881   3.944   3.972   3.986   3.994   4.049
 24 A"   60 A'   25 A"   61 A'   26 A"   62 A'   27 A"   63 A'                 
  4.162   4.260   4.339   4.906   5.986   6.001   6.039  27.782
 64 A'   65 A'   66 A'   67 A'   28 A"   68 A'   69 A'   70 A'                 
 28.336  28.347  28.372  28.547  28.553  28.554  28.567  28.639
 29 A"   71 A'   72 A'   30 A"   73 A'   31 A"   74 A'   75 A'                 
 35.157  35.813 127.885 127.893 127.919 151.5951901.755
 76 A'   77 A'   32 A"   78 A'   79 A'   80 A'   81 A'                         

 Beta MOs, Restricted
 -- Occupied --                  
******* -176.30 -165.70 -165.70 -165.70  -35.79  -31.28  -31.28
  1 A'    2 A'    3 A'    1 A"    4 A'    5 A'    6 A'    2 A"                 
-31.279 -22.935 -22.933 -22.933 -22.930 -22.930 -14.466 -14.439
  7 A'    8 A'    3 A"    9 A'   10 A'    4 A"   11 A'   12 A'                 
 -6.340  -4.751  -4.739  -4.738  -2.017  -2.013  -2.013  -2.002
 13 A'   14 A'    5 A"   15 A'   16 A'    6 A"   17 A'   18 A'                 
 -2.002  -1.125  -0.727  -0.651  -0.523  -0.479  -0.462  -0.278
  7 A"   19 A'   20 A'   21 A'   22 A'    8 A"   23 A'   24 A'                 
 -0.271  -0.269
  9 A"   25 A'                                                                 
 -- Virtual --                   
 -0.126  -0.103  -0.013   0.064   0.082   0.085   0.122   0.129
 26 A'   10 A"   27 A'   28 A'   11 A"   29 A'   30 A'   31 A'                 
  0.145   0.151   0.164   0.207   0.219   0.233   0.248   0.352
 32 A'   12 A"   33 A'   34 A'   13 A"   35 A'   36 A'   37 A'                 
  0.399   0.407   0.427   0.427   0.466   0.539   0.596   0.681
 38 A'   14 A"   39 A'   15 A"   40 A'   41 A'   42 A'   43 A'                 
  0.701   0.732   0.788   0.809   0.896   0.979   1.194   1.211
 16 A"   44 A'   17 A"   45 A'   46 A'   47 A'   48 A'   18 A"                 
  1.286   1.301   1.306   1.398   1.628   1.731   1.822   1.853
 19 A"   49 A'   50 A'   51 A'   20 A"   52 A'   21 A"   53 A'                 
  2.094   2.292   2.362   2.475   2.703   2.727   2.993   3.078
 54 A'   22 A"   55 A'   56 A'   57 A'   23 A"   58 A'   59 A'                 
  3.625   3.777   3.881   3.944   3.972   3.986   3.994   4.049
 24 A"   60 A'   25 A"   61 A'   26 A"   62 A'   27 A"   63 A'                 
  4.162   4.260   4.339   4.906   5.986   6.001   6.039  27.782
 64 A'   65 A'   66 A'   67 A'   28 A"   68 A'   69 A'   70 A'                 
 28.336  28.347  28.372  28.547  28.553  28.554  28.567  28.639
 29 A"   71 A'   72 A'   30 A"   73 A'   31 A"   74 A'   75 A'                 
 35.157  35.813 127.885 127.893 127.919 151.5951901.755
 76 A'   77 A'   32 A"   78 A'   79 A'   80 A'   81 A'                         
 --------------------------------------------------------------

          Ground-State Mulliken Net Atomic Charges

     Atom                 Charge (a.u.)
  ----------------------------------------
      1 N                     0.030258
      2 N                    -0.151944
      3 H                     0.253853
      4 I                    -0.132167
  ----------------------------------------
  Sum of atomic charges =     0.000000

 -----------------------------------------------------------------
                    Cartesian Multipole Moments
 -----------------------------------------------------------------
    Charge (ESU x 10^10)
                 0.0000
    Dipole Moment (Debye)
         X       1.6255      Y       1.9077      Z       0.0000
       Tot       2.5063
    Quadrupole Moments (Debye-Ang)
        XX     -38.4652     XY       3.8443     YY     -39.4186
        XZ       0.0000     YZ      -0.0000     ZZ     -40.7962
    Octopole Moments (Debye-Ang^2)
       XXX     -18.8823    XXY       9.9100    XYY       1.2019
       YYY       3.4248    XXZ      -0.0000    XYZ       0.0000
       YYZ       0.0000    XZZ      -2.0110    YZZ      -0.3292
       ZZZ       0.0000
    Hexadecapole Moments (Debye-Ang^3)
      XXXX    -441.5179   XXXY      18.3431   XXYY     -71.6536
      XYYY      12.1502   YYYY     -71.1582   XXXZ       0.0000
      XXYZ      -0.0000   XYYZ       0.0000   YYYZ      -0.0000
      XXZZ     -77.3723   XYZZ       0.9442   YYZZ     -21.1788
      XZZZ       0.0000   YZZZ      -0.0000   ZZZZ     -53.8903
 -----------------------------------------------------------------
Archival summary:
1\1\TWL02\OPT\ProcedureUnspecified\BasisUnspecified\121\taweetha\TueOct3013:37:322018TueOct3013:37:322018\0\\#,OPT,ProcedureUnspecified,BasisUnspecified,\\0,1\I\N,1,2.34884\N,2,1.18014,1,118.723\H,3,1.03479,2,121.761,1,-0,0\\\@

 Total job time:  60.12s(wall), 57.45s(cpu) 
 Tue Oct 30 13:37:32 2018

        *************************************************************
        *                                                           *
        *  Thank you very much for using Q-Chem.  Have a nice day.  *
        *                                                           *
        *************************************************************


 
User input: 2 of 2 
 
Q-Chem Developer Version!
                  Welcome to Q-Chem
     A Quantum Leap Into The Future Of Chemistry


 Q-Chem 5.1, Q-Chem, Inc., Pleasanton, CA (2018)

 Yihan Shao,  Zhengting Gan,  E. Epifanovsky,  A. T. B. Gilbert,  M. Wormit,  
 J. Kussmann,  A. W. Lange,  A. Behn,  Jia Deng,  Xintian Feng,  D. Ghosh,  
 M. Goldey,  P. R. Horn,  L. D. Jacobson,  I. Kaliman,  T. Kus,  A. Landau,  
 Jie Liu,  E. I. Proynov,  R. M. Richard,  R. P. Steele,  E. J. Sundstrom,  
 H. L. Woodcock III,  P. M. Zimmerman,  D. Zuev,  B. Albrecht,  E. Alguire,  
 S. A. Baeppler,  D. Barton,  Z. Benda,  Y. A. Bernard,  E. J. Berquist,  
 K. B. Bravaya,  H. Burton,  D. Casanova,  Chun-Min Chang,  Yunqing Chen,  
 A. Chien,  K. D. Closser,  M. P. Coons,  S. Coriani,  S. Dasgupta,  
 A. L. Dempwolff,  M. Diedenhofen,  Hainam Do,  R. G. Edgar,  Po-Tung Fang,  
 S. Faraji,  S. Fatehi,  Qingguo Feng,  K. D. Fenk,  J. Fosso-Tande,  
 Qinghui Ge,  A. Ghysels,  G. Gidofalvi,  J. Gomes,  J. Gonthier,  A. Gunina,  
 D. Hait,  M. W. D. Hanson-Heine,  P. H. P. Harbach,  A. W. Hauser,  
 J. E. Herr,  E. G. Hohenstein,  Z. C. Holden,  Kerwin Hui,  B. C. Huynh,  
 T.-C. Jagau,  Hyunjun Ji,  B. Kaduk,  K. Khistyaev,  Jaehoon Kim,  
 P. Klunzinger,  K. Koh,  D. Kosenkov,  L. Koulias,  T. Kowalczyk,  
 C. M. Krauter,  A. Kunitsa,  Ka Un Lao,  A. Laurent,  K. V. Lawler,  
 Joonho Lee,  D. Lefrancois,  S. Lehtola,  D. S. Levine,  Yi-Pei Li,  
 You-Sheng Lin,  Fenglai Liu,  E. Livshits,  A. Luenser,  P. Manohar,  
 E. Mansoor,  S. F. Manzer,  Shan-Ping Mao,  Yuezhi Mao,  N. Mardirossian,  
 A. V. Marenich,  T. Markovich,  L. A. Martinez-Martinez,  S. A. Maurer,  
 N. J. Mayhall,  S. C. McKenzie,  J.-M. Mewes,  A. F. Morrison,  
 J. W. Mullinax,  K. Nanda,  T. S. Nguyen-Beck,  R. Olivares-Amaya,  
 J. A. Parkhill,  T. M. Perrine,  F. Plasser,  P. Pokhilko,  S. Prager,  
 A. Prociuk,  E. Ramos,  D. R. Rehn,  F. Rob,  M. Schneider,  N. Sergueev,  
 S. M. Sharada,  S. Sharma,  D. W. Small,  T. Stauch,  T. Stein,  
 Yu-Chuan Su,  A. J. W. Thom,  A. Tkatchenko,  T. Tsuchimochi,  N. M. Tubman,  
 L. Vogt,  M. L. Vidal,  O. Vydrov,  M. A. Watson,  J. Wenzel,  
 M. de Wergifosse,  T. A. Wesolowski,  A. White,  J. Witte,  A. Yamada,  
 Jun Yang,  K. Yao,  S. Yeganeh,  S. R. Yost,  Zhi-Qiang You,  A. Zech,  
 Igor Ying Zhang,  Xing Zhang,  Yan Zhao,  Ying Zhu,  B. R. Brooks,  
 G. K. L. Chan,  C. J. Cramer,  M. S. Gordon,  W. J. Hehre,  A. Klamt,  
 M. W. Schmidt,  C. D. Sherrill,  D. G. Truhlar,  A. Aspuru-Guzik,  R. Baer,  
 A. T. Bell,  N. A. Besley,  Jeng-Da Chai,  A. E. DePrince, III,  
 R. A. DiStasio Jr.,  A. Dreuw,  B. D. Dunietz,  T. R. Furlani,  
 Chao-Ping Hsu,  Yousung Jung,  Jing Kong,  D. S. Lambrecht,  WanZhen Liang,  
 C. Ochsenfeld,  V. A. Rassolov,  L. V. Slipchenko,  J. E. Subotnik,  
 T. Van Voorhis,  J. M. Herbert,  A. I. Krylov,  P. M. W. Gill,  M. Head-Gordon

 Contributors to earlier versions of Q-Chem not listed above: 
 R. D. Adamson,  B. Austin,  J. Baker,  G. J. O. Beran,  K. Brandhorst,  
 S. T. Brown,  E. F. C. Byrd,  A. K. Chakraborty,  C.-L. Cheng,  
 Siu Hung Chien,  D. M. Chipman,  D. L. Crittenden,  H. Dachsel,  
 R. J. Doerksen,  A. D. Dutoi,  L. Fusti-Molnar,  W. A. Goddard III,  
 A. Golubeva-Zadorozhnaya,  S. R. Gwaltney,  G. Hawkins,  A. Heyden,  
 S. Hirata,  G. Kedziora,  F. J. Keil,  C. Kelley,  Jihan Kim,  R. A. King,  
 R. Z. Khaliullin,  P. P. Korambath,  W. Kurlancheek,  A. M. Lee,  M. S. Lee,  
 S. V. Levchenko,  Ching Yeh Lin,  D. Liotard,  R. C. Lochan,  I. Lotan,  
 P. E. Maslen,  N. Nair,  D. P. O'Neill,  D. Neuhauser,  E. Neuscamman,  
 C. M. Oana,  R. Olson,  B. Peters,  R. Peverati,  P. A. Pieniazek,  
 Y. M. Rhee,  J. Ritchie,  M. A. Rohrdanz,  E. Rosta,  N. J. Russ,  
 H. F. Schaefer III,  N. E. Schultz,  N. Shenvi,  A. C. Simmonett,  A. Sodt,  
 D. Stuck,  K. S. Thanthiriwatte,  V. Vanovschi,  Tao Wang,  A. Warshel,  
 C. F. Williams,  Q. Wu,  X. Xu,  W. Zhang

 Please cite Q-Chem as follows:
 Y. Shao et al., Mol. Phys. 113, 184-215 (2015)
 DOI: 10.1080/00268976.2014.952696

 Q-Chem 5.1.1 for Intel X86 EM64T Linux

 Parts of Q-Chem use Armadillo 8.300.2 (Tropical Shenanigans).
 http://arma.sourceforge.net/

 Q-Chem begins on Tue Oct 30 13:37:32 2018  

Host: 
0

     Scratch files written to /scratch/taweetham/qchem16407//
The previous job contains 0 fragments, simply inherited here
Input Ideriv = 2
Curr. Ideriv = -1
Max.  Ideriv = 2

Checking the input file for inconsistencies... 	...done.

--------------------------------------------------------------
User input:
--------------------------------------------------------------

$molecule
read
$end

$rem
   job_type 	frequency
   basis 	6-311++g**
   method	b3lyp	
$end


--------------------------------------------------------------
 ----------------------------------------------------------------
             Standard Nuclear Orientation (Angstroms)
    I     Atom           X                Y                Z
 ----------------------------------------------------------------
    1      N       1.6767375684    -0.5873231411    -0.0000000000
    2      N       2.4916265136     0.2663142991     0.0000000000
    3      H       2.2313240385     1.2678330471     0.0000000000
    4      I      -0.5926391059     0.0184760160     0.0000000000
 ----------------------------------------------------------------
 Molecular Point Group                 Cs    NOp =  2
 Largest Abelian Subgroup              Cs    NOp =  2
 Nuclear Repulsion Energy =   183.5795290784 hartrees
 There are       34 alpha and       34 beta electrons
 Requested basis set is 6-311++G(d,p)
 There are 41 shells and 113 basis functions

 Total QAlloc Memory Limit   2000 MB
 Mega-Array Size       188 MB
 MEM_STATIC part       192 MB

                       Distance Matrix (Angstroms)
             N (  1)   N (  2)   H (  3)
   N (  2)  1.180144
   H (  3)  1.936278  1.034793
   I (  4)  2.348843  3.094207  3.087987

 A cutoff of  1.0D-11 yielded    777 shell pairs
 There are      6148 function pairs (      6963 Cartesian)
 Smallest overlap matrix eigenvalue = 2.40E-04
 Guess from superposition of atomic densities
 Warning:  Energy on first SCF cycle will be non-variational
 SAD guess density has 68.000000 electrons

 -----------------------------------------------------------------------
  General SCF calculation program by
  Eric Jon Sundstrom, Paul Horn, Yuezhi Mao, Dmitri Zuev, Alec White,
  David Stuck, Shaama M.S., Shane Yost, Joonho Lee, David Small,
  Daniel Levine, Susi Lehtola, Hugh Burton, Evgeny Epifanovsky
 -----------------------------------------------------------------------
 Exchange:     0.2000 Hartree-Fock + 0.0800 Slater + 0.7200 B88
 Correlation:  0.1900 VWN1RPA + 0.8100 LYP
 Using SG-1 standard quadrature grid
 A restricted SCF calculation will be
 performed using DIIS
 SCF converges when DIIS error is below 1.0e-08
 ---------------------------------------
  Cycle       Energy         DIIS error
 ---------------------------------------
    1   -7029.8006894039      4.67e-02  
    2   -7029.5718971973      3.44e-03  
    3   -7029.4339270348      8.93e-03  
    4   -7029.5962467485      1.44e-03  
    5   -7029.5971454450      9.35e-04  
    6   -7029.5985921263      2.83e-04  
    7   -7029.5987123456      4.21e-05  
    8   -7029.5987141034      9.78e-06  
    9   -7029.5987142903      1.22e-06  
   10   -7029.5987142955      5.85e-07  
   11   -7029.5987142961      1.60e-07  
   12   -7029.5987142961      3.30e-08  
   13   -7029.5987142961      4.58e-09  Convergence criterion met
 ---------------------------------------
 SCF time:   CPU 8.59s  wall 9.00s 
 SCF   energy in the final basis set =    -7029.5987142961
 Total energy in the final basis set =    -7029.5987142961

 --------------------------------------------------------------
             Orbital Energies (a.u.) and Symmetries
 --------------------------------------------------------------

 Alpha MOs, Restricted
 -- Occupied --                  
******* -176.30 -165.70 -165.70 -165.70  -35.79  -31.28  -31.28
  1 A'    2 A'    3 A'    1 A"    4 A'    5 A'    6 A'    2 A"                 
-31.279 -22.935 -22.934 -22.933 -22.930 -22.930 -14.466 -14.439
  7 A'    8 A'    3 A"    9 A'   10 A'    4 A"   11 A'   12 A'                 
 -6.340  -4.751  -4.739  -4.738  -2.017  -2.013  -2.013  -2.002
 13 A'   14 A'    5 A"   15 A'   16 A'    6 A"   17 A'   18 A'                 
 -2.002  -1.125  -0.727  -0.651  -0.523  -0.479  -0.462  -0.278
  7 A"   19 A'   20 A'   21 A'   22 A'    8 A"   23 A'   24 A'                 
 -0.271  -0.269
  9 A"   25 A'                                                                 
 -- Virtual --                   
 -0.126  -0.103  -0.013   0.064   0.082   0.085   0.122   0.129
 26 A'   10 A"   27 A'   28 A'   11 A"   29 A'   30 A'   31 A'                 
  0.145   0.151   0.164   0.207   0.219   0.233   0.248   0.352
 32 A'   12 A"   33 A'   34 A'   13 A"   35 A'   36 A'   37 A'                 
  0.399   0.407   0.427   0.427   0.466   0.539   0.596   0.681
 38 A'   14 A"   39 A'   15 A"   40 A'   41 A'   42 A'   43 A'                 
  0.701   0.732   0.788   0.809   0.896   0.979   1.194   1.211
 16 A"   44 A'   17 A"   45 A'   46 A'   47 A'   48 A'   18 A"                 
  1.286   1.301   1.306   1.398   1.628   1.731   1.822   1.853
 19 A"   49 A'   50 A'   51 A'   20 A"   52 A'   21 A"   53 A'                 
  2.094   2.292   2.362   2.475   2.703   2.727   2.993   3.078
 54 A'   22 A"   55 A'   56 A'   57 A'   23 A"   58 A'   59 A'                 
  3.625   3.777   3.881   3.944   3.972   3.986   3.994   4.049
 24 A"   60 A'   25 A"   61 A'   26 A"   62 A'   27 A"   63 A'                 
  4.162   4.260   4.339   4.906   5.986   6.001   6.039  27.782
 64 A'   65 A'   66 A'   67 A'   28 A"   68 A'   69 A'   70 A'                 
 28.336  28.347  28.372  28.547  28.553  28.554  28.567  28.639
 29 A"   71 A'   72 A'   30 A"   73 A'   31 A"   74 A'   75 A'                 
 35.157  35.813 127.885 127.893 127.919 151.5951901.755
 76 A'   77 A'   32 A"   78 A'   79 A'   80 A'   81 A'                         

 Beta MOs, Restricted
 -- Occupied --                  
******* -176.30 -165.70 -165.70 -165.70  -35.79  -31.28  -31.28
  1 A'    2 A'    3 A'    1 A"    4 A'    5 A'    6 A'    2 A"                 
-31.279 -22.935 -22.934 -22.933 -22.930 -22.930 -14.466 -14.439
  7 A'    8 A'    3 A"    9 A'   10 A'    4 A"   11 A'   12 A'                 
 -6.340  -4.751  -4.739  -4.738  -2.017  -2.013  -2.013  -2.002
 13 A'   14 A'    5 A"   15 A'   16 A'    6 A"   17 A'   18 A'                 
 -2.002  -1.125  -0.727  -0.651  -0.523  -0.479  -0.462  -0.278
  7 A"   19 A'   20 A'   21 A'   22 A'    8 A"   23 A'   24 A'                 
 -0.271  -0.269
  9 A"   25 A'                                                                 
 -- Virtual --                   
 -0.126  -0.103  -0.013   0.064   0.082   0.085   0.122   0.129
 26 A'   10 A"   27 A'   28 A'   11 A"   29 A'   30 A'   31 A'                 
  0.145   0.151   0.164   0.207   0.219   0.233   0.248   0.352
 32 A'   12 A"   33 A'   34 A'   13 A"   35 A'   36 A'   37 A'                 
  0.399   0.407   0.427   0.427   0.466   0.539   0.596   0.681
 38 A'   14 A"   39 A'   15 A"   40 A'   41 A'   42 A'   43 A'                 
  0.701   0.732   0.788   0.809   0.896   0.979   1.194   1.211
 16 A"   44 A'   17 A"   45 A'   46 A'   47 A'   48 A'   18 A"                 
  1.286   1.301   1.306   1.398   1.628   1.731   1.822   1.853
 19 A"   49 A'   50 A'   51 A'   20 A"   52 A'   21 A"   53 A'                 
  2.094   2.292   2.362   2.475   2.703   2.727   2.993   3.078
 54 A'   22 A"   55 A'   56 A'   57 A'   23 A"   58 A'   59 A'                 
  3.625   3.777   3.881   3.944   3.972   3.986   3.994   4.049
 24 A"   60 A'   25 A"   61 A'   26 A"   62 A'   27 A"   63 A'                 
  4.162   4.260   4.339   4.906   5.986   6.001   6.039  27.782
 64 A'   65 A'   66 A'   67 A'   28 A"   68 A'   69 A'   70 A'                 
 28.336  28.347  28.372  28.547  28.553  28.554  28.567  28.639
 29 A"   71 A'   72 A'   30 A"   73 A'   31 A"   74 A'   75 A'                 
 35.157  35.813 127.885 127.893 127.919 151.5951901.755
 76 A'   77 A'   32 A"   78 A'   79 A'   80 A'   81 A'                         
 --------------------------------------------------------------

          Ground-State Mulliken Net Atomic Charges

     Atom                 Charge (a.u.)
  ----------------------------------------
      1 N                     0.030338
      2 N                    -0.152038
      3 H                     0.253885
      4 I                    -0.132185
  ----------------------------------------
  Sum of atomic charges =     0.000000

 -----------------------------------------------------------------
                    Cartesian Multipole Moments
 -----------------------------------------------------------------
    Charge (ESU x 10^10)
                 0.0000
    Dipole Moment (Debye)
         X       1.6063      Y       1.9235      Z       0.0000
       Tot       2.5061
    Quadrupole Moments (Debye-Ang)
        XX     -38.2886     XY       3.9796     YY     -39.4016
        XZ      -0.0000     YZ       0.0000     ZZ     -40.7962
    Octopole Moments (Debye-Ang^2)
       XXX     -28.2494    XXY      10.9112    XYY      -1.8593
       YYY       5.3094    XXZ       0.0000    XYZ       0.0000
       YYZ      -0.0000    XZZ      -5.2195    YZZ       0.2883
       ZZZ      -0.0000
    Hexadecapole Moments (Debye-Ang^3)
      XXXX    -449.6704   XXXY      18.8794   XXYY     -71.8975
      XYYY      11.0708   YYYY     -70.9719   XXXZ      -0.0000
      XXYZ      -0.0000   XYYZ      -0.0000   YYYZ       0.0000
      XXZZ     -77.9543   XYZZ       0.4370   YYZZ     -21.1641
      XZZZ      -0.0000   YZZZ       0.0000   ZZZZ     -53.8911
 -----------------------------------------------------------------
 Calculating MO derivatives via CPSCF
   1         3          12      0.169773    0.067014
   2         3          12      0.026594    0.012439
   3         3          12      0.003614    0.002044
   4         3          12      0.000353    0.000234
   5        13           2      0.000025    0.000022
   6        14           1      0.000001    0.000001
   7        15           0      0.000000    0.000000    Roots Converged
 Time for AOints: 2.2 s (CPU) 2.2 s (wall)
 ------------------------------------------------------------------------------
                     AOints        : Timing summary (seconds)
 ------------------------------------------------------------------------------
     job step          cpu (% of tot)      sys (% of tot)     wall (% of tot)
 ------------------------------------------------------------------------------
  cpscf_lag         0.2385E+02 (51.3)   0.4600E-04 (17.8)   0.2395E+02 (51.3)
  iterzp            0.2039E+02 (43.8)   0.2110E-03 (81.8)   0.2042E+02 (43.8)
  make_fx           0.0000E+00 ( 0.0)   0.0000E+00 ( 0.0)   0.0000E+00 ( 0.0)
  AOints            0.2227E+01 ( 4.8)   0.1000E-05 ( 0.4)   0.2229E+01 ( 4.8)
 ------------------------------------------------------------------------------
   Grand Totals     0.4651E+02          0.2580E-03          0.4664E+02
 ------------------------------------------------------------------------------
 Calculating analytic Hessian of the SCF energy
 Polarizability Matrix (a.u.)
            1           2           3
    1 -93.2120866  -0.7569619  -0.0000000
    2  -0.7569619 -37.9917310   0.0000000
    3  -0.0000000   0.0000000 -28.5971224

 Direct stationary perturbation theory relativistic correction:

 rels  =      96.981474708994
 relv  =    -320.515943891396
 rel2e =      40.776626268594
 E_rel =    -182.757842913809

 Hessian of the SCF Energy
            1           2           3           4           5           6
    1   0.3713623   0.3720869  -0.0000000  -0.3802786  -0.3786407   0.0000000
    2   0.3720869   0.6050179  -0.0000000  -0.3696314  -0.5332779   0.0000000
    3  -0.0000000  -0.0000000   0.0287851   0.0000000   0.0000000  -0.0463561
    4  -0.3802786  -0.3696314   0.0000000   0.5019551   0.2906505  -0.0000000
    5  -0.3786407  -0.5332779   0.0000000   0.2906505   0.8321010  -0.0000000
    6   0.0000000   0.0000000  -0.0463561  -0.0000000  -0.0000000   0.0668802
    7  -0.0081014  -0.0487113   0.0000000  -0.0565309   0.1255313   0.0000000
    8  -0.0072658  -0.0398261   0.0000000   0.0795773  -0.3181199  -0.0000000
    9  -0.0000000  -0.0000000   0.0246537   0.0000000   0.0000000  -0.0356000
   10   0.0170177   0.0462557   0.0000000  -0.0651456  -0.0375411  -0.0000000
   11   0.0138195  -0.0319139   0.0000000  -0.0005964   0.0192968   0.0000000
   12   0.0000000   0.0000000  -0.0070826  -0.0000000  -0.0000000   0.0150759
            7           8           9          10          11          12
    1  -0.0081014  -0.0072658  -0.0000000   0.0170177   0.0138195   0.0000000
    2  -0.0487113  -0.0398261  -0.0000000   0.0462557  -0.0319139   0.0000000
    3   0.0000000   0.0000000   0.0246537   0.0000000   0.0000000  -0.0070826
    4  -0.0565309   0.0795773   0.0000000  -0.0651456  -0.0005964  -0.0000000
    5   0.1255313  -0.3181199   0.0000000  -0.0375411   0.0192968  -0.0000000
    6   0.0000000  -0.0000000  -0.0356000  -0.0000000   0.0000000   0.0150759
    7   0.0599218  -0.0745149  -0.0000000   0.0047105  -0.0023051   0.0000000
    8  -0.0745149   0.3566448   0.0000000   0.0022034   0.0013012   0.0000000
    9  -0.0000000   0.0000000   0.0197393   0.0000000  -0.0000000  -0.0087929
   10   0.0047105   0.0022034   0.0000000   0.0434174  -0.0109180   0.0000000
   11  -0.0023051   0.0013012  -0.0000000  -0.0109180   0.0113159  -0.0000000
   12   0.0000000   0.0000000  -0.0087929   0.0000000  -0.0000000   0.0007996
 Gradient time:  CPU 62.03 s  wall 64.03 s
 **********************************************************************
 **                                                                  **
 **                       VIBRATIONAL ANALYSIS                       **
 **                       --------------------                       **
 **                                                                  **
 **        VIBRATIONAL FREQUENCIES (CM**-1) AND NORMAL MODES         **
 **     FORCE CONSTANTS (mDYN/ANGSTROM) AND REDUCED MASSES (AMU)     **
 **                  INFRARED INTENSITIES (KM/MOL)                   **
 **                                                                  **
 **********************************************************************


 Mode:                 1                      2                      3
 Frequency:       205.07                 431.18                 835.99
 Force Cnst:      0.2211                 0.5072                 0.5554
 Red. Mass:       8.9224                 4.6304                 1.3488
 IR Active:          YES                    YES                    YES
 IR Intens:       69.850                 10.946                 67.449
 Raman Active:       YES                    YES                    YES
               X      Y      Z        X      Y      Z        X      Y      Z
 N          0.476  0.031  0.000    0.327 -0.327 -0.000    0.000 -0.000  0.092
 N          0.503 -0.055 -0.000   -0.203  0.138  0.000   -0.000  0.000 -0.133
 H          0.709  0.000  0.000   -0.851 -0.040 -0.000    0.000  0.000  0.987
 I         -0.114  0.003 -0.000   -0.007  0.021  0.000    0.000  0.000 -0.003
 TransDip   0.267  0.018  0.000    0.100 -0.036 -0.000    0.000  0.000  0.263

 Mode:                 4                      5                      6
 Frequency:      1148.52                1808.19                3237.06
 Force Cnst:      1.0014                18.2777                 6.6468
 Red. Mass:       1.2885                 9.4882                 1.0766
 IR Active:          YES                    YES                    YES
 IR Intens:      549.260                609.798                 11.196
 Raman Active:       YES                    YES                    YES
               X      Y      Z        X      Y      Z        X      Y      Z
 N          0.046 -0.044 -0.000    0.352  0.468 -0.000    0.003  0.001  0.000
 N         -0.130  0.022  0.000   -0.364 -0.421  0.000    0.014 -0.071 -0.000
 H          0.948  0.283 -0.000   -0.350 -0.475 -0.000   -0.241  0.968  0.000
 I          0.002  0.000  0.000    0.004 -0.001  0.000    0.000  0.000 -0.000
 TransDip   0.734  0.158 -0.000    0.790 -0.047 -0.000   -0.077  0.074  0.000

 STANDARD THERMODYNAMIC QUANTITIES AT   298.15 K  AND     1.00 ATM

   This Molecule has  0 Imaginary Frequencies
   Zero point vibrational energy:       10.959 kcal/mol

   Atom    1 Element N  Has Mass   14.00307
   Atom    2 Element N  Has Mass   14.00307
   Atom    3 Element H  Has Mass    1.00783
   Atom    4 Element I  Has Mass  126.90440
   Molecular Mass:   155.918370 amu
   Principal axes and moments of inertia in amu*Bohr^2:
                             1           2           3
    Eigenvalues --       26.51056   623.45464   649.96519
          X               0.99983     0.01866    -0.00000
          Y              -0.01866     0.99983    -0.00000
          Z              -0.00000     0.00000     1.00000
   Rotational Symmetry Number is   1
   The Molecule is an Asymmetric Top
   Translational Enthalpy:        0.889 kcal/mol
   Rotational Enthalpy:           0.889 kcal/mol
   Vibrational Enthalpy:         11.539 kcal/mol
   gas constant (RT):             0.592 kcal/mol
   Translational Entropy:        41.042  cal/mol.K
   Rotational Entropy:           23.889  cal/mol.K
   Vibrational Entropy:           3.176  cal/mol.K

   Total Enthalpy:               13.909 kcal/mol
   Total Entropy:                68.107  cal/mol.K

 ======================================================================

 STANDARD THERMODYNAMIC QUANTITIES FOR ANHARMONIC VIBRATION -- TOSH

   Zero point vibrational energy: ************ kcal/mol

   Vibrational Enthalpy:   ************ kcal/mol
   Vibrational Entropy:             NaN  cal/mol.K

   Total Enthalpy:         ************ kcal/mol
   Total Entropy:                   NaN  cal/mol.K

 ======================================================================

 STANDARD THERMODYNAMIC QUANTITIES FOR ANHARMONIC VIBRATION -- VPT2

   Zero point vibrational energy: ************ kcal/mol

   Vibrational Enthalpy:   ************ kcal/mol
   Vibrational Entropy:             NaN  cal/mol.K

   Total Enthalpy:         ************ kcal/mol
   Total Entropy:                   NaN  cal/mol.K

 ======================================================================

Archival summary:
1\1\TWL02\FREQ\ProcedureUnspecified\BasisUnspecified\121\taweetha\TueOct3013:38:452018TueOct3013:38:452018\0\\#,FREQ,ProcedureUnspecified,BasisUnspecified,\\0,1\I\N,1,2.34884\N,2,1.18014,1,118.723\H,3,1.03479,2,121.761,1,-0,0\\\@

 Total job time:  73.08s(wall), 70.68s(cpu) 
 Tue Oct 30 13:38:45 2018

        *************************************************************
        *                                                           *
        *  Thank you very much for using Q-Chem.  Have a nice day.  *
        *                                                           *
        *************************************************************
