# Supplementary material for: Geometric and energetic data from ab initio calculations of haloethene, haloimine, halomethylenephosphine, haloiminophosphine, halodiazene, halodiphosphene and halocyclopropane
Source: Data Brief. 2019 Nov 2;27:104738. doi: 10.1016/j.dib.2019.104738 (PMC6861602; doi:10.1016/j.dib.2019.104738)
Supplement: Multimedia component 6 [file mmc6.zip › NN/B3LYP/IENNEI.out]

Q-Chem Developer Version!
                  Welcome to Q-Chem
     A Quantum Leap Into The Future Of Chemistry


 Q-Chem 5.1, Q-Chem, Inc., Pleasanton, CA (2018)

 Yihan Shao,  Zhengting Gan,  E. Epifanovsky,  A. T. B. Gilbert,  M. Wormit,  
 J. Kussmann,  A. W. Lange,  A. Behn,  Jia Deng,  Xintian Feng,  D. Ghosh,  
 M. Goldey,  P. R. Horn,  L. D. Jacobson,  I. Kaliman,  T. Kus,  A. Landau,  
 Jie Liu,  E. I. Proynov,  R. M. Richard,  R. P. Steele,  E. J. Sundstrom,  
 H. L. Woodcock III,  P. M. Zimmerman,  D. Zuev,  B. Albrecht,  E. Alguire,  
 S. A. Baeppler,  D. Barton,  Z. Benda,  Y. A. Bernard,  E. J. Berquist,  
 K. B. Bravaya,  H. Burton,  D. Casanova,  Chun-Min Chang,  Yunqing Chen,  
 A. Chien,  K. D. Closser,  M. P. Coons,  S. Coriani,  S. Dasgupta,  
 A. L. Dempwolff,  M. Diedenhofen,  Hainam Do,  R. G. Edgar,  Po-Tung Fang,  
 S. Faraji,  S. Fatehi,  Qingguo Feng,  K. D. Fenk,  J. Fosso-Tande,  
 Qinghui Ge,  A. Ghysels,  G. Gidofalvi,  J. Gomes,  J. Gonthier,  A. Gunina,  
 D. Hait,  M. W. D. Hanson-Heine,  P. H. P. Harbach,  A. W. Hauser,  
 J. E. Herr,  E. G. Hohenstein,  Z. C. Holden,  Kerwin Hui,  B. C. Huynh,  
 T.-C. Jagau,  Hyunjun Ji,  B. Kaduk,  K. Khistyaev,  Jaehoon Kim,  
 P. Klunzinger,  K. Koh,  D. Kosenkov,  L. Koulias,  T. Kowalczyk,  
 C. M. Krauter,  A. Kunitsa,  Ka Un Lao,  A. Laurent,  K. V. Lawler,  
 Joonho Lee,  D. Lefrancois,  S. Lehtola,  D. S. Levine,  Yi-Pei Li,  
 You-Sheng Lin,  Fenglai Liu,  E. Livshits,  A. Luenser,  P. Manohar,  
 E. Mansoor,  S. F. Manzer,  Shan-Ping Mao,  Yuezhi Mao,  N. Mardirossian,  
 A. V. Marenich,  T. Markovich,  L. A. Martinez-Martinez,  S. A. Maurer,  
 N. J. Mayhall,  S. C. McKenzie,  J.-M. Mewes,  A. F. Morrison,  
 J. W. Mullinax,  K. Nanda,  T. S. Nguyen-Beck,  R. Olivares-Amaya,  
 J. A. Parkhill,  T. M. Perrine,  F. Plasser,  P. Pokhilko,  S. Prager,  
 A. Prociuk,  E. Ramos,  D. R. Rehn,  F. Rob,  M. Schneider,  N. Sergueev,  
 S. M. Sharada,  S. Sharma,  D. W. Small,  T. Stauch,  T. Stein,  
 Yu-Chuan Su,  A. J. W. Thom,  A. Tkatchenko,  T. Tsuchimochi,  N. M. Tubman,  
 L. Vogt,  M. L. Vidal,  O. Vydrov,  M. A. Watson,  J. Wenzel,  
 M. de Wergifosse,  T. A. Wesolowski,  A. White,  J. Witte,  A. Yamada,  
 Jun Yang,  K. Yao,  S. Yeganeh,  S. R. Yost,  Zhi-Qiang You,  A. Zech,  
 Igor Ying Zhang,  Xing Zhang,  Yan Zhao,  Ying Zhu,  B. R. Brooks,  
 G. K. L. Chan,  C. J. Cramer,  M. S. Gordon,  W. J. Hehre,  A. Klamt,  
 M. W. Schmidt,  C. D. Sherrill,  D. G. Truhlar,  A. Aspuru-Guzik,  R. Baer,  
 A. T. Bell,  N. A. Besley,  Jeng-Da Chai,  A. E. DePrince, III,  
 R. A. DiStasio Jr.,  A. Dreuw,  B. D. Dunietz,  T. R. Furlani,  
 Chao-Ping Hsu,  Yousung Jung,  Jing Kong,  D. S. Lambrecht,  WanZhen Liang,  
 C. Ochsenfeld,  V. A. Rassolov,  L. V. Slipchenko,  J. E. Subotnik,  
 T. Van Voorhis,  J. M. Herbert,  A. I. Krylov,  P. M. W. Gill,  M. Head-Gordon

 Contributors to earlier versions of Q-Chem not listed above: 
 R. D. Adamson,  B. Austin,  J. Baker,  G. J. O. Beran,  K. Brandhorst,  
 S. T. Brown,  E. F. C. Byrd,  A. K. Chakraborty,  C.-L. Cheng,  
 Siu Hung Chien,  D. M. Chipman,  D. L. Crittenden,  H. Dachsel,  
 R. J. Doerksen,  A. D. Dutoi,  L. Fusti-Molnar,  W. A. Goddard III,  
 A. Golubeva-Zadorozhnaya,  S. R. Gwaltney,  G. Hawkins,  A. Heyden,  
 S. Hirata,  G. Kedziora,  F. J. Keil,  C. Kelley,  Jihan Kim,  R. A. King,  
 R. Z. Khaliullin,  P. P. Korambath,  W. Kurlancheek,  A. M. Lee,  M. S. Lee,  
 S. V. Levchenko,  Ching Yeh Lin,  D. Liotard,  R. C. Lochan,  I. Lotan,  
 P. E. Maslen,  N. Nair,  D. P. O'Neill,  D. Neuhauser,  E. Neuscamman,  
 C. M. Oana,  R. Olson,  B. Peters,  R. Peverati,  P. A. Pieniazek,  
 Y. M. Rhee,  J. Ritchie,  M. A. Rohrdanz,  E. Rosta,  N. J. Russ,  
 H. F. Schaefer III,  N. E. Schultz,  N. Shenvi,  A. C. Simmonett,  A. Sodt,  
 D. Stuck,  K. S. Thanthiriwatte,  V. Vanovschi,  Tao Wang,  A. Warshel,  
 C. F. Williams,  Q. Wu,  X. Xu,  W. Zhang

 Please cite Q-Chem as follows:
 Y. Shao et al., Mol. Phys. 113, 184-215 (2015)
 DOI: 10.1080/00268976.2014.952696

 Q-Chem 5.1.1 for Intel X86 EM64T Linux

 Parts of Q-Chem use Armadillo 8.300.2 (Tropical Shenanigans).
 http://arma.sourceforge.net/

 Q-Chem begins on Tue Oct 30 15:01:52 2018  

Host: 
0

     Scratch files written to /scratch/taweetham/qchem17847//
Input Ideriv = 2
Curr. Ideriv = -1
Max.  Ideriv = 2

Checking the input file for inconsistencies... 	...done.

--------------------------------------------------------------
User input:
--------------------------------------------------------------
$molecule
0 1
N 
N 1 NN 
I 2 NI 1 ANG 
I 1 NI 2 ANG  3 DHA

NN=1.25
NH=1.09
NF=1.36
NCl=1.75
NBr=1.94
NI=2.14
ANG=120.0
DHA=180.0
$end

$rem
   job_type	optimization
   basis	6-311++g**
   method	b3lyp
$end

--------------------------------------------------------------
 ----------------------------------------------------------------
             Standard Nuclear Orientation (Angstroms)
    I     Atom           X                Y                Z
 ----------------------------------------------------------------
    1      N       0.4236830120    -0.4594754676     0.0000000000
    2      N      -0.4236830120     0.4594754676     0.0000000000
    3      I      -2.5114975999    -0.0102374733    -0.0000000000
    4      I       2.5114975999     0.0102374733     0.0000000000
 ----------------------------------------------------------------
 Molecular Point Group                 C2h   NOp =  4
 Largest Abelian Subgroup              C2h   NOp =  4
 Nuclear Repulsion Energy =   632.3868195741 hartrees
 There are       60 alpha and       60 beta electrons
 Requested basis set is 6-311++G(d,p)
 There are 60 shells and 168 basis functions

 Total QAlloc Memory Limit   2000 MB
 Mega-Array Size       188 MB
 MEM_STATIC part       192 MB
 A cutoff of  1.0D-11 yielded   1352 shell pairs
 There are     11410 function pairs (     13108 Cartesian)
 Smallest overlap matrix eigenvalue = 2.68E-04

 Scale SEOQF with 1.000000e-01/1.000000e-01/1.000000e-01

 Standard Electronic Orientation quadrupole field applied
 Nucleus-field energy     =     0.0000000242 hartrees
 Guess from superposition of atomic densities
 Warning:  Energy on first SCF cycle will be non-variational
 SAD guess density has 120.000000 electrons

 -----------------------------------------------------------------------
  General SCF calculation program by
  Eric Jon Sundstrom, Paul Horn, Yuezhi Mao, Dmitri Zuev, Alec White,
  David Stuck, Shaama M.S., Shane Yost, Joonho Lee, David Small,
  Daniel Levine, Susi Lehtola, Hugh Burton, Evgeny Epifanovsky
 -----------------------------------------------------------------------
 Exchange:     0.2000 Hartree-Fock + 0.0800 Slater + 0.7200 B88
 Correlation:  0.1900 VWN1RPA + 0.8100 LYP
 Using SG-1 standard quadrature grid
 A restricted SCF calculation will be
 performed using DIIS
 SCF converges when DIIS error is below 1.0e-08
 ---------------------------------------
  Cycle       Energy         DIIS error
 ---------------------------------------
    1  -13948.6794157184      3.50e-02  
    2  -13948.4820397843      2.12e-03  
    3  -13948.4813116301      1.90e-03  
    4  -13948.4864749934      1.22e-03  
    5  -13948.4925083503      2.34e-04  
    6  -13948.4926123762      1.33e-05  
    7  -13948.4926131451      2.60e-06  
    8  -13948.4926131808      6.85e-07  
    9  -13948.4926131842      2.07e-07  
   10  -13948.4926131846      3.79e-08  
   11  -13948.4926131844      6.55e-09  Convergence criterion met
 ---------------------------------------
 SCF time:   CPU 11.13s  wall 11.00s 
 SCF   energy in the final basis set =   -13948.4926131844
 Total energy in the final basis set =   -13948.4926131844

 --------------------------------------------------------------
             Orbital Energies (a.u.) and Symmetries
 --------------------------------------------------------------

 Alpha MOs, Restricted
 -- Occupied --                  
*******-1165.90 -176.33 -176.33 -165.74 -165.74 -165.73 -165.73
  1 Bu    1 Ag    2 Bu    2 Ag    3 Ag    3 Bu    1 Au    1 Bg                 
-165.73 -165.73  -35.83  -35.83  -31.32  -31.32  -31.32  -31.32
  4 Bu    4 Ag    5 Bu    5 Ag    6 Bu    6 Ag    2 Au    2 Bg                 
-31.315 -31.315 -22.973 -22.973 -22.971 -22.971 -22.971 -22.971
  7 Ag    7 Bu    8 Bu    8 Ag    3 Au    3 Bg    9 Ag    9 Bu                 
-22.966 -22.966 -22.966 -22.966 -14.443 -14.443  -6.378  -6.378
  4 Bg    4 Au   10 Bu   10 Ag   11 Ag   11 Bu   12 Bu   12 Ag                 
 -4.792  -4.792  -4.774  -4.774  -4.773  -4.773  -2.057  -2.057
 13 Ag   13 Bu    5 Bg    5 Au   14 Bu   14 Ag   15 Ag   15 Bu                 
 -2.052  -2.052  -2.051  -2.051  -2.036  -2.036  -2.036  -2.036
  6 Au    6 Bg   16 Ag   16 Bu    7 Bg    7 Au   17 Bu   17 Ag                 
 -1.071  -0.743  -0.673  -0.577  -0.475  -0.464  -0.454  -0.306
 18 Ag   18 Bu   19 Ag   19 Bu   20 Ag   20 Bu    8 Au    8 Bg                 
 -0.302  -0.287  -0.283  -0.264
 21 Ag   21 Bu    9 Au   22 Ag                                                 
 -- Virtual --                   
 -0.153  -0.106  -0.066   0.070   0.078   0.094   0.097   0.130
 22 Bu    9 Bg   23 Ag   24 Ag   23 Bu   24 Bu   10 Au   25 Ag                 
  0.145   0.146   0.176   0.196   0.197   0.200   0.201   0.208
 26 Ag   10 Bg   25 Bu   27 Ag   26 Bu   11 Bg   28 Ag   11 Au                 
  0.223   0.326   0.349   0.375   0.381   0.412   0.420   0.421
 27 Bu   28 Bu   29 Ag   12 Bg   12 Au   30 Ag   29 Bu   13 Bg                 
  0.426   0.451   0.496   0.515   0.603   0.652   0.737   0.755
 13 Au   30 Bu   31 Bu   31 Ag   32 Ag   32 Bu   14 Au   33 Ag                 
  0.806   0.817   0.835   0.843   1.036   1.215   1.263   1.265
 33 Bu   14 Bg   34 Ag   34 Bu   35 Ag   35 Bu   15 Bg   15 Au                 
  1.286   1.299   1.305   1.351   1.601   1.749   1.757   1.937
 36 Ag   36 Bu   37 Ag   37 Bu   16 Au   38 Bu   16 Bg   38 Ag                 
  2.080   2.216   2.325   2.644   2.651   2.933   3.631   3.639
 17 Au   39 Bu   39 Ag   17 Bg   40 Ag   40 Bu   18 Au   41 Bu                 
  3.871   3.875   3.881   3.938   3.942   3.950   3.963   3.975
 41 Ag   18 Bg   42 Ag   19 Au   19 Bg   43 Ag   42 Bu   20 Bg                 
  3.976   4.012   4.068   4.196   4.201   4.323   4.398   4.757
 20 Au   43 Bu   44 Ag   44 Bu   45 Ag   46 Ag   45 Bu   46 Bu                 
  5.956   5.962   5.969   5.972   5.978   6.026  27.773  27.832
 21 Bg   21 Au   47 Ag   47 Bu   48 Ag   48 Bu   49 Ag   49 Bu                 
 28.301  28.306  28.312  28.314  28.323  28.339  28.511  28.513
 22 Bg   22 Au   50 Ag   50 Bu   51 Ag   51 Bu   23 Au   23 Bg                 
 28.516  28.521  28.524  28.525  28.540  28.552  28.613  28.648
 52 Ag   52 Bu   24 Au   24 Bg   53 Bu   53 Ag   54 Ag   54 Bu                 
 35.130  35.553 127.849 127.853 127.856 127.858 127.872 127.894
 55 Ag   55 Bu   25 Bg   25 Au   56 Ag   56 Bu   57 Ag   57 Bu                 
151.583 151.6321901.7441901.794
 58 Ag   58 Bu   59 Ag   59 Bu                                                 

 Beta MOs, Restricted
 -- Occupied --                  
*******-1165.90 -176.33 -176.33 -165.74 -165.74 -165.73 -165.73
  1 Bu    1 Ag    2 Bu    2 Ag    3 Ag    3 Bu    1 Au    1 Bg                 
-165.73 -165.73  -35.83  -35.83  -31.32  -31.32  -31.32  -31.32
  4 Bu    4 Ag    5 Bu    5 Ag    6 Bu    6 Ag    2 Au    2 Bg                 
-31.315 -31.315 -22.973 -22.973 -22.971 -22.971 -22.971 -22.971
  7 Ag    7 Bu    8 Bu    8 Ag    3 Au    3 Bg    9 Ag    9 Bu                 
-22.966 -22.966 -22.966 -22.966 -14.443 -14.443  -6.378  -6.378
  4 Bg    4 Au   10 Bu   10 Ag   11 Ag   11 Bu   12 Bu   12 Ag                 
 -4.792  -4.792  -4.774  -4.774  -4.773  -4.773  -2.057  -2.057
 13 Ag   13 Bu    5 Bg    5 Au   14 Bu   14 Ag   15 Ag   15 Bu                 
 -2.052  -2.052  -2.051  -2.051  -2.036  -2.036  -2.036  -2.036
  6 Au    6 Bg   16 Ag   16 Bu    7 Bg    7 Au   17 Bu   17 Ag                 
 -1.071  -0.743  -0.673  -0.577  -0.475  -0.464  -0.454  -0.306
 18 Ag   18 Bu   19 Ag   19 Bu   20 Ag   20 Bu    8 Au    8 Bg                 
 -0.302  -0.287  -0.283  -0.264
 21 Ag   21 Bu    9 Au   22 Ag                                                 
 -- Virtual --                   
 -0.153  -0.106  -0.066   0.070   0.078   0.094   0.097   0.130
 22 Bu    9 Bg   23 Ag   24 Ag   23 Bu   24 Bu   10 Au   25 Ag                 
  0.145   0.146   0.176   0.196   0.197   0.200   0.201   0.208
 26 Ag   10 Bg   25 Bu   27 Ag   26 Bu   11 Bg   28 Ag   11 Au                 
  0.223   0.326   0.349   0.375   0.381   0.412   0.420   0.421
 27 Bu   28 Bu   29 Ag   12 Bg   12 Au   30 Ag   29 Bu   13 Bg                 
  0.426   0.451   0.496   0.515   0.603   0.652   0.737   0.755
 13 Au   30 Bu   31 Bu   31 Ag   32 Ag   32 Bu   14 Au   33 Ag                 
  0.806   0.817   0.835   0.843   1.036   1.215   1.263   1.265
 33 Bu   14 Bg   34 Ag   34 Bu   35 Ag   35 Bu   15 Bg   15 Au                 
  1.286   1.299   1.305   1.351   1.601   1.749   1.757   1.937
 36 Ag   36 Bu   37 Ag   37 Bu   16 Au   38 Bu   16 Bg   38 Ag                 
  2.080   2.216   2.325   2.644   2.651   2.933   3.631   3.639
 17 Au   39 Bu   39 Ag   17 Bg   40 Ag   40 Bu   18 Au   41 Bu                 
  3.871   3.875   3.881   3.938   3.942   3.950   3.963   3.975
 41 Ag   18 Bg   42 Ag   19 Au   19 Bg   43 Ag   42 Bu   20 Bg                 
  3.976   4.012   4.068   4.196   4.201   4.323   4.398   4.757
 20 Au   43 Bu   44 Ag   44 Bu   45 Ag   46 Ag   45 Bu   46 Bu                 
  5.956   5.962   5.969   5.972   5.978   6.026  27.773  27.832
 21 Bg   21 Au   47 Ag   47 Bu   48 Ag   48 Bu   49 Ag   49 Bu                 
 28.301  28.306  28.312  28.314  28.323  28.339  28.511  28.513
 22 Bg   22 Au   50 Ag   50 Bu   51 Ag   51 Bu   23 Au   23 Bg                 
 28.516  28.521  28.524  28.525  28.540  28.552  28.613  28.648
 52 Ag   52 Bu   24 Au   24 Bg   53 Bu   53 Ag   54 Ag   54 Bu                 
 35.130  35.553 127.849 127.853 127.856 127.858 127.872 127.894
 55 Ag   55 Bu   25 Bg   25 Au   56 Ag   56 Bu   57 Ag   57 Bu                 
151.583 151.6321901.7441901.794
 58 Ag   58 Bu   59 Ag   59 Bu                                                 
 --------------------------------------------------------------

          Ground-State Mulliken Net Atomic Charges

     Atom                 Charge (a.u.)
  ----------------------------------------
      1 N                    -0.149174
      2 N                    -0.149174
      3 I                     0.149174
      4 I                     0.149174
  ----------------------------------------
  Sum of atomic charges =    -0.000000

 -----------------------------------------------------------------
                    Cartesian Multipole Moments
 -----------------------------------------------------------------
    Charge (ESU x 10^10)
                -0.0000
    Dipole Moment (Debye)
         X      -0.0000      Y      -0.0000      Z      -0.0000
       Tot       0.0000
    Quadrupole Moments (Debye-Ang)
        XX     -58.9089     XY       0.7795     YY     -70.6185
        XZ      -0.0000     YZ      -0.0000     ZZ     -68.0812
    Octopole Moments (Debye-Ang^2)
       XXX      -0.0000    XXY      -0.0000    XYY      -0.0000
       YYY       0.0000    XXZ      -0.0000    XYZ       0.0000
       YYZ      -0.0000    XZZ      -0.0000    YZZ      -0.0000
       ZZZ      -0.0000
    Hexadecapole Moments (Debye-Ang^3)
      XXXX   -1999.4362   XXXY      17.1985   XXYY    -400.1766
      XYYY       1.4375   YYYY    -110.8198   XXXZ      -0.0000
      XXYZ       0.0000   XYYZ      -0.0000   YYYZ      -0.0000
      XXZZ    -394.6909   XYZZ       0.4392   YYZZ     -33.1860
      XZZZ      -0.0000   YZZZ       0.0000   ZZZZ     -90.7243
 -----------------------------------------------------------------
 Calculating analytic gradient of the SCF energy
 Gradient of SCF Energy
            1           2           3           4
    1   0.0946742  -0.0946742   0.0145593  -0.0145593
    2  -0.0354070   0.0354070   0.0105706  -0.0105706
    3   0.0000000  -0.0000000   0.0000000  -0.0000000
 Max gradient component =       9.467E-02
 RMS gradient           =       4.191E-02
 Gradient time:  CPU 5.99 s  wall 5.99 s
 Geometry Optimization Parameters
   NAtoms,    NIC,     NZ,  NCons,   NDum,   NFix, NCnnct, MaxDiis
        4      14       4       0       0       0       0       0


** GEOMETRY OPTIMIZATION IN DELOCALIZED INTERNAL COORDINATES **
   Searching for a Minimum

   Optimization Cycle:   1

                       Coordinates (Angstroms)
     ATOM                X               Y               Z
      1  N         0.4236830120   -0.4594754676    0.0000000000
      2  N        -0.4236830120    0.4594754676    0.0000000000
      3  I        -2.5114975999   -0.0102374733    0.0000000000
      4  I         2.5114975999    0.0102374733    0.0000000000
   Point Group: c2h   Number of degrees of freedom:     3


   Energy is -13948.492613184


 Attempting to Generate Delocalized Internal Coordinates

  3 Hessian modes will be used to form the next step
  Hessian Eigenvalues:
     0.108095    0.250000    0.832368

 Minimum Search - Taking Simple RFO Step
 Searching for Lamda that Minimizes Along All modes
 Value Taken    Lamda =  -0.02103808
 Step Taken.  Stepsize is  0.268172

                             Maximum     Tolerance    Cnvgd?
         Gradient           0.081897      0.000300      NO
         Displacement       0.238756      0.001200      NO
         Energy change     *********      0.000001      NO


 New Cartesian Coordinates Obtained by Inverse Iteration

 Displacement from previous Coordinates is:  0.195846
 ----------------------------------------------------------------
             Standard Nuclear Orientation (Angstroms)
    I     Atom           X                Y                Z
 ----------------------------------------------------------------
    1      N       0.3555477836    -0.4802028359     0.0000000000
    2      N      -0.3555477836     0.4802028359     0.0000000000
    3      I      -2.5050954969    -0.0262794696     0.0000000000
    4      I       2.5050954969     0.0262794696     0.0000000000
 ----------------------------------------------------------------
 Molecular Point Group                 C2h   NOp =  4
 Largest Abelian Subgroup              C2h   NOp =  4
 Nuclear Repulsion Energy =   631.7295026100 hartrees
 There are       60 alpha and       60 beta electrons
 Applying Cartesian multipole field
    Component          Value
    ---------          -----
     (2,0,0)        1.00000E-11
     (0,2,0)        2.00000E-11
     (0,0,2)       -3.00000E-11
 Nucleus-field energy     =     0.0000000241 hartrees
 Requested basis set is 6-311++G(d,p)
 There are 60 shells and 168 basis functions
 A cutoff of  1.0D-11 yielded   1352 shell pairs
 There are     11382 function pairs (     13076 Cartesian)
 Smallest overlap matrix eigenvalue = 2.36E-04
 Guess MOs from SCF MO coefficient file

 -----------------------------------------------------------------------
  General SCF calculation program by
  Eric Jon Sundstrom, Paul Horn, Yuezhi Mao, Dmitri Zuev, Alec White,
  David Stuck, Shaama M.S., Shane Yost, Joonho Lee, David Small,
  Daniel Levine, Susi Lehtola, Hugh Burton, Evgeny Epifanovsky
 -----------------------------------------------------------------------
 Exchange:     0.2000 Hartree-Fock + 0.0800 Slater + 0.7200 B88
 Correlation:  0.1900 VWN1RPA + 0.8100 LYP
 Using SG-1 standard quadrature grid
 A restricted SCF calculation will be
 performed using DIIS
 SCF converges when DIIS error is below 1.0e-08
 ---------------------------------------
  Cycle       Energy         DIIS error
 ---------------------------------------
    1  -13948.4948267721      1.54e-03  
    2  -13948.5067965737      3.06e-04  
    3  -13948.5067963502      2.99e-04  
    4  -13948.5070005788      1.72e-04  
    5  -13948.5071256055      1.66e-05  
    6  -13948.5071265121      2.68e-06  
    7  -13948.5071265412      8.82e-07  
    8  -13948.5071265441      3.20e-07  
    9  -13948.5071265443      3.24e-08  
   10  -13948.5071265442      1.16e-08  
   11  -13948.5071265442      2.15e-09  Convergence criterion met
 ---------------------------------------
 SCF time:   CPU 17.29s  wall 17.00s 
 SCF   energy in the final basis set =   -13948.5071265442
 Total energy in the final basis set =   -13948.5071265442

 --------------------------------------------------------------
             Orbital Energies (a.u.) and Symmetries
 --------------------------------------------------------------

 Alpha MOs, Restricted
 -- Occupied --                  
*******-1165.90 -176.33 -176.33 -165.73 -165.73 -165.73 -165.73
  1 Bu    1 Ag    2 Bu    2 Ag    3 Ag    3 Bu    1 Au    1 Bg                 
-165.73 -165.73  -35.82  -35.82  -31.32  -31.32  -31.31  -31.31
  4 Bu    4 Ag    5 Bu    5 Ag    6 Bu    6 Ag    2 Au    2 Bg                 
-31.311 -31.311 -22.969 -22.969 -22.968 -22.968 -22.967 -22.967
  7 Bu    7 Ag    8 Bu    8 Ag    3 Au    3 Bg    9 Ag    9 Bu                 
-22.962 -22.962 -22.962 -22.962 -14.452 -14.451  -6.374  -6.374
 10 Bu    4 Bg   10 Ag    4 Au   11 Ag   11 Bu   12 Bu   12 Ag                 
 -4.789  -4.789  -4.771  -4.771  -4.770  -4.770  -2.054  -2.054
 13 Ag   13 Bu    5 Bg    5 Au   14 Bu   14 Ag   15 Ag   15 Bu                 
 -2.048  -2.048  -2.048  -2.048  -2.033  -2.033  -2.033  -2.033
  6 Au    6 Bg   16 Ag   16 Bu   17 Bu   17 Ag    7 Bg    7 Au                 
 -1.115  -0.727  -0.667  -0.582  -0.487  -0.477  -0.477  -0.301
 18 Ag   18 Bu   19 Ag   19 Bu   20 Bu    8 Au   20 Ag    8 Bg                 
 -0.295  -0.286  -0.284  -0.277
 21 Ag   21 Bu    9 Au   22 Ag                                                 
 -- Virtual --                   
 -0.166  -0.098  -0.069   0.072   0.079   0.091   0.093   0.124
 22 Bu    9 Bg   23 Ag   24 Ag   23 Bu   24 Bu   10 Au   25 Ag                 
  0.143   0.149   0.176   0.187   0.200   0.201   0.206   0.209
 10 Bg   26 Ag   25 Bu   27 Ag   28 Ag   11 Bg   26 Bu   11 Au                 
  0.220   0.346   0.358   0.372   0.383   0.412   0.418   0.419
 27 Bu   29 Ag   28 Bu   12 Bg   12 Au   30 Ag   29 Bu   13 Bg                 
  0.428   0.450   0.487   0.498   0.582   0.635   0.725   0.727
 13 Au   30 Bu   31 Bu   31 Ag   32 Ag   32 Bu   14 Au   33 Ag                 
  0.805   0.809   0.819   0.886   1.028   1.221   1.261   1.270
 14 Bg   33 Bu   34 Ag   34 Bu   35 Ag   35 Bu   15 Bg   15 Au                 
  1.281   1.289   1.304   1.354   1.608   1.706   1.718   1.912
 36 Ag   36 Bu   37 Ag   37 Bu   16 Au   38 Bu   16 Bg   38 Ag                 
  2.092   2.230   2.396   2.708   2.713   2.977   3.630   3.661
 17 Au   39 Bu   39 Ag   17 Bg   40 Ag   40 Bu   18 Au   41 Bu                 
  3.866   3.883   3.941   3.945   3.950   3.956   3.968   3.970
 41 Ag   18 Bg   19 Au   19 Bg   42 Ag   43 Ag   20 Bg   42 Bu                 
  3.976   4.002   4.072   4.189   4.199   4.292   4.393   4.724
 20 Au   43 Bu   44 Ag   44 Bu   45 Ag   46 Ag   45 Bu   46 Bu                 
  5.957   5.965   5.973   5.974   5.984   6.029  27.744  27.830
 21 Bg   21 Au   47 Ag   47 Bu   48 Ag   48 Bu   49 Ag   49 Bu                 
 28.304  28.310  28.316  28.317  28.327  28.343  28.515  28.516
 22 Bg   22 Au   50 Bu   50 Ag   51 Ag   51 Bu   23 Au   23 Bg                 
 28.520  28.524  28.526  28.527  28.534  28.556  28.606  28.649
 52 Ag   24 Bg   52 Bu   24 Au   53 Bu   53 Ag   54 Ag   54 Bu                 
 35.106  35.742 127.852 127.856 127.861 127.861 127.875 127.899
 55 Ag   55 Bu   25 Bg   25 Au   56 Ag   56 Bu   57 Ag   57 Bu                 
151.560 151.6321901.7191901.794
 58 Ag   58 Bu   59 Ag   59 Bu                                                 

 Beta MOs, Restricted
 -- Occupied --                  
*******-1165.90 -176.33 -176.33 -165.73 -165.73 -165.73 -165.73
  1 Bu    1 Ag    2 Bu    2 Ag    3 Ag    3 Bu    1 Au    1 Bg                 
-165.73 -165.73  -35.82  -35.82  -31.32  -31.32  -31.31  -31.31
  4 Bu    4 Ag    5 Bu    5 Ag    6 Bu    6 Ag    2 Au    2 Bg                 
-31.311 -31.311 -22.969 -22.969 -22.968 -22.968 -22.967 -22.967
  7 Bu    7 Ag    8 Bu    8 Ag    3 Au    3 Bg    9 Ag    9 Bu                 
-22.962 -22.962 -22.962 -22.962 -14.452 -14.451  -6.374  -6.374
 10 Bu    4 Bg   10 Ag    4 Au   11 Ag   11 Bu   12 Bu   12 Ag                 
 -4.789  -4.789  -4.771  -4.771  -4.770  -4.770  -2.054  -2.054
 13 Ag   13 Bu    5 Bg    5 Au   14 Bu   14 Ag   15 Ag   15 Bu                 
 -2.048  -2.048  -2.048  -2.048  -2.033  -2.033  -2.033  -2.033
  6 Au    6 Bg   16 Ag   16 Bu   17 Bu   17 Ag    7 Bg    7 Au                 
 -1.115  -0.727  -0.667  -0.582  -0.487  -0.477  -0.477  -0.301
 18 Ag   18 Bu   19 Ag   19 Bu   20 Bu    8 Au   20 Ag    8 Bg                 
 -0.295  -0.286  -0.284  -0.277
 21 Ag   21 Bu    9 Au   22 Ag                                                 
 -- Virtual --                   
 -0.166  -0.098  -0.069   0.072   0.079   0.091   0.093   0.124
 22 Bu    9 Bg   23 Ag   24 Ag   23 Bu   24 Bu   10 Au   25 Ag                 
  0.143   0.149   0.176   0.187   0.200   0.201   0.206   0.209
 10 Bg   26 Ag   25 Bu   27 Ag   28 Ag   11 Bg   26 Bu   11 Au                 
  0.220   0.346   0.358   0.372   0.383   0.412   0.418   0.419
 27 Bu   29 Ag   28 Bu   12 Bg   12 Au   30 Ag   29 Bu   13 Bg                 
  0.428   0.450   0.487   0.498   0.582   0.635   0.725   0.727
 13 Au   30 Bu   31 Bu   31 Ag   32 Ag   32 Bu   14 Au   33 Ag                 
  0.805   0.809   0.819   0.886   1.028   1.221   1.261   1.270
 14 Bg   33 Bu   34 Ag   34 Bu   35 Ag   35 Bu   15 Bg   15 Au                 
  1.281   1.289   1.304   1.354   1.608   1.706   1.718   1.912
 36 Ag   36 Bu   37 Ag   37 Bu   16 Au   38 Bu   16 Bg   38 Ag                 
  2.092   2.230   2.396   2.708   2.713   2.977   3.630   3.661
 17 Au   39 Bu   39 Ag   17 Bg   40 Ag   40 Bu   18 Au   41 Bu                 
  3.866   3.883   3.941   3.945   3.950   3.956   3.968   3.970
 41 Ag   18 Bg   19 Au   19 Bg   42 Ag   43 Ag   20 Bg   42 Bu                 
  3.976   4.002   4.072   4.189   4.199   4.292   4.393   4.724
 20 Au   43 Bu   44 Ag   44 Bu   45 Ag   46 Ag   45 Bu   46 Bu                 
  5.957   5.965   5.973   5.974   5.984   6.029  27.744  27.830
 21 Bg   21 Au   47 Ag   47 Bu   48 Ag   48 Bu   49 Ag   49 Bu                 
 28.304  28.310  28.316  28.317  28.327  28.343  28.515  28.516
 22 Bg   22 Au   50 Bu   50 Ag   51 Ag   51 Bu   23 Au   23 Bg                 
 28.520  28.524  28.526  28.527  28.534  28.556  28.606  28.649
 52 Ag   24 Bg   52 Bu   24 Au   53 Bu   53 Ag   54 Ag   54 Bu                 
 35.106  35.742 127.852 127.856 127.861 127.861 127.875 127.899
 55 Ag   55 Bu   25 Bg   25 Au   56 Ag   56 Bu   57 Ag   57 Bu                 
151.560 151.6321901.7191901.794
 58 Ag   58 Bu   59 Ag   59 Bu                                                 
 --------------------------------------------------------------

          Ground-State Mulliken Net Atomic Charges

     Atom                 Charge (a.u.)
  ----------------------------------------
      1 N                    -0.100121
      2 N                    -0.100121
      3 I                     0.100121
      4 I                     0.100121
  ----------------------------------------
  Sum of atomic charges =    -0.000000

 -----------------------------------------------------------------
                    Cartesian Multipole Moments
 -----------------------------------------------------------------
    Charge (ESU x 10^10)
                -0.0000
    Dipole Moment (Debye)
         X      -0.0000      Y       0.0000      Z       0.0000
       Tot       0.0000
    Quadrupole Moments (Debye-Ang)
        XX     -60.8501     XY       1.1208     YY     -70.3278
        XZ       0.0000     YZ      -0.0000     ZZ     -68.2966
    Octopole Moments (Debye-Ang^2)
       XXX       0.0000    XXY       0.0000    XYY       0.0000
       YYY       0.0000    XXZ       0.0000    XYZ      -0.0000
       YYZ       0.0000    XZZ       0.0000    YZZ       0.0000
       ZZZ       0.0000
    Hexadecapole Moments (Debye-Ang^3)
      XXXX   -2012.1760   XXXY      17.9280   XXYY    -397.8564
      XYYY      -5.6567   YYYY    -111.4978   XXXZ       0.0000
      XXYZ      -0.0000   XYYZ       0.0000   YYYZ      -0.0000
      XXZZ    -395.2618   XYZZ      -1.9218   YYZZ     -33.4662
      XZZZ       0.0000   YZZZ      -0.0000   ZZZZ     -91.7554
 -----------------------------------------------------------------
 Calculating analytic gradient of the SCF energy
 Gradient of SCF Energy
            1           2           3           4
    1   0.0345299  -0.0345299   0.0135701  -0.0135701
    2  -0.0194376   0.0194376   0.0028597  -0.0028597
    3  -0.0000000  -0.0000000   0.0000000   0.0000000
 Max gradient component =       3.453E-02
 RMS gradient           =       1.714E-02
 Gradient time:  CPU 5.96 s  wall 5.96 s
 Geometry Optimization Parameters
   NAtoms,    NIC,     NZ,  NCons,   NDum,   NFix, NCnnct, MaxDiis
        4      14       4       0       0       0       0       0

 Cartesian Hessian Update
 Hessian Updated using BFGS Update


** GEOMETRY OPTIMIZATION IN DELOCALIZED INTERNAL COORDINATES **
   Searching for a Minimum

   Optimization Cycle:   2

                       Coordinates (Angstroms)
     ATOM                X               Y               Z
      1  N         0.3555477836   -0.4802028359    0.0000000000
      2  N        -0.3555477836    0.4802028359    0.0000000000
      3  I        -2.5050954969   -0.0262794696    0.0000000000
      4  I         2.5050954969    0.0262794696    0.0000000000
   Point Group: c2h   Number of degrees of freedom:     3


   Energy is -13948.507126544

 Hessian Updated using BFGS Update

  3 Hessian modes will be used to form the next step
  Hessian Eigenvalues:
     0.075826    0.290170    0.703160

 Minimum Search - Taking Simple RFO Step
 Searching for Lamda that Minimizes Along All modes
 Value Taken    Lamda =  -0.00795769
 Step Taken.  Stepsize is  0.287682

                             Maximum     Tolerance    Cnvgd?
         Gradient           0.035210      0.000300      NO
         Displacement       0.263692      0.001200      NO
         Energy change     -0.014513      0.000001      NO


 New Cartesian Coordinates Obtained by Inverse Iteration

 Displacement from previous Coordinates is:  0.213713
 ----------------------------------------------------------------
             Standard Nuclear Orientation (Angstroms)
    I     Atom           X                Y                Z
 ----------------------------------------------------------------
    1      N       0.3247035497    -0.4783339663     0.0000000000
    2      N      -0.3247035497     0.4783339663     0.0000000000
    3      I      -2.5785709668    -0.0327140790     0.0000000000
    4      I       2.5785709668     0.0327140790     0.0000000000
 ----------------------------------------------------------------
 Molecular Point Group                 C2h   NOp =  4
 Largest Abelian Subgroup              C2h   NOp =  4
 Nuclear Repulsion Energy =   614.2122149388 hartrees
 There are       60 alpha and       60 beta electrons
 Applying Cartesian multipole field
    Component          Value
    ---------          -----
     (2,0,0)        1.00000E-11
     (0,2,0)        2.00000E-11
     (0,0,2)       -3.00000E-11
 Nucleus-field energy     =     0.0000000255 hartrees
 Requested basis set is 6-311++G(d,p)
 There are 60 shells and 168 basis functions
 A cutoff of  1.0D-11 yielded   1332 shell pairs
 There are     11190 function pairs (     12852 Cartesian)
 Smallest overlap matrix eigenvalue = 2.07E-04
 Guess MOs from SCF MO coefficient file

 -----------------------------------------------------------------------
  General SCF calculation program by
  Eric Jon Sundstrom, Paul Horn, Yuezhi Mao, Dmitri Zuev, Alec White,
  David Stuck, Shaama M.S., Shane Yost, Joonho Lee, David Small,
  Daniel Levine, Susi Lehtola, Hugh Burton, Evgeny Epifanovsky
 -----------------------------------------------------------------------
 Exchange:     0.2000 Hartree-Fock + 0.0800 Slater + 0.7200 B88
 Correlation:  0.1900 VWN1RPA + 0.8100 LYP
 Using SG-1 standard quadrature grid
 A restricted SCF calculation will be
 performed using DIIS
 SCF converges when DIIS error is below 1.0e-08
 ---------------------------------------
  Cycle       Energy         DIIS error
 ---------------------------------------
    1  -13948.5047828980      1.04e-03  
    2  -13948.5113656366      2.52e-04  
    3  -13948.5109832856      4.15e-04  
    4  -13948.5117010286      5.90e-05  
    5  -13948.5117125516      1.61e-05  
    6  -13948.5117133736      3.86e-06  
    7  -13948.5117134377      5.48e-07  
    8  -13948.5117134389      1.42e-07  
    9  -13948.5117134390      4.05e-08  
   10  -13948.5117134388      8.26e-09  Convergence criterion met
 ---------------------------------------
 SCF time:   CPU 15.31s  wall 15.00s 
 SCF   energy in the final basis set =   -13948.5117134388
 Total energy in the final basis set =   -13948.5117134388

 --------------------------------------------------------------
             Orbital Energies (a.u.) and Symmetries
 --------------------------------------------------------------

 Alpha MOs, Restricted
 -- Occupied --                  
*******-1165.89 -176.33 -176.33 -165.73 -165.73 -165.73 -165.73
  1 Bu    1 Ag    2 Bu    2 Ag    3 Ag    3 Bu    1 Au    1 Bg                 
-165.73 -165.73  -35.82  -35.82  -31.32  -31.32  -31.31  -31.31
  4 Bu    4 Ag    5 Bu    5 Ag    6 Bu    6 Ag    2 Au    2 Bg                 
-31.310 -31.310 -22.968 -22.968 -22.966 -22.966 -22.966 -22.966
  7 Ag    7 Bu    8 Bu    8 Ag    3 Au    3 Bg    9 Ag    9 Bu                 
-22.960 -22.960 -22.960 -22.960 -14.458 -14.457  -6.372  -6.372
 10 Bu   10 Ag    4 Bg    4 Au   11 Ag   11 Bu   12 Bu   12 Ag                 
 -4.787  -4.787  -4.768  -4.768  -4.768  -4.768  -2.051  -2.051
 13 Ag   13 Bu    5 Bg    5 Au   14 Bu   14 Ag   15 Ag   15 Bu                 
 -2.046  -2.046  -2.046  -2.046  -2.031  -2.031  -2.030  -2.030
  6 Au    6 Bg   16 Ag   16 Bu   17 Bu   17 Ag    7 Bg    7 Au                 
 -1.144  -0.708  -0.661  -0.586  -0.500  -0.493  -0.480  -0.297
 18 Ag   18 Bu   19 Ag   19 Bu   20 Bu    8 Au   20 Ag    8 Bg                 
 -0.293  -0.286  -0.286  -0.280
 21 Ag   21 Bu    9 Au   22 Ag                                                 
 -- Virtual --                   
 -0.189  -0.090  -0.071   0.073   0.078   0.088   0.091   0.122
 22 Bu    9 Bg   23 Ag   24 Ag   23 Bu   10 Au   24 Bu   25 Ag                 
  0.144   0.149   0.174   0.185   0.201   0.202   0.209   0.211
 10 Bg   26 Ag   25 Bu   27 Ag   11 Bg   28 Ag   26 Bu   11 Au                 
  0.223   0.331   0.371   0.375   0.385   0.399   0.410   0.417
 27 Bu   29 Ag   12 Bg   28 Bu   12 Au   29 Bu   30 Ag   13 Bg                 
  0.423   0.447   0.491   0.493   0.558   0.615   0.702   0.712
 13 Au   30 Bu   31 Bu   31 Ag   32 Ag   32 Bu   33 Ag   14 Au                 
  0.799   0.811   0.815   0.909   1.023   1.226   1.262   1.267
 14 Bg   33 Bu   34 Ag   34 Bu   35 Ag   35 Bu   15 Bg   36 Ag                 
  1.272   1.280   1.295   1.331   1.621   1.683   1.693   1.869
 15 Au   36 Bu   37 Ag   37 Bu   16 Au   16 Bg   38 Bu   38 Ag                 
  2.100   2.220   2.435   2.752   2.760   3.021   3.629   3.671
 17 Au   39 Bu   39 Ag   17 Bg   40 Ag   40 Bu   18 Au   41 Bu                 
  3.876   3.890   3.943   3.946   3.953   3.964   3.969   3.969
 41 Ag   18 Bg   19 Au   19 Bg   42 Ag   20 Bg   20 Au   42 Bu                 
  3.993   4.012   4.065   4.154   4.156   4.277   4.375   4.675
 43 Bu   43 Ag   44 Ag   44 Bu   45 Ag   46 Ag   45 Bu   46 Bu                 
  5.957   5.965   5.973   5.973   5.992   6.026  27.717  27.814
 21 Bg   21 Au   47 Bu   47 Ag   48 Ag   48 Bu   49 Ag   49 Bu                 
 28.304  28.310  28.316  28.317  28.332  28.344  28.516  28.517
 22 Bg   22 Au   50 Bu   50 Ag   51 Ag   51 Bu   23 Au   23 Bg                 
 28.521  28.523  28.525  28.526  28.531  28.553  28.594  28.634
 52 Ag   24 Bg   24 Au   52 Bu   53 Bu   53 Ag   54 Ag   54 Bu                 
 35.079  35.913 127.852 127.857 127.861 127.861 127.878 127.897
 55 Ag   55 Bu   25 Bg   25 Au   56 Bu   56 Ag   57 Ag   57 Bu                 
151.536 151.6191901.6941901.780
 58 Ag   58 Bu   59 Ag   59 Bu                                                 

 Beta MOs, Restricted
 -- Occupied --                  
*******-1165.89 -176.33 -176.33 -165.73 -165.73 -165.73 -165.73
  1 Bu    1 Ag    2 Bu    2 Ag    3 Ag    3 Bu    1 Au    1 Bg                 
-165.73 -165.73  -35.82  -35.82  -31.32  -31.32  -31.31  -31.31
  4 Bu    4 Ag    5 Bu    5 Ag    6 Bu    6 Ag    2 Au    2 Bg                 
-31.310 -31.310 -22.968 -22.968 -22.966 -22.966 -22.966 -22.966
  7 Ag    7 Bu    8 Bu    8 Ag    3 Au    3 Bg    9 Ag    9 Bu                 
-22.960 -22.960 -22.960 -22.960 -14.458 -14.457  -6.372  -6.372
 10 Bu   10 Ag    4 Bg    4 Au   11 Ag   11 Bu   12 Bu   12 Ag                 
 -4.787  -4.787  -4.768  -4.768  -4.768  -4.768  -2.051  -2.051
 13 Ag   13 Bu    5 Bg    5 Au   14 Bu   14 Ag   15 Ag   15 Bu                 
 -2.046  -2.046  -2.046  -2.046  -2.031  -2.031  -2.030  -2.030
  6 Au    6 Bg   16 Ag   16 Bu   17 Bu   17 Ag    7 Bg    7 Au                 
 -1.144  -0.708  -0.661  -0.586  -0.500  -0.493  -0.480  -0.297
 18 Ag   18 Bu   19 Ag   19 Bu   20 Bu    8 Au   20 Ag    8 Bg                 
 -0.293  -0.286  -0.286  -0.280
 21 Ag   21 Bu    9 Au   22 Ag                                                 
 -- Virtual --                   
 -0.189  -0.090  -0.071   0.073   0.078   0.088   0.091   0.122
 22 Bu    9 Bg   23 Ag   24 Ag   23 Bu   10 Au   24 Bu   25 Ag                 
  0.144   0.149   0.174   0.185   0.201   0.202   0.209   0.211
 10 Bg   26 Ag   25 Bu   27 Ag   11 Bg   28 Ag   26 Bu   11 Au                 
  0.223   0.331   0.371   0.375   0.385   0.399   0.410   0.417
 27 Bu   29 Ag   12 Bg   28 Bu   12 Au   29 Bu   30 Ag   13 Bg                 
  0.423   0.447   0.491   0.493   0.558   0.615   0.702   0.712
 13 Au   30 Bu   31 Bu   31 Ag   32 Ag   32 Bu   33 Ag   14 Au                 
  0.799   0.811   0.815   0.909   1.023   1.226   1.262   1.267
 14 Bg   33 Bu   34 Ag   34 Bu   35 Ag   35 Bu   15 Bg   36 Ag                 
  1.272   1.280   1.295   1.331   1.621   1.683   1.693   1.869
 15 Au   36 Bu   37 Ag   37 Bu   16 Au   16 Bg   38 Bu   38 Ag                 
  2.100   2.220   2.435   2.752   2.760   3.021   3.629   3.671
 17 Au   39 Bu   39 Ag   17 Bg   40 Ag   40 Bu   18 Au   41 Bu                 
  3.876   3.890   3.943   3.946   3.953   3.964   3.969   3.969
 41 Ag   18 Bg   19 Au   19 Bg   42 Ag   20 Bg   20 Au   42 Bu                 
  3.993   4.012   4.065   4.154   4.156   4.277   4.375   4.675
 43 Bu   43 Ag   44 Ag   44 Bu   45 Ag   46 Ag   45 Bu   46 Bu                 
  5.957   5.965   5.973   5.973   5.992   6.026  27.717  27.814
 21 Bg   21 Au   47 Bu   47 Ag   48 Ag   48 Bu   49 Ag   49 Bu                 
 28.304  28.310  28.316  28.317  28.332  28.344  28.516  28.517
 22 Bg   22 Au   50 Bu   50 Ag   51 Ag   51 Bu   23 Au   23 Bg                 
 28.521  28.523  28.525  28.526  28.531  28.553  28.594  28.634
 52 Ag   24 Bg   24 Au   52 Bu   53 Bu   53 Ag   54 Ag   54 Bu                 
 35.079  35.913 127.852 127.857 127.861 127.861 127.878 127.897
 55 Ag   55 Bu   25 Bg   25 Au   56 Bu   56 Ag   57 Ag   57 Bu                 
151.536 151.6191901.6941901.780
 58 Ag   58 Bu   59 Ag   59 Bu                                                 
 --------------------------------------------------------------

          Ground-State Mulliken Net Atomic Charges

     Atom                 Charge (a.u.)
  ----------------------------------------
      1 N                    -0.058766
      2 N                    -0.058766
      3 I                     0.058766
      4 I                     0.058766
  ----------------------------------------
  Sum of atomic charges =    -0.000000

 -----------------------------------------------------------------
                    Cartesian Multipole Moments
 -----------------------------------------------------------------
    Charge (ESU x 10^10)
                -0.0000
    Dipole Moment (Debye)
         X      -0.0000      Y       0.0000      Z       0.0000
       Tot       0.0000
    Quadrupole Moments (Debye-Ang)
        XX     -62.0761     XY       1.1513     YY     -70.1830
        XZ       0.0000     YZ      -0.0000     ZZ     -68.5513
    Octopole Moments (Debye-Ang^2)
       XXX      -0.0000    XXY      -0.0000    XYY      -0.0000
       YYY       0.0000    XXZ       0.0000    XYZ      -0.0000
       YYZ       0.0000    XZZ      -0.0000    YZZ       0.0000
       ZZZ       0.0000
    Hexadecapole Moments (Debye-Ang^3)
      XXXX   -2142.6028   XXXY      15.5515   XXYY    -420.3739
      XYYY      -9.2247   YYYY    -111.1719   XXXZ       0.0000
      XXYZ      -0.0000   XYYZ       0.0000   YYYZ      -0.0000
      XXZZ    -419.1210   XYZZ      -3.1515   YYZZ     -33.6341
      XZZZ       0.0000   YZZZ      -0.0000   ZZZZ     -92.8292
 -----------------------------------------------------------------
 Calculating analytic gradient of the SCF energy
 Gradient of SCF Energy
            1           2           3           4
    1   0.0014936  -0.0014936   0.0058752  -0.0058752
    2   0.0015051  -0.0015051  -0.0004748   0.0004748
    3  -0.0000000   0.0000000   0.0000000   0.0000000
 Max gradient component =       5.875E-03
 RMS gradient           =       2.557E-03
 Gradient time:  CPU 5.76 s  wall 5.76 s
 Geometry Optimization Parameters
   NAtoms,    NIC,     NZ,  NCons,   NDum,   NFix, NCnnct, MaxDiis
        4      14       4       0       0       0       0       0

 Cartesian Hessian Update
 Hessian Updated using BFGS Update


** GEOMETRY OPTIMIZATION IN DELOCALIZED INTERNAL COORDINATES **
   Searching for a Minimum

   Optimization Cycle:   3

                       Coordinates (Angstroms)
     ATOM                X               Y               Z
      1  N         0.3247035497   -0.4783339663    0.0000000000
      2  N        -0.3247035497    0.4783339663    0.0000000000
      3  I        -2.5785709668   -0.0327140790    0.0000000000
      4  I         2.5785709668    0.0327140790    0.0000000000
   Point Group: c2h   Number of degrees of freedom:     3


   Energy is -13948.511713439

 Hessian Updated using BFGS Update

  3 Hessian modes will be used to form the next step
  Hessian Eigenvalues:
     0.057102    0.297312    0.770310

 Minimum Search - Taking Simple RFO Step
 Searching for Lamda that Minimizes Along All modes
 Value Taken    Lamda =  -0.00106094
 Step Taken.  Stepsize is  0.128335

                             Maximum     Tolerance    Cnvgd?
         Gradient           0.009386      0.000300      NO
         Displacement       0.101417      0.001200      NO
         Energy change     -0.004587      0.000001      NO


 New Cartesian Coordinates Obtained by Inverse Iteration

 Displacement from previous Coordinates is:  0.128687
 ----------------------------------------------------------------
             Standard Nuclear Orientation (Angstroms)
    I     Atom           X                Y                Z
 ----------------------------------------------------------------
    1      N       0.3234422915    -0.4761367809     0.0000000000
    2      N      -0.3234422915     0.4761367809     0.0000000000
    3      I      -2.6266535177    -0.0332816592     0.0000000000
    4      I       2.6266535177     0.0332816592     0.0000000000
 ----------------------------------------------------------------
 Molecular Point Group                 C2h   NOp =  4
 Largest Abelian Subgroup              C2h   NOp =  4
 Nuclear Repulsion Energy =   603.5366201084 hartrees
 There are       60 alpha and       60 beta electrons
 Applying Cartesian multipole field
    Component          Value
    ---------          -----
     (2,0,0)        1.00000E-11
     (0,2,0)        2.00000E-11
     (0,0,2)       -3.00000E-11
 Nucleus-field energy     =     0.0000000264 hartrees
 Requested basis set is 6-311++G(d,p)
 There are 60 shells and 168 basis functions
 A cutoff of  1.0D-11 yielded   1311 shell pairs
 There are     11005 function pairs (     12609 Cartesian)
 Smallest overlap matrix eigenvalue = 2.04E-04
 Guess MOs from SCF MO coefficient file

 -----------------------------------------------------------------------
  General SCF calculation program by
  Eric Jon Sundstrom, Paul Horn, Yuezhi Mao, Dmitri Zuev, Alec White,
  David Stuck, Shaama M.S., Shane Yost, Joonho Lee, David Small,
  Daniel Levine, Susi Lehtola, Hugh Burton, Evgeny Epifanovsky
 -----------------------------------------------------------------------
 Exchange:     0.2000 Hartree-Fock + 0.0800 Slater + 0.7200 B88
 Correlation:  0.1900 VWN1RPA + 0.8100 LYP
 Using SG-1 standard quadrature grid
 A restricted SCF calculation will be
 performed using DIIS
 SCF converges when DIIS error is below 1.0e-08
 ---------------------------------------
  Cycle       Energy         DIIS error
 ---------------------------------------
    1  -13948.5118260032      3.05e-04  
    2  -13948.5124404971      1.64e-04  
    3  -13948.5123646707      2.20e-04  
    4  -13948.5125680033      9.32e-06  
    5  -13948.5125683724      4.86e-06  
    6  -13948.5125684139      1.38e-06  
    7  -13948.5125684222      1.58e-07  
    8  -13948.5125684221      3.22e-08  
    9  -13948.5125684221      1.64e-08  
   10  -13948.5125684223      2.14e-08  
   11  -13948.5125684222      1.72e-09  Convergence criterion met
 ---------------------------------------
 SCF time:   CPU 16.50s  wall 17.00s 
 SCF   energy in the final basis set =   -13948.5125684222
 Total energy in the final basis set =   -13948.5125684222

 --------------------------------------------------------------
             Orbital Energies (a.u.) and Symmetries
 --------------------------------------------------------------

 Alpha MOs, Restricted
 -- Occupied --                  
*******-1165.89 -176.33 -176.33 -165.73 -165.73 -165.73 -165.73
  1 Bu    1 Ag    2 Bu    2 Ag    3 Ag    3 Bu    1 Au    1 Bg                 
-165.73 -165.73  -35.82  -35.82  -31.32  -31.32  -31.31  -31.31
  4 Bu    4 Ag    5 Bu    5 Ag    6 Bu    6 Ag    2 Au    2 Bg                 
-31.310 -31.310 -22.968 -22.968 -22.966 -22.966 -22.966 -22.966
  7 Ag    7 Bu    8 Bu    8 Ag    3 Au    3 Bg    9 Ag    9 Bu                 
-22.960 -22.960 -22.960 -22.960 -14.460 -14.459  -6.372  -6.372
 10 Bu   10 Ag    4 Bg    4 Au   11 Ag   11 Bu   12 Bu   12 Ag                 
 -4.786  -4.786  -4.768  -4.768  -4.768  -4.768  -2.051  -2.051
 13 Ag   13 Bu    5 Bg    5 Au   14 Bu   14 Ag   15 Ag   15 Bu                 
 -2.046  -2.046  -2.046  -2.046  -2.030  -2.030  -2.030  -2.030
  6 Au    6 Bg   16 Ag   16 Bu   17 Bu   17 Ag    7 Bg    7 Au                 
 -1.147  -0.700  -0.660  -0.587  -0.501  -0.494  -0.479  -0.295
 18 Ag   18 Bu   19 Ag   19 Bu   20 Bu    8 Au   20 Ag    8 Bg                 
 -0.293  -0.287  -0.287  -0.281
 21 Ag   21 Bu    9 Au   22 Ag                                                 
 -- Virtual --                   
 -0.198  -0.089  -0.072   0.073   0.078   0.087   0.092   0.122
 22 Bu    9 Bg   23 Ag   24 Ag   23 Bu   10 Au   24 Bu   25 Ag                 
  0.145   0.147   0.173   0.186   0.200   0.203   0.211   0.212
 10 Bg   26 Ag   25 Bu   27 Ag   11 Bg   28 Ag   26 Bu   11 Au                 
  0.225   0.323   0.372   0.376   0.386   0.389   0.408   0.416
 27 Bu   29 Ag   12 Bg   28 Bu   12 Au   29 Bu   30 Ag   13 Bg                 
  0.421   0.444   0.491   0.494   0.548   0.606   0.695   0.709
 13 Au   30 Bu   31 Bu   31 Ag   32 Ag   32 Bu   33 Ag   14 Au                 
  0.798   0.807   0.817   0.909   1.021   1.223   1.262   1.262
 14 Bg   33 Bu   34 Ag   34 Bu   35 Ag   35 Bu   15 Bg   36 Ag                 
  1.272   1.276   1.291   1.321   1.624   1.676   1.690   1.852
 15 Au   36 Bu   37 Ag   37 Bu   16 Au   16 Bg   38 Bu   38 Ag                 
  2.100   2.212   2.438   2.758   2.767   3.028   3.628   3.670
 17 Au   39 Bu   39 Ag   17 Bg   40 Ag   40 Bu   18 Au   41 Bu                 
  3.885   3.889   3.943   3.946   3.952   3.963   3.965   3.967
 41 Ag   18 Bg   19 Au   19 Bg   42 Ag   20 Bg   20 Au   42 Bu                 
  3.988   4.013   4.063   4.131   4.134   4.272   4.366   4.666
 43 Bu   43 Ag   44 Ag   45 Ag   44 Bu   46 Ag   45 Bu   46 Bu                 
  5.956   5.965   5.972   5.972   5.995   6.021  27.707  27.804
 21 Bg   21 Au   47 Ag   47 Bu   48 Ag   48 Bu   49 Ag   49 Bu                 
 28.303  28.310  28.315  28.316  28.333  28.342  28.516  28.516
 22 Bg   22 Au   50 Bu   50 Ag   51 Ag   51 Bu   23 Bg   23 Au                 
 28.520  28.523  28.523  28.525  28.530  28.550  28.589  28.625
 52 Ag   24 Bg   24 Au   52 Bu   53 Bu   53 Ag   54 Ag   54 Bu                 
 35.071  35.937 127.852 127.857 127.860 127.861 127.879 127.894
 55 Ag   55 Bu   25 Bg   25 Au   56 Ag   56 Bu   57 Ag   57 Bu                 
151.527 151.6101901.6851901.771
 58 Ag   58 Bu   59 Ag   59 Bu                                                 

 Beta MOs, Restricted
 -- Occupied --                  
*******-1165.89 -176.33 -176.33 -165.73 -165.73 -165.73 -165.73
  1 Bu    1 Ag    2 Bu    2 Ag    3 Ag    3 Bu    1 Au    1 Bg                 
-165.73 -165.73  -35.82  -35.82  -31.32  -31.32  -31.31  -31.31
  4 Bu    4 Ag    5 Bu    5 Ag    6 Bu    6 Ag    2 Au    2 Bg                 
-31.310 -31.310 -22.968 -22.968 -22.966 -22.966 -22.966 -22.966
  7 Ag    7 Bu    8 Bu    8 Ag    3 Au    3 Bg    9 Ag    9 Bu                 
-22.960 -22.960 -22.960 -22.960 -14.460 -14.459  -6.372  -6.372
 10 Bu   10 Ag    4 Bg    4 Au   11 Ag   11 Bu   12 Bu   12 Ag                 
 -4.786  -4.786  -4.768  -4.768  -4.768  -4.768  -2.051  -2.051
 13 Ag   13 Bu    5 Bg    5 Au   14 Bu   14 Ag   15 Ag   15 Bu                 
 -2.046  -2.046  -2.046  -2.046  -2.030  -2.030  -2.030  -2.030
  6 Au    6 Bg   16 Ag   16 Bu   17 Bu   17 Ag    7 Bg    7 Au                 
 -1.147  -0.700  -0.660  -0.587  -0.501  -0.494  -0.479  -0.295
 18 Ag   18 Bu   19 Ag   19 Bu   20 Bu    8 Au   20 Ag    8 Bg                 
 -0.293  -0.287  -0.287  -0.281
 21 Ag   21 Bu    9 Au   22 Ag                                                 
 -- Virtual --                   
 -0.198  -0.089  -0.072   0.073   0.078   0.087   0.092   0.122
 22 Bu    9 Bg   23 Ag   24 Ag   23 Bu   10 Au   24 Bu   25 Ag                 
  0.145   0.147   0.173   0.186   0.200   0.203   0.211   0.212
 10 Bg   26 Ag   25 Bu   27 Ag   11 Bg   28 Ag   26 Bu   11 Au                 
  0.225   0.323   0.372   0.376   0.386   0.389   0.408   0.416
 27 Bu   29 Ag   12 Bg   28 Bu   12 Au   29 Bu   30 Ag   13 Bg                 
  0.421   0.444   0.491   0.494   0.548   0.606   0.695   0.709
 13 Au   30 Bu   31 Bu   31 Ag   32 Ag   32 Bu   33 Ag   14 Au                 
  0.798   0.807   0.817   0.909   1.021   1.223   1.262   1.262
 14 Bg   33 Bu   34 Ag   34 Bu   35 Ag   35 Bu   15 Bg   36 Ag                 
  1.272   1.276   1.291   1.321   1.624   1.676   1.690   1.852
 15 Au   36 Bu   37 Ag   37 Bu   16 Au   16 Bg   38 Bu   38 Ag                 
  2.100   2.212   2.438   2.758   2.767   3.028   3.628   3.670
 17 Au   39 Bu   39 Ag   17 Bg   40 Ag   40 Bu   18 Au   41 Bu                 
  3.885   3.889   3.943   3.946   3.952   3.963   3.965   3.967
 41 Ag   18 Bg   19 Au   19 Bg   42 Ag   20 Bg   20 Au   42 Bu                 
  3.988   4.013   4.063   4.131   4.134   4.272   4.366   4.666
 43 Bu   43 Ag   44 Ag   45 Ag   44 Bu   46 Ag   45 Bu   46 Bu                 
  5.956   5.965   5.972   5.972   5.995   6.021  27.707  27.804
 21 Bg   21 Au   47 Ag   47 Bu   48 Ag   48 Bu   49 Ag   49 Bu                 
 28.303  28.310  28.315  28.316  28.333  28.342  28.516  28.516
 22 Bg   22 Au   50 Bu   50 Ag   51 Ag   51 Bu   23 Bg   23 Au                 
 28.520  28.523  28.523  28.525  28.530  28.550  28.589  28.625
 52 Ag   24 Bg   24 Au   52 Bu   53 Bu   53 Ag   54 Ag   54 Bu                 
 35.071  35.937 127.852 127.857 127.860 127.861 127.879 127.894
 55 Ag   55 Bu   25 Bg   25 Au   56 Ag   56 Bu   57 Ag   57 Bu                 
151.527 151.6101901.6851901.771
 58 Ag   58 Bu   59 Ag   59 Bu                                                 
 --------------------------------------------------------------

          Ground-State Mulliken Net Atomic Charges

     Atom                 Charge (a.u.)
  ----------------------------------------
      1 N                    -0.048043
      2 N                    -0.048043
      3 I                     0.048043
      4 I                     0.048043
  ----------------------------------------
  Sum of atomic charges =     0.000000

 -----------------------------------------------------------------
                    Cartesian Multipole Moments
 -----------------------------------------------------------------
    Charge (ESU x 10^10)
                 0.0000
    Dipole Moment (Debye)
         X       0.0000      Y       0.0000      Z       0.0000
       Tot       0.0000
    Quadrupole Moments (Debye-Ang)
        XX     -62.2742     XY       1.1293     YY     -70.1806
        XZ      -0.0000     YZ      -0.0000     ZZ     -68.6574
    Octopole Moments (Debye-Ang^2)
       XXX       0.0000    XXY       0.0000    XYY       0.0000
       YYY       0.0000    XXZ       0.0000    XYZ      -0.0000
       YYZ       0.0000    XZZ       0.0000    YZZ       0.0000
       ZZZ       0.0000
    Hexadecapole Moments (Debye-Ang^3)
      XXXX   -2222.3648   XXXY      14.6442   XXYY    -435.4662
      XYYY      -9.7951   YYYY    -111.0939   XXXZ      -0.0000
      XXYZ       0.0000   XYYZ      -0.0000   YYYZ      -0.0000
      XXZZ    -434.3362   XYZZ      -3.3599   YYZZ     -33.7064
      XZZZ      -0.0000   YZZZ      -0.0000   ZZZZ     -93.2141
 -----------------------------------------------------------------
 Calculating analytic gradient of the SCF energy
 Gradient of SCF Energy
            1           2           3           4
    1   0.0036402  -0.0036402   0.0037150  -0.0037150
    2  -0.0019011   0.0019011  -0.0005823   0.0005823
    3   0.0000000  -0.0000000   0.0000000  -0.0000000
 Max gradient component =       3.715E-03
 RMS gradient           =       2.273E-03
 Gradient time:  CPU 5.64 s  wall 5.64 s
 Geometry Optimization Parameters
   NAtoms,    NIC,     NZ,  NCons,   NDum,   NFix, NCnnct, MaxDiis
        4      14       4       0       0       0       0       0

 Cartesian Hessian Update
 Hessian Updated using BFGS Update


** GEOMETRY OPTIMIZATION IN DELOCALIZED INTERNAL COORDINATES **
   Searching for a Minimum

   Optimization Cycle:   4

                       Coordinates (Angstroms)
     ATOM                X               Y               Z
      1  N         0.3234422915   -0.4761367809    0.0000000000
      2  N        -0.3234422915    0.4761367809    0.0000000000
      3  I        -2.6266535177   -0.0332816592    0.0000000000
      4  I         2.6266535177    0.0332816592    0.0000000000
   Point Group: c2h   Number of degrees of freedom:     3


   Energy is -13948.512568422

 Hessian Updated using BFGS Update

  3 Hessian modes will be used to form the next step
  Hessian Eigenvalues:
     0.018322    0.288100    0.841047

 Minimum Search - Taking Simple RFO Step
 Searching for Lamda that Minimizes Along All modes
 Value Taken    Lamda =  -0.00151277
 Step Taken.  Stepsize is  0.274111

                             Maximum     Tolerance    Cnvgd?
         Gradient           0.004621      0.000300      NO
         Displacement       0.226716      0.001200      NO
         Energy change     -0.000855      0.000001      NO


 New Cartesian Coordinates Obtained by Inverse Iteration

 Displacement from previous Coordinates is:  0.261675
 ----------------------------------------------------------------
             Standard Nuclear Orientation (Angstroms)
    I     Atom           X                Y                Z
 ----------------------------------------------------------------
    1      N       0.3159183840    -0.4699123267     0.0000000000
    2      N      -0.3159183840     0.4699123267     0.0000000000
    3      I      -2.7240627988    -0.0351163990     0.0000000000
    4      I       2.7240627988     0.0351163990     0.0000000000
 ----------------------------------------------------------------
 Molecular Point Group                 C2h   NOp =  4
 Largest Abelian Subgroup              C2h   NOp =  4
 Nuclear Repulsion Energy =   583.1522872994 hartrees
 There are       60 alpha and       60 beta electrons
 Applying Cartesian multipole field
    Component          Value
    ---------          -----
     (2,0,0)        1.00000E-11
     (0,2,0)        2.00000E-11
     (0,0,2)       -3.00000E-11
 Nucleus-field energy     =     0.0000000284 hartrees
 Requested basis set is 6-311++G(d,p)
 There are 60 shells and 168 basis functions
 A cutoff of  1.0D-11 yielded   1277 shell pairs
 There are     10745 function pairs (     12283 Cartesian)
 Smallest overlap matrix eigenvalue = 1.90E-04
 Guess MOs from SCF MO coefficient file

 -----------------------------------------------------------------------
  General SCF calculation program by
  Eric Jon Sundstrom, Paul Horn, Yuezhi Mao, Dmitri Zuev, Alec White,
  David Stuck, Shaama M.S., Shane Yost, Joonho Lee, David Small,
  Daniel Levine, Susi Lehtola, Hugh Burton, Evgeny Epifanovsky
 -----------------------------------------------------------------------
 Exchange:     0.2000 Hartree-Fock + 0.0800 Slater + 0.7200 B88
 Correlation:  0.1900 VWN1RPA + 0.8100 LYP
 Using SG-1 standard quadrature grid
 A restricted SCF calculation will be
 performed using DIIS
 SCF converges when DIIS error is below 1.0e-08
 ---------------------------------------
  Cycle       Energy         DIIS error
 ---------------------------------------
    1  -13948.5103730054      6.45e-04  
    2  -13948.5134242218      2.09e-04  
    3  -13948.5132438928      3.20e-04  
    4  -13948.5136695070      2.56e-05  
    5  -13948.5136717650      1.23e-05  
    6  -13948.5136721943      2.88e-06  
    7  -13948.5136722345      3.59e-07  
    8  -13948.5136722348      1.75e-07  
    9  -13948.5136722346      2.57e-07  
   10  -13948.5136722351      1.55e-08  
   11  -13948.5136722350      5.11e-09  Convergence criterion met
 ---------------------------------------
 SCF time:   CPU 15.91s  wall 16.00s 
 SCF   energy in the final basis set =   -13948.5136722350
 Total energy in the final basis set =   -13948.5136722350

 --------------------------------------------------------------
             Orbital Energies (a.u.) and Symmetries
 --------------------------------------------------------------

 Alpha MOs, Restricted
 -- Occupied --                  
*******-1165.89 -176.33 -176.33 -165.73 -165.73 -165.73 -165.73
  1 Bu    1 Ag    2 Bu    2 Ag    3 Ag    3 Bu    1 Au    1 Bg                 
-165.73 -165.73  -35.82  -35.82  -31.32  -31.32  -31.31  -31.31
  4 Ag    4 Bu    5 Bu    5 Ag    6 Ag    6 Bu    2 Au    2 Bg                 
-31.309 -31.309 -22.967 -22.967 -22.965 -22.965 -22.965 -22.965
  7 Ag    7 Bu    8 Bu    8 Ag    3 Au    3 Bg    9 Ag    9 Bu                 
-22.960 -22.960 -22.960 -22.960 -14.462 -14.461  -6.371  -6.371
 10 Bu    4 Bg   10 Ag    4 Au   11 Ag   11 Bu   12 Bu   12 Ag                 
 -4.786  -4.786  -4.767  -4.767  -4.767  -4.767  -2.050  -2.050
 13 Ag   13 Bu   14 Bu   14 Ag    5 Bg    5 Au   15 Ag   15 Bu                 
 -2.045  -2.045  -2.045  -2.045  -2.030  -2.030  -2.029  -2.029
 16 Ag   16 Bu    6 Au    6 Bg   17 Bu   17 Ag    7 Bg    7 Au                 
 -1.159  -0.686  -0.656  -0.589  -0.507  -0.500  -0.480  -0.293
 18 Ag   18 Bu   19 Ag   19 Bu   20 Bu    8 Au   20 Ag    8 Bg                 
 -0.292  -0.287  -0.287  -0.282
 21 Ag    9 Au   21 Bu   22 Ag                                                 
 -- Virtual --                   
 -0.215  -0.083  -0.071   0.074   0.077   0.084   0.094   0.121
 22 Bu    9 Bg   23 Ag   24 Ag   23 Bu   10 Au   24 Bu   25 Ag                 
  0.145   0.147   0.171   0.188   0.199   0.206   0.214   0.214
 26 Ag   10 Bg   25 Bu   27 Ag   11 Bg   28 Ag   11 Au   26 Bu                 
  0.229   0.311   0.368   0.373   0.382   0.387   0.405   0.414
 27 Bu   29 Ag   28 Bu   12 Bg   29 Bu   12 Au   30 Ag   13 Bg                 
  0.417   0.440   0.493   0.497   0.529   0.588   0.678   0.701
 13 Au   30 Bu   31 Ag   31 Bu   32 Ag   32 Bu   33 Ag   14 Au                 
  0.795   0.802   0.824   0.915   1.009   1.211   1.257   1.264
 14 Bg   33 Bu   34 Ag   34 Bu   35 Ag   35 Bu   36 Ag   15 Bg                 
  1.270   1.273   1.285   1.315   1.634   1.658   1.687   1.811
 36 Bu   15 Au   37 Ag   37 Bu   16 Au   16 Bg   38 Bu   38 Ag                 
  2.105   2.199   2.451   2.780   2.792   3.055   3.629   3.668
 17 Au   39 Bu   39 Ag   17 Bg   40 Ag   40 Bu   18 Au   41 Bu                 
  3.889   3.904   3.944   3.948   3.951   3.959   3.962   3.963
 18 Bg   41 Ag   19 Au   19 Bg   42 Ag   20 Au   20 Bg   42 Bu                 
  3.977   4.017   4.063   4.098   4.101   4.257   4.348   4.630
 43 Bu   43 Ag   44 Ag   44 Bu   45 Ag   46 Ag   45 Bu   46 Bu                 
  5.954   5.963   5.970   5.971   5.996   6.012  27.686  27.783
 21 Bg   21 Au   47 Ag   47 Bu   48 Ag   48 Bu   49 Ag   49 Bu                 
 28.302  28.309  28.313  28.314  28.334  28.338  28.516  28.517
 22 Bg   22 Au   50 Ag   50 Bu   51 Ag   51 Bu   23 Bg   23 Au                 
 28.520  28.521  28.522  28.523  28.528  28.544  28.578  28.607
 52 Ag   24 Au   24 Bg   52 Bu   53 Bu   53 Ag   54 Ag   54 Bu                 
 35.053  36.035 127.851 127.856 127.859 127.860 127.878 127.887
 55 Ag   55 Bu   25 Bg   25 Au   56 Ag   56 Bu   57 Ag   57 Bu                 
151.509 151.5921901.6651901.753
 58 Ag   58 Bu   59 Ag   59 Bu                                                 

 Beta MOs, Restricted
 -- Occupied --                  
*******-1165.89 -176.33 -176.33 -165.73 -165.73 -165.73 -165.73
  1 Bu    1 Ag    2 Bu    2 Ag    3 Ag    3 Bu    1 Au    1 Bg                 
-165.73 -165.73  -35.82  -35.82  -31.32  -31.32  -31.31  -31.31
  4 Ag    4 Bu    5 Bu    5 Ag    6 Ag    6 Bu    2 Au    2 Bg                 
-31.309 -31.309 -22.967 -22.967 -22.965 -22.965 -22.965 -22.965
  7 Ag    7 Bu    8 Bu    8 Ag    3 Au    3 Bg    9 Ag    9 Bu                 
-22.960 -22.960 -22.960 -22.960 -14.462 -14.461  -6.371  -6.371
 10 Bu    4 Bg   10 Ag    4 Au   11 Ag   11 Bu   12 Bu   12 Ag                 
 -4.786  -4.786  -4.767  -4.767  -4.767  -4.767  -2.050  -2.050
 13 Ag   13 Bu   14 Bu   14 Ag    5 Bg    5 Au   15 Ag   15 Bu                 
 -2.045  -2.045  -2.045  -2.045  -2.030  -2.030  -2.029  -2.029
 16 Ag   16 Bu    6 Au    6 Bg   17 Bu   17 Ag    7 Bg    7 Au                 
 -1.159  -0.686  -0.656  -0.589  -0.507  -0.500  -0.480  -0.293
 18 Ag   18 Bu   19 Ag   19 Bu   20 Bu    8 Au   20 Ag    8 Bg                 
 -0.292  -0.287  -0.287  -0.282
 21 Ag    9 Au   21 Bu   22 Ag                                                 
 -- Virtual --                   
 -0.215  -0.083  -0.071   0.074   0.077   0.084   0.094   0.121
 22 Bu    9 Bg   23 Ag   24 Ag   23 Bu   10 Au   24 Bu   25 Ag                 
  0.145   0.147   0.171   0.188   0.199   0.206   0.214   0.214
 26 Ag   10 Bg   25 Bu   27 Ag   11 Bg   28 Ag   11 Au   26 Bu                 
  0.229   0.311   0.368   0.373   0.382   0.387   0.405   0.414
 27 Bu   29 Ag   28 Bu   12 Bg   29 Bu   12 Au   30 Ag   13 Bg                 
  0.417   0.440   0.493   0.497   0.529   0.588   0.678   0.701
 13 Au   30 Bu   31 Ag   31 Bu   32 Ag   32 Bu   33 Ag   14 Au                 
  0.795   0.802   0.824   0.915   1.009   1.211   1.257   1.264
 14 Bg   33 Bu   34 Ag   34 Bu   35 Ag   35 Bu   36 Ag   15 Bg                 
  1.270   1.273   1.285   1.315   1.634   1.658   1.687   1.811
 36 Bu   15 Au   37 Ag   37 Bu   16 Au   16 Bg   38 Bu   38 Ag                 
  2.105   2.199   2.451   2.780   2.792   3.055   3.629   3.668
 17 Au   39 Bu   39 Ag   17 Bg   40 Ag   40 Bu   18 Au   41 Bu                 
  3.889   3.904   3.944   3.948   3.951   3.959   3.962   3.963
 18 Bg   41 Ag   19 Au   19 Bg   42 Ag   20 Au   20 Bg   42 Bu                 
  3.977   4.017   4.063   4.098   4.101   4.257   4.348   4.630
 43 Bu   43 Ag   44 Ag   44 Bu   45 Ag   46 Ag   45 Bu   46 Bu                 
  5.954   5.963   5.970   5.971   5.996   6.012  27.686  27.783
 21 Bg   21 Au   47 Ag   47 Bu   48 Ag   48 Bu   49 Ag   49 Bu                 
 28.302  28.309  28.313  28.314  28.334  28.338  28.516  28.517
 22 Bg   22 Au   50 Ag   50 Bu   51 Ag   51 Bu   23 Bg   23 Au                 
 28.520  28.521  28.522  28.523  28.528  28.544  28.578  28.607
 52 Ag   24 Au   24 Bg   52 Bu   53 Bu   53 Ag   54 Ag   54 Bu                 
 35.053  36.035 127.851 127.856 127.859 127.860 127.878 127.887
 55 Ag   55 Bu   25 Bg   25 Au   56 Ag   56 Bu   57 Ag   57 Bu                 
151.509 151.5921901.6651901.753
 58 Ag   58 Bu   59 Ag   59 Bu                                                 
 --------------------------------------------------------------

          Ground-State Mulliken Net Atomic Charges

     Atom                 Charge (a.u.)
  ----------------------------------------
      1 N                    -0.027307
      2 N                    -0.027306
      3 I                     0.027306
      4 I                     0.027306
  ----------------------------------------
  Sum of atomic charges =     0.000000

 -----------------------------------------------------------------
                    Cartesian Multipole Moments
 -----------------------------------------------------------------
    Charge (ESU x 10^10)
                 0.0000
    Dipole Moment (Debye)
         X       0.0000      Y       0.0000      Z      -0.0000
       Tot       0.0000
    Quadrupole Moments (Debye-Ang)
        XX     -62.8098     XY       1.1208     YY     -70.1591
        XZ       0.0000     YZ       0.0000     ZZ     -68.8369
    Octopole Moments (Debye-Ang^2)
       XXX       0.0001    XXY       0.0000    XYY       0.0000
       YYY       0.0000    XXZ      -0.0000    XYZ      -0.0000
       YYZ       0.0000    XZZ       0.0000    YZZ       0.0000
       ZZZ       0.0000
    Hexadecapole Moments (Debye-Ang^3)
      XXXX   -2391.1082   XXXY      13.0298   XXYY    -466.9107
      XYYY     -11.3446   YYYY    -110.8566   XXXZ       0.0000
      XXYZ      -0.0000   XYYZ      -0.0000   YYYZ      -0.0000
      XXZZ    -466.0904   XYZZ      -3.9106   YYZZ     -33.8284
      XZZZ      -0.0000   YZZZ      -0.0000   ZZZZ     -93.9311
 -----------------------------------------------------------------
 Calculating analytic gradient of the SCF energy
 Gradient of SCF Energy
            1           2           3           4
    1  -0.0029017   0.0029017   0.0022714  -0.0022714
    2   0.0083265  -0.0083265   0.0004495  -0.0004494
    3   0.0000000   0.0000000  -0.0000000   0.0000000
 Max gradient component =       8.327E-03
 RMS gradient           =       3.722E-03
 Gradient time:  CPU 5.45 s  wall 5.46 s
 Geometry Optimization Parameters
   NAtoms,    NIC,     NZ,  NCons,   NDum,   NFix, NCnnct, MaxDiis
        4      14       4       0       0       0       0       0

 Cartesian Hessian Update
 Hessian Updated using BFGS Update


** GEOMETRY OPTIMIZATION IN DELOCALIZED INTERNAL COORDINATES **
   Searching for a Minimum

   Optimization Cycle:   5

                       Coordinates (Angstroms)
     ATOM                X               Y               Z
      1  N         0.3159183840   -0.4699123267    0.0000000000
      2  N        -0.3159183840    0.4699123267    0.0000000000
      3  I        -2.7240627988   -0.0351163990    0.0000000000
      4  I         2.7240627988    0.0351163990    0.0000000000
   Point Group: c2h   Number of degrees of freedom:     3


   Energy is -13948.513672235

 Hessian Updated using BFGS Update

  3 Hessian modes will be used to form the next step
  Hessian Eigenvalues:
     0.010667    0.294276    0.963476

 Minimum Search - Taking Simple RFO Step
 Searching for Lamda that Minimizes Along All modes
 Value Taken    Lamda =  -0.00063208
 Step Taken.  Stepsize is  0.217885

                             Maximum     Tolerance    Cnvgd?
         Gradient           0.007881      0.000300      NO
         Displacement       0.171651      0.001200      NO
         Energy change     -0.001104      0.000001      NO


 New Cartesian Coordinates Obtained by Inverse Iteration

 Displacement from previous Coordinates is:  0.209187
 ----------------------------------------------------------------
             Standard Nuclear Orientation (Angstroms)
    I     Atom           X                Y                Z
 ----------------------------------------------------------------
    1      N       0.3112872857    -0.4701717161     0.0000000000
    2      N      -0.3112872857     0.4701717161     0.0000000000
    3      I      -2.8021782597    -0.0369531144     0.0000000000
    4      I       2.8021782597     0.0369531144     0.0000000000
 ----------------------------------------------------------------
 Molecular Point Group                 C2h   NOp =  4
 Largest Abelian Subgroup              C2h   NOp =  4
 Nuclear Repulsion Energy =   567.5771783868 hartrees
 There are       60 alpha and       60 beta electrons
 Applying Cartesian multipole field
    Component          Value
    ---------          -----
     (2,0,0)        1.00000E-11
     (0,2,0)        2.00000E-11
     (0,0,2)       -3.00000E-11
 Nucleus-field energy     =     0.0000000300 hartrees
 Requested basis set is 6-311++G(d,p)
 There are 60 shells and 168 basis functions
 A cutoff of  1.0D-11 yielded   1253 shell pairs
 There are     10523 function pairs (     12027 Cartesian)
 Smallest overlap matrix eigenvalue = 1.90E-04
 Guess MOs from SCF MO coefficient file

 -----------------------------------------------------------------------
  General SCF calculation program by
  Eric Jon Sundstrom, Paul Horn, Yuezhi Mao, Dmitri Zuev, Alec White,
  David Stuck, Shaama M.S., Shane Yost, Joonho Lee, David Small,
  Daniel Levine, Susi Lehtola, Hugh Burton, Evgeny Epifanovsky
 -----------------------------------------------------------------------
 Exchange:     0.2000 Hartree-Fock + 0.0800 Slater + 0.7200 B88
 Correlation:  0.1900 VWN1RPA + 0.8100 LYP
 Using SG-1 standard quadrature grid
 A restricted SCF calculation will be
 performed using DIIS
 SCF converges when DIIS error is below 1.0e-08
 ---------------------------------------
  Cycle       Energy         DIIS error
 ---------------------------------------
    1  -13948.5125314837      3.87e-04  
    2  -13948.5137223065      1.54e-04  
    3  -13948.5136657550      2.10e-04  
    4  -13948.5138496436      9.82e-06  
    5  -13948.5138501435      5.11e-06  
    6  -13948.5138501909      1.80e-06  
    7  -13948.5138500937      3.94e-06  
    8  -13948.5138502067      2.42e-07  
    9  -13948.5138502070      7.11e-08  
   10  -13948.5138502070      5.27e-08  
   11  -13948.5138502070      7.78e-09  Convergence criterion met
 ---------------------------------------
 SCF time:   CPU 15.42s  wall 15.00s 
 SCF   energy in the final basis set =   -13948.5138502070
 Total energy in the final basis set =   -13948.5138502070

 --------------------------------------------------------------
             Orbital Energies (a.u.) and Symmetries
 --------------------------------------------------------------

 Alpha MOs, Restricted
 -- Occupied --                  
*******-1165.89 -176.33 -176.33 -165.73 -165.73 -165.73 -165.73
  1 Bu    1 Ag    2 Bu    2 Ag    3 Ag    3 Bu    1 Au    1 Bg                 
-165.73 -165.73  -35.82  -35.82  -31.32  -31.32  -31.31  -31.31
  4 Ag    4 Bu    5 Bu    5 Ag    6 Ag    6 Bu    2 Au    2 Bg                 
-31.309 -31.309 -22.967 -22.967 -22.965 -22.965 -22.965 -22.965
  7 Ag    7 Bu    8 Bu    8 Ag    3 Au    3 Bg    9 Ag    9 Bu                 
-22.960 -22.960 -22.960 -22.960 -14.463 -14.462  -6.371  -6.371
 10 Bu    4 Bg   10 Ag    4 Au   11 Ag   11 Bu   12 Bu   12 Ag                 
 -4.786  -4.786  -4.767  -4.767  -4.767  -4.767  -2.050  -2.050
 13 Ag   13 Bu   14 Bu   14 Ag    5 Bg    5 Au   15 Ag   15 Bu                 
 -2.046  -2.046  -2.045  -2.045  -2.030  -2.030  -2.029  -2.029
 16 Ag   16 Bu    6 Au    6 Bg   17 Bu   17 Ag    7 Bg    7 Au                 
 -1.161  -0.677  -0.654  -0.591  -0.507  -0.501  -0.479  -0.292
 18 Ag   18 Bu   19 Ag   19 Bu   20 Bu    8 Au   20 Ag    8 Bg                 
 -0.291  -0.288  -0.288  -0.283
 21 Ag    9 Au   21 Bu   22 Ag                                                 
 -- Virtual --                   
 -0.226  -0.081  -0.072   0.074   0.076   0.083   0.095   0.121
 22 Bu    9 Bg   23 Ag   24 Ag   23 Bu   10 Au   24 Bu   25 Ag                 
  0.144   0.149   0.170   0.190   0.198   0.209   0.215   0.216
 26 Ag   10 Bg   25 Bu   27 Ag   11 Bg   28 Ag   11 Au   26 Bu                 
  0.233   0.302   0.353   0.373   0.384   0.387   0.403   0.412
 27 Bu   29 Ag   28 Bu   12 Bg   29 Bu   12 Au   30 Ag   13 Bg                 
  0.414   0.437   0.488   0.495   0.516   0.575   0.669   0.697
 13 Au   30 Bu   31 Ag   31 Bu   32 Ag   32 Bu   33 Ag   14 Au                 
  0.793   0.796   0.833   0.910   0.994   1.194   1.261   1.264
 14 Bg   33 Bu   34 Ag   34 Bu   35 Ag   35 Bu   36 Ag   15 Bg                 
  1.270   1.273   1.282   1.317   1.638   1.652   1.679   1.783
 36 Bu   15 Au   37 Ag   37 Bu   16 Au   16 Bg   38 Bu   38 Ag                 
  2.106   2.185   2.453   2.785   2.799   3.062   3.628   3.663
 17 Au   39 Bu   39 Ag   17 Bg   40 Ag   40 Bu   18 Au   41 Bu                 
  3.887   3.912   3.944   3.949   3.950   3.954   3.960   3.961
 18 Bg   41 Ag   19 Au   19 Bg   42 Ag   20 Au   42 Bu   20 Bg                 
  3.969   4.005   4.049   4.075   4.097   4.241   4.334   4.618
 43 Bu   43 Ag   44 Ag   44 Bu   45 Ag   46 Ag   45 Bu   46 Bu                 
  5.953   5.962   5.968   5.969   5.994   6.003  27.671  27.766
 21 Bg   21 Au   47 Ag   47 Bu   48 Ag   48 Bu   49 Ag   49 Bu                 
 28.301  28.308  28.311  28.313  28.332  28.334  28.515  28.517
 22 Bg   22 Au   50 Ag   50 Bu   51 Ag   51 Bu   23 Bg   23 Au                 
 28.519  28.520  28.521  28.521  28.526  28.541  28.570  28.593
 24 Au   52 Ag   24 Bg   52 Bu   53 Bu   53 Ag   54 Ag   54 Bu                 
 35.045  36.060 127.850 127.855 127.858 127.859 127.877 127.881
 55 Ag   55 Bu   25 Bg   25 Au   56 Ag   56 Bu   57 Ag   57 Bu                 
151.495 151.5781901.6511901.738
 58 Ag   58 Bu   59 Ag   59 Bu                                                 

 Beta MOs, Restricted
 -- Occupied --                  
*******-1165.89 -176.33 -176.33 -165.73 -165.73 -165.73 -165.73
  1 Bu    1 Ag    2 Bu    2 Ag    3 Ag    3 Bu    1 Au    1 Bg                 
-165.73 -165.73  -35.82  -35.82  -31.32  -31.32  -31.31  -31.31
  4 Ag    4 Bu    5 Bu    5 Ag    6 Ag    6 Bu    2 Au    2 Bg                 
-31.309 -31.309 -22.967 -22.967 -22.965 -22.965 -22.965 -22.965
  7 Ag    7 Bu    8 Bu    8 Ag    3 Au    3 Bg    9 Ag    9 Bu                 
-22.960 -22.960 -22.960 -22.960 -14.463 -14.462  -6.371  -6.371
 10 Bu    4 Bg   10 Ag    4 Au   11 Ag   11 Bu   12 Bu   12 Ag                 
 -4.786  -4.786  -4.767  -4.767  -4.767  -4.767  -2.050  -2.050
 13 Ag   13 Bu   14 Bu   14 Ag    5 Bg    5 Au   15 Ag   15 Bu                 
 -2.046  -2.046  -2.045  -2.045  -2.030  -2.030  -2.029  -2.029
 16 Ag   16 Bu    6 Au    6 Bg   17 Bu   17 Ag    7 Bg    7 Au                 
 -1.161  -0.677  -0.654  -0.591  -0.507  -0.501  -0.479  -0.292
 18 Ag   18 Bu   19 Ag   19 Bu   20 Bu    8 Au   20 Ag    8 Bg                 
 -0.291  -0.288  -0.288  -0.283
 21 Ag    9 Au   21 Bu   22 Ag                                                 
 -- Virtual --                   
 -0.226  -0.081  -0.072   0.074   0.076   0.083   0.095   0.121
 22 Bu    9 Bg   23 Ag   24 Ag   23 Bu   10 Au   24 Bu   25 Ag                 
  0.144   0.149   0.170   0.190   0.198   0.209   0.215   0.216
 26 Ag   10 Bg   25 Bu   27 Ag   11 Bg   28 Ag   11 Au   26 Bu                 
  0.233   0.302   0.353   0.373   0.384   0.387   0.403   0.412
 27 Bu   29 Ag   28 Bu   12 Bg   29 Bu   12 Au   30 Ag   13 Bg                 
  0.414   0.437   0.488   0.495   0.516   0.575   0.669   0.697
 13 Au   30 Bu   31 Ag   31 Bu   32 Ag   32 Bu   33 Ag   14 Au                 
  0.793   0.796   0.833   0.910   0.994   1.194   1.261   1.264
 14 Bg   33 Bu   34 Ag   34 Bu   35 Ag   35 Bu   36 Ag   15 Bg                 
  1.270   1.273   1.282   1.317   1.638   1.652   1.679   1.783
 36 Bu   15 Au   37 Ag   37 Bu   16 Au   16 Bg   38 Bu   38 Ag                 
  2.106   2.185   2.453   2.785   2.799   3.062   3.628   3.663
 17 Au   39 Bu   39 Ag   17 Bg   40 Ag   40 Bu   18 Au   41 Bu                 
  3.887   3.912   3.944   3.949   3.950   3.954   3.960   3.961
 18 Bg   41 Ag   19 Au   19 Bg   42 Ag   20 Au   42 Bu   20 Bg                 
  3.969   4.005   4.049   4.075   4.097   4.241   4.334   4.618
 43 Bu   43 Ag   44 Ag   44 Bu   45 Ag   46 Ag   45 Bu   46 Bu                 
  5.953   5.962   5.968   5.969   5.994   6.003  27.671  27.766
 21 Bg   21 Au   47 Ag   47 Bu   48 Ag   48 Bu   49 Ag   49 Bu                 
 28.301  28.308  28.311  28.313  28.332  28.334  28.515  28.517
 22 Bg   22 Au   50 Ag   50 Bu   51 Ag   51 Bu   23 Bg   23 Au                 
 28.519  28.520  28.521  28.521  28.526  28.541  28.570  28.593
 24 Au   52 Ag   24 Bg   52 Bu   53 Bu   53 Ag   54 Ag   54 Bu                 
 35.045  36.060 127.850 127.855 127.858 127.859 127.877 127.881
 55 Ag   55 Bu   25 Bg   25 Au   56 Ag   56 Bu   57 Ag   57 Bu                 
151.495 151.5781901.6511901.738
 58 Ag   58 Bu   59 Ag   59 Bu                                                 
 --------------------------------------------------------------

          Ground-State Mulliken Net Atomic Charges

     Atom                 Charge (a.u.)
  ----------------------------------------
      1 N                    -0.016880
      2 N                    -0.016880
      3 I                     0.016880
      4 I                     0.016880
  ----------------------------------------
  Sum of atomic charges =     0.000000

 -----------------------------------------------------------------
                    Cartesian Multipole Moments
 -----------------------------------------------------------------
    Charge (ESU x 10^10)
                 0.0000
    Dipole Moment (Debye)
         X       0.0000      Y       0.0000      Z       0.0000
       Tot       0.0000
    Quadrupole Moments (Debye-Ang)
        XX     -63.0043     XY       1.1419     YY     -70.1766
        XZ       0.0000     YZ       0.0000     ZZ     -68.9645
    Octopole Moments (Debye-Ang^2)
       XXX       0.0000    XXY       0.0000    XYY       0.0000
       YYY       0.0000    XXZ       0.0000    XYZ       0.0000
       YYZ       0.0000    XZZ       0.0000    YZZ       0.0000
       ZZZ       0.0000
    Hexadecapole Moments (Debye-Ang^3)
      XXXX   -2527.5697   XXXY      12.2570   XXYY    -492.7723
      XYYY     -12.6895   YYYY    -111.0951   XXXZ       0.0000
      XXYZ       0.0000   XYYZ       0.0000   YYYZ       0.0000
      XXZZ    -492.0793   XYZZ      -4.3797   YYZZ     -33.9670
      XZZZ       0.0000   YZZZ       0.0000   ZZZZ     -94.3872
 -----------------------------------------------------------------
 Calculating analytic gradient of the SCF energy
 Gradient of SCF Energy
            1           2           3           4
    1  -0.0013858   0.0013858  -0.0008684   0.0008684
    2   0.0021302  -0.0021302   0.0005477  -0.0005477
    3   0.0000000  -0.0000000   0.0000000  -0.0000000
 Max gradient component =       2.130E-03
 RMS gradient           =       1.119E-03
 Gradient time:  CPU 5.26 s  wall 5.26 s
 Geometry Optimization Parameters
   NAtoms,    NIC,     NZ,  NCons,   NDum,   NFix, NCnnct, MaxDiis
        4      14       4       0       0       0       0       0

 Cartesian Hessian Update
 Hessian Updated using BFGS Update


** GEOMETRY OPTIMIZATION IN DELOCALIZED INTERNAL COORDINATES **
   Searching for a Minimum

   Optimization Cycle:   6

                       Coordinates (Angstroms)
     ATOM                X               Y               Z
      1  N         0.3112872857   -0.4701717161    0.0000000000
      2  N        -0.3112872857    0.4701717161    0.0000000000
      3  I        -2.8021782597   -0.0369531144    0.0000000000
      4  I         2.8021782597    0.0369531144    0.0000000000
   Point Group: c2h   Number of degrees of freedom:     3


   Energy is -13948.513850207

 Hessian Updated using BFGS Update

  3 Hessian modes will be used to form the next step
  Hessian Eigenvalues:
     0.017656    0.294690    0.875883

 Minimum Search - Taking Simple RFO Step
 Searching for Lamda that Minimizes Along All modes
 Value Taken    Lamda =  -0.00010968
 Step Taken.  Stepsize is  0.074600

                             Maximum     Tolerance    Cnvgd?
         Gradient           0.001887      0.000300      NO
         Displacement       0.060918      0.001200      NO
         Energy change     -0.000178      0.000001      NO


 New Cartesian Coordinates Obtained by Inverse Iteration

 Displacement from previous Coordinates is:  0.072426
 ----------------------------------------------------------------
             Standard Nuclear Orientation (Angstroms)
    I     Atom           X                Y                Z
 ----------------------------------------------------------------
    1      N       0.3128245103    -0.4718182374     0.0000000000
    2      N      -0.3128245103     0.4718182374     0.0000000000
    3      I      -2.7751747801    -0.0365219480     0.0000000000
    4      I       2.7751747801     0.0365219480     0.0000000000
 ----------------------------------------------------------------
 Molecular Point Group                 C2h   NOp =  4
 Largest Abelian Subgroup              C2h   NOp =  4
 Nuclear Repulsion Energy =   572.7689445950 hartrees
 There are       60 alpha and       60 beta electrons
 Applying Cartesian multipole field
    Component          Value
    ---------          -----
     (2,0,0)        1.00000E-11
     (0,2,0)        2.00000E-11
     (0,0,2)       -3.00000E-11
 Nucleus-field energy     =     0.0000000294 hartrees
 Requested basis set is 6-311++G(d,p)
 There are 60 shells and 168 basis functions
 A cutoff of  1.0D-11 yielded   1259 shell pairs
 There are     10589 function pairs (     12105 Cartesian)
 Smallest overlap matrix eigenvalue = 1.93E-04
 Guess MOs from SCF MO coefficient file

 -----------------------------------------------------------------------
  General SCF calculation program by
  Eric Jon Sundstrom, Paul Horn, Yuezhi Mao, Dmitri Zuev, Alec White,
  David Stuck, Shaama M.S., Shane Yost, Joonho Lee, David Small,
  Daniel Levine, Susi Lehtola, Hugh Burton, Evgeny Epifanovsky
 -----------------------------------------------------------------------
 Exchange:     0.2000 Hartree-Fock + 0.0800 Slater + 0.7200 B88
 Correlation:  0.1900 VWN1RPA + 0.8100 LYP
 Using SG-1 standard quadrature grid
 A restricted SCF calculation will be
 performed using DIIS
 SCF converges when DIIS error is below 1.0e-08
 ---------------------------------------
  Cycle       Energy         DIIS error
 ---------------------------------------
    1  -13948.5137228742      1.48e-04  
    2  -13948.5138946585      3.74e-05  
    3  -13948.5138944740      4.78e-05  
    4  -13948.5139032947      8.50e-06  
    5  -13948.5139035570      3.20e-06  
    6  -13948.5139035953      6.52e-07  
    7  -13948.5139035976      1.07e-07  
    8  -13948.5139035969      3.23e-07  
    9  -13948.5139035977      2.93e-08  
   10  -13948.5139035977      6.75e-09  Convergence criterion met
 ---------------------------------------
 SCF time:   CPU 14.21s  wall 14.00s 
 SCF   energy in the final basis set =   -13948.5139035977
 Total energy in the final basis set =   -13948.5139035977

 --------------------------------------------------------------
             Orbital Energies (a.u.) and Symmetries
 --------------------------------------------------------------

 Alpha MOs, Restricted
 -- Occupied --                  
*******-1165.89 -176.33 -176.33 -165.73 -165.73 -165.73 -165.73
  1 Bu    1 Ag    2 Bu    2 Ag    3 Ag    3 Bu    1 Au    1 Bg                 
-165.73 -165.73  -35.82  -35.82  -31.32  -31.32  -31.31  -31.31
  4 Ag    4 Bu    5 Bu    5 Ag    6 Ag    6 Bu    2 Au    2 Bg                 
-31.309 -31.309 -22.967 -22.967 -22.965 -22.965 -22.965 -22.965
  7 Ag    7 Bu    8 Bu    8 Ag    3 Au    3 Bg    9 Ag    9 Bu                 
-22.960 -22.960 -22.960 -22.960 -14.463 -14.462  -6.371  -6.371
 10 Bu    4 Bg   10 Ag    4 Au   11 Ag   11 Bu   12 Bu   12 Ag                 
 -4.786  -4.786  -4.767  -4.767  -4.767  -4.767  -2.050  -2.050
 13 Ag   13 Bu   14 Bu   14 Ag    5 Bg    5 Au   15 Ag   15 Bu                 
 -2.046  -2.046  -2.045  -2.045  -2.030  -2.030  -2.029  -2.029
 16 Ag   16 Bu    6 Au    6 Bg   17 Bu   17 Ag    7 Bg    7 Au                 
 -1.158  -0.680  -0.654  -0.591  -0.506  -0.499  -0.479  -0.293
 18 Ag   18 Bu   19 Ag   19 Bu   20 Bu    8 Au   20 Ag    8 Bg                 
 -0.291  -0.288  -0.288  -0.283
 21 Ag    9 Au   21 Bu   22 Ag                                                 
 -- Virtual --                   
 -0.223  -0.083  -0.072   0.074   0.076   0.083   0.095   0.121
 22 Bu    9 Bg   23 Ag   24 Ag   23 Bu   10 Au   24 Bu   25 Ag                 
  0.145   0.148   0.170   0.189   0.198   0.208   0.214   0.215
 26 Ag   10 Bg   25 Bu   27 Ag   11 Bg   28 Ag   11 Au   26 Bu                 
  0.232   0.305   0.358   0.373   0.382   0.387   0.404   0.413
 27 Bu   29 Ag   28 Bu   12 Bg   29 Bu   12 Au   30 Ag   13 Bg                 
  0.415   0.438   0.490   0.493   0.520   0.579   0.672   0.699
 13 Au   30 Bu   31 Ag   31 Bu   32 Ag   32 Bu   33 Ag   14 Au                 
  0.793   0.798   0.829   0.910   0.999   1.199   1.259   1.264
 14 Bg   33 Bu   34 Ag   34 Bu   35 Ag   35 Bu   36 Ag   15 Bg                 
  1.269   1.273   1.283   1.316   1.635   1.655   1.679   1.794
 36 Bu   15 Au   37 Ag   37 Bu   16 Au   16 Bg   38 Bu   38 Ag                 
  2.104   2.188   2.450   2.780   2.793   3.055   3.627   3.665
 17 Au   39 Bu   39 Ag   17 Bg   40 Ag   40 Bu   18 Au   41 Bu                 
  3.887   3.909   3.944   3.948   3.951   3.956   3.961   3.961
 18 Bg   41 Ag   19 Au   19 Bg   42 Ag   20 Au   20 Bg   42 Bu                 
  3.972   4.008   4.053   4.082   4.092   4.246   4.339   4.628
 43 Bu   43 Ag   44 Ag   44 Bu   45 Ag   46 Ag   45 Bu   46 Bu                 
  5.953   5.963   5.968   5.969   5.995   6.006  27.676  27.771
 21 Bg   21 Au   47 Ag   47 Bu   48 Ag   48 Bu   49 Ag   49 Bu                 
 28.302  28.308  28.312  28.313  28.333  28.335  28.515  28.517
 22 Bg   22 Au   50 Ag   50 Bu   51 Ag   51 Bu   23 Bg   23 Au                 
 28.520  28.520  28.521  28.522  28.526  28.542  28.573  28.598
 52 Ag   24 Au   24 Bg   52 Bu   53 Bu   53 Ag   54 Ag   54 Bu                 
 35.049  36.034 127.850 127.856 127.858 127.859 127.877 127.883
 55 Ag   55 Bu   25 Bg   25 Au   56 Ag   56 Bu   57 Ag   57 Bu                 
151.499 151.5831901.6551901.743
 58 Ag   58 Bu   59 Ag   59 Bu                                                 

 Beta MOs, Restricted
 -- Occupied --                  
*******-1165.89 -176.33 -176.33 -165.73 -165.73 -165.73 -165.73
  1 Bu    1 Ag    2 Bu    2 Ag    3 Ag    3 Bu    1 Au    1 Bg                 
-165.73 -165.73  -35.82  -35.82  -31.32  -31.32  -31.31  -31.31
  4 Ag    4 Bu    5 Bu    5 Ag    6 Ag    6 Bu    2 Au    2 Bg                 
-31.309 -31.309 -22.967 -22.967 -22.965 -22.965 -22.965 -22.965
  7 Ag    7 Bu    8 Bu    8 Ag    3 Au    3 Bg    9 Ag    9 Bu                 
-22.960 -22.960 -22.960 -22.960 -14.463 -14.462  -6.371  -6.371
 10 Bu    4 Bg   10 Ag    4 Au   11 Ag   11 Bu   12 Bu   12 Ag                 
 -4.786  -4.786  -4.767  -4.767  -4.767  -4.767  -2.050  -2.050
 13 Ag   13 Bu   14 Bu   14 Ag    5 Bg    5 Au   15 Ag   15 Bu                 
 -2.046  -2.046  -2.045  -2.045  -2.030  -2.030  -2.029  -2.029
 16 Ag   16 Bu    6 Au    6 Bg   17 Bu   17 Ag    7 Bg    7 Au                 
 -1.158  -0.680  -0.654  -0.591  -0.506  -0.499  -0.479  -0.293
 18 Ag   18 Bu   19 Ag   19 Bu   20 Bu    8 Au   20 Ag    8 Bg                 
 -0.291  -0.288  -0.288  -0.283
 21 Ag    9 Au   21 Bu   22 Ag                                                 
 -- Virtual --                   
 -0.223  -0.083  -0.072   0.074   0.076   0.083   0.095   0.121
 22 Bu    9 Bg   23 Ag   24 Ag   23 Bu   10 Au   24 Bu   25 Ag                 
  0.145   0.148   0.170   0.189   0.198   0.208   0.214   0.215
 26 Ag   10 Bg   25 Bu   27 Ag   11 Bg   28 Ag   11 Au   26 Bu                 
  0.232   0.305   0.358   0.373   0.382   0.387   0.404   0.413
 27 Bu   29 Ag   28 Bu   12 Bg   29 Bu   12 Au   30 Ag   13 Bg                 
  0.415   0.438   0.490   0.493   0.520   0.579   0.672   0.699
 13 Au   30 Bu   31 Ag   31 Bu   32 Ag   32 Bu   33 Ag   14 Au                 
  0.793   0.798   0.829   0.910   0.999   1.199   1.259   1.264
 14 Bg   33 Bu   34 Ag   34 Bu   35 Ag   35 Bu   36 Ag   15 Bg                 
  1.269   1.273   1.283   1.316   1.635   1.655   1.679   1.794
 36 Bu   15 Au   37 Ag   37 Bu   16 Au   16 Bg   38 Bu   38 Ag                 
  2.104   2.188   2.450   2.780   2.793   3.055   3.627   3.665
 17 Au   39 Bu   39 Ag   17 Bg   40 Ag   40 Bu   18 Au   41 Bu                 
  3.887   3.909   3.944   3.948   3.951   3.956   3.961   3.961
 18 Bg   41 Ag   19 Au   19 Bg   42 Ag   20 Au   20 Bg   42 Bu                 
  3.972   4.008   4.053   4.082   4.092   4.246   4.339   4.628
 43 Bu   43 Ag   44 Ag   44 Bu   45 Ag   46 Ag   45 Bu   46 Bu                 
  5.953   5.963   5.968   5.969   5.995   6.006  27.676  27.771
 21 Bg   21 Au   47 Ag   47 Bu   48 Ag   48 Bu   49 Ag   49 Bu                 
 28.302  28.308  28.312  28.313  28.333  28.335  28.515  28.517
 22 Bg   22 Au   50 Ag   50 Bu   51 Ag   51 Bu   23 Bg   23 Au                 
 28.520  28.520  28.521  28.522  28.526  28.542  28.573  28.598
 52 Ag   24 Au   24 Bg   52 Bu   53 Bu   53 Ag   54 Ag   54 Bu                 
 35.049  36.034 127.850 127.856 127.858 127.859 127.877 127.883
 55 Ag   55 Bu   25 Bg   25 Au   56 Ag   56 Bu   57 Ag   57 Bu                 
151.499 151.5831901.6551901.743
 58 Ag   58 Bu   59 Ag   59 Bu                                                 
 --------------------------------------------------------------

          Ground-State Mulliken Net Atomic Charges

     Atom                 Charge (a.u.)
  ----------------------------------------
      1 N                    -0.020506
      2 N                    -0.020507
      3 I                     0.020507
      4 I                     0.020506
  ----------------------------------------
  Sum of atomic charges =     0.000000

 -----------------------------------------------------------------
                    Cartesian Multipole Moments
 -----------------------------------------------------------------
    Charge (ESU x 10^10)
                 0.0000
    Dipole Moment (Debye)
         X      -0.0000      Y      -0.0000      Z       0.0000
       Tot       0.0000
    Quadrupole Moments (Debye-Ang)
        XX     -62.9081     XY       1.1352     YY     -70.1770
        XZ       0.0000     YZ      -0.0000     ZZ     -68.9294
    Octopole Moments (Debye-Ang^2)
       XXX      -0.0000    XXY      -0.0000    XYY      -0.0000
       YYY      -0.0000    XXZ       0.0000    XYZ      -0.0000
       YYZ      -0.0000    XZZ      -0.0000    YZZ      -0.0000
       ZZZ       0.0000
    Hexadecapole Moments (Debye-Ang^3)
      XXXX   -2479.3889   XXXY      12.4970   XXYY    -483.7256
      XYYY     -12.2974   YYYY    -111.1351   XXXZ       0.0000
      XXYZ      -0.0000   XYYZ       0.0000   YYYZ       0.0000
      XXZZ    -482.9930   XYZZ      -4.2417   YYZZ     -33.9404
      XZZZ       0.0000   YZZZ       0.0000   ZZZZ     -94.2437
 -----------------------------------------------------------------
 Calculating analytic gradient of the SCF energy
 Gradient of SCF Energy
            1           2           3           4
    1   0.0013105  -0.0013105  -0.0001104   0.0001104
    2  -0.0009851   0.0009851   0.0005609  -0.0005610
    3  -0.0000000   0.0000000  -0.0000000  -0.0000000
 Max gradient component =       1.310E-03
 RMS gradient           =       7.088E-04
 Gradient time:  CPU 5.33 s  wall 5.33 s
 Geometry Optimization Parameters
   NAtoms,    NIC,     NZ,  NCons,   NDum,   NFix, NCnnct, MaxDiis
        4      14       4       0       0       0       0       0

 Cartesian Hessian Update
 Hessian Updated using BFGS Update


** GEOMETRY OPTIMIZATION IN DELOCALIZED INTERNAL COORDINATES **
   Searching for a Minimum

   Optimization Cycle:   7

                       Coordinates (Angstroms)
     ATOM                X               Y               Z
      1  N         0.3128245103   -0.4718182374    0.0000000000
      2  N        -0.3128245103    0.4718182374    0.0000000000
      3  I        -2.7751747801   -0.0365219480    0.0000000000
      4  I         2.7751747801    0.0365219480    0.0000000000
   Point Group: c2h   Number of degrees of freedom:     3


   Energy is -13948.513903598

 Hessian Updated using BFGS Update

  3 Hessian modes will be used to form the next step
  Hessian Eigenvalues:
     0.017597    0.279266    0.961929

 Minimum Search - Taking Simple RFO Step
 Searching for Lamda that Minimizes Along All modes
 Value Taken    Lamda =  -0.00000600
 Step Taken.  Stepsize is  0.003857

                             Maximum     Tolerance    Cnvgd?
         Gradient           0.001457      0.000300      NO
         Displacement       0.003796      0.001200      NO
         Energy change     -0.000053      0.000001      NO


 New Cartesian Coordinates Obtained by Inverse Iteration

 Displacement from previous Coordinates is:  0.005914
 ----------------------------------------------------------------
             Standard Nuclear Orientation (Angstroms)
    I     Atom           X                Y                Z
 ----------------------------------------------------------------
    1      N       0.3116324088    -0.4721154880     0.0000000000
    2      N      -0.3116324088     0.4721154880     0.0000000000
    3      I      -2.7733467192    -0.0367340714     0.0000000000
    4      I       2.7733467192     0.0367340714     0.0000000000
 ----------------------------------------------------------------
 Molecular Point Group                 C2h   NOp =  4
 Largest Abelian Subgroup              C2h   NOp =  4
 Nuclear Repulsion Energy =   573.1144170413 hartrees
 There are       60 alpha and       60 beta electrons
 Applying Cartesian multipole field
    Component          Value
    ---------          -----
     (2,0,0)        1.00000E-11
     (0,2,0)        2.00000E-11
     (0,0,2)       -3.00000E-11
 Nucleus-field energy     =     0.0000000294 hartrees
 Requested basis set is 6-311++G(d,p)
 There are 60 shells and 168 basis functions
 A cutoff of  1.0D-11 yielded   1259 shell pairs
 There are     10589 function pairs (     12105 Cartesian)
 Smallest overlap matrix eigenvalue = 1.92E-04
 Guess MOs from SCF MO coefficient file

 -----------------------------------------------------------------------
  General SCF calculation program by
  Eric Jon Sundstrom, Paul Horn, Yuezhi Mao, Dmitri Zuev, Alec White,
  David Stuck, Shaama M.S., Shane Yost, Joonho Lee, David Small,
  Daniel Levine, Susi Lehtola, Hugh Burton, Evgeny Epifanovsky
 -----------------------------------------------------------------------
 Exchange:     0.2000 Hartree-Fock + 0.0800 Slater + 0.7200 B88
 Correlation:  0.1900 VWN1RPA + 0.8100 LYP
 Using SG-1 standard quadrature grid
 A restricted SCF calculation will be
 performed using DIIS
 SCF converges when DIIS error is below 1.0e-08
 ---------------------------------------
  Cycle       Energy         DIIS error
 ---------------------------------------
    1  -13948.5139030084      3.04e-05  
    2  -13948.5139068304      9.45e-06  
    3  -13948.5139066037      1.17e-05  
    4  -13948.5139071606      1.62e-06  
    5  -13948.5139071719      3.30e-07  
    6  -13948.5139071715      3.31e-07  
    7  -13948.5139071721      2.10e-07  
    8  -13948.5139071724      2.18e-08  
    9  -13948.5139071724      1.22e-08  
   10  -13948.5139071724      6.44e-09  Convergence criterion met
 ---------------------------------------
 SCF time:   CPU 14.22s  wall 15.00s 
 SCF   energy in the final basis set =   -13948.5139071724
 Total energy in the final basis set =   -13948.5139071724

 --------------------------------------------------------------
             Orbital Energies (a.u.) and Symmetries
 --------------------------------------------------------------

 Alpha MOs, Restricted
 -- Occupied --                  
*******-1165.89 -176.33 -176.33 -165.73 -165.73 -165.73 -165.73
  1 Bu    1 Ag    2 Bu    2 Ag    3 Ag    3 Bu    1 Au    1 Bg                 
-165.73 -165.73  -35.82  -35.82  -31.32  -31.32  -31.31  -31.31
  4 Ag    4 Bu    5 Bu    5 Ag    6 Ag    6 Bu    2 Au    2 Bg                 
-31.309 -31.309 -22.967 -22.967 -22.965 -22.965 -22.965 -22.965
  7 Ag    7 Bu    8 Bu    8 Ag    3 Au    3 Bg    9 Ag    9 Bu                 
-22.960 -22.960 -22.960 -22.960 -14.463 -14.462  -6.371  -6.371
 10 Bu    4 Bg   10 Ag    4 Au   11 Ag   11 Bu   12 Bu   12 Ag                 
 -4.786  -4.786  -4.767  -4.767  -4.767  -4.767  -2.050  -2.050
 13 Ag   13 Bu   14 Bu   14 Ag    5 Bg    5 Au   15 Ag   15 Bu                 
 -2.046  -2.045  -2.045  -2.045  -2.030  -2.030  -2.029  -2.029
 16 Ag   16 Bu    6 Au    6 Bg   17 Bu   17 Ag    7 Bg    7 Au                 
 -1.159  -0.680  -0.654  -0.591  -0.507  -0.500  -0.479  -0.293
 18 Ag   18 Bu   19 Ag   19 Bu   20 Bu    8 Au   20 Ag    8 Bg                 
 -0.291  -0.288  -0.288  -0.283
 21 Ag    9 Au   21 Bu   22 Ag                                                 
 -- Virtual --                   
 -0.222  -0.083  -0.072   0.074   0.076   0.083   0.095   0.121
 22 Bu    9 Bg   23 Ag   24 Ag   23 Bu   10 Au   24 Bu   25 Ag                 
  0.145   0.148   0.170   0.189   0.198   0.208   0.214   0.215
 26 Ag   10 Bg   25 Bu   27 Ag   11 Bg   28 Ag   11 Au   26 Bu                 
  0.232   0.305   0.358   0.373   0.383   0.387   0.404   0.413
 27 Bu   29 Ag   28 Bu   12 Bg   29 Bu   12 Au   30 Ag   13 Bg                 
  0.415   0.438   0.489   0.493   0.520   0.579   0.672   0.699
 13 Au   30 Bu   31 Ag   31 Bu   32 Ag   32 Bu   33 Ag   14 Au                 
  0.793   0.798   0.829   0.911   0.999   1.200   1.259   1.264
 14 Bg   33 Bu   34 Ag   34 Bu   35 Ag   35 Bu   36 Ag   15 Bg                 
  1.269   1.273   1.283   1.316   1.635   1.655   1.679   1.794
 36 Bu   15 Au   37 Ag   37 Bu   16 Au   16 Bg   38 Bu   38 Ag                 
  2.104   2.188   2.451   2.781   2.794   3.056   3.627   3.665
 17 Au   39 Bu   39 Ag   17 Bg   40 Ag   40 Bu   18 Au   41 Bu                 
  3.887   3.909   3.944   3.948   3.951   3.956   3.961   3.961
 18 Bg   41 Ag   19 Au   19 Bg   42 Ag   20 Au   20 Bg   42 Bu                 
  3.971   4.009   4.053   4.083   4.093   4.246   4.339   4.626
 43 Bu   43 Ag   44 Ag   44 Bu   45 Ag   46 Ag   45 Bu   46 Bu                 
  5.953   5.963   5.969   5.969   5.995   6.006  27.676  27.772
 21 Bg   21 Au   47 Ag   47 Bu   48 Ag   48 Bu   49 Ag   49 Bu                 
 28.302  28.309  28.312  28.313  28.333  28.335  28.515  28.517
 22 Bg   22 Au   50 Ag   50 Bu   51 Ag   51 Bu   23 Bg   23 Au                 
 28.520  28.520  28.521  28.522  28.526  28.542  28.573  28.598
 52 Ag   24 Au   24 Bg   52 Bu   53 Bu   53 Ag   54 Ag   54 Bu                 
 35.049  36.039 127.850 127.856 127.858 127.859 127.877 127.883
 55 Ag   55 Bu   25 Bg   25 Au   56 Ag   56 Bu   57 Ag   57 Bu                 
151.499 151.5831901.6561901.743
 58 Ag   58 Bu   59 Ag   59 Bu                                                 

 Beta MOs, Restricted
 -- Occupied --                  
*******-1165.89 -176.33 -176.33 -165.73 -165.73 -165.73 -165.73
  1 Bu    1 Ag    2 Bu    2 Ag    3 Ag    3 Bu    1 Au    1 Bg                 
-165.73 -165.73  -35.82  -35.82  -31.32  -31.32  -31.31  -31.31
  4 Ag    4 Bu    5 Bu    5 Ag    6 Ag    6 Bu    2 Au    2 Bg                 
-31.309 -31.309 -22.967 -22.967 -22.965 -22.965 -22.965 -22.965
  7 Ag    7 Bu    8 Bu    8 Ag    3 Au    3 Bg    9 Ag    9 Bu                 
-22.960 -22.960 -22.960 -22.960 -14.463 -14.462  -6.371  -6.371
 10 Bu    4 Bg   10 Ag    4 Au   11 Ag   11 Bu   12 Bu   12 Ag                 
 -4.786  -4.786  -4.767  -4.767  -4.767  -4.767  -2.050  -2.050
 13 Ag   13 Bu   14 Bu   14 Ag    5 Bg    5 Au   15 Ag   15 Bu                 
 -2.046  -2.045  -2.045  -2.045  -2.030  -2.030  -2.029  -2.029
 16 Ag   16 Bu    6 Au    6 Bg   17 Bu   17 Ag    7 Bg    7 Au                 
 -1.159  -0.680  -0.654  -0.591  -0.507  -0.500  -0.479  -0.293
 18 Ag   18 Bu   19 Ag   19 Bu   20 Bu    8 Au   20 Ag    8 Bg                 
 -0.291  -0.288  -0.288  -0.283
 21 Ag    9 Au   21 Bu   22 Ag                                                 
 -- Virtual --                   
 -0.222  -0.083  -0.072   0.074   0.076   0.083   0.095   0.121
 22 Bu    9 Bg   23 Ag   24 Ag   23 Bu   10 Au   24 Bu   25 Ag                 
  0.145   0.148   0.170   0.189   0.198   0.208   0.214   0.215
 26 Ag   10 Bg   25 Bu   27 Ag   11 Bg   28 Ag   11 Au   26 Bu                 
  0.232   0.305   0.358   0.373   0.383   0.387   0.404   0.413
 27 Bu   29 Ag   28 Bu   12 Bg   29 Bu   12 Au   30 Ag   13 Bg                 
  0.415   0.438   0.489   0.493   0.520   0.579   0.672   0.699
 13 Au   30 Bu   31 Ag   31 Bu   32 Ag   32 Bu   33 Ag   14 Au                 
  0.793   0.798   0.829   0.911   0.999   1.200   1.259   1.264
 14 Bg   33 Bu   34 Ag   34 Bu   35 Ag   35 Bu   36 Ag   15 Bg                 
  1.269   1.273   1.283   1.316   1.635   1.655   1.679   1.794
 36 Bu   15 Au   37 Ag   37 Bu   16 Au   16 Bg   38 Bu   38 Ag                 
  2.104   2.188   2.451   2.781   2.794   3.056   3.627   3.665
 17 Au   39 Bu   39 Ag   17 Bg   40 Ag   40 Bu   18 Au   41 Bu                 
  3.887   3.909   3.944   3.948   3.951   3.956   3.961   3.961
 18 Bg   41 Ag   19 Au   19 Bg   42 Ag   20 Au   20 Bg   42 Bu                 
  3.971   4.009   4.053   4.083   4.093   4.246   4.339   4.626
 43 Bu   43 Ag   44 Ag   44 Bu   45 Ag   46 Ag   45 Bu   46 Bu                 
  5.953   5.963   5.969   5.969   5.995   6.006  27.676  27.772
 21 Bg   21 Au   47 Ag   47 Bu   48 Ag   48 Bu   49 Ag   49 Bu                 
 28.302  28.309  28.312  28.313  28.333  28.335  28.515  28.517
 22 Bg   22 Au   50 Ag   50 Bu   51 Ag   51 Bu   23 Bg   23 Au                 
 28.520  28.520  28.521  28.522  28.526  28.542  28.573  28.598
 52 Ag   24 Au   24 Bg   52 Bu   53 Bu   53 Ag   54 Ag   54 Bu                 
 35.049  36.039 127.850 127.856 127.858 127.859 127.877 127.883
 55 Ag   55 Bu   25 Bg   25 Au   56 Ag   56 Bu   57 Ag   57 Bu                 
151.499 151.5831901.6561901.743
 58 Ag   58 Bu   59 Ag   59 Bu                                                 
 --------------------------------------------------------------

          Ground-State Mulliken Net Atomic Charges

     Atom                 Charge (a.u.)
  ----------------------------------------
      1 N                    -0.020184
      2 N                    -0.020184
      3 I                     0.020184
      4 I                     0.020184
  ----------------------------------------
  Sum of atomic charges =     0.000000

 -----------------------------------------------------------------
                    Cartesian Multipole Moments
 -----------------------------------------------------------------
    Charge (ESU x 10^10)
                 0.0000
    Dipole Moment (Debye)
         X       0.0000      Y       0.0000      Z       0.0000
       Tot       0.0000
    Quadrupole Moments (Debye-Ang)
        XX     -62.9275     XY       1.1387     YY     -70.1747
        XZ       0.0000     YZ       0.0000     ZZ     -68.9276
    Octopole Moments (Debye-Ang^2)
       XXX       0.0000    XXY       0.0000    XYY       0.0000
       YYY       0.0000    XXZ       0.0000    XYZ      -0.0000
       YYZ       0.0000    XZZ       0.0000    YZZ       0.0000
       ZZZ      -0.0000
    Hexadecapole Moments (Debye-Ang^3)
      XXXX   -2476.5453   XXXY      12.4783   XXYY    -483.1149
      XYYY     -12.3985   YYYY    -111.1527   XXXZ       0.0000
      XXYZ       0.0000   XYYZ       0.0000   YYYZ       0.0000
      XXZZ    -482.4078   XYZZ      -4.2752   YYZZ     -33.9425
      XZZZ       0.0000   YZZZ       0.0000   ZZZZ     -94.2426
 -----------------------------------------------------------------
 Calculating analytic gradient of the SCF energy
 Gradient of SCF Energy
            1           2           3           4
    1   0.0000681  -0.0000681   0.0000299  -0.0000299
    2   0.0005525  -0.0005525   0.0005275  -0.0005275
    3  -0.0000000   0.0000000  -0.0000000   0.0000000
 Max gradient component =       5.525E-04
 RMS gradient           =       3.133E-04
 Gradient time:  CPU 5.34 s  wall 5.34 s
 Geometry Optimization Parameters
   NAtoms,    NIC,     NZ,  NCons,   NDum,   NFix, NCnnct, MaxDiis
        4      14       4       0       0       0       0       0

 Cartesian Hessian Update
 Hessian Updated using BFGS Update


** GEOMETRY OPTIMIZATION IN DELOCALIZED INTERNAL COORDINATES **
   Searching for a Minimum

   Optimization Cycle:   8

                       Coordinates (Angstroms)
     ATOM                X               Y               Z
      1  N         0.3116324088   -0.4721154880    0.0000000000
      2  N        -0.3116324088    0.4721154880    0.0000000000
      3  I        -2.7733467192   -0.0367340714    0.0000000000
      4  I         2.7733467192    0.0367340714    0.0000000000
   Point Group: c2h   Number of degrees of freedom:     3


   Energy is -13948.513907172

 Hessian Updated using BFGS Update

  3 Hessian modes will be used to form the next step
  Hessian Eigenvalues:
     0.018011    0.155762    1.364889

 Minimum Search - Taking Simple RFO Step
 Searching for Lamda that Minimizes Along All modes
 Value Taken    Lamda =  -0.00000213
 Step Taken.  Stepsize is  0.004401

                             Maximum     Tolerance    Cnvgd?
         Gradient           0.000622      0.000300      NO
         Displacement       0.003098      0.001200      NO
         Energy change     -0.000004      0.000001      NO


 New Cartesian Coordinates Obtained by Inverse Iteration

 Displacement from previous Coordinates is:  0.003411
 ----------------------------------------------------------------
             Standard Nuclear Orientation (Angstroms)
    I     Atom           X                Y                Z
 ----------------------------------------------------------------
    1      N       0.3105920512    -0.4727798674     0.0000000000
    2      N      -0.3105920512     0.4727798674     0.0000000000
    3      I      -2.7731397378    -0.0369830879     0.0000000000
    4      I       2.7731397378     0.0369830879     0.0000000000
 ----------------------------------------------------------------
 Molecular Point Group                 C2h   NOp =  4
 Largest Abelian Subgroup              C2h   NOp =  4
 Nuclear Repulsion Energy =   573.1202411422 hartrees
 There are       60 alpha and       60 beta electrons
 Applying Cartesian multipole field
    Component          Value
    ---------          -----
     (2,0,0)        1.00000E-11
     (0,2,0)        2.00000E-11
     (0,0,2)       -3.00000E-11
 Nucleus-field energy     =     0.0000000294 hartrees
 Requested basis set is 6-311++G(d,p)
 There are 60 shells and 168 basis functions
 A cutoff of  1.0D-11 yielded   1259 shell pairs
 There are     10589 function pairs (     12105 Cartesian)
 Smallest overlap matrix eigenvalue = 1.93E-04
 Guess MOs from SCF MO coefficient file

 -----------------------------------------------------------------------
  General SCF calculation program by
  Eric Jon Sundstrom, Paul Horn, Yuezhi Mao, Dmitri Zuev, Alec White,
  David Stuck, Shaama M.S., Shane Yost, Joonho Lee, David Small,
  Daniel Levine, Susi Lehtola, Hugh Burton, Evgeny Epifanovsky
 -----------------------------------------------------------------------
 Exchange:     0.2000 Hartree-Fock + 0.0800 Slater + 0.7200 B88
 Correlation:  0.1900 VWN1RPA + 0.8100 LYP
 Using SG-1 standard quadrature grid
 A restricted SCF calculation will be
 performed using DIIS
 SCF converges when DIIS error is below 1.0e-08
 ---------------------------------------
  Cycle       Energy         DIIS error
 ---------------------------------------
    1  -13948.5139044294      2.80e-05  
    2  -13948.5139086097      3.59e-06  
    3  -13948.5139086619      1.97e-06  
    4  -13948.5139086705      1.40e-06  
    5  -13948.5139086794      2.12e-07  
    6  -13948.5139086794      6.47e-08  
    7  -13948.5139086795      8.76e-08  
    8  -13948.5139086794      1.83e-08  
    9  -13948.5139086793      2.23e-09  Convergence criterion met
 ---------------------------------------
 SCF time:   CPU 12.79s  wall 13.00s 
 SCF   energy in the final basis set =   -13948.5139086793
 Total energy in the final basis set =   -13948.5139086793

 --------------------------------------------------------------
             Orbital Energies (a.u.) and Symmetries
 --------------------------------------------------------------

 Alpha MOs, Restricted
 -- Occupied --                  
*******-1165.89 -176.33 -176.33 -165.73 -165.73 -165.73 -165.73
  1 Bu    1 Ag    2 Bu    2 Ag    3 Ag    3 Bu    1 Au    1 Bg                 
-165.73 -165.73  -35.82  -35.82  -31.32  -31.32  -31.31  -31.31
  4 Ag    4 Bu    5 Bu    5 Ag    6 Ag    6 Bu    2 Au    2 Bg                 
-31.309 -31.309 -22.967 -22.967 -22.965 -22.965 -22.965 -22.965
  7 Ag    7 Bu    8 Bu    8 Ag    3 Au    3 Bg    9 Ag    9 Bu                 
-22.960 -22.960 -22.960 -22.960 -14.463 -14.462  -6.371  -6.371
 10 Bu    4 Bg   10 Ag    4 Au   11 Ag   11 Bu   12 Bu   12 Ag                 
 -4.786  -4.786  -4.767  -4.767  -4.767  -4.767  -2.050  -2.050
 13 Ag   13 Bu   14 Bu   14 Ag    5 Bg    5 Au   15 Ag   15 Bu                 
 -2.046  -2.045  -2.045  -2.045  -2.030  -2.030  -2.029  -2.029
 16 Ag   16 Bu    6 Au    6 Bg   17 Bu   17 Ag    7 Bg    7 Au                 
 -1.159  -0.680  -0.654  -0.591  -0.507  -0.500  -0.479  -0.293
 18 Ag   18 Bu   19 Ag   19 Bu   20 Bu    8 Au   20 Ag    8 Bg                 
 -0.291  -0.288  -0.288  -0.283
 21 Ag    9 Au   21 Bu   22 Ag                                                 
 -- Virtual --                   
 -0.223  -0.083  -0.072   0.074   0.076   0.083   0.095   0.121
 22 Bu    9 Bg   23 Ag   24 Ag   23 Bu   10 Au   24 Bu   25 Ag                 
  0.145   0.148   0.170   0.189   0.198   0.208   0.214   0.215
 26 Ag   10 Bg   25 Bu   27 Ag   11 Bg   28 Ag   11 Au   26 Bu                 
  0.232   0.305   0.358   0.373   0.383   0.387   0.404   0.413
 27 Bu   29 Ag   28 Bu   12 Bg   29 Bu   12 Au   30 Ag   13 Bg                 
  0.415   0.438   0.489   0.493   0.520   0.579   0.672   0.699
 13 Au   30 Bu   31 Ag   31 Bu   32 Ag   32 Bu   33 Ag   14 Au                 
  0.793   0.799   0.829   0.911   0.999   1.200   1.259   1.264
 14 Bg   33 Bu   34 Ag   34 Bu   35 Ag   35 Bu   36 Ag   15 Bg                 
  1.269   1.273   1.283   1.316   1.635   1.655   1.679   1.794
 36 Bu   15 Au   37 Ag   37 Bu   16 Au   16 Bg   38 Bu   38 Ag                 
  2.104   2.188   2.451   2.781   2.794   3.056   3.627   3.665
 17 Au   39 Bu   39 Ag   17 Bg   40 Ag   40 Bu   18 Au   41 Bu                 
  3.887   3.909   3.944   3.948   3.951   3.956   3.961   3.961
 18 Bg   41 Ag   19 Au   19 Bg   42 Ag   20 Au   20 Bg   42 Bu                 
  3.971   4.009   4.053   4.083   4.093   4.245   4.339   4.626
 43 Bu   43 Ag   44 Ag   44 Bu   45 Ag   46 Ag   45 Bu   46 Bu                 
  5.953   5.963   5.969   5.969   5.995   6.006  27.675  27.772
 21 Bg   21 Au   47 Ag   47 Bu   48 Ag   48 Bu   49 Ag   49 Bu                 
 28.302  28.309  28.312  28.313  28.333  28.335  28.515  28.517
 22 Bg   22 Au   50 Ag   50 Bu   51 Ag   51 Bu   23 Bg   23 Au                 
 28.520  28.520  28.521  28.522  28.526  28.542  28.573  28.598
 52 Ag   24 Au   24 Bg   52 Bu   53 Bu   53 Ag   54 Ag   54 Bu                 
 35.049  36.039 127.850 127.856 127.858 127.859 127.877 127.883
 55 Ag   55 Bu   25 Bg   25 Au   56 Ag   56 Bu   57 Ag   57 Bu                 
151.499 151.5831901.6551901.743
 58 Ag   58 Bu   59 Ag   59 Bu                                                 

 Beta MOs, Restricted
 -- Occupied --                  
*******-1165.89 -176.33 -176.33 -165.73 -165.73 -165.73 -165.73
  1 Bu    1 Ag    2 Bu    2 Ag    3 Ag    3 Bu    1 Au    1 Bg                 
-165.73 -165.73  -35.82  -35.82  -31.32  -31.32  -31.31  -31.31
  4 Ag    4 Bu    5 Bu    5 Ag    6 Ag    6 Bu    2 Au    2 Bg                 
-31.309 -31.309 -22.967 -22.967 -22.965 -22.965 -22.965 -22.965
  7 Ag    7 Bu    8 Bu    8 Ag    3 Au    3 Bg    9 Ag    9 Bu                 
-22.960 -22.960 -22.960 -22.960 -14.463 -14.462  -6.371  -6.371
 10 Bu    4 Bg   10 Ag    4 Au   11 Ag   11 Bu   12 Bu   12 Ag                 
 -4.786  -4.786  -4.767  -4.767  -4.767  -4.767  -2.050  -2.050
 13 Ag   13 Bu   14 Bu   14 Ag    5 Bg    5 Au   15 Ag   15 Bu                 
 -2.046  -2.045  -2.045  -2.045  -2.030  -2.030  -2.029  -2.029
 16 Ag   16 Bu    6 Au    6 Bg   17 Bu   17 Ag    7 Bg    7 Au                 
 -1.159  -0.680  -0.654  -0.591  -0.507  -0.500  -0.479  -0.293
 18 Ag   18 Bu   19 Ag   19 Bu   20 Bu    8 Au   20 Ag    8 Bg                 
 -0.291  -0.288  -0.288  -0.283
 21 Ag    9 Au   21 Bu   22 Ag                                                 
 -- Virtual --                   
 -0.223  -0.083  -0.072   0.074   0.076   0.083   0.095   0.121
 22 Bu    9 Bg   23 Ag   24 Ag   23 Bu   10 Au   24 Bu   25 Ag                 
  0.145   0.148   0.170   0.189   0.198   0.208   0.214   0.215
 26 Ag   10 Bg   25 Bu   27 Ag   11 Bg   28 Ag   11 Au   26 Bu                 
  0.232   0.305   0.358   0.373   0.383   0.387   0.404   0.413
 27 Bu   29 Ag   28 Bu   12 Bg   29 Bu   12 Au   30 Ag   13 Bg                 
  0.415   0.438   0.489   0.493   0.520   0.579   0.672   0.699
 13 Au   30 Bu   31 Ag   31 Bu   32 Ag   32 Bu   33 Ag   14 Au                 
  0.793   0.799   0.829   0.911   0.999   1.200   1.259   1.264
 14 Bg   33 Bu   34 Ag   34 Bu   35 Ag   35 Bu   36 Ag   15 Bg                 
  1.269   1.273   1.283   1.316   1.635   1.655   1.679   1.794
 36 Bu   15 Au   37 Ag   37 Bu   16 Au   16 Bg   38 Bu   38 Ag                 
  2.104   2.188   2.451   2.781   2.794   3.056   3.627   3.665
 17 Au   39 Bu   39 Ag   17 Bg   40 Ag   40 Bu   18 Au   41 Bu                 
  3.887   3.909   3.944   3.948   3.951   3.956   3.961   3.961
 18 Bg   41 Ag   19 Au   19 Bg   42 Ag   20 Au   20 Bg   42 Bu                 
  3.971   4.009   4.053   4.083   4.093   4.245   4.339   4.626
 43 Bu   43 Ag   44 Ag   44 Bu   45 Ag   46 Ag   45 Bu   46 Bu                 
  5.953   5.963   5.969   5.969   5.995   6.006  27.675  27.772
 21 Bg   21 Au   47 Ag   47 Bu   48 Ag   48 Bu   49 Ag   49 Bu                 
 28.302  28.309  28.312  28.313  28.333  28.335  28.515  28.517
 22 Bg   22 Au   50 Ag   50 Bu   51 Ag   51 Bu   23 Bg   23 Au                 
 28.520  28.520  28.521  28.522  28.526  28.542  28.573  28.598
 52 Ag   24 Au   24 Bg   52 Bu   53 Bu   53 Ag   54 Ag   54 Bu                 
 35.049  36.039 127.850 127.856 127.858 127.859 127.877 127.883
 55 Ag   55 Bu   25 Bg   25 Au   56 Ag   56 Bu   57 Ag   57 Bu                 
151.499 151.5831901.6551901.743
 58 Ag   58 Bu   59 Ag   59 Bu                                                 
 --------------------------------------------------------------

          Ground-State Mulliken Net Atomic Charges

     Atom                 Charge (a.u.)
  ----------------------------------------
      1 N                    -0.019857
      2 N                    -0.019856
      3 I                     0.019856
      4 I                     0.019856
  ----------------------------------------
  Sum of atomic charges =     0.000000

 -----------------------------------------------------------------
                    Cartesian Multipole Moments
 -----------------------------------------------------------------
    Charge (ESU x 10^10)
                 0.0000
    Dipole Moment (Debye)
         X       0.0000      Y       0.0000      Z      -0.0000
       Tot       0.0000
    Quadrupole Moments (Debye-Ang)
        XX     -62.9372     XY       1.1423     YY     -70.1749
        XZ      -0.0000     YZ       0.0000     ZZ     -68.9297
    Octopole Moments (Debye-Ang^2)
       XXX       0.0000    XXY       0.0000    XYY       0.0000
       YYY       0.0000    XXZ      -0.0000    XYZ       0.0000
       YYZ      -0.0000    XZZ       0.0000    YZZ       0.0000
       ZZZ      -0.0000
    Hexadecapole Moments (Debye-Ang^3)
      XXXX   -2476.3119   XXXY      12.4509   XXYY    -483.0362
      XYYY     -12.5199   YYYY    -111.2015   XXXZ      -0.0000
      XXYZ       0.0000   XYYZ      -0.0000   YYYZ      -0.0000
      XXZZ    -482.3505   XYZZ      -4.3157   YYZZ     -33.9511
      XZZZ      -0.0000   YZZZ      -0.0000   ZZZZ     -94.2497
 -----------------------------------------------------------------
 Calculating analytic gradient of the SCF energy
 Gradient of SCF Energy
            1           2           3           4
    1  -0.0001644   0.0001644   0.0000187  -0.0000187
    2   0.0004337  -0.0004337   0.0004884  -0.0004883
    3  -0.0000000  -0.0000000   0.0000000   0.0000000
 Max gradient component =       4.884E-04
 RMS gradient           =       2.751E-04
 Gradient time:  CPU 5.33 s  wall 5.33 s
 Geometry Optimization Parameters
   NAtoms,    NIC,     NZ,  NCons,   NDum,   NFix, NCnnct, MaxDiis
        4      14       4       0       0       0       0       0

 Cartesian Hessian Update
 Hessian Updated using BFGS Update


** GEOMETRY OPTIMIZATION IN DELOCALIZED INTERNAL COORDINATES **
   Searching for a Minimum

   Optimization Cycle:   9

                       Coordinates (Angstroms)
     ATOM                X               Y               Z
      1  N         0.3105920512   -0.4727798674    0.0000000000
      2  N        -0.3105920512    0.4727798674    0.0000000000
      3  I        -2.7731397378   -0.0369830879    0.0000000000
      4  I         2.7731397378    0.0369830879    0.0000000000
   Point Group: c2h   Number of degrees of freedom:     3


   Energy is -13948.513908679

 Hessian Updated using BFGS Update

  3 Hessian modes will be used to form the next step
  Hessian Eigenvalues:
     0.017712    0.096827    1.304836

 Minimum Search - Taking Simple RFO Step
 Searching for Lamda that Minimizes Along All modes
 Value Taken    Lamda =   0.00000000
 Step Taken.  Stepsize is  0.002999

                             Maximum     Tolerance    Cnvgd?
         Gradient           0.000456      0.000300      NO
         Displacement       0.002382      0.001200      NO
         Energy change     -0.000002      0.000001      NO


 New Cartesian Coordinates Obtained by Inverse Iteration

 Displacement from previous Coordinates is:  0.002590
 ----------------------------------------------------------------
             Standard Nuclear Orientation (Angstroms)
    I     Atom           X                Y                Z
 ----------------------------------------------------------------
    1      N       0.3098948567    -0.4733520302     0.0000000000
    2      N      -0.3098948567     0.4733520302     0.0000000000
    3      I      -2.7728336930    -0.0371619505     0.0000000000
    4      I       2.7728336930     0.0371619505     0.0000000000
 ----------------------------------------------------------------
 Molecular Point Group                 C2h   NOp =  4
 Largest Abelian Subgroup              C2h   NOp =  4
 Nuclear Repulsion Energy =   573.1504527793 hartrees
 There are       60 alpha and       60 beta electrons
 Applying Cartesian multipole field
    Component          Value
    ---------          -----
     (2,0,0)        1.00000E-11
     (0,2,0)        2.00000E-11
     (0,0,2)       -3.00000E-11
 Nucleus-field energy     =     0.0000000294 hartrees
 Requested basis set is 6-311++G(d,p)
 There are 60 shells and 168 basis functions
 A cutoff of  1.0D-11 yielded   1259 shell pairs
 There are     10589 function pairs (     12105 Cartesian)
 Smallest overlap matrix eigenvalue = 1.93E-04
 Guess MOs from SCF MO coefficient file

 -----------------------------------------------------------------------
  General SCF calculation program by
  Eric Jon Sundstrom, Paul Horn, Yuezhi Mao, Dmitri Zuev, Alec White,
  David Stuck, Shaama M.S., Shane Yost, Joonho Lee, David Small,
  Daniel Levine, Susi Lehtola, Hugh Burton, Evgeny Epifanovsky
 -----------------------------------------------------------------------
 Exchange:     0.2000 Hartree-Fock + 0.0800 Slater + 0.7200 B88
 Correlation:  0.1900 VWN1RPA + 0.8100 LYP
 Using SG-1 standard quadrature grid
 A restricted SCF calculation will be
 performed using DIIS
 SCF converges when DIIS error is below 1.0e-08
 ---------------------------------------
  Cycle       Energy         DIIS error
 ---------------------------------------
    1  -13948.5139068225      2.07e-05  
    2  -13948.5139090462      3.30e-06  
    3  -13948.5139090489      3.40e-06  
    4  -13948.5139090927      1.06e-06  
    5  -13948.5139090976      2.43e-07  
    6  -13948.5139090972      2.75e-07  
    7  -13948.5139090976      1.21e-07  
    8  -13948.5139090977      1.27e-08  
    9  -13948.5139090977      1.06e-08  
   10  -13948.5139090977      8.62e-10  Convergence criterion met
 ---------------------------------------
 SCF time:   CPU 14.20s  wall 15.00s 
 SCF   energy in the final basis set =   -13948.5139090977
 Total energy in the final basis set =   -13948.5139090977

 --------------------------------------------------------------
             Orbital Energies (a.u.) and Symmetries
 --------------------------------------------------------------

 Alpha MOs, Restricted
 -- Occupied --                  
*******-1165.89 -176.33 -176.33 -165.73 -165.73 -165.73 -165.73
  1 Bu    1 Ag    2 Bu    2 Ag    3 Ag    3 Bu    1 Au    1 Bg                 
-165.73 -165.73  -35.82  -35.82  -31.32  -31.32  -31.31  -31.31
  4 Ag    4 Bu    5 Bu    5 Ag    6 Ag    6 Bu    2 Au    2 Bg                 
-31.309 -31.309 -22.967 -22.967 -22.965 -22.965 -22.965 -22.965
  7 Ag    7 Bu    8 Bu    8 Ag    3 Au    3 Bg    9 Ag    9 Bu                 
-22.960 -22.960 -22.960 -22.960 -14.463 -14.462  -6.371  -6.371
 10 Bu    4 Bg   10 Ag    4 Au   11 Ag   11 Bu   12 Bu   12 Ag                 
 -4.786  -4.786  -4.767  -4.767  -4.767  -4.767  -2.050  -2.050
 13 Ag   13 Bu   14 Bu   14 Ag    5 Bg    5 Au   15 Ag   15 Bu                 
 -2.045  -2.045  -2.045  -2.045  -2.030  -2.030  -2.029  -2.029
 16 Ag   16 Bu    6 Au    6 Bg   17 Bu   17 Ag    7 Bg    7 Au                 
 -1.159  -0.680  -0.654  -0.591  -0.507  -0.500  -0.479  -0.293
 18 Ag   18 Bu   19 Ag   19 Bu   20 Bu    8 Au   20 Ag    8 Bg                 
 -0.291  -0.288  -0.288  -0.283
 21 Ag    9 Au   21 Bu   22 Ag                                                 
 -- Virtual --                   
 -0.223  -0.083  -0.073   0.074   0.076   0.083   0.095   0.121
 22 Bu    9 Bg   23 Ag   24 Ag   23 Bu   10 Au   24 Bu   25 Ag                 
  0.145   0.148   0.170   0.189   0.198   0.208   0.214   0.215
 26 Ag   10 Bg   25 Bu   27 Ag   11 Bg   28 Ag   11 Au   26 Bu                 
  0.232   0.305   0.358   0.373   0.383   0.387   0.404   0.412
 27 Bu   29 Ag   28 Bu   12 Bg   29 Bu   12 Au   30 Ag   13 Bg                 
  0.415   0.438   0.489   0.492   0.520   0.579   0.672   0.699
 13 Au   30 Bu   31 Ag   31 Bu   32 Ag   32 Bu   33 Ag   14 Au                 
  0.793   0.799   0.828   0.910   0.999   1.200   1.258   1.264
 14 Bg   33 Bu   34 Ag   34 Bu   35 Ag   35 Bu   36 Ag   15 Bg                 
  1.269   1.273   1.283   1.316   1.635   1.655   1.678   1.794
 36 Bu   15 Au   37 Ag   37 Bu   16 Au   16 Bg   38 Bu   38 Ag                 
  2.104   2.188   2.451   2.781   2.794   3.056   3.627   3.665
 17 Au   39 Bu   39 Ag   17 Bg   40 Ag   40 Bu   18 Au   41 Bu                 
  3.887   3.908   3.944   3.948   3.951   3.956   3.960   3.961
 18 Bg   41 Ag   19 Au   19 Bg   42 Ag   20 Au   20 Bg   42 Bu                 
  3.971   4.009   4.052   4.083   4.093   4.245   4.339   4.627
 43 Bu   43 Ag   44 Ag   44 Bu   45 Ag   46 Ag   45 Bu   46 Bu                 
  5.953   5.963   5.969   5.969   5.995   6.006  27.675  27.772
 21 Bg   21 Au   47 Ag   47 Bu   48 Ag   48 Bu   49 Ag   49 Bu                 
 28.302  28.309  28.312  28.313  28.333  28.335  28.515  28.517
 22 Bg   22 Au   50 Ag   50 Bu   51 Ag   51 Bu   23 Bg   23 Au                 
 28.520  28.520  28.521  28.522  28.526  28.542  28.572  28.598
 52 Ag   24 Au   24 Bg   52 Bu   53 Bu   53 Ag   54 Ag   54 Bu                 
 35.049  36.038 127.850 127.856 127.858 127.859 127.877 127.883
 55 Ag   55 Bu   25 Bg   25 Au   56 Ag   56 Bu   57 Ag   57 Bu                 
151.499 151.5831901.6551901.743
 58 Ag   58 Bu   59 Ag   59 Bu                                                 

 Beta MOs, Restricted
 -- Occupied --                  
*******-1165.89 -176.33 -176.33 -165.73 -165.73 -165.73 -165.73
  1 Bu    1 Ag    2 Bu    2 Ag    3 Ag    3 Bu    1 Au    1 Bg                 
-165.73 -165.73  -35.82  -35.82  -31.32  -31.32  -31.31  -31.31
  4 Ag    4 Bu    5 Bu    5 Ag    6 Ag    6 Bu    2 Au    2 Bg                 
-31.309 -31.309 -22.967 -22.967 -22.965 -22.965 -22.965 -22.965
  7 Ag    7 Bu    8 Bu    8 Ag    3 Au    3 Bg    9 Ag    9 Bu                 
-22.960 -22.960 -22.960 -22.960 -14.463 -14.462  -6.371  -6.371
 10 Bu    4 Bg   10 Ag    4 Au   11 Ag   11 Bu   12 Bu   12 Ag                 
 -4.786  -4.786  -4.767  -4.767  -4.767  -4.767  -2.050  -2.050
 13 Ag   13 Bu   14 Bu   14 Ag    5 Bg    5 Au   15 Ag   15 Bu                 
 -2.045  -2.045  -2.045  -2.045  -2.030  -2.030  -2.029  -2.029
 16 Ag   16 Bu    6 Au    6 Bg   17 Bu   17 Ag    7 Bg    7 Au                 
 -1.159  -0.680  -0.654  -0.591  -0.507  -0.500  -0.479  -0.293
 18 Ag   18 Bu   19 Ag   19 Bu   20 Bu    8 Au   20 Ag    8 Bg                 
 -0.291  -0.288  -0.288  -0.283
 21 Ag    9 Au   21 Bu   22 Ag                                                 
 -- Virtual --                   
 -0.223  -0.083  -0.073   0.074   0.076   0.083   0.095   0.121
 22 Bu    9 Bg   23 Ag   24 Ag   23 Bu   10 Au   24 Bu   25 Ag                 
  0.145   0.148   0.170   0.189   0.198   0.208   0.214   0.215
 26 Ag   10 Bg   25 Bu   27 Ag   11 Bg   28 Ag   11 Au   26 Bu                 
  0.232   0.305   0.358   0.373   0.383   0.387   0.404   0.412
 27 Bu   29 Ag   28 Bu   12 Bg   29 Bu   12 Au   30 Ag   13 Bg                 
  0.415   0.438   0.489   0.492   0.520   0.579   0.672   0.699
 13 Au   30 Bu   31 Ag   31 Bu   32 Ag   32 Bu   33 Ag   14 Au                 
  0.793   0.799   0.828   0.910   0.999   1.200   1.258   1.264
 14 Bg   33 Bu   34 Ag   34 Bu   35 Ag   35 Bu   36 Ag   15 Bg                 
  1.269   1.273   1.283   1.316   1.635   1.655   1.678   1.794
 36 Bu   15 Au   37 Ag   37 Bu   16 Au   16 Bg   38 Bu   38 Ag                 
  2.104   2.188   2.451   2.781   2.794   3.056   3.627   3.665
 17 Au   39 Bu   39 Ag   17 Bg   40 Ag   40 Bu   18 Au   41 Bu                 
  3.887   3.908   3.944   3.948   3.951   3.956   3.960   3.961
 18 Bg   41 Ag   19 Au   19 Bg   42 Ag   20 Au   20 Bg   42 Bu                 
  3.971   4.009   4.052   4.083   4.093   4.245   4.339   4.627
 43 Bu   43 Ag   44 Ag   44 Bu   45 Ag   46 Ag   45 Bu   46 Bu                 
  5.953   5.963   5.969   5.969   5.995   6.006  27.675  27.772
 21 Bg   21 Au   47 Ag   47 Bu   48 Ag   48 Bu   49 Ag   49 Bu                 
 28.302  28.309  28.312  28.313  28.333  28.335  28.515  28.517
 22 Bg   22 Au   50 Ag   50 Bu   51 Ag   51 Bu   23 Bg   23 Au                 
 28.520  28.520  28.521  28.522  28.526  28.542  28.572  28.598
 52 Ag   24 Au   24 Bg   52 Bu   53 Bu   53 Ag   54 Ag   54 Bu                 
 35.049  36.038 127.850 127.856 127.858 127.859 127.877 127.883
 55 Ag   55 Bu   25 Bg   25 Au   56 Ag   56 Bu   57 Ag   57 Bu                 
151.499 151.5831901.6551901.743
 58 Ag   58 Bu   59 Ag   59 Bu                                                 
 --------------------------------------------------------------

          Ground-State Mulliken Net Atomic Charges

     Atom                 Charge (a.u.)
  ----------------------------------------
      1 N                    -0.019683
      2 N                    -0.019683
      3 I                     0.019683
      4 I                     0.019683
  ----------------------------------------
  Sum of atomic charges =     0.000000

 -----------------------------------------------------------------
                    Cartesian Multipole Moments
 -----------------------------------------------------------------
    Charge (ESU x 10^10)
                 0.0000
    Dipole Moment (Debye)
         X      -0.0000      Y      -0.0000      Z      -0.0000
       Tot       0.0000
    Quadrupole Moments (Debye-Ang)
        XX     -62.9407     XY       1.1448     YY     -70.1755
        XZ      -0.0000     YZ       0.0000     ZZ     -68.9312
    Octopole Moments (Debye-Ang^2)
       XXX      -0.0000    XXY      -0.0000    XYY      -0.0000
       YYY      -0.0000    XXZ      -0.0000    XYZ       0.0000
       YYZ      -0.0000    XZZ      -0.0000    YZZ      -0.0000
       ZZZ      -0.0000
    Hexadecapole Moments (Debye-Ang^3)
      XXXX   -2475.8174   XXXY      12.4339   XXYY    -482.9256
      XYYY     -12.6044   YYYY    -111.2429   XXXZ      -0.0000
      XXYZ       0.0000   XYYZ      -0.0000   YYYZ       0.0000
      XXZZ    -482.2539   XYZZ      -4.3439   YYZZ     -33.9581
      XZZZ      -0.0000   YZZZ       0.0000   ZZZZ     -94.2539
 -----------------------------------------------------------------
 Calculating analytic gradient of the SCF energy
 Gradient of SCF Energy
            1           2           3           4
    1  -0.0001062   0.0001062  -0.0000030   0.0000030
    2  -0.0000049   0.0000049   0.0004584  -0.0004584
    3   0.0000000  -0.0000000  -0.0000000  -0.0000000
 Max gradient component =       4.584E-04
 RMS gradient           =       1.921E-04
 Gradient time:  CPU 5.30 s  wall 5.31 s
 Geometry Optimization Parameters
   NAtoms,    NIC,     NZ,  NCons,   NDum,   NFix, NCnnct, MaxDiis
        4      14       4       0       0       0       0       0

 Cartesian Hessian Update
 Hessian Updated using BFGS Update


** GEOMETRY OPTIMIZATION IN DELOCALIZED INTERNAL COORDINATES **
   Searching for a Minimum

   Optimization Cycle:  10

                       Coordinates (Angstroms)
     ATOM                X               Y               Z
      1  N         0.3098948567   -0.4733520302    0.0000000000
      2  N        -0.3098948567    0.4733520302    0.0000000000
      3  I        -2.7728336930   -0.0371619505    0.0000000000
      4  I         2.7728336930    0.0371619505    0.0000000000
   Point Group: c2h   Number of degrees of freedom:     3


   Energy is -13948.513909098

 Hessian Updated using BFGS Update

  3 Hessian modes will be used to form the next step
  Hessian Eigenvalues:
     0.017689    0.097922    1.255805

 Minimum Search - Taking Simple RFO Step
 Searching for Lamda that Minimizes Along All modes
 Value Taken    Lamda =   0.00000000
 Step Taken.  Stepsize is  0.000065

                             Maximum     Tolerance    Cnvgd?
         Gradient           0.000040      0.000300     YES
         Displacement       0.000060      0.001200     YES
         Energy change     -0.000000      0.000001     YES


                       Distance Matrix (Angstroms)
             N (  1)   N (  2)   I (  3)
   N (  2)  1.131542
   I (  3)  3.113435  2.515292
   I (  4)  2.515292  3.113435  5.546165

 Final energy is   -13948.513909097719     


 ******************************
 **  OPTIMIZATION CONVERGED  **
 ******************************

                       Coordinates (Angstroms)
     ATOM                X               Y               Z
      1  N         0.3098948567   -0.4733520302    0.0000000000
      2  N        -0.3098948567    0.4733520302    0.0000000000
      3  I        -2.7728336930   -0.0371619505    0.0000000000
      4  I         2.7728336930    0.0371619505    0.0000000000

Z-matrix Print:
$molecule
0 1
I 
N  1 2.515292
N  2 1.131542 1 111.501683
I  3 2.515292 2 111.501683 1 -180.000000 0
$end


 --------------------------------------------------------------
             Orbital Energies (a.u.) and Symmetries
 --------------------------------------------------------------

 Alpha MOs, Restricted
 -- Occupied --                  
*******-1165.89 -176.33 -176.33 -165.73 -165.73 -165.73 -165.73
  1 Bu    1 Ag    2 Bu    2 Ag    3 Ag    3 Bu    1 Au    1 Bg                 
-165.73 -165.73  -35.82  -35.82  -31.32  -31.32  -31.31  -31.31
  4 Ag    4 Bu    5 Bu    5 Ag    6 Ag    6 Bu    2 Au    2 Bg                 
-31.309 -31.309 -22.967 -22.967 -22.965 -22.965 -22.965 -22.965
  7 Ag    7 Bu    8 Bu    8 Ag    3 Au    3 Bg    9 Ag    9 Bu                 
-22.960 -22.960 -22.960 -22.960 -14.463 -14.462  -6.371  -6.371
 10 Bu    4 Bg   10 Ag    4 Au   11 Ag   11 Bu   12 Bu   12 Ag                 
 -4.786  -4.786  -4.767  -4.767  -4.767  -4.767  -2.050  -2.050
 13 Ag   13 Bu   14 Bu   14 Ag    5 Bg    5 Au   15 Ag   15 Bu                 
 -2.045  -2.045  -2.045  -2.045  -2.030  -2.030  -2.029  -2.029
 16 Ag   16 Bu    6 Au    6 Bg   17 Bu   17 Ag    7 Bg    7 Au                 
 -1.159  -0.680  -0.654  -0.591  -0.507  -0.500  -0.479  -0.293
 18 Ag   18 Bu   19 Ag   19 Bu   20 Bu    8 Au   20 Ag    8 Bg                 
 -0.291  -0.288  -0.288  -0.283
 21 Ag    9 Au   21 Bu   22 Ag                                                 
 -- Virtual --                   
 -0.223  -0.083  -0.073   0.074   0.076   0.083   0.095   0.121
 22 Bu    9 Bg   23 Ag   24 Ag   23 Bu   10 Au   24 Bu   25 Ag                 
  0.145   0.148   0.170   0.189   0.198   0.208   0.214   0.215
 26 Ag   10 Bg   25 Bu   27 Ag   11 Bg   28 Ag   11 Au   26 Bu                 
  0.232   0.305   0.358   0.373   0.383   0.387   0.404   0.412
 27 Bu   29 Ag   28 Bu   12 Bg   29 Bu   12 Au   30 Ag   13 Bg                 
  0.415   0.438   0.489   0.492   0.520   0.579   0.672   0.699
 13 Au   30 Bu   31 Ag   31 Bu   32 Ag   32 Bu   33 Ag   14 Au                 
  0.793   0.799   0.828   0.910   0.999   1.200   1.258   1.264
 14 Bg   33 Bu   34 Ag   34 Bu   35 Ag   35 Bu   36 Ag   15 Bg                 
  1.269   1.273   1.283   1.316   1.635   1.655   1.678   1.794
 36 Bu   15 Au   37 Ag   37 Bu   16 Au   16 Bg   38 Bu   38 Ag                 
  2.104   2.188   2.451   2.781   2.794   3.056   3.627   3.665
 17 Au   39 Bu   39 Ag   17 Bg   40 Ag   40 Bu   18 Au   41 Bu                 
  3.887   3.908   3.944   3.948   3.951   3.956   3.960   3.961
 18 Bg   41 Ag   19 Au   19 Bg   42 Ag   20 Au   20 Bg   42 Bu                 
  3.971   4.009   4.052   4.083   4.093   4.245   4.339   4.627
 43 Bu   43 Ag   44 Ag   44 Bu   45 Ag   46 Ag   45 Bu   46 Bu                 
  5.953   5.963   5.969   5.969   5.995   6.006  27.675  27.772
 21 Bg   21 Au   47 Ag   47 Bu   48 Ag   48 Bu   49 Ag   49 Bu                 
 28.302  28.309  28.312  28.313  28.333  28.335  28.515  28.517
 22 Bg   22 Au   50 Ag   50 Bu   51 Ag   51 Bu   23 Bg   23 Au                 
 28.520  28.520  28.521  28.522  28.526  28.542  28.572  28.598
 52 Ag   24 Au   24 Bg   52 Bu   53 Bu   53 Ag   54 Ag   54 Bu                 
 35.049  36.038 127.850 127.856 127.858 127.859 127.877 127.883
 55 Ag   55 Bu   25 Bg   25 Au   56 Ag   56 Bu   57 Ag   57 Bu                 
151.499 151.5831901.6551901.743
 58 Ag   58 Bu   59 Ag   59 Bu                                                 

 Beta MOs, Restricted
 -- Occupied --                  
*******-1165.89 -176.33 -176.33 -165.73 -165.73 -165.73 -165.73
  1 Bu    1 Ag    2 Bu    2 Ag    3 Ag    3 Bu    1 Au    1 Bg                 
-165.73 -165.73  -35.82  -35.82  -31.32  -31.32  -31.31  -31.31
  4 Ag    4 Bu    5 Bu    5 Ag    6 Ag    6 Bu    2 Au    2 Bg                 
-31.309 -31.309 -22.967 -22.967 -22.965 -22.965 -22.965 -22.965
  7 Ag    7 Bu    8 Bu    8 Ag    3 Au    3 Bg    9 Ag    9 Bu                 
-22.960 -22.960 -22.960 -22.960 -14.463 -14.462  -6.371  -6.371
 10 Bu    4 Bg   10 Ag    4 Au   11 Ag   11 Bu   12 Bu   12 Ag                 
 -4.786  -4.786  -4.767  -4.767  -4.767  -4.767  -2.050  -2.050
 13 Ag   13 Bu   14 Bu   14 Ag    5 Bg    5 Au   15 Ag   15 Bu                 
 -2.045  -2.045  -2.045  -2.045  -2.030  -2.030  -2.029  -2.029
 16 Ag   16 Bu    6 Au    6 Bg   17 Bu   17 Ag    7 Bg    7 Au                 
 -1.159  -0.680  -0.654  -0.591  -0.507  -0.500  -0.479  -0.293
 18 Ag   18 Bu   19 Ag   19 Bu   20 Bu    8 Au   20 Ag    8 Bg                 
 -0.291  -0.288  -0.288  -0.283
 21 Ag    9 Au   21 Bu   22 Ag                                                 
 -- Virtual --                   
 -0.223  -0.083  -0.073   0.074   0.076   0.083   0.095   0.121
 22 Bu    9 Bg   23 Ag   24 Ag   23 Bu   10 Au   24 Bu   25 Ag                 
  0.145   0.148   0.170   0.189   0.198   0.208   0.214   0.215
 26 Ag   10 Bg   25 Bu   27 Ag   11 Bg   28 Ag   11 Au   26 Bu                 
  0.232   0.305   0.358   0.373   0.383   0.387   0.404   0.412
 27 Bu   29 Ag   28 Bu   12 Bg   29 Bu   12 Au   30 Ag   13 Bg                 
  0.415   0.438   0.489   0.492   0.520   0.579   0.672   0.699
 13 Au   30 Bu   31 Ag   31 Bu   32 Ag   32 Bu   33 Ag   14 Au                 
  0.793   0.799   0.828   0.910   0.999   1.200   1.258   1.264
 14 Bg   33 Bu   34 Ag   34 Bu   35 Ag   35 Bu   36 Ag   15 Bg                 
  1.269   1.273   1.283   1.316   1.635   1.655   1.678   1.794
 36 Bu   15 Au   37 Ag   37 Bu   16 Au   16 Bg   38 Bu   38 Ag                 
  2.104   2.188   2.451   2.781   2.794   3.056   3.627   3.665
 17 Au   39 Bu   39 Ag   17 Bg   40 Ag   40 Bu   18 Au   41 Bu                 
  3.887   3.908   3.944   3.948   3.951   3.956   3.960   3.961
 18 Bg   41 Ag   19 Au   19 Bg   42 Ag   20 Au   20 Bg   42 Bu                 
  3.971   4.009   4.052   4.083   4.093   4.245   4.339   4.627
 43 Bu   43 Ag   44 Ag   44 Bu   45 Ag   46 Ag   45 Bu   46 Bu                 
  5.953   5.963   5.969   5.969   5.995   6.006  27.675  27.772
 21 Bg   21 Au   47 Ag   47 Bu   48 Ag   48 Bu   49 Ag   49 Bu                 
 28.302  28.309  28.312  28.313  28.333  28.335  28.515  28.517
 22 Bg   22 Au   50 Ag   50 Bu   51 Ag   51 Bu   23 Bg   23 Au                 
 28.520  28.520  28.521  28.522  28.526  28.542  28.572  28.598
 52 Ag   24 Au   24 Bg   52 Bu   53 Bu   53 Ag   54 Ag   54 Bu                 
 35.049  36.038 127.850 127.856 127.858 127.859 127.877 127.883
 55 Ag   55 Bu   25 Bg   25 Au   56 Ag   56 Bu   57 Ag   57 Bu                 
151.499 151.5831901.6551901.743
 58 Ag   58 Bu   59 Ag   59 Bu                                                 
 --------------------------------------------------------------

          Ground-State Mulliken Net Atomic Charges

     Atom                 Charge (a.u.)
  ----------------------------------------
      1 N                    -0.019683
      2 N                    -0.019683
      3 I                     0.019683
      4 I                     0.019683
  ----------------------------------------
  Sum of atomic charges =     0.000000

 -----------------------------------------------------------------
                    Cartesian Multipole Moments
 -----------------------------------------------------------------
    Charge (ESU x 10^10)
                 0.0000
    Dipole Moment (Debye)
         X      -0.0000      Y      -0.0000      Z      -0.0000
       Tot       0.0000
    Quadrupole Moments (Debye-Ang)
        XX     -62.9407     XY       1.1448     YY     -70.1755
        XZ      -0.0000     YZ       0.0000     ZZ     -68.9312
    Octopole Moments (Debye-Ang^2)
       XXX      -0.0000    XXY      -0.0000    XYY      -0.0000
       YYY      -0.0000    XXZ      -0.0000    XYZ       0.0000
       YYZ      -0.0000    XZZ      -0.0000    YZZ      -0.0000
       ZZZ      -0.0000
    Hexadecapole Moments (Debye-Ang^3)
      XXXX   -2475.8174   XXXY      12.4339   XXYY    -482.9256
      XYYY     -12.6044   YYYY    -111.2429   XXXZ      -0.0000
      XXYZ       0.0000   XYYZ      -0.0000   YYYZ       0.0000
      XXZZ    -482.2539   XYZZ      -4.3439   YYZZ     -33.9581
      XZZZ      -0.0000   YZZZ       0.0000   ZZZZ     -94.2539
 -----------------------------------------------------------------
Archival summary:
1\1\TWL02\OPT\ProcedureUnspecified\BasisUnspecified\22\taweetha\TueOct3015:05:162018TueOct3015:05:162018\0\\#,OPT,ProcedureUnspecified,BasisUnspecified,\\0,1\I\N,1,2.51529\N,2,1.13154,1,111.502\I,3,2.51529,2,111.502,1,-180,0\\\@

 Total job time:  203.93s(wall), 203.42s(cpu) 
 Tue Oct 30 15:05:16 2018

        *************************************************************
        *                                                           *
        *  Thank you very much for using Q-Chem.  Have a nice day.  *
        *                                                           *
        *************************************************************


 
User input: 2 of 2 
 
Q-Chem Developer Version!
                  Welcome to Q-Chem
     A Quantum Leap Into The Future Of Chemistry


 Q-Chem 5.1, Q-Chem, Inc., Pleasanton, CA (2018)

 Yihan Shao,  Zhengting Gan,  E. Epifanovsky,  A. T. B. Gilbert,  M. Wormit,  
 J. Kussmann,  A. W. Lange,  A. Behn,  Jia Deng,  Xintian Feng,  D. Ghosh,  
 M. Goldey,  P. R. Horn,  L. D. Jacobson,  I. Kaliman,  T. Kus,  A. Landau,  
 Jie Liu,  E. I. Proynov,  R. M. Richard,  R. P. Steele,  E. J. Sundstrom,  
 H. L. Woodcock III,  P. M. Zimmerman,  D. Zuev,  B. Albrecht,  E. Alguire,  
 S. A. Baeppler,  D. Barton,  Z. Benda,  Y. A. Bernard,  E. J. Berquist,  
 K. B. Bravaya,  H. Burton,  D. Casanova,  Chun-Min Chang,  Yunqing Chen,  
 A. Chien,  K. D. Closser,  M. P. Coons,  S. Coriani,  S. Dasgupta,  
 A. L. Dempwolff,  M. Diedenhofen,  Hainam Do,  R. G. Edgar,  Po-Tung Fang,  
 S. Faraji,  S. Fatehi,  Qingguo Feng,  K. D. Fenk,  J. Fosso-Tande,  
 Qinghui Ge,  A. Ghysels,  G. Gidofalvi,  J. Gomes,  J. Gonthier,  A. Gunina,  
 D. Hait,  M. W. D. Hanson-Heine,  P. H. P. Harbach,  A. W. Hauser,  
 J. E. Herr,  E. G. Hohenstein,  Z. C. Holden,  Kerwin Hui,  B. C. Huynh,  
 T.-C. Jagau,  Hyunjun Ji,  B. Kaduk,  K. Khistyaev,  Jaehoon Kim,  
 P. Klunzinger,  K. Koh,  D. Kosenkov,  L. Koulias,  T. Kowalczyk,  
 C. M. Krauter,  A. Kunitsa,  Ka Un Lao,  A. Laurent,  K. V. Lawler,  
 Joonho Lee,  D. Lefrancois,  S. Lehtola,  D. S. Levine,  Yi-Pei Li,  
 You-Sheng Lin,  Fenglai Liu,  E. Livshits,  A. Luenser,  P. Manohar,  
 E. Mansoor,  S. F. Manzer,  Shan-Ping Mao,  Yuezhi Mao,  N. Mardirossian,  
 A. V. Marenich,  T. Markovich,  L. A. Martinez-Martinez,  S. A. Maurer,  
 N. J. Mayhall,  S. C. McKenzie,  J.-M. Mewes,  A. F. Morrison,  
 J. W. Mullinax,  K. Nanda,  T. S. Nguyen-Beck,  R. Olivares-Amaya,  
 J. A. Parkhill,  T. M. Perrine,  F. Plasser,  P. Pokhilko,  S. Prager,  
 A. Prociuk,  E. Ramos,  D. R. Rehn,  F. Rob,  M. Schneider,  N. Sergueev,  
 S. M. Sharada,  S. Sharma,  D. W. Small,  T. Stauch,  T. Stein,  
 Yu-Chuan Su,  A. J. W. Thom,  A. Tkatchenko,  T. Tsuchimochi,  N. M. Tubman,  
 L. Vogt,  M. L. Vidal,  O. Vydrov,  M. A. Watson,  J. Wenzel,  
 M. de Wergifosse,  T. A. Wesolowski,  A. White,  J. Witte,  A. Yamada,  
 Jun Yang,  K. Yao,  S. Yeganeh,  S. R. Yost,  Zhi-Qiang You,  A. Zech,  
 Igor Ying Zhang,  Xing Zhang,  Yan Zhao,  Ying Zhu,  B. R. Brooks,  
 G. K. L. Chan,  C. J. Cramer,  M. S. Gordon,  W. J. Hehre,  A. Klamt,  
 M. W. Schmidt,  C. D. Sherrill,  D. G. Truhlar,  A. Aspuru-Guzik,  R. Baer,  
 A. T. Bell,  N. A. Besley,  Jeng-Da Chai,  A. E. DePrince, III,  
 R. A. DiStasio Jr.,  A. Dreuw,  B. D. Dunietz,  T. R. Furlani,  
 Chao-Ping Hsu,  Yousung Jung,  Jing Kong,  D. S. Lambrecht,  WanZhen Liang,  
 C. Ochsenfeld,  V. A. Rassolov,  L. V. Slipchenko,  J. E. Subotnik,  
 T. Van Voorhis,  J. M. Herbert,  A. I. Krylov,  P. M. W. Gill,  M. Head-Gordon

 Contributors to earlier versions of Q-Chem not listed above: 
 R. D. Adamson,  B. Austin,  J. Baker,  G. J. O. Beran,  K. Brandhorst,  
 S. T. Brown,  E. F. C. Byrd,  A. K. Chakraborty,  C.-L. Cheng,  
 Siu Hung Chien,  D. M. Chipman,  D. L. Crittenden,  H. Dachsel,  
 R. J. Doerksen,  A. D. Dutoi,  L. Fusti-Molnar,  W. A. Goddard III,  
 A. Golubeva-Zadorozhnaya,  S. R. Gwaltney,  G. Hawkins,  A. Heyden,  
 S. Hirata,  G. Kedziora,  F. J. Keil,  C. Kelley,  Jihan Kim,  R. A. King,  
 R. Z. Khaliullin,  P. P. Korambath,  W. Kurlancheek,  A. M. Lee,  M. S. Lee,  
 S. V. Levchenko,  Ching Yeh Lin,  D. Liotard,  R. C. Lochan,  I. Lotan,  
 P. E. Maslen,  N. Nair,  D. P. O'Neill,  D. Neuhauser,  E. Neuscamman,  
 C. M. Oana,  R. Olson,  B. Peters,  R. Peverati,  P. A. Pieniazek,  
 Y. M. Rhee,  J. Ritchie,  M. A. Rohrdanz,  E. Rosta,  N. J. Russ,  
 H. F. Schaefer III,  N. E. Schultz,  N. Shenvi,  A. C. Simmonett,  A. Sodt,  
 D. Stuck,  K. S. Thanthiriwatte,  V. Vanovschi,  Tao Wang,  A. Warshel,  
 C. F. Williams,  Q. Wu,  X. Xu,  W. Zhang

 Please cite Q-Chem as follows:
 Y. Shao et al., Mol. Phys. 113, 184-215 (2015)
 DOI: 10.1080/00268976.2014.952696

 Q-Chem 5.1.1 for Intel X86 EM64T Linux

 Parts of Q-Chem use Armadillo 8.300.2 (Tropical Shenanigans).
 http://arma.sourceforge.net/

 Q-Chem begins on Tue Oct 30 15:05:16 2018  

Host: 
0

     Scratch files written to /scratch/taweetham/qchem17847//
The previous job contains 0 fragments, simply inherited here
Input Ideriv = 2
Curr. Ideriv = -1
Max.  Ideriv = 2

Checking the input file for inconsistencies... 	...done.

--------------------------------------------------------------
User input:
--------------------------------------------------------------

$molecule
read
$end

$rem
   job_type 	frequency
   basis 	6-311++g**
   method	b3lyp	
$end


--------------------------------------------------------------
 ----------------------------------------------------------------
             Standard Nuclear Orientation (Angstroms)
    I     Atom           X                Y                Z
 ----------------------------------------------------------------
    1      N       0.3047138976    -0.4767036893     0.0000000000
    2      N      -0.3047138976     0.4767036893    -0.0000000000
    3      I      -2.7730740770    -0.0069183332    -0.0000000000
    4      I       2.7730740770     0.0069183332     0.0000000000
 ----------------------------------------------------------------
 Molecular Point Group                 C2h   NOp =  4
 Largest Abelian Subgroup              C2h   NOp =  4
 Nuclear Repulsion Energy =   573.1504527793 hartrees
 There are       60 alpha and       60 beta electrons
 Requested basis set is 6-311++G(d,p)
 There are 60 shells and 168 basis functions

 Total QAlloc Memory Limit   2000 MB
 Mega-Array Size       188 MB
 MEM_STATIC part       192 MB

                       Distance Matrix (Angstroms)
             N (  1)   N (  2)   I (  3)
   N (  2)  1.131542
   I (  3)  3.113435  2.515292
   I (  4)  2.515292  3.113435  5.546165

 A cutoff of  1.0D-11 yielded   1259 shell pairs
 There are     10589 function pairs (     12105 Cartesian)
 Smallest overlap matrix eigenvalue = 1.93E-04
 Guess from superposition of atomic densities
 Warning:  Energy on first SCF cycle will be non-variational
 SAD guess density has 120.000000 electrons

 -----------------------------------------------------------------------
  General SCF calculation program by
  Eric Jon Sundstrom, Paul Horn, Yuezhi Mao, Dmitri Zuev, Alec White,
  David Stuck, Shaama M.S., Shane Yost, Joonho Lee, David Small,
  Daniel Levine, Susi Lehtola, Hugh Burton, Evgeny Epifanovsky
 -----------------------------------------------------------------------
 Exchange:     0.2000 Hartree-Fock + 0.0800 Slater + 0.7200 B88
 Correlation:  0.1900 VWN1RPA + 0.8100 LYP
 Using SG-1 standard quadrature grid
 A restricted SCF calculation will be
 performed using DIIS
 SCF converges when DIIS error is below 1.0e-08
 ---------------------------------------
  Cycle       Energy         DIIS error
 ---------------------------------------
    1  -13948.6053797350      3.44e-02  
    2  -13948.5045963629      1.75e-03  
    3  -13948.5005707058      1.82e-03  
    4  -13948.5121692882      6.72e-04  
    5  -13948.5138052305      1.57e-04  
    6  -13948.5138601008      1.23e-05  
    7  -13948.5138605331      3.12e-06  
    8  -13948.5138605752      7.13e-07  
    9  -13948.5138605811      2.99e-07  
   10  -13948.5138605816      6.77e-08  
   11  -13948.5138605812      1.94e-08  
   12  -13948.5138605816      4.09e-09  Convergence criterion met
 ---------------------------------------
 SCF time:   CPU 11.11s  wall 11.00s 
 SCF   energy in the final basis set =   -13948.5138605816
 Total energy in the final basis set =   -13948.5138605816

 --------------------------------------------------------------
             Orbital Energies (a.u.) and Symmetries
 --------------------------------------------------------------

 Alpha MOs, Restricted
 -- Occupied --                  
*******-1165.89 -176.33 -176.33 -165.73 -165.73 -165.73 -165.73
  1 Bu    1 Ag    2 Bu    2 Ag    3 Ag    3 Bu    1 Au    1 Bg                 
-165.73 -165.73  -35.82  -35.82  -31.32  -31.32  -31.31  -31.31
  4 Ag    4 Bu    5 Bu    5 Ag    6 Ag    6 Bu    2 Au    2 Bg                 
-31.309 -31.309 -22.967 -22.967 -22.965 -22.965 -22.965 -22.965
  7 Ag    7 Bu    8 Bu    8 Ag    3 Au    3 Bg    9 Ag    9 Bu                 
-22.960 -22.960 -22.960 -22.960 -14.463 -14.462  -6.371  -6.371
 10 Bu    4 Bg   10 Ag    4 Au   11 Ag   11 Bu   12 Bu   12 Ag                 
 -4.786  -4.786  -4.767  -4.767  -4.767  -4.767  -2.050  -2.050
 13 Ag   13 Bu   14 Bu   14 Ag    5 Bg    5 Au   15 Ag   15 Bu                 
 -2.046  -2.046  -2.045  -2.045  -2.030  -2.030  -2.029  -2.029
 16 Ag   16 Bu    6 Au    6 Bg   17 Bu   17 Ag    7 Bg    7 Au                 
 -1.159  -0.680  -0.654  -0.591  -0.507  -0.500  -0.479  -0.293
 18 Ag   18 Bu   19 Ag   19 Bu   20 Bu    8 Au   20 Ag    8 Bg                 
 -0.291  -0.288  -0.288  -0.283
 21 Ag    9 Au   21 Bu   22 Ag                                                 
 -- Virtual --                   
 -0.223  -0.083  -0.073   0.074   0.076   0.083   0.095   0.121
 22 Bu    9 Bg   23 Ag   24 Ag   23 Bu   10 Au   24 Bu   25 Ag                 
  0.145   0.148   0.170   0.189   0.198   0.208   0.214   0.215
 26 Ag   10 Bg   25 Bu   27 Ag   11 Bg   28 Ag   11 Au   26 Bu                 
  0.232   0.305   0.358   0.373   0.383   0.387   0.404   0.412
 27 Bu   29 Ag   28 Bu   12 Bg   29 Bu   12 Au   30 Ag   13 Bg                 
  0.415   0.438   0.489   0.492   0.520   0.579   0.672   0.699
 13 Au   30 Bu   31 Ag   31 Bu   32 Ag   32 Bu   33 Ag   14 Au                 
  0.793   0.799   0.828   0.910   0.998   1.200   1.258   1.264
 14 Bg   33 Bu   34 Ag   34 Bu   35 Ag   35 Bu   36 Ag   15 Bg                 
  1.270   1.273   1.283   1.316   1.635   1.655   1.678   1.794
 36 Bu   15 Au   37 Ag   37 Bu   16 Au   16 Bg   38 Bu   38 Ag                 
  2.104   2.188   2.451   2.781   2.794   3.056   3.627   3.665
 17 Au   39 Bu   39 Ag   17 Bg   40 Ag   40 Bu   18 Au   41 Bu                 
  3.887   3.908   3.944   3.948   3.951   3.956   3.960   3.961
 18 Bg   41 Ag   19 Au   19 Bg   42 Ag   20 Au   20 Bg   42 Bu                 
  3.971   4.009   4.052   4.083   4.093   4.245   4.339   4.627
 43 Bu   43 Ag   44 Ag   44 Bu   45 Ag   46 Ag   45 Bu   46 Bu                 
  5.953   5.963   5.969   5.969   5.995   6.006  27.675  27.772
 21 Bg   21 Au   47 Ag   47 Bu   48 Ag   48 Bu   49 Ag   49 Bu                 
 28.302  28.309  28.312  28.313  28.333  28.335  28.515  28.517
 22 Bg   22 Au   50 Ag   50 Bu   51 Ag   51 Bu   23 Bg   23 Au                 
 28.520  28.520  28.521  28.522  28.526  28.542  28.572  28.598
 52 Ag   24 Au   24 Bg   52 Bu   53 Bu   53 Ag   54 Ag   54 Bu                 
 35.049  36.038 127.850 127.856 127.858 127.859 127.877 127.883
 55 Ag   55 Bu   25 Bg   25 Au   56 Ag   56 Bu   57 Ag   57 Bu                 
151.499 151.5831901.6551901.743
 58 Ag   58 Bu   59 Ag   59 Bu                                                 

 Beta MOs, Restricted
 -- Occupied --                  
*******-1165.89 -176.33 -176.33 -165.73 -165.73 -165.73 -165.73
  1 Bu    1 Ag    2 Bu    2 Ag    3 Ag    3 Bu    1 Au    1 Bg                 
-165.73 -165.73  -35.82  -35.82  -31.32  -31.32  -31.31  -31.31
  4 Ag    4 Bu    5 Bu    5 Ag    6 Ag    6 Bu    2 Au    2 Bg                 
-31.309 -31.309 -22.967 -22.967 -22.965 -22.965 -22.965 -22.965
  7 Ag    7 Bu    8 Bu    8 Ag    3 Au    3 Bg    9 Ag    9 Bu                 
-22.960 -22.960 -22.960 -22.960 -14.463 -14.462  -6.371  -6.371
 10 Bu    4 Bg   10 Ag    4 Au   11 Ag   11 Bu   12 Bu   12 Ag                 
 -4.786  -4.786  -4.767  -4.767  -4.767  -4.767  -2.050  -2.050
 13 Ag   13 Bu   14 Bu   14 Ag    5 Bg    5 Au   15 Ag   15 Bu                 
 -2.046  -2.046  -2.045  -2.045  -2.030  -2.030  -2.029  -2.029
 16 Ag   16 Bu    6 Au    6 Bg   17 Bu   17 Ag    7 Bg    7 Au                 
 -1.159  -0.680  -0.654  -0.591  -0.507  -0.500  -0.479  -0.293
 18 Ag   18 Bu   19 Ag   19 Bu   20 Bu    8 Au   20 Ag    8 Bg                 
 -0.291  -0.288  -0.288  -0.283
 21 Ag    9 Au   21 Bu   22 Ag                                                 
 -- Virtual --                   
 -0.223  -0.083  -0.073   0.074   0.076   0.083   0.095   0.121
 22 Bu    9 Bg   23 Ag   24 Ag   23 Bu   10 Au   24 Bu   25 Ag                 
  0.145   0.148   0.170   0.189   0.198   0.208   0.214   0.215
 26 Ag   10 Bg   25 Bu   27 Ag   11 Bg   28 Ag   11 Au   26 Bu                 
  0.232   0.305   0.358   0.373   0.383   0.387   0.404   0.412
 27 Bu   29 Ag   28 Bu   12 Bg   29 Bu   12 Au   30 Ag   13 Bg                 
  0.415   0.438   0.489   0.492   0.520   0.579   0.672   0.699
 13 Au   30 Bu   31 Ag   31 Bu   32 Ag   32 Bu   33 Ag   14 Au                 
  0.793   0.799   0.828   0.910   0.998   1.200   1.258   1.264
 14 Bg   33 Bu   34 Ag   34 Bu   35 Ag   35 Bu   36 Ag   15 Bg                 
  1.270   1.273   1.283   1.316   1.635   1.655   1.678   1.794
 36 Bu   15 Au   37 Ag   37 Bu   16 Au   16 Bg   38 Bu   38 Ag                 
  2.104   2.188   2.451   2.781   2.794   3.056   3.627   3.665
 17 Au   39 Bu   39 Ag   17 Bg   40 Ag   40 Bu   18 Au   41 Bu                 
  3.887   3.908   3.944   3.948   3.951   3.956   3.960   3.961
 18 Bg   41 Ag   19 Au   19 Bg   42 Ag   20 Au   20 Bg   42 Bu                 
  3.971   4.009   4.052   4.083   4.093   4.245   4.339   4.627
 43 Bu   43 Ag   44 Ag   44 Bu   45 Ag   46 Ag   45 Bu   46 Bu                 
  5.953   5.963   5.969   5.969   5.995   6.006  27.675  27.772
 21 Bg   21 Au   47 Ag   47 Bu   48 Ag   48 Bu   49 Ag   49 Bu                 
 28.302  28.309  28.312  28.313  28.333  28.335  28.515  28.517
 22 Bg   22 Au   50 Ag   50 Bu   51 Ag   51 Bu   23 Bg   23 Au                 
 28.520  28.520  28.521  28.522  28.526  28.542  28.572  28.598
 52 Ag   24 Au   24 Bg   52 Bu   53 Bu   53 Ag   54 Ag   54 Bu                 
 35.049  36.038 127.850 127.856 127.858 127.859 127.877 127.883
 55 Ag   55 Bu   25 Bg   25 Au   56 Ag   56 Bu   57 Ag   57 Bu                 
151.499 151.5831901.6551901.743
 58 Ag   58 Bu   59 Ag   59 Bu                                                 
 --------------------------------------------------------------

          Ground-State Mulliken Net Atomic Charges

     Atom                 Charge (a.u.)
  ----------------------------------------
      1 N                    -0.019691
      2 N                    -0.019691
      3 I                     0.019691
      4 I                     0.019691
  ----------------------------------------
  Sum of atomic charges =     0.000000

 -----------------------------------------------------------------
                    Cartesian Multipole Moments
 -----------------------------------------------------------------
    Charge (ESU x 10^10)
                 0.0000
    Dipole Moment (Debye)
         X      -0.0000      Y      -0.0000      Z      -0.0000
       Tot       0.0000
    Quadrupole Moments (Debye-Ang)
        XX     -62.9194     XY       1.0655     YY     -70.2014
        XZ      -0.0000     YZ      -0.0000     ZZ     -68.9317
    Octopole Moments (Debye-Ang^2)
       XXX      -0.0000    XXY      -0.0000    XYY      -0.0000
       YYY       0.0000    XXZ      -0.0000    XYZ      -0.0000
       YYZ      -0.0000    XZZ      -0.0000    YZZ       0.0000
       ZZZ      -0.0000
    Hexadecapole Moments (Debye-Ang^3)
      XXXX   -2475.0819   XXXY      23.5965   XXYY    -483.4548
      XYYY       1.9892   YYYY    -111.0218   XXXZ      -0.0000
      XXYZ      -0.0000   XYYZ      -0.0000   YYYZ      -0.0000
      XXZZ    -482.2977   XYZZ       0.5410   YYZZ     -33.9188
      XZZZ      -0.0000   YZZZ      -0.0000   ZZZZ     -94.2551
 -----------------------------------------------------------------
 Calculating MO derivatives via CPSCF
   1         3          12      0.173798    0.086352
   2         3          12      0.034417    0.020006
   3         3          12      0.004980    0.002173
   4         3          12      0.000923    0.000364
   5         8           7      0.000085    0.000046
   6        14           1      0.000003    0.000003
   7        15           0      0.000000    0.000000    Roots Converged
 Time for AOints: 5.7 s (CPU) 5.7 s (wall)
 ------------------------------------------------------------------------------
                     AOints        : Timing summary (seconds)
 ------------------------------------------------------------------------------
     job step          cpu (% of tot)      sys (% of tot)     wall (% of tot)
 ------------------------------------------------------------------------------
  cpscf_lag         0.3900E+02 (46.2)   0.5500E-04 (15.2)   0.3902E+02 (46.2)
  iterzp            0.3954E+02 (46.8)   0.3080E-03 (84.8)   0.3955E+02 (46.8)
  make_fx           0.0000E+00 ( 0.0)   0.0000E+00 ( 0.0)   0.0000E+00 ( 0.0)
  AOints            0.5721E+01 ( 6.8)   0.0000E+00 ( 0.0)   0.5724E+01 ( 6.8)
 ------------------------------------------------------------------------------
   Grand Totals     0.8441E+02          0.3630E-03          0.8444E+02
 ------------------------------------------------------------------------------
 Calculating analytic Hessian of the SCF energy
 Polarizability Matrix (a.u.)
            1           2           3
    1-301.2438336  -3.6267444   0.0000000
    2  -3.6267444 -49.8605856  -0.0000000
    3   0.0000000  -0.0000000 -44.5830082

 Direct stationary perturbation theory relativistic correction:

 rels  =     193.940359661020
 relv  =    -642.652153527146
 rel2e =      83.252604396884
 E_rel =    -365.459189469242

 Hessian of the SCF Energy
            1           2           3           4           5           6
    1   0.3592065  -0.4605254   0.0000000  -0.3190377   0.4636127  -0.0000000
    2  -0.4605254   0.8090779   0.0000000   0.4636127  -0.8067044  -0.0000000
    3   0.0000000   0.0000000   0.0036860  -0.0000000  -0.0000000   0.0034214
    4  -0.3190377   0.4636127  -0.0000000   0.3592065  -0.4605254   0.0000000
    5   0.4636127  -0.8067044  -0.0000000  -0.4605254   0.8090779   0.0000000
    6  -0.0000000  -0.0000000   0.0034214   0.0000000   0.0000000   0.0036860
    7  -0.0444886   0.0463614   0.0000000   0.0043199  -0.0494488  -0.0000000
    8   0.0053016   0.0066882   0.0000000  -0.0083890  -0.0090617  -0.0000000
    9  -0.0000000   0.0000000  -0.0021041   0.0000000  -0.0000000  -0.0050033
   10   0.0043199  -0.0494488   0.0000000  -0.0444886   0.0463614   0.0000000
   11  -0.0083890  -0.0090617   0.0000000   0.0053016   0.0066882   0.0000000
   12  -0.0000000  -0.0000000  -0.0050033   0.0000000   0.0000000  -0.0021041
            7           8           9          10          11          12
    1  -0.0444886   0.0053016  -0.0000000   0.0043199  -0.0083890  -0.0000000
    2   0.0463614   0.0066882   0.0000000  -0.0494488  -0.0090617  -0.0000000
    3   0.0000000   0.0000000  -0.0021041   0.0000000   0.0000000  -0.0050033
    4   0.0043199  -0.0083890   0.0000000  -0.0444886   0.0053016   0.0000000
    5  -0.0494488  -0.0090617  -0.0000000   0.0463614   0.0066882   0.0000000
    6  -0.0000000  -0.0000000  -0.0050033   0.0000000   0.0000000  -0.0021041
    7   0.0313983   0.0027239   0.0000000   0.0087704   0.0003634  -0.0000000
    8   0.0027239   0.0018672  -0.0000000   0.0003634   0.0005064  -0.0000000
    9   0.0000000  -0.0000000   0.0051911  -0.0000000  -0.0000000   0.0019163
   10   0.0087704   0.0003634  -0.0000000   0.0313983   0.0027239  -0.0000000
   11   0.0003634   0.0005064  -0.0000000   0.0027239   0.0018672   0.0000000
   12  -0.0000000  -0.0000000   0.0019163  -0.0000000   0.0000000   0.0051911
 Gradient time:  CPU 118.07 s  wall 118.11 s
 **********************************************************************
 **                                                                  **
 **                       VIBRATIONAL ANALYSIS                       **
 **                       --------------------                       **
 **                                                                  **
 **        VIBRATIONAL FREQUENCIES (CM**-1) AND NORMAL MODES         **
 **     FORCE CONSTANTS (mDYN/ANGSTROM) AND REDUCED MASSES (AMU)     **
 **                  INFRARED INTENSITIES (KM/MOL)                   **
 **                                                                  **
 **********************************************************************


 Mode:                 1                      2                      3
 Frequency:        58.96                  66.70                 122.03
 Force Cnst:      0.2579                 0.0403                 0.1348
 Red. Mass:     125.9420                15.3612                15.3612
 IR Active:          NO                     YES                    YES
 IR Intens:        0.000                  1.495                  0.026
 Raman Active:       YES                    NO                     NO 
               X      Y      Z        X      Y      Z        X      Y      Z
 N         -0.029 -0.058  0.000   -0.057  0.701  0.000   -0.000 -0.000  0.703
 N          0.029  0.058  0.000   -0.057  0.701  0.000    0.000 -0.000  0.703
 I          0.704  0.000 -0.000    0.006 -0.077 -0.000   -0.000  0.000 -0.078
 I         -0.704 -0.000 -0.000    0.006 -0.077 -0.000    0.000  0.000 -0.078
 TransDip  -0.000  0.000 -0.000    0.039 -0.006 -0.000   -0.000  0.000 -0.005

 Mode:                 4                      5                      6
 Frequency:       291.02                 458.17                2030.03
 Force Cnst:      0.7665                 1.7401                34.0082
 Red. Mass:      15.3612                14.0688                14.0064
 IR Active:          YES                    NO                     NO 
 IR Intens:      147.779                  0.000                  0.000
 Raman Active:       NO                     YES                    YES
               X      Y      Z        X      Y      Z        X      Y      Z
 N          0.701  0.057  0.000    0.603  0.370  0.000   -0.370  0.603 -0.000
 N          0.701  0.057  0.000   -0.603 -0.370  0.000    0.370 -0.603 -0.000
 I         -0.077 -0.006 -0.000    0.006  0.016 -0.000    0.004  0.000  0.000
 I         -0.077 -0.006 -0.000   -0.006 -0.016 -0.000   -0.004 -0.000  0.000
 TransDip   0.389 -0.004  0.000    0.000  0.000  0.000    0.000 -0.000 -0.000

 STANDARD THERMODYNAMIC QUANTITIES AT   298.15 K  AND     1.00 ATM

   This Molecule has  0 Imaginary Frequencies
   Zero point vibrational energy:        4.327 kcal/mol

   Atom    1 Element N  Has Mass   14.00307
   Atom    2 Element N  Has Mass   14.00307
   Atom    3 Element I  Has Mass  126.90440
   Atom    4 Element I  Has Mass  126.90440
   Molecular Mass:   281.814940 amu
   Principal axes and moments of inertia in amu*Bohr^2:
                             1           2           3
    Eigenvalues --       22.76951  6979.20024  7001.96975
          X               1.00000    -0.00041    -0.00000
          Y               0.00041     1.00000     0.00000
          Z               0.00000    -0.00000     1.00000
   Rotational Symmetry Number is   2
   The Molecule is an Asymmetric Top
   Translational Enthalpy:        0.889 kcal/mol
   Rotational Enthalpy:           0.889 kcal/mol
   Vibrational Enthalpy:          6.209 kcal/mol
   gas constant (RT):             0.592 kcal/mol
   Translational Entropy:        42.806  cal/mol.K
   Rotational Entropy:           27.122  cal/mol.K
   Vibrational Entropy:          14.049  cal/mol.K

   Total Enthalpy:                8.579 kcal/mol
   Total Entropy:                83.977  cal/mol.K

 ======================================================================

 STANDARD THERMODYNAMIC QUANTITIES FOR ANHARMONIC VIBRATION -- TOSH

   Zero point vibrational energy: ************ kcal/mol

   Vibrational Enthalpy:   ************ kcal/mol
   Vibrational Entropy:             NaN  cal/mol.K

   Total Enthalpy:         ************ kcal/mol
   Total Entropy:                   NaN  cal/mol.K

 ======================================================================

 STANDARD THERMODYNAMIC QUANTITIES FOR ANHARMONIC VIBRATION -- VPT2

   Zero point vibrational energy: ************ kcal/mol

   Vibrational Enthalpy:   ************ kcal/mol
   Vibrational Entropy:             NaN  cal/mol.K

   Total Enthalpy:         ************ kcal/mol
   Total Entropy:                   NaN  cal/mol.K

 ======================================================================

Archival summary:
1\1\TWL02\FREQ\ProcedureUnspecified\BasisUnspecified\22\taweetha\TueOct3015:07:262018TueOct3015:07:262018\0\\#,FREQ,ProcedureUnspecified,BasisUnspecified,\\0,1\I\N,1,2.51529\N,2,1.13154,1,111.502\I,3,2.51529,2,111.502,1,180,0\\\@

 Total job time:  129.43s(wall), 129.30s(cpu) 
 Tue Oct 30 15:07:26 2018

        *************************************************************
        *                                                           *
        *  Thank you very much for using Q-Chem.  Have a nice day.  *
        *                                                           *
        *************************************************************
