# Supplementary material for: Geometric and energetic data from ab initio calculations of haloethene, haloimine, halomethylenephosphine, haloiminophosphine, halodiazene, halodiphosphene and halocyclopropane
Source: Data Brief. 2019 Nov 2;27:104738. doi: 10.1016/j.dib.2019.104738 (PMC6861602; doi:10.1016/j.dib.2019.104738)
Supplement: Multimedia component 6 [file mmc6.zip › NN/B3LYP/IENNIE.out]

Q-Chem Developer Version!
                  Welcome to Q-Chem
     A Quantum Leap Into The Future Of Chemistry


 Q-Chem 5.1, Q-Chem, Inc., Pleasanton, CA (2018)

 Yihan Shao,  Zhengting Gan,  E. Epifanovsky,  A. T. B. Gilbert,  M. Wormit,  
 J. Kussmann,  A. W. Lange,  A. Behn,  Jia Deng,  Xintian Feng,  D. Ghosh,  
 M. Goldey,  P. R. Horn,  L. D. Jacobson,  I. Kaliman,  T. Kus,  A. Landau,  
 Jie Liu,  E. I. Proynov,  R. M. Richard,  R. P. Steele,  E. J. Sundstrom,  
 H. L. Woodcock III,  P. M. Zimmerman,  D. Zuev,  B. Albrecht,  E. Alguire,  
 S. A. Baeppler,  D. Barton,  Z. Benda,  Y. A. Bernard,  E. J. Berquist,  
 K. B. Bravaya,  H. Burton,  D. Casanova,  Chun-Min Chang,  Yunqing Chen,  
 A. Chien,  K. D. Closser,  M. P. Coons,  S. Coriani,  S. Dasgupta,  
 A. L. Dempwolff,  M. Diedenhofen,  Hainam Do,  R. G. Edgar,  Po-Tung Fang,  
 S. Faraji,  S. Fatehi,  Qingguo Feng,  K. D. Fenk,  J. Fosso-Tande,  
 Qinghui Ge,  A. Ghysels,  G. Gidofalvi,  J. Gomes,  J. Gonthier,  A. Gunina,  
 D. Hait,  M. W. D. Hanson-Heine,  P. H. P. Harbach,  A. W. Hauser,  
 J. E. Herr,  E. G. Hohenstein,  Z. C. Holden,  Kerwin Hui,  B. C. Huynh,  
 T.-C. Jagau,  Hyunjun Ji,  B. Kaduk,  K. Khistyaev,  Jaehoon Kim,  
 P. Klunzinger,  K. Koh,  D. Kosenkov,  L. Koulias,  T. Kowalczyk,  
 C. M. Krauter,  A. Kunitsa,  Ka Un Lao,  A. Laurent,  K. V. Lawler,  
 Joonho Lee,  D. Lefrancois,  S. Lehtola,  D. S. Levine,  Yi-Pei Li,  
 You-Sheng Lin,  Fenglai Liu,  E. Livshits,  A. Luenser,  P. Manohar,  
 E. Mansoor,  S. F. Manzer,  Shan-Ping Mao,  Yuezhi Mao,  N. Mardirossian,  
 A. V. Marenich,  T. Markovich,  L. A. Martinez-Martinez,  S. A. Maurer,  
 N. J. Mayhall,  S. C. McKenzie,  J.-M. Mewes,  A. F. Morrison,  
 J. W. Mullinax,  K. Nanda,  T. S. Nguyen-Beck,  R. Olivares-Amaya,  
 J. A. Parkhill,  T. M. Perrine,  F. Plasser,  P. Pokhilko,  S. Prager,  
 A. Prociuk,  E. Ramos,  D. R. Rehn,  F. Rob,  M. Schneider,  N. Sergueev,  
 S. M. Sharada,  S. Sharma,  D. W. Small,  T. Stauch,  T. Stein,  
 Yu-Chuan Su,  A. J. W. Thom,  A. Tkatchenko,  T. Tsuchimochi,  N. M. Tubman,  
 L. Vogt,  M. L. Vidal,  O. Vydrov,  M. A. Watson,  J. Wenzel,  
 M. de Wergifosse,  T. A. Wesolowski,  A. White,  J. Witte,  A. Yamada,  
 Jun Yang,  K. Yao,  S. Yeganeh,  S. R. Yost,  Zhi-Qiang You,  A. Zech,  
 Igor Ying Zhang,  Xing Zhang,  Yan Zhao,  Ying Zhu,  B. R. Brooks,  
 G. K. L. Chan,  C. J. Cramer,  M. S. Gordon,  W. J. Hehre,  A. Klamt,  
 M. W. Schmidt,  C. D. Sherrill,  D. G. Truhlar,  A. Aspuru-Guzik,  R. Baer,  
 A. T. Bell,  N. A. Besley,  Jeng-Da Chai,  A. E. DePrince, III,  
 R. A. DiStasio Jr.,  A. Dreuw,  B. D. Dunietz,  T. R. Furlani,  
 Chao-Ping Hsu,  Yousung Jung,  Jing Kong,  D. S. Lambrecht,  WanZhen Liang,  
 C. Ochsenfeld,  V. A. Rassolov,  L. V. Slipchenko,  J. E. Subotnik,  
 T. Van Voorhis,  J. M. Herbert,  A. I. Krylov,  P. M. W. Gill,  M. Head-Gordon

 Contributors to earlier versions of Q-Chem not listed above: 
 R. D. Adamson,  B. Austin,  J. Baker,  G. J. O. Beran,  K. Brandhorst,  
 S. T. Brown,  E. F. C. Byrd,  A. K. Chakraborty,  C.-L. Cheng,  
 Siu Hung Chien,  D. M. Chipman,  D. L. Crittenden,  H. Dachsel,  
 R. J. Doerksen,  A. D. Dutoi,  L. Fusti-Molnar,  W. A. Goddard III,  
 A. Golubeva-Zadorozhnaya,  S. R. Gwaltney,  G. Hawkins,  A. Heyden,  
 S. Hirata,  G. Kedziora,  F. J. Keil,  C. Kelley,  Jihan Kim,  R. A. King,  
 R. Z. Khaliullin,  P. P. Korambath,  W. Kurlancheek,  A. M. Lee,  M. S. Lee,  
 S. V. Levchenko,  Ching Yeh Lin,  D. Liotard,  R. C. Lochan,  I. Lotan,  
 P. E. Maslen,  N. Nair,  D. P. O'Neill,  D. Neuhauser,  E. Neuscamman,  
 C. M. Oana,  R. Olson,  B. Peters,  R. Peverati,  P. A. Pieniazek,  
 Y. M. Rhee,  J. Ritchie,  M. A. Rohrdanz,  E. Rosta,  N. J. Russ,  
 H. F. Schaefer III,  N. E. Schultz,  N. Shenvi,  A. C. Simmonett,  A. Sodt,  
 D. Stuck,  K. S. Thanthiriwatte,  V. Vanovschi,  Tao Wang,  A. Warshel,  
 C. F. Williams,  Q. Wu,  X. Xu,  W. Zhang

 Please cite Q-Chem as follows:
 Y. Shao et al., Mol. Phys. 113, 184-215 (2015)
 DOI: 10.1080/00268976.2014.952696

 Q-Chem 5.1.1 for Intel X86 EM64T Linux

 Parts of Q-Chem use Armadillo 8.300.2 (Tropical Shenanigans).
 http://arma.sourceforge.net/

 Q-Chem begins on Tue Oct 30 14:09:05 2018  

Host: 
0

     Scratch files written to /scratch/taweetham/qchem16928//
Input Ideriv = 2
Curr. Ideriv = -1
Max.  Ideriv = 2

Checking the input file for inconsistencies... 	...done.

--------------------------------------------------------------
User input:
--------------------------------------------------------------
$molecule
0 1
N 
N 1 NN 
I 2 NI 1 ANG 
I 1 NI 2 ANG  3 DHA

NN=1.25
NH=1.09
NF=1.36
NCl=1.75
NBr=1.94
NI=2.14
ANG=120.0
DHA=0.0
$end

$rem
   job_type	optimization
   basis	6-311++g**
   method	b3lyp
$end

--------------------------------------------------------------
 ----------------------------------------------------------------
             Standard Nuclear Orientation (Angstroms)
    I     Atom           X                Y                Z
 ----------------------------------------------------------------
    1      N       0.6250000000     0.0000000000     1.6370766883
    2      N      -0.6250000000     0.0000000000     1.6370766883
    3      I      -1.6950000000    -0.0000000000    -0.2162176758
    4      I       1.6950000000    -0.0000000000    -0.2162176758
 ----------------------------------------------------------------
 Molecular Point Group                 C2v   NOp =  4
 Largest Abelian Subgroup              C2v   NOp =  4
 Nuclear Repulsion Energy =   774.9419359020 hartrees
 There are       60 alpha and       60 beta electrons
 Requested basis set is 6-311++G(d,p)
 There are 60 shells and 168 basis functions

 Total QAlloc Memory Limit   2000 MB
 Mega-Array Size       188 MB
 MEM_STATIC part       192 MB
 A cutoff of  1.0D-11 yielded   1404 shell pairs
 There are     11802 function pairs (     13553 Cartesian)
 Smallest overlap matrix eigenvalue = 2.45E-04

 Scale SEOQF with 1.000000e-01/1.000000e-01/1.000000e-01

 Standard Electronic Orientation quadrupole field applied
 Nucleus-field energy     =     0.0000000065 hartrees
 Guess from superposition of atomic densities
 Warning:  Energy on first SCF cycle will be non-variational
 SAD guess density has 120.000000 electrons

 -----------------------------------------------------------------------
  General SCF calculation program by
  Eric Jon Sundstrom, Paul Horn, Yuezhi Mao, Dmitri Zuev, Alec White,
  David Stuck, Shaama M.S., Shane Yost, Joonho Lee, David Small,
  Daniel Levine, Susi Lehtola, Hugh Burton, Evgeny Epifanovsky
 -----------------------------------------------------------------------
 Exchange:     0.2000 Hartree-Fock + 0.0800 Slater + 0.7200 B88
 Correlation:  0.1900 VWN1RPA + 0.8100 LYP
 Using SG-1 standard quadrature grid
 A restricted SCF calculation will be
 performed using DIIS
 SCF converges when DIIS error is below 1.0e-08
 ---------------------------------------
  Cycle       Energy         DIIS error
 ---------------------------------------
    1  -13948.7269262895      3.60e-02  
    2  -13948.4849195310      2.16e-03  
    3  -13948.4790791283      2.26e-03  
    4  -13948.4887149994      1.37e-03  
    5  -13948.4963004574      2.18e-04  
    6  -13948.4964322066      2.64e-05  
    7  -13948.4964342705      5.67e-06  
    8  -13948.4964344275      1.26e-06  
    9  -13948.4964344345      2.09e-07  
   10  -13948.4964344352      6.63e-08  
   11  -13948.4964344352      1.21e-08  
   12  -13948.4964344354      1.08e-09  Convergence criterion met
 ---------------------------------------
 SCF time:   CPU 13.37s  wall 13.00s 
 SCF   energy in the final basis set =   -13948.4964344354
 Total energy in the final basis set =   -13948.4964344354

 --------------------------------------------------------------
             Orbital Energies (a.u.) and Symmetries
 --------------------------------------------------------------

 Alpha MOs, Restricted
 -- Occupied --                  
*******-1165.90 -176.33 -176.33 -165.74 -165.74 -165.73 -165.73
  1 B1    1 A1    2 B1    2 A1    3 A1    3 B1    1 A2    1 B2                 
-165.73 -165.73  -35.83  -35.83  -31.32  -31.32  -31.31  -31.31
  4 A1    4 B1    5 B1    5 A1    6 B1    6 A1    2 A2    2 B2                 
-31.314 -31.314 -22.972 -22.972 -22.970 -22.970 -22.970 -22.970
  7 B1    7 A1    8 B1    8 A1    3 A2    3 B2    9 B1    9 A1                 
-22.965 -22.965 -22.965 -22.965 -14.451 -14.450  -6.377  -6.377
 10 B1    4 A2    4 B2   10 A1   11 A1   11 B1   12 B1   12 A1                 
 -4.791  -4.791  -4.775  -4.775  -4.774  -4.774  -2.056  -2.056
 13 B1   13 A1    5 A2    5 B2   14 A1   14 B1   15 A1   15 B1                 
 -2.052  -2.052  -2.051  -2.051  -2.037  -2.037  -2.037  -2.037
  6 A2    6 B2   16 A1   16 B1   17 A1   17 B1    7 B2    7 A2                 
 -1.074  -0.733  -0.697  -0.576  -0.492  -0.458  -0.450  -0.320
 18 A1   18 B1   19 A1   19 B1   20 A1    8 B2   21 A1   22 A1                 
 -0.300  -0.295  -0.289  -0.263
  8 A2    9 B2   20 B1   21 B1                                                 
 -- Virtual --                   
 -0.152  -0.109  -0.055   0.062   0.088   0.098   0.099   0.123
 23 A1    9 A2   22 B1   24 A1   23 B1   10 B2   25 A1   26 A1                 
  0.140   0.155   0.179   0.191   0.193   0.199   0.214   0.219
 24 B1   10 A2   27 A1   11 B2   25 B1   28 A1   11 A2   26 B1                 
  0.239   0.286   0.339   0.346   0.391   0.392   0.416   0.435
 27 B1   29 A1   28 B1   12 B2   13 B2   30 A1   12 A2   31 A1                 
  0.441   0.444   0.478   0.594   0.601   0.684   0.736   0.736
 13 A2   29 B1   30 B1   31 B1   32 A1   32 B1   33 A1   14 B2                 
  0.790   0.804   0.817   0.951   0.974   1.209   1.245   1.250
 34 A1   33 B1   14 A2   34 B1   35 A1   36 A1   15 B2   35 B1                 
  1.276   1.282   1.350   1.412   1.596   1.674   1.751   1.952
 37 A1   15 A2   36 B1   37 B1   16 B2   38 A1   17 B2   39 A1                 
  2.082   2.253   2.318   2.639   2.644   2.929   3.624   3.628
 16 A2   38 B1   40 A1   17 A2   39 B1   40 B1   18 B2   41 A1                 
  3.865   3.873   3.907   3.913   3.917   3.960   3.961   3.986
 42 A1   18 A2   41 B1   43 A1   19 B2   20 B2   19 A2   44 A1                 
  3.987   3.995   4.110   4.175   4.225   4.303   4.423   4.764
 42 B1   20 A2   43 B1   45 A1   44 B1   46 A1   45 B1   46 B1                 
  5.923   5.945   5.969   5.975   6.016   6.084  27.752  27.850
 47 A1   21 B2   48 A1   21 A2   47 B1   48 B1   49 A1   49 B1                 
 28.274  28.295  28.315  28.317  28.344  28.375  28.503  28.503
 50 A1   22 B2   51 A1   22 A2   50 B1   51 B1   23 B2   52 A1                 
 28.519  28.521  28.529  28.533  28.533  28.593  28.616  28.658
 24 B2   23 A2   53 A1   52 B1   24 A2   53 B1   54 A1   54 B1                 
 35.113  35.554 127.832 127.845 127.861 127.866 127.888 127.922
 55 A1   55 B1   56 A1   25 B2   25 A2   57 A1   56 B1   57 B1                 
151.565 151.6501901.7251901.814
 58 A1   58 B1   59 A1   59 B1                                                 

 Beta MOs, Restricted
 -- Occupied --                  
*******-1165.90 -176.33 -176.33 -165.74 -165.74 -165.73 -165.73
  1 B1    1 A1    2 B1    2 A1    3 A1    3 B1    1 A2    1 B2                 
-165.73 -165.73  -35.83  -35.83  -31.32  -31.32  -31.31  -31.31
  4 A1    4 B1    5 B1    5 A1    6 B1    6 A1    2 A2    2 B2                 
-31.314 -31.314 -22.972 -22.972 -22.970 -22.970 -22.970 -22.970
  7 B1    7 A1    8 B1    8 A1    3 A2    3 B2    9 B1    9 A1                 
-22.965 -22.965 -22.965 -22.965 -14.451 -14.450  -6.377  -6.377
 10 B1    4 A2    4 B2   10 A1   11 A1   11 B1   12 B1   12 A1                 
 -4.791  -4.791  -4.775  -4.775  -4.774  -4.774  -2.056  -2.056
 13 B1   13 A1    5 A2    5 B2   14 A1   14 B1   15 A1   15 B1                 
 -2.052  -2.052  -2.051  -2.051  -2.037  -2.037  -2.037  -2.037
  6 A2    6 B2   16 A1   16 B1   17 A1   17 B1    7 B2    7 A2                 
 -1.074  -0.733  -0.697  -0.576  -0.492  -0.458  -0.450  -0.320
 18 A1   18 B1   19 A1   19 B1   20 A1    8 B2   21 A1   22 A1                 
 -0.300  -0.295  -0.289  -0.263
  8 A2    9 B2   20 B1   21 B1                                                 
 -- Virtual --                   
 -0.152  -0.109  -0.055   0.062   0.088   0.098   0.099   0.123
 23 A1    9 A2   22 B1   24 A1   23 B1   10 B2   25 A1   26 A1                 
  0.140   0.155   0.179   0.191   0.193   0.199   0.214   0.219
 24 B1   10 A2   27 A1   11 B2   25 B1   28 A1   11 A2   26 B1                 
  0.239   0.286   0.339   0.346   0.391   0.392   0.416   0.435
 27 B1   29 A1   28 B1   12 B2   13 B2   30 A1   12 A2   31 A1                 
  0.441   0.444   0.478   0.594   0.601   0.684   0.736   0.736
 13 A2   29 B1   30 B1   31 B1   32 A1   32 B1   33 A1   14 B2                 
  0.790   0.804   0.817   0.951   0.974   1.209   1.245   1.250
 34 A1   33 B1   14 A2   34 B1   35 A1   36 A1   15 B2   35 B1                 
  1.276   1.282   1.350   1.412   1.596   1.674   1.751   1.952
 37 A1   15 A2   36 B1   37 B1   16 B2   38 A1   17 B2   39 A1                 
  2.082   2.253   2.318   2.639   2.644   2.929   3.624   3.628
 16 A2   38 B1   40 A1   17 A2   39 B1   40 B1   18 B2   41 A1                 
  3.865   3.873   3.907   3.913   3.917   3.960   3.961   3.986
 42 A1   18 A2   41 B1   43 A1   19 B2   20 B2   19 A2   44 A1                 
  3.987   3.995   4.110   4.175   4.225   4.303   4.423   4.764
 42 B1   20 A2   43 B1   45 A1   44 B1   46 A1   45 B1   46 B1                 
  5.923   5.945   5.969   5.975   6.016   6.084  27.752  27.850
 47 A1   21 B2   48 A1   21 A2   47 B1   48 B1   49 A1   49 B1                 
 28.274  28.295  28.315  28.317  28.344  28.375  28.503  28.503
 50 A1   22 B2   51 A1   22 A2   50 B1   51 B1   23 B2   52 A1                 
 28.519  28.521  28.529  28.533  28.533  28.593  28.616  28.658
 24 B2   23 A2   53 A1   52 B1   24 A2   53 B1   54 A1   54 B1                 
 35.113  35.554 127.832 127.845 127.861 127.866 127.888 127.922
 55 A1   55 B1   56 A1   25 B2   25 A2   57 A1   56 B1   57 B1                 
151.565 151.6501901.7251901.814
 58 A1   58 B1   59 A1   59 B1                                                 
 --------------------------------------------------------------

          Ground-State Mulliken Net Atomic Charges

     Atom                 Charge (a.u.)
  ----------------------------------------
      1 N                    -0.106163
      2 N                    -0.106163
      3 I                     0.106163
      4 I                     0.106163
  ----------------------------------------
  Sum of atomic charges =    -0.000000

 -----------------------------------------------------------------
                    Cartesian Multipole Moments
 -----------------------------------------------------------------
    Charge (ESU x 10^10)
                -0.0000
    Dipole Moment (Debye)
         X      -0.0000      Y      -0.0000      Z      -1.8232
       Tot       1.8232
    Quadrupole Moments (Debye-Ang)
        XX     -67.8482     XY       0.0000     YY     -68.0054
        XZ       0.0000     YZ      -0.0000     ZZ     -68.3870
    Octopole Moments (Debye-Ang^2)
       XXX      -0.0000    XXY       0.0000    XYY      -0.0000
       YYY       0.0000    XXZ     -17.4909    XYZ       0.0000
       YYZ      -4.8724    XZZ      -0.0000    YZZ      -0.0000
       ZZZ     -31.3020
    Hexadecapole Moments (Debye-Ang^3)
      XXXX   -1094.9348   XXXY       0.0000   XXYY    -200.5878
      XYYY       0.0000   YYYY     -90.4103   XXXZ      -0.0000
      XXYZ      -0.0000   XYYZ       0.0000   YYYZ      -0.0000
      XXZZ    -217.3045   XYZZ       0.0000   YYZZ     -60.2069
      XZZZ       0.0000   YZZZ      -0.0000   ZZZZ    -295.8144
 -----------------------------------------------------------------
 Calculating analytic gradient of the SCF energy
 Gradient of SCF Energy
            1           2           3           4
    1   0.0883793  -0.0883793   0.0291619  -0.0291619
    2  -0.0000000  -0.0000000   0.0000000   0.0000000
    3  -0.0085760  -0.0085760   0.0085760   0.0085760
 Max gradient component =       8.838E-02
 RMS gradient           =       3.832E-02
 Gradient time:  CPU 6.83 s  wall 6.84 s
 Geometry Optimization Parameters
   NAtoms,    NIC,     NZ,  NCons,   NDum,   NFix, NCnnct, MaxDiis
        4      20       4       0       0       0       0       0


** GEOMETRY OPTIMIZATION IN DELOCALIZED INTERNAL COORDINATES **
   Searching for a Minimum

   Optimization Cycle:   1

                       Coordinates (Angstroms)
     ATOM                X               Y               Z
      1  N         0.6250000000    0.0000000000    1.6370766883
      2  N        -0.6250000000    0.0000000000    1.6370766883
      3  I        -1.6950000000    0.0000000000   -0.2162176758
      4  I         1.6950000000    0.0000000000   -0.2162176758
   Point Group: c2v   Number of degrees of freedom:     3


   Energy is -13948.496434435


 Attempting to Generate Delocalized Internal Coordinates

  3 Hessian modes will be used to form the next step
  Hessian Eigenvalues:
     0.036465    0.114267    0.791827

 Minimum Search - Taking Simple RFO Step
 Searching for Lamda that Minimizes Along All modes
 Value Taken    Lamda =  -0.01914107
 Calculated Step too Large.  Step scaled by  0.670146
 Step Taken.  Stepsize is  0.300000

                             Maximum     Tolerance    Cnvgd?
         Gradient           0.064329      0.000300      NO
         Displacement       0.247077      0.001200      NO
         Energy change     *********      0.000001      NO


 New Cartesian Coordinates Obtained by Inverse Iteration

 Displacement from previous Coordinates is:  0.192788
 ----------------------------------------------------------------
             Standard Nuclear Orientation (Angstroms)
    I     Atom           X                Y                Z
 ----------------------------------------------------------------
    1      N       0.6093042756     0.0000000000     1.6339872276
    2      N      -0.6093042756     0.0000000000     1.6339872276
    3      I      -1.7652744003     0.0000000000    -0.2131282151
    4      I       1.7652744003     0.0000000000    -0.2131282151
 ----------------------------------------------------------------
 Molecular Point Group                 C2v   NOp =  4
 Largest Abelian Subgroup              C2v   NOp =  4
 Nuclear Repulsion Energy =   753.0195254541 hartrees
 There are       60 alpha and       60 beta electrons
 Applying Cartesian multipole field
    Component          Value
    ---------          -----
     (2,0,0)        1.00000E-11
     (0,2,0)        2.00000E-11
     (0,0,2)       -3.00000E-11
 Nucleus-field energy     =     0.0000000075 hartrees
 Requested basis set is 6-311++G(d,p)
 There are 60 shells and 168 basis functions
 A cutoff of  1.0D-11 yielded   1393 shell pairs
 There are     11701 function pairs (     13432 Cartesian)
 Smallest overlap matrix eigenvalue = 2.10E-04
 Guess MOs from SCF MO coefficient file

 -----------------------------------------------------------------------
  General SCF calculation program by
  Eric Jon Sundstrom, Paul Horn, Yuezhi Mao, Dmitri Zuev, Alec White,
  David Stuck, Shaama M.S., Shane Yost, Joonho Lee, David Small,
  Daniel Levine, Susi Lehtola, Hugh Burton, Evgeny Epifanovsky
 -----------------------------------------------------------------------
 Exchange:     0.2000 Hartree-Fock + 0.0800 Slater + 0.7200 B88
 Correlation:  0.1900 VWN1RPA + 0.8100 LYP
 Using SG-1 standard quadrature grid
 A restricted SCF calculation will be
 performed using DIIS
 SCF converges when DIIS error is below 1.0e-08
 ---------------------------------------
  Cycle       Energy         DIIS error
 ---------------------------------------
    1  -13948.5045833494      6.66e-04  
    2  -13948.5072026591      1.76e-04  
    3  -13948.5071045883      2.42e-04  
    4  -13948.5073091640      1.00e-04  
    5  -13948.5073472862      1.85e-05  
    6  -13948.5073488205      4.15e-06  
    7  -13948.5073488535      1.74e-06  
    8  -13948.5073488650      1.61e-07  
    9  -13948.5073488650      1.65e-08  
   10  -13948.5073488648      7.85e-09  Convergence criterion met
 ---------------------------------------
 SCF time:   CPU 17.08s  wall 17.00s 
 SCF   energy in the final basis set =   -13948.5073488648
 Total energy in the final basis set =   -13948.5073488648

 --------------------------------------------------------------
             Orbital Energies (a.u.) and Symmetries
 --------------------------------------------------------------

 Alpha MOs, Restricted
 -- Occupied --                  
*******-1165.90 -176.33 -176.33 -165.73 -165.73 -165.73 -165.73
  1 B1    1 A1    2 B1    2 A1    3 A1    3 B1    1 A2    1 B2                 
-165.73 -165.73  -35.83  -35.83  -31.32  -31.32  -31.31  -31.31
  4 B1    4 A1    5 B1    5 A1    6 B1    6 A1    2 A2    2 B2                 
-31.312 -31.312 -22.970 -22.970 -22.969 -22.968 -22.968 -22.968
  7 B1    7 A1    8 B1    8 A1    3 A2    3 B2    9 B1    9 A1                 
-22.963 -22.963 -22.963 -22.963 -14.454 -14.454  -6.375  -6.375
 10 B1    4 A2    4 B2   10 A1   11 A1   11 B1   12 B1   12 A1                 
 -4.789  -4.789  -4.772  -4.772  -4.771  -4.771  -2.054  -2.054
 13 B1   13 A1    5 A2    5 B2   14 A1   14 B1   15 B1   15 A1                 
 -2.050  -2.050  -2.049  -2.049  -2.035  -2.035  -2.034  -2.034
  6 A2    6 B2   16 A1   16 B1   17 A1   17 B1    7 B2    7 A2                 
 -1.093  -0.725  -0.693  -0.577  -0.496  -0.467  -0.457  -0.315
 18 A1   18 B1   19 A1   19 B1   20 A1    8 B2   21 A1   22 A1                 
 -0.298  -0.294  -0.287  -0.267
  8 A2    9 B2   20 B1   21 B1                                                 
 -- Virtual --                   
 -0.161  -0.104  -0.058   0.061   0.087   0.096   0.099   0.123
 23 A1    9 A2   22 B1   24 A1   23 B1   10 B2   25 A1   26 A1                 
  0.139   0.155   0.180   0.193   0.193   0.214   0.215   0.219
 24 B1   10 A2   27 A1   11 B2   25 B1   28 A1   11 A2   26 B1                 
  0.239   0.278   0.354   0.358   0.390   0.392   0.411   0.438
 27 B1   29 A1   28 B1   12 B2   30 A1   13 B2   12 A2   13 A2                 
  0.439   0.448   0.473   0.582   0.590   0.673   0.728   0.729
 31 A1   29 B1   30 B1   31 B1   32 A1   32 B1   33 A1   14 B2                 
  0.787   0.813   0.815   0.966   0.969   1.225   1.251   1.251
 34 A1   33 B1   14 A2   34 B1   35 A1   36 A1   15 B2   35 B1                 
  1.275   1.281   1.340   1.384   1.603   1.673   1.728   1.920
 37 A1   15 A2   36 B1   37 B1   16 B2   38 A1   17 B2   39 A1                 
  2.089   2.244   2.357   2.673   2.678   2.956   3.623   3.628
 16 A2   38 B1   40 A1   17 A2   39 B1   40 B1   18 B2   41 A1                 
  3.882   3.900   3.926   3.926   3.927   3.957   3.960   3.983
 18 A2   42 A1   41 B1   19 B2   43 A1   19 A2   20 B2   42 B1                 
  3.992   3.993   4.086   4.175   4.208   4.288   4.419   4.747
 20 A2   44 A1   43 B1   45 A1   44 B1   46 A1   45 B1   46 B1                 
  5.926   5.950   5.974   5.974   6.011   6.067  27.738  27.847
 47 A1   21 B2   48 A1   21 A2   47 B1   48 B1   49 A1   49 B1                 
 28.282  28.299  28.316  28.320  28.342  28.369  28.507  28.508
 50 A1   22 B2   22 A2   51 A1   50 B1   51 B1   52 A1   23 B2                 
 28.520  28.520  28.531  28.532  28.532  28.577  28.615  28.651
 24 B2   23 A2   53 A1   24 A2   52 B1   53 B1   54 A1   54 B1                 
 35.097  35.653 127.837 127.848 127.861 127.870 127.886 127.913
 55 A1   55 B1   56 A1   25 B2   25 A2   57 A1   56 B1   57 B1                 
151.554 151.6481901.7131901.811
 58 A1   58 B1   59 A1   59 B1                                                 

 Beta MOs, Restricted
 -- Occupied --                  
*******-1165.90 -176.33 -176.33 -165.73 -165.73 -165.73 -165.73
  1 B1    1 A1    2 B1    2 A1    3 A1    3 B1    1 A2    1 B2                 
-165.73 -165.73  -35.83  -35.83  -31.32  -31.32  -31.31  -31.31
  4 B1    4 A1    5 B1    5 A1    6 B1    6 A1    2 A2    2 B2                 
-31.312 -31.312 -22.970 -22.970 -22.969 -22.968 -22.968 -22.968
  7 B1    7 A1    8 B1    8 A1    3 A2    3 B2    9 B1    9 A1                 
-22.963 -22.963 -22.963 -22.963 -14.454 -14.454  -6.375  -6.375
 10 B1    4 A2    4 B2   10 A1   11 A1   11 B1   12 B1   12 A1                 
 -4.789  -4.789  -4.772  -4.772  -4.771  -4.771  -2.054  -2.054
 13 B1   13 A1    5 A2    5 B2   14 A1   14 B1   15 B1   15 A1                 
 -2.050  -2.050  -2.049  -2.049  -2.035  -2.035  -2.034  -2.034
  6 A2    6 B2   16 A1   16 B1   17 A1   17 B1    7 B2    7 A2                 
 -1.093  -0.725  -0.693  -0.577  -0.496  -0.467  -0.457  -0.315
 18 A1   18 B1   19 A1   19 B1   20 A1    8 B2   21 A1   22 A1                 
 -0.298  -0.294  -0.287  -0.267
  8 A2    9 B2   20 B1   21 B1                                                 
 -- Virtual --                   
 -0.161  -0.104  -0.058   0.061   0.087   0.096   0.099   0.123
 23 A1    9 A2   22 B1   24 A1   23 B1   10 B2   25 A1   26 A1                 
  0.139   0.155   0.180   0.193   0.193   0.214   0.215   0.219
 24 B1   10 A2   27 A1   11 B2   25 B1   28 A1   11 A2   26 B1                 
  0.239   0.278   0.354   0.358   0.390   0.392   0.411   0.438
 27 B1   29 A1   28 B1   12 B2   30 A1   13 B2   12 A2   13 A2                 
  0.439   0.448   0.473   0.582   0.590   0.673   0.728   0.729
 31 A1   29 B1   30 B1   31 B1   32 A1   32 B1   33 A1   14 B2                 
  0.787   0.813   0.815   0.966   0.969   1.225   1.251   1.251
 34 A1   33 B1   14 A2   34 B1   35 A1   36 A1   15 B2   35 B1                 
  1.275   1.281   1.340   1.384   1.603   1.673   1.728   1.920
 37 A1   15 A2   36 B1   37 B1   16 B2   38 A1   17 B2   39 A1                 
  2.089   2.244   2.357   2.673   2.678   2.956   3.623   3.628
 16 A2   38 B1   40 A1   17 A2   39 B1   40 B1   18 B2   41 A1                 
  3.882   3.900   3.926   3.926   3.927   3.957   3.960   3.983
 18 A2   42 A1   41 B1   19 B2   43 A1   19 A2   20 B2   42 B1                 
  3.992   3.993   4.086   4.175   4.208   4.288   4.419   4.747
 20 A2   44 A1   43 B1   45 A1   44 B1   46 A1   45 B1   46 B1                 
  5.926   5.950   5.974   5.974   6.011   6.067  27.738  27.847
 47 A1   21 B2   48 A1   21 A2   47 B1   48 B1   49 A1   49 B1                 
 28.282  28.299  28.316  28.320  28.342  28.369  28.507  28.508
 50 A1   22 B2   22 A2   51 A1   50 B1   51 B1   52 A1   23 B2                 
 28.520  28.520  28.531  28.532  28.532  28.577  28.615  28.651
 24 B2   23 A2   53 A1   24 A2   52 B1   53 B1   54 A1   54 B1                 
 35.097  35.653 127.837 127.848 127.861 127.870 127.886 127.913
 55 A1   55 B1   56 A1   25 B2   25 A2   57 A1   56 B1   57 B1                 
151.554 151.6481901.7131901.811
 58 A1   58 B1   59 A1   59 B1                                                 
 --------------------------------------------------------------

          Ground-State Mulliken Net Atomic Charges

     Atom                 Charge (a.u.)
  ----------------------------------------
      1 N                    -0.089695
      2 N                    -0.089695
      3 I                     0.089695
      4 I                     0.089695
  ----------------------------------------
  Sum of atomic charges =     0.000000

 -----------------------------------------------------------------
                    Cartesian Multipole Moments
 -----------------------------------------------------------------
    Charge (ESU x 10^10)
                 0.0000
    Dipole Moment (Debye)
         X      -0.0000      Y      -0.0000      Z      -1.4555
       Tot       1.4555
    Quadrupole Moments (Debye-Ang)
        XX     -67.7109     XY      -0.0000     YY     -68.1584
        XZ      -0.0000     YZ       0.0000     ZZ     -67.9296
    Octopole Moments (Debye-Ang^2)
       XXX      -0.0000    XXY      -0.0000    XYY      -0.0000
       YYY      -0.0000    XXZ     -17.9495    XYZ       0.0000
       YYZ      -4.7344    XZZ      -0.0000    YZZ      -0.0000
       ZZZ     -29.2962
    Hexadecapole Moments (Debye-Ang^3)
      XXXX   -1173.4072   XXXY      -0.0000   XXYY    -215.0130
      XYYY       0.0000   YYYY     -91.1026   XXXZ       0.0000
      XXYZ       0.0000   XYYZ       0.0000   YYYZ       0.0000
      XXZZ    -229.3529   XYZZ       0.0000   YYZZ     -59.8047
      XZZZ      -0.0000   YZZZ       0.0000   ZZZZ    -290.8199
 -----------------------------------------------------------------
 Calculating analytic gradient of the SCF energy
 Gradient of SCF Energy
            1           2           3           4
    1   0.0673898  -0.0673898   0.0199544  -0.0199544
    2   0.0000000   0.0000000  -0.0000000  -0.0000000
    3  -0.0067046  -0.0067046   0.0067046   0.0067046
 Max gradient component =       6.739E-02
 RMS gradient           =       2.895E-02
 Gradient time:  CPU 6.65 s  wall 6.65 s
 Geometry Optimization Parameters
   NAtoms,    NIC,     NZ,  NCons,   NDum,   NFix, NCnnct, MaxDiis
        4      20       4       0       0       0       0       0

 Cartesian Hessian Update
 Hessian Updated using BFGS Update


** GEOMETRY OPTIMIZATION IN DELOCALIZED INTERNAL COORDINATES **
   Searching for a Minimum

   Optimization Cycle:   2

                       Coordinates (Angstroms)
     ATOM                X               Y               Z
      1  N         0.6093042756    0.0000000000    1.6339872276
      2  N        -0.6093042756    0.0000000000    1.6339872276
      3  I        -1.7652744003    0.0000000000   -0.2131282151
      4  I         1.7652744003    0.0000000000   -0.2131282151
   Point Group: c2v   Number of degrees of freedom:     3


   Energy is -13948.507348865

 Hessian Updated using BFGS Update

  3 Hessian modes will be used to form the next step
  Hessian Eigenvalues:
     0.033991    0.104682    0.501582

 Minimum Search - Taking Simple RFO Step
 Searching for Lamda that Minimizes Along All modes
 Value Taken    Lamda =  -0.01773828
 Calculated Step too Large.  Step scaled by  0.648625
 Step Taken.  Stepsize is  0.300000

                             Maximum     Tolerance    Cnvgd?
         Gradient           0.047934      0.000300      NO
         Displacement       0.276613      0.001200      NO
         Energy change     -0.010914      0.000001      NO


 New Cartesian Coordinates Obtained by Inverse Iteration

 Displacement from previous Coordinates is:  0.181553
 ----------------------------------------------------------------
             Standard Nuclear Orientation (Angstroms)
    I     Atom           X                Y                Z
 ----------------------------------------------------------------
    1      N       0.5833409465     0.0000000000     1.6369180107
    2      N      -0.5833409465     0.0000000000     1.6369180107
    3      I      -1.8279146971     0.0000000000    -0.2160589983
    4      I       1.8279146971     0.0000000000    -0.2160589983
 ----------------------------------------------------------------
 Molecular Point Group                 C2v   NOp =  4
 Largest Abelian Subgroup              C2v   NOp =  4
 Nuclear Repulsion Energy =   733.8498392306 hartrees
 There are       60 alpha and       60 beta electrons
 Applying Cartesian multipole field
    Component          Value
    ---------          -----
     (2,0,0)        1.00000E-11
     (0,2,0)        2.00000E-11
     (0,0,2)       -3.00000E-11
 Nucleus-field energy     =     0.0000000083 hartrees
 Requested basis set is 6-311++G(d,p)
 There are 60 shells and 168 basis functions
 A cutoff of  1.0D-11 yielded   1384 shell pairs
 There are     11594 function pairs (     13304 Cartesian)
 Smallest overlap matrix eigenvalue = 1.62E-04
 Guess MOs from SCF MO coefficient file

 -----------------------------------------------------------------------
  General SCF calculation program by
  Eric Jon Sundstrom, Paul Horn, Yuezhi Mao, Dmitri Zuev, Alec White,
  David Stuck, Shaama M.S., Shane Yost, Joonho Lee, David Small,
  Daniel Levine, Susi Lehtola, Hugh Burton, Evgeny Epifanovsky
 -----------------------------------------------------------------------
 Exchange:     0.2000 Hartree-Fock + 0.0800 Slater + 0.7200 B88
 Correlation:  0.1900 VWN1RPA + 0.8100 LYP
 Using SG-1 standard quadrature grid
 A restricted SCF calculation will be
 performed using DIIS
 SCF converges when DIIS error is below 1.0e-08
 ---------------------------------------
  Cycle       Energy         DIIS error
 ---------------------------------------
    1  -13948.5104843516      9.89e-04  
    2  -13948.5153876164      2.25e-04  
    3  -13948.5155270932      1.26e-04  
    4  -13948.5155609558      5.98e-05  
    5  -13948.5155705396      4.18e-05  
    6  -13948.5155773407      3.84e-06  
    7  -13948.5155773837      2.20e-06  
    8  -13948.5155773993      2.92e-07  
    9  -13948.5155773996      2.56e-08  
   10  -13948.5155773996      1.07e-08  
   11  -13948.5155773997      1.58e-09  Convergence criterion met
 ---------------------------------------
 SCF time:   CPU 18.46s  wall 18.00s 
 SCF   energy in the final basis set =   -13948.5155773997
 Total energy in the final basis set =   -13948.5155773997

 --------------------------------------------------------------
             Orbital Energies (a.u.) and Symmetries
 --------------------------------------------------------------

 Alpha MOs, Restricted
 -- Occupied --                  
*******-1165.89 -176.33 -176.33 -165.73 -165.73 -165.73 -165.73
  1 B1    1 A1    2 B1    2 A1    3 A1    3 B1    1 A2    1 B2                 
-165.73 -165.73  -35.82  -35.82  -31.32  -31.32  -31.31  -31.31
  4 B1    4 A1    5 B1    5 A1    6 B1    6 A1    2 A2    2 B2                 
-31.309 -31.309 -22.967 -22.967 -22.965 -22.965 -22.965 -22.965
  7 B1    7 A1    8 B1    8 A1    3 A2    3 B2    9 B1    9 A1                 
-22.960 -22.960 -22.960 -22.960 -14.457 -14.456  -6.372  -6.372
 10 B1    4 A2    4 B2   10 A1   11 A1   11 B1   12 B1   12 A1                 
 -4.786  -4.786  -4.769  -4.769  -4.768  -4.768  -2.051  -2.051
 13 B1   13 A1    5 B2    5 A2   14 A1   14 B1   15 B1   15 A1                 
 -2.046  -2.046  -2.045  -2.045  -2.031  -2.031  -2.031  -2.031
  6 A2    6 B2   16 B1   16 A1   17 B1   17 A1    7 A2    7 B2                 
 -1.128  -0.713  -0.688  -0.577  -0.504  -0.486  -0.470  -0.310
 18 A1   18 B1   19 A1   19 B1   20 A1    8 B2   21 A1   22 A1                 
 -0.295  -0.292  -0.282  -0.269
  8 A2    9 B2   20 B1   21 B1                                                 
 -- Virtual --                   
 -0.173  -0.093  -0.055   0.059   0.086   0.092   0.097   0.122
 23 A1    9 A2   22 B1   24 A1   23 B1   10 B2   25 A1   26 A1                 
  0.139   0.156   0.181   0.195   0.195   0.216   0.217   0.219
 24 B1   10 A2   27 A1   11 B2   25 B1   11 A2   26 B1   28 A1                 
  0.241   0.282   0.368   0.373   0.386   0.394   0.407   0.437
 27 B1   29 A1   12 B2   28 B1   30 A1   13 B2   12 A2   13 A2                 
  0.440   0.451   0.474   0.574   0.584   0.662   0.712   0.717
 31 A1   29 B1   30 B1   32 A1   31 B1   32 B1   33 A1   14 B2                 
  0.782   0.813   0.829   0.965   0.989   1.245   1.250   1.256
 34 A1   14 A2   33 B1   35 A1   34 B1   36 A1   35 B1   15 B2                 
  1.269   1.281   1.333   1.362   1.621   1.671   1.693   1.883
 37 A1   15 A2   36 B1   37 B1   16 B2   38 A1   17 B2   39 A1                 
  2.105   2.243   2.414   2.731   2.736   3.013   3.626   3.634
 16 A2   38 B1   40 A1   17 A2   39 B1   40 B1   18 B2   41 A1                 
  3.896   3.920   3.934   3.950   3.956   3.959   3.966   3.982
 18 A2   42 A1   19 B2   41 B1   19 A2   20 B2   43 A1   42 B1                 
  3.992   4.028   4.071   4.172   4.190   4.276   4.412   4.688
 20 A2   44 A1   43 B1   45 A1   44 B1   46 A1   45 B1   46 B1                 
  5.937   5.954   5.974   5.981   6.008   6.051  27.725  27.843
 47 A1   21 B2   21 A2   48 A1   47 B1   48 B1   49 A1   49 B1                 
 28.293  28.302  28.317  28.327  28.342  28.361  28.511  28.513
 50 A1   22 B2   22 A2   51 A1   50 B1   51 B1   52 A1   23 B2                 
 28.521  28.522  28.533  28.534  28.534  28.568  28.611  28.646
 24 B2   23 A2   24 A2   52 B1   53 A1   53 B1   54 A1   54 B1                 
 35.069  35.868 127.846 127.851 127.862 127.876 127.884 127.907
 55 A1   55 B1   56 A1   25 B2   25 A2   57 A1   56 B1   57 B1                 
151.544 151.6441901.7021901.807
 58 A1   58 B1   59 A1   59 B1                                                 

 Beta MOs, Restricted
 -- Occupied --                  
*******-1165.89 -176.33 -176.33 -165.73 -165.73 -165.73 -165.73
  1 B1    1 A1    2 B1    2 A1    3 A1    3 B1    1 A2    1 B2                 
-165.73 -165.73  -35.82  -35.82  -31.32  -31.32  -31.31  -31.31
  4 B1    4 A1    5 B1    5 A1    6 B1    6 A1    2 A2    2 B2                 
-31.309 -31.309 -22.967 -22.967 -22.965 -22.965 -22.965 -22.965
  7 B1    7 A1    8 B1    8 A1    3 A2    3 B2    9 B1    9 A1                 
-22.960 -22.960 -22.960 -22.960 -14.457 -14.456  -6.372  -6.372
 10 B1    4 A2    4 B2   10 A1   11 A1   11 B1   12 B1   12 A1                 
 -4.786  -4.786  -4.769  -4.769  -4.768  -4.768  -2.051  -2.051
 13 B1   13 A1    5 B2    5 A2   14 A1   14 B1   15 B1   15 A1                 
 -2.046  -2.046  -2.045  -2.045  -2.031  -2.031  -2.031  -2.031
  6 A2    6 B2   16 B1   16 A1   17 B1   17 A1    7 A2    7 B2                 
 -1.128  -0.713  -0.688  -0.577  -0.504  -0.486  -0.470  -0.310
 18 A1   18 B1   19 A1   19 B1   20 A1    8 B2   21 A1   22 A1                 
 -0.295  -0.292  -0.282  -0.269
  8 A2    9 B2   20 B1   21 B1                                                 
 -- Virtual --                   
 -0.173  -0.093  -0.055   0.059   0.086   0.092   0.097   0.122
 23 A1    9 A2   22 B1   24 A1   23 B1   10 B2   25 A1   26 A1                 
  0.139   0.156   0.181   0.195   0.195   0.216   0.217   0.219
 24 B1   10 A2   27 A1   11 B2   25 B1   11 A2   26 B1   28 A1                 
  0.241   0.282   0.368   0.373   0.386   0.394   0.407   0.437
 27 B1   29 A1   12 B2   28 B1   30 A1   13 B2   12 A2   13 A2                 
  0.440   0.451   0.474   0.574   0.584   0.662   0.712   0.717
 31 A1   29 B1   30 B1   32 A1   31 B1   32 B1   33 A1   14 B2                 
  0.782   0.813   0.829   0.965   0.989   1.245   1.250   1.256
 34 A1   14 A2   33 B1   35 A1   34 B1   36 A1   35 B1   15 B2                 
  1.269   1.281   1.333   1.362   1.621   1.671   1.693   1.883
 37 A1   15 A2   36 B1   37 B1   16 B2   38 A1   17 B2   39 A1                 
  2.105   2.243   2.414   2.731   2.736   3.013   3.626   3.634
 16 A2   38 B1   40 A1   17 A2   39 B1   40 B1   18 B2   41 A1                 
  3.896   3.920   3.934   3.950   3.956   3.959   3.966   3.982
 18 A2   42 A1   19 B2   41 B1   19 A2   20 B2   43 A1   42 B1                 
  3.992   4.028   4.071   4.172   4.190   4.276   4.412   4.688
 20 A2   44 A1   43 B1   45 A1   44 B1   46 A1   45 B1   46 B1                 
  5.937   5.954   5.974   5.981   6.008   6.051  27.725  27.843
 47 A1   21 B2   21 A2   48 A1   47 B1   48 B1   49 A1   49 B1                 
 28.293  28.302  28.317  28.327  28.342  28.361  28.511  28.513
 50 A1   22 B2   22 A2   51 A1   50 B1   51 B1   52 A1   23 B2                 
 28.521  28.522  28.533  28.534  28.534  28.568  28.611  28.646
 24 B2   23 A2   24 A2   52 B1   53 A1   53 B1   54 A1   54 B1                 
 35.069  35.868 127.846 127.851 127.862 127.876 127.884 127.907
 55 A1   55 B1   56 A1   25 B2   25 A2   57 A1   56 B1   57 B1                 
151.544 151.6441901.7021901.807
 58 A1   58 B1   59 A1   59 B1                                                 
 --------------------------------------------------------------

          Ground-State Mulliken Net Atomic Charges

     Atom                 Charge (a.u.)
  ----------------------------------------
      1 N                    -0.065069
      2 N                    -0.065069
      3 I                     0.065069
      4 I                     0.065069
  ----------------------------------------
  Sum of atomic charges =     0.000000

 -----------------------------------------------------------------
                    Cartesian Multipole Moments
 -----------------------------------------------------------------
    Charge (ESU x 10^10)
                 0.0000
    Dipole Moment (Debye)
         X       0.0000      Y       0.0000      Z      -0.9576
       Tot       0.9576
    Quadrupole Moments (Debye-Ang)
        XX     -68.1018     XY       0.0000     YY     -68.3127
        XZ       0.0000     YZ       0.0000     ZZ     -67.0789
    Octopole Moments (Debye-Ang^2)
       XXX       0.0000    XXY       0.0000    XYY       0.0000
       YYY       0.0000    XXZ     -17.7592    XYZ      -0.0000
       YYZ      -4.1721    XZZ       0.0000    YZZ       0.0000
       ZZZ     -25.5202
    Hexadecapole Moments (Debye-Ang^3)
      XXXX   -1250.6578   XXXY       0.0000   XXYY    -228.8590
      XYYY       0.0000   YYYY     -91.9337   XXXZ      -0.0000
      XXYZ      -0.0000   XYYZ      -0.0000   YYYZ      -0.0000
      XXZZ    -240.9851   XYZZ       0.0000   YYZZ     -59.4861
      XZZZ       0.0000   YZZZ       0.0000   ZZZZ    -284.8820
 -----------------------------------------------------------------
 Calculating analytic gradient of the SCF energy
 Gradient of SCF Energy
            1           2           3           4
    1   0.0090526  -0.0090526   0.0152082  -0.0152082
    2   0.0000000   0.0000000  -0.0000000  -0.0000000
    3  -0.0051961  -0.0051961   0.0051961   0.0051961
 Max gradient component =       1.521E-02
 RMS gradient           =       7.823E-03
 Gradient time:  CPU 6.51 s  wall 6.52 s
 Geometry Optimization Parameters
   NAtoms,    NIC,     NZ,  NCons,   NDum,   NFix, NCnnct, MaxDiis
        4      20       4       0       0       0       0       0

 Cartesian Hessian Update
 Hessian Updated using BFGS Update


** GEOMETRY OPTIMIZATION IN DELOCALIZED INTERNAL COORDINATES **
   Searching for a Minimum

   Optimization Cycle:   3

                       Coordinates (Angstroms)
     ATOM                X               Y               Z
      1  N         0.5833409465    0.0000000000    1.6369180107
      2  N        -0.5833409465    0.0000000000    1.6369180107
      3  I        -1.8279146971    0.0000000000   -0.2160589983
      4  I         1.8279146971    0.0000000000   -0.2160589983
   Point Group: c2v   Number of degrees of freedom:     3


   Energy is -13948.515577400

 Hessian Updated using BFGS Update

  3 Hessian modes will be used to form the next step
  Hessian Eigenvalues:
     0.028949    0.102928    0.707175

 Minimum Search - Taking Simple RFO Step
 Searching for Lamda that Minimizes Along All modes
 Value Taken    Lamda =  -0.00592583
 Calculated Step too Large.  Step scaled by  0.740875
 Step Taken.  Stepsize is  0.300000

                             Maximum     Tolerance    Cnvgd?
         Gradient           0.014830      0.000300      NO
         Displacement       0.244199      0.001200      NO
         Energy change     -0.008229      0.000001      NO


 New Cartesian Coordinates Obtained by Inverse Iteration

 Displacement from previous Coordinates is:  0.187794
 ----------------------------------------------------------------
             Standard Nuclear Orientation (Angstroms)
    I     Atom           X                Y                Z
 ----------------------------------------------------------------
    1      N       0.5762496258     0.0000000000     1.6399452953
    2      N      -0.5762496258     0.0000000000     1.6399452953
    3      I      -1.8976945415     0.0000000000    -0.2190862829
    4      I       1.8976945415     0.0000000000    -0.2190862829
 ----------------------------------------------------------------
 Molecular Point Group                 C2v   NOp =  4
 Largest Abelian Subgroup              C2v   NOp =  4
 Nuclear Repulsion Energy =   713.1819225548 hartrees
 There are       60 alpha and       60 beta electrons
 Applying Cartesian multipole field
    Component          Value
    ---------          -----
     (2,0,0)        1.00000E-11
     (0,2,0)        2.00000E-11
     (0,0,2)       -3.00000E-11
 Nucleus-field energy     =     0.0000000092 hartrees
 Requested basis set is 6-311++G(d,p)
 There are 60 shells and 168 basis functions
 A cutoff of  1.0D-11 yielded   1370 shell pairs
 There are     11496 function pairs (     13194 Cartesian)
 Smallest overlap matrix eigenvalue = 1.51E-04
 Guess MOs from SCF MO coefficient file

 -----------------------------------------------------------------------
  General SCF calculation program by
  Eric Jon Sundstrom, Paul Horn, Yuezhi Mao, Dmitri Zuev, Alec White,
  David Stuck, Shaama M.S., Shane Yost, Joonho Lee, David Small,
  Daniel Levine, Susi Lehtola, Hugh Burton, Evgeny Epifanovsky
 -----------------------------------------------------------------------
 Exchange:     0.2000 Hartree-Fock + 0.0800 Slater + 0.7200 B88
 Correlation:  0.1900 VWN1RPA + 0.8100 LYP
 Using SG-1 standard quadrature grid
 A restricted SCF calculation will be
 performed using DIIS
 SCF converges when DIIS error is below 1.0e-08
 ---------------------------------------
  Cycle       Energy         DIIS error
 ---------------------------------------
    1  -13948.5172480070      4.77e-04  
    2  -13948.5186737191      2.00e-04  
    3  -13948.5183912064      3.35e-04  
    4  -13948.5188633928      4.19e-05  
    5  -13948.5188694847      1.17e-05  
    6  -13948.5188701302      2.74e-06  
    7  -13948.5188701496      1.33e-06  
    8  -13948.5188701553      1.12e-07  
    9  -13948.5188701553      1.48e-08  
   10  -13948.5188701553      2.01e-08  
   11  -13948.5188701552      6.67e-09  Convergence criterion met
 ---------------------------------------
 SCF time:   CPU 18.17s  wall 18.00s 
 SCF   energy in the final basis set =   -13948.5188701552
 Total energy in the final basis set =   -13948.5188701552

 --------------------------------------------------------------
             Orbital Energies (a.u.) and Symmetries
 --------------------------------------------------------------

 Alpha MOs, Restricted
 -- Occupied --                  
*******-1165.89 -176.33 -176.33 -165.73 -165.73 -165.73 -165.73
  1 B1    1 A1    2 B1    2 A1    3 A1    3 B1    1 A2    1 B2                 
-165.73 -165.73  -35.82  -35.82  -31.32  -31.32  -31.31  -31.31
  4 B1    4 A1    5 B1    5 A1    6 B1    6 A1    2 A2    2 B2                 
-31.308 -31.308 -22.966 -22.966 -22.964 -22.964 -22.964 -22.964
  7 B1    7 A1    8 B1    8 A1    3 A2    3 B2    9 B1    9 A1                 
-22.959 -22.959 -22.959 -22.959 -14.461 -14.459  -6.370  -6.370
 10 B1    4 A2    4 B2   10 A1   11 A1   11 B1   12 B1   12 A1                 
 -4.784  -4.784  -4.767  -4.767  -4.767  -4.767  -2.049  -2.049
 13 B1   13 A1    5 B2    5 A2   14 A1   14 B1   15 B1   15 A1                 
 -2.045  -2.045  -2.044  -2.044  -2.030  -2.030  -2.030  -2.030
  6 A2    6 B2   16 B1   16 A1    7 A2    7 B2   17 B1   17 A1                 
 -1.138  -0.705  -0.682  -0.580  -0.506  -0.492  -0.475  -0.306
 18 A1   18 B1   19 A1   19 B1   20 A1    8 B2   21 A1   22 A1                 
 -0.293  -0.291  -0.281  -0.271
  8 A2    9 B2   20 B1   21 B1                                                 
 -- Virtual --                   
 -0.183  -0.091  -0.058   0.058   0.085   0.089   0.097   0.122
 23 A1    9 A2   22 B1   24 A1   23 B1   10 B2   25 A1   26 A1                 
  0.139   0.156   0.182   0.196   0.196   0.216   0.216   0.217
 24 B1   10 A2   27 A1   11 B2   25 B1   26 B1   28 A1   11 A2                 
  0.239   0.297   0.373   0.375   0.382   0.394   0.402   0.435
 27 B1   29 A1   28 B1   12 B2   30 A1   13 B2   12 A2   13 A2                 
  0.441   0.448   0.469   0.560   0.576   0.650   0.704   0.712
 31 A1   29 B1   30 B1   32 A1   31 B1   32 B1   33 A1   14 B2                 
  0.780   0.810   0.836   0.963   1.001   1.241   1.259   1.262
 34 A1   14 A2   33 B1   35 A1   34 B1   35 B1   15 B2   36 A1                 
  1.266   1.281   1.325   1.345   1.626   1.667   1.679   1.864
 37 A1   15 A2   36 B1   37 B1   16 B2   38 A1   17 B2   39 A1                 
  2.107   2.230   2.426   2.746   2.751   3.032   3.625   3.635
 16 A2   38 B1   40 A1   17 A2   39 B1   40 B1   18 B2   41 A1                 
  3.897   3.926   3.939   3.953   3.958   3.961   3.969   3.977
 18 A2   42 A1   19 B2   19 A2   20 B2   41 B1   43 A1   42 B1                 
  3.992   4.048   4.055   4.157   4.173   4.267   4.401   4.666
 20 A2   44 A1   43 B1   45 A1   44 B1   46 A1   45 B1   46 B1                 
  5.951   5.956   5.973   5.989   6.004   6.033  27.714  27.836
 47 A1   21 B2   21 A2   48 A1   47 B1   48 B1   49 A1   49 B1                 
 28.303  28.304  28.316  28.334  28.340  28.349  28.514  28.516
 50 A1   22 B2   22 A2   51 A1   50 B1   51 B1   52 A1   23 B2                 
 28.522  28.522  28.533  28.533  28.535  28.560  28.605  28.639
 24 B2   23 A2   24 A2   52 B1   53 A1   53 B1   54 A1   54 B1                 
 35.056  35.933 127.853 127.853 127.862 127.880 127.881 127.900
 55 A1   55 B1   25 B2   56 A1   25 A2   56 B1   57 A1   57 B1                 
151.534 151.6371901.6921901.800
 58 A1   58 B1   59 A1   59 B1                                                 

 Beta MOs, Restricted
 -- Occupied --                  
*******-1165.89 -176.33 -176.33 -165.73 -165.73 -165.73 -165.73
  1 B1    1 A1    2 B1    2 A1    3 A1    3 B1    1 A2    1 B2                 
-165.73 -165.73  -35.82  -35.82  -31.32  -31.32  -31.31  -31.31
  4 B1    4 A1    5 B1    5 A1    6 B1    6 A1    2 A2    2 B2                 
-31.308 -31.308 -22.966 -22.966 -22.964 -22.964 -22.964 -22.964
  7 B1    7 A1    8 B1    8 A1    3 A2    3 B2    9 B1    9 A1                 
-22.959 -22.959 -22.959 -22.959 -14.461 -14.459  -6.370  -6.370
 10 B1    4 A2    4 B2   10 A1   11 A1   11 B1   12 B1   12 A1                 
 -4.784  -4.784  -4.767  -4.767  -4.767  -4.767  -2.049  -2.049
 13 B1   13 A1    5 B2    5 A2   14 A1   14 B1   15 B1   15 A1                 
 -2.045  -2.045  -2.044  -2.044  -2.030  -2.030  -2.030  -2.030
  6 A2    6 B2   16 B1   16 A1    7 A2    7 B2   17 B1   17 A1                 
 -1.138  -0.705  -0.682  -0.580  -0.506  -0.492  -0.475  -0.306
 18 A1   18 B1   19 A1   19 B1   20 A1    8 B2   21 A1   22 A1                 
 -0.293  -0.291  -0.281  -0.271
  8 A2    9 B2   20 B1   21 B1                                                 
 -- Virtual --                   
 -0.183  -0.091  -0.058   0.058   0.085   0.089   0.097   0.122
 23 A1    9 A2   22 B1   24 A1   23 B1   10 B2   25 A1   26 A1                 
  0.139   0.156   0.182   0.196   0.196   0.216   0.216   0.217
 24 B1   10 A2   27 A1   11 B2   25 B1   26 B1   28 A1   11 A2                 
  0.239   0.297   0.373   0.375   0.382   0.394   0.402   0.435
 27 B1   29 A1   28 B1   12 B2   30 A1   13 B2   12 A2   13 A2                 
  0.441   0.448   0.469   0.560   0.576   0.650   0.704   0.712
 31 A1   29 B1   30 B1   32 A1   31 B1   32 B1   33 A1   14 B2                 
  0.780   0.810   0.836   0.963   1.001   1.241   1.259   1.262
 34 A1   14 A2   33 B1   35 A1   34 B1   35 B1   15 B2   36 A1                 
  1.266   1.281   1.325   1.345   1.626   1.667   1.679   1.864
 37 A1   15 A2   36 B1   37 B1   16 B2   38 A1   17 B2   39 A1                 
  2.107   2.230   2.426   2.746   2.751   3.032   3.625   3.635
 16 A2   38 B1   40 A1   17 A2   39 B1   40 B1   18 B2   41 A1                 
  3.897   3.926   3.939   3.953   3.958   3.961   3.969   3.977
 18 A2   42 A1   19 B2   19 A2   20 B2   41 B1   43 A1   42 B1                 
  3.992   4.048   4.055   4.157   4.173   4.267   4.401   4.666
 20 A2   44 A1   43 B1   45 A1   44 B1   46 A1   45 B1   46 B1                 
  5.951   5.956   5.973   5.989   6.004   6.033  27.714  27.836
 47 A1   21 B2   21 A2   48 A1   47 B1   48 B1   49 A1   49 B1                 
 28.303  28.304  28.316  28.334  28.340  28.349  28.514  28.516
 50 A1   22 B2   22 A2   51 A1   50 B1   51 B1   52 A1   23 B2                 
 28.522  28.522  28.533  28.533  28.535  28.560  28.605  28.639
 24 B2   23 A2   24 A2   52 B1   53 A1   53 B1   54 A1   54 B1                 
 35.056  35.933 127.853 127.853 127.862 127.880 127.881 127.900
 55 A1   55 B1   25 B2   56 A1   25 A2   56 B1   57 A1   57 B1                 
151.534 151.6371901.6921901.800
 58 A1   58 B1   59 A1   59 B1                                                 
 --------------------------------------------------------------

          Ground-State Mulliken Net Atomic Charges

     Atom                 Charge (a.u.)
  ----------------------------------------
      1 N                    -0.051701
      2 N                    -0.051701
      3 I                     0.051701
      4 I                     0.051701
  ----------------------------------------
  Sum of atomic charges =     0.000000

 -----------------------------------------------------------------
                    Cartesian Multipole Moments
 -----------------------------------------------------------------
    Charge (ESU x 10^10)
                 0.0000
    Dipole Moment (Debye)
         X      -0.0000      Y       0.0000      Z      -0.6878
       Tot       0.6878
    Quadrupole Moments (Debye-Ang)
        XX     -68.1357     XY      -0.0000     YY     -68.4597
        XZ       0.0000     YZ       0.0000     ZZ     -66.6936
    Octopole Moments (Debye-Ang^2)
       XXX      -0.0000    XXY      -0.0000    XYY      -0.0000
       YYY       0.0000    XXZ     -18.0946    XYZ      -0.0000
       YYZ      -3.8925    XZZ      -0.0000    YZZ       0.0000
       ZZZ     -23.2140
    Hexadecapole Moments (Debye-Ang^3)
      XXXX   -1336.9625   XXXY      -0.0000   XXYY    -244.4724
      XYYY      -0.0000   YYYY     -92.5258   XXXZ       0.0000
      XXYZ       0.0000   XYYZ       0.0000   YYYZ       0.0000
      XXZZ    -254.9586   XYZZ       0.0000   YYZZ     -59.6196
      XZZZ      -0.0000   YZZZ       0.0000   ZZZZ    -282.6179
 -----------------------------------------------------------------
 Calculating analytic gradient of the SCF energy
 Gradient of SCF Energy
            1           2           3           4
    1  -0.0037281   0.0037281   0.0089508  -0.0089508
    2   0.0000000  -0.0000000   0.0000000  -0.0000000
    3  -0.0022680  -0.0022679   0.0022679   0.0022680
 Max gradient component =       8.951E-03
 RMS gradient           =       4.169E-03
 Gradient time:  CPU 6.47 s  wall 6.47 s
 Geometry Optimization Parameters
   NAtoms,    NIC,     NZ,  NCons,   NDum,   NFix, NCnnct, MaxDiis
        4      20       4       0       0       0       0       0

 Cartesian Hessian Update
 Hessian Updated using BFGS Update


** GEOMETRY OPTIMIZATION IN DELOCALIZED INTERNAL COORDINATES **
   Searching for a Minimum

   Optimization Cycle:   4

                       Coordinates (Angstroms)
     ATOM                X               Y               Z
      1  N         0.5762496258    0.0000000000    1.6399452953
      2  N        -0.5762496258    0.0000000000    1.6399452953
      3  I        -1.8976945415    0.0000000000   -0.2190862829
      4  I         1.8976945415    0.0000000000   -0.2190862829
   Point Group: c2v   Number of degrees of freedom:     3


   Energy is -13948.518870155

 Hessian Updated using BFGS Update

  3 Hessian modes will be used to form the next step
  Hessian Eigenvalues:
     0.020292    0.106060    0.750975

 Minimum Search - Taking Simple RFO Step
 Searching for Lamda that Minimizes Along All modes
 Value Taken    Lamda =  -0.00273115
 Calculated Step too Large.  Step scaled by  0.880290
 Step Taken.  Stepsize is  0.300000

                             Maximum     Tolerance    Cnvgd?
         Gradient           0.008965      0.000300      NO
         Displacement       0.223109      0.001200      NO
         Energy change     -0.003293      0.000001      NO


 New Cartesian Coordinates Obtained by Inverse Iteration

 Displacement from previous Coordinates is:  0.195036
 ----------------------------------------------------------------
             Standard Nuclear Orientation (Angstroms)
    I     Atom           X                Y                Z
 ----------------------------------------------------------------
    1      N       0.5747052060     0.0000000000     1.6371731510
    2      N      -0.5747052060     0.0000000000     1.6371731510
    3      I      -1.9705522357     0.0000000000    -0.2163141386
    4      I       1.9705522357     0.0000000000    -0.2163141386
 ----------------------------------------------------------------
 Molecular Point Group                 C2v   NOp =  4
 Largest Abelian Subgroup              C2v   NOp =  4
 Nuclear Repulsion Energy =   693.6562156974 hartrees
 There are       60 alpha and       60 beta electrons
 Applying Cartesian multipole field
    Component          Value
    ---------          -----
     (2,0,0)        1.00000E-11
     (0,2,0)        2.00000E-11
     (0,0,2)       -3.00000E-11
 Nucleus-field energy     =     0.0000000103 hartrees
 Requested basis set is 6-311++G(d,p)
 There are 60 shells and 168 basis functions
 A cutoff of  1.0D-11 yielded   1360 shell pairs
 There are     11398 function pairs (     13078 Cartesian)
 Smallest overlap matrix eigenvalue = 1.47E-04
 Guess MOs from SCF MO coefficient file

 -----------------------------------------------------------------------
  General SCF calculation program by
  Eric Jon Sundstrom, Paul Horn, Yuezhi Mao, Dmitri Zuev, Alec White,
  David Stuck, Shaama M.S., Shane Yost, Joonho Lee, David Small,
  Daniel Levine, Susi Lehtola, Hugh Burton, Evgeny Epifanovsky
 -----------------------------------------------------------------------
 Exchange:     0.2000 Hartree-Fock + 0.0800 Slater + 0.7200 B88
 Correlation:  0.1900 VWN1RPA + 0.8100 LYP
 Using SG-1 standard quadrature grid
 A restricted SCF calculation will be
 performed using DIIS
 SCF converges when DIIS error is below 1.0e-08
 ---------------------------------------
  Cycle       Energy         DIIS error
 ---------------------------------------
    1  -13948.5197087118      3.28e-04  
    2  -13948.5204164015      2.06e-04  
    3  -13948.5203344663      2.54e-04  
    4  -13948.5206096494      3.11e-05  
    5  -13948.5206136721      7.37e-06  
    6  -13948.5206139460      2.00e-06  
    7  -13948.5206139540      8.42e-07  
    8  -13948.5206139571      8.50e-08  
    9  -13948.5206139569      1.02e-07  
   10  -13948.5206139570      3.03e-08  
   11  -13948.5206139570      2.24e-09  Convergence criterion met
 ---------------------------------------
 SCF time:   CPU 17.87s  wall 18.00s 
 SCF   energy in the final basis set =   -13948.5206139570
 Total energy in the final basis set =   -13948.5206139570

 --------------------------------------------------------------
             Orbital Energies (a.u.) and Symmetries
 --------------------------------------------------------------

 Alpha MOs, Restricted
 -- Occupied --                  
*******-1165.89 -176.32 -176.32 -165.73 -165.73 -165.73 -165.73
  1 B1    1 A1    2 B1    2 A1    3 B1    3 A1    1 A2    1 B2                 
-165.73 -165.73  -35.82  -35.82  -31.32  -31.32  -31.31  -31.31
  4 B1    4 A1    5 B1    5 A1    6 B1    6 A1    2 A2    2 B2                 
-31.308 -31.308 -22.965 -22.965 -22.964 -22.964 -22.964 -22.963
  7 B1    7 A1    8 B1    8 A1    3 A2    3 B2    9 B1    9 A1                 
-22.958 -22.958 -22.958 -22.958 -14.463 -14.462  -6.370  -6.370
 10 B1    4 A2    4 B2   10 A1   11 A1   11 B1   12 B1   12 A1                 
 -4.784  -4.784  -4.767  -4.767  -4.766  -4.766  -2.049  -2.049
 13 B1   13 A1    5 B2    5 A2   14 A1   14 B1   15 B1   15 A1                 
 -2.044  -2.044  -2.043  -2.043  -2.029  -2.029  -2.029  -2.029
  6 A2    6 B2   16 B1   16 A1    7 B2    7 A2   17 B1   17 A1                 
 -1.141  -0.700  -0.677  -0.583  -0.507  -0.493  -0.476  -0.302
 18 A1   18 B1   19 A1   19 B1   20 A1    8 B2   21 A1   22 A1                 
 -0.293  -0.290  -0.282  -0.273
  8 A2    9 B2   20 B1   21 B1                                                 
 -- Virtual --                   
 -0.189  -0.091  -0.062   0.058   0.084   0.088   0.097   0.123
 23 A1    9 A2   22 B1   24 A1   23 B1   10 B2   25 A1   26 A1                 
  0.138   0.156   0.183   0.197   0.199   0.210   0.216   0.217
 24 B1   10 A2   27 A1   11 B2   25 B1   28 A1   26 B1   11 A2                 
  0.237   0.315   0.368   0.380   0.381   0.395   0.397   0.435
 27 B1   29 A1   28 B1   30 A1   12 B2   13 B2   12 A2   13 A2                 
  0.442   0.446   0.462   0.549   0.564   0.641   0.699   0.708
 31 A1   29 B1   30 B1   32 A1   31 B1   32 B1   33 A1   14 B2                 
  0.779   0.808   0.839   0.961   1.009   1.226   1.257   1.260
 34 A1   14 A2   33 B1   35 A1   34 B1   35 B1   36 A1   15 B2                 
  1.281   1.284   1.318   1.337   1.626   1.664   1.673   1.852
 15 A2   37 A1   36 B1   37 B1   16 B2   38 A1   17 B2   39 A1                 
  2.105   2.214   2.428   2.749   2.754   3.037   3.623   3.634
 16 A2   38 B1   40 A1   17 A2   39 B1   40 B1   18 B2   41 A1                 
  3.893   3.932   3.942   3.951   3.956   3.965   3.968   3.974
 18 A2   42 A1   19 B2   19 A2   20 B2   41 B1   43 A1   42 B1                 
  3.991   4.042   4.056   4.137   4.164   4.263   4.392   4.660
 20 A2   43 B1   44 A1   45 A1   44 B1   46 A1   45 B1   46 B1                 
  5.957   5.962   5.971   5.996   5.999   6.020  27.707  27.828
 21 B2   47 A1   21 A2   47 B1   48 A1   48 B1   49 A1   49 B1                 
 28.304  28.309  28.316  28.333  28.341  28.343  28.517  28.517
 22 B2   50 A1   22 A2   50 B1   51 A1   51 B1   52 A1   23 B2                 
 28.521  28.521  28.532  28.532  28.535  28.555  28.600  28.634
 23 A2   24 B2   52 B1   24 A2   53 A1   53 B1   54 A1   54 B1                 
 35.050  35.945 127.853 127.858 127.862 127.874 127.886 127.895
 55 A1   55 B1   25 B2   56 A1   25 A2   56 B1   57 A1   57 B1                 
151.528 151.6301901.6851901.792
 58 A1   58 B1   59 A1   59 B1                                                 

 Beta MOs, Restricted
 -- Occupied --                  
*******-1165.89 -176.32 -176.32 -165.73 -165.73 -165.73 -165.73
  1 B1    1 A1    2 B1    2 A1    3 B1    3 A1    1 A2    1 B2                 
-165.73 -165.73  -35.82  -35.82  -31.32  -31.32  -31.31  -31.31
  4 B1    4 A1    5 B1    5 A1    6 B1    6 A1    2 A2    2 B2                 
-31.308 -31.308 -22.965 -22.965 -22.964 -22.964 -22.964 -22.963
  7 B1    7 A1    8 B1    8 A1    3 A2    3 B2    9 B1    9 A1                 
-22.958 -22.958 -22.958 -22.958 -14.463 -14.462  -6.370  -6.370
 10 B1    4 A2    4 B2   10 A1   11 A1   11 B1   12 B1   12 A1                 
 -4.784  -4.784  -4.767  -4.767  -4.766  -4.766  -2.049  -2.049
 13 B1   13 A1    5 B2    5 A2   14 A1   14 B1   15 B1   15 A1                 
 -2.044  -2.044  -2.043  -2.043  -2.029  -2.029  -2.029  -2.029
  6 A2    6 B2   16 B1   16 A1    7 B2    7 A2   17 B1   17 A1                 
 -1.141  -0.700  -0.677  -0.583  -0.507  -0.493  -0.476  -0.302
 18 A1   18 B1   19 A1   19 B1   20 A1    8 B2   21 A1   22 A1                 
 -0.293  -0.290  -0.282  -0.273
  8 A2    9 B2   20 B1   21 B1                                                 
 -- Virtual --                   
 -0.189  -0.091  -0.062   0.058   0.084   0.088   0.097   0.123
 23 A1    9 A2   22 B1   24 A1   23 B1   10 B2   25 A1   26 A1                 
  0.138   0.156   0.183   0.197   0.199   0.210   0.216   0.217
 24 B1   10 A2   27 A1   11 B2   25 B1   28 A1   26 B1   11 A2                 
  0.237   0.315   0.368   0.380   0.381   0.395   0.397   0.435
 27 B1   29 A1   28 B1   30 A1   12 B2   13 B2   12 A2   13 A2                 
  0.442   0.446   0.462   0.549   0.564   0.641   0.699   0.708
 31 A1   29 B1   30 B1   32 A1   31 B1   32 B1   33 A1   14 B2                 
  0.779   0.808   0.839   0.961   1.009   1.226   1.257   1.260
 34 A1   14 A2   33 B1   35 A1   34 B1   35 B1   36 A1   15 B2                 
  1.281   1.284   1.318   1.337   1.626   1.664   1.673   1.852
 15 A2   37 A1   36 B1   37 B1   16 B2   38 A1   17 B2   39 A1                 
  2.105   2.214   2.428   2.749   2.754   3.037   3.623   3.634
 16 A2   38 B1   40 A1   17 A2   39 B1   40 B1   18 B2   41 A1                 
  3.893   3.932   3.942   3.951   3.956   3.965   3.968   3.974
 18 A2   42 A1   19 B2   19 A2   20 B2   41 B1   43 A1   42 B1                 
  3.991   4.042   4.056   4.137   4.164   4.263   4.392   4.660
 20 A2   43 B1   44 A1   45 A1   44 B1   46 A1   45 B1   46 B1                 
  5.957   5.962   5.971   5.996   5.999   6.020  27.707  27.828
 21 B2   47 A1   21 A2   47 B1   48 A1   48 B1   49 A1   49 B1                 
 28.304  28.309  28.316  28.333  28.341  28.343  28.517  28.517
 22 B2   50 A1   22 A2   50 B1   51 A1   51 B1   52 A1   23 B2                 
 28.521  28.521  28.532  28.532  28.535  28.555  28.600  28.634
 23 A2   24 B2   52 B1   24 A2   53 A1   53 B1   54 A1   54 B1                 
 35.050  35.945 127.853 127.858 127.862 127.874 127.886 127.895
 55 A1   55 B1   25 B2   56 A1   25 A2   56 B1   57 A1   57 B1                 
151.528 151.6301901.6851901.792
 58 A1   58 B1   59 A1   59 B1                                                 
 --------------------------------------------------------------

          Ground-State Mulliken Net Atomic Charges

     Atom                 Charge (a.u.)
  ----------------------------------------
      1 N                    -0.043272
      2 N                    -0.043272
      3 I                     0.043272
      4 I                     0.043272
  ----------------------------------------
  Sum of atomic charges =     0.000000

 -----------------------------------------------------------------
                    Cartesian Multipole Moments
 -----------------------------------------------------------------
    Charge (ESU x 10^10)
                 0.0000
    Dipole Moment (Debye)
         X       0.0000      Y       0.0000      Z      -0.5129
       Tot       0.5129
    Quadrupole Moments (Debye-Ang)
        XX     -68.0032     XY      -0.0000     YY     -68.5749
        XZ      -0.0000     YZ       0.0000     ZZ     -66.5500
    Octopole Moments (Debye-Ang^2)
       XXX       0.0000    XXY      -0.0000    XYY       0.0000
       YYY      -0.0000    XXZ     -18.8989    XYZ       0.0000
       YYZ      -3.9802    XZZ       0.0000    YZZ       0.0000
       ZZZ     -22.2579
    Hexadecapole Moments (Debye-Ang^3)
      XXXX   -1428.1501   XXXY      -0.0000   XXYY    -261.1890
      XYYY       0.0000   YYYY     -92.9394   XXXZ      -0.0000
      XXYZ       0.0000   XYYZ      -0.0000   YYYZ       0.0000
      XXZZ    -270.2306   XYZZ      -0.0000   YYZZ     -59.5497
      XZZZ      -0.0000   YZZZ       0.0000   ZZZZ    -279.9516
 -----------------------------------------------------------------
 Calculating analytic gradient of the SCF energy
 Gradient of SCF Energy
            1           2           3           4
    1   0.0012631  -0.0012631   0.0043450  -0.0043450
    2   0.0000000   0.0000000  -0.0000000  -0.0000000
    3  -0.0007155  -0.0007155   0.0007155   0.0007155
 Max gradient component =       4.345E-03
 RMS gradient           =       1.893E-03
 Gradient time:  CPU 6.16 s  wall 6.16 s
 Geometry Optimization Parameters
   NAtoms,    NIC,     NZ,  NCons,   NDum,   NFix, NCnnct, MaxDiis
        4      20       4       0       0       0       0       0

 Cartesian Hessian Update
 Hessian Updated using BFGS Update


** GEOMETRY OPTIMIZATION IN DELOCALIZED INTERNAL COORDINATES **
   Searching for a Minimum

   Optimization Cycle:   5

                       Coordinates (Angstroms)
     ATOM                X               Y               Z
      1  N         0.5747052060    0.0000000000    1.6371731510
      2  N        -0.5747052060    0.0000000000    1.6371731510
      3  I        -1.9705522357    0.0000000000   -0.2163141386
      4  I         1.9705522357    0.0000000000   -0.2163141386
   Point Group: c2v   Number of degrees of freedom:     3


   Energy is -13948.520613957

 Hessian Updated using BFGS Update

  3 Hessian modes will be used to form the next step
  Hessian Eigenvalues:
     0.012878    0.106366    0.768431

 Minimum Search - Taking Simple RFO Step
 Searching for Lamda that Minimizes Along All modes
 Value Taken    Lamda =  -0.00112075
 Step Taken.  Stepsize is  0.282799

                             Maximum     Tolerance    Cnvgd?
         Gradient           0.003189      0.000300      NO
         Displacement       0.210582      0.001200      NO
         Energy change     -0.001744      0.000001      NO


 New Cartesian Coordinates Obtained by Inverse Iteration

 Displacement from previous Coordinates is:  0.186446
 ----------------------------------------------------------------
             Standard Nuclear Orientation (Angstroms)
    I     Atom           X                Y                Z
 ----------------------------------------------------------------
    1      N       0.5713068082     0.0000000000     1.6308904094
    2      N      -0.5713068082     0.0000000000     1.6308904094
    3      I      -2.0396658369     0.0000000000    -0.2100313969
    4      I       2.0396658369     0.0000000000    -0.2100313969
 ----------------------------------------------------------------
 Molecular Point Group                 C2v   NOp =  4
 Largest Abelian Subgroup              C2v   NOp =  4
 Nuclear Repulsion Energy =   676.7317616611 hartrees
 There are       60 alpha and       60 beta electrons
 Applying Cartesian multipole field
    Component          Value
    ---------          -----
     (2,0,0)        1.00000E-11
     (0,2,0)        2.00000E-11
     (0,0,2)       -3.00000E-11
 Nucleus-field energy     =     0.0000000114 hartrees
 Requested basis set is 6-311++G(d,p)
 There are 60 shells and 168 basis functions
 A cutoff of  1.0D-11 yielded   1348 shell pairs
 There are     11274 function pairs (     12910 Cartesian)
 Smallest overlap matrix eigenvalue = 1.39E-04
 Guess MOs from SCF MO coefficient file

 -----------------------------------------------------------------------
  General SCF calculation program by
  Eric Jon Sundstrom, Paul Horn, Yuezhi Mao, Dmitri Zuev, Alec White,
  David Stuck, Shaama M.S., Shane Yost, Joonho Lee, David Small,
  Daniel Levine, Susi Lehtola, Hugh Burton, Evgeny Epifanovsky
 -----------------------------------------------------------------------
 Exchange:     0.2000 Hartree-Fock + 0.0800 Slater + 0.7200 B88
 Correlation:  0.1900 VWN1RPA + 0.8100 LYP
 Using SG-1 standard quadrature grid
 A restricted SCF calculation will be
 performed using DIIS
 SCF converges when DIIS error is below 1.0e-08
 ---------------------------------------
  Cycle       Energy         DIIS error
 ---------------------------------------
    1  -13948.5206084948      3.07e-04  
    2  -13948.5213061130      1.41e-04  
    3  -13948.5212164850      2.09e-04  
    4  -13948.5214035116      2.79e-05  
    5  -13948.5214066327      8.05e-06  
    6  -13948.5214069483      1.83e-06  
    7  -13948.5214069591      8.56e-07  
    8  -13948.5214069618      8.24e-08  
    9  -13948.5214069619      5.41e-08  
   10  -13948.5214069619      7.36e-08  
   11  -13948.5214069619      2.70e-09  Convergence criterion met
 ---------------------------------------
 SCF time:   CPU 17.55s  wall 18.00s 
 SCF   energy in the final basis set =   -13948.5214069619
 Total energy in the final basis set =   -13948.5214069619

 --------------------------------------------------------------
             Orbital Energies (a.u.) and Symmetries
 --------------------------------------------------------------

 Alpha MOs, Restricted
 -- Occupied --                  
*******-1165.89 -176.32 -176.32 -165.73 -165.73 -165.73 -165.73
  1 B1    1 A1    2 B1    2 A1    3 B1    3 A1    1 A2    1 B2                 
-165.73 -165.73  -35.82  -35.82  -31.31  -31.31  -31.31  -31.31
  4 B1    4 A1    5 B1    5 A1    6 B1    6 A1    2 B2    2 A2                 
-31.307 -31.307 -22.965 -22.965 -22.963 -22.963 -22.963 -22.963
  7 A1    7 B1    8 B1    8 A1    3 A2    3 B2    9 B1    9 A1                 
-22.958 -22.958 -22.958 -22.958 -14.465 -14.464  -6.369  -6.369
 10 B1    4 B2    4 A2   10 A1   11 A1   11 B1   12 B1   12 A1                 
 -4.783  -4.783  -4.766  -4.766  -4.765  -4.765  -2.048  -2.048
 13 B1   13 A1    5 B2    5 A2   14 A1   14 B1   15 B1   15 A1                 
 -2.043  -2.043  -2.043  -2.043  -2.028  -2.028  -2.028  -2.028
  6 A2    6 B2   16 B1   16 A1    7 B2    7 A2   17 B1   17 A1                 
 -1.146  -0.696  -0.673  -0.584  -0.508  -0.496  -0.479  -0.299
 18 A1   18 B1   19 A1   19 B1   20 A1    8 B2   21 A1   22 A1                 
 -0.292  -0.289  -0.283  -0.274
  8 A2    9 B2   20 B1   21 B1                                                 
 -- Virtual --                   
 -0.195  -0.090  -0.064   0.057   0.083   0.087   0.097   0.123
 23 A1    9 A2   22 B1   24 A1   23 B1   10 B2   25 A1   26 A1                 
  0.138   0.156   0.184   0.198   0.202   0.203   0.216   0.217
 24 B1   10 A2   27 A1   11 B2   25 B1   28 A1   26 B1   11 A2                 
  0.236   0.330   0.362   0.379   0.385   0.394   0.396   0.435
 27 B1   29 A1   28 B1   30 A1   12 B2   12 A2   13 B2   13 A2                 
  0.444   0.445   0.459   0.541   0.556   0.635   0.694   0.705
 31 A1   29 B1   30 B1   32 A1   31 B1   32 B1   33 A1   14 B2                 
  0.778   0.805   0.843   0.958   1.017   1.210   1.253   1.261
 34 A1   14 A2   33 B1   35 A1   34 B1   35 B1   36 A1   15 B2                 
  1.282   1.294   1.313   1.337   1.629   1.661   1.666   1.841
 15 A2   37 A1   36 B1   37 B1   16 B2   38 A1   17 B2   39 A1                 
  2.105   2.203   2.434   2.756   2.762   3.047   3.623   3.634
 16 A2   38 B1   40 A1   17 A2   39 B1   40 B1   18 B2   41 A1                 
  3.892   3.937   3.944   3.950   3.955   3.962   3.969   3.974
 18 A2   42 A1   19 B2   19 A2   20 B2   41 B1   43 A1   42 B1                 
  3.992   4.032   4.066   4.123   4.160   4.263   4.383   4.646
 20 A2   43 B1   44 A1   45 A1   44 B1   46 A1   45 B1   46 B1                 
  5.957   5.966   5.971   5.988   6.009   6.015  27.705  27.821
 21 B2   47 A1   21 A2   47 B1   48 A1   48 B1   49 A1   49 B1                 
 28.305  28.312  28.316  28.325  28.342  28.345  28.519  28.519
 22 B2   50 A1   22 A2   50 B1   51 B1   51 A1   23 B2   52 A1                 
 28.521  28.521  28.531  28.531  28.536  28.552  28.595  28.630
 23 A2   24 B2   52 B1   24 A2   53 A1   53 B1   54 A1   54 B1                 
 35.043  35.978 127.853 127.859 127.862 127.870 127.890 127.893
 55 A1   55 B1   25 B2   56 A1   25 A2   56 B1   57 A1   57 B1                 
151.525 151.6241901.6831901.785
 58 A1   58 B1   59 A1   59 B1                                                 

 Beta MOs, Restricted
 -- Occupied --                  
*******-1165.89 -176.32 -176.32 -165.73 -165.73 -165.73 -165.73
  1 B1    1 A1    2 B1    2 A1    3 B1    3 A1    1 A2    1 B2                 
-165.73 -165.73  -35.82  -35.82  -31.31  -31.31  -31.31  -31.31
  4 B1    4 A1    5 B1    5 A1    6 B1    6 A1    2 B2    2 A2                 
-31.307 -31.307 -22.965 -22.965 -22.963 -22.963 -22.963 -22.963
  7 A1    7 B1    8 B1    8 A1    3 A2    3 B2    9 B1    9 A1                 
-22.958 -22.958 -22.958 -22.958 -14.465 -14.464  -6.369  -6.369
 10 B1    4 B2    4 A2   10 A1   11 A1   11 B1   12 B1   12 A1                 
 -4.783  -4.783  -4.766  -4.766  -4.765  -4.765  -2.048  -2.048
 13 B1   13 A1    5 B2    5 A2   14 A1   14 B1   15 B1   15 A1                 
 -2.043  -2.043  -2.043  -2.043  -2.028  -2.028  -2.028  -2.028
  6 A2    6 B2   16 B1   16 A1    7 B2    7 A2   17 B1   17 A1                 
 -1.146  -0.696  -0.673  -0.584  -0.508  -0.496  -0.479  -0.299
 18 A1   18 B1   19 A1   19 B1   20 A1    8 B2   21 A1   22 A1                 
 -0.292  -0.289  -0.283  -0.274
  8 A2    9 B2   20 B1   21 B1                                                 
 -- Virtual --                   
 -0.195  -0.090  -0.064   0.057   0.083   0.087   0.097   0.123
 23 A1    9 A2   22 B1   24 A1   23 B1   10 B2   25 A1   26 A1                 
  0.138   0.156   0.184   0.198   0.202   0.203   0.216   0.217
 24 B1   10 A2   27 A1   11 B2   25 B1   28 A1   26 B1   11 A2                 
  0.236   0.330   0.362   0.379   0.385   0.394   0.396   0.435
 27 B1   29 A1   28 B1   30 A1   12 B2   12 A2   13 B2   13 A2                 
  0.444   0.445   0.459   0.541   0.556   0.635   0.694   0.705
 31 A1   29 B1   30 B1   32 A1   31 B1   32 B1   33 A1   14 B2                 
  0.778   0.805   0.843   0.958   1.017   1.210   1.253   1.261
 34 A1   14 A2   33 B1   35 A1   34 B1   35 B1   36 A1   15 B2                 
  1.282   1.294   1.313   1.337   1.629   1.661   1.666   1.841
 15 A2   37 A1   36 B1   37 B1   16 B2   38 A1   17 B2   39 A1                 
  2.105   2.203   2.434   2.756   2.762   3.047   3.623   3.634
 16 A2   38 B1   40 A1   17 A2   39 B1   40 B1   18 B2   41 A1                 
  3.892   3.937   3.944   3.950   3.955   3.962   3.969   3.974
 18 A2   42 A1   19 B2   19 A2   20 B2   41 B1   43 A1   42 B1                 
  3.992   4.032   4.066   4.123   4.160   4.263   4.383   4.646
 20 A2   43 B1   44 A1   45 A1   44 B1   46 A1   45 B1   46 B1                 
  5.957   5.966   5.971   5.988   6.009   6.015  27.705  27.821
 21 B2   47 A1   21 A2   47 B1   48 A1   48 B1   49 A1   49 B1                 
 28.305  28.312  28.316  28.325  28.342  28.345  28.519  28.519
 22 B2   50 A1   22 A2   50 B1   51 B1   51 A1   23 B2   52 A1                 
 28.521  28.521  28.531  28.531  28.536  28.552  28.595  28.630
 23 A2   24 B2   52 B1   24 A2   53 A1   53 B1   54 A1   54 B1                 
 35.043  35.978 127.853 127.859 127.862 127.870 127.890 127.893
 55 A1   55 B1   25 B2   56 A1   25 A2   56 B1   57 A1   57 B1                 
151.525 151.6241901.6831901.785
 58 A1   58 B1   59 A1   59 B1                                                 
 --------------------------------------------------------------

          Ground-State Mulliken Net Atomic Charges

     Atom                 Charge (a.u.)
  ----------------------------------------
      1 N                    -0.034996
      2 N                    -0.034996
      3 I                     0.034996
      4 I                     0.034996
  ----------------------------------------
  Sum of atomic charges =     0.000000

 -----------------------------------------------------------------
                    Cartesian Multipole Moments
 -----------------------------------------------------------------
    Charge (ESU x 10^10)
                 0.0000
    Dipole Moment (Debye)
         X       0.0000      Y      -0.0000      Z      -0.3444
       Tot       0.3444
    Quadrupole Moments (Debye-Ang)
        XX     -67.9442     XY      -0.0000     YY     -68.6625
        XZ      -0.0000     YZ       0.0000     ZZ     -66.4185
    Octopole Moments (Debye-Ang^2)
       XXX       0.0000    XXY      -0.0000    XYY       0.0000
       YYY      -0.0000    XXZ     -19.7736    XYZ      -0.0000
       YYZ      -4.2165    XZZ       0.0000    YZZ      -0.0000
       ZZZ     -21.7620
    Hexadecapole Moments (Debye-Ang^3)
      XXXX   -1517.7305   XXXY      -0.0000   XXYY    -277.6552
      XYYY      -0.0000   YYYY     -93.2832   XXXZ      -0.0000
      XXYZ       0.0000   XYYZ      -0.0000   YYYZ       0.0000
      XXZZ    -285.4211   XYZZ       0.0000   YYZZ     -59.2284
      XZZZ      -0.0000   YZZZ       0.0000   ZZZZ    -275.9662
 -----------------------------------------------------------------
 Calculating analytic gradient of the SCF energy
 Gradient of SCF Energy
            1           2           3           4
    1  -0.0017180   0.0017180   0.0022223  -0.0022223
    2   0.0000000  -0.0000000   0.0000000  -0.0000000
    3  -0.0006323  -0.0006323   0.0006323   0.0006323
 Max gradient component =       2.222E-03
 RMS gradient           =       1.203E-03
 Gradient time:  CPU 6.04 s  wall 6.04 s
 Geometry Optimization Parameters
   NAtoms,    NIC,     NZ,  NCons,   NDum,   NFix, NCnnct, MaxDiis
        4      20       4       0       0       0       0       0

 Cartesian Hessian Update
 Hessian Updated using BFGS Update


** GEOMETRY OPTIMIZATION IN DELOCALIZED INTERNAL COORDINATES **
   Searching for a Minimum

   Optimization Cycle:   6

                       Coordinates (Angstroms)
     ATOM                X               Y               Z
      1  N         0.5713068082    0.0000000000    1.6308904094
      2  N        -0.5713068082    0.0000000000    1.6308904094
      3  I        -2.0396658369    0.0000000000   -0.2100313969
      4  I         2.0396658369    0.0000000000   -0.2100313969
   Point Group: c2v   Number of degrees of freedom:     3


   Energy is -13948.521406962

 Hessian Updated using BFGS Update

  3 Hessian modes will be used to form the next step
  Hessian Eigenvalues:
     0.007314    0.106416    0.780160

 Minimum Search - Taking Simple RFO Step
 Searching for Lamda that Minimizes Along All modes
 Value Taken    Lamda =  -0.00046742
 Step Taken.  Stepsize is  0.242904

                             Maximum     Tolerance    Cnvgd?
         Gradient           0.002786      0.000300      NO
         Displacement       0.180801      0.001200      NO
         Energy change     -0.000793      0.000001      NO


 New Cartesian Coordinates Obtained by Inverse Iteration

 Displacement from previous Coordinates is:  0.158821
 ----------------------------------------------------------------
             Standard Nuclear Orientation (Angstroms)
    I     Atom           X                Y                Z
 ----------------------------------------------------------------
    1      N       0.5697461442     0.0000000000     1.6265565165
    2      N      -0.5697461442     0.0000000000     1.6265565165
    3      I      -2.0987568913     0.0000000000    -0.2056975040
    4      I       2.0987568913     0.0000000000    -0.2056975040
 ----------------------------------------------------------------
 Molecular Point Group                 C2v   NOp =  4
 Largest Abelian Subgroup              C2v   NOp =  4
 Nuclear Repulsion Energy =   662.7194392252 hartrees
 There are       60 alpha and       60 beta electrons
 Applying Cartesian multipole field
    Component          Value
    ---------          -----
     (2,0,0)        1.00000E-11
     (0,2,0)        2.00000E-11
     (0,0,2)       -3.00000E-11
 Nucleus-field energy     =     0.0000000124 hartrees
 Requested basis set is 6-311++G(d,p)
 There are 60 shells and 168 basis functions
 A cutoff of  1.0D-11 yielded   1332 shell pairs
 There are     11120 function pairs (     12742 Cartesian)
 Smallest overlap matrix eigenvalue = 1.35E-04
 Guess MOs from SCF MO coefficient file

 -----------------------------------------------------------------------
  General SCF calculation program by
  Eric Jon Sundstrom, Paul Horn, Yuezhi Mao, Dmitri Zuev, Alec White,
  David Stuck, Shaama M.S., Shane Yost, Joonho Lee, David Small,
  Daniel Levine, Susi Lehtola, Hugh Burton, Evgeny Epifanovsky
 -----------------------------------------------------------------------
 Exchange:     0.2000 Hartree-Fock + 0.0800 Slater + 0.7200 B88
 Correlation:  0.1900 VWN1RPA + 0.8100 LYP
 Using SG-1 standard quadrature grid
 A restricted SCF calculation will be
 performed using DIIS
 SCF converges when DIIS error is below 1.0e-08
 ---------------------------------------
  Cycle       Energy         DIIS error
 ---------------------------------------
    1  -13948.5212489802      2.34e-04  
    2  -13948.5216607933      1.28e-04  
    3  -13948.5216157858      1.70e-04  
    4  -13948.5217408589      1.88e-05  
    5  -13948.5217423365      5.78e-06  
    6  -13948.5217425055      1.31e-06  
    7  -13948.5217425113      6.09e-07  
    8  -13948.5217425127      1.40e-07  
    9  -13948.5217425124      2.65e-07  
   10  -13948.5217425129      1.73e-08  
   11  -13948.5217425128      2.88e-09  Convergence criterion met
 ---------------------------------------
 SCF time:   CPU 17.22s  wall 17.00s 
 SCF   energy in the final basis set =   -13948.5217425128
 Total energy in the final basis set =   -13948.5217425128

 --------------------------------------------------------------
             Orbital Energies (a.u.) and Symmetries
 --------------------------------------------------------------
 Warning : Irrep of orbital(   9) could not be determined
 Warning : Irrep of orbital(  10) could not be determined

 Alpha MOs, Restricted
 -- Occupied --                  
*******-1165.89 -176.32 -176.32 -165.73 -165.73 -165.73 -165.73
  1 A1    1 B1    2 B1    2 A1    3 B1    3 A1    1 A2    1 B2                 
-165.73 -165.73  -35.82  -35.82  -31.31  -31.31  -31.31  -31.31
  0 xxx   0 xxx   4 B1    4 A1    5 B1    5 A1    2 B2    2 A2                 
-31.307 -31.307 -22.964 -22.964 -22.963 -22.963 -22.962 -22.962
  6 A1    6 B1    7 B1    7 A1    3 A2    3 B2    8 B1    8 A1                 
-22.957 -22.957 -22.957 -22.957 -14.467 -14.466  -6.369  -6.369
  9 B1    4 B2    4 A2    9 A1   10 A1   10 B1   11 B1   11 A1                 
 -4.783  -4.783  -4.765  -4.765  -4.765  -4.765  -2.047  -2.047
 12 B1   12 A1    5 B2    5 A2   13 A1   13 B1   14 B1   14 A1                 
 -2.043  -2.043  -2.042  -2.042  -2.028  -2.028  -2.028  -2.028
  6 A2    6 B2   15 B1   15 A1   16 B1   16 A1    7 B2    7 A2                 
 -1.149  -0.692  -0.670  -0.586  -0.509  -0.498  -0.480  -0.296
 17 A1   17 B1   18 A1   18 B1   19 A1    8 B2   20 A1   21 A1                 
 -0.291  -0.288  -0.284  -0.275
  8 A2    9 B2   19 B1   20 B1                                                 
 -- Virtual --                   
 -0.200  -0.090  -0.067   0.057   0.083   0.086   0.096   0.123
 22 A1    9 A2   21 B1   23 A1   22 B1   10 B2   24 A1   25 A1                 
  0.138   0.156   0.185   0.198   0.199   0.206   0.216   0.218
 23 B1   10 A2   26 A1   27 A1   11 B2   24 B1   25 B1   11 A2                 
  0.235   0.339   0.355   0.380   0.387   0.392   0.397   0.435
 26 B1   28 A1   27 B1   29 A1   12 B2   12 A2   13 B2   13 A2                 
  0.444   0.445   0.456   0.534   0.548   0.630   0.690   0.702
 28 B1   30 A1   29 B1   31 A1   30 B1   31 B1   32 A1   14 B2                 
  0.778   0.803   0.845   0.956   1.021   1.196   1.250   1.262
 33 A1   14 A2   32 B1   34 A1   33 B1   34 B1   35 A1   15 B2                 
  1.283   1.297   1.311   1.338   1.629   1.659   1.661   1.831
 15 A2   36 A1   35 B1   36 B1   16 B2   37 A1   17 B2   38 A1                 
  2.104   2.193   2.436   2.759   2.765   3.052   3.622   3.634
 16 A2   37 B1   39 A1   17 A2   38 B1   39 B1   18 B2   40 A1                 
  3.889   3.940   3.945   3.950   3.954   3.958   3.969   3.973
 18 A2   41 A1   19 B2   19 A2   20 B2   40 B1   42 A1   41 B1                 
  3.992   4.024   4.071   4.108   4.159   4.265   4.376   4.638
 20 A2   42 B1   43 A1   44 A1   43 B1   45 A1   44 B1   45 B1                 
  5.957   5.967   5.971   5.982   6.013   6.015  27.704  27.813
 21 B2   46 A1   21 A2   46 B1   47 B1   47 A1   48 A1   48 B1                 
 28.305  28.313  28.316  28.322  28.341  28.347  28.519  28.520
 22 B2   49 A1   22 A2   49 B1   50 B1   50 A1   23 B2   51 A1                 
 28.521  28.521  28.530  28.531  28.536  28.550  28.591  28.626
 23 A2   24 B2   51 B1   24 A2   52 A1   52 B1   53 A1   53 B1                 
 35.038  35.992 127.853 127.860 127.862 127.867 127.891 127.892
 54 A1   54 B1   25 B2   55 A1   25 A2   55 B1   56 B1   56 A1                 
151.525 151.6171901.6821901.779
 57 A1   57 B1   58 A1   58 B1                                                 

 Beta MOs, Restricted
 -- Occupied --                  
*******-1165.89 -176.32 -176.32 -165.73 -165.73 -165.73 -165.73
  1 A1    1 B1    2 B1    2 A1    3 B1    3 A1    1 A2    1 B2                 
-165.73 -165.73  -35.82  -35.82  -31.31  -31.31  -31.31  -31.31
  0 xxx   0 xxx   4 B1    4 A1    5 B1    5 A1    2 B2    2 A2                 
-31.307 -31.307 -22.964 -22.964 -22.963 -22.963 -22.962 -22.962
  6 A1    6 B1    7 B1    7 A1    3 A2    3 B2    8 B1    8 A1                 
-22.957 -22.957 -22.957 -22.957 -14.467 -14.466  -6.369  -6.369
  9 B1    4 B2    4 A2    9 A1   10 A1   10 B1   11 B1   11 A1                 
 -4.783  -4.783  -4.765  -4.765  -4.765  -4.765  -2.047  -2.047
 12 B1   12 A1    5 B2    5 A2   13 A1   13 B1   14 B1   14 A1                 
 -2.043  -2.043  -2.042  -2.042  -2.028  -2.028  -2.028  -2.028
  6 A2    6 B2   15 B1   15 A1   16 B1   16 A1    7 B2    7 A2                 
 -1.149  -0.692  -0.670  -0.586  -0.509  -0.498  -0.480  -0.296
 17 A1   17 B1   18 A1   18 B1   19 A1    8 B2   20 A1   21 A1                 
 -0.291  -0.288  -0.284  -0.275
  8 A2    9 B2   19 B1   20 B1                                                 
 -- Virtual --                   
 -0.200  -0.090  -0.067   0.057   0.083   0.086   0.096   0.123
 22 A1    9 A2   21 B1   23 A1   22 B1   10 B2   24 A1   25 A1                 
  0.138   0.156   0.185   0.198   0.199   0.206   0.216   0.218
 23 B1   10 A2   26 A1   27 A1   11 B2   24 B1   25 B1   11 A2                 
  0.235   0.339   0.355   0.380   0.387   0.392   0.397   0.435
 26 B1   28 A1   27 B1   29 A1   12 B2   12 A2   13 B2   13 A2                 
  0.444   0.445   0.456   0.534   0.548   0.630   0.690   0.702
 28 B1   30 A1   29 B1   31 A1   30 B1   31 B1   32 A1   14 B2                 
  0.778   0.803   0.845   0.956   1.021   1.196   1.250   1.262
 33 A1   14 A2   32 B1   34 A1   33 B1   34 B1   35 A1   15 B2                 
  1.283   1.297   1.311   1.338   1.629   1.659   1.661   1.831
 15 A2   36 A1   35 B1   36 B1   16 B2   37 A1   17 B2   38 A1                 
  2.104   2.193   2.436   2.759   2.765   3.052   3.622   3.634
 16 A2   37 B1   39 A1   17 A2   38 B1   39 B1   18 B2   40 A1                 
  3.889   3.940   3.945   3.950   3.954   3.958   3.969   3.973
 18 A2   41 A1   19 B2   19 A2   20 B2   40 B1   42 A1   41 B1                 
  3.992   4.024   4.071   4.108   4.159   4.265   4.376   4.638
 20 A2   42 B1   43 A1   44 A1   43 B1   45 A1   44 B1   45 B1                 
  5.957   5.967   5.971   5.982   6.013   6.015  27.704  27.813
 21 B2   46 A1   21 A2   46 B1   47 B1   47 A1   48 A1   48 B1                 
 28.305  28.313  28.316  28.322  28.341  28.347  28.519  28.520
 22 B2   49 A1   22 A2   49 B1   50 B1   50 A1   23 B2   51 A1                 
 28.521  28.521  28.530  28.531  28.536  28.550  28.591  28.626
 23 A2   24 B2   51 B1   24 A2   52 A1   52 B1   53 A1   53 B1                 
 35.038  35.992 127.853 127.860 127.862 127.867 127.891 127.892
 54 A1   54 B1   25 B2   55 A1   25 A2   55 B1   56 B1   56 A1                 
151.525 151.6171901.6821901.779
 57 A1   57 B1   58 A1   58 B1                                                 
 --------------------------------------------------------------

          Ground-State Mulliken Net Atomic Charges

     Atom                 Charge (a.u.)
  ----------------------------------------
      1 N                    -0.028573
      2 N                    -0.028573
      3 I                     0.028573
      4 I                     0.028573
  ----------------------------------------
  Sum of atomic charges =     0.000000

 -----------------------------------------------------------------
                    Cartesian Multipole Moments
 -----------------------------------------------------------------
    Charge (ESU x 10^10)
                 0.0000
    Dipole Moment (Debye)
         X       0.0000      Y       0.0000      Z      -0.2246
       Tot       0.2246
    Quadrupole Moments (Debye-Ang)
        XX     -67.9169     XY       0.0000     YY     -68.7388
        XZ      -0.0000     YZ       0.0000     ZZ     -66.3292
    Octopole Moments (Debye-Ang^2)
       XXX       0.0000    XXY       0.0000    XYY       0.0000
       YYY       0.0000    XXZ     -20.4902    XYZ       0.0000
       YYZ      -4.3955    XZZ       0.0000    YZZ       0.0000
       ZZZ     -21.3680
    Hexadecapole Moments (Debye-Ang^3)
      XXXX   -1596.9347   XXXY       0.0000   XXYY    -292.2172
      XYYY       0.0000   YYYY     -93.5673   XXXZ      -0.0000
      XXYZ      -0.0000   XYYZ      -0.0000   YYYZ       0.0000
      XXZZ    -299.0353   XYZZ       0.0000   YYZZ     -59.0468
      XZZZ      -0.0000   YZZZ       0.0000   ZZZZ    -273.1846
 -----------------------------------------------------------------
 Calculating analytic gradient of the SCF energy
 Gradient of SCF Energy
            1           2           3           4
    1   0.0009893  -0.0009893   0.0010582  -0.0010582
    2  -0.0000000   0.0000000   0.0000000   0.0000000
    3  -0.0004448  -0.0004448   0.0004448   0.0004448
 Max gradient component =       1.058E-03
 RMS gradient           =       6.447E-04
 Gradient time:  CPU 5.87 s  wall 5.87 s
 Geometry Optimization Parameters
   NAtoms,    NIC,     NZ,  NCons,   NDum,   NFix, NCnnct, MaxDiis
        4      20       4       0       0       0       0       0

 Cartesian Hessian Update
 Hessian Updated using BFGS Update


** GEOMETRY OPTIMIZATION IN DELOCALIZED INTERNAL COORDINATES **
   Searching for a Minimum

   Optimization Cycle:   7

                       Coordinates (Angstroms)
     ATOM                X               Y               Z
      1  N         0.5697461442    0.0000000000    1.6265565165
      2  N        -0.5697461442    0.0000000000    1.6265565165
      3  I        -2.0987568913    0.0000000000   -0.2056975040
      4  I         2.0987568913    0.0000000000   -0.2056975040
   Point Group: c2v   Number of degrees of freedom:     3


   Energy is -13948.521742513

 Hessian Updated using BFGS Update

  3 Hessian modes will be used to form the next step
  Hessian Eigenvalues:
     0.003909    0.106242    0.801232

 Minimum Search - Taking Simple RFO Step
 Searching for Lamda that Minimizes Along All modes
 Value Taken    Lamda =  -0.00021891
 Step Taken.  Stepsize is  0.228830

                             Maximum     Tolerance    Cnvgd?
         Gradient           0.001225      0.000300      NO
         Displacement       0.175503      0.001200      NO
         Energy change     -0.000336      0.000001      NO


 New Cartesian Coordinates Obtained by Inverse Iteration

 Displacement from previous Coordinates is:  0.147775
 ----------------------------------------------------------------
             Standard Nuclear Orientation (Angstroms)
    I     Atom           X                Y                Z
 ----------------------------------------------------------------
    1      N       0.5671031323     0.0000000000     1.6231648525
    2      N      -0.5671031323     0.0000000000     1.6231648525
    3      I      -2.1537800365     0.0000000000    -0.2023058400
    4      I       2.1537800365     0.0000000000    -0.2023058400
 ----------------------------------------------------------------
 Molecular Point Group                 C2v   NOp =  4
 Largest Abelian Subgroup              C2v   NOp =  4
 Nuclear Repulsion Energy =   650.1226100829 hartrees
 There are       60 alpha and       60 beta electrons
 Applying Cartesian multipole field
    Component          Value
    ---------          -----
     (2,0,0)        1.00000E-11
     (0,2,0)        2.00000E-11
     (0,0,2)       -3.00000E-11
 Nucleus-field energy     =     0.0000000133 hartrees
 Requested basis set is 6-311++G(d,p)
 There are 60 shells and 168 basis functions
 A cutoff of  1.0D-11 yielded   1326 shell pairs
 There are     11042 function pairs (     12652 Cartesian)
 Smallest overlap matrix eigenvalue = 1.29E-04
 Guess MOs from SCF MO coefficient file

 -----------------------------------------------------------------------
  General SCF calculation program by
  Eric Jon Sundstrom, Paul Horn, Yuezhi Mao, Dmitri Zuev, Alec White,
  David Stuck, Shaama M.S., Shane Yost, Joonho Lee, David Small,
  Daniel Levine, Susi Lehtola, Hugh Burton, Evgeny Epifanovsky
 -----------------------------------------------------------------------
 Exchange:     0.2000 Hartree-Fock + 0.0800 Slater + 0.7200 B88
 Correlation:  0.1900 VWN1RPA + 0.8100 LYP
 Using SG-1 standard quadrature grid
 A restricted SCF calculation will be
 performed using DIIS
 SCF converges when DIIS error is below 1.0e-08
 ---------------------------------------
  Cycle       Energy         DIIS error
 ---------------------------------------
    1  -13948.5214185957      2.34e-04  
    2  -13948.5218374360      9.96e-05  
    3  -13948.5217925631      1.50e-04  
    4  -13948.5218899211      1.68e-05  
    5  -13948.5218910272      6.00e-06  
    6  -13948.5218911968      1.36e-06  
    7  -13948.5218911973      1.30e-06  
    8  -13948.5218912034      7.44e-07  
    9  -13948.5218912065      6.65e-08  
   10  -13948.5218912066      1.78e-08  
   11  -13948.5218912066      1.95e-08  
   12  -13948.5218912066      3.21e-09  Convergence criterion met
 ---------------------------------------
 SCF time:   CPU 18.44s  wall 19.00s 
 SCF   energy in the final basis set =   -13948.5218912066
 Total energy in the final basis set =   -13948.5218912066

 --------------------------------------------------------------
             Orbital Energies (a.u.) and Symmetries
 --------------------------------------------------------------

 Alpha MOs, Restricted
 -- Occupied --                  
*******-1165.89 -176.32 -176.32 -165.73 -165.73 -165.72 -165.72
  1 A1    1 B1    2 B1    2 A1    3 B1    3 A1    1 A2    1 B2                 
-165.72 -165.72  -35.82  -35.82  -31.31  -31.31  -31.31  -31.31
  4 B1    4 A1    5 B1    5 A1    6 B1    6 A1    2 B2    2 A2                 
-31.306 -31.306 -22.964 -22.964 -22.962 -22.962 -22.962 -22.962
  7 A1    7 B1    8 B1    8 A1    3 A2    3 B2    9 B1    9 A1                 
-22.957 -22.957 -22.957 -22.957 -14.468 -14.467  -6.368  -6.368
 10 B1   10 A1    4 B2    4 A2   11 A1   11 B1   12 B1   12 A1                 
 -4.782  -4.782  -4.765  -4.765  -4.764  -4.764  -2.047  -2.047
 13 A1   13 B1    5 B2    5 A2   14 A1   14 B1   15 B1   15 A1                 
 -2.042  -2.042  -2.041  -2.041  -2.027  -2.027  -2.027  -2.027
  6 A2    6 B2   16 B1   16 A1   17 B1   17 A1    7 B2    7 A2                 
 -1.153  -0.689  -0.667  -0.587  -0.510  -0.500  -0.482  -0.294
 18 A1   18 B1   19 A1   19 B1   20 A1    8 B2   21 A1   22 A1                 
 -0.291  -0.288  -0.284  -0.275
  8 A2    9 B2   20 B1   21 B1                                                 
 -- Virtual --                   
 -0.205  -0.089  -0.068   0.056   0.082   0.085   0.096   0.123
 23 A1    9 A2   22 B1   24 A1   23 B1   10 B2   25 A1   26 A1                 
  0.138   0.155   0.186   0.194   0.200   0.209   0.216   0.218
 24 B1   10 A2   27 A1   28 A1   11 B2   25 B1   26 B1   11 A2                 
  0.235   0.343   0.349   0.382   0.388   0.391   0.398   0.435
 27 B1   29 A1   28 B1   30 A1   12 B2   12 A2   13 B2   13 A2                 
  0.442   0.448   0.456   0.528   0.542   0.625   0.685   0.700
 29 B1   31 A1   30 B1   32 A1   31 B1   32 B1   33 A1   14 B2                 
  0.778   0.801   0.848   0.954   1.025   1.184   1.247   1.262
 34 A1   14 A2   33 B1   35 A1   34 B1   35 B1   36 A1   15 B2                 
  1.283   1.297   1.310   1.342   1.631   1.656   1.656   1.820
 15 A2   37 A1   36 B1   37 B1   16 B2   38 A1   17 B2   39 A1                 
  2.105   2.184   2.441   2.765   2.771   3.060   3.622   3.634
 16 A2   38 B1   40 A1   17 A2   39 B1   40 B1   18 B2   41 A1                 
  3.888   3.943   3.946   3.950   3.953   3.954   3.970   3.970
 18 A2   42 A1   19 B2   19 A2   20 B2   41 B1   42 B1   43 A1                 
  3.992   4.019   4.074   4.101   4.159   4.268   4.368   4.626
 20 A2   43 B1   44 A1   45 A1   44 B1   46 A1   45 B1   46 B1                 
  5.957   5.967   5.971   5.979   6.012   6.017  27.704  27.806
 21 B2   47 A1   21 A2   47 B1   48 B1   48 A1   49 A1   49 B1                 
 28.305  28.313  28.316  28.320  28.341  28.347  28.520  28.521
 22 B2   50 A1   22 A2   50 B1   51 B1   51 A1   23 B2   52 A1                 
 28.521  28.521  28.529  28.531  28.536  28.549  28.588  28.623
 23 A2   24 B2   52 B1   24 A2   53 A1   53 B1   54 A1   54 B1                 
 35.032  36.020 127.853 127.860 127.862 127.867 127.890 127.891
 55 A1   55 B1   25 B2   56 A1   25 A2   56 B1   57 B1   57 A1                 
151.524 151.6111901.6821901.772
 58 A1   58 B1   59 A1   59 B1                                                 

 Beta MOs, Restricted
 -- Occupied --                  
*******-1165.89 -176.32 -176.32 -165.73 -165.73 -165.72 -165.72
  1 A1    1 B1    2 B1    2 A1    3 B1    3 A1    1 A2    1 B2                 
-165.72 -165.72  -35.82  -35.82  -31.31  -31.31  -31.31  -31.31
  4 B1    4 A1    5 B1    5 A1    6 B1    6 A1    2 B2    2 A2                 
-31.306 -31.306 -22.964 -22.964 -22.962 -22.962 -22.962 -22.962
  7 A1    7 B1    8 B1    8 A1    3 A2    3 B2    9 B1    9 A1                 
-22.957 -22.957 -22.957 -22.957 -14.468 -14.467  -6.368  -6.368
 10 B1   10 A1    4 B2    4 A2   11 A1   11 B1   12 B1   12 A1                 
 -4.782  -4.782  -4.765  -4.765  -4.764  -4.764  -2.047  -2.047
 13 A1   13 B1    5 B2    5 A2   14 A1   14 B1   15 B1   15 A1                 
 -2.042  -2.042  -2.041  -2.041  -2.027  -2.027  -2.027  -2.027
  6 A2    6 B2   16 B1   16 A1   17 B1   17 A1    7 B2    7 A2                 
 -1.153  -0.689  -0.667  -0.587  -0.510  -0.500  -0.482  -0.294
 18 A1   18 B1   19 A1   19 B1   20 A1    8 B2   21 A1   22 A1                 
 -0.291  -0.288  -0.284  -0.275
  8 A2    9 B2   20 B1   21 B1                                                 
 -- Virtual --                   
 -0.205  -0.089  -0.068   0.056   0.082   0.085   0.096   0.123
 23 A1    9 A2   22 B1   24 A1   23 B1   10 B2   25 A1   26 A1                 
  0.138   0.155   0.186   0.194   0.200   0.209   0.216   0.218
 24 B1   10 A2   27 A1   28 A1   11 B2   25 B1   26 B1   11 A2                 
  0.235   0.343   0.349   0.382   0.388   0.391   0.398   0.435
 27 B1   29 A1   28 B1   30 A1   12 B2   12 A2   13 B2   13 A2                 
  0.442   0.448   0.456   0.528   0.542   0.625   0.685   0.700
 29 B1   31 A1   30 B1   32 A1   31 B1   32 B1   33 A1   14 B2                 
  0.778   0.801   0.848   0.954   1.025   1.184   1.247   1.262
 34 A1   14 A2   33 B1   35 A1   34 B1   35 B1   36 A1   15 B2                 
  1.283   1.297   1.310   1.342   1.631   1.656   1.656   1.820
 15 A2   37 A1   36 B1   37 B1   16 B2   38 A1   17 B2   39 A1                 
  2.105   2.184   2.441   2.765   2.771   3.060   3.622   3.634
 16 A2   38 B1   40 A1   17 A2   39 B1   40 B1   18 B2   41 A1                 
  3.888   3.943   3.946   3.950   3.953   3.954   3.970   3.970
 18 A2   42 A1   19 B2   19 A2   20 B2   41 B1   42 B1   43 A1                 
  3.992   4.019   4.074   4.101   4.159   4.268   4.368   4.626
 20 A2   43 B1   44 A1   45 A1   44 B1   46 A1   45 B1   46 B1                 
  5.957   5.967   5.971   5.979   6.012   6.017  27.704  27.806
 21 B2   47 A1   21 A2   47 B1   48 B1   48 A1   49 A1   49 B1                 
 28.305  28.313  28.316  28.320  28.341  28.347  28.520  28.521
 22 B2   50 A1   22 A2   50 B1   51 B1   51 A1   23 B2   52 A1                 
 28.521  28.521  28.529  28.531  28.536  28.549  28.588  28.623
 23 A2   24 B2   52 B1   24 A2   53 A1   53 B1   54 A1   54 B1                 
 35.032  36.020 127.853 127.860 127.862 127.867 127.890 127.891
 55 A1   55 B1   25 B2   56 A1   25 A2   56 B1   57 B1   57 A1                 
151.524 151.6111901.6821901.772
 58 A1   58 B1   59 A1   59 B1                                                 
 --------------------------------------------------------------

          Ground-State Mulliken Net Atomic Charges

     Atom                 Charge (a.u.)
  ----------------------------------------
      1 N                    -0.021965
      2 N                    -0.021965
      3 I                     0.021965
      4 I                     0.021965
  ----------------------------------------
  Sum of atomic charges =     0.000000

 -----------------------------------------------------------------
                    Cartesian Multipole Moments
 -----------------------------------------------------------------
    Charge (ESU x 10^10)
                 0.0000
    Dipole Moment (Debye)
         X      -0.0000      Y      -0.0000      Z      -0.1068
       Tot       0.1068
    Quadrupole Moments (Debye-Ang)
        XX     -67.9647     XY      -0.0000     YY     -68.8076
        XZ       0.0000     YZ       0.0000     ZZ     -66.2107
    Octopole Moments (Debye-Ang^2)
       XXX      -0.0000    XXY      -0.0000    XYY      -0.0000
       YYY      -0.0000    XXZ     -21.0890    XYZ       0.0000
       YYZ      -4.5184    XZZ      -0.0000    YZZ      -0.0000
       ZZZ     -20.8580
    Hexadecapole Moments (Debye-Ang^3)
      XXXX   -1673.4220   XXXY      -0.0000   XXYY    -306.2190
      XYYY      -0.0000   YYYY     -93.8411   XXXZ       0.0000
      XXYZ       0.0000   XYYZ       0.0000   YYYZ       0.0000
      XXZZ    -312.1961   XYZZ      -0.0000   YYZZ     -58.8875
      XZZZ       0.0000   YZZZ       0.0000   ZZZZ    -270.5359
 -----------------------------------------------------------------
 Calculating analytic gradient of the SCF energy
 Gradient of SCF Energy
            1           2           3           4
    1  -0.0013853   0.0013853   0.0005269  -0.0005269
    2   0.0000000   0.0000000  -0.0000000  -0.0000000
    3  -0.0004774  -0.0004774   0.0004774   0.0004774
 Max gradient component =       1.385E-03
 RMS gradient           =       6.649E-04
 Gradient time:  CPU 5.76 s  wall 5.76 s
 Geometry Optimization Parameters
   NAtoms,    NIC,     NZ,  NCons,   NDum,   NFix, NCnnct, MaxDiis
        4      20       4       0       0       0       0       0

 Cartesian Hessian Update
 Hessian Updated using BFGS Update


** GEOMETRY OPTIMIZATION IN DELOCALIZED INTERNAL COORDINATES **
   Searching for a Minimum

   Optimization Cycle:   8

                       Coordinates (Angstroms)
     ATOM                X               Y               Z
      1  N         0.5671031323    0.0000000000    1.6231648525
      2  N        -0.5671031323    0.0000000000    1.6231648525
      3  I        -2.1537800365    0.0000000000   -0.2023058400
      4  I         2.1537800365    0.0000000000   -0.2023058400
   Point Group: c2v   Number of degrees of freedom:     3


   Energy is -13948.521891207

 Hessian Updated using BFGS Update

  3 Hessian modes will be used to form the next step
  Hessian Eigenvalues:
     0.002503    0.104697    0.837808

 Minimum Search - Taking Simple RFO Step
 Searching for Lamda that Minimizes Along All modes
 Value Taken    Lamda =  -0.00006431
 Step Taken.  Stepsize is  0.148957

                             Maximum     Tolerance    Cnvgd?
         Gradient           0.001352      0.000300      NO
         Displacement       0.115084      0.001200      NO
         Energy change     -0.000149      0.000001      NO


 New Cartesian Coordinates Obtained by Inverse Iteration

 Displacement from previous Coordinates is:  0.094497
 ----------------------------------------------------------------
             Standard Nuclear Orientation (Angstroms)
    I     Atom           X                Y                Z
 ----------------------------------------------------------------
    1      N       0.5662268925     0.0000000000     1.6226415648
    2      N      -0.5662268925     0.0000000000     1.6226415648
    3      I      -2.1891208193     0.0000000000    -0.2017825523
    4      I       2.1891208193     0.0000000000    -0.2017825523
 ----------------------------------------------------------------
 Molecular Point Group                 C2v   NOp =  4
 Largest Abelian Subgroup              C2v   NOp =  4
 Nuclear Repulsion Energy =   642.0303306192 hartrees
 There are       60 alpha and       60 beta electrons
 Applying Cartesian multipole field
    Component          Value
    ---------          -----
     (2,0,0)        1.00000E-11
     (0,2,0)        2.00000E-11
     (0,0,2)       -3.00000E-11
 Nucleus-field energy     =     0.0000000139 hartrees
 Requested basis set is 6-311++G(d,p)
 There are 60 shells and 168 basis functions
 A cutoff of  1.0D-11 yielded   1322 shell pairs
 There are     11002 function pairs (     12604 Cartesian)
 Smallest overlap matrix eigenvalue = 1.27E-04
 Guess MOs from SCF MO coefficient file

 -----------------------------------------------------------------------
  General SCF calculation program by
  Eric Jon Sundstrom, Paul Horn, Yuezhi Mao, Dmitri Zuev, Alec White,
  David Stuck, Shaama M.S., Shane Yost, Joonho Lee, David Small,
  Daniel Levine, Susi Lehtola, Hugh Burton, Evgeny Epifanovsky
 -----------------------------------------------------------------------
 Exchange:     0.2000 Hartree-Fock + 0.0800 Slater + 0.7200 B88
 Correlation:  0.1900 VWN1RPA + 0.8100 LYP
 Using SG-1 standard quadrature grid
 A restricted SCF calculation will be
 performed using DIIS
 SCF converges when DIIS error is below 1.0e-08
 ---------------------------------------
  Cycle       Energy         DIIS error
 ---------------------------------------
    1  -13948.5217513247      1.39e-04  
    2  -13948.5219003035      7.22e-05  
    3  -13948.5218859219      9.71e-05  
    4  -13948.5219271135      8.54e-06  
    5  -13948.5219274087      3.21e-06  
    6  -13948.5219274594      7.13e-07  
    7  -13948.5219274616      2.87e-07  
    8  -13948.5219274618      1.56e-07  
    9  -13948.5219274619      1.66e-07  
   10  -13948.5219274619      1.08e-08  
   11  -13948.5219274621      2.04e-09  Convergence criterion met
 ---------------------------------------
 SCF time:   CPU 16.78s  wall 17.00s 
 SCF   energy in the final basis set =   -13948.5219274621
 Total energy in the final basis set =   -13948.5219274621

 --------------------------------------------------------------
             Orbital Energies (a.u.) and Symmetries
 --------------------------------------------------------------

 Alpha MOs, Restricted
 -- Occupied --                  
*******-1165.89 -176.32 -176.32 -165.73 -165.73 -165.72 -165.72
  1 A1    1 B1    2 B1    2 A1    3 B1    3 A1    1 A2    1 B2                 
-165.72 -165.72  -35.82  -35.82  -31.31  -31.31  -31.31  -31.31
  4 B1    4 A1    5 B1    5 A1    6 B1    6 A1    2 B2    2 A2                 
-31.306 -31.306 -22.963 -22.963 -22.962 -22.962 -22.962 -22.962
  7 A1    7 B1    8 B1    8 A1    3 A2    3 B2    9 B1    9 A1                 
-22.957 -22.957 -22.957 -22.957 -14.469 -14.468  -6.368  -6.368
 10 B1   10 A1    4 B2    4 A2   11 A1   11 B1   12 B1   12 A1                 
 -4.782  -4.782  -4.765  -4.765  -4.764  -4.764  -2.046  -2.046
 13 A1   13 B1    5 B2    5 A2   14 A1   14 B1   15 B1   15 A1                 
 -2.042  -2.042  -2.041  -2.041  -2.027  -2.027  -2.027  -2.027
  6 A2    6 B2   16 B1   16 A1   17 B1   17 A1    7 B2    7 A2                 
 -1.154  -0.686  -0.665  -0.588  -0.510  -0.501  -0.483  -0.293
 18 A1   18 B1   19 A1   19 B1   20 A1    8 B2   21 A1   22 A1                 
 -0.290  -0.288  -0.284  -0.276
  8 A2    9 B2   20 B1   21 B1                                                 
 -- Virtual --                   
 -0.208  -0.088  -0.069   0.056   0.082   0.084   0.096   0.123
 23 A1    9 A2   22 B1   24 A1   23 B1   10 B2   25 A1   26 A1                 
  0.138   0.155   0.187   0.192   0.201   0.212   0.216   0.218
 24 B1   10 A2   27 A1   28 A1   11 B2   25 B1   26 B1   11 A2                 
  0.236   0.343   0.345   0.384   0.388   0.390   0.399   0.435
 27 B1   29 A1   28 B1   30 A1   12 B2   12 A2   13 B2   13 A2                 
  0.440   0.449   0.455   0.525   0.538   0.622   0.683   0.698
 29 B1   31 A1   30 B1   32 A1   31 B1   32 B1   33 A1   14 B2                 
  0.778   0.799   0.849   0.952   1.026   1.177   1.246   1.263
 34 A1   14 A2   33 B1   35 A1   34 B1   35 B1   36 A1   15 B2                 
  1.283   1.295   1.310   1.344   1.631   1.653   1.654   1.812
 15 A2   37 A1   36 B1   37 B1   16 B2   17 B2   38 A1   39 A1                 
  2.105   2.179   2.443   2.767   2.773   3.063   3.621   3.633
 16 A2   38 B1   40 A1   17 A2   39 B1   40 B1   18 B2   41 A1                 
  3.886   3.945   3.946   3.950   3.950   3.952   3.967   3.970
 18 A2   42 A1   19 B2   41 B1   19 A2   20 B2   42 B1   43 A1                 
  3.991   4.016   4.069   4.100   4.159   4.269   4.363   4.622
 20 A2   43 B1   44 A1   45 A1   44 B1   46 A1   45 B1   46 B1                 
  5.957   5.967   5.971   5.979   6.011   6.017  27.703  27.800
 21 B2   47 A1   21 A2   47 B1   48 B1   48 A1   49 A1   49 B1                 
 28.305  28.313  28.316  28.320  28.341  28.346  28.520  28.521
 22 B2   50 A1   22 A2   50 B1   51 B1   51 A1   23 B2   52 A1                 
 28.521  28.521  28.528  28.530  28.536  28.548  28.585  28.620
 23 A2   24 B2   52 B1   24 A2   53 A1   53 B1   54 A1   54 B1                 
 35.030  36.028 127.853 127.859 127.862 127.867 127.890 127.891
 55 A1   55 B1   25 B2   56 A1   25 A2   56 B1   57 B1   57 A1                 
151.524 151.6071901.6821901.767
 58 A1   58 B1   59 A1   59 B1                                                 

 Beta MOs, Restricted
 -- Occupied --                  
*******-1165.89 -176.32 -176.32 -165.73 -165.73 -165.72 -165.72
  1 A1    1 B1    2 B1    2 A1    3 B1    3 A1    1 A2    1 B2                 
-165.72 -165.72  -35.82  -35.82  -31.31  -31.31  -31.31  -31.31
  4 B1    4 A1    5 B1    5 A1    6 B1    6 A1    2 B2    2 A2                 
-31.306 -31.306 -22.963 -22.963 -22.962 -22.962 -22.962 -22.962
  7 A1    7 B1    8 B1    8 A1    3 A2    3 B2    9 B1    9 A1                 
-22.957 -22.957 -22.957 -22.957 -14.469 -14.468  -6.368  -6.368
 10 B1   10 A1    4 B2    4 A2   11 A1   11 B1   12 B1   12 A1                 
 -4.782  -4.782  -4.765  -4.765  -4.764  -4.764  -2.046  -2.046
 13 A1   13 B1    5 B2    5 A2   14 A1   14 B1   15 B1   15 A1                 
 -2.042  -2.042  -2.041  -2.041  -2.027  -2.027  -2.027  -2.027
  6 A2    6 B2   16 B1   16 A1   17 B1   17 A1    7 B2    7 A2                 
 -1.154  -0.686  -0.665  -0.588  -0.510  -0.501  -0.483  -0.293
 18 A1   18 B1   19 A1   19 B1   20 A1    8 B2   21 A1   22 A1                 
 -0.290  -0.288  -0.284  -0.276
  8 A2    9 B2   20 B1   21 B1                                                 
 -- Virtual --                   
 -0.208  -0.088  -0.069   0.056   0.082   0.084   0.096   0.123
 23 A1    9 A2   22 B1   24 A1   23 B1   10 B2   25 A1   26 A1                 
  0.138   0.155   0.187   0.192   0.201   0.212   0.216   0.218
 24 B1   10 A2   27 A1   28 A1   11 B2   25 B1   26 B1   11 A2                 
  0.236   0.343   0.345   0.384   0.388   0.390   0.399   0.435
 27 B1   29 A1   28 B1   30 A1   12 B2   12 A2   13 B2   13 A2                 
  0.440   0.449   0.455   0.525   0.538   0.622   0.683   0.698
 29 B1   31 A1   30 B1   32 A1   31 B1   32 B1   33 A1   14 B2                 
  0.778   0.799   0.849   0.952   1.026   1.177   1.246   1.263
 34 A1   14 A2   33 B1   35 A1   34 B1   35 B1   36 A1   15 B2                 
  1.283   1.295   1.310   1.344   1.631   1.653   1.654   1.812
 15 A2   37 A1   36 B1   37 B1   16 B2   17 B2   38 A1   39 A1                 
  2.105   2.179   2.443   2.767   2.773   3.063   3.621   3.633
 16 A2   38 B1   40 A1   17 A2   39 B1   40 B1   18 B2   41 A1                 
  3.886   3.945   3.946   3.950   3.950   3.952   3.967   3.970
 18 A2   42 A1   19 B2   41 B1   19 A2   20 B2   42 B1   43 A1                 
  3.991   4.016   4.069   4.100   4.159   4.269   4.363   4.622
 20 A2   43 B1   44 A1   45 A1   44 B1   46 A1   45 B1   46 B1                 
  5.957   5.967   5.971   5.979   6.011   6.017  27.703  27.800
 21 B2   47 A1   21 A2   47 B1   48 B1   48 A1   49 A1   49 B1                 
 28.305  28.313  28.316  28.320  28.341  28.346  28.520  28.521
 22 B2   50 A1   22 A2   50 B1   51 B1   51 A1   23 B2   52 A1                 
 28.521  28.521  28.528  28.530  28.536  28.548  28.585  28.620
 23 A2   24 B2   52 B1   24 A2   53 A1   53 B1   54 A1   54 B1                 
 35.030  36.028 127.853 127.859 127.862 127.867 127.890 127.891
 55 A1   55 B1   25 B2   56 A1   25 A2   56 B1   57 B1   57 A1                 
151.524 151.6071901.6821901.767
 58 A1   58 B1   59 A1   59 B1                                                 
 --------------------------------------------------------------

          Ground-State Mulliken Net Atomic Charges

     Atom                 Charge (a.u.)
  ----------------------------------------
      1 N                    -0.018051
      2 N                    -0.018051
      3 I                     0.018051
      4 I                     0.018051
  ----------------------------------------
  Sum of atomic charges =    -0.000000

 -----------------------------------------------------------------
                    Cartesian Multipole Moments
 -----------------------------------------------------------------
    Charge (ESU x 10^10)
                -0.0000
    Dipole Moment (Debye)
         X      -0.0000      Y      -0.0000      Z      -0.0429
       Tot       0.0429
    Quadrupole Moments (Debye-Ang)
        XX     -68.0012     XY      -0.0000     YY     -68.8554
        XZ       0.0000     YZ       0.0000     ZZ     -66.1385
    Octopole Moments (Debye-Ang^2)
       XXX      -0.0000    XXY      -0.0000    XYY      -0.0000
       YYY      -0.0000    XXZ     -21.4171    XYZ       0.0000
       YYZ      -4.5323    XZZ      -0.0000    YZZ      -0.0000
       ZZZ     -20.3982
    Hexadecapole Moments (Debye-Ang^3)
      XXXX   -1723.8169   XXXY      -0.0000   XXYY    -315.4210
      XYYY      -0.0000   YYYY     -94.0198   XXXZ       0.0000
      XXYZ       0.0000   XYYZ       0.0000   YYYZ       0.0000
      XXZZ    -320.8912   XYZZ      -0.0000   YYZZ     -58.8959
      XZZZ       0.0000   YZZZ       0.0000   ZZZZ    -269.5120
 -----------------------------------------------------------------
 Calculating analytic gradient of the SCF energy
 Gradient of SCF Energy
            1           2           3           4
    1   0.0004529  -0.0004529   0.0000583  -0.0000584
    2   0.0000000  -0.0000000   0.0000000  -0.0000000
    3  -0.0002436  -0.0002436   0.0002436   0.0002436
 Max gradient component =       4.529E-04
 RMS gradient           =       2.335E-04
 Gradient time:  CPU 5.69 s  wall 5.69 s
 Geometry Optimization Parameters
   NAtoms,    NIC,     NZ,  NCons,   NDum,   NFix, NCnnct, MaxDiis
        4      20       4       0       0       0       0       0

 Cartesian Hessian Update
 Hessian Updated using BFGS Update


** GEOMETRY OPTIMIZATION IN DELOCALIZED INTERNAL COORDINATES **
   Searching for a Minimum

   Optimization Cycle:   9

                       Coordinates (Angstroms)
     ATOM                X               Y               Z
      1  N         0.5662268925    0.0000000000    1.6226415648
      2  N        -0.5662268925    0.0000000000    1.6226415648
      3  I        -2.1891208193    0.0000000000   -0.2017825523
      4  I         2.1891208193    0.0000000000   -0.2017825523
   Point Group: c2v   Number of degrees of freedom:     3


   Energy is -13948.521927462

 Hessian Updated using BFGS Update

  3 Hessian modes will be used to form the next step
  Hessian Eigenvalues:
     0.002314    0.098675    0.859268

 Minimum Search - Taking Simple RFO Step
 Searching for Lamda that Minimizes Along All modes
 Value Taken    Lamda =  -0.00000356
 Step Taken.  Stepsize is  0.023255

                             Maximum     Tolerance    Cnvgd?
         Gradient           0.000349      0.000300      NO
         Displacement       0.019721      0.001200      NO
         Energy change     -0.000036      0.000001      NO


 New Cartesian Coordinates Obtained by Inverse Iteration

 Displacement from previous Coordinates is:  0.013851
 ----------------------------------------------------------------
             Standard Nuclear Orientation (Angstroms)
    I     Atom           X                Y                Z
 ----------------------------------------------------------------
    1      N       0.5658597519     0.0000000000     1.6236332309
    2      N      -0.5658597519     0.0000000000     1.6236332309
    3      I      -2.1940966943     0.0000000000    -0.2027742184
    4      I       2.1940966943     0.0000000000    -0.2027742184
 ----------------------------------------------------------------
 Molecular Point Group                 C2v   NOp =  4
 Largest Abelian Subgroup              C2v   NOp =  4
 Nuclear Repulsion Energy =   640.7670873832 hartrees
 There are       60 alpha and       60 beta electrons
 Applying Cartesian multipole field
    Component          Value
    ---------          -----
     (2,0,0)        1.00000E-11
     (0,2,0)        2.00000E-11
     (0,0,2)       -3.00000E-11
 Nucleus-field energy     =     0.0000000140 hartrees
 Requested basis set is 6-311++G(d,p)
 There are 60 shells and 168 basis functions
 A cutoff of  1.0D-11 yielded   1322 shell pairs
 There are     11002 function pairs (     12604 Cartesian)
 Smallest overlap matrix eigenvalue = 1.27E-04
 Guess MOs from SCF MO coefficient file

 -----------------------------------------------------------------------
  General SCF calculation program by
  Eric Jon Sundstrom, Paul Horn, Yuezhi Mao, Dmitri Zuev, Alec White,
  David Stuck, Shaama M.S., Shane Yost, Joonho Lee, David Small,
  Daniel Levine, Susi Lehtola, Hugh Burton, Evgeny Epifanovsky
 -----------------------------------------------------------------------
 Exchange:     0.2000 Hartree-Fock + 0.0800 Slater + 0.7200 B88
 Correlation:  0.1900 VWN1RPA + 0.8100 LYP
 Using SG-1 standard quadrature grid
 A restricted SCF calculation will be
 performed using DIIS
 SCF converges when DIIS error is below 1.0e-08
 ---------------------------------------
  Cycle       Energy         DIIS error
 ---------------------------------------
    1  -13948.5219226465      2.95e-05  
    2  -13948.5219290917      1.12e-05  
    3  -13948.5219283834      1.80e-05  
    4  -13948.5219297936      1.65e-06  
    5  -13948.5219298020      6.94e-07  
    6  -13948.5219298032      3.89e-07  
    7  -13948.5219298024      4.93e-07  
    8  -13948.5219298040      2.85e-08  
    9  -13948.5219298038      9.88e-09  Convergence criterion met
 ---------------------------------------
 SCF time:   CPU 13.74s  wall 14.00s 
 SCF   energy in the final basis set =   -13948.5219298038
 Total energy in the final basis set =   -13948.5219298038

 --------------------------------------------------------------
             Orbital Energies (a.u.) and Symmetries
 --------------------------------------------------------------
 Warning : Irrep of orbital(   9) could not be determined
 Warning : Irrep of orbital(  10) could not be determined

 Alpha MOs, Restricted
 -- Occupied --                  
*******-1165.89 -176.32 -176.32 -165.73 -165.73 -165.72 -165.72
  1 A1    1 B1    2 B1    2 A1    3 B1    3 A1    1 A2    1 B2                 
-165.72 -165.72  -35.82  -35.82  -31.31  -31.31  -31.31  -31.31
  0 xxx   0 xxx   4 B1    4 A1    5 B1    5 A1    2 B2    2 A2                 
-31.306 -31.306 -22.963 -22.963 -22.962 -22.962 -22.962 -22.962
  6 A1    6 B1    7 B1    7 A1    3 A2    3 B2    8 B1    8 A1                 
-22.957 -22.957 -22.957 -22.957 -14.469 -14.468  -6.368  -6.368
  9 B1    9 A1    4 B2    4 A2   10 A1   10 B1   11 B1   11 A1                 
 -4.782  -4.782  -4.765  -4.765  -4.764  -4.764  -2.046  -2.046
 12 A1   12 B1    5 B2    5 A2   13 A1   13 B1   14 B1   14 A1                 
 -2.042  -2.042  -2.041  -2.041  -2.027  -2.027  -2.027  -2.027
  6 A2    6 B2   15 B1   15 A1   16 B1   16 A1    7 B2    7 A2                 
 -1.155  -0.685  -0.665  -0.589  -0.510  -0.501  -0.483  -0.293
 17 A1   17 B1   18 A1   18 B1   19 A1    8 B2   20 A1   21 A1                 
 -0.290  -0.287  -0.284  -0.276
  8 A2    9 B2   19 B1   20 B1                                                 
 -- Virtual --                   
 -0.209  -0.088  -0.069   0.056   0.082   0.084   0.095   0.123
 22 A1    9 A2   21 B1   23 A1   22 B1   10 B2   24 A1   25 A1                 
  0.138   0.155   0.187   0.192   0.201   0.212   0.216   0.218
 23 B1   10 A2   26 A1   27 A1   11 B2   24 B1   25 B1   11 A2                 
  0.236   0.343   0.344   0.384   0.389   0.390   0.399   0.435
 26 B1   28 A1   27 B1   29 A1   12 B2   12 A2   13 B2   13 A2                 
  0.439   0.449   0.455   0.524   0.537   0.621   0.682   0.698
 28 B1   30 A1   29 B1   31 A1   30 B1   31 B1   32 A1   14 B2                 
  0.778   0.799   0.849   0.952   1.025   1.176   1.246   1.263
 33 A1   14 A2   32 B1   34 A1   33 B1   34 B1   35 A1   15 B2                 
  1.284   1.294   1.310   1.344   1.632   1.653   1.654   1.811
 15 A2   36 A1   35 B1   36 B1   16 B2   17 B2   37 A1   38 A1                 
  2.105   2.178   2.443   2.768   2.774   3.064   3.621   3.634
 16 A2   37 B1   39 A1   17 A2   38 B1   39 B1   18 B2   40 A1                 
  3.886   3.945   3.946   3.949   3.950   3.952   3.967   3.970
 18 A2   41 A1   19 B2   40 B1   19 A2   20 B2   41 B1   42 A1                 
  3.991   4.015   4.068   4.101   4.158   4.269   4.361   4.620
 20 A2   42 B1   43 A1   44 A1   43 B1   45 A1   44 B1   45 B1                 
  5.957   5.966   5.971   5.979   6.011   6.017  27.703  27.799
 21 B2   46 A1   21 A2   46 B1   47 B1   47 A1   48 A1   48 B1                 
 28.305  28.313  28.316  28.320  28.341  28.346  28.520  28.521
 22 B2   49 A1   22 A2   49 B1   50 B1   50 A1   23 B2   51 A1                 
 28.521  28.521  28.528  28.530  28.536  28.548  28.585  28.620
 24 B2   23 A2   51 B1   24 A2   52 A1   52 B1   53 A1   53 B1                 
 35.029  36.032 127.853 127.859 127.862 127.867 127.890 127.890
 54 A1   54 B1   25 B2   55 A1   25 A2   55 B1   56 B1   56 A1                 
151.524 151.6061901.6811901.766
 57 A1   57 B1   58 A1   58 B1                                                 

 Beta MOs, Restricted
 -- Occupied --                  
*******-1165.89 -176.32 -176.32 -165.73 -165.73 -165.72 -165.72
  1 A1    1 B1    2 B1    2 A1    3 B1    3 A1    1 A2    1 B2                 
-165.72 -165.72  -35.82  -35.82  -31.31  -31.31  -31.31  -31.31
  0 xxx   0 xxx   4 B1    4 A1    5 B1    5 A1    2 B2    2 A2                 
-31.306 -31.306 -22.963 -22.963 -22.962 -22.962 -22.962 -22.962
  6 A1    6 B1    7 B1    7 A1    3 A2    3 B2    8 B1    8 A1                 
-22.957 -22.957 -22.957 -22.957 -14.469 -14.468  -6.368  -6.368
  9 B1    9 A1    4 B2    4 A2   10 A1   10 B1   11 B1   11 A1                 
 -4.782  -4.782  -4.765  -4.765  -4.764  -4.764  -2.046  -2.046
 12 A1   12 B1    5 B2    5 A2   13 A1   13 B1   14 B1   14 A1                 
 -2.042  -2.042  -2.041  -2.041  -2.027  -2.027  -2.027  -2.027
  6 A2    6 B2   15 B1   15 A1   16 B1   16 A1    7 B2    7 A2                 
 -1.155  -0.685  -0.665  -0.589  -0.510  -0.501  -0.483  -0.293
 17 A1   17 B1   18 A1   18 B1   19 A1    8 B2   20 A1   21 A1                 
 -0.290  -0.287  -0.284  -0.276
  8 A2    9 B2   19 B1   20 B1                                                 
 -- Virtual --                   
 -0.209  -0.088  -0.069   0.056   0.082   0.084   0.095   0.123
 22 A1    9 A2   21 B1   23 A1   22 B1   10 B2   24 A1   25 A1                 
  0.138   0.155   0.187   0.192   0.201   0.212   0.216   0.218
 23 B1   10 A2   26 A1   27 A1   11 B2   24 B1   25 B1   11 A2                 
  0.236   0.343   0.344   0.384   0.389   0.390   0.399   0.435
 26 B1   28 A1   27 B1   29 A1   12 B2   12 A2   13 B2   13 A2                 
  0.439   0.449   0.455   0.524   0.537   0.621   0.682   0.698
 28 B1   30 A1   29 B1   31 A1   30 B1   31 B1   32 A1   14 B2                 
  0.778   0.799   0.849   0.952   1.025   1.176   1.246   1.263
 33 A1   14 A2   32 B1   34 A1   33 B1   34 B1   35 A1   15 B2                 
  1.284   1.294   1.310   1.344   1.632   1.653   1.654   1.811
 15 A2   36 A1   35 B1   36 B1   16 B2   17 B2   37 A1   38 A1                 
  2.105   2.178   2.443   2.768   2.774   3.064   3.621   3.634
 16 A2   37 B1   39 A1   17 A2   38 B1   39 B1   18 B2   40 A1                 
  3.886   3.945   3.946   3.949   3.950   3.952   3.967   3.970
 18 A2   41 A1   19 B2   40 B1   19 A2   20 B2   41 B1   42 A1                 
  3.991   4.015   4.068   4.101   4.158   4.269   4.361   4.620
 20 A2   42 B1   43 A1   44 A1   43 B1   45 A1   44 B1   45 B1                 
  5.957   5.966   5.971   5.979   6.011   6.017  27.703  27.799
 21 B2   46 A1   21 A2   46 B1   47 B1   47 A1   48 A1   48 B1                 
 28.305  28.313  28.316  28.320  28.341  28.346  28.520  28.521
 22 B2   49 A1   22 A2   49 B1   50 B1   50 A1   23 B2   51 A1                 
 28.521  28.521  28.528  28.530  28.536  28.548  28.585  28.620
 24 B2   23 A2   51 B1   24 A2   52 A1   52 B1   53 A1   53 B1                 
 35.029  36.032 127.853 127.859 127.862 127.867 127.890 127.890
 54 A1   54 B1   25 B2   55 A1   25 A2   55 B1   56 B1   56 A1                 
151.524 151.6061901.6811901.766
 57 A1   57 B1   58 A1   58 B1                                                 
 --------------------------------------------------------------

          Ground-State Mulliken Net Atomic Charges

     Atom                 Charge (a.u.)
  ----------------------------------------
      1 N                    -0.017216
      2 N                    -0.017217
      3 I                     0.017217
      4 I                     0.017216
  ----------------------------------------
  Sum of atomic charges =    -0.000000

 -----------------------------------------------------------------
                    Cartesian Multipole Moments
 -----------------------------------------------------------------
    Charge (ESU x 10^10)
                -0.0000
    Dipole Moment (Debye)
         X      -0.0000      Y      -0.0000      Z      -0.0301
       Tot       0.0301
    Quadrupole Moments (Debye-Ang)
        XX     -68.0254     XY       0.0000     YY     -68.8645
        XZ       0.0000     YZ      -0.0000     ZZ     -66.1094
    Octopole Moments (Debye-Ang^2)
       XXX      -0.0001    XXY       0.0000    XYY      -0.0000
       YYY       0.0000    XXZ     -21.4119    XYZ      -0.0000
       YYZ      -4.4799    XZZ      -0.0000    YZZ      -0.0000
       ZZZ     -20.1649
    Hexadecapole Moments (Debye-Ang^3)
      XXXX   -1731.3262   XXXY       0.0000   XXYY    -316.7516
      XYYY       0.0000   YYYY     -94.0567   XXXZ       0.0001
      XXYZ      -0.0000   XYYZ       0.0000   YYYZ      -0.0000
      XXZZ    -322.1352   XYZZ       0.0000   YYZZ     -58.9505
      XZZZ       0.0000   YZZZ      -0.0000   ZZZZ    -269.6136
 -----------------------------------------------------------------
 Calculating analytic gradient of the SCF energy
 Gradient of SCF Energy
            1           2           3           4
    1  -0.0000439   0.0000439   0.0000045  -0.0000046
    2  -0.0000000  -0.0000000   0.0000000   0.0000000
    3  -0.0001468  -0.0001467   0.0001468   0.0001468
 Max gradient component =       1.468E-04
 RMS gradient           =       8.664E-05
 Gradient time:  CPU 5.67 s  wall 5.67 s
 Geometry Optimization Parameters
   NAtoms,    NIC,     NZ,  NCons,   NDum,   NFix, NCnnct, MaxDiis
        4      20       4       0       0       0       0       0

 Cartesian Hessian Update
 Hessian Updated using BFGS Update


** GEOMETRY OPTIMIZATION IN DELOCALIZED INTERNAL COORDINATES **
   Searching for a Minimum

   Optimization Cycle:  10

                       Coordinates (Angstroms)
     ATOM                X               Y               Z
      1  N         0.5658597519    0.0000000000    1.6236332309
      2  N        -0.5658597519    0.0000000000    1.6236332309
      3  I        -2.1940966943    0.0000000000   -0.2027742184
      4  I         2.1940966943    0.0000000000   -0.2027742184
   Point Group: c2v   Number of degrees of freedom:     3


   Energy is -13948.521929804

 Hessian Updated using BFGS Update

  3 Hessian modes will be used to form the next step
  Hessian Eigenvalues:
     0.002889    0.051160    0.908325

 Minimum Search - Taking Simple RFO Step
 Searching for Lamda that Minimizes Along All modes
 Value Taken    Lamda =  -0.00000155
 Step Taken.  Stepsize is  0.005824

                             Maximum     Tolerance    Cnvgd?
         Gradient           0.000317      0.000300      NO
         Displacement       0.004603      0.001200      NO
         Energy change     -0.000002      0.000001      NO


 New Cartesian Coordinates Obtained by Inverse Iteration

 Displacement from previous Coordinates is:  0.005333
 ----------------------------------------------------------------
             Standard Nuclear Orientation (Angstroms)
    I     Atom           X                Y                Z
 ----------------------------------------------------------------
    1      N       0.5658036627     0.0000000000     1.6250431580
    2      N      -0.5658036627     0.0000000000     1.6250431580
    3      I      -2.1940377107     0.0000000000    -0.2041841455
    4      I       2.1940377107     0.0000000000    -0.2041841455
 ----------------------------------------------------------------
 Molecular Point Group                 C2v   NOp =  4
 Largest Abelian Subgroup              C2v   NOp =  4
 Nuclear Repulsion Energy =   640.5882627173 hartrees
 There are       60 alpha and       60 beta electrons
 Applying Cartesian multipole field
    Component          Value
    ---------          -----
     (2,0,0)        1.00000E-11
     (0,2,0)        2.00000E-11
     (0,0,2)       -3.00000E-11
 Nucleus-field energy     =     0.0000000139 hartrees
 Requested basis set is 6-311++G(d,p)
 There are 60 shells and 168 basis functions
 A cutoff of  1.0D-11 yielded   1322 shell pairs
 There are     11002 function pairs (     12604 Cartesian)
 Smallest overlap matrix eigenvalue = 1.27E-04
 Guess MOs from SCF MO coefficient file

 -----------------------------------------------------------------------
  General SCF calculation program by
  Eric Jon Sundstrom, Paul Horn, Yuezhi Mao, Dmitri Zuev, Alec White,
  David Stuck, Shaama M.S., Shane Yost, Joonho Lee, David Small,
  Daniel Levine, Susi Lehtola, Hugh Burton, Evgeny Epifanovsky
 -----------------------------------------------------------------------
 Exchange:     0.2000 Hartree-Fock + 0.0800 Slater + 0.7200 B88
 Correlation:  0.1900 VWN1RPA + 0.8100 LYP
 Using SG-1 standard quadrature grid
 A restricted SCF calculation will be
 performed using DIIS
 SCF converges when DIIS error is below 1.0e-08
 ---------------------------------------
  Cycle       Energy         DIIS error
 ---------------------------------------
    1  -13948.5219296479      1.13e-05  
    2  -13948.5219306150      4.75e-06  
    3  -13948.5219304971      7.47e-06  
    4  -13948.5219307420      4.58e-07  
    5  -13948.5219307426      4.36e-07  
    6  -13948.5219307409      6.87e-07  
    7  -13948.5219307436      7.01e-08  
    8  -13948.5219307436      1.46e-08  
    9  -13948.5219307435      1.79e-08  
   10  -13948.5219307436      1.91e-09  Convergence criterion met
 ---------------------------------------
 SCF time:   CPU 15.24s  wall 15.00s 
 SCF   energy in the final basis set =   -13948.5219307436
 Total energy in the final basis set =   -13948.5219307436

 --------------------------------------------------------------
             Orbital Energies (a.u.) and Symmetries
 --------------------------------------------------------------

 Alpha MOs, Restricted
 -- Occupied --                  
*******-1165.89 -176.32 -176.32 -165.73 -165.73 -165.72 -165.72
  1 A1    1 B1    2 B1    2 A1    3 B1    3 A1    1 A2    1 B2                 
-165.72 -165.72  -35.82  -35.82  -31.31  -31.31  -31.31  -31.31
  4 B1    4 A1    5 B1    5 A1    6 B1    6 A1    2 B2    2 A2                 
-31.306 -31.306 -22.963 -22.963 -22.962 -22.962 -22.962 -22.962
  7 A1    7 B1    8 B1    8 A1    3 A2    3 B2    9 B1    9 A1                 
-22.957 -22.957 -22.957 -22.957 -14.469 -14.468  -6.368  -6.368
 10 B1   10 A1    4 B2    4 A2   11 A1   11 B1   12 B1   12 A1                 
 -4.782  -4.782  -4.764  -4.764  -4.764  -4.764  -2.046  -2.046
 13 A1   13 B1    5 B2    5 A2   14 A1   14 B1   15 B1   15 A1                 
 -2.042  -2.042  -2.041  -2.041  -2.027  -2.027  -2.027  -2.027
  6 A2    6 B2   16 B1   16 A1   17 B1   17 A1    7 B2    7 A2                 
 -1.155  -0.685  -0.665  -0.589  -0.510  -0.501  -0.483  -0.293
 18 A1   18 B1   19 A1   19 B1   20 A1    8 B2   21 A1   22 A1                 
 -0.290  -0.287  -0.284  -0.276
  8 A2    9 B2   20 B1   21 B1                                                 
 -- Virtual --                   
 -0.209  -0.088  -0.069   0.056   0.082   0.084   0.096   0.123
 23 A1    9 A2   22 B1   24 A1   23 B1   10 B2   25 A1   26 A1                 
  0.138   0.155   0.187   0.192   0.201   0.212   0.216   0.218
 24 B1   10 A2   27 A1   28 A1   11 B2   25 B1   26 B1   11 A2                 
  0.236   0.343   0.344   0.384   0.389   0.390   0.399   0.435
 27 B1   29 A1   28 B1   30 A1   12 B2   12 A2   13 B2   13 A2                 
  0.439   0.449   0.455   0.523   0.537   0.621   0.682   0.698
 29 B1   31 A1   30 B1   32 A1   31 B1   32 B1   33 A1   14 B2                 
  0.778   0.799   0.849   0.952   1.025   1.175   1.246   1.263
 34 A1   14 A2   33 B1   35 A1   34 B1   35 B1   36 A1   15 B2                 
  1.284   1.294   1.310   1.344   1.632   1.653   1.654   1.810
 15 A2   37 A1   36 B1   37 B1   16 B2   17 B2   38 A1   39 A1                 
  2.105   2.178   2.444   2.768   2.774   3.064   3.621   3.634
 16 A2   38 B1   40 A1   17 A2   39 B1   40 B1   18 B2   41 A1                 
  3.886   3.945   3.946   3.949   3.950   3.952   3.966   3.970
 18 A2   42 A1   19 B2   41 B1   19 A2   20 B2   42 B1   43 A1                 
  3.991   4.015   4.067   4.101   4.158   4.269   4.361   4.620
 20 A2   43 B1   44 A1   45 A1   44 B1   46 A1   45 B1   46 B1                 
  5.957   5.966   5.971   5.979   6.011   6.016  27.702  27.799
 21 B2   47 A1   21 A2   47 B1   48 B1   48 A1   49 A1   49 B1                 
 28.305  28.313  28.316  28.320  28.341  28.346  28.520  28.521
 22 B2   50 A1   22 A2   50 B1   51 B1   51 A1   23 B2   52 A1                 
 28.521  28.521  28.528  28.530  28.535  28.548  28.584  28.619
 24 B2   23 A2   52 B1   24 A2   53 A1   53 B1   54 A1   54 B1                 
 35.029  36.033 127.853 127.859 127.862 127.867 127.890 127.890
 55 A1   55 B1   25 B2   56 A1   25 A2   56 B1   57 B1   57 A1                 
151.523 151.6051901.6811901.766
 58 A1   58 B1   59 A1   59 B1                                                 

 Beta MOs, Restricted
 -- Occupied --                  
*******-1165.89 -176.32 -176.32 -165.73 -165.73 -165.72 -165.72
  1 A1    1 B1    2 B1    2 A1    3 B1    3 A1    1 A2    1 B2                 
-165.72 -165.72  -35.82  -35.82  -31.31  -31.31  -31.31  -31.31
  4 B1    4 A1    5 B1    5 A1    6 B1    6 A1    2 B2    2 A2                 
-31.306 -31.306 -22.963 -22.963 -22.962 -22.962 -22.962 -22.962
  7 A1    7 B1    8 B1    8 A1    3 A2    3 B2    9 B1    9 A1                 
-22.957 -22.957 -22.957 -22.957 -14.469 -14.468  -6.368  -6.368
 10 B1   10 A1    4 B2    4 A2   11 A1   11 B1   12 B1   12 A1                 
 -4.782  -4.782  -4.764  -4.764  -4.764  -4.764  -2.046  -2.046
 13 A1   13 B1    5 B2    5 A2   14 A1   14 B1   15 B1   15 A1                 
 -2.042  -2.042  -2.041  -2.041  -2.027  -2.027  -2.027  -2.027
  6 A2    6 B2   16 B1   16 A1   17 B1   17 A1    7 B2    7 A2                 
 -1.155  -0.685  -0.665  -0.589  -0.510  -0.501  -0.483  -0.293
 18 A1   18 B1   19 A1   19 B1   20 A1    8 B2   21 A1   22 A1                 
 -0.290  -0.287  -0.284  -0.276
  8 A2    9 B2   20 B1   21 B1                                                 
 -- Virtual --                   
 -0.209  -0.088  -0.069   0.056   0.082   0.084   0.096   0.123
 23 A1    9 A2   22 B1   24 A1   23 B1   10 B2   25 A1   26 A1                 
  0.138   0.155   0.187   0.192   0.201   0.212   0.216   0.218
 24 B1   10 A2   27 A1   28 A1   11 B2   25 B1   26 B1   11 A2                 
  0.236   0.343   0.344   0.384   0.389   0.390   0.399   0.435
 27 B1   29 A1   28 B1   30 A1   12 B2   12 A2   13 B2   13 A2                 
  0.439   0.449   0.455   0.523   0.537   0.621   0.682   0.698
 29 B1   31 A1   30 B1   32 A1   31 B1   32 B1   33 A1   14 B2                 
  0.778   0.799   0.849   0.952   1.025   1.175   1.246   1.263
 34 A1   14 A2   33 B1   35 A1   34 B1   35 B1   36 A1   15 B2                 
  1.284   1.294   1.310   1.344   1.632   1.653   1.654   1.810
 15 A2   37 A1   36 B1   37 B1   16 B2   17 B2   38 A1   39 A1                 
  2.105   2.178   2.444   2.768   2.774   3.064   3.621   3.634
 16 A2   38 B1   40 A1   17 A2   39 B1   40 B1   18 B2   41 A1                 
  3.886   3.945   3.946   3.949   3.950   3.952   3.966   3.970
 18 A2   42 A1   19 B2   41 B1   19 A2   20 B2   42 B1   43 A1                 
  3.991   4.015   4.067   4.101   4.158   4.269   4.361   4.620
 20 A2   43 B1   44 A1   45 A1   44 B1   46 A1   45 B1   46 B1                 
  5.957   5.966   5.971   5.979   6.011   6.016  27.702  27.799
 21 B2   47 A1   21 A2   47 B1   48 B1   48 A1   49 A1   49 B1                 
 28.305  28.313  28.316  28.320  28.341  28.346  28.520  28.521
 22 B2   50 A1   22 A2   50 B1   51 B1   51 A1   23 B2   52 A1                 
 28.521  28.521  28.528  28.530  28.535  28.548  28.584  28.619
 24 B2   23 A2   52 B1   24 A2   53 A1   53 B1   54 A1   54 B1                 
 35.029  36.033 127.853 127.859 127.862 127.867 127.890 127.890
 55 A1   55 B1   25 B2   56 A1   25 A2   56 B1   57 B1   57 A1                 
151.523 151.6051901.6811901.766
 58 A1   58 B1   59 A1   59 B1                                                 
 --------------------------------------------------------------

          Ground-State Mulliken Net Atomic Charges

     Atom                 Charge (a.u.)
  ----------------------------------------
      1 N                    -0.016976
      2 N                    -0.016976
      3 I                     0.016976
      4 I                     0.016976
  ----------------------------------------
  Sum of atomic charges =    -0.000000

 -----------------------------------------------------------------
                    Cartesian Multipole Moments
 -----------------------------------------------------------------
    Charge (ESU x 10^10)
                -0.0000
    Dipole Moment (Debye)
         X       0.0000      Y      -0.0000      Z      -0.0277
       Tot       0.0277
    Quadrupole Moments (Debye-Ang)
        XX     -68.0422     XY      -0.0000     YY     -68.8683
        XZ      -0.0000     YZ       0.0000     ZZ     -66.0907
    Octopole Moments (Debye-Ang^2)
       XXX       0.0000    XXY      -0.0000    XYY       0.0000
       YYY      -0.0000    XXZ     -21.3494    XYZ      -0.0000
       YYZ      -4.4118    XZZ       0.0000    YZZ      -0.0000
       ZZZ     -19.9626
    Hexadecapole Moments (Debye-Ang^3)
      XXXX   -1731.6135   XXXY      -0.0000   XXYY    -316.7598
      XYYY      -0.0000   YYYY     -94.0704   XXXZ      -0.0000
      XXYZ       0.0000   XYYZ      -0.0000   YYYZ       0.0000
      XXZZ    -322.1289   XYZZ      -0.0000   YYZZ     -59.0275
      XZZZ      -0.0000   YZZZ       0.0000   ZZZZ    -269.9985
 -----------------------------------------------------------------
 Calculating analytic gradient of the SCF energy
 Gradient of SCF Energy
            1           2           3           4
    1   0.0000787  -0.0000787  -0.0000167   0.0000167
    2  -0.0000000  -0.0000000   0.0000000   0.0000000
    3  -0.0000287  -0.0000287   0.0000287   0.0000287
 Max gradient component =       7.874E-05
 RMS gradient           =       3.680E-05
 Gradient time:  CPU 5.66 s  wall 5.67 s
 Geometry Optimization Parameters
   NAtoms,    NIC,     NZ,  NCons,   NDum,   NFix, NCnnct, MaxDiis
        4      20       4       0       0       0       0       0

 Cartesian Hessian Update
 Hessian Updated using BFGS Update


** GEOMETRY OPTIMIZATION IN DELOCALIZED INTERNAL COORDINATES **
   Searching for a Minimum

   Optimization Cycle:  11

                       Coordinates (Angstroms)
     ATOM                X               Y               Z
      1  N         0.5658036627    0.0000000000    1.6250431580
      2  N        -0.5658036627    0.0000000000    1.6250431580
      3  I        -2.1940377107    0.0000000000   -0.2041841455
      4  I         2.1940377107    0.0000000000   -0.2041841455
   Point Group: c2v   Number of degrees of freedom:     3


   Energy is -13948.521930744

 Hessian Updated using BFGS Update

  3 Hessian modes will be used to form the next step
  Hessian Eigenvalues:
     0.003003    0.038022    0.929213

 Minimum Search - Taking Simple RFO Step
 Searching for Lamda that Minimizes Along All modes
 Value Taken    Lamda =   0.00000000
 Step Taken.  Stepsize is  0.005308

                             Maximum     Tolerance    Cnvgd?
         Gradient           0.000068      0.000300     YES
         Displacement       0.003627      0.001200      NO
         Energy change     -0.000001      0.000001     YES


                       Distance Matrix (Angstroms)
             N (  1)   N (  2)   I (  3)
   N (  2)  1.131607
   I (  3)  3.311011  2.448922
   I (  4)  2.448922  3.311011  4.388075

 Final energy is   -13948.521930743605     


 ******************************
 **  OPTIMIZATION CONVERGED  **
 ******************************

                       Coordinates (Angstroms)
     ATOM                X               Y               Z
      1  N         0.5658036627    0.0000000000    1.6250431580
      2  N        -0.5658036627    0.0000000000    1.6250431580
      3  I        -2.1940377107    0.0000000000   -0.2041841455
      4  I         2.1940377107    0.0000000000   -0.2041841455

Z-matrix Print:
$molecule
0 1
I 
N  1 2.448922
N  2 1.131607 1 131.672958
I  3 2.448922 2 131.672958 1 -0.000000 0
$end


 --------------------------------------------------------------
             Orbital Energies (a.u.) and Symmetries
 --------------------------------------------------------------

 Alpha MOs, Restricted
 -- Occupied --                  
*******-1165.89 -176.32 -176.32 -165.73 -165.73 -165.72 -165.72
  1 A1    1 B1    2 B1    2 A1    3 B1    3 A1    1 A2    1 B2                 
-165.72 -165.72  -35.82  -35.82  -31.31  -31.31  -31.31  -31.31
  4 B1    4 A1    5 B1    5 A1    6 B1    6 A1    2 B2    2 A2                 
-31.306 -31.306 -22.963 -22.963 -22.962 -22.962 -22.962 -22.962
  7 A1    7 B1    8 B1    8 A1    3 A2    3 B2    9 B1    9 A1                 
-22.957 -22.957 -22.957 -22.957 -14.469 -14.468  -6.368  -6.368
 10 B1   10 A1    4 B2    4 A2   11 A1   11 B1   12 B1   12 A1                 
 -4.782  -4.782  -4.764  -4.764  -4.764  -4.764  -2.046  -2.046
 13 A1   13 B1    5 B2    5 A2   14 A1   14 B1   15 B1   15 A1                 
 -2.042  -2.042  -2.041  -2.041  -2.027  -2.027  -2.027  -2.027
  6 A2    6 B2   16 B1   16 A1   17 B1   17 A1    7 B2    7 A2                 
 -1.155  -0.685  -0.665  -0.589  -0.510  -0.501  -0.483  -0.293
 18 A1   18 B1   19 A1   19 B1   20 A1    8 B2   21 A1   22 A1                 
 -0.290  -0.287  -0.284  -0.276
  8 A2    9 B2   20 B1   21 B1                                                 
 -- Virtual --                   
 -0.209  -0.088  -0.069   0.056   0.082   0.084   0.096   0.123
 23 A1    9 A2   22 B1   24 A1   23 B1   10 B2   25 A1   26 A1                 
  0.138   0.155   0.187   0.192   0.201   0.212   0.216   0.218
 24 B1   10 A2   27 A1   28 A1   11 B2   25 B1   26 B1   11 A2                 
  0.236   0.343   0.344   0.384   0.389   0.390   0.399   0.435
 27 B1   29 A1   28 B1   30 A1   12 B2   12 A2   13 B2   13 A2                 
  0.439   0.449   0.455   0.523   0.537   0.621   0.682   0.698
 29 B1   31 A1   30 B1   32 A1   31 B1   32 B1   33 A1   14 B2                 
  0.778   0.799   0.849   0.952   1.025   1.175   1.246   1.263
 34 A1   14 A2   33 B1   35 A1   34 B1   35 B1   36 A1   15 B2                 
  1.284   1.294   1.310   1.344   1.632   1.653   1.654   1.810
 15 A2   37 A1   36 B1   37 B1   16 B2   17 B2   38 A1   39 A1                 
  2.105   2.178   2.444   2.768   2.774   3.064   3.621   3.634
 16 A2   38 B1   40 A1   17 A2   39 B1   40 B1   18 B2   41 A1                 
  3.886   3.945   3.946   3.949   3.950   3.952   3.966   3.970
 18 A2   42 A1   19 B2   41 B1   19 A2   20 B2   42 B1   43 A1                 
  3.991   4.015   4.067   4.101   4.158   4.269   4.361   4.620
 20 A2   43 B1   44 A1   45 A1   44 B1   46 A1   45 B1   46 B1                 
  5.957   5.966   5.971   5.979   6.011   6.016  27.702  27.799
 21 B2   47 A1   21 A2   47 B1   48 B1   48 A1   49 A1   49 B1                 
 28.305  28.313  28.316  28.320  28.341  28.346  28.520  28.521
 22 B2   50 A1   22 A2   50 B1   51 B1   51 A1   23 B2   52 A1                 
 28.521  28.521  28.528  28.530  28.535  28.548  28.584  28.619
 24 B2   23 A2   52 B1   24 A2   53 A1   53 B1   54 A1   54 B1                 
 35.029  36.033 127.853 127.859 127.862 127.867 127.890 127.890
 55 A1   55 B1   25 B2   56 A1   25 A2   56 B1   57 B1   57 A1                 
151.523 151.6051901.6811901.766
 58 A1   58 B1   59 A1   59 B1                                                 

 Beta MOs, Restricted
 -- Occupied --                  
*******-1165.89 -176.32 -176.32 -165.73 -165.73 -165.72 -165.72
  1 A1    1 B1    2 B1    2 A1    3 B1    3 A1    1 A2    1 B2                 
-165.72 -165.72  -35.82  -35.82  -31.31  -31.31  -31.31  -31.31
  4 B1    4 A1    5 B1    5 A1    6 B1    6 A1    2 B2    2 A2                 
-31.306 -31.306 -22.963 -22.963 -22.962 -22.962 -22.962 -22.962
  7 A1    7 B1    8 B1    8 A1    3 A2    3 B2    9 B1    9 A1                 
-22.957 -22.957 -22.957 -22.957 -14.469 -14.468  -6.368  -6.368
 10 B1   10 A1    4 B2    4 A2   11 A1   11 B1   12 B1   12 A1                 
 -4.782  -4.782  -4.764  -4.764  -4.764  -4.764  -2.046  -2.046
 13 A1   13 B1    5 B2    5 A2   14 A1   14 B1   15 B1   15 A1                 
 -2.042  -2.042  -2.041  -2.041  -2.027  -2.027  -2.027  -2.027
  6 A2    6 B2   16 B1   16 A1   17 B1   17 A1    7 B2    7 A2                 
 -1.155  -0.685  -0.665  -0.589  -0.510  -0.501  -0.483  -0.293
 18 A1   18 B1   19 A1   19 B1   20 A1    8 B2   21 A1   22 A1                 
 -0.290  -0.287  -0.284  -0.276
  8 A2    9 B2   20 B1   21 B1                                                 
 -- Virtual --                   
 -0.209  -0.088  -0.069   0.056   0.082   0.084   0.096   0.123
 23 A1    9 A2   22 B1   24 A1   23 B1   10 B2   25 A1   26 A1                 
  0.138   0.155   0.187   0.192   0.201   0.212   0.216   0.218
 24 B1   10 A2   27 A1   28 A1   11 B2   25 B1   26 B1   11 A2                 
  0.236   0.343   0.344   0.384   0.389   0.390   0.399   0.435
 27 B1   29 A1   28 B1   30 A1   12 B2   12 A2   13 B2   13 A2                 
  0.439   0.449   0.455   0.523   0.537   0.621   0.682   0.698
 29 B1   31 A1   30 B1   32 A1   31 B1   32 B1   33 A1   14 B2                 
  0.778   0.799   0.849   0.952   1.025   1.175   1.246   1.263
 34 A1   14 A2   33 B1   35 A1   34 B1   35 B1   36 A1   15 B2                 
  1.284   1.294   1.310   1.344   1.632   1.653   1.654   1.810
 15 A2   37 A1   36 B1   37 B1   16 B2   17 B2   38 A1   39 A1                 
  2.105   2.178   2.444   2.768   2.774   3.064   3.621   3.634
 16 A2   38 B1   40 A1   17 A2   39 B1   40 B1   18 B2   41 A1                 
  3.886   3.945   3.946   3.949   3.950   3.952   3.966   3.970
 18 A2   42 A1   19 B2   41 B1   19 A2   20 B2   42 B1   43 A1                 
  3.991   4.015   4.067   4.101   4.158   4.269   4.361   4.620
 20 A2   43 B1   44 A1   45 A1   44 B1   46 A1   45 B1   46 B1                 
  5.957   5.966   5.971   5.979   6.011   6.016  27.702  27.799
 21 B2   47 A1   21 A2   47 B1   48 B1   48 A1   49 A1   49 B1                 
 28.305  28.313  28.316  28.320  28.341  28.346  28.520  28.521
 22 B2   50 A1   22 A2   50 B1   51 B1   51 A1   23 B2   52 A1                 
 28.521  28.521  28.528  28.530  28.535  28.548  28.584  28.619
 24 B2   23 A2   52 B1   24 A2   53 A1   53 B1   54 A1   54 B1                 
 35.029  36.033 127.853 127.859 127.862 127.867 127.890 127.890
 55 A1   55 B1   25 B2   56 A1   25 A2   56 B1   57 B1   57 A1                 
151.523 151.6051901.6811901.766
 58 A1   58 B1   59 A1   59 B1                                                 
 --------------------------------------------------------------

          Ground-State Mulliken Net Atomic Charges

     Atom                 Charge (a.u.)
  ----------------------------------------
      1 N                    -0.016976
      2 N                    -0.016976
      3 I                     0.016976
      4 I                     0.016976
  ----------------------------------------
  Sum of atomic charges =    -0.000000

 -----------------------------------------------------------------
                    Cartesian Multipole Moments
 -----------------------------------------------------------------
    Charge (ESU x 10^10)
                -0.0000
    Dipole Moment (Debye)
         X       0.0000      Y      -0.0000      Z      -0.0277
       Tot       0.0277
    Quadrupole Moments (Debye-Ang)
        XX     -68.0422     XY      -0.0000     YY     -68.8683
        XZ      -0.0000     YZ       0.0000     ZZ     -66.0907
    Octopole Moments (Debye-Ang^2)
       XXX       0.0000    XXY      -0.0000    XYY       0.0000
       YYY      -0.0000    XXZ     -21.3494    XYZ      -0.0000
       YYZ      -4.4118    XZZ       0.0000    YZZ      -0.0000
       ZZZ     -19.9626
    Hexadecapole Moments (Debye-Ang^3)
      XXXX   -1731.6135   XXXY      -0.0000   XXYY    -316.7598
      XYYY      -0.0000   YYYY     -94.0704   XXXZ      -0.0000
      XXYZ       0.0000   XYYZ      -0.0000   YYYZ       0.0000
      XXZZ    -322.1289   XYZZ      -0.0000   YYZZ     -59.0275
      XZZZ      -0.0000   YZZZ       0.0000   ZZZZ    -269.9985
 -----------------------------------------------------------------
Archival summary:
1\1\TWL02\OPT\ProcedureUnspecified\BasisUnspecified\22\taweetha\TueOct3014:13:182018TueOct3014:13:182018\0\\#,OPT,ProcedureUnspecified,BasisUnspecified,\\0,1\I\N,1,2.44892\N,2,1.13161,1,131.673\I,3,2.44892,2,131.673,1,-0,0\\\@

 Total job time:  253.15s(wall), 252.40s(cpu) 
 Tue Oct 30 14:13:18 2018

        *************************************************************
        *                                                           *
        *  Thank you very much for using Q-Chem.  Have a nice day.  *
        *                                                           *
        *************************************************************


 
User input: 2 of 2 
 
Q-Chem Developer Version!
                  Welcome to Q-Chem
     A Quantum Leap Into The Future Of Chemistry


 Q-Chem 5.1, Q-Chem, Inc., Pleasanton, CA (2018)

 Yihan Shao,  Zhengting Gan,  E. Epifanovsky,  A. T. B. Gilbert,  M. Wormit,  
 J. Kussmann,  A. W. Lange,  A. Behn,  Jia Deng,  Xintian Feng,  D. Ghosh,  
 M. Goldey,  P. R. Horn,  L. D. Jacobson,  I. Kaliman,  T. Kus,  A. Landau,  
 Jie Liu,  E. I. Proynov,  R. M. Richard,  R. P. Steele,  E. J. Sundstrom,  
 H. L. Woodcock III,  P. M. Zimmerman,  D. Zuev,  B. Albrecht,  E. Alguire,  
 S. A. Baeppler,  D. Barton,  Z. Benda,  Y. A. Bernard,  E. J. Berquist,  
 K. B. Bravaya,  H. Burton,  D. Casanova,  Chun-Min Chang,  Yunqing Chen,  
 A. Chien,  K. D. Closser,  M. P. Coons,  S. Coriani,  S. Dasgupta,  
 A. L. Dempwolff,  M. Diedenhofen,  Hainam Do,  R. G. Edgar,  Po-Tung Fang,  
 S. Faraji,  S. Fatehi,  Qingguo Feng,  K. D. Fenk,  J. Fosso-Tande,  
 Qinghui Ge,  A. Ghysels,  G. Gidofalvi,  J. Gomes,  J. Gonthier,  A. Gunina,  
 D. Hait,  M. W. D. Hanson-Heine,  P. H. P. Harbach,  A. W. Hauser,  
 J. E. Herr,  E. G. Hohenstein,  Z. C. Holden,  Kerwin Hui,  B. C. Huynh,  
 T.-C. Jagau,  Hyunjun Ji,  B. Kaduk,  K. Khistyaev,  Jaehoon Kim,  
 P. Klunzinger,  K. Koh,  D. Kosenkov,  L. Koulias,  T. Kowalczyk,  
 C. M. Krauter,  A. Kunitsa,  Ka Un Lao,  A. Laurent,  K. V. Lawler,  
 Joonho Lee,  D. Lefrancois,  S. Lehtola,  D. S. Levine,  Yi-Pei Li,  
 You-Sheng Lin,  Fenglai Liu,  E. Livshits,  A. Luenser,  P. Manohar,  
 E. Mansoor,  S. F. Manzer,  Shan-Ping Mao,  Yuezhi Mao,  N. Mardirossian,  
 A. V. Marenich,  T. Markovich,  L. A. Martinez-Martinez,  S. A. Maurer,  
 N. J. Mayhall,  S. C. McKenzie,  J.-M. Mewes,  A. F. Morrison,  
 J. W. Mullinax,  K. Nanda,  T. S. Nguyen-Beck,  R. Olivares-Amaya,  
 J. A. Parkhill,  T. M. Perrine,  F. Plasser,  P. Pokhilko,  S. Prager,  
 A. Prociuk,  E. Ramos,  D. R. Rehn,  F. Rob,  M. Schneider,  N. Sergueev,  
 S. M. Sharada,  S. Sharma,  D. W. Small,  T. Stauch,  T. Stein,  
 Yu-Chuan Su,  A. J. W. Thom,  A. Tkatchenko,  T. Tsuchimochi,  N. M. Tubman,  
 L. Vogt,  M. L. Vidal,  O. Vydrov,  M. A. Watson,  J. Wenzel,  
 M. de Wergifosse,  T. A. Wesolowski,  A. White,  J. Witte,  A. Yamada,  
 Jun Yang,  K. Yao,  S. Yeganeh,  S. R. Yost,  Zhi-Qiang You,  A. Zech,  
 Igor Ying Zhang,  Xing Zhang,  Yan Zhao,  Ying Zhu,  B. R. Brooks,  
 G. K. L. Chan,  C. J. Cramer,  M. S. Gordon,  W. J. Hehre,  A. Klamt,  
 M. W. Schmidt,  C. D. Sherrill,  D. G. Truhlar,  A. Aspuru-Guzik,  R. Baer,  
 A. T. Bell,  N. A. Besley,  Jeng-Da Chai,  A. E. DePrince, III,  
 R. A. DiStasio Jr.,  A. Dreuw,  B. D. Dunietz,  T. R. Furlani,  
 Chao-Ping Hsu,  Yousung Jung,  Jing Kong,  D. S. Lambrecht,  WanZhen Liang,  
 C. Ochsenfeld,  V. A. Rassolov,  L. V. Slipchenko,  J. E. Subotnik,  
 T. Van Voorhis,  J. M. Herbert,  A. I. Krylov,  P. M. W. Gill,  M. Head-Gordon

 Contributors to earlier versions of Q-Chem not listed above: 
 R. D. Adamson,  B. Austin,  J. Baker,  G. J. O. Beran,  K. Brandhorst,  
 S. T. Brown,  E. F. C. Byrd,  A. K. Chakraborty,  C.-L. Cheng,  
 Siu Hung Chien,  D. M. Chipman,  D. L. Crittenden,  H. Dachsel,  
 R. J. Doerksen,  A. D. Dutoi,  L. Fusti-Molnar,  W. A. Goddard III,  
 A. Golubeva-Zadorozhnaya,  S. R. Gwaltney,  G. Hawkins,  A. Heyden,  
 S. Hirata,  G. Kedziora,  F. J. Keil,  C. Kelley,  Jihan Kim,  R. A. King,  
 R. Z. Khaliullin,  P. P. Korambath,  W. Kurlancheek,  A. M. Lee,  M. S. Lee,  
 S. V. Levchenko,  Ching Yeh Lin,  D. Liotard,  R. C. Lochan,  I. Lotan,  
 P. E. Maslen,  N. Nair,  D. P. O'Neill,  D. Neuhauser,  E. Neuscamman,  
 C. M. Oana,  R. Olson,  B. Peters,  R. Peverati,  P. A. Pieniazek,  
 Y. M. Rhee,  J. Ritchie,  M. A. Rohrdanz,  E. Rosta,  N. J. Russ,  
 H. F. Schaefer III,  N. E. Schultz,  N. Shenvi,  A. C. Simmonett,  A. Sodt,  
 D. Stuck,  K. S. Thanthiriwatte,  V. Vanovschi,  Tao Wang,  A. Warshel,  
 C. F. Williams,  Q. Wu,  X. Xu,  W. Zhang

 Please cite Q-Chem as follows:
 Y. Shao et al., Mol. Phys. 113, 184-215 (2015)
 DOI: 10.1080/00268976.2014.952696

 Q-Chem 5.1.1 for Intel X86 EM64T Linux

 Parts of Q-Chem use Armadillo 8.300.2 (Tropical Shenanigans).
 http://arma.sourceforge.net/

 Q-Chem begins on Tue Oct 30 14:13:18 2018  

Host: 
0

     Scratch files written to /scratch/taweetham/qchem16928//
The previous job contains 0 fragments, simply inherited here
Input Ideriv = 2
Curr. Ideriv = -1
Max.  Ideriv = 2

Checking the input file for inconsistencies... 	...done.

--------------------------------------------------------------
User input:
--------------------------------------------------------------

$molecule
read
$end

$rem
   job_type 	frequency
   basis 	6-311++g**
   method	b3lyp	
$end


--------------------------------------------------------------
 ----------------------------------------------------------------
             Standard Nuclear Orientation (Angstroms)
    I     Atom           X                Y                Z
 ----------------------------------------------------------------
    1      N       0.5658036627    -0.0000000000     1.6158174514
    2      N      -0.5658036627    -0.0000000000     1.6158174514
    3      I      -2.1940377107    -0.0000000000    -0.2134098521
    4      I       2.1940377107     0.0000000000    -0.2134098521
 ----------------------------------------------------------------
 Molecular Point Group                 C2v   NOp =  4
 Largest Abelian Subgroup              C2v   NOp =  4
 Nuclear Repulsion Energy =   640.5882627173 hartrees
 There are       60 alpha and       60 beta electrons
 Requested basis set is 6-311++G(d,p)
 There are 60 shells and 168 basis functions

 Total QAlloc Memory Limit   2000 MB
 Mega-Array Size       188 MB
 MEM_STATIC part       192 MB

                       Distance Matrix (Angstroms)
             N (  1)   N (  2)   I (  3)
   N (  2)  1.131607
   I (  3)  3.311011  2.448922
   I (  4)  2.448922  3.311011  4.388075

 A cutoff of  1.0D-11 yielded   1322 shell pairs
 There are     11002 function pairs (     12604 Cartesian)
 Smallest overlap matrix eigenvalue = 1.27E-04
 Guess from superposition of atomic densities
 Warning:  Energy on first SCF cycle will be non-variational
 SAD guess density has 120.000000 electrons

 -----------------------------------------------------------------------
  General SCF calculation program by
  Eric Jon Sundstrom, Paul Horn, Yuezhi Mao, Dmitri Zuev, Alec White,
  David Stuck, Shaama M.S., Shane Yost, Joonho Lee, David Small,
  Daniel Levine, Susi Lehtola, Hugh Burton, Evgeny Epifanovsky
 -----------------------------------------------------------------------
 Exchange:     0.2000 Hartree-Fock + 0.0800 Slater + 0.7200 B88
 Correlation:  0.1900 VWN1RPA + 0.8100 LYP
 Using SG-1 standard quadrature grid
 A restricted SCF calculation will be
 performed using DIIS
 SCF converges when DIIS error is below 1.0e-08
 ---------------------------------------
  Cycle       Energy         DIIS error
 ---------------------------------------
    1  -13948.6297383120      3.45e-02  
    2  -13948.5089873004      1.83e-03  
    3  -13948.4824687128      2.92e-03  
    4  -13948.5203600002      7.73e-04  
    5  -13948.5218375801      1.75e-04  
    6  -13948.5219292198      2.14e-05  
    7  -13948.5219306079      5.17e-06  
    8  -13948.5219307387      9.25e-07  
    9  -13948.5219307431      3.28e-07  
   10  -13948.5219307436      5.32e-08  
   11  -13948.5219307437      2.12e-08  
   12  -13948.5219307434      3.28e-09  Convergence criterion met
 ---------------------------------------
 SCF time:   CPU 11.84s  wall 12.00s 
 SCF   energy in the final basis set =   -13948.5219307434
 Total energy in the final basis set =   -13948.5219307434

 --------------------------------------------------------------
             Orbital Energies (a.u.) and Symmetries
 --------------------------------------------------------------

 Alpha MOs, Restricted
 -- Occupied --                  
*******-1165.89 -176.32 -176.32 -165.73 -165.73 -165.72 -165.72
  1 A1    1 B1    2 B1    2 A1    3 B1    3 A1    1 A2    1 B2                 
-165.72 -165.72  -35.82  -35.82  -31.31  -31.31  -31.31  -31.31
  4 B1    4 A1    5 B1    5 A1    6 B1    6 A1    2 B2    2 A2                 
-31.306 -31.306 -22.963 -22.963 -22.962 -22.962 -22.962 -22.962
  7 A1    7 B1    8 B1    8 A1    3 A2    3 B2    9 B1    9 A1                 
-22.957 -22.957 -22.957 -22.957 -14.469 -14.468  -6.368  -6.368
 10 B1   10 A1    4 B2    4 A2   11 A1   11 B1   12 B1   12 A1                 
 -4.782  -4.782  -4.764  -4.764  -4.764  -4.764  -2.046  -2.046
 13 A1   13 B1    5 B2    5 A2   14 A1   14 B1   15 B1   15 A1                 
 -2.042  -2.042  -2.041  -2.041  -2.027  -2.027  -2.027  -2.027
  6 A2    6 B2   16 B1   16 A1   17 B1   17 A1    7 B2    7 A2                 
 -1.155  -0.685  -0.665  -0.589  -0.510  -0.501  -0.483  -0.293
 18 A1   18 B1   19 A1   19 B1   20 A1    8 B2   21 A1   22 A1                 
 -0.290  -0.287  -0.284  -0.276
  8 A2    9 B2   20 B1   21 B1                                                 
 -- Virtual --                   
 -0.209  -0.088  -0.069   0.056   0.082   0.084   0.096   0.123
 23 A1    9 A2   22 B1   24 A1   23 B1   10 B2   25 A1   26 A1                 
  0.138   0.155   0.187   0.192   0.201   0.212   0.216   0.218
 24 B1   10 A2   27 A1   28 A1   11 B2   25 B1   26 B1   11 A2                 
  0.236   0.343   0.344   0.384   0.389   0.390   0.399   0.435
 27 B1   29 A1   28 B1   30 A1   12 B2   12 A2   13 B2   13 A2                 
  0.439   0.449   0.455   0.523   0.537   0.621   0.682   0.698
 29 B1   31 A1   30 B1   32 A1   31 B1   32 B1   33 A1   14 B2                 
  0.778   0.799   0.849   0.952   1.025   1.175   1.246   1.263
 34 A1   14 A2   33 B1   35 A1   34 B1   35 B1   36 A1   15 B2                 
  1.284   1.294   1.310   1.344   1.632   1.653   1.654   1.810
 15 A2   37 A1   36 B1   37 B1   16 B2   17 B2   38 A1   39 A1                 
  2.105   2.178   2.444   2.768   2.774   3.064   3.621   3.634
 16 A2   38 B1   40 A1   17 A2   39 B1   40 B1   18 B2   41 A1                 
  3.886   3.945   3.946   3.949   3.950   3.952   3.966   3.970
 18 A2   42 A1   19 B2   41 B1   19 A2   20 B2   42 B1   43 A1                 
  3.991   4.015   4.067   4.101   4.158   4.269   4.361   4.620
 20 A2   43 B1   44 A1   45 A1   44 B1   46 A1   45 B1   46 B1                 
  5.957   5.966   5.971   5.979   6.011   6.016  27.702  27.799
 21 B2   47 A1   21 A2   47 B1   48 B1   48 A1   49 A1   49 B1                 
 28.305  28.313  28.316  28.320  28.341  28.346  28.520  28.521
 22 B2   50 A1   22 A2   50 B1   51 B1   51 A1   23 B2   52 A1                 
 28.521  28.521  28.528  28.530  28.535  28.548  28.584  28.619
 24 B2   23 A2   52 B1   24 A2   53 A1   53 B1   54 A1   54 B1                 
 35.029  36.033 127.853 127.859 127.862 127.867 127.890 127.890
 55 A1   55 B1   25 B2   56 A1   25 A2   56 B1   57 B1   57 A1                 
151.523 151.6051901.6811901.766
 58 A1   58 B1   59 A1   59 B1                                                 

 Beta MOs, Restricted
 -- Occupied --                  
*******-1165.89 -176.32 -176.32 -165.73 -165.73 -165.72 -165.72
  1 A1    1 B1    2 B1    2 A1    3 B1    3 A1    1 A2    1 B2                 
-165.72 -165.72  -35.82  -35.82  -31.31  -31.31  -31.31  -31.31
  4 B1    4 A1    5 B1    5 A1    6 B1    6 A1    2 B2    2 A2                 
-31.306 -31.306 -22.963 -22.963 -22.962 -22.962 -22.962 -22.962
  7 A1    7 B1    8 B1    8 A1    3 A2    3 B2    9 B1    9 A1                 
-22.957 -22.957 -22.957 -22.957 -14.469 -14.468  -6.368  -6.368
 10 B1   10 A1    4 B2    4 A2   11 A1   11 B1   12 B1   12 A1                 
 -4.782  -4.782  -4.764  -4.764  -4.764  -4.764  -2.046  -2.046
 13 A1   13 B1    5 B2    5 A2   14 A1   14 B1   15 B1   15 A1                 
 -2.042  -2.042  -2.041  -2.041  -2.027  -2.027  -2.027  -2.027
  6 A2    6 B2   16 B1   16 A1   17 B1   17 A1    7 B2    7 A2                 
 -1.155  -0.685  -0.665  -0.589  -0.510  -0.501  -0.483  -0.293
 18 A1   18 B1   19 A1   19 B1   20 A1    8 B2   21 A1   22 A1                 
 -0.290  -0.287  -0.284  -0.276
  8 A2    9 B2   20 B1   21 B1                                                 
 -- Virtual --                   
 -0.209  -0.088  -0.069   0.056   0.082   0.084   0.096   0.123
 23 A1    9 A2   22 B1   24 A1   23 B1   10 B2   25 A1   26 A1                 
  0.138   0.155   0.187   0.192   0.201   0.212   0.216   0.218
 24 B1   10 A2   27 A1   28 A1   11 B2   25 B1   26 B1   11 A2                 
  0.236   0.343   0.344   0.384   0.389   0.390   0.399   0.435
 27 B1   29 A1   28 B1   30 A1   12 B2   12 A2   13 B2   13 A2                 
  0.439   0.449   0.455   0.523   0.537   0.621   0.682   0.698
 29 B1   31 A1   30 B1   32 A1   31 B1   32 B1   33 A1   14 B2                 
  0.778   0.799   0.849   0.952   1.025   1.175   1.246   1.263
 34 A1   14 A2   33 B1   35 A1   34 B1   35 B1   36 A1   15 B2                 
  1.284   1.294   1.310   1.344   1.632   1.653   1.654   1.810
 15 A2   37 A1   36 B1   37 B1   16 B2   17 B2   38 A1   39 A1                 
  2.105   2.178   2.444   2.768   2.774   3.064   3.621   3.634
 16 A2   38 B1   40 A1   17 A2   39 B1   40 B1   18 B2   41 A1                 
  3.886   3.945   3.946   3.949   3.950   3.952   3.966   3.970
 18 A2   42 A1   19 B2   41 B1   19 A2   20 B2   42 B1   43 A1                 
  3.991   4.015   4.067   4.101   4.158   4.269   4.361   4.620
 20 A2   43 B1   44 A1   45 A1   44 B1   46 A1   45 B1   46 B1                 
  5.957   5.966   5.971   5.979   6.011   6.016  27.702  27.799
 21 B2   47 A1   21 A2   47 B1   48 B1   48 A1   49 A1   49 B1                 
 28.305  28.313  28.316  28.320  28.341  28.346  28.520  28.521
 22 B2   50 A1   22 A2   50 B1   51 B1   51 A1   23 B2   52 A1                 
 28.521  28.521  28.528  28.530  28.535  28.548  28.584  28.619
 24 B2   23 A2   52 B1   24 A2   53 A1   53 B1   54 A1   54 B1                 
 35.029  36.033 127.853 127.859 127.862 127.867 127.890 127.890
 55 A1   55 B1   25 B2   56 A1   25 A2   56 B1   57 B1   57 A1                 
151.523 151.6051901.6811901.766
 58 A1   58 B1   59 A1   59 B1                                                 
 --------------------------------------------------------------

          Ground-State Mulliken Net Atomic Charges

     Atom                 Charge (a.u.)
  ----------------------------------------
      1 N                    -0.016976
      2 N                    -0.016976
      3 I                     0.016976
      4 I                     0.016976
  ----------------------------------------
  Sum of atomic charges =    -0.000000

 -----------------------------------------------------------------
                    Cartesian Multipole Moments
 -----------------------------------------------------------------
    Charge (ESU x 10^10)
                -0.0000
    Dipole Moment (Debye)
         X      -0.0000      Y       0.0000      Z      -0.0277
       Tot       0.0277
    Quadrupole Moments (Debye-Ang)
        XX     -68.0422     XY       0.0000     YY     -68.8683
        XZ       0.0000     YZ       0.0000     ZZ     -66.0901
    Octopole Moments (Debye-Ang^2)
       XXX      -0.0000    XXY       0.0000    XYY       0.0000
       YYY       0.0000    XXZ     -20.7216    XYZ      -0.0000
       YYZ      -3.7764    XZZ      -0.0000    YZZ       0.0000
       ZZZ     -18.1334
    Hexadecapole Moments (Debye-Ang^3)
      XXXX   -1731.6136   XXXY       0.0000   XXYY    -316.7598
      XYYY       0.0000   YYYY     -94.0704   XXXZ       0.0000
      XXYZ      -0.0000   XYYZ      -0.0000   YYYZ       0.0000
      XXZZ    -321.7407   XYZZ       0.0000   YYZZ     -58.9519
      XZZZ       0.0000   YZZZ       0.0000   ZZZZ    -269.2956
 -----------------------------------------------------------------
 Calculating MO derivatives via CPSCF
   1         3          12      0.151024    0.074786
   2         3          12      0.031353    0.015055
   3         3          12      0.004250    0.002372
   4         3          12      0.000610    0.000372
   5         8           7      0.000063    0.000047
   6        14           1      0.000003    0.000003
   7        15           0      0.000000    0.000000    Roots Converged
 Time for AOints: 6.2 s (CPU) 6.2 s (wall)
 ------------------------------------------------------------------------------
                     AOints        : Timing summary (seconds)
 ------------------------------------------------------------------------------
     job step          cpu (% of tot)      sys (% of tot)     wall (% of tot)
 ------------------------------------------------------------------------------
  cpscf_lag         0.4208E+02 (46.4)   0.5700E-04 (15.2)   0.4210E+02 (46.4)
  iterzp            0.4213E+02 (46.5)   0.3170E-03 (84.5)   0.4215E+02 (46.5)
  make_fx           0.0000E+00 ( 0.0)   0.0000E+00 ( 0.0)   0.0000E+00 ( 0.0)
  AOints            0.6244E+01 ( 6.9)   0.0000E+00 ( 0.0)   0.6247E+01 ( 6.9)
 ------------------------------------------------------------------------------
   Grand Totals     0.9061E+02          0.3750E-03          0.9065E+02
 ------------------------------------------------------------------------------
 Calculating analytic Hessian of the SCF energy
 Polarizability Matrix (a.u.)
            1           2           3
    1-207.6272315  -0.0000000  -0.0000000
    2  -0.0000000 -44.0076814  -0.0000000
    3  -0.0000000  -0.0000000 -71.3928981

 Direct stationary perturbation theory relativistic correction:

 rels  =     193.939064240139
 relv  =    -643.131802319717
 rel2e =      83.733508607134
 E_rel =    -365.459229472445

 Hessian of the SCF Energy
            1           2           3           4           5           6
    1   1.1044108  -0.0000000   0.0398702  -1.0857807   0.0000000   0.0283305
    2  -0.0000000   0.0336896   0.0000000   0.0000000  -0.0257887  -0.0000000
    3   0.0398702   0.0000000   0.0701228  -0.0283305  -0.0000000  -0.0465510
    4  -1.0857807   0.0000000  -0.0283305   1.1044108  -0.0000000  -0.0398702
    5   0.0000000  -0.0257887  -0.0000000  -0.0000000   0.0336896   0.0000000
    6   0.0283305  -0.0000000  -0.0465510  -0.0398702   0.0000000   0.0701228
    7  -0.0493376  -0.0000000  -0.0086389   0.0307075  -0.0000000   0.0029009
    8  -0.0000000   0.0067952  -0.0000000   0.0000000  -0.0146960   0.0000000
    9  -0.0404050  -0.0000000   0.0007799   0.0277957   0.0000000  -0.0243518
   10   0.0307075  -0.0000000  -0.0029009  -0.0493376   0.0000000   0.0086389
   11   0.0000000  -0.0146960   0.0000000  -0.0000000   0.0067952   0.0000000
   12  -0.0277957   0.0000000  -0.0243518   0.0404050   0.0000000   0.0007799
            7           8           9          10          11          12
    1  -0.0493376  -0.0000000  -0.0404050   0.0307075   0.0000000  -0.0277957
    2  -0.0000000   0.0067952  -0.0000000  -0.0000000  -0.0146960   0.0000000
    3  -0.0086389  -0.0000000   0.0007799  -0.0029009   0.0000000  -0.0243518
    4   0.0307075   0.0000000   0.0277957  -0.0493376  -0.0000000   0.0404050
    5  -0.0000000  -0.0146960   0.0000000   0.0000000   0.0067952   0.0000000
    6   0.0029009   0.0000000  -0.0243518   0.0086389   0.0000000   0.0007799
    7   0.0140098   0.0000000   0.0091737   0.0046203   0.0000000  -0.0034356
    8   0.0000000   0.0097854   0.0000000   0.0000000  -0.0018845   0.0000000
    9   0.0091737   0.0000000   0.0231017   0.0034356  -0.0000000   0.0004701
   10   0.0046203   0.0000000   0.0034356   0.0140098  -0.0000000  -0.0091737
   11   0.0000000  -0.0018845  -0.0000000  -0.0000000   0.0097854  -0.0000000
   12  -0.0034356   0.0000000   0.0004701  -0.0091737  -0.0000000   0.0231017
 Gradient time:  CPU 126.86 s  wall 126.92 s
 **********************************************************************
 **                                                                  **
 **                       VIBRATIONAL ANALYSIS                       **
 **                       --------------------                       **
 **                                                                  **
 **        VIBRATIONAL FREQUENCIES (CM**-1) AND NORMAL MODES         **
 **     FORCE CONSTANTS (mDYN/ANGSTROM) AND REDUCED MASSES (AMU)     **
 **                  INFRARED INTENSITIES (KM/MOL)                   **
 **                                                                  **
 **********************************************************************


 Mode:                 1                      2                      3
 Frequency:        35.22                 197.73                 212.12
 Force Cnst:      0.0911                 0.3760                 0.4080
 Red. Mass:     124.6218                16.3219                15.3914
 IR Active:          YES                    YES                    YES
 IR Intens:        0.489                 92.775                  1.796
 Raman Active:       YES                    YES                    YES
               X      Y      Z        X      Y      Z        X      Y      Z
 N          0.022  0.000  0.098    0.696  0.000 -0.075   -0.025 -0.000  0.702
 N         -0.022 -0.000  0.098    0.696 -0.000  0.075    0.025  0.000  0.702
 I          0.700  0.000 -0.011   -0.077  0.000 -0.066   -0.012 -0.000 -0.077
 I         -0.700  0.000 -0.011   -0.077 -0.000  0.066    0.012  0.000 -0.077
 TransDip   0.000  0.000 -0.022    0.308  0.000 -0.000    0.000 -0.000  0.043

 Mode:                 4                      5                      6
 Frequency:       337.24                 473.26                2034.25
 Force Cnst:      0.9444                 1.8549                34.1491
 Red. Mass:      14.0944                14.0568                14.0063
 IR Active:          NO                     YES                    YES
 IR Intens:        0.000                232.591                180.010
 Raman Active:       YES                    YES                    YES
               X      Y      Z        X      Y      Z        X      Y      Z
 N         -0.000  0.707 -0.000   -0.078 -0.000 -0.703    0.707 -0.000  0.022
 N         -0.000 -0.707  0.000   -0.078  0.000  0.703   -0.707  0.000  0.022
 I          0.000  0.020 -0.000    0.009 -0.000 -0.013   -0.003 -0.000 -0.002
 I          0.000 -0.020 -0.000    0.009  0.000  0.013    0.003  0.000 -0.002
 TransDip   0.000  0.000 -0.000    0.488 -0.000  0.000   -0.000  0.000 -0.430

 STANDARD THERMODYNAMIC QUANTITIES AT   298.15 K  AND     1.00 ATM

   This Molecule has  0 Imaginary Frequencies
   Zero point vibrational energy:        4.703 kcal/mol

   Atom    1 Element N  Has Mass   14.00307
   Atom    2 Element N  Has Mass   14.00307
   Atom    3 Element I  Has Mass  126.90440
   Atom    4 Element I  Has Mass  126.90440
   Molecular Mass:   281.814940 amu
   Principal axes and moments of inertia in amu*Bohr^2:
                             1           2           3
    Eigenvalues --      301.39011  4395.09121  4696.48132
          X               1.00000     0.00000     0.00000
          Y               0.00000     0.00000     1.00000
          Z               0.00000     1.00000    -0.00000
   Rotational Symmetry Number is   2
   The Molecule is an Asymmetric Top
   Translational Enthalpy:        0.889 kcal/mol
   Rotational Enthalpy:           0.889 kcal/mol
   Vibrational Enthalpy:          6.330 kcal/mol
   gas constant (RT):             0.592 kcal/mol
   Translational Entropy:        42.806  cal/mol.K
   Rotational Entropy:           28.832  cal/mol.K
   Vibrational Entropy:          11.645  cal/mol.K

   Total Enthalpy:                8.700 kcal/mol
   Total Entropy:                83.284  cal/mol.K

 ======================================================================

 STANDARD THERMODYNAMIC QUANTITIES FOR ANHARMONIC VIBRATION -- TOSH

   Zero point vibrational energy: ************ kcal/mol

   Vibrational Enthalpy:   ************ kcal/mol
   Vibrational Entropy:             NaN  cal/mol.K

   Total Enthalpy:         ************ kcal/mol
   Total Entropy:                   NaN  cal/mol.K

 ======================================================================

 STANDARD THERMODYNAMIC QUANTITIES FOR ANHARMONIC VIBRATION -- VPT2

   Zero point vibrational energy: ************ kcal/mol

   Vibrational Enthalpy:   ************ kcal/mol
   Vibrational Entropy:             NaN  cal/mol.K

   Total Enthalpy:         ************ kcal/mol
   Total Entropy:                   NaN  cal/mol.K

 ======================================================================

Archival summary:
1\1\TWL02\FREQ\ProcedureUnspecified\BasisUnspecified\22\taweetha\TueOct3014:15:372018TueOct3014:15:372018\0\\#,FREQ,ProcedureUnspecified,BasisUnspecified,\\0,1\I\N,1,2.44892\N,2,1.13161,1,131.673\I,3,2.44892,2,131.673,1,-0,0\\\@

 Total job time:  138.95s(wall), 138.83s(cpu) 
 Tue Oct 30 14:15:37 2018

        *************************************************************
        *                                                           *
        *  Thank you very much for using Q-Chem.  Have a nice day.  *
        *                                                           *
        *************************************************************
