# Supplementary material for: Geometric and energetic data from ab initio calculations of haloethene, haloimine, halomethylenephosphine, haloiminophosphine, halodiazene, halodiphosphene and halocyclopropane
Source: Data Brief. 2019 Nov 2;27:104738. doi: 10.1016/j.dib.2019.104738 (PMC6861602; doi:10.1016/j.dib.2019.104738)
Supplement: Multimedia component 6 [file mmc6.zip › NN/B3LYP/XYZ/BrENNBrE.xyz]

Br=Br_c.out
                       Coordinates (Angstroms)
     ATOM                X               Y               Z
      1  N         0.5804412786    0.0000000000    1.4014494862
      2  N        -0.5804412786    0.0000000000    1.4014494862
      3  Br       -1.7982181977    0.0000000000   -0.2813899639
      4  Br        1.7982181977    0.0000000000   -0.2813899639

Z-matrix Print:
$molecule
0 1
Br
N  1 2.077241
N  2 1.160883 1 125.891159
Br 3 2.077241 2 125.891159 1 -0.000000 0
$end
