# Supplementary material for: Geometric and energetic data from ab initio calculations of haloethene, haloimine, halomethylenephosphine, haloiminophosphine, halodiazene, halodiphosphene and halocyclopropane
Source: Data Brief. 2019 Nov 2;27:104738. doi: 10.1016/j.dib.2019.104738 (PMC6861602; doi:10.1016/j.dib.2019.104738)
Supplement: Multimedia component 6 [file mmc6.zip › NN/B3LYP/XYZ/BrENNEBr.xyz]

Br=Br_t.out
                       Coordinates (Angstroms)
     ATOM                X               Y               Z
      1  N         0.3299041093   -0.4844285967    0.0000000000
      2  N        -0.3299041093    0.4844285967    0.0000000000
      3  Br       -2.3358004147   -0.0454944128    0.0000000000
      4  Br        2.3358004147    0.0454944128    0.0000000000

Z-matrix Print:
$molecule
0 1
Br
N  1 2.074714
N  2 1.172191 1 109.457068
Br 3 2.074714 2 109.457068 1 -180.000000 0
$end
