# Supplementary material for: Geometric and energetic data from ab initio calculations of haloethene, haloimine, halomethylenephosphine, haloiminophosphine, halodiazene, halodiphosphene and halocyclopropane
Source: Data Brief. 2019 Nov 2;27:104738. doi: 10.1016/j.dib.2019.104738 (PMC6861602; doi:10.1016/j.dib.2019.104738)
Supplement: Multimedia component 6 [file mmc6.zip › NN/B3LYP/XYZ/BrENNEI.xyz]

Br=I_t.out
                       Coordinates (Angstroms)
     ATOM                X               Y               Z
      1  N        -0.1753943763   -0.4735729475    0.0000000000
      2  N        -0.8251652797    0.4834804521    0.0000000000
      3  Br       -2.9230690694   -0.0656874304    0.0000000000
      4  I         2.0784436630    0.0136786710    0.0000000000

Z-matrix Print:
$molecule
0 1
I 
N  1 2.305905
N  2 1.156786 1 111.974807
Br 3 2.168591 2 109.504546 1 -180.000000 0
$end
