# Supplementary material for: Geometric and energetic data from ab initio calculations of haloethene, haloimine, halomethylenephosphine, haloiminophosphine, halodiazene, halodiphosphene and halocyclopropane
Source: Data Brief. 2019 Nov 2;27:104738. doi: 10.1016/j.dib.2019.104738 (PMC6861602; doi:10.1016/j.dib.2019.104738)
Supplement: Multimedia component 6 [file mmc6.zip › NN/B3LYP/XYZ/BrENNIE.xyz]

Br=I_c.out
                       Coordinates (Angstroms)
     ATOM                X               Y               Z
      1  N         0.0882909755   -1.5398587671    0.0000000000
      2  N        -1.0566611792   -1.4647656831    0.0000000000
      3  Br       -2.2090771021    0.3688342323    0.0000000000
      4  I         1.6825079813    0.1507180279    0.0000000000

Z-matrix Print:
$molecule
0 1
I 
N  1 2.323699
N  2 1.147412 1 129.567265
Br 3 2.165676 2 125.901764 1 -0.000000 0
$end
