# Supplementary material for: Geometric and energetic data from ab initio calculations of haloethene, haloimine, halomethylenephosphine, haloiminophosphine, halodiazene, halodiphosphene and halocyclopropane
Source: Data Brief. 2019 Nov 2;27:104738. doi: 10.1016/j.dib.2019.104738 (PMC6861602; doi:10.1016/j.dib.2019.104738)
Supplement: Multimedia component 6 [file mmc6.zip › NN/B3LYP/XYZ/ClENNBrE.xyz]

Cl=Br_c.out
                       Coordinates (Angstroms)
     ATOM                X               Y               Z
      1  N        -0.0841586306   -1.2757520017    0.0000000000
      2  N        -1.2459241449   -1.0943812813    0.0000000000
      3  Cl       -2.0348082088    0.6058654094    0.0000000000
      4  Br        1.3129448968    0.1671644380    0.0000000000

Z-matrix Print:
$molecule
0 1
Br
N  1 2.008459
N  2 1.175838 1 125.202641
Cl 3 1.874347 2 123.763647 1 -0.000000 0
$end
