# Supplementary material for: Geometric and energetic data from ab initio calculations of haloethene, haloimine, halomethylenephosphine, haloiminophosphine, halodiazene, halodiphosphene and halocyclopropane
Source: Data Brief. 2019 Nov 2;27:104738. doi: 10.1016/j.dib.2019.104738 (PMC6861602; doi:10.1016/j.dib.2019.104738)
Supplement: Multimedia component 6 [file mmc6.zip › NN/B3LYP/XYZ/ClENNClE.xyz]

Cl=Cl_c.out
                       Coordinates (Angstroms)
     ATOM                X               Y               Z
      1  N         0.5934088135    0.0000000000    1.0825754191
      2  N        -0.5934088135    0.0000000000    1.0825754191
      3  Cl       -1.5984844755    0.0000000000   -0.4510985621
      4  Cl        1.5984844755    0.0000000000   -0.4510985621

Z-matrix Print:
$molecule
0 1
Cl
N  1 1.833667
N  2 1.186818 1 123.238370
Cl 3 1.833667 2 123.238370 1 -0.000000 0
$end
