# Supplementary material for: Geometric and energetic data from ab initio calculations of haloethene, haloimine, halomethylenephosphine, haloiminophosphine, halodiazene, halodiphosphene and halocyclopropane
Source: Data Brief. 2019 Nov 2;27:104738. doi: 10.1016/j.dib.2019.104738 (PMC6861602; doi:10.1016/j.dib.2019.104738)
Supplement: Multimedia component 6 [file mmc6.zip › NN/B3LYP/XYZ/ClENNEBr.xyz]

Cl=Br_t.out
                       Coordinates (Angstroms)
     ATOM                X               Y               Z
      1  N        -0.3206471044   -0.5026951437    0.0000000000
      2  N        -1.0154910801    0.4663177498    0.0000000000
      3  Cl       -2.7897182472   -0.0600023072    0.0000000000
      4  Br        1.5936073823    0.0426205082    0.0000000000

Z-matrix Print:
$molecule
0 1
Br
N  1 1.990412
N  2 1.192390 1 109.742216
Cl 3 1.850647 2 109.120076 1 -180.000000 0
$end
