# Supplementary material for: Geometric and energetic data from ab initio calculations of haloethene, haloimine, halomethylenephosphine, haloiminophosphine, halodiazene, halodiphosphene and halocyclopropane
Source: Data Brief. 2019 Nov 2;27:104738. doi: 10.1016/j.dib.2019.104738 (PMC6861602; doi:10.1016/j.dib.2019.104738)
Supplement: Multimedia component 6 [file mmc6.zip › NN/B3LYP/XYZ/ClENNECl.xyz]

Cl=Cl_t.out
                       Coordinates (Angstroms)
     ATOM                X               Y               Z
      1  N         0.3609718295    0.4820001086    0.0000000000
      2  N        -0.3609718295   -0.4820001086    0.0000000000
      3  Cl       -2.0863517037    0.0653566470    0.0000000000
      4  Cl        2.0863517037   -0.0653566470    0.0000000000

Z-matrix Print:
$molecule
0 1
Cl
N  1 1.810120
N  2 1.204367 1 109.228662
Cl 3 1.810120 2 109.228662 1 -180.000000 0
$end
