# Supplementary material for: Geometric and energetic data from ab initio calculations of haloethene, haloimine, halomethylenephosphine, haloiminophosphine, halodiazene, halodiphosphene and halocyclopropane
Source: Data Brief. 2019 Nov 2;27:104738. doi: 10.1016/j.dib.2019.104738 (PMC6861602; doi:10.1016/j.dib.2019.104738)
Supplement: Multimedia component 6 [file mmc6.zip › NN/B3LYP/XYZ/ClENNEI.xyz]

Cl=I_t.out
                       Coordinates (Angstroms)
     ATOM                X               Y               Z
      1  N         0.8001066110   -0.5001114148    0.0000000000
      2  N         1.4704099328    0.4622408258    0.0000000000
      3  Cl        3.3432848710   -0.0697270431    0.0000000000
      4  I        -1.3817832552    0.0187624780    0.0000000000

Z-matrix Print:
$molecule
0 1
I 
N  1 2.242738
N  2 1.172787 1 111.481216
Cl 3 1.946959 2 109.001646 1 -180.000000 0
$end
