# Supplementary material for: Geometric and energetic data from ab initio calculations of haloethene, haloimine, halomethylenephosphine, haloiminophosphine, halodiazene, halodiphosphene and halocyclopropane
Source: Data Brief. 2019 Nov 2;27:104738. doi: 10.1016/j.dib.2019.104738 (PMC6861602; doi:10.1016/j.dib.2019.104738)
Supplement: Multimedia component 6 [file mmc6.zip › NN/B3LYP/XYZ/ClENNIE.xyz]

Cl=I_c.out
                       Coordinates (Angstroms)
     ATOM                X               Y               Z
      1  N        -0.5496749148   -1.3466116703    0.0000000000
      2  N        -1.6829542604   -1.1157813606    0.0000000000
      3  Cl       -2.4241443727    0.7384585375    0.0000000000
      4  I         1.2122409661    0.0529730038    0.0000000000

Z-matrix Print:
$molecule
0 1
I 
N  1 2.250152
N  2 1.156549 1 130.025272
Cl 3 1.996890 2 123.300654 1 -0.000000 0
$end
