# Supplementary material for: Geometric and energetic data from ab initio calculations of haloethene, haloimine, halomethylenephosphine, haloiminophosphine, halodiazene, halodiphosphene and halocyclopropane
Source: Data Brief. 2019 Nov 2;27:104738. doi: 10.1016/j.dib.2019.104738 (PMC6861602; doi:10.1016/j.dib.2019.104738)
Supplement: Multimedia component 6 [file mmc6.zip › NN/B3LYP/XYZ/FENNBrE.xyz]

F=Br_c.out
                       Coordinates (Angstroms)
     ATOM                X               Y               Z
      1  N        -0.6366394822   -1.0255978851    0.0000000000
      2  N        -1.7412416964   -0.5827130032    0.0000000000
      3  F        -1.8561971021    0.8702600368    0.0000000000
      4  Br        0.9344994153    0.1098944220    0.0000000000

Z-matrix Print:
$molecule
0 1
Br
N  1 1.938510
N  2 1.190081 1 122.295559
F  3 1.457513 2 116.371746 1 -0.000000 0
$end
