# Supplementary material for: Geometric and energetic data from ab initio calculations of haloethene, haloimine, halomethylenephosphine, haloiminophosphine, halodiazene, halodiphosphene and halocyclopropane
Source: Data Brief. 2019 Nov 2;27:104738. doi: 10.1016/j.dib.2019.104738 (PMC6861602; doi:10.1016/j.dib.2019.104738)
Supplement: Multimedia component 6 [file mmc6.zip › NN/B3LYP/XYZ/FENNClE.xyz]

F=Cl_c.out
                       Coordinates (Angstroms)
     ATOM                X               Y               Z
      1  N        -0.0300698173   -0.9537459641    0.0000000000
      2  N        -1.1854537137   -0.6347588026    0.0000000000
      3  F        -1.4516226884    0.7770889628    0.0000000000
      4  Cl        1.2601694169    0.2605643930    0.0000000000

Z-matrix Print:
$molecule
0 1
Cl
N  1 1.771798
N  2 1.198610 1 121.302300
F  3 1.436718 2 116.110562 1 -0.000000 0
$end
