# Supplementary material for: Geometric and energetic data from ab initio calculations of haloethene, haloimine, halomethylenephosphine, haloiminophosphine, halodiazene, halodiphosphene and halocyclopropane
Source: Data Brief. 2019 Nov 2;27:104738. doi: 10.1016/j.dib.2019.104738 (PMC6861602; doi:10.1016/j.dib.2019.104738)
Supplement: Multimedia component 6 [file mmc6.zip › NN/B3LYP/XYZ/FENNEBr.xyz]

F=Br_t.out
                       Coordinates (Angstroms)
     ATOM                X               Y               Z
      1  N         0.7476217831   -0.5292266530    0.0000000000
      2  N         1.4679667712    0.4371468222    0.0000000000
      3  F         2.8104279192   -0.0695821761    0.0000000000
      4  Br       -1.0875403256    0.0397512528    0.0000000000

Z-matrix Print:
$molecule
0 1
Br
N  1 1.921342
N  2 1.205311 1 109.475587
F  3 1.434913 2 106.021584 1 -180.000000 0
$end
