# Supplementary material for: Geometric and energetic data from ab initio calculations of haloethene, haloimine, halomethylenephosphine, haloiminophosphine, halodiazene, halodiphosphene and halocyclopropane
Source: Data Brief. 2019 Nov 2;27:104738. doi: 10.1016/j.dib.2019.104738 (PMC6861602; doi:10.1016/j.dib.2019.104738)
Supplement: Multimedia component 6 [file mmc6.zip › NN/B3LYP/XYZ/FENNECl.xyz]

F=Cl_t.out
                       Coordinates (Angstroms)
     ATOM                X               Y               Z
      1  N        -0.1294798621   -0.5027350475    0.0000000000
      2  N        -0.8810022287    0.4485144263    0.0000000000
      3  F        -2.1894781119   -0.0899785151    0.0000000000
      4  Cl        1.5334128883    0.0704356698    0.0000000000

Z-matrix Print:
$molecule
0 1
Cl
N  1 1.758902
N  2 1.212296 1 109.291847
F  3 1.414950 2 105.940814 1 -180.000000 0
$end
