# Supplementary material for: Geometric and energetic data from ab initio calculations of haloethene, haloimine, halomethylenephosphine, haloiminophosphine, halodiazene, halodiphosphene and halocyclopropane
Source: Data Brief. 2019 Nov 2;27:104738. doi: 10.1016/j.dib.2019.104738 (PMC6861602; doi:10.1016/j.dib.2019.104738)
Supplement: Multimedia component 6 [file mmc6.zip › NN/B3LYP/XYZ/FENNEF.xyz]

F=F_t.out
                       Coordinates (Angstroms)
     ATOM                X               Y               Z
      1  N         0.3960242795    0.4631439421    0.0000000000
      2  N        -0.3960242795   -0.4631439421    0.0000000000
      3  F        -1.6546975027    0.1191250750    0.0000000000
      4  F         1.6546975027   -0.1191250750    0.0000000000

Z-matrix Print:
$molecule
0 1
N 
N  1 1.218749
F  1 1.386829 2 105.707515
F  2 1.386829 1 105.707515 3 -180.000000 0
$end
