# Supplementary material for: Geometric and energetic data from ab initio calculations of haloethene, haloimine, halomethylenephosphine, haloiminophosphine, halodiazene, halodiphosphene and halocyclopropane
Source: Data Brief. 2019 Nov 2;27:104738. doi: 10.1016/j.dib.2019.104738 (PMC6861602; doi:10.1016/j.dib.2019.104738)
Supplement: Multimedia component 6 [file mmc6.zip › NN/B3LYP/XYZ/FENNEI.xyz]

F=I_t.out
                       Coordinates (Angstroms)
     ATOM                X               Y               Z
      1  N         1.1819072632   -0.5295635440    0.0000000000
      2  N         1.8810877862    0.4372496047    0.0000000000
      3  F         3.2644995051   -0.0677116773    0.0000000000
      4  I        -0.9133897409    0.0170852492    0.0000000000

Z-matrix Print:
$molecule
0 1
I 
N  1 2.165432
N  2 1.193139 1 111.251581
F  3 1.472689 2 105.821057 1 -180.000000 0
$end
