# Supplementary material for: Geometric and energetic data from ab initio calculations of haloethene, haloimine, halomethylenephosphine, haloiminophosphine, halodiazene, halodiphosphene and halocyclopropane
Source: Data Brief. 2019 Nov 2;27:104738. doi: 10.1016/j.dib.2019.104738 (PMC6861602; doi:10.1016/j.dib.2019.104738)
Supplement: Multimedia component 6 [file mmc6.zip › NN/B3LYP/XYZ/FENNFE.xyz]

F=F_c.out
                       Coordinates (Angstroms)
     ATOM                X               Y               Z
      1  N         0.6054285068    0.0000000000    0.7044196277
      2  N        -0.6054285068    0.0000000000    0.7044196277
      3  F        -1.2000414871    0.0000000000   -0.5571953091
      4  F         1.2000414871    0.0000000000   -0.5571953091

Z-matrix Print:
$molecule
0 1
N 
N  1 1.210857
F  1 1.394717 2 115.235017
F  2 1.394717 1 115.235017 3 -0.000000 0
$end
