# Supplementary material for: Geometric and energetic data from ab initio calculations of haloethene, haloimine, halomethylenephosphine, haloiminophosphine, halodiazene, halodiphosphene and halocyclopropane
Source: Data Brief. 2019 Nov 2;27:104738. doi: 10.1016/j.dib.2019.104738 (PMC6861602; doi:10.1016/j.dib.2019.104738)
Supplement: Multimedia component 6 [file mmc6.zip › NN/B3LYP/XYZ/FENNIE.xyz]

F=I_c.out
                       Coordinates (Angstroms)
     ATOM                X               Y               Z
      1  N        -1.0622146775   -1.0609794518    0.0000000000
      2  N        -2.1305556929   -0.5657228523    0.0000000000
      3  F        -2.1523605227    0.9414306226    0.0000000000
      4  I         0.7920766625    0.0693421431    0.0000000000

Z-matrix Print:
$molecule
0 1
I 
N  1 2.171641
N  2 1.177553 1 123.763462
F  3 1.507311 2 115.700150 1 -0.000000 0
$end
