# Supplementary material for: Geometric and energetic data from ab initio calculations of haloethene, haloimine, halomethylenephosphine, haloiminophosphine, halodiazene, halodiphosphene and halocyclopropane
Source: Data Brief. 2019 Nov 2;27:104738. doi: 10.1016/j.dib.2019.104738 (PMC6861602; doi:10.1016/j.dib.2019.104738)
Supplement: Multimedia component 6 [file mmc6.zip › NN/B3LYP/XYZ/HENNBrE.xyz]

H=Br_c.out
                       Coordinates (Angstroms)
     ATOM                X               Y               Z
      1  N         1.2574576101   -0.6029506228    0.0000000000
      2  N         2.0856257046    0.2328809490    0.0000000000
      3  H         1.8404645631    1.2373750320    0.0000000000
      4  Br       -0.7888563204    0.0896378771    0.0000000000

Z-matrix Print:
$molecule
0 1
Br
N  1 2.160342
N  2 1.176638 1 116.037399
H  3 1.033979 2 121.548158 1 -0.000000 0
$end
