# Supplementary material for: Geometric and energetic data from ab initio calculations of haloethene, haloimine, halomethylenephosphine, haloiminophosphine, halodiazene, halodiphosphene and halocyclopropane
Source: Data Brief. 2019 Nov 2;27:104738. doi: 10.1016/j.dib.2019.104738 (PMC6861602; doi:10.1016/j.dib.2019.104738)
Supplement: Multimedia component 6 [file mmc6.zip › NN/B3LYP/XYZ/HENNClE.xyz]

H=Cl_c.out
                       Coordinates (Angstroms)
     ATOM                X               Y               Z
      1  N         0.7499284433   -0.6006369477    0.0000000000
      2  N         1.6182938450    0.1961491247    0.0000000000
      3  H         1.4035051040    1.2069038177    0.0000000000
      4  Cl       -1.0894531910    0.1614047464    0.0000000000

Z-matrix Print:
$molecule
0 1
Cl
N  1 1.990988
N  2 1.178527 1 114.957588
H  3 1.033324 2 120.541478 1 -0.000000 0
$end
