# Supplementary material for: Geometric and energetic data from ab initio calculations of haloethene, haloimine, halomethylenephosphine, haloiminophosphine, halodiazene, halodiphosphene and halocyclopropane
Source: Data Brief. 2019 Nov 2;27:104738. doi: 10.1016/j.dib.2019.104738 (PMC6861602; doi:10.1016/j.dib.2019.104738)
Supplement: Multimedia component 6 [file mmc6.zip › NN/B3LYP/XYZ/HENNEBr.xyz]

H=Br_t.out
                       Coordinates (Angstroms)
     ATOM                X               Y               Z
      1  N         1.2596930154   -0.5418186675    0.0000000000
      2  N         2.0182715008    0.3817277860    0.0000000000
      3  H         2.9814033632   -0.0058524486    0.0000000000
      4  Br       -0.7166017081    0.0558060961    0.0000000000

Z-matrix Print:
$molecule
0 1
Br
N  1 2.064678
N  2 1.195148 1 112.573710
H  3 1.038191 2 107.478175 1 -180.000000 0
$end
