# Supplementary material for: Geometric and energetic data from ab initio calculations of haloethene, haloimine, halomethylenephosphine, haloiminophosphine, halodiazene, halodiphosphene and halocyclopropane
Source: Data Brief. 2019 Nov 2;27:104738. doi: 10.1016/j.dib.2019.104738 (PMC6861602; doi:10.1016/j.dib.2019.104738)
Supplement: Multimedia component 6 [file mmc6.zip › NN/B3LYP/XYZ/HENNECl.xyz]

H=Cl_t.out
                       Coordinates (Angstroms)
     ATOM                X               Y               Z
      1  N         0.7327881589   -0.5315318182    0.0000000000
      2  N         1.5281026019    0.3704325000    0.0000000000
      3  H         2.4654829803   -0.0686355664    0.0000000000
      4  Cl       -1.0197612698    0.0968618699    0.0000000000

Z-matrix Print:
$molecule
0 1
Cl
N  1 1.861802
N  2 1.202524 1 111.678710
H  3 1.035115 2 106.306154 1 -180.000000 0
$end
