# Supplementary material for: Geometric and energetic data from ab initio calculations of haloethene, haloimine, halomethylenephosphine, haloiminophosphine, halodiazene, halodiphosphene and halocyclopropane
Source: Data Brief. 2019 Nov 2;27:104738. doi: 10.1016/j.dib.2019.104738 (PMC6861602; doi:10.1016/j.dib.2019.104738)
Supplement: Multimedia component 6 [file mmc6.zip › NN/B3LYP/XYZ/HENNEF.xyz]

H=F_t.out
                       Coordinates (Angstroms)
     ATOM                X               Y               Z
      1  N        -0.1909489905   -0.5023955462    0.0000000000
      2  N        -1.0619641465    0.3241708789    0.0000000000
      3  H        -1.9451384226   -0.2058178557    0.0000000000
      4  F         1.0768784675    0.1803686494    0.0000000000

Z-matrix Print:
$molecule
0 1
N 
N  1 1.200783
H  2 1.029993 1 105.532093
F  1 1.439984 2 108.196031 3 -180.000000 0
$end
