# Supplementary material for: Geometric and energetic data from ab initio calculations of haloethene, haloimine, halomethylenephosphine, haloiminophosphine, halodiazene, halodiphosphene and halocyclopropane
Source: Data Brief. 2019 Nov 2;27:104738. doi: 10.1016/j.dib.2019.104738 (PMC6861602; doi:10.1016/j.dib.2019.104738)
Supplement: Multimedia component 6 [file mmc6.zip › NN/B3LYP/XYZ/HENNEH.xyz]

H=H_t.out
                       Coordinates (Angstroms)
     ATOM                X               Y               Z
      1  N         0.5652199109    0.2529403705    0.0000000000
      2  N        -0.5652199109   -0.2529403705    0.0000000000
      3  H        -1.2459828602    0.5266969470    0.0000000000
      4  H         1.2459828602   -0.5266969470    0.0000000000

Z-matrix Print:
$molecule
0 1
N 
H  1 1.035023
N  1 1.238471 2 107.017887
H  3 1.035023 1 107.017887 2 -180.000000 0
$end
