# Supplementary material for: Geometric and energetic data from ab initio calculations of haloethene, haloimine, halomethylenephosphine, haloiminophosphine, halodiazene, halodiphosphene and halocyclopropane
Source: Data Brief. 2019 Nov 2;27:104738. doi: 10.1016/j.dib.2019.104738 (PMC6861602; doi:10.1016/j.dib.2019.104738)
Supplement: Multimedia component 6 [file mmc6.zip › NN/B3LYP/XYZ/HENNEI.xyz]

H=I_t.out
                       Coordinates (Angstroms)
     ATOM                X               Y               Z
      1  N         1.6129187528   -0.5338538083    0.0000000000
      2  N         2.3616796667    0.3993884554    0.0000000000
      3  H         3.3341823345    0.0281073685    0.0000000000
      4  I        -0.5885532513    0.0305890742    0.0000000000

Z-matrix Print:
$molecule
0 1
I 
N  1 2.272680
N  2 1.196488 1 114.360355
H  3 1.040966 2 107.845037 1 -180.000000 0
$end
