# Supplementary material for: Geometric and energetic data from ab initio calculations of haloethene, haloimine, halomethylenephosphine, haloiminophosphine, halodiazene, halodiphosphene and halocyclopropane
Source: Data Brief. 2019 Nov 2;27:104738. doi: 10.1016/j.dib.2019.104738 (PMC6861602; doi:10.1016/j.dib.2019.104738)
Supplement: Multimedia component 6 [file mmc6.zip › NN/B3LYP/XYZ/HENNFE.xyz]

H=F_c.out
                       Coordinates (Angstroms)
     ATOM                X               Y               Z
      1  N        -0.1816175826   -0.5667806060    0.0000000000
      2  N        -1.1697273007    0.0844554837    0.0000000000
      3  H        -1.0314041217    1.1084235616    0.0000000000
      4  F         1.0522143864    0.3317825354    0.0000000000

Z-matrix Print:
$molecule
0 1
N 
N  1 1.183414
H  2 1.033269 1 115.694529
F  1 1.526354 2 110.547478 3 -0.000000 0
$end
