# Supplementary material for: Geometric and energetic data from ab initio calculations of haloethene, haloimine, halomethylenephosphine, haloiminophosphine, halodiazene, halodiphosphene and halocyclopropane
Source: Data Brief. 2019 Nov 2;27:104738. doi: 10.1016/j.dib.2019.104738 (PMC6861602; doi:10.1016/j.dib.2019.104738)
Supplement: Multimedia component 6 [file mmc6.zip › NN/B3LYP/XYZ/HENNIE.xyz]

H=I_c.out
                       Coordinates (Angstroms)
     ATOM                X               Y               Z
      1  N         1.5922199233   -0.5876198280    0.0000000000
      2  N         2.4155941834    0.2578360846    0.0000000000
      3  H         2.1653076621    1.2619047269    0.0000000000
      4  I        -0.6709929545    0.0408151952    0.0000000000

Z-matrix Print:
$molecule
0 1
I 
N  1 2.348843
N  2 1.180144 1 118.723335
H  3 1.034793 2 121.761087 1 -0.000000 0
$end
