# Supplementary material for: Geometric and energetic data from ab initio calculations of haloethene, haloimine, halomethylenephosphine, haloiminophosphine, halodiazene, halodiphosphene and halocyclopropane
Source: Data Brief. 2019 Nov 2;27:104738. doi: 10.1016/j.dib.2019.104738 (PMC6861602; doi:10.1016/j.dib.2019.104738)
Supplement: Multimedia component 6 [file mmc6.zip › NN/B3LYP/XYZ/IENNEI.xyz]

I=I_t.out
                       Coordinates (Angstroms)
     ATOM                X               Y               Z
      1  N         0.3098948567   -0.4733520302    0.0000000000
      2  N        -0.3098948567    0.4733520302    0.0000000000
      3  I        -2.7728336930   -0.0371619505    0.0000000000
      4  I         2.7728336930    0.0371619505    0.0000000000

Z-matrix Print:
$molecule
0 1
I 
N  1 2.515292
N  2 1.131542 1 111.501683
I  3 2.515292 2 111.501683 1 -180.000000 0
$end
