# Supplementary material for: Geometric and energetic data from ab initio calculations of haloethene, haloimine, halomethylenephosphine, haloiminophosphine, halodiazene, halodiphosphene and halocyclopropane
Source: Data Brief. 2019 Nov 2;27:104738. doi: 10.1016/j.dib.2019.104738 (PMC6861602; doi:10.1016/j.dib.2019.104738)
Supplement: Multimedia component 6 [file mmc6.zip › NN/B3LYP/XYZ/IENNIE.xyz]

I=I_c.out
                       Coordinates (Angstroms)
     ATOM                X               Y               Z
      1  N         0.5658036627    0.0000000000    1.6250431580
      2  N        -0.5658036627    0.0000000000    1.6250431580
      3  I        -2.1940377107    0.0000000000   -0.2041841455
      4  I         2.1940377107    0.0000000000   -0.2041841455

Z-matrix Print:
$molecule
0 1
I 
N  1 2.448922
N  2 1.131607 1 131.672958
I  3 2.448922 2 131.672958 1 -0.000000 0
$end
