# Supplementary material for: Geometric and energetic data from ab initio calculations of haloethene, haloimine, halomethylenephosphine, haloiminophosphine, halodiazene, halodiphosphene and halocyclopropane
Source: Data Brief. 2019 Nov 2;27:104738. doi: 10.1016/j.dib.2019.104738 (PMC6861602; doi:10.1016/j.dib.2019.104738)
Supplement: Multimedia component 6 [file mmc6.zip › NN/CCSD/0_file_list.txt]

BrENNBrE.out
BrENNEBr.out
ClENNBrE.out
ClENNClE.out
ClENNEBr.out
ClENNECl.out
ClENNEI.out
ClENNIE.out
FENNBrE.out
FENNClE.out
FENNEBr.out
FENNECl.out
FENNEF.out
FENNEI.out
FENNFE.out
FENNIE.out
HENNBrE.out
HENNClE.out
HENNEBr.out
HENNECl.out
HENNEF.out
HENNEH.out
HENNEI.out
HENNFE.out
HENNHE.out
HENNIE.out
