# Supplementary material for: Geometric and energetic data from ab initio calculations of haloethene, haloimine, halomethylenephosphine, haloiminophosphine, halodiazene, halodiphosphene and halocyclopropane
Source: Data Brief. 2019 Nov 2;27:104738. doi: 10.1016/j.dib.2019.104738 (PMC6861602; doi:10.1016/j.dib.2019.104738)
Supplement: Multimedia component 6 [file mmc6.zip › NN/CCSD/0_IMAG.txt]

ClENNBrE.out:   This Molecule has  0 Imaginary Frequencies
ClENNClE.out:   This Molecule has  0 Imaginary Frequencies
ClENNIE.out:   This Molecule has  0 Imaginary Frequencies
FENNBrE.out:   This Molecule has  0 Imaginary Frequencies
FENNClE.out:   This Molecule has  0 Imaginary Frequencies
FENNEBr.out:   This Molecule has  0 Imaginary Frequencies
FENNECl.out:   This Molecule has  0 Imaginary Frequencies
FENNEF.out:   This Molecule has  0 Imaginary Frequencies
FENNEI.out:   This Molecule has  0 Imaginary Frequencies
FENNFE.out:   This Molecule has  0 Imaginary Frequencies
FENNIE.out:   This Molecule has  0 Imaginary Frequencies
HENNBrE.out:   This Molecule has  0 Imaginary Frequencies
HENNClE.out:   This Molecule has  0 Imaginary Frequencies
HENNEBr.out:   This Molecule has  0 Imaginary Frequencies
HENNECl.out:   This Molecule has  0 Imaginary Frequencies
HENNEF.out:   This Molecule has  0 Imaginary Frequencies
HENNEH.out:   This Molecule has  0 Imaginary Frequencies
HENNEI.out:   This Molecule has  0 Imaginary Frequencies
HENNFE.out:   This Molecule has  0 Imaginary Frequencies
HENNHE.out:   This Molecule has  0 Imaginary Frequencies
HENNIE.out:   This Molecule has  0 Imaginary Frequencies
