# Supplementary material for: Geometric and energetic data from ab initio calculations of haloethene, haloimine, halomethylenephosphine, haloiminophosphine, halodiazene, halodiphosphene and halocyclopropane
Source: Data Brief. 2019 Nov 2;27:104738. doi: 10.1016/j.dib.2019.104738 (PMC6861602; doi:10.1016/j.dib.2019.104738)
Supplement: Multimedia component 6 [file mmc6.zip › NN/CCSD/1_final_energy.csv]

BrENNBrE.out	-5254.4533735216191
BrENNEBr.out	-5254.4495280844412
ClENNBrE.out	-3141.4570861798652
ClENNClE.out	-1028.4620174680890
ClENNEBr.out	-3141.4543325391578
ClENNECl.out	-1028.4604547578408
ClENNEI.out	-7485.8417199204805
ClENNIE.out	-7485.8456306985263
FENNBrE.out	-2781.4470503886810
FENNClE.out	-668.45263652717199
FENNEBr.out	-2781.4440974982117
FENNECl.out	-668.45068337187695
FENNEF.out	-308.43711734047895
FENNEI.out	-7125.8320196798095
FENNFE.out	-308.43757233434684
FENNIE.out	-7125.8367320448406
HENNBrE.out	-2682.4299102008949
HENNClE.out	-569.43578030772983
HENNEBr.out	-2682.4275292079838
HENNECl.out	-569.43541645238327
HENNEF.out	-209.43399776138719
HENNEH.out	-110.39876785509931
HENNEI.out	-7026.8107224580217
HENNFE.out	-209.43483941461679
HENNHE.out	-110.38777270607065
HENNIE.out	-7026.8128482120856
