# Supplementary material for: Geometric and energetic data from ab initio calculations of haloethene, haloimine, halomethylenephosphine, haloiminophosphine, halodiazene, halodiphosphene and halocyclopropane
Source: Data Brief. 2019 Nov 2;27:104738. doi: 10.1016/j.dib.2019.104738 (PMC6861602; doi:10.1016/j.dib.2019.104738)
Supplement: Multimedia component 6 [file mmc6.zip › NN/CCSD/3_zero_point.csv]

BrENNBrE.out	4.882
BrENNEBr.out	4.752
ClENNBrE.out	5.346
ClENNClE.out	5.744
ClENNEBr.out	5.212
ClENNECl.out	5.645
ClENNEI.out	4.854
ClENNIE.out	4.904
FENNBrE.out	6.274
FENNClE.out	6.686
FENNEBr.out	6.166
FENNECl.out	6.589
FENNEF.out	7.501
FENNEI.out	5.850
FENNFE.out	7.612
FENNIE.out	5.901
HENNBrE.out	11.391
HENNClE.out	11.696
HENNEBr.out	11.551
HENNECl.out	12.012
HENNEF.out	12.927
HENNEH.out	18.040
HENNEI.out	11.208
HENNFE.out	12.501
HENNHE.out	17.541
HENNIE.out	11.141
