# Supplementary material for: Geometric and energetic data from ab initio calculations of haloethene, haloimine, halomethylenephosphine, haloiminophosphine, halodiazene, halodiphosphene and halocyclopropane
Source: Data Brief. 2019 Nov 2;27:104738. doi: 10.1016/j.dib.2019.104738 (PMC6861602; doi:10.1016/j.dib.2019.104738)
Supplement: Multimedia component 6 [file mmc6.zip › NN/CCSD/4_enthalpy.csv]

BrENNBrE.out	8.546
BrENNEBr.out	8.482
ClENNBrE.out	8.757
ClENNClE.out	8.979
ClENNEBr.out	8.719
ClENNECl.out	8.975
ClENNEI.out	8.528
ClENNIE.out	8.550
FENNBrE.out	9.401
FENNClE.out	9.676
FENNEBr.out	9.386
FENNECl.out	9.669
FENNEF.out	10.376
FENNEI.out	9.188
FENNFE.out	10.420
FENNIE.out	9.157
HENNBrE.out	14.217
HENNClE.out	14.434
HENNEBr.out	14.326
HENNECl.out	14.677
HENNEF.out	15.446
HENNEH.out	20.425
HENNEI.out	14.066
HENNFE.out	15.067
HENNHE.out	19.929
HENNIE.out	14.034
