# Supplementary material for: Geometric and energetic data from ab initio calculations of haloethene, haloimine, halomethylenephosphine, haloiminophosphine, halodiazene, halodiphosphene and halocyclopropane
Source: Data Brief. 2019 Nov 2;27:104738. doi: 10.1016/j.dib.2019.104738 (PMC6861602; doi:10.1016/j.dib.2019.104738)
Supplement: Multimedia component 6 [file mmc6.zip › NN/CCSD/5_entropy.csv]

BrENNBrE.out	76.149
BrENNEBr.out	75.259
ClENNBrE.out	73.443
ClENNClE.out	68.697
ClENNEBr.out	72.918
ClENNECl.out	68.261
ClENNEI.out	75.675
ClENNIE.out	76.800
FENNBrE.out	69.878
FENNClE.out	66.830
FENNEBr.out	69.586
FENNECl.out	66.563
FENNEF.out	62.324
FENNEI.out	71.899
FENNFE.out	62.559
FENNIE.out	72.282
HENNBrE.out	65.561
HENNClE.out	62.579
HENNEBr.out	64.984
HENNECl.out	61.919
HENNEF.out	58.995
HENNEH.out	52.120
HENNEI.out	67.204
HENNFE.out	59.420
HENNHE.out	52.186
HENNIE.out	67.678
