# Supplementary material for: Geometric and energetic data from ab initio calculations of haloethene, haloimine, halomethylenephosphine, haloiminophosphine, halodiazene, halodiphosphene and halocyclopropane
Source: Data Brief. 2019 Nov 2;27:104738. doi: 10.1016/j.dib.2019.104738 (PMC6861602; doi:10.1016/j.dib.2019.104738)
Supplement: Multimedia component 6 [file mmc6.zip › NN/CCSD/BrENNBrE.out]

Q-Chem Developer Version!
                  Welcome to Q-Chem
     A Quantum Leap Into The Future Of Chemistry


 Q-Chem 5.1, Q-Chem, Inc., Pleasanton, CA (2018)

 Yihan Shao,  Zhengting Gan,  E. Epifanovsky,  A. T. B. Gilbert,  M. Wormit,  
 J. Kussmann,  A. W. Lange,  A. Behn,  Jia Deng,  Xintian Feng,  D. Ghosh,  
 M. Goldey,  P. R. Horn,  L. D. Jacobson,  I. Kaliman,  T. Kus,  A. Landau,  
 Jie Liu,  E. I. Proynov,  R. M. Richard,  R. P. Steele,  E. J. Sundstrom,  
 H. L. Woodcock III,  P. M. Zimmerman,  D. Zuev,  B. Albrecht,  E. Alguire,  
 S. A. Baeppler,  D. Barton,  Z. Benda,  Y. A. Bernard,  E. J. Berquist,  
 K. B. Bravaya,  H. Burton,  D. Casanova,  Chun-Min Chang,  Yunqing Chen,  
 A. Chien,  K. D. Closser,  M. P. Coons,  S. Coriani,  S. Dasgupta,  
 A. L. Dempwolff,  M. Diedenhofen,  Hainam Do,  R. G. Edgar,  Po-Tung Fang,  
 S. Faraji,  S. Fatehi,  Qingguo Feng,  K. D. Fenk,  J. Fosso-Tande,  
 Qinghui Ge,  A. Ghysels,  G. Gidofalvi,  J. Gomes,  J. Gonthier,  A. Gunina,  
 D. Hait,  M. W. D. Hanson-Heine,  P. H. P. Harbach,  A. W. Hauser,  
 J. E. Herr,  E. G. Hohenstein,  Z. C. Holden,  Kerwin Hui,  B. C. Huynh,  
 T.-C. Jagau,  Hyunjun Ji,  B. Kaduk,  K. Khistyaev,  Jaehoon Kim,  
 P. Klunzinger,  K. Koh,  D. Kosenkov,  L. Koulias,  T. Kowalczyk,  
 C. M. Krauter,  A. Kunitsa,  Ka Un Lao,  A. Laurent,  K. V. Lawler,  
 Joonho Lee,  D. Lefrancois,  S. Lehtola,  D. S. Levine,  Yi-Pei Li,  
 You-Sheng Lin,  Fenglai Liu,  E. Livshits,  A. Luenser,  P. Manohar,  
 E. Mansoor,  S. F. Manzer,  Shan-Ping Mao,  Yuezhi Mao,  N. Mardirossian,  
 A. V. Marenich,  T. Markovich,  L. A. Martinez-Martinez,  S. A. Maurer,  
 N. J. Mayhall,  S. C. McKenzie,  J.-M. Mewes,  A. F. Morrison,  
 J. W. Mullinax,  K. Nanda,  T. S. Nguyen-Beck,  R. Olivares-Amaya,  
 J. A. Parkhill,  T. M. Perrine,  F. Plasser,  P. Pokhilko,  S. Prager,  
 A. Prociuk,  E. Ramos,  D. R. Rehn,  F. Rob,  M. Schneider,  N. Sergueev,  
 S. M. Sharada,  S. Sharma,  D. W. Small,  T. Stauch,  T. Stein,  
 Yu-Chuan Su,  A. J. W. Thom,  A. Tkatchenko,  T. Tsuchimochi,  N. M. Tubman,  
 L. Vogt,  M. L. Vidal,  O. Vydrov,  M. A. Watson,  J. Wenzel,  
 M. de Wergifosse,  T. A. Wesolowski,  A. White,  J. Witte,  A. Yamada,  
 Jun Yang,  K. Yao,  S. Yeganeh,  S. R. Yost,  Zhi-Qiang You,  A. Zech,  
 Igor Ying Zhang,  Xing Zhang,  Yan Zhao,  Ying Zhu,  B. R. Brooks,  
 G. K. L. Chan,  C. J. Cramer,  M. S. Gordon,  W. J. Hehre,  A. Klamt,  
 M. W. Schmidt,  C. D. Sherrill,  D. G. Truhlar,  A. Aspuru-Guzik,  R. Baer,  
 A. T. Bell,  N. A. Besley,  Jeng-Da Chai,  A. E. DePrince, III,  
 R. A. DiStasio Jr.,  A. Dreuw,  B. D. Dunietz,  T. R. Furlani,  
 Chao-Ping Hsu,  Yousung Jung,  Jing Kong,  D. S. Lambrecht,  WanZhen Liang,  
 C. Ochsenfeld,  V. A. Rassolov,  L. V. Slipchenko,  J. E. Subotnik,  
 T. Van Voorhis,  J. M. Herbert,  A. I. Krylov,  P. M. W. Gill,  M. Head-Gordon

 Contributors to earlier versions of Q-Chem not listed above: 
 R. D. Adamson,  B. Austin,  J. Baker,  G. J. O. Beran,  K. Brandhorst,  
 S. T. Brown,  E. F. C. Byrd,  A. K. Chakraborty,  C.-L. Cheng,  
 Siu Hung Chien,  D. M. Chipman,  D. L. Crittenden,  H. Dachsel,  
 R. J. Doerksen,  A. D. Dutoi,  L. Fusti-Molnar,  W. A. Goddard III,  
 A. Golubeva-Zadorozhnaya,  S. R. Gwaltney,  G. Hawkins,  A. Heyden,  
 S. Hirata,  G. Kedziora,  F. J. Keil,  C. Kelley,  Jihan Kim,  R. A. King,  
 R. Z. Khaliullin,  P. P. Korambath,  W. Kurlancheek,  A. M. Lee,  M. S. Lee,  
 S. V. Levchenko,  Ching Yeh Lin,  D. Liotard,  R. C. Lochan,  I. Lotan,  
 P. E. Maslen,  N. Nair,  D. P. O'Neill,  D. Neuhauser,  E. Neuscamman,  
 C. M. Oana,  R. Olson,  B. Peters,  R. Peverati,  P. A. Pieniazek,  
 Y. M. Rhee,  J. Ritchie,  M. A. Rohrdanz,  E. Rosta,  N. J. Russ,  
 H. F. Schaefer III,  N. E. Schultz,  N. Shenvi,  A. C. Simmonett,  A. Sodt,  
 D. Stuck,  K. S. Thanthiriwatte,  V. Vanovschi,  Tao Wang,  A. Warshel,  
 C. F. Williams,  Q. Wu,  X. Xu,  W. Zhang

 Please cite Q-Chem as follows:
 Y. Shao et al., Mol. Phys. 113, 184-215 (2015)
 DOI: 10.1080/00268976.2014.952696

 Q-Chem 5.1.1 for Intel X86 EM64T Linux

 Parts of Q-Chem use Armadillo 8.300.2 (Tropical Shenanigans).
 http://arma.sourceforge.net/

 Q-Chem begins on Fri Nov  2 18:22:08 2018  

Host: 
0

     Scratch files written to /scratch/taweetham/qchem44435//
Input Ideriv = 1
Curr. Ideriv = -1
Max.  Ideriv = 1

Checking the input file for inconsistencies... 	...done.

--------------------------------------------------------------
User input:
--------------------------------------------------------------
../CCSD/Br=Br_c.inp
$molecule
0 1
Br
N  1 2.077241
N  2 1.160883 1 125.891159
Br 3 2.077241 2 125.891159 1 -0.000000 0
$end

$rem
   JOB_TYPE	OPTIMIZATION
   BASIS	6-311++G**
   METHOD	ccsd
   MEM_TOTAL	4000
   N_FROZEN_CORE      FC
$end


--------------------------------------------------------------
 ----------------------------------------------------------------
             Standard Nuclear Orientation (Angstroms)
    I     Atom           X                Y                Z
 ----------------------------------------------------------------
    1      Br      1.7982185453     0.0000000000     0.2804732726
    2      N       0.5804415000    -0.0000000000    -1.4023663632
    3      N      -0.5804415000    -0.0000000000    -1.4023663632
    4      Br     -1.7982185453     0.0000000000     0.2804732726
 ----------------------------------------------------------------
 Molecular Point Group                 C2v   NOp =  4
 Largest Abelian Subgroup              C2v   NOp =  4
 Nuclear Repulsion Energy =   416.3999074173 hartrees
 There are       42 alpha and       42 beta electrons
 Requested basis set is 6-311++G(d,p)
 There are 50 shells and 140 basis functions
 Total memory of 4000MB is distributed as follows: 
   QALLOC including MEM_STATIC uses 192MB
   MEM_STATIC is set to 192MB
   CCMAN JOB total memory use is  3808MB
 Warning: actual memory use might exceed 4000MB

 Total QAlloc Memory Limit    192 MB
 Mega-Array Size       188 MB
 MEM_STATIC part       192 MB
 A cutoff of  1.0D-14 yielded   1071 shell pairs
 There are      9014 function pairs (     10084 Cartesian)

 -------------------------------------------------------
 OpenMP Integral Computing Module                       
 Release: version 1.0, May 2013, Q-Chem Inc. Pittsburgh 
 -------------------------------------------------------
 Integral Job Info:
 Integral job number is                      11
 Integral operator is                         1
 short-range coefficients                     0
 long-range coefficients              100000000
 Omega coefficients                           0
 if combine SR and LR in K                    0
 Integral screening is                        0
 Integral computing path is                   2
 max size of driver memory is            800000
 size of driver memory is                593474
 size of scratch memory is             29623520
 max col of scratch BK array               1296
 max len of scratch array in speh3          155
 max len of scratch index in speh4           18
 max int batch size is                      520
 min int batch size is                       52
 fixed nKL is                                45
 max L of basis functions is                  2
 order of int derivative is                   0
 number of shells is                         50
 number of basis is                         148
 number of cartesian basis is               148
 number of contracted shell pairs          1071
 number of primitive shell pairs           3012
 maxK2 (contraction) of shell pair           36
 max number of K2 of shell pair               1
 max number of CS2 of shell pair            104
 max number of PS2 of shell pair            204
 mem total for path MDJ                  526822
 -------------------------------------------------------
 Smallest overlap matrix eigenvalue = 1.29E-04

 Scale SEOQF with 1.000000e-01/1.000000e-01/1.000000e-01

 Standard Electronic Orientation quadrupole field applied
 Nucleus-field energy     =     0.0000000047 hartrees
 Guess from superposition of atomic densities
 Warning:  Energy on first SCF cycle will be non-variational
 SAD guess density has 84.000000 electrons

 -----------------------------------------------------------------------
  General SCF calculation program by
  Eric Jon Sundstrom, Paul Horn, Yuezhi Mao, Dmitri Zuev, Alec White,
  David Stuck, Shaama M.S., Shane Yost, Joonho Lee, David Small,
  Daniel Levine, Susi Lehtola, Hugh Burton, Evgeny Epifanovsky
 -----------------------------------------------------------------------
 Hartree-Fock
 using 4 threads for integral computing
 -------------------------------------------------------
 OpenMP Integral computing Module                
 Release: version 2.0, May 2017, Q-Chem Inc. Pleasanton 
 -------------------------------------------------------
 A restricted SCF calculation will be
 performed using DIIS
 SCF converges when DIIS error is below 1.0e-08
 ---------------------------------------
  Cycle       Energy         DIIS error
 ---------------------------------------
    1   -5253.7592390898      3.65e-02  
    2   -5253.4050205230      6.32e-03  
    3   -5253.4542267405      5.58e-03  
    4   -5253.5316518774      6.99e-04  
    5   -5253.5341730068      3.96e-04  
    6   -5253.5348028827      1.10e-04  
    7   -5253.5349519923      3.13e-05  
    8   -5253.5349655577      1.40e-05  
    9   -5253.5349692467      5.44e-06  
   10   -5253.5349698746      1.71e-06  
   11   -5253.5349699102      2.81e-07  
   12   -5253.5349699111      7.41e-08  
   13   -5253.5349699112      3.03e-08  
   14   -5253.5349699113      9.45e-09  Convergence criterion met
 ---------------------------------------
 SCF time:   CPU 12.00s  wall 6.00s 
 SCF   energy in the final basis set =    -5253.5349699113
 Total energy in the final basis set =    -5253.5349699113


 ------------------------------------------------------------------------------

   CCMAN2: suite of methods based on coupled cluster
           and equation of motion theories.

   Components:
   * libvmm-1.3-trunk
     by Evgeny Epifanovsky, Ilya Kaliman.
   * libtensor-2.5-trunk
     by Evgeny Epifanovsky, Michael Wormit, Dmitry Zuev, Sam Manzer, 
        Ilya Kaliman.
   * libcc-2.5-trunk
     by Evgeny Epifanovsky, Arik Landau, Tomasz Kus, Kirill Khistyaev, 
        Dmitry Zuev, Prashant Manohar, Xintian Feng, Anna Krylov, 
        Matthew Goldey, Alec White, Thomas Jagau, Kaushik Nanda, 
        Anastasia Gunina, Alexander Kunitsa, Joonho Lee.

   CCMAN original authors:
   Anna I. Krylov, C. David Sherrill, Steven R. Gwaltney,
   Edward F. C. Byrd (2000)
   Sergey V. Levchenko, Lyudmila V. Slipchenko, Tao Wang,
   Ana-Maria C. Cristian (2003)
   Piotr A. Pieniazek, C. Melania Oana, Evgeny Epifanovsky (2007)
   Prashant Manohar (2009)

 ------------------------------------------------------------------------------


 Allocating and initializing 3808MB of RAM...
 Calculation will run on 4 cores.


 Alpha MOs, Restricted
 -- Occupied --                  
-490.07 -490.07  -65.20  -65.20  -58.56  -58.56  -58.56  -58.56
  1 B1    1 A1    2 B1    2 A1    3 B1    3 A1    1 A2    1 B2                 
-58.560 -58.560 -15.751 -15.749  -9.880  -9.880  -7.495  -7.495
  4 A1    4 B1    5 A1    5 B1    6 B1    6 A1    7 B1    7 A1                 
 -7.484  -7.484  -7.484  -7.484  -3.235  -3.235  -3.231  -3.231
  2 A2    2 B2    8 B1    8 A1    9 B1    9 A1    3 A2    3 B2                 
 -3.230  -3.230  -3.217  -3.217  -3.217  -3.217  -1.484  -1.055
 10 B1   10 A1   11 B1    4 A2    4 B2   11 A1   12 A1   12 B1                 
 -1.034  -0.836  -0.684  -0.666  -0.644  -0.460  -0.453  -0.443
 13 A1   13 B1   14 A1   15 A1    5 B2   16 A1    5 A2    6 B2                 
 -0.437  -0.380
 14 B1   15 B1                                                                 
 -- Virtual --                   
 -0.060   0.075   0.077   0.078   0.092   0.097   0.100   0.123
 17 A1   16 B1    6 A2   18 A1   17 B1   19 A1    7 B2    7 A2                 
  0.127   0.151   0.171   0.187   0.194   0.230   0.241   0.273
 20 A1   18 B1   19 B1   21 A1    8 B2   20 B1   22 A1    8 A2                 
  0.300   0.313   0.370   0.507   0.526   0.534   0.535   0.541
 23 A1   21 B1   22 B1   24 A1   23 B1   25 A1    9 B2   24 B1                 
  0.575   0.653   0.680   0.727   0.741   0.754   0.756   0.770
  9 A2   25 B1   26 A1   10 B2   27 A1   11 B2   10 A2   11 A2                 
  0.775   0.797   0.822   0.930   0.941   0.963   0.964   1.022
 28 A1   26 B1   27 B1   28 B1   29 A1   12 B2   30 A1   31 A1                 
  1.088   1.089   1.094   1.294   1.311   1.560   1.910   1.942
 12 A2   29 B1   30 B1   31 B1   32 A1   32 B1   13 B2   33 A1                 
  1.969   2.031   2.206   2.260   2.271   2.307   2.320   2.453
 14 B2   34 A1   33 B1   13 A2   15 B2   34 B1   35 A1   14 A2                 
  2.559   2.714   2.750   3.090   3.153   3.442   4.098   4.102
 36 A1   35 B1   37 A1   15 A2   36 B1   37 B1   16 B2   38 A1                 
  4.367   4.418   4.486   4.514   4.520   4.523   4.530   4.547
 16 A2   38 B1   39 A1   17 B2   17 A2   40 A1   18 B2   39 B1                 
  4.564   4.608   4.622   4.811   4.834   5.150   7.061   7.221
 18 A2   41 A1   40 B1   42 A1   41 B1   42 B1   43 A1   43 B1                 
  8.168   8.189   8.192   8.206   8.284   8.287  36.493  37.293
 19 B2   19 A2   44 B1   44 A1   45 A1   45 B1   46 A1   46 B1                 
 49.353  49.482 293.843 293.865 293.870 293.880 293.972 293.982
 47 A1   47 B1   20 B2   20 A2   48 B1   48 A1   49 A1   49 B1                 
*******1028.429
 50 A1   50 B1                                                                 

 Beta MOs, Restricted
 -- Occupied --                  
-490.07 -490.07  -65.20  -65.20  -58.56  -58.56  -58.56  -58.56
  1 B1    1 A1    2 B1    2 A1    3 B1    3 A1    1 A2    1 B2                 
-58.560 -58.560 -15.751 -15.749  -9.880  -9.880  -7.495  -7.495
  4 A1    4 B1    5 A1    5 B1    6 B1    6 A1    7 B1    7 A1                 
 -7.484  -7.484  -7.484  -7.484  -3.235  -3.235  -3.231  -3.231
  2 A2    2 B2    8 B1    8 A1    9 B1    9 A1    3 A2    3 B2                 
 -3.230  -3.230  -3.217  -3.217  -3.217  -3.217  -1.484  -1.055
 10 B1   10 A1   11 B1    4 A2    4 B2   11 A1   12 A1   12 B1                 
 -1.034  -0.836  -0.684  -0.666  -0.644  -0.460  -0.453  -0.443
 13 A1   13 B1   14 A1   15 A1    5 B2   16 A1    5 A2    6 B2                 
 -0.437  -0.380
 14 B1   15 B1                                                                 
 -- Virtual --                   
 -0.060   0.075   0.077   0.078   0.092   0.097   0.100   0.123
 17 A1   16 B1    6 A2   18 A1   17 B1   19 A1    7 B2    7 A2                 
  0.127   0.151   0.171   0.187   0.194   0.230   0.241   0.273
 20 A1   18 B1   19 B1   21 A1    8 B2   20 B1   22 A1    8 A2                 
  0.300   0.313   0.370   0.507   0.526   0.534   0.535   0.541
 23 A1   21 B1   22 B1   24 A1   23 B1   25 A1    9 B2   24 B1                 
  0.575   0.653   0.680   0.727   0.741   0.754   0.756   0.770
  9 A2   25 B1   26 A1   10 B2   27 A1   11 B2   10 A2   11 A2                 
  0.775   0.797   0.822   0.930   0.941   0.963   0.964   1.022
 28 A1   26 B1   27 B1   28 B1   29 A1   12 B2   30 A1   31 A1                 
  1.088   1.089   1.094   1.294   1.311   1.560   1.910   1.942
 12 A2   29 B1   30 B1   31 B1   32 A1   32 B1   13 B2   33 A1                 
  1.969   2.031   2.206   2.260   2.271   2.307   2.320   2.453
 14 B2   34 A1   33 B1   13 A2   15 B2   34 B1   35 A1   14 A2                 
  2.559   2.714   2.750   3.090   3.153   3.442   4.098   4.102
 36 A1   35 B1   37 A1   15 A2   36 B1   37 B1   16 B2   38 A1                 
  4.367   4.418   4.486   4.514   4.520   4.523   4.530   4.547
 16 A2   38 B1   39 A1   17 B2   17 A2   40 A1   18 B2   39 B1                 
  4.564   4.608   4.622   4.811   4.834   5.150   7.061   7.221
 18 A2   41 A1   40 B1   42 A1   41 B1   42 B1   43 A1   43 B1                 
  8.168   8.189   8.192   8.206   8.284   8.287  36.493  37.293
 19 B2   19 A2   44 B1   44 A1   45 A1   45 B1   46 A1   46 B1                 
 49.353  49.482 293.843 293.865 293.870 293.880 293.972 293.982
 47 A1   47 B1   20 B2   20 A2   48 B1   48 A1   49 A1   49 B1                 
*******1028.429
 50 A1   50 B1                                                                 

 Occupation and symmetry of molecular orbitals

 Point group: C2v (4 irreducible representations).

                           A1   A2   B1   B2    All 
 ----------------------------------------------------
 All molecular orbitals:
  - Alpha                  50   20   50   20    140 
  - Beta                   50   20   50   20    140 
 ----------------------------------------------------
 Alpha orbitals:
  - Frozen occupied        8    2    8    2     20  
  - Active occupied        8    3    7    4     22  
  - Active virtual         34   15   35   14    98  
  - Frozen virtual         0    0    0    0     0   
 ----------------------------------------------------
 Beta orbitals:
  - Frozen occupied        8    2    8    2     20  
  - Active occupied        8    3    7    4     22  
  - Active virtual         34   15   35   14    98  
  - Frozen virtual         0    0    0    0     0   
 ----------------------------------------------------

 Import integrals:   CPU 0.00 s  wall 0.10 s

 Import integrals:   CPU 66.33 s  wall 52.16 s

 MP2 amplitudes:   CPU 0.90 s  wall 1.11 s

Running a double precision version
           CCSD T amplitudes will be solved using DIIS.

           Start     Size      MaxIter   EConv     TConv     
           3         7         100       1.00e-07  1.00e-05  
 ------------------------------------------------------------------------------
           Energy (a.u.)   Ediff      Tdiff       Comment
 ------------------------------------------------------------------------------
         -5254.46576228                           
     1   -5254.41529024   5.05e-02   8.43e-01     
     2   -5254.45233997   3.70e-02   1.17e-01     
     3   -5254.44709223   5.25e-03   6.35e-02     
     4   -5254.45112213   4.03e-03   2.45e-02     Switched to DIIS steps.
     5   -5254.45265939   1.54e-03   1.71e-02     
     6   -5254.45278499   1.26e-04   4.43e-03     
     7   -5254.45284065   5.57e-05   2.73e-03     
     8   -5254.45288728   4.66e-05   1.06e-03     
     9   -5254.45290851   2.12e-05   7.30e-04     
    10   -5254.45290430   4.21e-06   2.22e-04     
    11   -5254.45290638   2.08e-06   1.53e-04     
    12   -5254.45290479   1.59e-06   1.08e-04     
    13   -5254.45290482   2.45e-08   2.52e-05     
    14   -5254.45290473   9.22e-08   1.17e-05     
    15   -5254.45290447   2.59e-07   5.46e-06     
    16   -5254.45290441   6.25e-08   2.01e-06     
 ------------------------------------------------------------------------------
         -5254.45290441                           CCSD T converged.

End of double precision
 SCF energy                 = -5253.53496991
 MP2 energy                 = -5254.46576228
 CCSD correlation energy     =    -0.91793449
 CCSD total energy           = -5254.45290441

 CCSD  T1^2 = 0.0250  T2^2 = 0.3170  Leading amplitudes:

 Amplitude    Orbitals with energies
  0.0460       16 (A1) A                 ->    17 (A1) A                  
              -0.4601                         -0.0595                     
  0.0460       16 (A1) B                 ->    17 (A1) B                  
              -0.4601                         -0.0595                     
 -0.0404       15 (A1) A                 ->    17 (A1) A                  
              -0.6655                         -0.0595                     
 -0.0404       15 (A1) B                 ->    17 (A1) B                  
              -0.6655                         -0.0595                     

 Amplitude    Orbitals with energies
 -0.1669       15 (B1) A     15 (B1) B   ->    17 (A1) A     17 (A1) B    
              -0.3805       -0.3805           -0.0595       -0.0595       
  0.1669       15 (B1) A     15 (B1) B   ->    17 (A1) B     17 (A1) A    
              -0.3805       -0.3805           -0.0595       -0.0595       
  0.1669       15 (B1) B     15 (B1) A   ->    17 (A1) A     17 (A1) B    
              -0.3805       -0.3805           -0.0595       -0.0595       
 -0.1669       15 (B1) B     15 (B1) A   ->    17 (A1) B     17 (A1) A    
              -0.3805       -0.3805           -0.0595       -0.0595       

 Computing CCSD intemediates for later calculations in double precision
 Finished.

Running a double precision version
           CCSD Lambda amplitudes will be solved using DIIS.
           Start     Size      MaxIter   EConv     LConv     
           3         7         100       1.00e-07  1.00e-05  
 ------------------------------------------------------------------------------
            Enorm      Ldiff       Comment
 ------------------------------------------------------------------------------
     1     7.82e-02   6.03e-02     
     2     1.68e-02   2.19e-03     
     3     7.49e-03   3.64e-03     
     4     4.22e-03   1.03e-03     Switched to DIIS steps.
     5     1.84e-03   1.10e-03     
     6     1.17e-03   4.27e-04     
     7     4.61e-04   2.33e-04     
     8     2.13e-04   4.82e-05     
     9     1.09e-04   1.43e-05     
    10     6.36e-05   5.23e-06     
    11     2.60e-05   5.94e-06     
    12     9.14e-06   1.64e-06     
    13     3.92e-06   3.18e-07     
    14     1.72e-06   7.20e-08     
    15     9.11e-07   1.94e-07     
    16     4.56e-07   1.43e-07     
    17     2.74e-07   8.72e-08     
    18     1.52e-07   4.58e-08     
    19     8.59e-08   2.40e-08     
 ------------------------------------------------------------------------------
                                   CCSD Lambda converged.

 Computing density matrices in double precision...
           Orbital response amplitudes will be solved using DIIS.
           Start     Size      MaxIter   EConv     LConv     
           3         7         100       1.00e-06  1.00e-06  
 ------------------------------------------------------------------------------
            Enorm      Ldiff       Comment
 ------------------------------------------------------------------------------
     1     1.35e-01   1.90e-03     
     2     1.59e-01   2.01e-02     
     3     2.40e-01   5.43e-02     
     4     2.08e-02   1.19e-01     Switched to DIIS steps.
     5     2.62e-03   1.47e-03     
     6     4.21e-04   2.11e-04     
     7     1.79e-04   6.96e-05     
     8     1.65e-05   9.44e-06     
     9     7.02e-06   2.92e-06     
    10     1.69e-06   2.67e-08     
    11     5.30e-07   7.73e-08     
 ------------------------------------------------------------------------------
                                   Orbital response converged.

 Computing density matrices... Done.
 CCSD calculation:   CPU 417.38 s  wall 310.34 s

Current path: /canmo/ccsd/grad/
/g1_bb_aa
/g1_bb_bb
/g1_o1o1
/g1_o1o2
/g1_o1v1
/g1_o2v1
/g1_v1v1
/g1p_bb_aa
/g1p_bb_bb
/g1s_bb_aa
/g1s_bb_bb
/g2_o1o1o1o1
/g2_o1o1o1v1
/g2_o1o1v1v1
/g2_o1v1o1v1
/g2_o1v1v1v1
/g2_v1v1v1v1
/w_bb_aa
/w_bb_bb
 Transferring MO TPDM to AO TPDM
 Transferring g2_o1o1o1o1
 Transferring g2_o1o1o1v1
 Transferring g2_o1o1v1v1
 Transferring g2_o1v1o1v1
 Transferring g2_o1v1v1v1
 Transferring g2_v1v1v1v1
 Adding separable TPDM
 Computing TPDM gradient
 --------------------------------------------------------
 2e gradient
  Atom          X               Y               Z
 --------------------------------------------------------
    1        -41.921627        0.000000      -17.415721  
    2        -16.309077       -0.000000       17.415721  
    3         16.309077        0.000000       17.415721  
    4         41.921627       -0.000000      -17.415721  
 --------------------------------------------------------
 --------------------------------------------------------
 Final gradient
  Atom          X               Y               Z
 --------------------------------------------------------
    1        -41.921627        0.000000      -17.415721  
    2        -16.309077       -0.000000       17.415721  
    3         16.309077        0.000000       17.415721  
    4         41.921627       -0.000000      -17.415721  
 --------------------------------------------------------
 Analytic gradient from two-electron contribution:   CPU 1399.37 s  wall 601.32 s

 Total ccman2 time:   CPU 1888.82 s  wall 974.29 s


 --------------------------------------------------------------
             Orbital Energies (a.u.) and Symmetries
 --------------------------------------------------------------

 Alpha MOs, Restricted
 -- Occupied --                  
-490.07  -65.20  -58.56  -58.56  -15.75   -9.88   -7.50   -7.48
  1 A1    2 A1    3 A1    4 A1    5 A1    6 A1    7 A1    8 A1                 
-58.560  -7.484-490.069 -65.202 -58.562 -58.560 -15.749  -9.880
  1 A2    2 A2    1 B1    2 B1    3 B1    4 B1    5 B1    6 B1                 
 -7.495  -7.484 -58.560  -7.484  -3.235  -3.230  -3.217  -1.484
  7 B1    8 B1    1 B2    2 B2    9 A1   10 A1   11 A1   12 A1                 
 -1.034  -0.684  -0.666  -0.460  -3.231  -3.217  -0.453  -3.235
 13 A1   14 A1   15 A1   16 A1    3 A2    4 A2    5 A2    9 B1                 
 -3.230  -3.217  -1.055  -0.836  -0.437  -0.380  -3.231  -3.217
 10 B1   11 B1   12 B1   13 B1   14 B1   15 B1    3 B2    4 B2                 
 -0.644  -0.443
  5 B2    6 B2                                                                 
 -- Virtual --                   
 -0.060   0.078   0.097   0.127   0.187   0.241   0.300   0.507
 17 A1   18 A1   19 A1   20 A1   21 A1   22 A1   23 A1   24 A1                 
  0.534   0.680   0.741   0.775   0.941   0.964   1.022   1.311
 25 A1   26 A1   27 A1   28 A1   29 A1   30 A1   31 A1   32 A1                 
  1.942   2.031   2.320   2.559   2.750   4.102   4.486   4.523
 33 A1   34 A1   35 A1   36 A1   37 A1   38 A1   39 A1   40 A1                 
  4.608   4.811   7.061   8.206   8.284  36.493  49.353 293.880
 41 A1   42 A1   43 A1   44 A1   45 A1   46 A1   47 A1   48 A1                 
293.9721028.270   0.077   0.123   0.273   0.575   0.756   0.770
 49 A1   50 A1    6 A2    7 A2    8 A2    9 A2   10 A2   11 A2                 
  1.088   2.260   2.453   3.090   4.367   4.520   4.564   8.189
 12 A2   13 A2   14 A2   15 A2   16 A2   17 A2   18 A2   19 A2                 
293.865   0.075   0.092   0.151   0.171   0.230   0.313   0.370
 20 A2   16 B1   17 B1   18 B1   19 B1   20 B1   21 B1   22 B1                 
  0.526   0.541   0.653   0.797   0.822   0.930   1.089   1.094
 23 B1   24 B1   25 B1   26 B1   27 B1   28 B1   29 B1   30 B1                 
  1.294   1.560   2.206   2.307   2.714   3.153   3.442   4.418
 31 B1   32 B1   33 B1   34 B1   35 B1   36 B1   37 B1   38 B1                 
  4.547   4.622   4.834   5.150   7.221   8.192   8.287  37.293
 39 B1   40 B1   41 B1   42 B1   43 B1   44 B1   45 B1   46 B1                 
 49.482 293.870 293.9821028.429   0.100   0.194   0.535   0.727
 47 B1   48 B1   49 B1   50 B1    7 B2    8 B2    9 B2   10 B2                 
  0.754   0.963   1.910   1.969   2.271   4.098   4.514   4.530
 11 B2   12 B2   13 B2   14 B2   15 B2   16 B2   17 B2   18 B2                 
  8.168 293.843
 19 B2   20 B2                                                                 

 Beta MOs, Restricted
 -- Occupied --                  
-490.07  -65.20  -58.56  -58.56  -15.75   -9.88   -7.50   -7.48
  1 A1    2 A1    3 A1    4 A1    5 A1    6 A1    7 A1    8 A1                 
-58.560  -7.484-490.069 -65.202 -58.562 -58.560 -15.749  -9.880
  1 A2    2 A2    1 B1    2 B1    3 B1    4 B1    5 B1    6 B1                 
 -7.495  -7.484 -58.560  -7.484  -3.235  -3.230  -3.217  -1.484
  7 B1    8 B1    1 B2    2 B2    9 A1   10 A1   11 A1   12 A1                 
 -1.034  -0.684  -0.666  -0.460  -3.231  -3.217  -0.453  -3.235
 13 A1   14 A1   15 A1   16 A1    3 A2    4 A2    5 A2    9 B1                 
 -3.230  -3.217  -1.055  -0.836  -0.437  -0.380  -3.231  -3.217
 10 B1   11 B1   12 B1   13 B1   14 B1   15 B1    3 B2    4 B2                 
 -0.644  -0.443
  5 B2    6 B2                                                                 
 -- Virtual --                   
 -0.060   0.078   0.097   0.127   0.187   0.241   0.300   0.507
 17 A1   18 A1   19 A1   20 A1   21 A1   22 A1   23 A1   24 A1                 
  0.534   0.680   0.741   0.775   0.941   0.964   1.022   1.311
 25 A1   26 A1   27 A1   28 A1   29 A1   30 A1   31 A1   32 A1                 
  1.942   2.031   2.320   2.559   2.750   4.102   4.486   4.523
 33 A1   34 A1   35 A1   36 A1   37 A1   38 A1   39 A1   40 A1                 
  4.608   4.811   7.061   8.206   8.284  36.493  49.353 293.880
 41 A1   42 A1   43 A1   44 A1   45 A1   46 A1   47 A1   48 A1                 
293.9721028.270   0.077   0.123   0.273   0.575   0.756   0.770
 49 A1   50 A1    6 A2    7 A2    8 A2    9 A2   10 A2   11 A2                 
  1.088   2.260   2.453   3.090   4.367   4.520   4.564   8.189
 12 A2   13 A2   14 A2   15 A2   16 A2   17 A2   18 A2   19 A2                 
293.865   0.075   0.092   0.151   0.171   0.230   0.313   0.370
 20 A2   16 B1   17 B1   18 B1   19 B1   20 B1   21 B1   22 B1                 
  0.526   0.541   0.653   0.797   0.822   0.930   1.089   1.094
 23 B1   24 B1   25 B1   26 B1   27 B1   28 B1   29 B1   30 B1                 
  1.294   1.560   2.206   2.307   2.714   3.153   3.442   4.418
 31 B1   32 B1   33 B1   34 B1   35 B1   36 B1   37 B1   38 B1                 
  4.547   4.622   4.834   5.150   7.221   8.192   8.287  37.293
 39 B1   40 B1   41 B1   42 B1   43 B1   44 B1   45 B1   46 B1                 
 49.482 293.870 293.9821028.429   0.100   0.194   0.535   0.727
 47 B1   48 B1   49 B1   50 B1    7 B2    8 B2    9 B2   10 B2                 
  0.754   0.963   1.910   1.969   2.271   4.098   4.514   4.530
 11 B2   12 B2   13 B2   14 B2   15 B2   16 B2   17 B2   18 B2                 
  8.168 293.843
 19 B2   20 B2                                                                 
 --------------------------------------------------------------

          Ground-State Mulliken Net Atomic Charges

     Atom                 Charge (a.u.)
  ----------------------------------------
      1 Br                   -0.049035
      2 N                     0.049035
      3 N                     0.049035
      4 Br                   -0.049035
  ----------------------------------------
  Sum of atomic charges =    -0.000000

 -----------------------------------------------------------------
                    Cartesian Multipole Moments
 -----------------------------------------------------------------
    Charge (ESU x 10^10)
                 0.0000
    Dipole Moment (Debye)
         X      -0.0000      Y      -0.0000      Z       0.2497
       Tot       0.2497
    Quadrupole Moments (Debye-Ang)
        XX     -48.5722     XY      -0.0000     YY     -48.1757
        XZ      -0.0000     YZ       0.0000     ZZ     -47.3634
    Octopole Moments (Debye-Ang^2)
       XXX      -0.0000    XXY       0.0000    XYY      -0.0000
       YYY      -0.0000    XXZ      14.1845    XYZ      -0.0000
       YYZ       3.4817    XZZ      -0.0000    YZZ      -0.0000
       ZZZ      19.8858
    Hexadecapole Moments (Debye-Ang^3)
      XXXX    -787.0875   XXXY      -0.0000   XXYY    -145.5779
      XYYY      -0.0000   YYYY     -56.4163   XXXZ      -0.0000
      XXYZ       0.0000   XYYZ      -0.0000   YYYZ       0.0000
      XXZZ    -155.6772   XYZZ      -0.0000   YYZZ     -41.3587
      XZZZ      -0.0000   YZZZ       0.0000   ZZZZ    -203.7471
 -----------------------------------------------------------------
 DrvMan completing analytic gradient of the correlated energy
 Correlated dipole moment
            1
    1  -0.0000000
    2  -0.0000000
    3   0.0982333
 Energy read as -5254.452904405
 Full Analytical Gradient: (in a.u., or Hartree/Bohr)
             1             2             3             4
    1    0.00174861   -0.01423341    0.01423341   -0.00174861
    2   -0.00000000    0.00000000   -0.00000000    0.00000000
    3   -0.00066863    0.00066863    0.00066863   -0.00066863
 Gradient time:  CPU 0.29 s  wall 3.42 s
 Geometry Optimization Parameters
   NAtoms,    NIC,     NZ,  NCons,   NDum,   NFix, NCnnct, MaxDiis
        4      14       4       0       0       0       0       0


** GEOMETRY OPTIMIZATION IN DELOCALIZED INTERNAL COORDINATES **
   Searching for a Minimum

   Optimization Cycle:   1

                       Coordinates (Angstroms)
     ATOM                X               Y               Z
      1  Br        1.7982185453    0.0000000000    0.2804732726
      2  N         0.5804415000    0.0000000000   -1.4023663632
      3  N        -0.5804415000    0.0000000000   -1.4023663632
      4  Br       -1.7982185453    0.0000000000    0.2804732726
   Point Group: c2v   Number of degrees of freedom:     3


   Energy is  -5254.452904405


 Attempting to Generate Delocalized Internal Coordinates

  3 Hessian modes will be used to form the next step
  Hessian Eigenvalues:
     0.124900    0.250000    1.272176

 Minimum Search - Taking Simple RFO Step
 Searching for Lamda that Minimizes Along All modes
 Value Taken    Lamda =  -0.00052948
 Step Taken.  Stepsize is  0.041617

                             Maximum     Tolerance    Cnvgd?
         Gradient           0.010131      0.000300      NO
         Displacement       0.037915      0.001200      NO
         Energy change     *********      0.000001      NO


 New Cartesian Coordinates Obtained by Inverse Iteration

 Displacement from previous Coordinates is:  0.139031
 ----------------------------------------------------------------
             Standard Nuclear Orientation (Angstroms)
    I     Atom           X                Y                Z
 ----------------------------------------------------------------
    1      Br      1.7514951337     0.0000000000     0.2965449431
    2      N       0.5830370240     0.0000000000    -1.4184380337
    3      N      -0.5830370240     0.0000000000    -1.4184380337
    4      Br     -1.7514951337     0.0000000000     0.2965449431
 ----------------------------------------------------------------
 Molecular Point Group                 C2v   NOp =  4
 Largest Abelian Subgroup              C2v   NOp =  4
 Nuclear Repulsion Energy =   421.7536285963 hartrees
 There are       42 alpha and       42 beta electrons
 Applying Cartesian multipole field
    Component          Value
    ---------          -----
     (2,0,0)        1.00000E-11
     (0,2,0)        2.00000E-11
     (0,0,2)       -3.00000E-11
 Nucleus-field energy     =     0.0000000042 hartrees
 Requested basis set is 6-311++G(d,p)
 There are 50 shells and 140 basis functions
 A cutoff of  1.0D-14 yielded   1076 shell pairs
 There are      9087 function pairs (     10174 Cartesian)
 Smallest overlap matrix eigenvalue = 1.37E-04
 Guess MOs from SCF MO coefficient file

 -----------------------------------------------------------------------
  General SCF calculation program by
  Eric Jon Sundstrom, Paul Horn, Yuezhi Mao, Dmitri Zuev, Alec White,
  David Stuck, Shaama M.S., Shane Yost, Joonho Lee, David Small,
  Daniel Levine, Susi Lehtola, Hugh Burton, Evgeny Epifanovsky
 -----------------------------------------------------------------------
 Hartree-Fock
 using 4 threads for integral computing
 -------------------------------------------------------
 OpenMP Integral computing Module                
 Release: version 2.0, May 2017, Q-Chem Inc. Pleasanton 
 -------------------------------------------------------
 A restricted SCF calculation will be
 performed using DIIS
 SCF converges when DIIS error is below 1.0e-08
 ---------------------------------------
  Cycle       Energy         DIIS error
 ---------------------------------------
    1   -5253.5348394522      2.72e-04  
    2   -5253.5352372745      8.99e-05  
    3   -5253.5353338114      4.30e-05  
    4   -5253.5353606404      2.22e-05  
    5   -5253.5353686962      1.10e-05  
    6   -5253.5353698689      4.20e-06  
    7   -5253.5353701436      1.23e-06  
    8   -5253.5353701646      3.65e-07  
    9   -5253.5353701654      8.09e-08  
   10   -5253.5353701654      2.87e-08  
   11   -5253.5353701655      8.98e-09  Convergence criterion met
 ---------------------------------------
 SCF time:   CPU 16.77s  wall 8.00s 
 SCF   energy in the final basis set =    -5253.5353701655
 Total energy in the final basis set =    -5253.5353701655


 ------------------------------------------------------------------------------

   CCMAN2: suite of methods based on coupled cluster
           and equation of motion theories.

   Components:
   * libvmm-1.3-trunk
     by Evgeny Epifanovsky, Ilya Kaliman.
   * libtensor-2.5-trunk
     by Evgeny Epifanovsky, Michael Wormit, Dmitry Zuev, Sam Manzer, 
        Ilya Kaliman.
   * libcc-2.5-trunk
     by Evgeny Epifanovsky, Arik Landau, Tomasz Kus, Kirill Khistyaev, 
        Dmitry Zuev, Prashant Manohar, Xintian Feng, Anna Krylov, 
        Matthew Goldey, Alec White, Thomas Jagau, Kaushik Nanda, 
        Anastasia Gunina, Alexander Kunitsa, Joonho Lee.

   CCMAN original authors:
   Anna I. Krylov, C. David Sherrill, Steven R. Gwaltney,
   Edward F. C. Byrd (2000)
   Sergey V. Levchenko, Lyudmila V. Slipchenko, Tao Wang,
   Ana-Maria C. Cristian (2003)
   Piotr A. Pieniazek, C. Melania Oana, Evgeny Epifanovsky (2007)
   Prashant Manohar (2009)

 ------------------------------------------------------------------------------


 Allocating and initializing 3808MB of RAM...
 Calculation will run on 4 cores.


 Alpha MOs, Restricted
 -- Occupied --                  
-490.07 -490.07  -65.20  -65.20  -58.56  -58.56  -58.56  -58.56
  1 B1    1 A1    2 B1    2 A1    3 B1    3 A1    1 A2    1 B2                 
-58.560 -58.560 -15.751 -15.749  -9.880  -9.880  -7.495  -7.495
  4 A1    4 B1    5 A1    5 B1    6 B1    6 A1    7 B1    7 A1                 
 -7.484  -7.484  -7.484  -7.484  -3.235  -3.235  -3.231  -3.231
  2 A2    2 B2    8 B1    8 A1    9 B1    9 A1    3 A2    3 B2                 
 -3.230  -3.230  -3.217  -3.217  -3.217  -3.217  -1.480  -1.054
 10 B1   10 A1   11 B1   11 A1    4 B2    4 A2   12 A1   12 B1                 
 -1.034  -0.836  -0.682  -0.664  -0.642  -0.463  -0.452  -0.443
 13 A1   13 B1   14 A1   15 A1    5 B2   16 A1    5 A2    6 B2                 
 -0.434  -0.384
 14 B1   15 B1                                                                 
 -- Virtual --                   
 -0.058   0.075   0.075   0.078   0.093   0.097   0.100   0.123
 17 A1   16 B1    6 A2   18 A1   17 B1   19 A1    7 B2    7 A2                 
  0.127   0.153   0.171   0.186   0.194   0.229   0.240   0.272
 20 A1   18 B1   19 B1   21 A1    8 B2   20 B1   22 A1    8 A2                 
  0.300   0.310   0.372   0.512   0.520   0.533   0.535   0.545
 23 A1   21 B1   22 B1   24 A1   23 B1    9 B2   25 A1   24 B1                 
  0.576   0.648   0.673   0.726   0.737   0.753   0.759   0.769
  9 A2   25 B1   26 A1   10 B2   27 A1   11 B2   10 A2   11 A2                 
  0.777   0.804   0.821   0.935   0.943   0.961   0.965   1.024
 28 A1   26 B1   27 B1   28 B1   29 A1   30 A1   12 B2   31 A1                 
  1.086   1.086   1.095   1.284   1.315   1.560   1.907   1.940
 12 A2   29 B1   30 B1   31 B1   32 A1   32 B1   13 B2   33 A1                 
  1.973   2.035   2.204   2.258   2.272   2.303   2.328   2.452
 14 B2   34 A1   33 B1   13 A2   15 B2   34 B1   35 A1   14 A2                 
  2.562   2.726   2.744   3.085   3.143   3.434   4.097   4.101
 36 A1   35 B1   37 A1   15 A2   36 B1   37 B1   16 B2   38 A1                 
  4.365   4.411   4.480   4.513   4.522   4.522   4.530   4.550
 16 A2   38 B1   39 A1   17 B2   17 A2   40 A1   18 B2   39 B1                 
  4.562   4.602   4.626   4.811   4.835   5.161   7.055   7.226
 18 A2   41 A1   40 B1   42 A1   41 B1   42 B1   43 A1   43 B1                 
  8.169   8.189   8.192   8.210   8.285   8.287  36.497  37.268
 19 B2   19 A2   44 B1   44 A1   45 A1   45 B1   46 A1   46 B1                 
 49.348  49.486 293.844 293.865 293.867 293.885 293.976 293.983
 47 A1   47 B1   20 B2   20 A2   48 B1   48 A1   49 A1   49 B1                 
*******1028.434
 50 A1   50 B1                                                                 

 Beta MOs, Restricted
 -- Occupied --                  
-490.07 -490.07  -65.20  -65.20  -58.56  -58.56  -58.56  -58.56
  1 B1    1 A1    2 B1    2 A1    3 B1    3 A1    1 A2    1 B2                 
-58.560 -58.560 -15.751 -15.749  -9.880  -9.880  -7.495  -7.495
  4 A1    4 B1    5 A1    5 B1    6 B1    6 A1    7 B1    7 A1                 
 -7.484  -7.484  -7.484  -7.484  -3.235  -3.235  -3.231  -3.231
  2 A2    2 B2    8 B1    8 A1    9 B1    9 A1    3 A2    3 B2                 
 -3.230  -3.230  -3.217  -3.217  -3.217  -3.217  -1.480  -1.054
 10 B1   10 A1   11 B1   11 A1    4 B2    4 A2   12 A1   12 B1                 
 -1.034  -0.836  -0.682  -0.664  -0.642  -0.463  -0.452  -0.443
 13 A1   13 B1   14 A1   15 A1    5 B2   16 A1    5 A2    6 B2                 
 -0.434  -0.384
 14 B1   15 B1                                                                 
 -- Virtual --                   
 -0.058   0.075   0.075   0.078   0.093   0.097   0.100   0.123
 17 A1   16 B1    6 A2   18 A1   17 B1   19 A1    7 B2    7 A2                 
  0.127   0.153   0.171   0.186   0.194   0.229   0.240   0.272
 20 A1   18 B1   19 B1   21 A1    8 B2   20 B1   22 A1    8 A2                 
  0.300   0.310   0.372   0.512   0.520   0.533   0.535   0.545
 23 A1   21 B1   22 B1   24 A1   23 B1    9 B2   25 A1   24 B1                 
  0.576   0.648   0.673   0.726   0.737   0.753   0.759   0.769
  9 A2   25 B1   26 A1   10 B2   27 A1   11 B2   10 A2   11 A2                 
  0.777   0.804   0.821   0.935   0.943   0.961   0.965   1.024
 28 A1   26 B1   27 B1   28 B1   29 A1   30 A1   12 B2   31 A1                 
  1.086   1.086   1.095   1.284   1.315   1.560   1.907   1.940
 12 A2   29 B1   30 B1   31 B1   32 A1   32 B1   13 B2   33 A1                 
  1.973   2.035   2.204   2.258   2.272   2.303   2.328   2.452
 14 B2   34 A1   33 B1   13 A2   15 B2   34 B1   35 A1   14 A2                 
  2.562   2.726   2.744   3.085   3.143   3.434   4.097   4.101
 36 A1   35 B1   37 A1   15 A2   36 B1   37 B1   16 B2   38 A1                 
  4.365   4.411   4.480   4.513   4.522   4.522   4.530   4.550
 16 A2   38 B1   39 A1   17 B2   17 A2   40 A1   18 B2   39 B1                 
  4.562   4.602   4.626   4.811   4.835   5.161   7.055   7.226
 18 A2   41 A1   40 B1   42 A1   41 B1   42 B1   43 A1   43 B1                 
  8.169   8.189   8.192   8.210   8.285   8.287  36.497  37.268
 19 B2   19 A2   44 B1   44 A1   45 A1   45 B1   46 A1   46 B1                 
 49.348  49.486 293.844 293.865 293.867 293.885 293.976 293.983
 47 A1   47 B1   20 B2   20 A2   48 B1   48 A1   49 A1   49 B1                 
*******1028.434
 50 A1   50 B1                                                                 

 Occupation and symmetry of molecular orbitals

 Point group: C2v (4 irreducible representations).

                           A1   A2   B1   B2    All 
 ----------------------------------------------------
 All molecular orbitals:
  - Alpha                  50   20   50   20    140 
  - Beta                   50   20   50   20    140 
 ----------------------------------------------------
 Alpha orbitals:
  - Frozen occupied        8    2    8    2     20  
  - Active occupied        8    3    7    4     22  
  - Active virtual         34   15   35   14    98  
  - Frozen virtual         0    0    0    0     0   
 ----------------------------------------------------
 Beta orbitals:
  - Frozen occupied        8    2    8    2     20  
  - Active occupied        8    3    7    4     22  
  - Active virtual         34   15   35   14    98  
  - Frozen virtual         0    0    0    0     0   
 ----------------------------------------------------

 Import integrals:   CPU 0.00 s  wall 0.00 s

 Import integrals:   CPU 66.93 s  wall 49.92 s

 MP2 amplitudes:   CPU 0.91 s  wall 1.02 s

Running a double precision version
           CCSD T amplitudes will be solved using DIIS.

           Start     Size      MaxIter   EConv     TConv     
           3         7         100       1.00e-07  1.00e-05  
 ------------------------------------------------------------------------------
           Energy (a.u.)   Ediff      Tdiff       Comment
 ------------------------------------------------------------------------------
         -5254.46574107                           
     1   -5254.41578902   5.00e-02   8.43e-01     
     2   -5254.45250810   3.67e-02   1.17e-01     
     3   -5254.44745481   5.05e-03   6.23e-02     
     4   -5254.45140341   3.95e-03   2.39e-02     Switched to DIIS steps.
     5   -5254.45291300   1.51e-03   1.69e-02     
     6   -5254.45303331   1.20e-04   4.33e-03     
     7   -5254.45308453   5.12e-05   2.64e-03     
     8   -5254.45312832   4.38e-05   1.02e-03     
     9   -5254.45314735   1.90e-05   7.00e-04     
    10   -5254.45314385   3.49e-06   2.09e-04     
    11   -5254.45314562   1.77e-06   1.44e-04     
    12   -5254.45314427   1.35e-06   9.80e-05     
    13   -5254.45314431   4.06e-08   2.43e-05     
    14   -5254.45314421   1.04e-07   1.14e-05     
    15   -5254.45314396   2.50e-07   5.10e-06     
    16   -5254.45314389   6.44e-08   1.94e-06     
 ------------------------------------------------------------------------------
         -5254.45314389                           CCSD T converged.

End of double precision
 SCF energy                 = -5253.53537017
 MP2 energy                 = -5254.46574107
 CCSD correlation energy     =    -0.91777373
 CCSD total energy           = -5254.45314389

 CCSD  T1^2 = 0.0241  T2^2 = 0.3157  Leading amplitudes:

 Amplitude    Orbitals with energies
  0.0445       16 (A1) A                 ->    17 (A1) A                  
              -0.4633                         -0.0579                     
  0.0445       16 (A1) B                 ->    17 (A1) B                  
              -0.4633                         -0.0579                     
 -0.0387       15 (A1) A                 ->    17 (A1) A                  
              -0.6643                         -0.0579                     
 -0.0387       15 (A1) B                 ->    17 (A1) B                  
              -0.6643                         -0.0579                     

 Amplitude    Orbitals with energies
 -0.1610       15 (B1) A     15 (B1) B   ->    17 (A1) A     17 (A1) B    
              -0.3839       -0.3839           -0.0579       -0.0579       
  0.1610       15 (B1) A     15 (B1) B   ->    17 (A1) B     17 (A1) A    
              -0.3839       -0.3839           -0.0579       -0.0579       
  0.1610       15 (B1) B     15 (B1) A   ->    17 (A1) A     17 (A1) B    
              -0.3839       -0.3839           -0.0579       -0.0579       
 -0.1610       15 (B1) B     15 (B1) A   ->    17 (A1) B     17 (A1) A    
              -0.3839       -0.3839           -0.0579       -0.0579       

 Computing CCSD intemediates for later calculations in double precision
 Finished.

Running a double precision version
           CCSD Lambda amplitudes will be solved using DIIS.
           Start     Size      MaxIter   EConv     LConv     
           3         7         100       1.00e-07  1.00e-05  
 ------------------------------------------------------------------------------
            Enorm      Ldiff       Comment
 ------------------------------------------------------------------------------
     1     7.65e-02   5.90e-02     
     2     1.66e-02   2.38e-03     
     3     7.38e-03   3.49e-03     
     4     4.20e-03   1.04e-03     Switched to DIIS steps.
     5     1.81e-03   1.05e-03     
     6     1.14e-03   4.20e-04     
     7     4.47e-04   2.21e-04     
     8     2.07e-04   4.11e-05     
     9     1.05e-04   1.21e-05     
    10     6.09e-05   4.08e-06     
    11     2.60e-05   5.22e-06     
    12     9.34e-06   1.73e-06     
    13     3.96e-06   2.87e-07     
    14     1.67e-06   1.41e-07     
    15     8.95e-07   1.86e-07     
    16     4.56e-07   1.23e-07     
    17     2.74e-07   8.05e-08     
    18     1.49e-07   4.34e-08     
    19     8.15e-08   2.12e-08     
 ------------------------------------------------------------------------------
                                   CCSD Lambda converged.

 Computing density matrices in double precision...
           Orbital response amplitudes will be solved using DIIS.
           Start     Size      MaxIter   EConv     LConv     
           3         7         100       1.00e-06  1.00e-06  
 ------------------------------------------------------------------------------
            Enorm      Ldiff       Comment
 ------------------------------------------------------------------------------
     1     1.35e-01   1.18e-03     
     2     1.61e-01   2.05e-02     
     3     2.44e-01   5.61e-02     
     4     2.09e-02   1.22e-01     Switched to DIIS steps.
     5     2.64e-03   1.48e-03     
     6     4.23e-04   2.25e-04     
     7     1.81e-04   7.08e-05     
     8     1.67e-05   1.14e-05     
     9     7.00e-06   3.17e-06     
    10     1.67e-06   6.79e-08     
    11     5.24e-07   1.33e-07     
 ------------------------------------------------------------------------------
                                   Orbital response converged.

 Computing density matrices... Done.
 CCSD calculation:   CPU 415.47 s  wall 308.75 s

Current path: /canmo/ccsd/grad/
/g1_bb_aa
/g1_bb_bb
/g1_o1o1
/g1_o1o2
/g1_o1v1
/g1_o2v1
/g1_v1v1
/g1p_bb_aa
/g1p_bb_bb
/g1s_bb_aa
/g1s_bb_bb
/g2_o1o1o1o1
/g2_o1o1o1v1
/g2_o1o1v1v1
/g2_o1v1o1v1
/g2_o1v1v1v1
/g2_v1v1v1v1
/w_bb_aa
/w_bb_bb
 Transferring MO TPDM to AO TPDM
 Transferring g2_o1o1o1o1
 Transferring g2_o1o1o1v1
 Transferring g2_o1o1v1v1
 Transferring g2_o1v1o1v1
 Transferring g2_o1v1v1v1
 Transferring g2_v1v1v1v1
 Adding separable TPDM
 Computing TPDM gradient
 --------------------------------------------------------
 2e gradient
  Atom          X               Y               Z
 --------------------------------------------------------
    1        -42.775645       -0.000000      -17.989156  
    2        -16.504025       -0.000000       17.989156  
    3         16.504025        0.000000       17.989156  
    4         42.775645       -0.000000      -17.989156  
 --------------------------------------------------------
 --------------------------------------------------------
 Final gradient
  Atom          X               Y               Z
 --------------------------------------------------------
    1        -42.775645       -0.000000      -17.989156  
    2        -16.504025       -0.000000       17.989156  
    3         16.504025        0.000000       17.989156  
    4         42.775645       -0.000000      -17.989156  
 --------------------------------------------------------
 Analytic gradient from two-electron contribution:   CPU 1415.54 s  wall 616.73 s

 Total ccman2 time:   CPU 1904.16 s  wall 988.87 s


 --------------------------------------------------------------
             Orbital Energies (a.u.) and Symmetries
 --------------------------------------------------------------

 Alpha MOs, Restricted
 -- Occupied --                  
-490.07  -65.20  -58.56  -58.56  -15.75   -9.88   -7.50   -7.48
  1 A1    2 A1    3 A1    4 A1    5 A1    6 A1    7 A1    8 A1                 
-58.560  -7.484-490.069 -65.202 -58.562 -58.560 -15.749  -9.880
  1 A2    2 A2    1 B1    2 B1    3 B1    4 B1    5 B1    6 B1                 
 -7.495  -7.484 -58.560  -7.484  -3.235  -3.230  -3.217  -1.480
  7 B1    8 B1    1 B2    2 B2    9 A1   10 A1   11 A1   12 A1                 
 -1.034  -0.682  -0.664  -0.463  -3.231  -3.217  -0.452  -3.235
 13 A1   14 A1   15 A1   16 A1    3 A2    4 A2    5 A2    9 B1                 
 -3.230  -3.217  -1.054  -0.836  -0.434  -0.384  -3.231  -3.217
 10 B1   11 B1   12 B1   13 B1   14 B1   15 B1    3 B2    4 B2                 
 -0.642  -0.443
  5 B2    6 B2                                                                 
 -- Virtual --                   
 -0.058   0.078   0.097   0.127   0.186   0.240   0.300   0.512
 17 A1   18 A1   19 A1   20 A1   21 A1   22 A1   23 A1   24 A1                 
  0.535   0.673   0.737   0.777   0.943   0.961   1.024   1.315
 25 A1   26 A1   27 A1   28 A1   29 A1   30 A1   31 A1   32 A1                 
  1.940   2.035   2.328   2.562   2.744   4.101   4.480   4.522
 33 A1   34 A1   35 A1   36 A1   37 A1   38 A1   39 A1   40 A1                 
  4.602   4.811   7.055   8.210   8.285  36.497  49.348 293.885
 41 A1   42 A1   43 A1   44 A1   45 A1   46 A1   47 A1   48 A1                 
293.9761028.264   0.075   0.123   0.272   0.576   0.759   0.769
 49 A1   50 A1    6 A2    7 A2    8 A2    9 A2   10 A2   11 A2                 
  1.086   2.258   2.452   3.085   4.365   4.522   4.562   8.189
 12 A2   13 A2   14 A2   15 A2   16 A2   17 A2   18 A2   19 A2                 
293.865   0.075   0.093   0.153   0.171   0.229   0.310   0.372
 20 A2   16 B1   17 B1   18 B1   19 B1   20 B1   21 B1   22 B1                 
  0.520   0.545   0.648   0.804   0.821   0.935   1.086   1.095
 23 B1   24 B1   25 B1   26 B1   27 B1   28 B1   29 B1   30 B1                 
  1.284   1.560   2.204   2.303   2.726   3.143   3.434   4.411
 31 B1   32 B1   33 B1   34 B1   35 B1   36 B1   37 B1   38 B1                 
  4.550   4.626   4.835   5.161   7.226   8.192   8.287  37.268
 39 B1   40 B1   41 B1   42 B1   43 B1   44 B1   45 B1   46 B1                 
 49.486 293.867 293.9831028.434   0.100   0.194   0.533   0.726
 47 B1   48 B1   49 B1   50 B1    7 B2    8 B2    9 B2   10 B2                 
  0.753   0.965   1.907   1.973   2.272   4.097   4.513   4.530
 11 B2   12 B2   13 B2   14 B2   15 B2   16 B2   17 B2   18 B2                 
  8.169 293.844
 19 B2   20 B2                                                                 

 Beta MOs, Restricted
 -- Occupied --                  
-490.07  -65.20  -58.56  -58.56  -15.75   -9.88   -7.50   -7.48
  1 A1    2 A1    3 A1    4 A1    5 A1    6 A1    7 A1    8 A1                 
-58.560  -7.484-490.069 -65.202 -58.562 -58.560 -15.749  -9.880
  1 A2    2 A2    1 B1    2 B1    3 B1    4 B1    5 B1    6 B1                 
 -7.495  -7.484 -58.560  -7.484  -3.235  -3.230  -3.217  -1.480
  7 B1    8 B1    1 B2    2 B2    9 A1   10 A1   11 A1   12 A1                 
 -1.034  -0.682  -0.664  -0.463  -3.231  -3.217  -0.452  -3.235
 13 A1   14 A1   15 A1   16 A1    3 A2    4 A2    5 A2    9 B1                 
 -3.230  -3.217  -1.054  -0.836  -0.434  -0.384  -3.231  -3.217
 10 B1   11 B1   12 B1   13 B1   14 B1   15 B1    3 B2    4 B2                 
 -0.642  -0.443
  5 B2    6 B2                                                                 
 -- Virtual --                   
 -0.058   0.078   0.097   0.127   0.186   0.240   0.300   0.512
 17 A1   18 A1   19 A1   20 A1   21 A1   22 A1   23 A1   24 A1                 
  0.535   0.673   0.737   0.777   0.943   0.961   1.024   1.315
 25 A1   26 A1   27 A1   28 A1   29 A1   30 A1   31 A1   32 A1                 
  1.940   2.035   2.328   2.562   2.744   4.101   4.480   4.522
 33 A1   34 A1   35 A1   36 A1   37 A1   38 A1   39 A1   40 A1                 
  4.602   4.811   7.055   8.210   8.285  36.497  49.348 293.885
 41 A1   42 A1   43 A1   44 A1   45 A1   46 A1   47 A1   48 A1                 
293.9761028.264   0.075   0.123   0.272   0.576   0.759   0.769
 49 A1   50 A1    6 A2    7 A2    8 A2    9 A2   10 A2   11 A2                 
  1.086   2.258   2.452   3.085   4.365   4.522   4.562   8.189
 12 A2   13 A2   14 A2   15 A2   16 A2   17 A2   18 A2   19 A2                 
293.865   0.075   0.093   0.153   0.171   0.229   0.310   0.372
 20 A2   16 B1   17 B1   18 B1   19 B1   20 B1   21 B1   22 B1                 
  0.520   0.545   0.648   0.804   0.821   0.935   1.086   1.095
 23 B1   24 B1   25 B1   26 B1   27 B1   28 B1   29 B1   30 B1                 
  1.284   1.560   2.204   2.303   2.726   3.143   3.434   4.411
 31 B1   32 B1   33 B1   34 B1   35 B1   36 B1   37 B1   38 B1                 
  4.550   4.626   4.835   5.161   7.226   8.192   8.287  37.268
 39 B1   40 B1   41 B1   42 B1   43 B1   44 B1   45 B1   46 B1                 
 49.486 293.867 293.9831028.434   0.100   0.194   0.533   0.726
 47 B1   48 B1   49 B1   50 B1    7 B2    8 B2    9 B2   10 B2                 
  0.753   0.965   1.907   1.973   2.272   4.097   4.513   4.530
 11 B2   12 B2   13 B2   14 B2   15 B2   16 B2   17 B2   18 B2                 
  8.169 293.844
 19 B2   20 B2                                                                 
 --------------------------------------------------------------

          Ground-State Mulliken Net Atomic Charges

     Atom                 Charge (a.u.)
  ----------------------------------------
      1 Br                   -0.045742
      2 N                     0.045742
      3 N                     0.045742
      4 Br                   -0.045742
  ----------------------------------------
  Sum of atomic charges =     0.000000

 -----------------------------------------------------------------
                    Cartesian Multipole Moments
 -----------------------------------------------------------------
    Charge (ESU x 10^10)
                 0.0000
    Dipole Moment (Debye)
         X      -0.0000      Y       0.0000      Z       0.3254
       Tot       0.3254
    Quadrupole Moments (Debye-Ang)
        XX     -48.7423     XY      -0.0000     YY     -48.1734
        XZ       0.0000     YZ      -0.0000     ZZ     -47.2673
    Octopole Moments (Debye-Ang^2)
       XXX       0.0000    XXY       0.0000    XYY       0.0000
       YYY       0.0000    XXZ      13.5309    XYZ      -0.0000
       YYZ       3.0917    XZZ       0.0000    YZZ       0.0000
       ZZZ      19.3268
    Hexadecapole Moments (Debye-Ang^3)
      XXXX    -754.4498   XXXY      -0.0000   XXYY    -139.3357
      XYYY      -0.0000   YYYY     -56.3818   XXXZ       0.0000
      XXYZ       0.0000   XYYZ       0.0000   YYYZ      -0.0000
      XXZZ    -150.3933   XYZZ      -0.0000   YYZZ     -42.1594
      XZZZ       0.0000   YZZZ      -0.0000   ZZZZ    -208.6870
 -----------------------------------------------------------------
 DrvMan completing analytic gradient of the correlated energy
 Correlated dipole moment
            1
    1  -0.0000000
    2   0.0000000
    3   0.1280057
 Energy read as -5254.453143893
 Full Analytical Gradient: (in a.u., or Hartree/Bohr)
             1             2             3             4
    1    0.00018437   -0.00870022    0.00870022   -0.00018437
    2   -0.00000000    0.00000000   -0.00000000    0.00000000
    3    0.00159752   -0.00159752   -0.00159752    0.00159752
 Gradient time:  CPU 0.27 s  wall 5.38 s
 Geometry Optimization Parameters
   NAtoms,    NIC,     NZ,  NCons,   NDum,   NFix, NCnnct, MaxDiis
        4      14       4       0       0       0       0       0

 Cartesian Hessian Update
 Hessian Updated using BFGS Update


** GEOMETRY OPTIMIZATION IN DELOCALIZED INTERNAL COORDINATES **
   Searching for a Minimum

   Optimization Cycle:   2

                       Coordinates (Angstroms)
     ATOM                X               Y               Z
      1  Br        1.7514951337    0.0000000000    0.2965449431
      2  N         0.5830370240    0.0000000000   -1.4184380337
      3  N        -0.5830370240    0.0000000000   -1.4184380337
      4  Br       -1.7514951337    0.0000000000    0.2965449431
   Point Group: c2v   Number of degrees of freedom:     3


   Energy is  -5254.453143893

 Hessian Updated using BFGS Update

  3 Hessian modes will be used to form the next step
  Hessian Eigenvalues:
     0.117081    0.372644    1.035508

 Minimum Search - Taking Simple RFO Step
 Searching for Lamda that Minimizes Along All modes
 Value Taken    Lamda =  -0.00012366
 Step Taken.  Stepsize is  0.018310

                             Maximum     Tolerance    Cnvgd?
         Gradient           0.007150      0.000300      NO
         Displacement       0.016009      0.001200      NO
         Energy change     -0.000239      0.000001      NO


 New Cartesian Coordinates Obtained by Inverse Iteration

 Displacement from previous Coordinates is:  0.024768
 ----------------------------------------------------------------
             Standard Nuclear Orientation (Angstroms)
    I     Atom           X                Y                Z
 ----------------------------------------------------------------
    1      Br      1.7574444719     0.0000000000     0.2917503087
    2      N       0.5851627796     0.0000000000    -1.4136433993
    3      N      -0.5851627796     0.0000000000    -1.4136433993
    4      Br     -1.7574444719     0.0000000000     0.2917503087
 ----------------------------------------------------------------
 Molecular Point Group                 C2v   NOp =  4
 Largest Abelian Subgroup              C2v   NOp =  4
 Nuclear Repulsion Energy =   421.3673323541 hartrees
 There are       42 alpha and       42 beta electrons
 Applying Cartesian multipole field
    Component          Value
    ---------          -----
     (2,0,0)        1.00000E-11
     (0,2,0)        2.00000E-11
     (0,0,2)       -3.00000E-11
 Nucleus-field energy     =     0.0000000043 hartrees
 Requested basis set is 6-311++G(d,p)
 There are 50 shells and 140 basis functions
 A cutoff of  1.0D-14 yielded   1074 shell pairs
 There are      9057 function pairs (     10138 Cartesian)
 Smallest overlap matrix eigenvalue = 1.39E-04
 Guess MOs from SCF MO coefficient file

 -----------------------------------------------------------------------
  General SCF calculation program by
  Eric Jon Sundstrom, Paul Horn, Yuezhi Mao, Dmitri Zuev, Alec White,
  David Stuck, Shaama M.S., Shane Yost, Joonho Lee, David Small,
  Daniel Levine, Susi Lehtola, Hugh Burton, Evgeny Epifanovsky
 -----------------------------------------------------------------------
 Hartree-Fock
 using 4 threads for integral computing
 -------------------------------------------------------
 OpenMP Integral computing Module                
 Release: version 2.0, May 2017, Q-Chem Inc. Pleasanton 
 -------------------------------------------------------
 A restricted SCF calculation will be
 performed using DIIS
 SCF converges when DIIS error is below 1.0e-08
 ---------------------------------------
  Cycle       Energy         DIIS error
 ---------------------------------------
    1   -5253.5352940170      1.18e-04  
    2   -5253.5353401880      3.34e-05  
    3   -5253.5353486324      2.01e-05  
    4   -5253.5353512185      9.43e-06  
    5   -5253.5353522785      4.14e-06  
    6   -5253.5353524867      1.35e-06  
    7   -5253.5353525068      4.16e-07  
    8   -5253.5353525091      1.93e-07  
    9   -5253.5353525097      6.54e-08  
   10   -5253.5353525098      1.50e-08  
   11   -5253.5353525098      2.54e-09  Convergence criterion met
 ---------------------------------------
 SCF time:   CPU 16.18s  wall 11.00s 
 SCF   energy in the final basis set =    -5253.5353525098
 Total energy in the final basis set =    -5253.5353525098


 ------------------------------------------------------------------------------

   CCMAN2: suite of methods based on coupled cluster
           and equation of motion theories.

   Components:
   * libvmm-1.3-trunk
     by Evgeny Epifanovsky, Ilya Kaliman.
   * libtensor-2.5-trunk
     by Evgeny Epifanovsky, Michael Wormit, Dmitry Zuev, Sam Manzer, 
        Ilya Kaliman.
   * libcc-2.5-trunk
     by Evgeny Epifanovsky, Arik Landau, Tomasz Kus, Kirill Khistyaev, 
        Dmitry Zuev, Prashant Manohar, Xintian Feng, Anna Krylov, 
        Matthew Goldey, Alec White, Thomas Jagau, Kaushik Nanda, 
        Anastasia Gunina, Alexander Kunitsa, Joonho Lee.

   CCMAN original authors:
   Anna I. Krylov, C. David Sherrill, Steven R. Gwaltney,
   Edward F. C. Byrd (2000)
   Sergey V. Levchenko, Lyudmila V. Slipchenko, Tao Wang,
   Ana-Maria C. Cristian (2003)
   Piotr A. Pieniazek, C. Melania Oana, Evgeny Epifanovsky (2007)
   Prashant Manohar (2009)

 ------------------------------------------------------------------------------


 Allocating and initializing 3808MB of RAM...
 Calculation will run on 4 cores.


 Alpha MOs, Restricted
 -- Occupied --                  
-490.07 -490.07  -65.20  -65.20  -58.56  -58.56  -58.56  -58.56
  1 B1    1 A1    2 B1    2 A1    3 B1    3 A1    1 A2    1 B2                 
-58.560 -58.560 -15.751 -15.749  -9.881  -9.881  -7.496  -7.496
  4 A1    4 B1    5 A1    5 B1    6 B1    6 A1    7 B1    7 A1                 
 -7.484  -7.484  -7.484  -7.484  -3.236  -3.236  -3.231  -3.231
  2 A2    2 B2    8 B1    8 A1    9 B1    9 A1    3 A2    3 B2                 
 -3.231  -3.230  -3.217  -3.217  -3.217  -3.217  -1.477  -1.056
 10 B1   10 A1   11 B1    4 B2    4 A2   11 A1   12 A1   12 B1                 
 -1.035  -0.837  -0.682  -0.663  -0.640  -0.463  -0.452  -0.443
 13 A1   13 B1   14 A1   15 A1    5 B2   16 A1    5 A2    6 B2                 
 -0.435  -0.385
 14 B1   15 B1                                                                 
 -- Virtual --                   
 -0.055   0.074   0.074   0.078   0.093   0.098   0.100   0.123
 17 A1    6 A2   16 B1   18 A1   17 B1   19 A1    7 B2    7 A2                 
  0.127   0.153   0.171   0.187   0.195   0.229   0.240   0.272
 20 A1   18 B1   19 B1   21 A1    8 B2   20 B1   22 A1    8 A2                 
  0.300   0.311   0.372   0.511   0.520   0.533   0.534   0.543
 23 A1   21 B1   22 B1   24 A1   23 B1    9 B2   25 A1   24 B1                 
  0.575   0.647   0.674   0.726   0.738   0.753   0.759   0.769
  9 A2   25 B1   26 A1   10 B2   27 A1   11 B2   10 A2   11 A2                 
  0.776   0.804   0.821   0.933   0.946   0.962   0.966   1.025
 28 A1   26 B1   27 B1   28 B1   29 A1   30 A1   12 B2   31 A1                 
  1.086   1.086   1.097   1.282   1.314   1.559   1.905   1.941
 29 B1   12 A2   30 B1   31 B1   32 A1   32 B1   13 B2   33 A1                 
  1.975   2.039   2.205   2.257   2.272   2.304   2.327   2.451
 14 B2   34 A1   33 B1   13 A2   15 B2   34 B1   35 A1   14 A2                 
  2.563   2.724   2.740   3.079   3.141   3.428   4.096   4.101
 36 A1   35 B1   37 A1   15 A2   36 B1   37 B1   16 B2   38 A1                 
  4.364   4.410   4.475   4.513   4.521   4.522   4.530   4.549
 16 A2   38 B1   39 A1   17 B2   17 A2   40 A1   18 B2   39 B1                 
  4.563   4.600   4.626   4.813   4.838   5.168   7.057   7.226
 18 A2   41 A1   40 B1   42 A1   41 B1   42 B1   43 A1   43 B1                 
  8.169   8.189   8.192   8.209   8.285   8.288  36.499  37.248
 19 B2   19 A2   44 B1   44 A1   45 A1   45 B1   46 A1   46 B1                 
 49.349  49.486 293.844 293.865 293.867 293.884 293.976 293.983
 47 A1   47 B1   20 B2   20 A2   48 B1   48 A1   49 A1   49 B1                 
*******1028.434
 50 A1   50 B1                                                                 

 Beta MOs, Restricted
 -- Occupied --                  
-490.07 -490.07  -65.20  -65.20  -58.56  -58.56  -58.56  -58.56
  1 B1    1 A1    2 B1    2 A1    3 B1    3 A1    1 A2    1 B2                 
-58.560 -58.560 -15.751 -15.749  -9.881  -9.881  -7.496  -7.496
  4 A1    4 B1    5 A1    5 B1    6 B1    6 A1    7 B1    7 A1                 
 -7.484  -7.484  -7.484  -7.484  -3.236  -3.236  -3.231  -3.231
  2 A2    2 B2    8 B1    8 A1    9 B1    9 A1    3 A2    3 B2                 
 -3.231  -3.230  -3.217  -3.217  -3.217  -3.217  -1.477  -1.056
 10 B1   10 A1   11 B1    4 B2    4 A2   11 A1   12 A1   12 B1                 
 -1.035  -0.837  -0.682  -0.663  -0.640  -0.463  -0.452  -0.443
 13 A1   13 B1   14 A1   15 A1    5 B2   16 A1    5 A2    6 B2                 
 -0.435  -0.385
 14 B1   15 B1                                                                 
 -- Virtual --                   
 -0.055   0.074   0.074   0.078   0.093   0.098   0.100   0.123
 17 A1    6 A2   16 B1   18 A1   17 B1   19 A1    7 B2    7 A2                 
  0.127   0.153   0.171   0.187   0.195   0.229   0.240   0.272
 20 A1   18 B1   19 B1   21 A1    8 B2   20 B1   22 A1    8 A2                 
  0.300   0.311   0.372   0.511   0.520   0.533   0.534   0.543
 23 A1   21 B1   22 B1   24 A1   23 B1    9 B2   25 A1   24 B1                 
  0.575   0.647   0.674   0.726   0.738   0.753   0.759   0.769
  9 A2   25 B1   26 A1   10 B2   27 A1   11 B2   10 A2   11 A2                 
  0.776   0.804   0.821   0.933   0.946   0.962   0.966   1.025
 28 A1   26 B1   27 B1   28 B1   29 A1   30 A1   12 B2   31 A1                 
  1.086   1.086   1.097   1.282   1.314   1.559   1.905   1.941
 29 B1   12 A2   30 B1   31 B1   32 A1   32 B1   13 B2   33 A1                 
  1.975   2.039   2.205   2.257   2.272   2.304   2.327   2.451
 14 B2   34 A1   33 B1   13 A2   15 B2   34 B1   35 A1   14 A2                 
  2.563   2.724   2.740   3.079   3.141   3.428   4.096   4.101
 36 A1   35 B1   37 A1   15 A2   36 B1   37 B1   16 B2   38 A1                 
  4.364   4.410   4.475   4.513   4.521   4.522   4.530   4.549
 16 A2   38 B1   39 A1   17 B2   17 A2   40 A1   18 B2   39 B1                 
  4.563   4.600   4.626   4.813   4.838   5.168   7.057   7.226
 18 A2   41 A1   40 B1   42 A1   41 B1   42 B1   43 A1   43 B1                 
  8.169   8.189   8.192   8.209   8.285   8.288  36.499  37.248
 19 B2   19 A2   44 B1   44 A1   45 A1   45 B1   46 A1   46 B1                 
 49.349  49.486 293.844 293.865 293.867 293.884 293.976 293.983
 47 A1   47 B1   20 B2   20 A2   48 B1   48 A1   49 A1   49 B1                 
*******1028.434
 50 A1   50 B1                                                                 

 Occupation and symmetry of molecular orbitals

 Point group: C2v (4 irreducible representations).

                           A1   A2   B1   B2    All 
 ----------------------------------------------------
 All molecular orbitals:
  - Alpha                  50   20   50   20    140 
  - Beta                   50   20   50   20    140 
 ----------------------------------------------------
 Alpha orbitals:
  - Frozen occupied        8    2    8    2     20  
  - Active occupied        8    3    7    4     22  
  - Active virtual         34   15   35   14    98  
  - Frozen virtual         0    0    0    0     0   
 ----------------------------------------------------
 Beta orbitals:
  - Frozen occupied        8    2    8    2     20  
  - Active occupied        8    3    7    4     22  
  - Active virtual         34   15   35   14    98  
  - Frozen virtual         0    0    0    0     0   
 ----------------------------------------------------

 Import integrals:   CPU 0.00 s  wall 0.01 s

 Import integrals:   CPU 66.69 s  wall 60.19 s

 MP2 amplitudes:   CPU 0.90 s  wall 1.09 s

Running a double precision version
           CCSD T amplitudes will be solved using DIIS.

           Start     Size      MaxIter   EConv     TConv     
           3         7         100       1.00e-07  1.00e-05  
 ------------------------------------------------------------------------------
           Energy (a.u.)   Ediff      Tdiff       Comment
 ------------------------------------------------------------------------------
         -5254.46589347                           
     1   -5254.41583832   5.01e-02   8.43e-01     
     2   -5254.45263311   3.68e-02   1.17e-01     
     3   -5254.44754128   5.09e-03   6.19e-02     
     4   -5254.45149126   3.95e-03   2.41e-02     Switched to DIIS steps.
     5   -5254.45300064   1.51e-03   1.67e-02     
     6   -5254.45312401   1.23e-04   4.34e-03     
     7   -5254.45317651   5.25e-05   2.65e-03     
     8   -5254.45321944   4.29e-05   1.01e-03     
     9   -5254.45323792   1.85e-05   6.89e-04     
    10   -5254.45323456   3.36e-06   2.02e-04     
    11   -5254.45323623   1.67e-06   1.38e-04     
    12   -5254.45323496   1.27e-06   9.57e-05     
    13   -5254.45323501   4.69e-08   2.41e-05     
    14   -5254.45323491   1.01e-07   1.12e-05     
    15   -5254.45323467   2.44e-07   5.02e-06     
    16   -5254.45323460   6.51e-08   1.92e-06     
 ------------------------------------------------------------------------------
         -5254.45323460                           CCSD T converged.

End of double precision
 SCF energy                 = -5253.53535251
 MP2 energy                 = -5254.46589347
 CCSD correlation energy     =    -0.91788209
 CCSD total energy           = -5254.45323460

 CCSD  T1^2 = 0.0242  T2^2 = 0.3149  Leading amplitudes:

 Amplitude    Orbitals with energies
  0.0441       16 (A1) A                 ->    17 (A1) A                  
              -0.4628                         -0.0554                     
  0.0441       16 (A1) B                 ->    17 (A1) B                  
              -0.4628                         -0.0554                     
 -0.0385       15 (A1) A                 ->    17 (A1) A                  
              -0.6631                         -0.0554                     
 -0.0385       15 (A1) B                 ->    17 (A1) B                  
              -0.6631                         -0.0554                     

 Amplitude    Orbitals with energies
 -0.1567       15 (B1) A     15 (B1) B   ->    17 (A1) A     17 (A1) B    
              -0.3848       -0.3848           -0.0554       -0.0554       
  0.1567       15 (B1) A     15 (B1) B   ->    17 (A1) B     17 (A1) A    
              -0.3848       -0.3848           -0.0554       -0.0554       
  0.1567       15 (B1) B     15 (B1) A   ->    17 (A1) A     17 (A1) B    
              -0.3848       -0.3848           -0.0554       -0.0554       
 -0.1567       15 (B1) B     15 (B1) A   ->    17 (A1) B     17 (A1) A    
              -0.3848       -0.3848           -0.0554       -0.0554       

 Computing CCSD intemediates for later calculations in double precision
 Finished.

Running a double precision version
           CCSD Lambda amplitudes will be solved using DIIS.
           Start     Size      MaxIter   EConv     LConv     
           3         7         100       1.00e-07  1.00e-05  
 ------------------------------------------------------------------------------
            Enorm      Ldiff       Comment
 ------------------------------------------------------------------------------
     1     7.56e-02   5.83e-02     
     2     1.65e-02   2.50e-03     
     3     7.33e-03   3.41e-03     
     4     4.20e-03   1.05e-03     Switched to DIIS steps.
     5     1.82e-03   1.04e-03     
     6     1.14e-03   4.25e-04     
     7     4.38e-04   2.22e-04     
     8     2.01e-04   4.00e-05     
     9     1.01e-04   1.15e-05     
    10     5.91e-05   3.76e-06     
    11     2.55e-05   4.93e-06     
    12     9.25e-06   1.65e-06     
    13     3.93e-06   2.62e-07     
    14     1.65e-06   1.45e-07     
    15     8.87e-07   1.84e-07     
    16     4.52e-07   1.21e-07     
    17     2.68e-07   8.00e-08     
    18     1.45e-07   4.30e-08     
    19     7.83e-08   2.07e-08     
 ------------------------------------------------------------------------------
                                   CCSD Lambda converged.

 Computing density matrices in double precision...
           Orbital response amplitudes will be solved using DIIS.
           Start     Size      MaxIter   EConv     LConv     
           3         7         100       1.00e-06  1.00e-06  
 ------------------------------------------------------------------------------
            Enorm      Ldiff       Comment
 ------------------------------------------------------------------------------
     1     1.36e-01   9.76e-04     
     2     1.62e-01   2.07e-02     
     3     2.45e-01   5.66e-02     
     4     2.10e-02   1.23e-01     Switched to DIIS steps.
     5     2.63e-03   1.46e-03     
     6     4.30e-04   2.18e-04     
     7     1.86e-04   7.45e-05     
     8     1.75e-05   1.26e-05     
     9     7.01e-06   3.57e-06     
    10     1.70e-06   1.54e-07     
    11     5.15e-07   1.96e-07     
 ------------------------------------------------------------------------------
                                   Orbital response converged.

 Computing density matrices... Done.
 CCSD calculation:   CPU 418.81 s  wall 296.43 s

Current path: /canmo/ccsd/grad/
/g1_bb_aa
/g1_bb_bb
/g1_o1o1
/g1_o1o2
/g1_o1v1
/g1_o2v1
/g1_v1v1
/g1p_bb_aa
/g1p_bb_bb
/g1s_bb_aa
/g1s_bb_bb
/g2_o1o1o1o1
/g2_o1o1o1v1
/g2_o1o1v1v1
/g2_o1v1o1v1
/g2_o1v1v1v1
/g2_v1v1v1v1
/w_bb_aa
/w_bb_bb
 Transferring MO TPDM to AO TPDM
 Transferring g2_o1o1o1o1
 Transferring g2_o1o1o1v1
 Transferring g2_o1o1v1v1
 Transferring g2_o1v1o1v1
 Transferring g2_o1v1v1v1
 Transferring g2_v1v1v1v1
 Adding separable TPDM
 Computing TPDM gradient
 --------------------------------------------------------
 2e gradient
  Atom          X               Y               Z
 --------------------------------------------------------
    1        -42.775923       -0.000000      -17.999390  
    2        -16.254698       -0.000000       17.999390  
    3         16.254698        0.000000       17.999390  
    4         42.775923       -0.000000      -17.999390  
 --------------------------------------------------------
 --------------------------------------------------------
 Final gradient
  Atom          X               Y               Z
 --------------------------------------------------------
    1        -42.775923       -0.000000      -17.999390  
    2        -16.254698       -0.000000       17.999390  
    3         16.254698        0.000000       17.999390  
    4         42.775923       -0.000000      -17.999390  
 --------------------------------------------------------
 Analytic gradient from two-electron contribution:   CPU 1425.44 s  wall 644.24 s

 Total ccman2 time:   CPU 1916.91 s  wall 1013.97 s


 --------------------------------------------------------------
             Orbital Energies (a.u.) and Symmetries
 --------------------------------------------------------------

 Alpha MOs, Restricted
 -- Occupied --                  
-490.07  -65.20  -58.56  -58.56  -15.75   -9.88   -7.50   -7.48
  1 A1    2 A1    3 A1    4 A1    5 A1    6 A1    7 A1    8 A1                 
-58.560  -7.484-490.069 -65.202 -58.562 -58.560 -15.749  -9.881
  1 A2    2 A2    1 B1    2 B1    3 B1    4 B1    5 B1    6 B1                 
 -7.496  -7.484 -58.560  -7.484  -3.236  -3.230  -3.217  -1.477
  7 B1    8 B1    1 B2    2 B2    9 A1   10 A1   11 A1   12 A1                 
 -1.035  -0.682  -0.663  -0.463  -3.231  -3.217  -0.452  -3.236
 13 A1   14 A1   15 A1   16 A1    3 A2    4 A2    5 A2    9 B1                 
 -3.231  -3.217  -1.056  -0.837  -0.435  -0.385  -3.231  -3.217
 10 B1   11 B1   12 B1   13 B1   14 B1   15 B1    3 B2    4 B2                 
 -0.640  -0.443
  5 B2    6 B2                                                                 
 -- Virtual --                   
 -0.055   0.078   0.098   0.127   0.187   0.240   0.300   0.511
 17 A1   18 A1   19 A1   20 A1   21 A1   22 A1   23 A1   24 A1                 
  0.534   0.674   0.738   0.776   0.946   0.962   1.025   1.314
 25 A1   26 A1   27 A1   28 A1   29 A1   30 A1   31 A1   32 A1                 
  1.941   2.039   2.327   2.563   2.740   4.101   4.475   4.522
 33 A1   34 A1   35 A1   36 A1   37 A1   38 A1   39 A1   40 A1                 
  4.600   4.813   7.057   8.209   8.285  36.499  49.349 293.884
 41 A1   42 A1   43 A1   44 A1   45 A1   46 A1   47 A1   48 A1                 
293.9761028.265   0.074   0.123   0.272   0.575   0.759   0.769
 49 A1   50 A1    6 A2    7 A2    8 A2    9 A2   10 A2   11 A2                 
  1.086   2.257   2.451   3.079   4.364   4.521   4.563   8.189
 12 A2   13 A2   14 A2   15 A2   16 A2   17 A2   18 A2   19 A2                 
293.865   0.074   0.093   0.153   0.171   0.229   0.311   0.372
 20 A2   16 B1   17 B1   18 B1   19 B1   20 B1   21 B1   22 B1                 
  0.520   0.543   0.647   0.804   0.821   0.933   1.086   1.097
 23 B1   24 B1   25 B1   26 B1   27 B1   28 B1   29 B1   30 B1                 
  1.282   1.559   2.205   2.304   2.724   3.141   3.428   4.410
 31 B1   32 B1   33 B1   34 B1   35 B1   36 B1   37 B1   38 B1                 
  4.549   4.626   4.838   5.168   7.226   8.192   8.288  37.248
 39 B1   40 B1   41 B1   42 B1   43 B1   44 B1   45 B1   46 B1                 
 49.486 293.867 293.9831028.434   0.100   0.195   0.533   0.726
 47 B1   48 B1   49 B1   50 B1    7 B2    8 B2    9 B2   10 B2                 
  0.753   0.966   1.905   1.975   2.272   4.096   4.513   4.530
 11 B2   12 B2   13 B2   14 B2   15 B2   16 B2   17 B2   18 B2                 
  8.169 293.844
 19 B2   20 B2                                                                 

 Beta MOs, Restricted
 -- Occupied --                  
-490.07  -65.20  -58.56  -58.56  -15.75   -9.88   -7.50   -7.48
  1 A1    2 A1    3 A1    4 A1    5 A1    6 A1    7 A1    8 A1                 
-58.560  -7.484-490.069 -65.202 -58.562 -58.560 -15.749  -9.881
  1 A2    2 A2    1 B1    2 B1    3 B1    4 B1    5 B1    6 B1                 
 -7.496  -7.484 -58.560  -7.484  -3.236  -3.230  -3.217  -1.477
  7 B1    8 B1    1 B2    2 B2    9 A1   10 A1   11 A1   12 A1                 
 -1.035  -0.682  -0.663  -0.463  -3.231  -3.217  -0.452  -3.236
 13 A1   14 A1   15 A1   16 A1    3 A2    4 A2    5 A2    9 B1                 
 -3.231  -3.217  -1.056  -0.837  -0.435  -0.385  -3.231  -3.217
 10 B1   11 B1   12 B1   13 B1   14 B1   15 B1    3 B2    4 B2                 
 -0.640  -0.443
  5 B2    6 B2                                                                 
 -- Virtual --                   
 -0.055   0.078   0.098   0.127   0.187   0.240   0.300   0.511
 17 A1   18 A1   19 A1   20 A1   21 A1   22 A1   23 A1   24 A1                 
  0.534   0.674   0.738   0.776   0.946   0.962   1.025   1.314
 25 A1   26 A1   27 A1   28 A1   29 A1   30 A1   31 A1   32 A1                 
  1.941   2.039   2.327   2.563   2.740   4.101   4.475   4.522
 33 A1   34 A1   35 A1   36 A1   37 A1   38 A1   39 A1   40 A1                 
  4.600   4.813   7.057   8.209   8.285  36.499  49.349 293.884
 41 A1   42 A1   43 A1   44 A1   45 A1   46 A1   47 A1   48 A1                 
293.9761028.265   0.074   0.123   0.272   0.575   0.759   0.769
 49 A1   50 A1    6 A2    7 A2    8 A2    9 A2   10 A2   11 A2                 
  1.086   2.257   2.451   3.079   4.364   4.521   4.563   8.189
 12 A2   13 A2   14 A2   15 A2   16 A2   17 A2   18 A2   19 A2                 
293.865   0.074   0.093   0.153   0.171   0.229   0.311   0.372
 20 A2   16 B1   17 B1   18 B1   19 B1   20 B1   21 B1   22 B1                 
  0.520   0.543   0.647   0.804   0.821   0.933   1.086   1.097
 23 B1   24 B1   25 B1   26 B1   27 B1   28 B1   29 B1   30 B1                 
  1.282   1.559   2.205   2.304   2.724   3.141   3.428   4.410
 31 B1   32 B1   33 B1   34 B1   35 B1   36 B1   37 B1   38 B1                 
  4.549   4.626   4.838   5.168   7.226   8.192   8.288  37.248
 39 B1   40 B1   41 B1   42 B1   43 B1   44 B1   45 B1   46 B1                 
 49.486 293.867 293.9831028.434   0.100   0.195   0.533   0.726
 47 B1   48 B1   49 B1   50 B1    7 B2    8 B2    9 B2   10 B2                 
  0.753   0.966   1.905   1.975   2.272   4.096   4.513   4.530
 11 B2   12 B2   13 B2   14 B2   15 B2   16 B2   17 B2   18 B2                 
  8.169 293.844
 19 B2   20 B2                                                                 
 --------------------------------------------------------------

          Ground-State Mulliken Net Atomic Charges

     Atom                 Charge (a.u.)
  ----------------------------------------
      1 Br                   -0.044822
      2 N                     0.044822
      3 N                     0.044822
      4 Br                   -0.044822
  ----------------------------------------
  Sum of atomic charges =    -0.000000

 -----------------------------------------------------------------
                    Cartesian Multipole Moments
 -----------------------------------------------------------------
    Charge (ESU x 10^10)
                -0.0000
    Dipole Moment (Debye)
         X       0.0000      Y       0.0000      Z       0.3565
       Tot       0.3565
    Quadrupole Moments (Debye-Ang)
        XX     -48.6342     XY       0.0000     YY     -48.1676
        XZ      -0.0000     YZ      -0.0000     ZZ     -47.3786
    Octopole Moments (Debye-Ang^2)
       XXX      -0.0000    XXY      -0.0000    XYY      -0.0000
       YYY       0.0000    XXZ      13.7619    XYZ       0.0000
       YYZ       3.2491    XZZ      -0.0000    YZZ      -0.0000
       ZZZ      19.8352
    Hexadecapole Moments (Debye-Ang^3)
      XXXX    -757.7814   XXXY       0.0000   XXYY    -140.0600
      XYYY       0.0000   YYYY     -56.3486   XXXZ      -0.0000
      XXYZ      -0.0000   XYYZ      -0.0000   YYYZ      -0.0000
      XXZZ    -150.9872   XYZZ       0.0000   YYZZ     -41.9643
      XZZZ      -0.0000   YZZZ      -0.0000   ZZZZ    -207.8238
 -----------------------------------------------------------------
 DrvMan completing analytic gradient of the correlated energy
 Correlated dipole moment
            1
    1   0.0000000
    2   0.0000000
    3   0.1402486
 Energy read as -5254.453234601
 Full Analytical Gradient: (in a.u., or Hartree/Bohr)
             1             2             3             4
    1    0.00088867   -0.00300553    0.00300553   -0.00088867
    2   -0.00000000    0.00000000    0.00000000   -0.00000000
    3    0.00148062   -0.00148062   -0.00148062    0.00148062
 Gradient time:  CPU 0.26 s  wall 3.41 s
 Geometry Optimization Parameters
   NAtoms,    NIC,     NZ,  NCons,   NDum,   NFix, NCnnct, MaxDiis
        4      14       4       0       0       0       0       0

 Cartesian Hessian Update
 Hessian Updated using BFGS Update


** GEOMETRY OPTIMIZATION IN DELOCALIZED INTERNAL COORDINATES **
   Searching for a Minimum

   Optimization Cycle:   3

                       Coordinates (Angstroms)
     ATOM                X               Y               Z
      1  Br        1.7574444719    0.0000000000    0.2917503087
      2  N         0.5851627796    0.0000000000   -1.4136433993
      3  N        -0.5851627796    0.0000000000   -1.4136433993
      4  Br       -1.7574444719    0.0000000000    0.2917503087
   Point Group: c2v   Number of degrees of freedom:     3


   Energy is  -5254.453234601

 Hessian Updated using BFGS Update

  3 Hessian modes will be used to form the next step
  Hessian Eigenvalues:
     0.054355    0.385789    1.145228

 Minimum Search - Taking Simple RFO Step
 Searching for Lamda that Minimizes Along All modes
 Value Taken    Lamda =  -0.00014875
 Step Taken.  Stepsize is  0.051755

                             Maximum     Tolerance    Cnvgd?
         Gradient           0.003164      0.000300      NO
         Displacement       0.043455      0.001200      NO
         Energy change     -0.000091      0.000001      NO


 New Cartesian Coordinates Obtained by Inverse Iteration

 Displacement from previous Coordinates is:  0.036252
 ----------------------------------------------------------------
             Standard Nuclear Orientation (Angstroms)
    I     Atom           X                Y                Z
 ----------------------------------------------------------------
    1      Br      1.7512328379     0.0000000000     0.2835107555
    2      N       0.5882673995     0.0000000000    -1.4054038460
    3      N      -0.5882673995     0.0000000000    -1.4054038460
    4      Br     -1.7512328379     0.0000000000     0.2835107555
 ----------------------------------------------------------------
 Molecular Point Group                 C2v   NOp =  4
 Largest Abelian Subgroup              C2v   NOp =  4
 Nuclear Repulsion Energy =   423.4347640355 hartrees
 There are       42 alpha and       42 beta electrons
 Applying Cartesian multipole field
    Component          Value
    ---------          -----
     (2,0,0)        1.00000E-11
     (0,2,0)        2.00000E-11
     (0,0,2)       -3.00000E-11
 Nucleus-field energy     =     0.0000000043 hartrees
 Requested basis set is 6-311++G(d,p)
 There are 50 shells and 140 basis functions
 A cutoff of  1.0D-14 yielded   1076 shell pairs
 There are      9087 function pairs (     10174 Cartesian)
 Smallest overlap matrix eigenvalue = 1.42E-04
 Guess MOs from SCF MO coefficient file

 -----------------------------------------------------------------------
  General SCF calculation program by
  Eric Jon Sundstrom, Paul Horn, Yuezhi Mao, Dmitri Zuev, Alec White,
  David Stuck, Shaama M.S., Shane Yost, Joonho Lee, David Small,
  Daniel Levine, Susi Lehtola, Hugh Burton, Evgeny Epifanovsky
 -----------------------------------------------------------------------
 Hartree-Fock
 using 4 threads for integral computing
 -------------------------------------------------------
 OpenMP Integral computing Module                
 Release: version 2.0, May 2017, Q-Chem Inc. Pleasanton 
 -------------------------------------------------------
 A restricted SCF calculation will be
 performed using DIIS
 SCF converges when DIIS error is below 1.0e-08
 ---------------------------------------
  Cycle       Energy         DIIS error
 ---------------------------------------
    1   -5253.5358479288      2.37e-04  
    2   -5253.5360650995      6.64e-05  
    3   -5253.5361040131      2.94e-05  
    4   -5253.5361125121      1.31e-05  
    5   -5253.5361147096      4.42e-06  
    6   -5253.5361148457      1.73e-06  
    7   -5253.5361148576      3.33e-07  
    8   -5253.5361148585      1.11e-07  
    9   -5253.5361148587      4.50e-08  
   10   -5253.5361148587      1.80e-08  
   11   -5253.5361148587      7.60e-09  Convergence criterion met
 ---------------------------------------
 SCF time:   CPU 16.34s  wall 13.00s 
 SCF   energy in the final basis set =    -5253.5361148587
 Total energy in the final basis set =    -5253.5361148587


 ------------------------------------------------------------------------------

   CCMAN2: suite of methods based on coupled cluster
           and equation of motion theories.

   Components:
   * libvmm-1.3-trunk
     by Evgeny Epifanovsky, Ilya Kaliman.
   * libtensor-2.5-trunk
     by Evgeny Epifanovsky, Michael Wormit, Dmitry Zuev, Sam Manzer, 
        Ilya Kaliman.
   * libcc-2.5-trunk
     by Evgeny Epifanovsky, Arik Landau, Tomasz Kus, Kirill Khistyaev, 
        Dmitry Zuev, Prashant Manohar, Xintian Feng, Anna Krylov, 
        Matthew Goldey, Alec White, Thomas Jagau, Kaushik Nanda, 
        Anastasia Gunina, Alexander Kunitsa, Joonho Lee.

   CCMAN original authors:
   Anna I. Krylov, C. David Sherrill, Steven R. Gwaltney,
   Edward F. C. Byrd (2000)
   Sergey V. Levchenko, Lyudmila V. Slipchenko, Tao Wang,
   Ana-Maria C. Cristian (2003)
   Piotr A. Pieniazek, C. Melania Oana, Evgeny Epifanovsky (2007)
   Prashant Manohar (2009)

 ------------------------------------------------------------------------------


 Allocating and initializing 3808MB of RAM...
 Calculation will run on 4 cores.


 Alpha MOs, Restricted
 -- Occupied --                  
-490.07 -490.07  -65.20  -65.20  -58.56  -58.56  -58.56  -58.56
  1 B1    1 A1    2 B1    2 A1    3 B1    3 A1    1 A2    1 B2                 
-58.560 -58.560 -15.750 -15.748  -9.881  -9.881  -7.496  -7.496
  4 A1    4 B1    5 A1    5 B1    6 B1    6 A1    7 B1    7 A1                 
 -7.485  -7.485  -7.485  -7.485  -3.236  -3.236  -3.232  -3.232
  2 A2    2 B2    8 B1    8 A1    9 B1    9 A1    3 A2    3 B2                 
 -3.231  -3.231  -3.218  -3.218  -3.218  -3.218  -1.471  -1.060
 10 B1   10 A1   11 B1    4 B2    4 A2   11 A1   12 A1   12 B1                 
 -1.036  -0.836  -0.681  -0.662  -0.638  -0.463  -0.454  -0.442
 13 A1   13 B1   14 A1   15 A1    5 B2   16 A1    5 A2    6 B2                 
 -0.436  -0.387
 14 B1   15 B1                                                                 
 -- Virtual --                   
 -0.048   0.072   0.074   0.078   0.093   0.098   0.099   0.123
 17 A1    6 A2   16 B1   18 A1   17 B1   19 A1    7 B2    7 A2                 
  0.127   0.153   0.171   0.188   0.196   0.229   0.241   0.272
 20 A1   18 B1   19 B1   21 A1    8 B2   20 B1   22 A1    8 A2                 
  0.300   0.311   0.372   0.512   0.519   0.533   0.534   0.540
 23 A1   21 B1   22 B1   24 A1   23 B1    9 B2   25 A1   24 B1                 
  0.574   0.645   0.672   0.725   0.739   0.752   0.759   0.769
  9 A2   25 B1   26 A1   10 B2   27 A1   11 B2   10 A2   11 A2                 
  0.776   0.806   0.822   0.935   0.954   0.964   0.969   1.029
 28 A1   26 B1   27 B1   28 B1   29 A1   30 A1   12 B2   31 A1                 
  1.085   1.088   1.105   1.276   1.312   1.559   1.902   1.945
 29 B1   12 A2   30 B1   31 B1   32 A1   32 B1   13 B2   33 A1                 
  1.981   2.050   2.209   2.253   2.273   2.306   2.327   2.453
 14 B2   34 A1   33 B1   13 A2   15 B2   34 B1   35 A1   14 A2                 
  2.569   2.727   2.734   3.071   3.139   3.419   4.097   4.101
 36 A1   35 B1   37 A1   15 A2   36 B1   37 B1   16 B2   38 A1                 
  4.364   4.406   4.469   4.512   4.521   4.521   4.532   4.550
 16 A2   38 B1   39 A1   17 B2   40 A1   17 A2   18 B2   39 B1                 
  4.564   4.598   4.629   4.823   4.847   5.179   7.059   7.230
 18 A2   41 A1   40 B1   42 A1   41 B1   42 B1   43 A1   43 B1                 
  8.168   8.188   8.192   8.209   8.286   8.288  36.504  37.220
 19 B2   19 A2   44 B1   44 A1   45 A1   45 B1   46 A1   46 B1                 
 49.351  49.489 293.843 293.865 293.867 293.885 293.979 293.986
 47 A1   47 B1   20 B2   20 A2   48 B1   48 A1   49 A1   49 B1                 
*******1028.438
 50 A1   50 B1                                                                 

 Beta MOs, Restricted
 -- Occupied --                  
-490.07 -490.07  -65.20  -65.20  -58.56  -58.56  -58.56  -58.56
  1 B1    1 A1    2 B1    2 A1    3 B1    3 A1    1 A2    1 B2                 
-58.560 -58.560 -15.750 -15.748  -9.881  -9.881  -7.496  -7.496
  4 A1    4 B1    5 A1    5 B1    6 B1    6 A1    7 B1    7 A1                 
 -7.485  -7.485  -7.485  -7.485  -3.236  -3.236  -3.232  -3.232
  2 A2    2 B2    8 B1    8 A1    9 B1    9 A1    3 A2    3 B2                 
 -3.231  -3.231  -3.218  -3.218  -3.218  -3.218  -1.471  -1.060
 10 B1   10 A1   11 B1    4 B2    4 A2   11 A1   12 A1   12 B1                 
 -1.036  -0.836  -0.681  -0.662  -0.638  -0.463  -0.454  -0.442
 13 A1   13 B1   14 A1   15 A1    5 B2   16 A1    5 A2    6 B2                 
 -0.436  -0.387
 14 B1   15 B1                                                                 
 -- Virtual --                   
 -0.048   0.072   0.074   0.078   0.093   0.098   0.099   0.123
 17 A1    6 A2   16 B1   18 A1   17 B1   19 A1    7 B2    7 A2                 
  0.127   0.153   0.171   0.188   0.196   0.229   0.241   0.272
 20 A1   18 B1   19 B1   21 A1    8 B2   20 B1   22 A1    8 A2                 
  0.300   0.311   0.372   0.512   0.519   0.533   0.534   0.540
 23 A1   21 B1   22 B1   24 A1   23 B1    9 B2   25 A1   24 B1                 
  0.574   0.645   0.672   0.725   0.739   0.752   0.759   0.769
  9 A2   25 B1   26 A1   10 B2   27 A1   11 B2   10 A2   11 A2                 
  0.776   0.806   0.822   0.935   0.954   0.964   0.969   1.029
 28 A1   26 B1   27 B1   28 B1   29 A1   30 A1   12 B2   31 A1                 
  1.085   1.088   1.105   1.276   1.312   1.559   1.902   1.945
 29 B1   12 A2   30 B1   31 B1   32 A1   32 B1   13 B2   33 A1                 
  1.981   2.050   2.209   2.253   2.273   2.306   2.327   2.453
 14 B2   34 A1   33 B1   13 A2   15 B2   34 B1   35 A1   14 A2                 
  2.569   2.727   2.734   3.071   3.139   3.419   4.097   4.101
 36 A1   35 B1   37 A1   15 A2   36 B1   37 B1   16 B2   38 A1                 
  4.364   4.406   4.469   4.512   4.521   4.521   4.532   4.550
 16 A2   38 B1   39 A1   17 B2   40 A1   17 A2   18 B2   39 B1                 
  4.564   4.598   4.629   4.823   4.847   5.179   7.059   7.230
 18 A2   41 A1   40 B1   42 A1   41 B1   42 B1   43 A1   43 B1                 
  8.168   8.188   8.192   8.209   8.286   8.288  36.504  37.220
 19 B2   19 A2   44 B1   44 A1   45 A1   45 B1   46 A1   46 B1                 
 49.351  49.489 293.843 293.865 293.867 293.885 293.979 293.986
 47 A1   47 B1   20 B2   20 A2   48 B1   48 A1   49 A1   49 B1                 
*******1028.438
 50 A1   50 B1                                                                 

 Occupation and symmetry of molecular orbitals

 Point group: C2v (4 irreducible representations).

                           A1   A2   B1   B2    All 
 ----------------------------------------------------
 All molecular orbitals:
  - Alpha                  50   20   50   20    140 
  - Beta                   50   20   50   20    140 
 ----------------------------------------------------
 Alpha orbitals:
  - Frozen occupied        8    2    8    2     20  
  - Active occupied        8    3    7    4     22  
  - Active virtual         34   15   35   14    98  
  - Frozen virtual         0    0    0    0     0   
 ----------------------------------------------------
 Beta orbitals:
  - Frozen occupied        8    2    8    2     20  
  - Active occupied        8    3    7    4     22  
  - Active virtual         34   15   35   14    98  
  - Frozen virtual         0    0    0    0     0   
 ----------------------------------------------------

 Import integrals:   CPU 0.00 s  wall 0.03 s

 Import integrals:   CPU 66.00 s  wall 46.07 s

 MP2 amplitudes:   CPU 0.90 s  wall 1.03 s

Running a double precision version
           CCSD T amplitudes will be solved using DIIS.

           Start     Size      MaxIter   EConv     TConv     
           3         7         100       1.00e-07  1.00e-05  
 ------------------------------------------------------------------------------
           Energy (a.u.)   Ediff      Tdiff       Comment
 ------------------------------------------------------------------------------
         -5254.46588490                           
     1   -5254.41622457   4.97e-02   8.41e-01     
     2   -5254.45275156   3.65e-02   1.18e-01     
     3   -5254.44774829   5.00e-03   6.06e-02     
     4   -5254.45162398   3.88e-03   2.40e-02     Switched to DIIS steps.
     5   -5254.45310646   1.48e-03   1.62e-02     
     6   -5254.45323171   1.25e-04   4.27e-03     
     7   -5254.45328494   5.32e-05   2.62e-03     
     8   -5254.45332476   3.98e-05   9.63e-04     
     9   -5254.45334074   1.60e-05   6.40e-04     
    10   -5254.45333792   2.82e-06   1.81e-04     
    11   -5254.45333925   1.32e-06   1.22e-04     
    12   -5254.45333823   1.01e-06   8.41e-05     
    13   -5254.45333830   6.17e-08   2.23e-05     
    14   -5254.45333820   9.39e-08   1.02e-05     
    15   -5254.45333798   2.19e-07   4.45e-06     
    16   -5254.45333792   6.27e-08   1.76e-06     
 ------------------------------------------------------------------------------
         -5254.45333792                           CCSD T converged.

End of double precision
 SCF energy                 = -5253.53611486
 MP2 energy                 = -5254.46588490
 CCSD correlation energy     =    -0.91722306
 CCSD total energy           = -5254.45333792

 CCSD  T1^2 = 0.0239  T2^2 = 0.3114  Leading amplitudes:

 Amplitude    Orbitals with energies
  0.0427       16 (A1) A                 ->    17 (A1) A                  
              -0.4629                         -0.0481                     
  0.0427       16 (A1) B                 ->    17 (A1) B                  
              -0.4629                         -0.0481                     
  0.0380       5 (A2) A                  ->    6 (A2) A                   
              -0.4535                          0.0724                     
  0.0380       5 (A2) B                  ->    6 (A2) B                   
              -0.4535                          0.0724                     

 Amplitude    Orbitals with energies
 -0.1444       15 (B1) A     15 (B1) B   ->    17 (A1) A     17 (A1) B    
              -0.3871       -0.3871           -0.0481       -0.0481       
  0.1444       15 (B1) A     15 (B1) B   ->    17 (A1) B     17 (A1) A    
              -0.3871       -0.3871           -0.0481       -0.0481       
  0.1444       15 (B1) B     15 (B1) A   ->    17 (A1) A     17 (A1) B    
              -0.3871       -0.3871           -0.0481       -0.0481       
 -0.1444       15 (B1) B     15 (B1) A   ->    17 (A1) B     17 (A1) A    
              -0.3871       -0.3871           -0.0481       -0.0481       

 Computing CCSD intemediates for later calculations in double precision
 Finished.

Running a double precision version
           CCSD Lambda amplitudes will be solved using DIIS.
           Start     Size      MaxIter   EConv     LConv     
           3         7         100       1.00e-07  1.00e-05  
 ------------------------------------------------------------------------------
            Enorm      Ldiff       Comment
 ------------------------------------------------------------------------------
     1     7.28e-02   5.62e-02     
     2     1.61e-02   2.81e-03     
     3     7.13e-03   3.18e-03     
     4     4.18e-03   1.08e-03     Switched to DIIS steps.
     5     1.79e-03   9.85e-04     
     6     1.10e-03   4.24e-04     
     7     4.08e-04   2.16e-04     
     8     1.82e-04   3.53e-05     
     9     9.01e-05   9.46e-06     
    10     5.26e-05   2.80e-06     
    11     2.33e-05   3.96e-06     
    12     8.64e-06   1.41e-06     
    13     3.64e-06   1.86e-07     
    14     1.49e-06   1.48e-07     
    15     8.15e-07   1.67e-07     
    16     4.13e-07   1.05e-07     
    17     2.40e-07   7.19e-08     
    18     1.24e-07   3.88e-08     
    19     6.53e-08   1.75e-08     
 ------------------------------------------------------------------------------
                                   CCSD Lambda converged.

 Computing density matrices in double precision...
           Orbital response amplitudes will be solved using DIIS.
           Start     Size      MaxIter   EConv     LConv     
           3         7         100       1.00e-06  1.00e-06  
 ------------------------------------------------------------------------------
            Enorm      Ldiff       Comment
 ------------------------------------------------------------------------------
     1     1.36e-01   7.34e-04     
     2     1.62e-01   2.03e-02     
     3     2.44e-01   5.61e-02     
     4     2.09e-02   1.23e-01     Switched to DIIS steps.
     5     2.61e-03   1.41e-03     
     6     4.47e-04   2.07e-04     
     7     1.95e-04   8.28e-05     
     8     1.99e-05   1.56e-05     
     9     7.22e-06   4.41e-06     
    10     1.96e-06   3.09e-07     
    11     4.84e-07   3.10e-07     
 ------------------------------------------------------------------------------
                                   Orbital response converged.

 Computing density matrices... Done.
 CCSD calculation:   CPU 417.53 s  wall 276.86 s

Current path: /canmo/ccsd/grad/
/g1_bb_aa
/g1_bb_bb
/g1_o1o1
/g1_o1o2
/g1_o1v1
/g1_o2v1
/g1_v1v1
/g1p_bb_aa
/g1p_bb_bb
/g1s_bb_aa
/g1s_bb_bb
/g2_o1o1o1o1
/g2_o1o1o1v1
/g2_o1o1v1v1
/g2_o1v1o1v1
/g2_o1v1v1v1
/g2_v1v1v1v1
/w_bb_aa
/w_bb_bb
 Transferring MO TPDM to AO TPDM
 Transferring g2_o1o1o1o1
 Transferring g2_o1o1o1v1
 Transferring g2_o1o1v1v1
 Transferring g2_o1v1o1v1
 Transferring g2_o1v1v1v1
 Transferring g2_v1v1v1v1
 Adding separable TPDM
 Computing TPDM gradient
 --------------------------------------------------------
 2e gradient
  Atom          X               Y               Z
 --------------------------------------------------------
    1        -43.255013        0.000000      -18.252939  
    2        -15.819421       -0.000000       18.252939  
    3         15.819421        0.000000       18.252939  
    4         43.255013       -0.000000      -18.252939  
 --------------------------------------------------------
 --------------------------------------------------------
 Final gradient
  Atom          X               Y               Z
 --------------------------------------------------------
    1        -43.255013        0.000000      -18.252939  
    2        -15.819421       -0.000000       18.252939  
    3         15.819421        0.000000       18.252939  
    4         43.255013       -0.000000      -18.252939  
 --------------------------------------------------------
 Analytic gradient from two-electron contribution:   CPU 1406.55 s  wall 619.00 s

 Total ccman2 time:   CPU 1896.28 s  wall 959.19 s


 --------------------------------------------------------------
             Orbital Energies (a.u.) and Symmetries
 --------------------------------------------------------------

 Alpha MOs, Restricted
 -- Occupied --                  
-490.07  -65.20  -58.56  -58.56  -15.75   -9.88   -7.50   -7.48
  1 A1    2 A1    3 A1    4 A1    5 A1    6 A1    7 A1    8 A1                 
-58.561  -7.485-490.070 -65.202 -58.563 -58.560 -15.748  -9.881
  1 A2    2 A2    1 B1    2 B1    3 B1    4 B1    5 B1    6 B1                 
 -7.496  -7.485 -58.561  -7.485  -3.236  -3.231  -3.218  -1.471
  7 B1    8 B1    1 B2    2 B2    9 A1   10 A1   11 A1   12 A1                 
 -1.036  -0.681  -0.662  -0.463  -3.232  -3.218  -0.454  -3.236
 13 A1   14 A1   15 A1   16 A1    3 A2    4 A2    5 A2    9 B1                 
 -3.231  -3.218  -1.060  -0.836  -0.436  -0.387  -3.232  -3.218
 10 B1   11 B1   12 B1   13 B1   14 B1   15 B1    3 B2    4 B2                 
 -0.638  -0.442
  5 B2    6 B2                                                                 
 -- Virtual --                   
 -0.048   0.078   0.098   0.127   0.188   0.241   0.300   0.512
 17 A1   18 A1   19 A1   20 A1   21 A1   22 A1   23 A1   24 A1                 
  0.534   0.672   0.739   0.776   0.954   0.964   1.029   1.312
 25 A1   26 A1   27 A1   28 A1   29 A1   30 A1   31 A1   32 A1                 
  1.945   2.050   2.327   2.569   2.734   4.101   4.469   4.521
 33 A1   34 A1   35 A1   36 A1   37 A1   38 A1   39 A1   40 A1                 
  4.598   4.823   7.059   8.209   8.286  36.504  49.351 293.885
 41 A1   42 A1   43 A1   44 A1   45 A1   46 A1   47 A1   48 A1                 
293.9791028.268   0.072   0.123   0.272   0.574   0.759   0.769
 49 A1   50 A1    6 A2    7 A2    8 A2    9 A2   10 A2   11 A2                 
  1.088   2.253   2.453   3.071   4.364   4.521   4.564   8.188
 12 A2   13 A2   14 A2   15 A2   16 A2   17 A2   18 A2   19 A2                 
293.865   0.074   0.093   0.153   0.171   0.229   0.311   0.372
 20 A2   16 B1   17 B1   18 B1   19 B1   20 B1   21 B1   22 B1                 
  0.519   0.540   0.645   0.806   0.822   0.935   1.085   1.105
 23 B1   24 B1   25 B1   26 B1   27 B1   28 B1   29 B1   30 B1                 
  1.276   1.559   2.209   2.306   2.727   3.139   3.419   4.406
 31 B1   32 B1   33 B1   34 B1   35 B1   36 B1   37 B1   38 B1                 
  4.550   4.629   4.847   5.179   7.230   8.192   8.288  37.220
 39 B1   40 B1   41 B1   42 B1   43 B1   44 B1   45 B1   46 B1                 
 49.489 293.867 293.9861028.438   0.099   0.196   0.533   0.725
 47 B1   48 B1   49 B1   50 B1    7 B2    8 B2    9 B2   10 B2                 
  0.752   0.969   1.902   1.981   2.273   4.097   4.512   4.532
 11 B2   12 B2   13 B2   14 B2   15 B2   16 B2   17 B2   18 B2                 
  8.168 293.843
 19 B2   20 B2                                                                 

 Beta MOs, Restricted
 -- Occupied --                  
-490.07  -65.20  -58.56  -58.56  -15.75   -9.88   -7.50   -7.48
  1 A1    2 A1    3 A1    4 A1    5 A1    6 A1    7 A1    8 A1                 
-58.561  -7.485-490.070 -65.202 -58.563 -58.560 -15.748  -9.881
  1 A2    2 A2    1 B1    2 B1    3 B1    4 B1    5 B1    6 B1                 
 -7.496  -7.485 -58.561  -7.485  -3.236  -3.231  -3.218  -1.471
  7 B1    8 B1    1 B2    2 B2    9 A1   10 A1   11 A1   12 A1                 
 -1.036  -0.681  -0.662  -0.463  -3.232  -3.218  -0.454  -3.236
 13 A1   14 A1   15 A1   16 A1    3 A2    4 A2    5 A2    9 B1                 
 -3.231  -3.218  -1.060  -0.836  -0.436  -0.387  -3.232  -3.218
 10 B1   11 B1   12 B1   13 B1   14 B1   15 B1    3 B2    4 B2                 
 -0.638  -0.442
  5 B2    6 B2                                                                 
 -- Virtual --                   
 -0.048   0.078   0.098   0.127   0.188   0.241   0.300   0.512
 17 A1   18 A1   19 A1   20 A1   21 A1   22 A1   23 A1   24 A1                 
  0.534   0.672   0.739   0.776   0.954   0.964   1.029   1.312
 25 A1   26 A1   27 A1   28 A1   29 A1   30 A1   31 A1   32 A1                 
  1.945   2.050   2.327   2.569   2.734   4.101   4.469   4.521
 33 A1   34 A1   35 A1   36 A1   37 A1   38 A1   39 A1   40 A1                 
  4.598   4.823   7.059   8.209   8.286  36.504  49.351 293.885
 41 A1   42 A1   43 A1   44 A1   45 A1   46 A1   47 A1   48 A1                 
293.9791028.268   0.072   0.123   0.272   0.574   0.759   0.769
 49 A1   50 A1    6 A2    7 A2    8 A2    9 A2   10 A2   11 A2                 
  1.088   2.253   2.453   3.071   4.364   4.521   4.564   8.188
 12 A2   13 A2   14 A2   15 A2   16 A2   17 A2   18 A2   19 A2                 
293.865   0.074   0.093   0.153   0.171   0.229   0.311   0.372
 20 A2   16 B1   17 B1   18 B1   19 B1   20 B1   21 B1   22 B1                 
  0.519   0.540   0.645   0.806   0.822   0.935   1.085   1.105
 23 B1   24 B1   25 B1   26 B1   27 B1   28 B1   29 B1   30 B1                 
  1.276   1.559   2.209   2.306   2.727   3.139   3.419   4.406
 31 B1   32 B1   33 B1   34 B1   35 B1   36 B1   37 B1   38 B1                 
  4.550   4.629   4.847   5.179   7.230   8.192   8.288  37.220
 39 B1   40 B1   41 B1   42 B1   43 B1   44 B1   45 B1   46 B1                 
 49.489 293.867 293.9861028.438   0.099   0.196   0.533   0.725
 47 B1   48 B1   49 B1   50 B1    7 B2    8 B2    9 B2   10 B2                 
  0.752   0.969   1.902   1.981   2.273   4.097   4.512   4.532
 11 B2   12 B2   13 B2   14 B2   15 B2   16 B2   17 B2   18 B2                 
  8.168 293.843
 19 B2   20 B2                                                                 
 --------------------------------------------------------------

          Ground-State Mulliken Net Atomic Charges

     Atom                 Charge (a.u.)
  ----------------------------------------
      1 Br                   -0.042074
      2 N                     0.042074
      3 N                     0.042074
      4 Br                   -0.042074
  ----------------------------------------
  Sum of atomic charges =     0.000000

 -----------------------------------------------------------------
                    Cartesian Multipole Moments
 -----------------------------------------------------------------
    Charge (ESU x 10^10)
                -0.0000
    Dipole Moment (Debye)
         X      -0.0000      Y       0.0000      Z       0.4471
       Tot       0.4471
    Quadrupole Moments (Debye-Ang)
        XX     -48.4588     XY      -0.0000     YY     -48.1298
        XZ       0.0000     YZ       0.0000     ZZ     -47.5944
    Octopole Moments (Debye-Ang^2)
       XXX       0.0000    XXY       0.0000    XYY       0.0000
       YYY       0.0000    XXZ      14.0581    XYZ      -0.0000
       YYZ       3.5227    XZZ       0.0000    YZZ       0.0000
       ZZZ      20.9295
    Hexadecapole Moments (Debye-Ang^3)
      XXXX    -751.3211   XXXY      -0.0000   XXYY    -139.0525
      XYYY      -0.0000   YYYY     -56.2150   XXXZ       0.0000
      XXYZ       0.0000   XYYZ       0.0000   YYYZ       0.0000
      XXZZ    -150.0073   XYZZ       0.0000   YYZZ     -41.6115
      XZZZ       0.0000   YZZZ       0.0000   ZZZZ    -206.5499
 -----------------------------------------------------------------
 DrvMan completing analytic gradient of the correlated energy
 Correlated dipole moment
            1
    1  -0.0000000
    2   0.0000000
    3   0.1758930
 Energy read as -5254.453337921
 Full Analytical Gradient: (in a.u., or Hartree/Bohr)
             1             2             3             4
    1    0.00091053    0.00158696   -0.00158696   -0.00091053
    2    0.00000000    0.00000000   -0.00000000    0.00000000
    3    0.00083094   -0.00083094   -0.00083094    0.00083094
 Gradient time:  CPU 0.26 s  wall 1.89 s
 Geometry Optimization Parameters
   NAtoms,    NIC,     NZ,  NCons,   NDum,   NFix, NCnnct, MaxDiis
        4      14       4       0       0       0       0       0

 Cartesian Hessian Update
 Hessian Updated using BFGS Update


** GEOMETRY OPTIMIZATION IN DELOCALIZED INTERNAL COORDINATES **
   Searching for a Minimum

   Optimization Cycle:   4

                       Coordinates (Angstroms)
     ATOM                X               Y               Z
      1  Br        1.7512328379    0.0000000000    0.2835107555
      2  N         0.5882673995    0.0000000000   -1.4054038460
      3  N        -0.5882673995    0.0000000000   -1.4054038460
      4  Br       -1.7512328379    0.0000000000    0.2835107555
   Point Group: c2v   Number of degrees of freedom:     3


   Energy is  -5254.453337921

 Hessian Updated using BFGS Update

  3 Hessian modes will be used to form the next step
  Hessian Eigenvalues:
     0.028366    0.390628    1.374371

 Minimum Search - Taking Simple RFO Step
 Searching for Lamda that Minimizes Along All modes
 Value Taken    Lamda =  -0.00006579
 Step Taken.  Stepsize is  0.045253

                             Maximum     Tolerance    Cnvgd?
         Gradient           0.002622      0.000300      NO
         Displacement       0.035834      0.001200      NO
         Energy change     -0.000103      0.000001      NO


 New Cartesian Coordinates Obtained by Inverse Iteration

 Displacement from previous Coordinates is:  0.038031
 ----------------------------------------------------------------
             Standard Nuclear Orientation (Angstroms)
    I     Atom           X                Y                Z
 ----------------------------------------------------------------
    1      Br      1.7394807654     0.0000000000     0.2779531358
    2      N       0.5898867548     0.0000000000    -1.3998462263
    3      N      -0.5898867548     0.0000000000    -1.3998462263
    4      Br     -1.7394807654     0.0000000000     0.2779531358
 ----------------------------------------------------------------
 Molecular Point Group                 C2v   NOp =  4
 Largest Abelian Subgroup              C2v   NOp =  4
 Nuclear Repulsion Energy =   426.1257965521 hartrees
 There are       42 alpha and       42 beta electrons
 Applying Cartesian multipole field
    Component          Value
    ---------          -----
     (2,0,0)        1.00000E-11
     (0,2,0)        2.00000E-11
     (0,0,2)       -3.00000E-11
 Nucleus-field energy     =     0.0000000042 hartrees
 Requested basis set is 6-311++G(d,p)
 There are 50 shells and 140 basis functions
 A cutoff of  1.0D-14 yielded   1078 shell pairs
 There are      9093 function pairs (     10180 Cartesian)
 Smallest overlap matrix eigenvalue = 1.43E-04
 Guess MOs from SCF MO coefficient file

 -----------------------------------------------------------------------
  General SCF calculation program by
  Eric Jon Sundstrom, Paul Horn, Yuezhi Mao, Dmitri Zuev, Alec White,
  David Stuck, Shaama M.S., Shane Yost, Joonho Lee, David Small,
  Daniel Levine, Susi Lehtola, Hugh Burton, Evgeny Epifanovsky
 -----------------------------------------------------------------------
 Hartree-Fock
 using 4 threads for integral computing
 -------------------------------------------------------
 OpenMP Integral computing Module                
 Release: version 2.0, May 2017, Q-Chem Inc. Pleasanton 
 -------------------------------------------------------
 A restricted SCF calculation will be
 performed using DIIS
 SCF converges when DIIS error is below 1.0e-08
 ---------------------------------------
  Cycle       Energy         DIIS error
 ---------------------------------------
    1   -5253.5368253737      1.89e-04  
    2   -5253.5369700980      5.74e-05  
    3   -5253.5369947776      2.82e-05  
    4   -5253.5370000269      1.53e-05  
    5   -5253.5370019480      5.23e-06  
    6   -5253.5370022276      1.55e-06  
    7   -5253.5370022411      4.67e-07  
    8   -5253.5370022421      1.47e-07  
    9   -5253.5370022424      4.38e-08  
   10   -5253.5370022424      1.59e-08  
   11   -5253.5370022424      5.76e-09  Convergence criterion met
 ---------------------------------------
 SCF time:   CPU 16.71s  wall 9.00s 
 SCF   energy in the final basis set =    -5253.5370022424
 Total energy in the final basis set =    -5253.5370022424


 ------------------------------------------------------------------------------

   CCMAN2: suite of methods based on coupled cluster
           and equation of motion theories.

   Components:
   * libvmm-1.3-trunk
     by Evgeny Epifanovsky, Ilya Kaliman.
   * libtensor-2.5-trunk
     by Evgeny Epifanovsky, Michael Wormit, Dmitry Zuev, Sam Manzer, 
        Ilya Kaliman.
   * libcc-2.5-trunk
     by Evgeny Epifanovsky, Arik Landau, Tomasz Kus, Kirill Khistyaev, 
        Dmitry Zuev, Prashant Manohar, Xintian Feng, Anna Krylov, 
        Matthew Goldey, Alec White, Thomas Jagau, Kaushik Nanda, 
        Anastasia Gunina, Alexander Kunitsa, Joonho Lee.

   CCMAN original authors:
   Anna I. Krylov, C. David Sherrill, Steven R. Gwaltney,
   Edward F. C. Byrd (2000)
   Sergey V. Levchenko, Lyudmila V. Slipchenko, Tao Wang,
   Ana-Maria C. Cristian (2003)
   Piotr A. Pieniazek, C. Melania Oana, Evgeny Epifanovsky (2007)
   Prashant Manohar (2009)

 ------------------------------------------------------------------------------


 Allocating and initializing 3808MB of RAM...
 Calculation will run on 4 cores.


 Alpha MOs, Restricted
 -- Occupied --                  
-490.07 -490.07  -65.20  -65.20  -58.56  -58.56  -58.56  -58.56
  1 B1    1 A1    2 B1    2 A1    3 B1    3 A1    1 A2    1 B2                 
-58.561 -58.561 -15.749 -15.747  -9.882  -9.882  -7.497  -7.497
  4 A1    4 B1    5 A1    5 B1    6 B1    6 A1    7 B1    7 A1                 
 -7.486  -7.486  -7.485  -7.485  -3.237  -3.237  -3.232  -3.232
  2 A2    2 B2    8 B1    8 A1    9 B1    9 A1    3 A2    3 B2                 
 -3.232  -3.232  -3.218  -3.218  -3.218  -3.218  -1.469  -1.064
 10 B1   10 A1   11 B1    4 B2    4 A2   11 A1   12 A1   12 B1                 
 -1.038  -0.836  -0.681  -0.662  -0.637  -0.463  -0.454  -0.442
 13 A1   13 B1   14 A1   15 A1    5 B2   16 A1    5 A2    6 B2                 
 -0.436  -0.389
 14 B1   15 B1                                                                 
 -- Virtual --                   
 -0.042   0.072   0.074   0.077   0.093   0.098   0.099   0.123
 17 A1    6 A2   16 B1   18 A1   17 B1   19 A1    7 B2    7 A2                 
  0.127   0.154   0.172   0.188   0.197   0.230   0.241   0.273
 20 A1   18 B1   19 B1   21 A1    8 B2   20 B1   22 A1    8 A2                 
  0.300   0.312   0.372   0.513   0.518   0.532   0.535   0.540
 23 A1   21 B1   22 B1   24 A1   23 B1    9 B2   25 A1   24 B1                 
  0.574   0.645   0.668   0.724   0.740   0.751   0.761   0.769
  9 A2   25 B1   26 A1   10 B2   27 A1   11 B2   10 A2   11 A2                 
  0.777   0.809   0.823   0.938   0.959   0.968   0.971   1.033
 28 A1   26 B1   27 B1   28 B1   29 A1   30 A1   12 B2   31 A1                 
  1.084   1.090   1.113   1.272   1.311   1.558   1.901   1.948
 29 B1   12 A2   30 B1   31 B1   32 A1   32 B1   13 B2   33 A1                 
  1.984   2.060   2.214   2.251   2.274   2.307   2.329   2.456
 14 B2   34 A1   33 B1   13 A2   15 B2   34 B1   35 A1   14 A2                 
  2.574   2.731   2.733   3.068   3.140   3.415   4.097   4.102
 36 A1   37 A1   35 B1   15 A2   36 B1   37 B1   16 B2   38 A1                 
  4.364   4.403   4.466   4.511   4.520   4.521   4.534   4.550
 16 A2   38 B1   39 A1   17 B2   40 A1   17 A2   18 B2   39 B1                 
  4.566   4.597   4.634   4.832   4.856   5.185   7.061   7.235
 18 A2   41 A1   40 B1   42 A1   41 B1   42 B1   43 A1   43 B1                 
  8.168   8.188   8.193   8.210   8.286   8.289  36.508  37.208
 19 B2   19 A2   44 B1   44 A1   45 A1   45 B1   46 A1   46 B1                 
 49.353  49.493 293.843 293.865 293.868 293.886 293.981 293.988
 47 A1   47 B1   20 B2   20 A2   48 B1   48 A1   49 A1   49 B1                 
*******1028.443
 50 A1   50 B1                                                                 

 Beta MOs, Restricted
 -- Occupied --                  
-490.07 -490.07  -65.20  -65.20  -58.56  -58.56  -58.56  -58.56
  1 B1    1 A1    2 B1    2 A1    3 B1    3 A1    1 A2    1 B2                 
-58.561 -58.561 -15.749 -15.747  -9.882  -9.882  -7.497  -7.497
  4 A1    4 B1    5 A1    5 B1    6 B1    6 A1    7 B1    7 A1                 
 -7.486  -7.486  -7.485  -7.485  -3.237  -3.237  -3.232  -3.232
  2 A2    2 B2    8 B1    8 A1    9 B1    9 A1    3 A2    3 B2                 
 -3.232  -3.232  -3.218  -3.218  -3.218  -3.218  -1.469  -1.064
 10 B1   10 A1   11 B1    4 B2    4 A2   11 A1   12 A1   12 B1                 
 -1.038  -0.836  -0.681  -0.662  -0.637  -0.463  -0.454  -0.442
 13 A1   13 B1   14 A1   15 A1    5 B2   16 A1    5 A2    6 B2                 
 -0.436  -0.389
 14 B1   15 B1                                                                 
 -- Virtual --                   
 -0.042   0.072   0.074   0.077   0.093   0.098   0.099   0.123
 17 A1    6 A2   16 B1   18 A1   17 B1   19 A1    7 B2    7 A2                 
  0.127   0.154   0.172   0.188   0.197   0.230   0.241   0.273
 20 A1   18 B1   19 B1   21 A1    8 B2   20 B1   22 A1    8 A2                 
  0.300   0.312   0.372   0.513   0.518   0.532   0.535   0.540
 23 A1   21 B1   22 B1   24 A1   23 B1    9 B2   25 A1   24 B1                 
  0.574   0.645   0.668   0.724   0.740   0.751   0.761   0.769
  9 A2   25 B1   26 A1   10 B2   27 A1   11 B2   10 A2   11 A2                 
  0.777   0.809   0.823   0.938   0.959   0.968   0.971   1.033
 28 A1   26 B1   27 B1   28 B1   29 A1   30 A1   12 B2   31 A1                 
  1.084   1.090   1.113   1.272   1.311   1.558   1.901   1.948
 29 B1   12 A2   30 B1   31 B1   32 A1   32 B1   13 B2   33 A1                 
  1.984   2.060   2.214   2.251   2.274   2.307   2.329   2.456
 14 B2   34 A1   33 B1   13 A2   15 B2   34 B1   35 A1   14 A2                 
  2.574   2.731   2.733   3.068   3.140   3.415   4.097   4.102
 36 A1   37 A1   35 B1   15 A2   36 B1   37 B1   16 B2   38 A1                 
  4.364   4.403   4.466   4.511   4.520   4.521   4.534   4.550
 16 A2   38 B1   39 A1   17 B2   40 A1   17 A2   18 B2   39 B1                 
  4.566   4.597   4.634   4.832   4.856   5.185   7.061   7.235
 18 A2   41 A1   40 B1   42 A1   41 B1   42 B1   43 A1   43 B1                 
  8.168   8.188   8.193   8.210   8.286   8.289  36.508  37.208
 19 B2   19 A2   44 B1   44 A1   45 A1   45 B1   46 A1   46 B1                 
 49.353  49.493 293.843 293.865 293.868 293.886 293.981 293.988
 47 A1   47 B1   20 B2   20 A2   48 B1   48 A1   49 A1   49 B1                 
*******1028.443
 50 A1   50 B1                                                                 

 Occupation and symmetry of molecular orbitals

 Point group: C2v (4 irreducible representations).

                           A1   A2   B1   B2    All 
 ----------------------------------------------------
 All molecular orbitals:
  - Alpha                  50   20   50   20    140 
  - Beta                   50   20   50   20    140 
 ----------------------------------------------------
 Alpha orbitals:
  - Frozen occupied        8    2    8    2     20  
  - Active occupied        8    3    7    4     22  
  - Active virtual         34   15   35   14    98  
  - Frozen virtual         0    0    0    0     0   
 ----------------------------------------------------
 Beta orbitals:
  - Frozen occupied        8    2    8    2     20  
  - Active occupied        8    3    7    4     22  
  - Active virtual         34   15   35   14    98  
  - Frozen virtual         0    0    0    0     0   
 ----------------------------------------------------

 Import integrals:   CPU 0.00 s  wall 0.00 s

 Import integrals:   CPU 66.48 s  wall 42.42 s

 MP2 amplitudes:   CPU 0.90 s  wall 1.01 s

Running a double precision version
           CCSD T amplitudes will be solved using DIIS.

           Start     Size      MaxIter   EConv     TConv     
           3         7         100       1.00e-07  1.00e-05  
 ------------------------------------------------------------------------------
           Energy (a.u.)   Ediff      Tdiff       Comment
 ------------------------------------------------------------------------------
         -5254.46573060                           
     1   -5254.41661037   4.91e-02   8.39e-01     
     2   -5254.45276853   3.62e-02   1.18e-01     
     3   -5254.44789801   4.87e-03   5.93e-02     
     4   -5254.45169107   3.79e-03   2.38e-02     Switched to DIIS steps.
     5   -5254.45314404   1.45e-03   1.57e-02     
     6   -5254.45326851   1.24e-04   4.18e-03     
     7   -5254.45332138   5.29e-05   2.58e-03     
     8   -5254.45335863   3.73e-05   9.23e-04     
     9   -5254.45337248   1.39e-05   5.96e-04     
    10   -5254.45337009   2.39e-06   1.64e-04     
    11   -5254.45337113   1.04e-06   1.09e-04     
    12   -5254.45337031   8.22e-07   7.39e-05     
    13   -5254.45337038   6.73e-08   2.06e-05     
    14   -5254.45337029   8.38e-08   9.22e-06     
 ------------------------------------------------------------------------------
         -5254.45337029                           CCSD T converged.

End of double precision
 SCF energy                 = -5253.53700224
 MP2 energy                 = -5254.46573060
 CCSD correlation energy     =    -0.91636805
 CCSD total energy           = -5254.45337029

 CCSD  T1^2 = 0.0236  T2^2 = 0.3083  Leading amplitudes:

 Amplitude    Orbitals with energies
  0.0414       16 (A1) A                 ->    17 (A1) A                  
              -0.4634                         -0.0417                     
  0.0414       16 (A1) B                 ->    17 (A1) B                  
              -0.4634                         -0.0417                     
 -0.0389       5 (A2) A                  ->    6 (A2) A                   
              -0.4543                          0.0718                     
 -0.0389       5 (A2) B                  ->    6 (A2) B                   
              -0.4543                          0.0718                     

 Amplitude    Orbitals with energies
 -0.1344       15 (B1) A     15 (B1) B   ->    17 (A1) A     17 (A1) B    
              -0.3889       -0.3889           -0.0417       -0.0417       
  0.1344       15 (B1) A     15 (B1) B   ->    17 (A1) B     17 (A1) A    
              -0.3889       -0.3889           -0.0417       -0.0417       
  0.1344       15 (B1) B     15 (B1) A   ->    17 (A1) A     17 (A1) B    
              -0.3889       -0.3889           -0.0417       -0.0417       
 -0.1344       15 (B1) B     15 (B1) A   ->    17 (A1) B     17 (A1) A    
              -0.3889       -0.3889           -0.0417       -0.0417       

 Computing CCSD intemediates for later calculations in double precision
 Finished.

Running a double precision version
           CCSD Lambda amplitudes will be solved using DIIS.
           Start     Size      MaxIter   EConv     LConv     
           3         7         100       1.00e-07  1.00e-05  
 ------------------------------------------------------------------------------
            Enorm      Ldiff       Comment
 ------------------------------------------------------------------------------
     1     7.04e-02   5.44e-02     
     2     1.58e-02   3.03e-03     
     3     6.97e-03   3.00e-03     
     4     4.15e-03   1.09e-03     Switched to DIIS steps.
     5     1.76e-03   9.48e-04     
     6     1.07e-03   4.18e-04     
     7     3.82e-04   2.08e-04     
     8     1.66e-04   3.12e-05     
     9     8.07e-05   7.75e-06     
    10     4.70e-05   2.10e-06     
    11     2.14e-05   3.22e-06     
    12     8.02e-06   1.23e-06     
    13     3.34e-06   1.36e-07     
    14     1.34e-06   1.45e-07     
    15     7.43e-07   1.50e-07     
    16     3.74e-07   9.17e-08     
    17     2.13e-07   6.34e-08     
    18     1.07e-07   3.46e-08     
    19     5.47e-08   1.46e-08     
 ------------------------------------------------------------------------------
                                   CCSD Lambda converged.

 Computing density matrices in double precision...
           Orbital response amplitudes will be solved using DIIS.
           Start     Size      MaxIter   EConv     LConv     
           3         7         100       1.00e-06  1.00e-06  
 ------------------------------------------------------------------------------
            Enorm      Ldiff       Comment
 ------------------------------------------------------------------------------
     1     1.36e-01   6.37e-04     
     2     1.61e-01   1.95e-02     
     3     2.41e-01   5.51e-02     
     4     2.08e-02   1.21e-01     Switched to DIIS steps.
     5     2.59e-03   1.37e-03     
     6     4.62e-04   1.99e-04     
     7     2.02e-04   9.02e-05     
     8     2.20e-05   1.79e-05     
     9     7.52e-06   5.01e-06     
    10     2.26e-06   3.98e-07     
    11     4.69e-07   3.66e-07     
 ------------------------------------------------------------------------------
                                   Orbital response converged.

 Computing density matrices... Done.
 CCSD calculation:   CPU 391.10 s  wall 277.96 s

Current path: /canmo/ccsd/grad/
/g1_bb_aa
/g1_bb_bb
/g1_o1o1
/g1_o1o2
/g1_o1v1
/g1_o2v1
/g1_v1v1
/g1p_bb_aa
/g1p_bb_bb
/g1s_bb_aa
/g1s_bb_bb
/g2_o1o1o1o1
/g2_o1o1o1v1
/g2_o1o1v1v1
/g2_o1v1o1v1
/g2_o1v1v1v1
/g2_v1v1v1v1
/w_bb_aa
/w_bb_bb
 Transferring MO TPDM to AO TPDM
 Transferring g2_o1o1o1o1
 Transferring g2_o1o1o1v1
 Transferring g2_o1o1v1v1
 Transferring g2_o1v1o1v1
 Transferring g2_o1v1v1v1
 Transferring g2_v1v1v1v1
 Adding separable TPDM
 Computing TPDM gradient
 --------------------------------------------------------
 2e gradient
  Atom          X               Y               Z
 --------------------------------------------------------
    1        -43.800359        0.000000      -18.529841  
    2        -15.541611       -0.000000       18.529841  
    3         15.541611       -0.000000       18.529841  
    4         43.800359        0.000000      -18.529841  
 --------------------------------------------------------
 --------------------------------------------------------
 Final gradient
  Atom          X               Y               Z
 --------------------------------------------------------
    1        -43.800359        0.000000      -18.529841  
    2        -15.541611       -0.000000       18.529841  
    3         15.541611       -0.000000       18.529841  
    4         43.800359        0.000000      -18.529841  
 --------------------------------------------------------
 Analytic gradient from two-electron contribution:   CPU 1411.83 s  wall 626.26 s

 Total ccman2 time:   CPU 1875.25 s  wall 959.83 s


 --------------------------------------------------------------
             Orbital Energies (a.u.) and Symmetries
 --------------------------------------------------------------

 Alpha MOs, Restricted
 -- Occupied --                  
-490.07  -65.20  -58.56  -58.56  -15.75   -9.88   -7.50   -7.49
  1 A1    2 A1    3 A1    4 A1    5 A1    6 A1    7 A1    8 A1                 
-58.561  -7.486-490.070 -65.203 -58.563 -58.561 -15.747  -9.882
  1 A2    2 A2    1 B1    2 B1    3 B1    4 B1    5 B1    6 B1                 
 -7.497  -7.485 -58.561  -7.486  -3.237  -3.232  -3.218  -1.469
  7 B1    8 B1    1 B2    2 B2    9 A1   10 A1   11 A1   12 A1                 
 -1.038  -0.681  -0.662  -0.463  -3.232  -3.218  -0.454  -3.237
 13 A1   14 A1   15 A1   16 A1    3 A2    4 A2    5 A2    9 B1                 
 -3.232  -3.218  -1.064  -0.836  -0.436  -0.389  -3.232  -3.218
 10 B1   11 B1   12 B1   13 B1   14 B1   15 B1    3 B2    4 B2                 
 -0.637  -0.442
  5 B2    6 B2                                                                 
 -- Virtual --                   
 -0.042   0.077   0.098   0.127   0.188   0.241   0.300   0.513
 17 A1   18 A1   19 A1   20 A1   21 A1   22 A1   23 A1   24 A1                 
  0.535   0.668   0.740   0.777   0.959   0.968   1.033   1.311
 25 A1   26 A1   27 A1   28 A1   29 A1   30 A1   31 A1   32 A1                 
  1.948   2.060   2.329   2.574   2.731   4.102   4.466   4.520
 33 A1   34 A1   35 A1   36 A1   37 A1   38 A1   39 A1   40 A1                 
  4.597   4.832   7.061   8.210   8.286  36.508  49.353 293.886
 41 A1   42 A1   43 A1   44 A1   45 A1   46 A1   47 A1   48 A1                 
293.9811028.269   0.072   0.123   0.273   0.574   0.761   0.769
 49 A1   50 A1    6 A2    7 A2    8 A2    9 A2   10 A2   11 A2                 
  1.090   2.251   2.456   3.068   4.364   4.521   4.566   8.188
 12 A2   13 A2   14 A2   15 A2   16 A2   17 A2   18 A2   19 A2                 
293.865   0.074   0.093   0.154   0.172   0.230   0.312   0.372
 20 A2   16 B1   17 B1   18 B1   19 B1   20 B1   21 B1   22 B1                 
  0.518   0.540   0.645   0.809   0.823   0.938   1.084   1.113
 23 B1   24 B1   25 B1   26 B1   27 B1   28 B1   29 B1   30 B1                 
  1.272   1.558   2.214   2.307   2.733   3.140   3.415   4.403
 31 B1   32 B1   33 B1   34 B1   35 B1   36 B1   37 B1   38 B1                 
  4.550   4.634   4.856   5.185   7.235   8.193   8.289  37.208
 39 B1   40 B1   41 B1   42 B1   43 B1   44 B1   45 B1   46 B1                 
 49.493 293.868 293.9881028.443   0.099   0.197   0.532   0.724
 47 B1   48 B1   49 B1   50 B1    7 B2    8 B2    9 B2   10 B2                 
  0.751   0.971   1.901   1.984   2.274   4.097   4.511   4.534
 11 B2   12 B2   13 B2   14 B2   15 B2   16 B2   17 B2   18 B2                 
  8.168 293.843
 19 B2   20 B2                                                                 

 Beta MOs, Restricted
 -- Occupied --                  
-490.07  -65.20  -58.56  -58.56  -15.75   -9.88   -7.50   -7.49
  1 A1    2 A1    3 A1    4 A1    5 A1    6 A1    7 A1    8 A1                 
-58.561  -7.486-490.070 -65.203 -58.563 -58.561 -15.747  -9.882
  1 A2    2 A2    1 B1    2 B1    3 B1    4 B1    5 B1    6 B1                 
 -7.497  -7.485 -58.561  -7.486  -3.237  -3.232  -3.218  -1.469
  7 B1    8 B1    1 B2    2 B2    9 A1   10 A1   11 A1   12 A1                 
 -1.038  -0.681  -0.662  -0.463  -3.232  -3.218  -0.454  -3.237
 13 A1   14 A1   15 A1   16 A1    3 A2    4 A2    5 A2    9 B1                 
 -3.232  -3.218  -1.064  -0.836  -0.436  -0.389  -3.232  -3.218
 10 B1   11 B1   12 B1   13 B1   14 B1   15 B1    3 B2    4 B2                 
 -0.637  -0.442
  5 B2    6 B2                                                                 
 -- Virtual --                   
 -0.042   0.077   0.098   0.127   0.188   0.241   0.300   0.513
 17 A1   18 A1   19 A1   20 A1   21 A1   22 A1   23 A1   24 A1                 
  0.535   0.668   0.740   0.777   0.959   0.968   1.033   1.311
 25 A1   26 A1   27 A1   28 A1   29 A1   30 A1   31 A1   32 A1                 
  1.948   2.060   2.329   2.574   2.731   4.102   4.466   4.520
 33 A1   34 A1   35 A1   36 A1   37 A1   38 A1   39 A1   40 A1                 
  4.597   4.832   7.061   8.210   8.286  36.508  49.353 293.886
 41 A1   42 A1   43 A1   44 A1   45 A1   46 A1   47 A1   48 A1                 
293.9811028.269   0.072   0.123   0.273   0.574   0.761   0.769
 49 A1   50 A1    6 A2    7 A2    8 A2    9 A2   10 A2   11 A2                 
  1.090   2.251   2.456   3.068   4.364   4.521   4.566   8.188
 12 A2   13 A2   14 A2   15 A2   16 A2   17 A2   18 A2   19 A2                 
293.865   0.074   0.093   0.154   0.172   0.230   0.312   0.372
 20 A2   16 B1   17 B1   18 B1   19 B1   20 B1   21 B1   22 B1                 
  0.518   0.540   0.645   0.809   0.823   0.938   1.084   1.113
 23 B1   24 B1   25 B1   26 B1   27 B1   28 B1   29 B1   30 B1                 
  1.272   1.558   2.214   2.307   2.733   3.140   3.415   4.403
 31 B1   32 B1   33 B1   34 B1   35 B1   36 B1   37 B1   38 B1                 
  4.550   4.634   4.856   5.185   7.235   8.193   8.289  37.208
 39 B1   40 B1   41 B1   42 B1   43 B1   44 B1   45 B1   46 B1                 
 49.493 293.868 293.9881028.443   0.099   0.197   0.532   0.724
 47 B1   48 B1   49 B1   50 B1    7 B2    8 B2    9 B2   10 B2                 
  0.751   0.971   1.901   1.984   2.274   4.097   4.511   4.534
 11 B2   12 B2   13 B2   14 B2   15 B2   16 B2   17 B2   18 B2                 
  8.168 293.843
 19 B2   20 B2                                                                 
 --------------------------------------------------------------

          Ground-State Mulliken Net Atomic Charges

     Atom                 Charge (a.u.)
  ----------------------------------------
      1 Br                   -0.039715
      2 N                     0.039715
      3 N                     0.039715
      4 Br                   -0.039715
  ----------------------------------------
  Sum of atomic charges =    -0.000000

 -----------------------------------------------------------------
                    Cartesian Multipole Moments
 -----------------------------------------------------------------
    Charge (ESU x 10^10)
                -0.0000
    Dipole Moment (Debye)
         X       0.0000      Y      -0.0000      Z       0.5232
       Tot       0.5232
    Quadrupole Moments (Debye-Ang)
        XX     -48.3509     XY       0.0000     YY     -48.0897
        XZ       0.0000     YZ       0.0000     ZZ     -47.7459
    Octopole Moments (Debye-Ang^2)
       XXX       0.0000    XXY       0.0000    XYY       0.0000
       YYY      -0.0000    XXZ      14.2055    XYZ      -0.0000
       YYZ       3.7058    XZZ      -0.0000    YZZ      -0.0000
       ZZZ      21.7498
    Hexadecapole Moments (Debye-Ang^3)
      XXXX    -741.4706   XXXY       0.0000   XXYY    -137.3455
      XYYY       0.0000   YYYY     -56.0872   XXXZ       0.0000
      XXYZ       0.0000   XYYZ       0.0000   YYYZ       0.0000
      XXZZ    -148.4290   XYZZ       0.0000   YYZZ     -41.3622
      XZZZ       0.0000   YZZZ       0.0000   ZZZZ    -205.7462
 -----------------------------------------------------------------
 DrvMan completing analytic gradient of the correlated energy
 Correlated dipole moment
            1
    1   0.0000000
    2  -0.0000000
    3   0.2058416
 Energy read as -5254.453370292
 Full Analytical Gradient: (in a.u., or Hartree/Bohr)
             1             2             3             4
    1    0.00019354    0.00189823   -0.00189823   -0.00019354
    2    0.00000000   -0.00000000    0.00000000   -0.00000000
    3   -0.00003398    0.00003398    0.00003398   -0.00003398
 Gradient time:  CPU 0.26 s  wall 2.78 s
 Geometry Optimization Parameters
   NAtoms,    NIC,     NZ,  NCons,   NDum,   NFix, NCnnct, MaxDiis
        4      14       4       0       0       0       0       0

 Cartesian Hessian Update
 Hessian Updated using BFGS Update


** GEOMETRY OPTIMIZATION IN DELOCALIZED INTERNAL COORDINATES **
   Searching for a Minimum

   Optimization Cycle:   5

                       Coordinates (Angstroms)
     ATOM                X               Y               Z
      1  Br        1.7394807654    0.0000000000    0.2779531358
      2  N         0.5898867548    0.0000000000   -1.3998462263
      3  N        -0.5898867548    0.0000000000   -1.3998462263
      4  Br       -1.7394807654    0.0000000000    0.2779531358
   Point Group: c2v   Number of degrees of freedom:     3


   Energy is  -5254.453370292

 Hessian Updated using BFGS Update

  3 Hessian modes will be used to form the next step
  Hessian Eigenvalues:
     0.033954    0.387116    1.240092

 Minimum Search - Taking Simple RFO Step
 Searching for Lamda that Minimizes Along All modes
 Value Taken    Lamda =  -0.00000498
 Step Taken.  Stepsize is  0.004420

                             Maximum     Tolerance    Cnvgd?
         Gradient           0.001344      0.000300      NO
         Displacement       0.004008      0.001200      NO
         Energy change     -0.000032      0.000001      NO


 New Cartesian Coordinates Obtained by Inverse Iteration

 Displacement from previous Coordinates is:  0.005025
 ----------------------------------------------------------------
             Standard Nuclear Orientation (Angstroms)
    I     Atom           X                Y                Z
 ----------------------------------------------------------------
    1      Br      1.7384164563     0.0000000000     0.2789780520
    2      N       0.5893372270     0.0000000000    -1.4008711425
    3      N      -0.5893372270     0.0000000000    -1.4008711425
    4      Br     -1.7384164563     0.0000000000     0.2789780520
 ----------------------------------------------------------------
 Molecular Point Group                 C2v   NOp =  4
 Largest Abelian Subgroup              C2v   NOp =  4
 Nuclear Repulsion Energy =   426.1761025527 hartrees
 There are       42 alpha and       42 beta electrons
 Applying Cartesian multipole field
    Component          Value
    ---------          -----
     (2,0,0)        1.00000E-11
     (0,2,0)        2.00000E-11
     (0,0,2)       -3.00000E-11
 Nucleus-field energy     =     0.0000000042 hartrees
 Requested basis set is 6-311++G(d,p)
 There are 50 shells and 140 basis functions
 A cutoff of  1.0D-14 yielded   1078 shell pairs
 There are      9093 function pairs (     10180 Cartesian)
 Smallest overlap matrix eigenvalue = 1.42E-04
 Guess MOs from SCF MO coefficient file

 -----------------------------------------------------------------------
  General SCF calculation program by
  Eric Jon Sundstrom, Paul Horn, Yuezhi Mao, Dmitri Zuev, Alec White,
  David Stuck, Shaama M.S., Shane Yost, Joonho Lee, David Small,
  Daniel Levine, Susi Lehtola, Hugh Burton, Evgeny Epifanovsky
 -----------------------------------------------------------------------
 Hartree-Fock
 using 4 threads for integral computing
 -------------------------------------------------------
 OpenMP Integral computing Module                
 Release: version 2.0, May 2017, Q-Chem Inc. Pleasanton 
 -------------------------------------------------------
 A restricted SCF calculation will be
 performed using DIIS
 SCF converges when DIIS error is below 1.0e-08
 ---------------------------------------
  Cycle       Energy         DIIS error
 ---------------------------------------
    1   -5253.5370331869      2.95e-05  
    2   -5253.5370359423      8.03e-06  
    3   -5253.5370364010      4.76e-06  
    4   -5253.5370365290      2.13e-06  
    5   -5253.5370365763      9.28e-07  
    6   -5253.5370365854      2.94e-07  
    7   -5253.5370365863      8.01e-08  
    8   -5253.5370365864      3.52e-08  
    9   -5253.5370365864      1.37e-08  
   10   -5253.5370365864      3.37e-09  Convergence criterion met
 ---------------------------------------
 SCF time:   CPU 15.17s  wall 9.00s 
 SCF   energy in the final basis set =    -5253.5370365864
 Total energy in the final basis set =    -5253.5370365864


 ------------------------------------------------------------------------------

   CCMAN2: suite of methods based on coupled cluster
           and equation of motion theories.

   Components:
   * libvmm-1.3-trunk
     by Evgeny Epifanovsky, Ilya Kaliman.
   * libtensor-2.5-trunk
     by Evgeny Epifanovsky, Michael Wormit, Dmitry Zuev, Sam Manzer, 
        Ilya Kaliman.
   * libcc-2.5-trunk
     by Evgeny Epifanovsky, Arik Landau, Tomasz Kus, Kirill Khistyaev, 
        Dmitry Zuev, Prashant Manohar, Xintian Feng, Anna Krylov, 
        Matthew Goldey, Alec White, Thomas Jagau, Kaushik Nanda, 
        Anastasia Gunina, Alexander Kunitsa, Joonho Lee.

   CCMAN original authors:
   Anna I. Krylov, C. David Sherrill, Steven R. Gwaltney,
   Edward F. C. Byrd (2000)
   Sergey V. Levchenko, Lyudmila V. Slipchenko, Tao Wang,
   Ana-Maria C. Cristian (2003)
   Piotr A. Pieniazek, C. Melania Oana, Evgeny Epifanovsky (2007)
   Prashant Manohar (2009)

 ------------------------------------------------------------------------------


 Allocating and initializing 3808MB of RAM...
 Calculation will run on 4 cores.


 Alpha MOs, Restricted
 -- Occupied --                  
-490.07 -490.07  -65.20  -65.20  -58.56  -58.56  -58.56  -58.56
  1 B1    1 A1    2 B1    2 A1    3 B1    3 A1    1 A2    1 B2                 
-58.561 -58.561 -15.749 -15.747  -9.881  -9.881  -7.497  -7.497
  4 A1    4 B1    5 A1    5 B1    6 B1    6 A1    7 B1    7 A1                 
 -7.485  -7.485  -7.485  -7.485  -3.237  -3.237  -3.232  -3.232
  2 A2    2 B2    8 B1    8 A1    9 B1    9 A1    3 A2    3 B2                 
 -3.231  -3.231  -3.218  -3.218  -3.218  -3.218  -1.469  -1.063
 10 B1   10 A1   11 B1    4 B2    4 A2   11 A1   12 A1   12 B1                 
 -1.038  -0.836  -0.681  -0.663  -0.637  -0.463  -0.454  -0.442
 13 A1   13 B1   14 A1   15 A1    5 B2   16 A1    5 A2    6 B2                 
 -0.436  -0.389
 14 B1   15 B1                                                                 
 -- Virtual --                   
 -0.042   0.072   0.074   0.077   0.093   0.098   0.099   0.123
 17 A1    6 A2   16 B1   18 A1   17 B1   19 A1    7 B2    7 A2                 
  0.127   0.154   0.172   0.188   0.196   0.230   0.241   0.273
 20 A1   18 B1   19 B1   21 A1    8 B2   20 B1   22 A1    8 A2                 
  0.300   0.312   0.373   0.513   0.517   0.532   0.535   0.540
 23 A1   21 B1   22 B1   24 A1   23 B1    9 B2   25 A1   24 B1                 
  0.574   0.645   0.668   0.724   0.740   0.751   0.761   0.769
  9 A2   25 B1   26 A1   10 B2   27 A1   11 B2   10 A2   11 A2                 
  0.777   0.810   0.823   0.939   0.959   0.968   0.971   1.032
 28 A1   26 B1   27 B1   28 B1   29 A1   30 A1   12 B2   31 A1                 
  1.084   1.089   1.112   1.273   1.311   1.558   1.901   1.948
 29 B1   12 A2   30 B1   31 B1   32 A1   32 B1   13 B2   33 A1                 
  1.983   2.059   2.213   2.251   2.274   2.307   2.329   2.456
 14 B2   34 A1   33 B1   13 A2   15 B2   34 B1   35 A1   14 A2                 
  2.574   2.732   2.734   3.069   3.140   3.416   4.097   4.102
 36 A1   37 A1   35 B1   15 A2   36 B1   37 B1   16 B2   38 A1                 
  4.364   4.404   4.468   4.511   4.520   4.521   4.533   4.551
 16 A2   38 B1   39 A1   17 B2   40 A1   17 A2   18 B2   39 B1                 
  4.566   4.597   4.634   4.831   4.855   5.183   7.061   7.235
 18 A2   41 A1   40 B1   42 A1   41 B1   42 B1   43 A1   43 B1                 
  8.169   8.188   8.193   8.210   8.286   8.289  36.507  37.213
 19 B2   19 A2   44 B1   44 A1   45 A1   45 B1   46 A1   46 B1                 
 49.352  49.493 293.844 293.865 293.868 293.886 293.981 293.988
 47 A1   47 B1   20 B2   20 A2   48 B1   48 A1   49 A1   49 B1                 
*******1028.443
 50 A1   50 B1                                                                 

 Beta MOs, Restricted
 -- Occupied --                  
-490.07 -490.07  -65.20  -65.20  -58.56  -58.56  -58.56  -58.56
  1 B1    1 A1    2 B1    2 A1    3 B1    3 A1    1 A2    1 B2                 
-58.561 -58.561 -15.749 -15.747  -9.881  -9.881  -7.497  -7.497
  4 A1    4 B1    5 A1    5 B1    6 B1    6 A1    7 B1    7 A1                 
 -7.485  -7.485  -7.485  -7.485  -3.237  -3.237  -3.232  -3.232
  2 A2    2 B2    8 B1    8 A1    9 B1    9 A1    3 A2    3 B2                 
 -3.231  -3.231  -3.218  -3.218  -3.218  -3.218  -1.469  -1.063
 10 B1   10 A1   11 B1    4 B2    4 A2   11 A1   12 A1   12 B1                 
 -1.038  -0.836  -0.681  -0.663  -0.637  -0.463  -0.454  -0.442
 13 A1   13 B1   14 A1   15 A1    5 B2   16 A1    5 A2    6 B2                 
 -0.436  -0.389
 14 B1   15 B1                                                                 
 -- Virtual --                   
 -0.042   0.072   0.074   0.077   0.093   0.098   0.099   0.123
 17 A1    6 A2   16 B1   18 A1   17 B1   19 A1    7 B2    7 A2                 
  0.127   0.154   0.172   0.188   0.196   0.230   0.241   0.273
 20 A1   18 B1   19 B1   21 A1    8 B2   20 B1   22 A1    8 A2                 
  0.300   0.312   0.373   0.513   0.517   0.532   0.535   0.540
 23 A1   21 B1   22 B1   24 A1   23 B1    9 B2   25 A1   24 B1                 
  0.574   0.645   0.668   0.724   0.740   0.751   0.761   0.769
  9 A2   25 B1   26 A1   10 B2   27 A1   11 B2   10 A2   11 A2                 
  0.777   0.810   0.823   0.939   0.959   0.968   0.971   1.032
 28 A1   26 B1   27 B1   28 B1   29 A1   30 A1   12 B2   31 A1                 
  1.084   1.089   1.112   1.273   1.311   1.558   1.901   1.948
 29 B1   12 A2   30 B1   31 B1   32 A1   32 B1   13 B2   33 A1                 
  1.983   2.059   2.213   2.251   2.274   2.307   2.329   2.456
 14 B2   34 A1   33 B1   13 A2   15 B2   34 B1   35 A1   14 A2                 
  2.574   2.732   2.734   3.069   3.140   3.416   4.097   4.102
 36 A1   37 A1   35 B1   15 A2   36 B1   37 B1   16 B2   38 A1                 
  4.364   4.404   4.468   4.511   4.520   4.521   4.533   4.551
 16 A2   38 B1   39 A1   17 B2   40 A1   17 A2   18 B2   39 B1                 
  4.566   4.597   4.634   4.831   4.855   5.183   7.061   7.235
 18 A2   41 A1   40 B1   42 A1   41 B1   42 B1   43 A1   43 B1                 
  8.169   8.188   8.193   8.210   8.286   8.289  36.507  37.213
 19 B2   19 A2   44 B1   44 A1   45 A1   45 B1   46 A1   46 B1                 
 49.352  49.493 293.844 293.865 293.868 293.886 293.981 293.988
 47 A1   47 B1   20 B2   20 A2   48 B1   48 A1   49 A1   49 B1                 
*******1028.443
 50 A1   50 B1                                                                 

 Occupation and symmetry of molecular orbitals

 Point group: C2v (4 irreducible representations).

                           A1   A2   B1   B2    All 
 ----------------------------------------------------
 All molecular orbitals:
  - Alpha                  50   20   50   20    140 
  - Beta                   50   20   50   20    140 
 ----------------------------------------------------
 Alpha orbitals:
  - Frozen occupied        8    2    8    2     20  
  - Active occupied        8    3    7    4     22  
  - Active virtual         34   15   35   14    98  
  - Frozen virtual         0    0    0    0     0   
 ----------------------------------------------------
 Beta orbitals:
  - Frozen occupied        8    2    8    2     20  
  - Active occupied        8    3    7    4     22  
  - Active virtual         34   15   35   14    98  
  - Frozen virtual         0    0    0    0     0   
 ----------------------------------------------------

 Import integrals:   CPU 0.00 s  wall 0.00 s

 Import integrals:   CPU 66.44 s  wall 49.72 s

 MP2 amplitudes:   CPU 0.90 s  wall 1.05 s

Running a double precision version
           CCSD T amplitudes will be solved using DIIS.

           Start     Size      MaxIter   EConv     TConv     
           3         7         100       1.00e-07  1.00e-05  
 ------------------------------------------------------------------------------
           Energy (a.u.)   Ediff      Tdiff       Comment
 ------------------------------------------------------------------------------
         -5254.46572268                           
     1   -5254.41662484   4.91e-02   8.39e-01     
     2   -5254.45276520   3.61e-02   1.18e-01     
     3   -5254.44790232   4.86e-03   5.94e-02     
     4   -5254.45169460   3.79e-03   2.37e-02     Switched to DIIS steps.
     5   -5254.45314757   1.45e-03   1.57e-02     
     6   -5254.45327147   1.24e-04   4.18e-03     
     7   -5254.45332415   5.27e-05   2.58e-03     
     8   -5254.45336158   3.74e-05   9.25e-04     
     9   -5254.45337554   1.40e-05   5.99e-04     
    10   -5254.45337312   2.41e-06   1.65e-04     
    11   -5254.45337418   1.06e-06   1.10e-04     
    12   -5254.45337335   8.38e-07   7.44e-05     
    13   -5254.45337341   6.61e-08   2.06e-05     
    14   -5254.45337333   8.47e-08   9.25e-06     
 ------------------------------------------------------------------------------
         -5254.45337333                           CCSD T converged.

End of double precision
 SCF energy                 = -5253.53703659
 MP2 energy                 = -5254.46572268
 CCSD correlation energy     =    -0.91633674
 CCSD total energy           = -5254.45337333

 CCSD  T1^2 = 0.0236  T2^2 = 0.3084  Leading amplitudes:

 Amplitude    Orbitals with energies
  0.0415       16 (A1) A                 ->    17 (A1) A                  
              -0.4635                         -0.0424                     
  0.0415       16 (A1) B                 ->    17 (A1) B                  
              -0.4635                         -0.0424                     
 -0.0388       5 (A2) A                  ->    6 (A2) A                   
              -0.4541                          0.0721                     
 -0.0388       5 (A2) B                  ->    6 (A2) B                   
              -0.4541                          0.0721                     

 Amplitude    Orbitals with energies
 -0.1353       15 (B1) A     15 (B1) B   ->    17 (A1) A     17 (A1) B    
              -0.3886       -0.3886           -0.0424       -0.0424       
  0.1353       15 (B1) A     15 (B1) B   ->    17 (A1) B     17 (A1) A    
              -0.3886       -0.3886           -0.0424       -0.0424       
  0.1353       15 (B1) B     15 (B1) A   ->    17 (A1) A     17 (A1) B    
              -0.3886       -0.3886           -0.0424       -0.0424       
 -0.1353       15 (B1) B     15 (B1) A   ->    17 (A1) B     17 (A1) A    
              -0.3886       -0.3886           -0.0424       -0.0424       

 Computing CCSD intemediates for later calculations in double precision
 Finished.

Running a double precision version
           CCSD Lambda amplitudes will be solved using DIIS.
           Start     Size      MaxIter   EConv     LConv     
           3         7         100       1.00e-07  1.00e-05  
 ------------------------------------------------------------------------------
            Enorm      Ldiff       Comment
 ------------------------------------------------------------------------------
     1     7.06e-02   5.45e-02     
     2     1.58e-02   3.01e-03     
     3     6.98e-03   3.01e-03     
     4     4.14e-03   1.09e-03     Switched to DIIS steps.
     5     1.76e-03   9.50e-04     
     6     1.07e-03   4.17e-04     
     7     3.84e-04   2.08e-04     
     8     1.67e-04   3.14e-05     
     9     8.14e-05   7.87e-06     
    10     4.74e-05   2.16e-06     
    11     2.15e-05   3.28e-06     
    12     8.04e-06   1.24e-06     
    13     3.35e-06   1.38e-07     
    14     1.35e-06   1.44e-07     
    15     7.45e-07   1.52e-07     
    16     3.75e-07   9.26e-08     
    17     2.14e-07   6.38e-08     
    18     1.08e-07   3.48e-08     
    19     5.53e-08   1.48e-08     
 ------------------------------------------------------------------------------
                                   CCSD Lambda converged.

 Computing density matrices in double precision...
           Orbital response amplitudes will be solved using DIIS.
           Start     Size      MaxIter   EConv     LConv     
           3         7         100       1.00e-06  1.00e-06  
 ------------------------------------------------------------------------------
            Enorm      Ldiff       Comment
 ------------------------------------------------------------------------------
     1     1.36e-01   6.83e-04     
     2     1.61e-01   1.95e-02     
     3     2.41e-01   5.51e-02     
     4     2.08e-02   1.21e-01     Switched to DIIS steps.
     5     2.59e-03   1.38e-03     
     6     4.60e-04   2.00e-04     
     7     2.01e-04   8.91e-05     
     8     2.17e-05   1.77e-05     
     9     7.49e-06   4.93e-06     
    10     2.22e-06   3.91e-07     
    11     4.69e-07   3.61e-07     
 ------------------------------------------------------------------------------
                                   Orbital response converged.

 Computing density matrices... Done.
 CCSD calculation:   CPU 391.90 s  wall 269.73 s

Current path: /canmo/ccsd/grad/
/g1_bb_aa
/g1_bb_bb
/g1_o1o1
/g1_o1o2
/g1_o1v1
/g1_o2v1
/g1_v1v1
/g1p_bb_aa
/g1p_bb_bb
/g1s_bb_aa
/g1s_bb_bb
/g2_o1o1o1o1
/g2_o1o1o1v1
/g2_o1o1v1v1
/g2_o1v1o1v1
/g2_o1v1v1v1
/g2_v1v1v1v1
/w_bb_aa
/w_bb_bb
 Transferring MO TPDM to AO TPDM
 Transferring g2_o1o1o1o1
 Transferring g2_o1o1o1v1
 Transferring g2_o1o1v1v1
 Transferring g2_o1v1o1v1
 Transferring g2_o1v1v1v1
 Transferring g2_v1v1v1v1
 Adding separable TPDM
 Computing TPDM gradient
 --------------------------------------------------------
 2e gradient
  Atom          X               Y               Z
 --------------------------------------------------------
    1        -43.793860        0.000000      -18.524165  
    2        -15.599116       -0.000000       18.524165  
    3         15.599116       -0.000000       18.524165  
    4         43.793860        0.000000      -18.524165  
 --------------------------------------------------------
 --------------------------------------------------------
 Final gradient
  Atom          X               Y               Z
 --------------------------------------------------------
    1        -43.793860        0.000000      -18.524165  
    2        -15.599116       -0.000000       18.524165  
    3         15.599116       -0.000000       18.524165  
    4         43.793860        0.000000      -18.524165  
 --------------------------------------------------------
 Analytic gradient from two-electron contribution:   CPU 1420.95 s  wall 613.26 s

 Total ccman2 time:   CPU 1885.28 s  wall 944.31 s


 --------------------------------------------------------------
             Orbital Energies (a.u.) and Symmetries
 --------------------------------------------------------------

 Alpha MOs, Restricted
 -- Occupied --                  
-490.07  -65.20  -58.56  -58.56  -15.75   -9.88   -7.50   -7.49
  1 A1    2 A1    3 A1    4 A1    5 A1    6 A1    7 A1    8 A1                 
-58.561  -7.485-490.070 -65.203 -58.563 -58.561 -15.747  -9.881
  1 A2    2 A2    1 B1    2 B1    3 B1    4 B1    5 B1    6 B1                 
 -7.497  -7.485 -58.561  -7.485  -3.237  -3.231  -3.218  -1.469
  7 B1    8 B1    1 B2    2 B2    9 A1   10 A1   11 A1   12 A1                 
 -1.038  -0.681  -0.663  -0.463  -3.232  -3.218  -0.454  -3.237
 13 A1   14 A1   15 A1   16 A1    3 A2    4 A2    5 A2    9 B1                 
 -3.231  -3.218  -1.063  -0.836  -0.436  -0.389  -3.232  -3.218
 10 B1   11 B1   12 B1   13 B1   14 B1   15 B1    3 B2    4 B2                 
 -0.637  -0.442
  5 B2    6 B2                                                                 
 -- Virtual --                   
 -0.042   0.077   0.098   0.127   0.188   0.241   0.300   0.513
 17 A1   18 A1   19 A1   20 A1   21 A1   22 A1   23 A1   24 A1                 
  0.535   0.668   0.740   0.777   0.959   0.968   1.032   1.311
 25 A1   26 A1   27 A1   28 A1   29 A1   30 A1   31 A1   32 A1                 
  1.948   2.059   2.329   2.574   2.732   4.102   4.468   4.520
 33 A1   34 A1   35 A1   36 A1   37 A1   38 A1   39 A1   40 A1                 
  4.597   4.831   7.061   8.210   8.286  36.507  49.352 293.886
 41 A1   42 A1   43 A1   44 A1   45 A1   46 A1   47 A1   48 A1                 
293.9811028.269   0.072   0.123   0.273   0.574   0.761   0.769
 49 A1   50 A1    6 A2    7 A2    8 A2    9 A2   10 A2   11 A2                 
  1.089   2.251   2.456   3.069   4.364   4.521   4.566   8.188
 12 A2   13 A2   14 A2   15 A2   16 A2   17 A2   18 A2   19 A2                 
293.865   0.074   0.093   0.154   0.172   0.230   0.312   0.373
 20 A2   16 B1   17 B1   18 B1   19 B1   20 B1   21 B1   22 B1                 
  0.517   0.540   0.645   0.810   0.823   0.939   1.084   1.112
 23 B1   24 B1   25 B1   26 B1   27 B1   28 B1   29 B1   30 B1                 
  1.273   1.558   2.213   2.307   2.734   3.140   3.416   4.404
 31 B1   32 B1   33 B1   34 B1   35 B1   36 B1   37 B1   38 B1                 
  4.551   4.634   4.855   5.183   7.235   8.193   8.289  37.213
 39 B1   40 B1   41 B1   42 B1   43 B1   44 B1   45 B1   46 B1                 
 49.493 293.868 293.9881028.443   0.099   0.196   0.532   0.724
 47 B1   48 B1   49 B1   50 B1    7 B2    8 B2    9 B2   10 B2                 
  0.751   0.971   1.901   1.983   2.274   4.097   4.511   4.533
 11 B2   12 B2   13 B2   14 B2   15 B2   16 B2   17 B2   18 B2                 
  8.169 293.844
 19 B2   20 B2                                                                 

 Beta MOs, Restricted
 -- Occupied --                  
-490.07  -65.20  -58.56  -58.56  -15.75   -9.88   -7.50   -7.49
  1 A1    2 A1    3 A1    4 A1    5 A1    6 A1    7 A1    8 A1                 
-58.561  -7.485-490.070 -65.203 -58.563 -58.561 -15.747  -9.881
  1 A2    2 A2    1 B1    2 B1    3 B1    4 B1    5 B1    6 B1                 
 -7.497  -7.485 -58.561  -7.485  -3.237  -3.231  -3.218  -1.469
  7 B1    8 B1    1 B2    2 B2    9 A1   10 A1   11 A1   12 A1                 
 -1.038  -0.681  -0.663  -0.463  -3.232  -3.218  -0.454  -3.237
 13 A1   14 A1   15 A1   16 A1    3 A2    4 A2    5 A2    9 B1                 
 -3.231  -3.218  -1.063  -0.836  -0.436  -0.389  -3.232  -3.218
 10 B1   11 B1   12 B1   13 B1   14 B1   15 B1    3 B2    4 B2                 
 -0.637  -0.442
  5 B2    6 B2                                                                 
 -- Virtual --                   
 -0.042   0.077   0.098   0.127   0.188   0.241   0.300   0.513
 17 A1   18 A1   19 A1   20 A1   21 A1   22 A1   23 A1   24 A1                 
  0.535   0.668   0.740   0.777   0.959   0.968   1.032   1.311
 25 A1   26 A1   27 A1   28 A1   29 A1   30 A1   31 A1   32 A1                 
  1.948   2.059   2.329   2.574   2.732   4.102   4.468   4.520
 33 A1   34 A1   35 A1   36 A1   37 A1   38 A1   39 A1   40 A1                 
  4.597   4.831   7.061   8.210   8.286  36.507  49.352 293.886
 41 A1   42 A1   43 A1   44 A1   45 A1   46 A1   47 A1   48 A1                 
293.9811028.269   0.072   0.123   0.273   0.574   0.761   0.769
 49 A1   50 A1    6 A2    7 A2    8 A2    9 A2   10 A2   11 A2                 
  1.089   2.251   2.456   3.069   4.364   4.521   4.566   8.188
 12 A2   13 A2   14 A2   15 A2   16 A2   17 A2   18 A2   19 A2                 
293.865   0.074   0.093   0.154   0.172   0.230   0.312   0.373
 20 A2   16 B1   17 B1   18 B1   19 B1   20 B1   21 B1   22 B1                 
  0.517   0.540   0.645   0.810   0.823   0.939   1.084   1.112
 23 B1   24 B1   25 B1   26 B1   27 B1   28 B1   29 B1   30 B1                 
  1.273   1.558   2.213   2.307   2.734   3.140   3.416   4.404
 31 B1   32 B1   33 B1   34 B1   35 B1   36 B1   37 B1   38 B1                 
  4.551   4.634   4.855   5.183   7.235   8.193   8.289  37.213
 39 B1   40 B1   41 B1   42 B1   43 B1   44 B1   45 B1   46 B1                 
 49.493 293.868 293.9881028.443   0.099   0.196   0.532   0.724
 47 B1   48 B1   49 B1   50 B1    7 B2    8 B2    9 B2   10 B2                 
  0.751   0.971   1.901   1.983   2.274   4.097   4.511   4.533
 11 B2   12 B2   13 B2   14 B2   15 B2   16 B2   17 B2   18 B2                 
  8.169 293.844
 19 B2   20 B2                                                                 
 --------------------------------------------------------------

          Ground-State Mulliken Net Atomic Charges

     Atom                 Charge (a.u.)
  ----------------------------------------
      1 Br                   -0.039995
      2 N                     0.039995
      3 N                     0.039995
      4 Br                   -0.039995
  ----------------------------------------
  Sum of atomic charges =     0.000000

 -----------------------------------------------------------------
                    Cartesian Multipole Moments
 -----------------------------------------------------------------
    Charge (ESU x 10^10)
                -0.0000
    Dipole Moment (Debye)
         X       0.0000      Y      -0.0000      Z       0.5150
       Tot       0.5150
    Quadrupole Moments (Debye-Ang)
        XX     -48.3760     XY       0.0000     YY     -48.0914
        XZ       0.0000     YZ       0.0000     ZZ     -47.7202
    Octopole Moments (Debye-Ang^2)
       XXX       0.0000    XXY       0.0000    XYY      -0.0000
       YYY      -0.0000    XXZ      14.1572    XYZ       0.0000
       YYZ       3.6711    XZZ      -0.0000    YZZ       0.0000
       ZZZ      21.6334
    Hexadecapole Moments (Debye-Ang^3)
      XXXX    -740.9278   XXXY       0.0000   XXYY    -137.2219
      XYYY       0.0000   YYYY     -56.0961   XXXZ       0.0000
      XXYZ       0.0000   XYYZ       0.0000   YYYZ       0.0000
      XXZZ    -148.3259   XYZZ       0.0000   YYZZ     -41.4012
      XZZZ      -0.0000   YZZZ       0.0000   ZZZZ    -205.9120
 -----------------------------------------------------------------
 DrvMan completing analytic gradient of the correlated energy
 Correlated dipole moment
            1
    1   0.0000000
    2  -0.0000000
    3   0.2026281
 Energy read as -5254.453373327
 Full Analytical Gradient: (in a.u., or Hartree/Bohr)
             1             2             3             4
    1    0.00006186    0.00049163   -0.00049163   -0.00006186
    2    0.00000000   -0.00000000   -0.00000000    0.00000000
    3    0.00002089   -0.00002089   -0.00002089    0.00002089
 Gradient time:  CPU 0.29 s  wall 2.33 s
 Geometry Optimization Parameters
   NAtoms,    NIC,     NZ,  NCons,   NDum,   NFix, NCnnct, MaxDiis
        4      14       4       0       0       0       0       0

 Cartesian Hessian Update
 Hessian Updated using BFGS Update


** GEOMETRY OPTIMIZATION IN DELOCALIZED INTERNAL COORDINATES **
   Searching for a Minimum

   Optimization Cycle:   6

                       Coordinates (Angstroms)
     ATOM                X               Y               Z
      1  Br        1.7384164563    0.0000000000    0.2789780520
      2  N         0.5893372270    0.0000000000   -1.4008711425
      3  N        -0.5893372270    0.0000000000   -1.4008711425
      4  Br       -1.7384164563    0.0000000000    0.2789780520
   Point Group: c2v   Number of degrees of freedom:     3


   Energy is  -5254.453373327

 Hessian Updated using BFGS Update

  3 Hessian modes will be used to form the next step
  Hessian Eigenvalues:
     0.035331    0.386220    0.928881

 Minimum Search - Taking Simple RFO Step
 Searching for Lamda that Minimizes Along All modes
 Value Taken    Lamda =   0.00000000
 Step Taken.  Stepsize is  0.000673

                             Maximum     Tolerance    Cnvgd?
         Gradient           0.000389      0.000300      NO
         Displacement       0.000457      0.001200     YES
         Energy change     -0.000003      0.000001      NO


 New Cartesian Coordinates Obtained by Inverse Iteration

 Displacement from previous Coordinates is:  0.001636
 ----------------------------------------------------------------
             Standard Nuclear Orientation (Angstroms)
    I     Atom           X                Y                Z
 ----------------------------------------------------------------
    1      Br      1.7378400609     0.0000000000     0.2790801370
    2      N       0.5891906222     0.0000000000    -1.4009732275
    3      N      -0.5891906222     0.0000000000    -1.4009732275
    4      Br     -1.7378400609     0.0000000000     0.2790801370
 ----------------------------------------------------------------
 Molecular Point Group                 C2v   NOp =  4
 Largest Abelian Subgroup              C2v   NOp =  4
 Nuclear Repulsion Energy =   426.2627424159 hartrees
 There are       42 alpha and       42 beta electrons
 Applying Cartesian multipole field
    Component          Value
    ---------          -----
     (2,0,0)        1.00000E-11
     (0,2,0)        2.00000E-11
     (0,0,2)       -3.00000E-11
 Nucleus-field energy     =     0.0000000042 hartrees
 Requested basis set is 6-311++G(d,p)
 There are 50 shells and 140 basis functions
 A cutoff of  1.0D-14 yielded   1078 shell pairs
 There are      9093 function pairs (     10180 Cartesian)
 Smallest overlap matrix eigenvalue = 1.42E-04
 Guess MOs from SCF MO coefficient file

 -----------------------------------------------------------------------
  General SCF calculation program by
  Eric Jon Sundstrom, Paul Horn, Yuezhi Mao, Dmitri Zuev, Alec White,
  David Stuck, Shaama M.S., Shane Yost, Joonho Lee, David Small,
  Daniel Levine, Susi Lehtola, Hugh Burton, Evgeny Epifanovsky
 -----------------------------------------------------------------------
 Hartree-Fock
 using 4 threads for integral computing
 -------------------------------------------------------
 OpenMP Integral computing Module                
 Release: version 2.0, May 2017, Q-Chem Inc. Pleasanton 
 -------------------------------------------------------
 A restricted SCF calculation will be
 performed using DIIS
 SCF converges when DIIS error is below 1.0e-08
 ---------------------------------------
  Cycle       Energy         DIIS error
 ---------------------------------------
    1   -5253.5370760739      6.69e-06  
    2   -5253.5370761730      2.26e-06  
    3   -5253.5370761899      1.28e-06  
    4   -5253.5370761967      3.95e-07  
    5   -5253.5370761985      2.03e-07  
    6   -5253.5370761990      8.16e-08  
    7   -5253.5370761991      1.89e-08  
    8   -5253.5370761992      6.09e-09  Convergence criterion met
 ---------------------------------------
 SCF time:   CPU 11.99s  wall 7.00s 
 SCF   energy in the final basis set =    -5253.5370761992
 Total energy in the final basis set =    -5253.5370761992


 ------------------------------------------------------------------------------

   CCMAN2: suite of methods based on coupled cluster
           and equation of motion theories.

   Components:
   * libvmm-1.3-trunk
     by Evgeny Epifanovsky, Ilya Kaliman.
   * libtensor-2.5-trunk
     by Evgeny Epifanovsky, Michael Wormit, Dmitry Zuev, Sam Manzer, 
        Ilya Kaliman.
   * libcc-2.5-trunk
     by Evgeny Epifanovsky, Arik Landau, Tomasz Kus, Kirill Khistyaev, 
        Dmitry Zuev, Prashant Manohar, Xintian Feng, Anna Krylov, 
        Matthew Goldey, Alec White, Thomas Jagau, Kaushik Nanda, 
        Anastasia Gunina, Alexander Kunitsa, Joonho Lee.

   CCMAN original authors:
   Anna I. Krylov, C. David Sherrill, Steven R. Gwaltney,
   Edward F. C. Byrd (2000)
   Sergey V. Levchenko, Lyudmila V. Slipchenko, Tao Wang,
   Ana-Maria C. Cristian (2003)
   Piotr A. Pieniazek, C. Melania Oana, Evgeny Epifanovsky (2007)
   Prashant Manohar (2009)

 ------------------------------------------------------------------------------


 Allocating and initializing 3808MB of RAM...
 Calculation will run on 4 cores.


 Alpha MOs, Restricted
 -- Occupied --                  
-490.07 -490.07  -65.20  -65.20  -58.56  -58.56  -58.56  -58.56
  1 B1    1 A1    2 B1    2 A1    3 B1    3 A1    1 A2    1 B2                 
-58.561 -58.561 -15.749 -15.747  -9.881  -9.881  -7.497  -7.497
  4 A1    4 B1    5 A1    5 B1    6 B1    6 A1    7 B1    7 A1                 
 -7.485  -7.485  -7.485  -7.485  -3.237  -3.237  -3.232  -3.232
  2 A2    2 B2    8 B1    8 A1    9 B1    9 A1    3 A2    3 B2                 
 -3.231  -3.231  -3.218  -3.218  -3.218  -3.218  -1.470  -1.063
 10 B1   10 A1   11 B1    4 B2    4 A2   11 A1   12 A1   12 B1                 
 -1.038  -0.836  -0.681  -0.663  -0.637  -0.464  -0.454  -0.442
 13 A1   13 B1   14 A1   15 A1    5 B2   16 A1    5 A2    6 B2                 
 -0.436  -0.389
 14 B1   15 B1                                                                 
 -- Virtual --                   
 -0.042   0.072   0.074   0.077   0.093   0.098   0.099   0.123
 17 A1    6 A2   16 B1   18 A1   17 B1   19 A1    7 B2    7 A2                 
  0.127   0.154   0.172   0.188   0.196   0.230   0.241   0.273
 20 A1   18 B1   19 B1   21 A1    8 B2   20 B1   22 A1    8 A2                 
  0.300   0.312   0.373   0.513   0.517   0.532   0.535   0.540
 23 A1   21 B1   22 B1   24 A1   23 B1    9 B2   25 A1   24 B1                 
  0.574   0.645   0.668   0.724   0.740   0.751   0.761   0.769
  9 A2   25 B1   26 A1   10 B2   27 A1   11 B2   10 A2   11 A2                 
  0.777   0.810   0.823   0.939   0.959   0.968   0.971   1.032
 28 A1   26 B1   27 B1   28 B1   29 A1   30 A1   12 B2   31 A1                 
  1.084   1.089   1.112   1.273   1.311   1.558   1.902   1.948
 29 B1   12 A2   30 B1   31 B1   32 A1   32 B1   13 B2   33 A1                 
  1.983   2.059   2.213   2.251   2.274   2.307   2.329   2.457
 14 B2   34 A1   33 B1   13 A2   15 B2   34 B1   35 A1   14 A2                 
  2.574   2.732   2.734   3.069   3.141   3.417   4.098   4.102
 36 A1   37 A1   35 B1   15 A2   36 B1   37 B1   16 B2   38 A1                 
  4.365   4.404   4.468   4.511   4.520   4.521   4.533   4.551
 16 A2   38 B1   39 A1   17 B2   40 A1   17 A2   18 B2   39 B1                 
  4.566   4.598   4.634   4.832   4.855   5.183   7.061   7.235
 18 A2   41 A1   40 B1   42 A1   41 B1   42 B1   43 A1   43 B1                 
  8.169   8.188   8.193   8.210   8.286   8.289  36.507  37.214
 19 B2   19 A2   44 B1   44 A1   45 A1   45 B1   46 A1   46 B1                 
 49.352  49.493 293.844 293.865 293.868 293.886 293.981 293.988
 47 A1   47 B1   20 B2   20 A2   48 B1   48 A1   49 A1   49 B1                 
*******1028.443
 50 A1   50 B1                                                                 

 Beta MOs, Restricted
 -- Occupied --                  
-490.07 -490.07  -65.20  -65.20  -58.56  -58.56  -58.56  -58.56
  1 B1    1 A1    2 B1    2 A1    3 B1    3 A1    1 A2    1 B2                 
-58.561 -58.561 -15.749 -15.747  -9.881  -9.881  -7.497  -7.497
  4 A1    4 B1    5 A1    5 B1    6 B1    6 A1    7 B1    7 A1                 
 -7.485  -7.485  -7.485  -7.485  -3.237  -3.237  -3.232  -3.232
  2 A2    2 B2    8 B1    8 A1    9 B1    9 A1    3 A2    3 B2                 
 -3.231  -3.231  -3.218  -3.218  -3.218  -3.218  -1.470  -1.063
 10 B1   10 A1   11 B1    4 B2    4 A2   11 A1   12 A1   12 B1                 
 -1.038  -0.836  -0.681  -0.663  -0.637  -0.464  -0.454  -0.442
 13 A1   13 B1   14 A1   15 A1    5 B2   16 A1    5 A2    6 B2                 
 -0.436  -0.389
 14 B1   15 B1                                                                 
 -- Virtual --                   
 -0.042   0.072   0.074   0.077   0.093   0.098   0.099   0.123
 17 A1    6 A2   16 B1   18 A1   17 B1   19 A1    7 B2    7 A2                 
  0.127   0.154   0.172   0.188   0.196   0.230   0.241   0.273
 20 A1   18 B1   19 B1   21 A1    8 B2   20 B1   22 A1    8 A2                 
  0.300   0.312   0.373   0.513   0.517   0.532   0.535   0.540
 23 A1   21 B1   22 B1   24 A1   23 B1    9 B2   25 A1   24 B1                 
  0.574   0.645   0.668   0.724   0.740   0.751   0.761   0.769
  9 A2   25 B1   26 A1   10 B2   27 A1   11 B2   10 A2   11 A2                 
  0.777   0.810   0.823   0.939   0.959   0.968   0.971   1.032
 28 A1   26 B1   27 B1   28 B1   29 A1   30 A1   12 B2   31 A1                 
  1.084   1.089   1.112   1.273   1.311   1.558   1.902   1.948
 29 B1   12 A2   30 B1   31 B1   32 A1   32 B1   13 B2   33 A1                 
  1.983   2.059   2.213   2.251   2.274   2.307   2.329   2.457
 14 B2   34 A1   33 B1   13 A2   15 B2   34 B1   35 A1   14 A2                 
  2.574   2.732   2.734   3.069   3.141   3.417   4.098   4.102
 36 A1   37 A1   35 B1   15 A2   36 B1   37 B1   16 B2   38 A1                 
  4.365   4.404   4.468   4.511   4.520   4.521   4.533   4.551
 16 A2   38 B1   39 A1   17 B2   40 A1   17 A2   18 B2   39 B1                 
  4.566   4.598   4.634   4.832   4.855   5.183   7.061   7.235
 18 A2   41 A1   40 B1   42 A1   41 B1   42 B1   43 A1   43 B1                 
  8.169   8.188   8.193   8.210   8.286   8.289  36.507  37.214
 19 B2   19 A2   44 B1   44 A1   45 A1   45 B1   46 A1   46 B1                 
 49.352  49.493 293.844 293.865 293.868 293.886 293.981 293.988
 47 A1   47 B1   20 B2   20 A2   48 B1   48 A1   49 A1   49 B1                 
*******1028.443
 50 A1   50 B1                                                                 

 Occupation and symmetry of molecular orbitals

 Point group: C2v (4 irreducible representations).

                           A1   A2   B1   B2    All 
 ----------------------------------------------------
 All molecular orbitals:
  - Alpha                  50   20   50   20    140 
  - Beta                   50   20   50   20    140 
 ----------------------------------------------------
 Alpha orbitals:
  - Frozen occupied        8    2    8    2     20  
  - Active occupied        8    3    7    4     22  
  - Active virtual         34   15   35   14    98  
  - Frozen virtual         0    0    0    0     0   
 ----------------------------------------------------
 Beta orbitals:
  - Frozen occupied        8    2    8    2     20  
  - Active occupied        8    3    7    4     22  
  - Active virtual         34   15   35   14    98  
  - Frozen virtual         0    0    0    0     0   
 ----------------------------------------------------

 Import integrals:   CPU 0.00 s  wall 0.00 s

 Import integrals:   CPU 66.43 s  wall 43.96 s

 MP2 amplitudes:   CPU 0.90 s  wall 0.99 s

Running a double precision version
           CCSD T amplitudes will be solved using DIIS.

           Start     Size      MaxIter   EConv     TConv     
           3         7         100       1.00e-07  1.00e-05  
 ------------------------------------------------------------------------------
           Energy (a.u.)   Ediff      Tdiff       Comment
 ------------------------------------------------------------------------------
         -5254.46571356                           
     1   -5254.41663989   4.91e-02   8.39e-01     
     2   -5254.45276286   3.61e-02   1.18e-01     
     3   -5254.44790640   4.86e-03   5.94e-02     
     4   -5254.45169596   3.79e-03   2.37e-02     Switched to DIIS steps.
     5   -5254.45314807   1.45e-03   1.57e-02     
     6   -5254.45327177   1.24e-04   4.18e-03     
     7   -5254.45332438   5.26e-05   2.58e-03     
     8   -5254.45336179   3.74e-05   9.25e-04     
     9   -5254.45337573   1.39e-05   5.98e-04     
    10   -5254.45337332   2.41e-06   1.65e-04     
    11   -5254.45337438   1.06e-06   1.10e-04     
    12   -5254.45337354   8.38e-07   7.43e-05     
    13   -5254.45337361   6.58e-08   2.06e-05     
    14   -5254.45337352   8.46e-08   9.24e-06     
 ------------------------------------------------------------------------------
         -5254.45337352                           CCSD T converged.

End of double precision
 SCF energy                 = -5253.53707620
 MP2 energy                 = -5254.46571356
 CCSD correlation energy     =    -0.91629732
 CCSD total energy           = -5254.45337352

 CCSD  T1^2 = 0.0236  T2^2 = 0.3084  Leading amplitudes:

 Amplitude    Orbitals with energies
  0.0415       16 (A1) A                 ->    17 (A1) A                  
              -0.4635                         -0.0424                     
  0.0415       16 (A1) B                 ->    17 (A1) B                  
              -0.4635                         -0.0424                     
  0.0387       5 (A2) A                  ->    6 (A2) A                   
              -0.4541                          0.0722                     
  0.0387       5 (A2) B                  ->    6 (A2) B                   
              -0.4541                          0.0722                     

 Amplitude    Orbitals with energies
 -0.1354       15 (B1) A     15 (B1) B   ->    17 (A1) A     17 (A1) B    
              -0.3886       -0.3886           -0.0424       -0.0424       
  0.1354       15 (B1) A     15 (B1) B   ->    17 (A1) B     17 (A1) A    
              -0.3886       -0.3886           -0.0424       -0.0424       
  0.1354       15 (B1) B     15 (B1) A   ->    17 (A1) A     17 (A1) B    
              -0.3886       -0.3886           -0.0424       -0.0424       
 -0.1354       15 (B1) B     15 (B1) A   ->    17 (A1) B     17 (A1) A    
              -0.3886       -0.3886           -0.0424       -0.0424       

 Computing CCSD intemediates for later calculations in double precision
 Finished.

Running a double precision version
           CCSD Lambda amplitudes will be solved using DIIS.
           Start     Size      MaxIter   EConv     LConv     
           3         7         100       1.00e-07  1.00e-05  
 ------------------------------------------------------------------------------
            Enorm      Ldiff       Comment
 ------------------------------------------------------------------------------
     1     7.05e-02   5.45e-02     
     2     1.58e-02   3.00e-03     
     3     6.97e-03   3.01e-03     
     4     4.14e-03   1.09e-03     Switched to DIIS steps.
     5     1.76e-03   9.50e-04     
     6     1.07e-03   4.17e-04     
     7     3.83e-04   2.08e-04     
     8     1.67e-04   3.14e-05     
     9     8.14e-05   7.86e-06     
    10     4.74e-05   2.16e-06     
    11     2.15e-05   3.28e-06     
    12     8.02e-06   1.24e-06     
    13     3.35e-06   1.37e-07     
    14     1.35e-06   1.43e-07     
    15     7.44e-07   1.51e-07     
    16     3.75e-07   9.25e-08     
    17     2.14e-07   6.37e-08     
    18     1.07e-07   3.47e-08     
    19     5.52e-08   1.47e-08     
 ------------------------------------------------------------------------------
                                   CCSD Lambda converged.

 Computing density matrices in double precision...
           Orbital response amplitudes will be solved using DIIS.
           Start     Size      MaxIter   EConv     LConv     
           3         7         100       1.00e-06  1.00e-06  
 ------------------------------------------------------------------------------
            Enorm      Ldiff       Comment
 ------------------------------------------------------------------------------
     1     1.36e-01   7.01e-04     
     2     1.61e-01   1.94e-02     
     3     2.41e-01   5.50e-02     
     4     2.08e-02   1.21e-01     Switched to DIIS steps.
     5     2.59e-03   1.38e-03     
     6     4.59e-04   2.01e-04     
     7     2.00e-04   8.90e-05     
     8     2.17e-05   1.76e-05     
     9     7.49e-06   4.92e-06     
    10     2.22e-06   3.91e-07     
    11     4.69e-07   3.61e-07     
 ------------------------------------------------------------------------------
                                   Orbital response converged.

 Computing density matrices... Done.
 CCSD calculation:   CPU 392.02 s  wall 282.64 s

Current path: /canmo/ccsd/grad/
/g1_bb_aa
/g1_bb_bb
/g1_o1o1
/g1_o1o2
/g1_o1v1
/g1_o2v1
/g1_v1v1
/g1p_bb_aa
/g1p_bb_bb
/g1s_bb_aa
/g1s_bb_bb
/g2_o1o1o1o1
/g2_o1o1o1v1
/g2_o1o1v1v1
/g2_o1v1o1v1
/g2_o1v1v1v1
/g2_v1v1v1v1
/w_bb_aa
/w_bb_bb
 Transferring MO TPDM to AO TPDM
 Transferring g2_o1o1o1o1
 Transferring g2_o1o1o1v1
 Transferring g2_o1o1v1v1
 Transferring g2_o1v1o1v1
 Transferring g2_o1v1v1v1
 Transferring g2_v1v1v1v1
 Adding separable TPDM
 Computing TPDM gradient
 --------------------------------------------------------
 2e gradient
  Atom          X               Y               Z
 --------------------------------------------------------
    1        -43.806620       -0.000000      -18.529166  
    2        -15.608851        0.000000       18.529166  
    3         15.608851       -0.000000       18.529166  
    4         43.806620        0.000000      -18.529166  
 --------------------------------------------------------
 --------------------------------------------------------
 Final gradient
  Atom          X               Y               Z
 --------------------------------------------------------
    1        -43.806620       -0.000000      -18.529166  
    2        -15.608851        0.000000       18.529166  
    3         15.608851       -0.000000       18.529166  
    4         43.806620        0.000000      -18.529166  
 --------------------------------------------------------
 Analytic gradient from two-electron contribution:   CPU 1413.60 s  wall 634.91 s

 Total ccman2 time:   CPU 1878.18 s  wall 974.15 s


 --------------------------------------------------------------
             Orbital Energies (a.u.) and Symmetries
 --------------------------------------------------------------

 Alpha MOs, Restricted
 -- Occupied --                  
-490.07  -65.20  -58.56  -58.56  -15.75   -9.88   -7.50   -7.49
  1 A1    2 A1    3 A1    4 A1    5 A1    6 A1    7 A1    8 A1                 
-58.561  -7.485-490.070 -65.203 -58.563 -58.561 -15.747  -9.881
  1 A2    2 A2    1 B1    2 B1    3 B1    4 B1    5 B1    6 B1                 
 -7.497  -7.485 -58.561  -7.485  -3.237  -3.231  -3.218  -1.470
  7 B1    8 B1    1 B2    2 B2    9 A1   10 A1   11 A1   12 A1                 
 -1.038  -0.681  -0.663  -0.464  -3.232  -3.218  -0.454  -3.237
 13 A1   14 A1   15 A1   16 A1    3 A2    4 A2    5 A2    9 B1                 
 -3.231  -3.218  -1.063  -0.836  -0.436  -0.389  -3.232  -3.218
 10 B1   11 B1   12 B1   13 B1   14 B1   15 B1    3 B2    4 B2                 
 -0.637  -0.442
  5 B2    6 B2                                                                 
 -- Virtual --                   
 -0.042   0.077   0.098   0.127   0.188   0.241   0.300   0.513
 17 A1   18 A1   19 A1   20 A1   21 A1   22 A1   23 A1   24 A1                 
  0.535   0.668   0.740   0.777   0.959   0.968   1.032   1.311
 25 A1   26 A1   27 A1   28 A1   29 A1   30 A1   31 A1   32 A1                 
  1.948   2.059   2.329   2.574   2.732   4.102   4.468   4.520
 33 A1   34 A1   35 A1   36 A1   37 A1   38 A1   39 A1   40 A1                 
  4.598   4.832   7.061   8.210   8.286  36.507  49.352 293.886
 41 A1   42 A1   43 A1   44 A1   45 A1   46 A1   47 A1   48 A1                 
293.9811028.269   0.072   0.123   0.273   0.574   0.761   0.769
 49 A1   50 A1    6 A2    7 A2    8 A2    9 A2   10 A2   11 A2                 
  1.089   2.251   2.457   3.069   4.365   4.521   4.566   8.188
 12 A2   13 A2   14 A2   15 A2   16 A2   17 A2   18 A2   19 A2                 
293.865   0.074   0.093   0.154   0.172   0.230   0.312   0.373
 20 A2   16 B1   17 B1   18 B1   19 B1   20 B1   21 B1   22 B1                 
  0.517   0.540   0.645   0.810   0.823   0.939   1.084   1.112
 23 B1   24 B1   25 B1   26 B1   27 B1   28 B1   29 B1   30 B1                 
  1.273   1.558   2.213   2.307   2.734   3.141   3.417   4.404
 31 B1   32 B1   33 B1   34 B1   35 B1   36 B1   37 B1   38 B1                 
  4.551   4.634   4.855   5.183   7.235   8.193   8.289  37.214
 39 B1   40 B1   41 B1   42 B1   43 B1   44 B1   45 B1   46 B1                 
 49.493 293.868 293.9881028.443   0.099   0.196   0.532   0.724
 47 B1   48 B1   49 B1   50 B1    7 B2    8 B2    9 B2   10 B2                 
  0.751   0.971   1.902   1.983   2.274   4.098   4.511   4.533
 11 B2   12 B2   13 B2   14 B2   15 B2   16 B2   17 B2   18 B2                 
  8.169 293.844
 19 B2   20 B2                                                                 

 Beta MOs, Restricted
 -- Occupied --                  
-490.07  -65.20  -58.56  -58.56  -15.75   -9.88   -7.50   -7.49
  1 A1    2 A1    3 A1    4 A1    5 A1    6 A1    7 A1    8 A1                 
-58.561  -7.485-490.070 -65.203 -58.563 -58.561 -15.747  -9.881
  1 A2    2 A2    1 B1    2 B1    3 B1    4 B1    5 B1    6 B1                 
 -7.497  -7.485 -58.561  -7.485  -3.237  -3.231  -3.218  -1.470
  7 B1    8 B1    1 B2    2 B2    9 A1   10 A1   11 A1   12 A1                 
 -1.038  -0.681  -0.663  -0.464  -3.232  -3.218  -0.454  -3.237
 13 A1   14 A1   15 A1   16 A1    3 A2    4 A2    5 A2    9 B1                 
 -3.231  -3.218  -1.063  -0.836  -0.436  -0.389  -3.232  -3.218
 10 B1   11 B1   12 B1   13 B1   14 B1   15 B1    3 B2    4 B2                 
 -0.637  -0.442
  5 B2    6 B2                                                                 
 -- Virtual --                   
 -0.042   0.077   0.098   0.127   0.188   0.241   0.300   0.513
 17 A1   18 A1   19 A1   20 A1   21 A1   22 A1   23 A1   24 A1                 
  0.535   0.668   0.740   0.777   0.959   0.968   1.032   1.311
 25 A1   26 A1   27 A1   28 A1   29 A1   30 A1   31 A1   32 A1                 
  1.948   2.059   2.329   2.574   2.732   4.102   4.468   4.520
 33 A1   34 A1   35 A1   36 A1   37 A1   38 A1   39 A1   40 A1                 
  4.598   4.832   7.061   8.210   8.286  36.507  49.352 293.886
 41 A1   42 A1   43 A1   44 A1   45 A1   46 A1   47 A1   48 A1                 
293.9811028.269   0.072   0.123   0.273   0.574   0.761   0.769
 49 A1   50 A1    6 A2    7 A2    8 A2    9 A2   10 A2   11 A2                 
  1.089   2.251   2.457   3.069   4.365   4.521   4.566   8.188
 12 A2   13 A2   14 A2   15 A2   16 A2   17 A2   18 A2   19 A2                 
293.865   0.074   0.093   0.154   0.172   0.230   0.312   0.373
 20 A2   16 B1   17 B1   18 B1   19 B1   20 B1   21 B1   22 B1                 
  0.517   0.540   0.645   0.810   0.823   0.939   1.084   1.112
 23 B1   24 B1   25 B1   26 B1   27 B1   28 B1   29 B1   30 B1                 
  1.273   1.558   2.213   2.307   2.734   3.141   3.417   4.404
 31 B1   32 B1   33 B1   34 B1   35 B1   36 B1   37 B1   38 B1                 
  4.551   4.634   4.855   5.183   7.235   8.193   8.289  37.214
 39 B1   40 B1   41 B1   42 B1   43 B1   44 B1   45 B1   46 B1                 
 49.493 293.868 293.9881028.443   0.099   0.196   0.532   0.724
 47 B1   48 B1   49 B1   50 B1    7 B2    8 B2    9 B2   10 B2                 
  0.751   0.971   1.902   1.983   2.274   4.098   4.511   4.533
 11 B2   12 B2   13 B2   14 B2   15 B2   16 B2   17 B2   18 B2                 
  8.169 293.844
 19 B2   20 B2                                                                 
 --------------------------------------------------------------

          Ground-State Mulliken Net Atomic Charges

     Atom                 Charge (a.u.)
  ----------------------------------------
      1 Br                   -0.040023
      2 N                     0.040023
      3 N                     0.040023
      4 Br                   -0.040023
  ----------------------------------------
  Sum of atomic charges =     0.000000

 -----------------------------------------------------------------
                    Cartesian Multipole Moments
 -----------------------------------------------------------------
    Charge (ESU x 10^10)
                -0.0000
    Dipole Moment (Debye)
         X       0.0000      Y       0.0000      Z       0.5145
       Tot       0.5145
    Quadrupole Moments (Debye-Ang)
        XX     -48.3803     XY      -0.0000     YY     -48.0906
        XZ      -0.0000     YZ      -0.0000     ZZ     -47.7168
    Octopole Moments (Debye-Ang^2)
       XXX      -0.0000    XXY      -0.0000    XYY      -0.0000
       YYY       0.0000    XXZ      14.1481    XYZ       0.0000
       YYZ       3.6668    XZZ      -0.0000    YZZ       0.0000
       ZZZ      21.6230
    Hexadecapole Moments (Debye-Ang^3)
      XXXX    -740.5368   XXXY      -0.0000   XXYY    -137.1462
      XYYY      -0.0000   YYYY     -56.0950   XXXZ      -0.0000
      XXYZ      -0.0000   XYYZ      -0.0000   YYYZ      -0.0000
      XXZZ    -148.2578   XYZZ      -0.0000   YYZZ     -41.4032
      XZZZ      -0.0000   YZZZ      -0.0000   ZZZZ    -205.9227
 -----------------------------------------------------------------
 DrvMan completing analytic gradient of the correlated energy
 Correlated dipole moment
            1
    1   0.0000000
    2   0.0000000
    3   0.2024073
 Energy read as -5254.453373522
 Full Analytical Gradient: (in a.u., or Hartree/Bohr)
             1             2             3             4
    1   -0.00000245   -0.00000628    0.00000628    0.00000245
    2    0.00000000    0.00000000   -0.00000000    0.00000000
    3   -0.00000221    0.00000221    0.00000221   -0.00000221
 Gradient time:  CPU 0.27 s  wall 8.19 s
 Geometry Optimization Parameters
   NAtoms,    NIC,     NZ,  NCons,   NDum,   NFix, NCnnct, MaxDiis
        4      14       4       0       0       0       0       0

 Cartesian Hessian Update
 Hessian Updated using BFGS Update


** GEOMETRY OPTIMIZATION IN DELOCALIZED INTERNAL COORDINATES **
   Searching for a Minimum

   Optimization Cycle:   7

                       Coordinates (Angstroms)
     ATOM                X               Y               Z
      1  Br        1.7378400609    0.0000000000    0.2790801370
      2  N         0.5891906222    0.0000000000   -1.4009732275
      3  N        -0.5891906222    0.0000000000   -1.4009732275
      4  Br       -1.7378400609    0.0000000000    0.2790801370
   Point Group: c2v   Number of degrees of freedom:     3


   Energy is  -5254.453373522

 Hessian Updated using BFGS Update

  3 Hessian modes will be used to form the next step
  Hessian Eigenvalues:
     0.035411    0.386498    0.942959

 Minimum Search - Taking Simple RFO Step
 Searching for Lamda that Minimizes Along All modes
 Value Taken    Lamda =   0.00000000
 Step Taken.  Stepsize is  0.000096

                             Maximum     Tolerance    Cnvgd?
         Gradient           0.000008      0.000300     YES
         Displacement       0.000071      0.001200     YES
         Energy change     -0.000000      0.000001     YES


                       Distance Matrix (Angstroms)
             Br(  1)   N (  2)   N (  3)
   N (  2)  2.035184
   N (  3)  2.870131  1.178381
   Br(  4)  3.475680  2.870131  2.035184

 Final energy is   -5254.4533735216191     


 ******************************
 **  OPTIMIZATION CONVERGED  **
 ******************************

                       Coordinates (Angstroms)
     ATOM                X               Y               Z
      1  Br        1.7378400609    0.0000000000    0.2790801370
      2  N         0.5891906222    0.0000000000   -1.4009732275
      3  N        -0.5891906222    0.0000000000   -1.4009732275
      4  Br       -1.7378400609    0.0000000000    0.2790801370

Z-matrix Print:
$molecule
0 1
Br
N  1 2.035184
N  2 1.178381 1 124.360345
Br 3 2.035184 2 124.360345 1 -0.000000 0
$end


 --------------------------------------------------------------
             Orbital Energies (a.u.) and Symmetries
 --------------------------------------------------------------

 Alpha MOs, Restricted
 -- Occupied --                  
-490.07  -65.20  -58.56  -58.56  -15.75   -9.88   -7.50   -7.49
  1 A1    2 A1    3 A1    4 A1    5 A1    6 A1    7 A1    8 A1                 
-58.561  -7.485-490.070 -65.203 -58.563 -58.561 -15.747  -9.881
  1 A2    2 A2    1 B1    2 B1    3 B1    4 B1    5 B1    6 B1                 
 -7.497  -7.485 -58.561  -7.485  -3.237  -3.231  -3.218  -1.470
  7 B1    8 B1    1 B2    2 B2    9 A1   10 A1   11 A1   12 A1                 
 -1.038  -0.681  -0.663  -0.464  -3.232  -3.218  -0.454  -3.237
 13 A1   14 A1   15 A1   16 A1    3 A2    4 A2    5 A2    9 B1                 
 -3.231  -3.218  -1.063  -0.836  -0.436  -0.389  -3.232  -3.218
 10 B1   11 B1   12 B1   13 B1   14 B1   15 B1    3 B2    4 B2                 
 -0.637  -0.442
  5 B2    6 B2                                                                 
 -- Virtual --                   
 -0.042   0.077   0.098   0.127   0.188   0.241   0.300   0.513
 17 A1   18 A1   19 A1   20 A1   21 A1   22 A1   23 A1   24 A1                 
  0.535   0.668   0.740   0.777   0.959   0.968   1.032   1.311
 25 A1   26 A1   27 A1   28 A1   29 A1   30 A1   31 A1   32 A1                 
  1.948   2.059   2.329   2.574   2.732   4.102   4.468   4.520
 33 A1   34 A1   35 A1   36 A1   37 A1   38 A1   39 A1   40 A1                 
  4.598   4.832   7.061   8.210   8.286  36.507  49.352 293.886
 41 A1   42 A1   43 A1   44 A1   45 A1   46 A1   47 A1   48 A1                 
293.9811028.269   0.072   0.123   0.273   0.574   0.761   0.769
 49 A1   50 A1    6 A2    7 A2    8 A2    9 A2   10 A2   11 A2                 
  1.089   2.251   2.457   3.069   4.365   4.521   4.566   8.188
 12 A2   13 A2   14 A2   15 A2   16 A2   17 A2   18 A2   19 A2                 
293.865   0.074   0.093   0.154   0.172   0.230   0.312   0.373
 20 A2   16 B1   17 B1   18 B1   19 B1   20 B1   21 B1   22 B1                 
  0.517   0.540   0.645   0.810   0.823   0.939   1.084   1.112
 23 B1   24 B1   25 B1   26 B1   27 B1   28 B1   29 B1   30 B1                 
  1.273   1.558   2.213   2.307   2.734   3.141   3.417   4.404
 31 B1   32 B1   33 B1   34 B1   35 B1   36 B1   37 B1   38 B1                 
  4.551   4.634   4.855   5.183   7.235   8.193   8.289  37.214
 39 B1   40 B1   41 B1   42 B1   43 B1   44 B1   45 B1   46 B1                 
 49.493 293.868 293.9881028.443   0.099   0.196   0.532   0.724
 47 B1   48 B1   49 B1   50 B1    7 B2    8 B2    9 B2   10 B2                 
  0.751   0.971   1.902   1.983   2.274   4.098   4.511   4.533
 11 B2   12 B2   13 B2   14 B2   15 B2   16 B2   17 B2   18 B2                 
  8.169 293.844
 19 B2   20 B2                                                                 

 Beta MOs, Restricted
 -- Occupied --                  
-490.07  -65.20  -58.56  -58.56  -15.75   -9.88   -7.50   -7.49
  1 A1    2 A1    3 A1    4 A1    5 A1    6 A1    7 A1    8 A1                 
-58.561  -7.485-490.070 -65.203 -58.563 -58.561 -15.747  -9.881
  1 A2    2 A2    1 B1    2 B1    3 B1    4 B1    5 B1    6 B1                 
 -7.497  -7.485 -58.561  -7.485  -3.237  -3.231  -3.218  -1.470
  7 B1    8 B1    1 B2    2 B2    9 A1   10 A1   11 A1   12 A1                 
 -1.038  -0.681  -0.663  -0.464  -3.232  -3.218  -0.454  -3.237
 13 A1   14 A1   15 A1   16 A1    3 A2    4 A2    5 A2    9 B1                 
 -3.231  -3.218  -1.063  -0.836  -0.436  -0.389  -3.232  -3.218
 10 B1   11 B1   12 B1   13 B1   14 B1   15 B1    3 B2    4 B2                 
 -0.637  -0.442
  5 B2    6 B2                                                                 
 -- Virtual --                   
 -0.042   0.077   0.098   0.127   0.188   0.241   0.300   0.513
 17 A1   18 A1   19 A1   20 A1   21 A1   22 A1   23 A1   24 A1                 
  0.535   0.668   0.740   0.777   0.959   0.968   1.032   1.311
 25 A1   26 A1   27 A1   28 A1   29 A1   30 A1   31 A1   32 A1                 
  1.948   2.059   2.329   2.574   2.732   4.102   4.468   4.520
 33 A1   34 A1   35 A1   36 A1   37 A1   38 A1   39 A1   40 A1                 
  4.598   4.832   7.061   8.210   8.286  36.507  49.352 293.886
 41 A1   42 A1   43 A1   44 A1   45 A1   46 A1   47 A1   48 A1                 
293.9811028.269   0.072   0.123   0.273   0.574   0.761   0.769
 49 A1   50 A1    6 A2    7 A2    8 A2    9 A2   10 A2   11 A2                 
  1.089   2.251   2.457   3.069   4.365   4.521   4.566   8.188
 12 A2   13 A2   14 A2   15 A2   16 A2   17 A2   18 A2   19 A2                 
293.865   0.074   0.093   0.154   0.172   0.230   0.312   0.373
 20 A2   16 B1   17 B1   18 B1   19 B1   20 B1   21 B1   22 B1                 
  0.517   0.540   0.645   0.810   0.823   0.939   1.084   1.112
 23 B1   24 B1   25 B1   26 B1   27 B1   28 B1   29 B1   30 B1                 
  1.273   1.558   2.213   2.307   2.734   3.141   3.417   4.404
 31 B1   32 B1   33 B1   34 B1   35 B1   36 B1   37 B1   38 B1                 
  4.551   4.634   4.855   5.183   7.235   8.193   8.289  37.214
 39 B1   40 B1   41 B1   42 B1   43 B1   44 B1   45 B1   46 B1                 
 49.493 293.868 293.9881028.443   0.099   0.196   0.532   0.724
 47 B1   48 B1   49 B1   50 B1    7 B2    8 B2    9 B2   10 B2                 
  0.751   0.971   1.902   1.983   2.274   4.098   4.511   4.533
 11 B2   12 B2   13 B2   14 B2   15 B2   16 B2   17 B2   18 B2                 
  8.169 293.844
 19 B2   20 B2                                                                 
 --------------------------------------------------------------

          Ground-State Mulliken Net Atomic Charges

     Atom                 Charge (a.u.)
  ----------------------------------------
      1 Br                   -0.040023
      2 N                     0.040023
      3 N                     0.040023
      4 Br                   -0.040023
  ----------------------------------------
  Sum of atomic charges =     0.000000

 -----------------------------------------------------------------
                    Cartesian Multipole Moments
 -----------------------------------------------------------------
    Charge (ESU x 10^10)
                -0.0000
    Dipole Moment (Debye)
         X       0.0000      Y       0.0000      Z       0.5145
       Tot       0.5145
    Quadrupole Moments (Debye-Ang)
        XX     -48.3803     XY      -0.0000     YY     -48.0906
        XZ      -0.0000     YZ      -0.0000     ZZ     -47.7168
    Octopole Moments (Debye-Ang^2)
       XXX      -0.0000    XXY      -0.0000    XYY      -0.0000
       YYY       0.0000    XXZ      14.1481    XYZ       0.0000
       YYZ       3.6668    XZZ      -0.0000    YZZ       0.0000
       ZZZ      21.6230
    Hexadecapole Moments (Debye-Ang^3)
      XXXX    -740.5368   XXXY      -0.0000   XXYY    -137.1462
      XYYY      -0.0000   YYYY     -56.0950   XXXZ      -0.0000
      XXYZ      -0.0000   XYYZ      -0.0000   YYYZ      -0.0000
      XXZZ    -148.2578   XYZZ      -0.0000   YYZZ     -41.4032
      XZZZ      -0.0000   YZZZ      -0.0000   ZZZZ    -205.9227
 -----------------------------------------------------------------
Archival summary:
1\1\TWL01\OPT\ProcedureUnspecified\BasisUnspecified\r22\taweetha\FriNov220:19:132018FriNov220:19:132018\0\\#,OPT,ProcedureUnspecified,BasisUnspecified,\\0,1\Br\N,1,2.03518\N,2,1.17838,1,124.36\Br,3,2.03518,2,124.36,1,-0,0\\HF=-5253.53708\\@

 Total job time:  7025.33s(wall), 13362.73s(cpu) 
 Fri Nov  2 20:19:13 2018

        *************************************************************
        *                                                           *
        *  Thank you very much for using Q-Chem.  Have a nice day.  *
        *                                                           *
        *************************************************************
