# Supplementary material for: Geometric and energetic data from ab initio calculations of haloethene, haloimine, halomethylenephosphine, haloiminophosphine, halodiazene, halodiphosphene and halocyclopropane
Source: Data Brief. 2019 Nov 2;27:104738. doi: 10.1016/j.dib.2019.104738 (PMC6861602; doi:10.1016/j.dib.2019.104738)
Supplement: Multimedia component 6 [file mmc6.zip › NN/CCSD/BrENNEBr.out]

Q-Chem Developer Version!
                  Welcome to Q-Chem
     A Quantum Leap Into The Future Of Chemistry


 Q-Chem 5.1, Q-Chem, Inc., Pleasanton, CA (2018)

 Yihan Shao,  Zhengting Gan,  E. Epifanovsky,  A. T. B. Gilbert,  M. Wormit,  
 J. Kussmann,  A. W. Lange,  A. Behn,  Jia Deng,  Xintian Feng,  D. Ghosh,  
 M. Goldey,  P. R. Horn,  L. D. Jacobson,  I. Kaliman,  T. Kus,  A. Landau,  
 Jie Liu,  E. I. Proynov,  R. M. Richard,  R. P. Steele,  E. J. Sundstrom,  
 H. L. Woodcock III,  P. M. Zimmerman,  D. Zuev,  B. Albrecht,  E. Alguire,  
 S. A. Baeppler,  D. Barton,  Z. Benda,  Y. A. Bernard,  E. J. Berquist,  
 K. B. Bravaya,  H. Burton,  D. Casanova,  Chun-Min Chang,  Yunqing Chen,  
 A. Chien,  K. D. Closser,  M. P. Coons,  S. Coriani,  S. Dasgupta,  
 A. L. Dempwolff,  M. Diedenhofen,  Hainam Do,  R. G. Edgar,  Po-Tung Fang,  
 S. Faraji,  S. Fatehi,  Qingguo Feng,  K. D. Fenk,  J. Fosso-Tande,  
 Qinghui Ge,  A. Ghysels,  G. Gidofalvi,  J. Gomes,  J. Gonthier,  A. Gunina,  
 D. Hait,  M. W. D. Hanson-Heine,  P. H. P. Harbach,  A. W. Hauser,  
 J. E. Herr,  E. G. Hohenstein,  Z. C. Holden,  Kerwin Hui,  B. C. Huynh,  
 T.-C. Jagau,  Hyunjun Ji,  B. Kaduk,  K. Khistyaev,  Jaehoon Kim,  
 P. Klunzinger,  K. Koh,  D. Kosenkov,  L. Koulias,  T. Kowalczyk,  
 C. M. Krauter,  A. Kunitsa,  Ka Un Lao,  A. Laurent,  K. V. Lawler,  
 Joonho Lee,  D. Lefrancois,  S. Lehtola,  D. S. Levine,  Yi-Pei Li,  
 You-Sheng Lin,  Fenglai Liu,  E. Livshits,  A. Luenser,  P. Manohar,  
 E. Mansoor,  S. F. Manzer,  Shan-Ping Mao,  Yuezhi Mao,  N. Mardirossian,  
 A. V. Marenich,  T. Markovich,  L. A. Martinez-Martinez,  S. A. Maurer,  
 N. J. Mayhall,  S. C. McKenzie,  J.-M. Mewes,  A. F. Morrison,  
 J. W. Mullinax,  K. Nanda,  T. S. Nguyen-Beck,  R. Olivares-Amaya,  
 J. A. Parkhill,  T. M. Perrine,  F. Plasser,  P. Pokhilko,  S. Prager,  
 A. Prociuk,  E. Ramos,  D. R. Rehn,  F. Rob,  M. Schneider,  N. Sergueev,  
 S. M. Sharada,  S. Sharma,  D. W. Small,  T. Stauch,  T. Stein,  
 Yu-Chuan Su,  A. J. W. Thom,  A. Tkatchenko,  T. Tsuchimochi,  N. M. Tubman,  
 L. Vogt,  M. L. Vidal,  O. Vydrov,  M. A. Watson,  J. Wenzel,  
 M. de Wergifosse,  T. A. Wesolowski,  A. White,  J. Witte,  A. Yamada,  
 Jun Yang,  K. Yao,  S. Yeganeh,  S. R. Yost,  Zhi-Qiang You,  A. Zech,  
 Igor Ying Zhang,  Xing Zhang,  Yan Zhao,  Ying Zhu,  B. R. Brooks,  
 G. K. L. Chan,  C. J. Cramer,  M. S. Gordon,  W. J. Hehre,  A. Klamt,  
 M. W. Schmidt,  C. D. Sherrill,  D. G. Truhlar,  A. Aspuru-Guzik,  R. Baer,  
 A. T. Bell,  N. A. Besley,  Jeng-Da Chai,  A. E. DePrince, III,  
 R. A. DiStasio Jr.,  A. Dreuw,  B. D. Dunietz,  T. R. Furlani,  
 Chao-Ping Hsu,  Yousung Jung,  Jing Kong,  D. S. Lambrecht,  WanZhen Liang,  
 C. Ochsenfeld,  V. A. Rassolov,  L. V. Slipchenko,  J. E. Subotnik,  
 T. Van Voorhis,  J. M. Herbert,  A. I. Krylov,  P. M. W. Gill,  M. Head-Gordon

 Contributors to earlier versions of Q-Chem not listed above: 
 R. D. Adamson,  B. Austin,  J. Baker,  G. J. O. Beran,  K. Brandhorst,  
 S. T. Brown,  E. F. C. Byrd,  A. K. Chakraborty,  C.-L. Cheng,  
 Siu Hung Chien,  D. M. Chipman,  D. L. Crittenden,  H. Dachsel,  
 R. J. Doerksen,  A. D. Dutoi,  L. Fusti-Molnar,  W. A. Goddard III,  
 A. Golubeva-Zadorozhnaya,  S. R. Gwaltney,  G. Hawkins,  A. Heyden,  
 S. Hirata,  G. Kedziora,  F. J. Keil,  C. Kelley,  Jihan Kim,  R. A. King,  
 R. Z. Khaliullin,  P. P. Korambath,  W. Kurlancheek,  A. M. Lee,  M. S. Lee,  
 S. V. Levchenko,  Ching Yeh Lin,  D. Liotard,  R. C. Lochan,  I. Lotan,  
 P. E. Maslen,  N. Nair,  D. P. O'Neill,  D. Neuhauser,  E. Neuscamman,  
 C. M. Oana,  R. Olson,  B. Peters,  R. Peverati,  P. A. Pieniazek,  
 Y. M. Rhee,  J. Ritchie,  M. A. Rohrdanz,  E. Rosta,  N. J. Russ,  
 H. F. Schaefer III,  N. E. Schultz,  N. Shenvi,  A. C. Simmonett,  A. Sodt,  
 D. Stuck,  K. S. Thanthiriwatte,  V. Vanovschi,  Tao Wang,  A. Warshel,  
 C. F. Williams,  Q. Wu,  X. Xu,  W. Zhang

 Please cite Q-Chem as follows:
 Y. Shao et al., Mol. Phys. 113, 184-215 (2015)
 DOI: 10.1080/00268976.2014.952696

 Q-Chem 5.1.1 for Intel X86 EM64T Linux

 Parts of Q-Chem use Armadillo 8.300.2 (Tropical Shenanigans).
 http://arma.sourceforge.net/

 Q-Chem begins on Sat Nov  3 00:32:37 2018  

Host: 
0

     Scratch files written to /scratch/taweetham/qchem36368//
Input Ideriv = 1
Curr. Ideriv = -1
Max.  Ideriv = 1

Checking the input file for inconsistencies... 	...done.

--------------------------------------------------------------
User input:
--------------------------------------------------------------
../CCSD/Br=Br_t.inp
$molecule
0 1
Br
N  1 2.074714
N  2 1.172191 1 109.457068
Br 3 2.074714 2 109.457068 1 -180.000000 0
$end

$rem
   JOB_TYPE	OPTIMIZATION
   BASIS	6-311++G**
   METHOD	ccsd
   MEM_TOTAL	4000
   N_FROZEN_CORE      FC
$end


--------------------------------------------------------------
 ----------------------------------------------------------------
             Standard Nuclear Orientation (Angstroms)
    I     Atom           X                Y                Z
 ----------------------------------------------------------------
    1      Br      2.3362042688    -0.0135290883     0.0000000000
    2      N       0.3232448183     0.4888974561    -0.0000000000
    3      N      -0.3232448183    -0.4888974561     0.0000000000
    4      Br     -2.3362042688     0.0135290883    -0.0000000000
 ----------------------------------------------------------------
 Molecular Point Group                 C2h   NOp =  4
 Largest Abelian Subgroup              C2h   NOp =  4
 Nuclear Repulsion Energy =   381.8152161199 hartrees
 There are       42 alpha and       42 beta electrons
 Requested basis set is 6-311++G(d,p)
 There are 50 shells and 140 basis functions
 Total memory of 4000MB is distributed as follows: 
   QALLOC including MEM_STATIC uses 192MB
   MEM_STATIC is set to 192MB
   CCMAN JOB total memory use is  3808MB
 Warning: actual memory use might exceed 4000MB

 Total QAlloc Memory Limit    192 MB
 Mega-Array Size       188 MB
 MEM_STATIC part       192 MB
 A cutoff of  1.0D-14 yielded   1060 shell pairs
 There are      8905 function pairs (      9963 Cartesian)

 -------------------------------------------------------
 OpenMP Integral Computing Module                       
 Release: version 1.0, May 2013, Q-Chem Inc. Pittsburgh 
 -------------------------------------------------------
 Integral Job Info:
 Integral job number is                      11
 Integral operator is                         1
 short-range coefficients                     0
 long-range coefficients              100000000
 Omega coefficients                           0
 if combine SR and LR in K                    0
 Integral screening is                        0
 Integral computing path is                   2
 max size of driver memory is            800000
 size of driver memory is                593474
 size of scratch memory is             29623520
 max col of scratch BK array               1296
 max len of scratch array in speh3          155
 max len of scratch index in speh4           18
 max int batch size is                      520
 min int batch size is                       52
 fixed nKL is                                45
 max L of basis functions is                  2
 order of int derivative is                   0
 number of shells is                         50
 number of basis is                         148
 number of cartesian basis is               148
 number of contracted shell pairs          1060
 number of primitive shell pairs           3001
 maxK2 (contraction) of shell pair           36
 max number of K2 of shell pair               1
 max number of CS2 of shell pair            104
 max number of PS2 of shell pair            204
 mem total for path MDJ                  526822
 -------------------------------------------------------
 Smallest overlap matrix eigenvalue = 2.06E-04

 Scale SEOQF with 1.000000e-01/1.000000e-01/1.000000e-01

 Standard Electronic Orientation quadrupole field applied
 Nucleus-field energy     =     0.0000000139 hartrees
 Guess from superposition of atomic densities
 Warning:  Energy on first SCF cycle will be non-variational
 SAD guess density has 84.000000 electrons

 -----------------------------------------------------------------------
  General SCF calculation program by
  Eric Jon Sundstrom, Paul Horn, Yuezhi Mao, Dmitri Zuev, Alec White,
  David Stuck, Shaama M.S., Shane Yost, Joonho Lee, David Small,
  Daniel Levine, Susi Lehtola, Hugh Burton, Evgeny Epifanovsky
 -----------------------------------------------------------------------
 Hartree-Fock
 using 4 threads for integral computing
 -------------------------------------------------------
 OpenMP Integral computing Module                
 Release: version 2.0, May 2017, Q-Chem Inc. Pleasanton 
 -------------------------------------------------------
 A restricted SCF calculation will be
 performed using DIIS
 SCF converges when DIIS error is below 1.0e-08
 ---------------------------------------
  Cycle       Energy         DIIS error
 ---------------------------------------
    1   -5253.7585109440      3.67e-02  
    2   -5253.4339567241      6.08e-03  
    3   -5253.4897378052      4.46e-03  
    4   -5253.5369748499      5.49e-04  
    5   -5253.5383488712      3.18e-04  
    6   -5253.5386928427      1.05e-04  
    7   -5253.5388198722      4.03e-05  
    8   -5253.5388410407      1.18e-05  
    9   -5253.5388427610      3.42e-06  
   10   -5253.5388429747      1.12e-06  
   11   -5253.5388430026      2.82e-07  
   12   -5253.5388430038      8.12e-08  
   13   -5253.5388430040      2.24e-08  
   14   -5253.5388430039      4.36e-09  Convergence criterion met
 ---------------------------------------
 SCF time:   CPU 11.50s  wall 4.00s 
 SCF   energy in the final basis set =    -5253.5388430039
 Total energy in the final basis set =    -5253.5388430039


 ------------------------------------------------------------------------------

   CCMAN2: suite of methods based on coupled cluster
           and equation of motion theories.

   Components:
   * libvmm-1.3-trunk
     by Evgeny Epifanovsky, Ilya Kaliman.
   * libtensor-2.5-trunk
     by Evgeny Epifanovsky, Michael Wormit, Dmitry Zuev, Sam Manzer, 
        Ilya Kaliman.
   * libcc-2.5-trunk
     by Evgeny Epifanovsky, Arik Landau, Tomasz Kus, Kirill Khistyaev, 
        Dmitry Zuev, Prashant Manohar, Xintian Feng, Anna Krylov, 
        Matthew Goldey, Alec White, Thomas Jagau, Kaushik Nanda, 
        Anastasia Gunina, Alexander Kunitsa, Joonho Lee.

   CCMAN original authors:
   Anna I. Krylov, C. David Sherrill, Steven R. Gwaltney,
   Edward F. C. Byrd (2000)
   Sergey V. Levchenko, Lyudmila V. Slipchenko, Tao Wang,
   Ana-Maria C. Cristian (2003)
   Piotr A. Pieniazek, C. Melania Oana, Evgeny Epifanovsky (2007)
   Prashant Manohar (2009)

 ------------------------------------------------------------------------------


 Allocating and initializing 3808MB of RAM...
 Calculation will run on 4 cores.


 Alpha MOs, Restricted
 -- Occupied --                  
-490.07 -490.07  -65.20  -65.20  -58.56  -58.56  -58.56  -58.56
  1 Ag    1 Bu    2 Bu    2 Ag    3 Ag    3 Bu    1 Au    1 Bg                 
-58.560 -58.560 -15.749 -15.747  -9.881  -9.881  -7.496  -7.496
  4 Ag    4 Bu    5 Ag    5 Bu    6 Bu    6 Ag    7 Ag    7 Bu                 
 -7.485  -7.485  -7.484  -7.484  -3.236  -3.236  -3.231  -3.231
  2 Au    2 Bg    8 Bu    8 Ag    9 Ag    9 Bu    3 Au    3 Bg                 
 -3.231  -3.231  -3.217  -3.217  -3.217  -3.217  -1.485  -1.061
 10 Bu   10 Ag    4 Bg   11 Bu    4 Au   11 Ag   12 Ag   12 Bu                 
 -1.017  -0.840  -0.683  -0.667  -0.644  -0.457  -0.450  -0.443
 13 Ag   13 Bu   14 Ag   14 Bu    5 Au    5 Bg   15 Ag   15 Bu                 
 -0.436  -0.397
  6 Au   16 Ag                                                                 
 -- Virtual --                   
 -0.053   0.065   0.071   0.084   0.089   0.095   0.098   0.118
 16 Bu   17 Ag    6 Bg   18 Ag   17 Bu    7 Au   18 Bu   19 Ag                 
  0.122   0.139   0.153   0.198   0.213   0.214   0.239   0.290
  7 Bg   19 Bu   20 Ag   20 Bu    8 Au   21 Ag    8 Bg   22 Ag                 
  0.294   0.301   0.350   0.510   0.552   0.555   0.556   0.556
 21 Bu   23 Ag   22 Bu   23 Bu    9 Au   24 Ag    9 Bg   24 Bu                 
  0.568   0.596   0.659   0.734   0.745   0.749   0.756   0.771
 25 Ag   25 Bu   26 Ag   10 Bg   10 Au   27 Ag   11 Au   11 Bg                 
  0.782   0.782   0.791   0.825   0.938   0.988   0.988   1.029
 26 Bu   28 Ag   27 Bu   28 Bu   29 Ag   12 Au   30 Ag   29 Bu                 
  1.047   1.102   1.151   1.258   1.368   1.501   1.903   1.943
 12 Bg   30 Bu   31 Ag   31 Bu   32 Ag   32 Bu   13 Au   33 Bu                 
  1.986   2.054   2.224   2.234   2.283   2.294   2.295   2.452
 13 Bg   33 Ag   34 Bu   14 Au   14 Bg   34 Ag   35 Bu   15 Au                 
  2.523   2.752   2.783   3.083   3.108   3.413   4.112   4.180
 35 Ag   36 Ag   36 Bu   15 Bg   37 Ag   37 Bu   16 Au   38 Bu                 
  4.332   4.348   4.502   4.515   4.519   4.528   4.539   4.544
 38 Ag   16 Bg   39 Ag   17 Au   17 Bg   40 Ag   18 Bg   39 Bu                 
  4.545   4.574   4.646   4.829   4.839   5.147   7.091   7.223
 18 Au   40 Bu   41 Ag   41 Bu   42 Ag   42 Bu   43 Ag   43 Bu                 
  8.173   8.178   8.181   8.202   8.272   8.276  36.523  37.235
 19 Au   44 Bu   19 Bg   44 Ag   45 Ag   45 Bu   46 Ag   46 Bu                 
 49.376  49.482 293.849 293.853 293.856 293.876 293.968 293.970
 47 Ag   47 Bu   20 Au   48 Bu   20 Bg   48 Ag   49 Ag   49 Bu                 
*******1028.429
 50 Ag   50 Bu                                                                 

 Beta MOs, Restricted
 -- Occupied --                  
-490.07 -490.07  -65.20  -65.20  -58.56  -58.56  -58.56  -58.56
  1 Ag    1 Bu    2 Bu    2 Ag    3 Ag    3 Bu    1 Au    1 Bg                 
-58.560 -58.560 -15.749 -15.747  -9.881  -9.881  -7.496  -7.496
  4 Ag    4 Bu    5 Ag    5 Bu    6 Bu    6 Ag    7 Ag    7 Bu                 
 -7.485  -7.485  -7.484  -7.484  -3.236  -3.236  -3.231  -3.231
  2 Au    2 Bg    8 Bu    8 Ag    9 Ag    9 Bu    3 Au    3 Bg                 
 -3.231  -3.231  -3.217  -3.217  -3.217  -3.217  -1.485  -1.061
 10 Bu   10 Ag    4 Bg   11 Bu    4 Au   11 Ag   12 Ag   12 Bu                 
 -1.017  -0.840  -0.683  -0.667  -0.644  -0.457  -0.450  -0.443
 13 Ag   13 Bu   14 Ag   14 Bu    5 Au    5 Bg   15 Ag   15 Bu                 
 -0.436  -0.397
  6 Au   16 Ag                                                                 
 -- Virtual --                   
 -0.053   0.065   0.071   0.084   0.089   0.095   0.098   0.118
 16 Bu   17 Ag    6 Bg   18 Ag   17 Bu    7 Au   18 Bu   19 Ag                 
  0.122   0.139   0.153   0.198   0.213   0.214   0.239   0.290
  7 Bg   19 Bu   20 Ag   20 Bu    8 Au   21 Ag    8 Bg   22 Ag                 
  0.294   0.301   0.350   0.510   0.552   0.555   0.556   0.556
 21 Bu   23 Ag   22 Bu   23 Bu    9 Au   24 Ag    9 Bg   24 Bu                 
  0.568   0.596   0.659   0.734   0.745   0.749   0.756   0.771
 25 Ag   25 Bu   26 Ag   10 Bg   10 Au   27 Ag   11 Au   11 Bg                 
  0.782   0.782   0.791   0.825   0.938   0.988   0.988   1.029
 26 Bu   28 Ag   27 Bu   28 Bu   29 Ag   12 Au   30 Ag   29 Bu                 
  1.047   1.102   1.151   1.258   1.368   1.501   1.903   1.943
 12 Bg   30 Bu   31 Ag   31 Bu   32 Ag   32 Bu   13 Au   33 Bu                 
  1.986   2.054   2.224   2.234   2.283   2.294   2.295   2.452
 13 Bg   33 Ag   34 Bu   14 Au   14 Bg   34 Ag   35 Bu   15 Au                 
  2.523   2.752   2.783   3.083   3.108   3.413   4.112   4.180
 35 Ag   36 Ag   36 Bu   15 Bg   37 Ag   37 Bu   16 Au   38 Bu                 
  4.332   4.348   4.502   4.515   4.519   4.528   4.539   4.544
 38 Ag   16 Bg   39 Ag   17 Au   17 Bg   40 Ag   18 Bg   39 Bu                 
  4.545   4.574   4.646   4.829   4.839   5.147   7.091   7.223
 18 Au   40 Bu   41 Ag   41 Bu   42 Ag   42 Bu   43 Ag   43 Bu                 
  8.173   8.178   8.181   8.202   8.272   8.276  36.523  37.235
 19 Au   44 Bu   19 Bg   44 Ag   45 Ag   45 Bu   46 Ag   46 Bu                 
 49.376  49.482 293.849 293.853 293.856 293.876 293.968 293.970
 47 Ag   47 Bu   20 Au   48 Bu   20 Bg   48 Ag   49 Ag   49 Bu                 
*******1028.429
 50 Ag   50 Bu                                                                 

 Occupation and symmetry of molecular orbitals

 Point group: C2h (4 irreducible representations).

                           Ag   Bg   Au   Bu    All 
 ----------------------------------------------------
 All molecular orbitals:
  - Alpha                  50   20   20   50    140 
  - Beta                   50   20   20   50    140 
 ----------------------------------------------------
 Alpha orbitals:
  - Frozen occupied        8    2    2    8     20  
  - Active occupied        8    3    4    7     22  
  - Active virtual         34   15   14   35    98  
  - Frozen virtual         0    0    0    0     0   
 ----------------------------------------------------
 Beta orbitals:
  - Frozen occupied        8    2    2    8     20  
  - Active occupied        8    3    4    7     22  
  - Active virtual         34   15   14   35    98  
  - Frozen virtual         0    0    0    0     0   
 ----------------------------------------------------

 Import integrals:   CPU 0.00 s  wall 0.01 s

 Import integrals:   CPU 66.45 s  wall 57.20 s

 MP2 amplitudes:   CPU 0.90 s  wall 1.19 s

Running a double precision version
           CCSD T amplitudes will be solved using DIIS.

           Start     Size      MaxIter   EConv     TConv     
           3         7         100       1.00e-07  1.00e-05  
 ------------------------------------------------------------------------------
           Energy (a.u.)   Ediff      Tdiff       Comment
 ------------------------------------------------------------------------------
         -5254.45426207                           
     1   -5254.41445231   3.98e-02   8.49e-01     
     2   -5254.44612333   3.17e-02   1.09e-01     
     3   -5254.44380708   2.32e-03   5.44e-02     
     4   -5254.44701762   3.21e-03   1.50e-02     Switched to DIIS steps.
     5   -5254.44817922   1.16e-03   1.62e-02     
     6   -5254.44823334   5.41e-05   3.56e-03     
     7   -5254.44824690   1.36e-05   1.85e-03     
     8   -5254.44826252   1.56e-05   5.75e-04     
     9   -5254.44826919   6.67e-06   3.85e-04     
    10   -5254.44826755   1.65e-06   1.01e-04     
    11   -5254.44826825   7.00e-07   4.58e-05     
    12   -5254.44826796   2.86e-07   2.72e-05     
    13   -5254.44826798   2.05e-08   6.17e-06     
 ------------------------------------------------------------------------------
         -5254.44826798                           CCSD T converged.

End of double precision
 SCF energy                 = -5253.53884300
 MP2 energy                 = -5254.45426207
 CCSD correlation energy     =    -0.90942498
 CCSD total energy           = -5254.44826798

 CCSD  T1^2 = 0.0134  T2^2 = 0.3120  Leading amplitudes:

 Amplitude    Orbitals with energies
  0.0266       16 (Ag) A                 ->    20 (Ag) A                  
              -0.3973                          0.1527                     
  0.0266       16 (Ag) B                 ->    20 (Ag) B                  
              -0.3973                          0.1527                     
 -0.0261       5 (Bg) A                  ->    6 (Bg) A                   
              -0.4573                          0.0713                     
 -0.0261       5 (Bg) B                  ->    6 (Bg) B                   
              -0.4573                          0.0713                     

 Amplitude    Orbitals with energies
 -0.1585       16 (Ag) A     16 (Ag) B   ->    16 (Bu) A     16 (Bu) B    
              -0.3973       -0.3973           -0.0533       -0.0533       
  0.1585       16 (Ag) A     16 (Ag) B   ->    16 (Bu) B     16 (Bu) A    
              -0.3973       -0.3973           -0.0533       -0.0533       
  0.1585       16 (Ag) B     16 (Ag) A   ->    16 (Bu) A     16 (Bu) B    
              -0.3973       -0.3973           -0.0533       -0.0533       
 -0.1585       16 (Ag) B     16 (Ag) A   ->    16 (Bu) B     16 (Bu) A    
              -0.3973       -0.3973           -0.0533       -0.0533       

 Computing CCSD intemediates for later calculations in double precision
 Finished.

Running a double precision version
           CCSD Lambda amplitudes will be solved using DIIS.
           Start     Size      MaxIter   EConv     LConv     
           3         7         100       1.00e-07  1.00e-05  
 ------------------------------------------------------------------------------
            Enorm      Ldiff       Comment
 ------------------------------------------------------------------------------
     1     7.03e-02   5.39e-02     
     2     1.49e-02   2.35e-03     
     3     6.32e-03   2.93e-03     
     4     3.28e-03   8.10e-04     Switched to DIIS steps.
     5     1.20e-03   8.18e-04     
     6     6.85e-04   2.50e-04     
     7     2.29e-04   1.22e-04     
     8     1.01e-04   1.37e-05     
     9     3.44e-05   2.27e-06     
    10     1.53e-05   1.34e-07     
    11     7.79e-06   1.96e-07     
    12     3.33e-06   4.54e-07     
    13     1.45e-06   8.28e-08     
    14     5.51e-07   1.48e-07     
    15     3.16e-07   1.53e-08     
    16     1.59e-07   1.47e-09     
    17     1.00e-07   9.48e-09     
    18     4.93e-08   7.57e-09     
 ------------------------------------------------------------------------------
                                   CCSD Lambda converged.

 Computing density matrices in double precision...
           Orbital response amplitudes will be solved using DIIS.
           Start     Size      MaxIter   EConv     LConv     
           3         7         100       1.00e-06  1.00e-06  
 ------------------------------------------------------------------------------
            Enorm      Ldiff       Comment
 ------------------------------------------------------------------------------
     1     1.32e-01   9.72e-04     
     2     1.56e-01   1.16e-02     
     3     2.14e-01   4.27e-02     
     4     1.90e-02   1.08e-01     Switched to DIIS steps.
     5     2.13e-03   1.46e-03     
     6     2.57e-04   2.80e-04     
     7     9.00e-05   3.37e-05     
     8     1.87e-05   1.26e-05     
     9     4.01e-06   3.93e-06     
    10     1.35e-06   2.99e-07     
    11     3.85e-07   2.92e-07     
 ------------------------------------------------------------------------------
                                   Orbital response converged.

 Computing density matrices... Done.
 CCSD calculation:   CPU 370.29 s  wall 293.78 s

Current path: /canmo/ccsd/grad/
/g1_bb_aa
/g1_bb_bb
/g1_o1o1
/g1_o1o2
/g1_o1v1
/g1_o2v1
/g1_v1v1
/g1p_bb_aa
/g1p_bb_bb
/g1s_bb_aa
/g1s_bb_bb
/g2_o1o1o1o1
/g2_o1o1o1v1
/g2_o1o1v1v1
/g2_o1v1o1v1
/g2_o1v1v1v1
/g2_v1v1v1v1
/w_bb_aa
/w_bb_bb
 Transferring MO TPDM to AO TPDM
 Transferring g2_o1o1o1o1
 Transferring g2_o1o1o1v1
 Transferring g2_o1o1v1v1
 Transferring g2_o1v1o1v1
 Transferring g2_o1v1v1v1
 Transferring g2_v1v1v1v1
 Adding separable TPDM
 Computing TPDM gradient
 --------------------------------------------------------
 2e gradient
  Atom          X               Y               Z
 --------------------------------------------------------
    1        -39.706282        2.214289       -0.000000  
    2         -2.734233      -22.271058        0.000000  
    3          2.734233       22.271058       -0.000000  
    4         39.706282       -2.214289        0.000000  
 --------------------------------------------------------
 --------------------------------------------------------
 Final gradient
  Atom          X               Y               Z
 --------------------------------------------------------
    1        -39.706282        2.214289       -0.000000  
    2         -2.734233      -22.271058        0.000000  
    3          2.734233       22.271058       -0.000000  
    4         39.706282       -2.214289        0.000000  
 --------------------------------------------------------
 Analytic gradient from two-electron contribution:   CPU 1386.58 s  wall 741.93 s

 Total ccman2 time:   CPU 1829.06 s  wall 1105.91 s


 --------------------------------------------------------------
             Orbital Energies (a.u.) and Symmetries
 --------------------------------------------------------------

 Alpha MOs, Restricted
 -- Occupied --                  
-490.07  -65.20  -58.56  -58.56  -15.75   -9.88   -7.50   -7.48
  1 Ag    2 Ag    3 Ag    4 Ag    5 Ag    6 Ag    7 Ag    8 Ag                 
-58.560  -7.485 -58.560  -7.485-490.069 -65.202 -58.563 -58.560
  1 Bg    2 Bg    1 Au    2 Au    1 Bu    2 Bu    3 Bu    4 Bu                 
-15.747  -9.881  -7.496  -7.484  -3.236  -3.231  -3.217  -1.485
  5 Bu    6 Bu    7 Bu    8 Bu    9 Ag   10 Ag   11 Ag   12 Ag                 
 -1.017  -0.683  -0.450  -0.397  -3.231  -3.217  -0.457  -3.231
 13 Ag   14 Ag   15 Ag   16 Ag    3 Bg    4 Bg    5 Bg    3 Au                 
 -3.217  -0.644  -0.436  -3.236  -3.231  -3.217  -1.061  -0.840
  4 Au    5 Au    6 Au    9 Bu   10 Bu   11 Bu   12 Bu   13 Bu                 
 -0.667  -0.443
 14 Bu   15 Bu                                                                 
 -- Virtual --                   
  0.065   0.084   0.118   0.153   0.214   0.290   0.301   0.555
 17 Ag   18 Ag   19 Ag   20 Ag   21 Ag   22 Ag   23 Ag   24 Ag                 
  0.568   0.659   0.749   0.782   0.938   0.988   1.151   1.368
 25 Ag   26 Ag   27 Ag   28 Ag   29 Ag   30 Ag   31 Ag   32 Ag                 
  2.054   2.294   2.523   2.752   3.108   4.332   4.502   4.528
 33 Ag   34 Ag   35 Ag   36 Ag   37 Ag   38 Ag   39 Ag   40 Ag                 
  4.646   4.839   7.091   8.202   8.272  36.523  49.376 293.876
 41 Ag   42 Ag   43 Ag   44 Ag   45 Ag   46 Ag   47 Ag   48 Ag                 
293.9681028.298   0.071   0.122   0.239   0.556   0.734   0.771
 49 Ag   50 Ag    6 Bg    7 Bg    8 Bg    9 Bg   10 Bg   11 Bg                 
  1.047   1.986   2.283   3.083   4.348   4.519   4.539   8.181
 12 Bg   13 Bg   14 Bg   15 Bg   16 Bg   17 Bg   18 Bg   19 Bg                 
293.856   0.095   0.213   0.552   0.745   0.756   0.988   1.903
 20 Bg    7 Au    8 Au    9 Au   10 Au   11 Au   12 Au   13 Au                 
  2.234   2.452   4.112   4.515   4.545   8.173 293.849  -0.053
 14 Au   15 Au   16 Au   17 Au   18 Au   19 Au   20 Au   16 Bu                 
  0.089   0.098   0.139   0.198   0.294   0.350   0.510   0.556
 17 Bu   18 Bu   19 Bu   20 Bu   21 Bu   22 Bu   23 Bu   24 Bu                 
  0.596   0.782   0.791   0.825   1.029   1.102   1.258   1.501
 25 Bu   26 Bu   27 Bu   28 Bu   29 Bu   30 Bu   31 Bu   32 Bu                 
  1.943   2.224   2.295   2.783   3.413   4.180   4.544   4.574
 33 Bu   34 Bu   35 Bu   36 Bu   37 Bu   38 Bu   39 Bu   40 Bu                 
  4.829   5.147   7.223   8.178   8.276  37.235  49.482 293.853
 41 Bu   42 Bu   43 Bu   44 Bu   45 Bu   46 Bu   47 Bu   48 Bu                 
293.9701028.429
 49 Bu   50 Bu                                                                 

 Beta MOs, Restricted
 -- Occupied --                  
-490.07  -65.20  -58.56  -58.56  -15.75   -9.88   -7.50   -7.48
  1 Ag    2 Ag    3 Ag    4 Ag    5 Ag    6 Ag    7 Ag    8 Ag                 
-58.560  -7.485 -58.560  -7.485-490.069 -65.202 -58.563 -58.560
  1 Bg    2 Bg    1 Au    2 Au    1 Bu    2 Bu    3 Bu    4 Bu                 
-15.747  -9.881  -7.496  -7.484  -3.236  -3.231  -3.217  -1.485
  5 Bu    6 Bu    7 Bu    8 Bu    9 Ag   10 Ag   11 Ag   12 Ag                 
 -1.017  -0.683  -0.450  -0.397  -3.231  -3.217  -0.457  -3.231
 13 Ag   14 Ag   15 Ag   16 Ag    3 Bg    4 Bg    5 Bg    3 Au                 
 -3.217  -0.644  -0.436  -3.236  -3.231  -3.217  -1.061  -0.840
  4 Au    5 Au    6 Au    9 Bu   10 Bu   11 Bu   12 Bu   13 Bu                 
 -0.667  -0.443
 14 Bu   15 Bu                                                                 
 -- Virtual --                   
  0.065   0.084   0.118   0.153   0.214   0.290   0.301   0.555
 17 Ag   18 Ag   19 Ag   20 Ag   21 Ag   22 Ag   23 Ag   24 Ag                 
  0.568   0.659   0.749   0.782   0.938   0.988   1.151   1.368
 25 Ag   26 Ag   27 Ag   28 Ag   29 Ag   30 Ag   31 Ag   32 Ag                 
  2.054   2.294   2.523   2.752   3.108   4.332   4.502   4.528
 33 Ag   34 Ag   35 Ag   36 Ag   37 Ag   38 Ag   39 Ag   40 Ag                 
  4.646   4.839   7.091   8.202   8.272  36.523  49.376 293.876
 41 Ag   42 Ag   43 Ag   44 Ag   45 Ag   46 Ag   47 Ag   48 Ag                 
293.9681028.298   0.071   0.122   0.239   0.556   0.734   0.771
 49 Ag   50 Ag    6 Bg    7 Bg    8 Bg    9 Bg   10 Bg   11 Bg                 
  1.047   1.986   2.283   3.083   4.348   4.519   4.539   8.181
 12 Bg   13 Bg   14 Bg   15 Bg   16 Bg   17 Bg   18 Bg   19 Bg                 
293.856   0.095   0.213   0.552   0.745   0.756   0.988   1.903
 20 Bg    7 Au    8 Au    9 Au   10 Au   11 Au   12 Au   13 Au                 
  2.234   2.452   4.112   4.515   4.545   8.173 293.849  -0.053
 14 Au   15 Au   16 Au   17 Au   18 Au   19 Au   20 Au   16 Bu                 
  0.089   0.098   0.139   0.198   0.294   0.350   0.510   0.556
 17 Bu   18 Bu   19 Bu   20 Bu   21 Bu   22 Bu   23 Bu   24 Bu                 
  0.596   0.782   0.791   0.825   1.029   1.102   1.258   1.501
 25 Bu   26 Bu   27 Bu   28 Bu   29 Bu   30 Bu   31 Bu   32 Bu                 
  1.943   2.224   2.295   2.783   3.413   4.180   4.544   4.574
 33 Bu   34 Bu   35 Bu   36 Bu   37 Bu   38 Bu   39 Bu   40 Bu                 
  4.829   5.147   7.223   8.178   8.276  37.235  49.482 293.853
 41 Bu   42 Bu   43 Bu   44 Bu   45 Bu   46 Bu   47 Bu   48 Bu                 
293.9701028.429
 49 Bu   50 Bu                                                                 
 --------------------------------------------------------------

          Ground-State Mulliken Net Atomic Charges

     Atom                 Charge (a.u.)
  ----------------------------------------
      1 Br                   -0.023840
      2 N                     0.023840
      3 N                     0.023840
      4 Br                   -0.023840
  ----------------------------------------
  Sum of atomic charges =    -0.000000

 -----------------------------------------------------------------
                    Cartesian Multipole Moments
 -----------------------------------------------------------------
    Charge (ESU x 10^10)
                -0.0000
    Dipole Moment (Debye)
         X       0.0000      Y       0.0000      Z       0.0000
       Tot       0.0000
    Quadrupole Moments (Debye-Ang)
        XX     -44.3911     XY      -0.9736     YY     -50.0671
        XZ      -0.0000     YZ       0.0000     ZZ     -48.1486
    Octopole Moments (Debye-Ang^2)
       XXX       0.0000    XXY       0.0000    XYY      -0.0000
       YYY      -0.0000    XXZ       0.0000    XYZ      -0.0000
       YYZ       0.0000    XZZ       0.0000    YZZ      -0.0000
       ZZZ       0.0000
    Hexadecapole Moments (Debye-Ang^3)
      XXXX   -1141.0057   XXXY     -18.6143   XXYY    -228.6124
      XYYY      -1.8956   YYYY     -76.2502   XXXZ      -0.0000
      XXYZ       0.0000   XYYZ       0.0000   YYYZ       0.0000
      XXZZ    -226.9569   XYZZ      -0.5015   YYZZ     -21.6623
      XZZZ       0.0000   YZZZ       0.0000   ZZZZ     -56.2119
 -----------------------------------------------------------------
 DrvMan completing analytic gradient of the correlated energy
 Correlated dipole moment
            1
    1   0.0000000
    2   0.0000000
    3   0.0000000
 Energy read as -5254.448267980
 Full Analytical Gradient: (in a.u., or Hartree/Bohr)
             1             2             3             4
    1    0.00385958   -0.01047766    0.01047766   -0.00385958
    2    0.00020619   -0.01748862    0.01748862   -0.00020619
    3   -0.00000000   -0.00000000    0.00000000    0.00000000
 Gradient time:  CPU 0.28 s  wall 2.75 s
 Geometry Optimization Parameters
   NAtoms,    NIC,     NZ,  NCons,   NDum,   NFix, NCnnct, MaxDiis
        4      14       4       0       0       0       0       0


** GEOMETRY OPTIMIZATION IN DELOCALIZED INTERNAL COORDINATES **
   Searching for a Minimum

   Optimization Cycle:   1

                       Coordinates (Angstroms)
     ATOM                X               Y               Z
      1  Br        2.3362042688   -0.0135290883    0.0000000000
      2  N         0.3232448183    0.4888974561    0.0000000000
      3  N        -0.3232448183   -0.4888974561    0.0000000000
      4  Br       -2.3362042688    0.0135290883    0.0000000000
   Point Group: c2h   Number of degrees of freedom:     3


   Energy is  -5254.448267980


 Attempting to Generate Delocalized Internal Coordinates

  3 Hessian modes will be used to form the next step
  Hessian Eigenvalues:
     0.125647    0.250000    1.201366

 Minimum Search - Taking Simple RFO Step
 Searching for Lamda that Minimizes Along All modes
 Value Taken    Lamda =  -0.00064536
 Step Taken.  Stepsize is  0.050662

                             Maximum     Tolerance    Cnvgd?
         Gradient           0.017187      0.000300      NO
         Displacement       0.036464      0.001200      NO
         Energy change     *********      0.000001      NO


 New Cartesian Coordinates Obtained by Inverse Iteration

 Displacement from previous Coordinates is:  0.061714
 ----------------------------------------------------------------
             Standard Nuclear Orientation (Angstroms)
    I     Atom           X                Y                Z
 ----------------------------------------------------------------
    1      Br      2.3145494189    -0.0151110997     0.0000000000
    2      N       0.3197399147     0.4959354628     0.0000000000
    3      N      -0.3197399147    -0.4959354628     0.0000000000
    4      Br     -2.3145494189     0.0151110997     0.0000000000
 ----------------------------------------------------------------
 Molecular Point Group                 C2h   NOp =  4
 Largest Abelian Subgroup              C2h   NOp =  4
 Nuclear Repulsion Energy =   384.7558410481 hartrees
 There are       42 alpha and       42 beta electrons
 Applying Cartesian multipole field
    Component          Value
    ---------          -----
     (2,0,0)        1.00000E-11
     (0,2,0)        2.00000E-11
     (0,0,2)       -3.00000E-11
 Nucleus-field energy     =     0.0000000137 hartrees
 Requested basis set is 6-311++G(d,p)
 There are 50 shells and 140 basis functions
 A cutoff of  1.0D-14 yielded   1061 shell pairs
 There are      8914 function pairs (      9972 Cartesian)
 Smallest overlap matrix eigenvalue = 2.15E-04
 Guess MOs from SCF MO coefficient file

 -----------------------------------------------------------------------
  General SCF calculation program by
  Eric Jon Sundstrom, Paul Horn, Yuezhi Mao, Dmitri Zuev, Alec White,
  David Stuck, Shaama M.S., Shane Yost, Joonho Lee, David Small,
  Daniel Levine, Susi Lehtola, Hugh Burton, Evgeny Epifanovsky
 -----------------------------------------------------------------------
 Hartree-Fock
 using 4 threads for integral computing
 -------------------------------------------------------
 OpenMP Integral computing Module                
 Release: version 2.0, May 2017, Q-Chem Inc. Pleasanton 
 -------------------------------------------------------
 A restricted SCF calculation will be
 performed using DIIS
 SCF converges when DIIS error is below 1.0e-08
 ---------------------------------------
  Cycle       Energy         DIIS error
 ---------------------------------------
    1   -5253.5392245622      3.01e-04  
    2   -5253.5395293176      8.02e-05  
    3   -5253.5395834952      3.63e-05  
    4   -5253.5395953766      1.67e-05  
    5   -5253.5395988147      8.87e-06  
    6   -5253.5395994122      2.84e-06  
    7   -5253.5395995061      1.14e-06  
    8   -5253.5395995244      4.95e-07  
    9   -5253.5395995281      1.34e-07  
   10   -5253.5395995284      3.52e-08  
   11   -5253.5395995284      8.41e-09  Convergence criterion met
 ---------------------------------------
 SCF time:   CPU 16.02s  wall 7.00s 
 SCF   energy in the final basis set =    -5253.5395995284
 Total energy in the final basis set =    -5253.5395995284


 ------------------------------------------------------------------------------

   CCMAN2: suite of methods based on coupled cluster
           and equation of motion theories.

   Components:
   * libvmm-1.3-trunk
     by Evgeny Epifanovsky, Ilya Kaliman.
   * libtensor-2.5-trunk
     by Evgeny Epifanovsky, Michael Wormit, Dmitry Zuev, Sam Manzer, 
        Ilya Kaliman.
   * libcc-2.5-trunk
     by Evgeny Epifanovsky, Arik Landau, Tomasz Kus, Kirill Khistyaev, 
        Dmitry Zuev, Prashant Manohar, Xintian Feng, Anna Krylov, 
        Matthew Goldey, Alec White, Thomas Jagau, Kaushik Nanda, 
        Anastasia Gunina, Alexander Kunitsa, Joonho Lee.

   CCMAN original authors:
   Anna I. Krylov, C. David Sherrill, Steven R. Gwaltney,
   Edward F. C. Byrd (2000)
   Sergey V. Levchenko, Lyudmila V. Slipchenko, Tao Wang,
   Ana-Maria C. Cristian (2003)
   Piotr A. Pieniazek, C. Melania Oana, Evgeny Epifanovsky (2007)
   Prashant Manohar (2009)

 ------------------------------------------------------------------------------


 Allocating and initializing 3808MB of RAM...
 Calculation will run on 4 cores.


 Alpha MOs, Restricted
 -- Occupied --                  
-490.07 -490.07  -65.20  -65.20  -58.56  -58.56  -58.56  -58.56
  1 Ag    1 Bu    2 Bu    2 Ag    3 Ag    3 Bu    1 Au    1 Bg                 
-58.560 -58.560 -15.749 -15.747  -9.881  -9.881  -7.496  -7.496
  4 Ag    4 Bu    5 Ag    5 Bu    6 Bu    6 Ag    7 Ag    7 Bu                 
 -7.484  -7.484  -7.484  -7.484  -3.236  -3.236  -3.231  -3.231
  2 Au    2 Bg    8 Bu    8 Ag    9 Ag    9 Bu    3 Au    3 Bg                 
 -3.231  -3.231  -3.217  -3.217  -3.217  -3.217  -1.481  -1.064
 10 Bu   10 Ag    4 Bg   11 Bu    4 Au   11 Ag   12 Ag   12 Bu                 
 -1.016  -0.842  -0.681  -0.666  -0.641  -0.458  -0.450  -0.442
 13 Ag   13 Bu   14 Ag   14 Bu    5 Au    5 Bg   15 Ag   15 Bu                 
 -0.435  -0.402
  6 Au   16 Ag                                                                 
 -- Virtual --                   
 -0.045   0.065   0.068   0.084   0.090   0.095   0.098   0.118
 16 Bu   17 Ag    6 Bg   18 Ag   17 Bu    7 Au   18 Bu   19 Ag                 
  0.122   0.140   0.152   0.198   0.213   0.214   0.238   0.292
  7 Bg   19 Bu   20 Ag   20 Bu   21 Ag    8 Au    8 Bg   22 Ag                 
  0.294   0.302   0.349   0.510   0.552   0.555   0.556   0.556
 21 Bu   23 Ag   22 Bu   23 Bu    9 Au   24 Ag    9 Bg   24 Bu                 
  0.565   0.593   0.663   0.734   0.745   0.747   0.756   0.771
 25 Ag   25 Bu   26 Ag   10 Bg   10 Au   27 Ag   11 Au   11 Bg                 
  0.780   0.782   0.795   0.821   0.941   0.990   0.992   1.036
 26 Bu   28 Ag   27 Bu   28 Bu   29 Ag   30 Ag   12 Au   29 Bu                 
  1.044   1.100   1.157   1.259   1.368   1.498   1.898   1.941
 12 Bg   30 Bu   31 Ag   31 Bu   32 Ag   32 Bu   13 Au   33 Bu                 
  1.992   2.063   2.228   2.231   2.284   2.295   2.296   2.452
 13 Bg   33 Ag   34 Bu   14 Au   14 Bg   34 Ag   35 Bu   15 Au                 
  2.534   2.745   2.787   3.073   3.098   3.402   4.111   4.182
 35 Ag   36 Ag   36 Bu   15 Bg   37 Ag   37 Bu   16 Au   38 Bu                 
  4.329   4.344   4.489   4.515   4.520   4.528   4.539   4.546
 38 Ag   16 Bg   39 Ag   17 Au   17 Bg   40 Ag   18 Bg   39 Bu                 
  4.548   4.576   4.649   4.839   4.847   5.160   7.093   7.230
 18 Au   40 Bu   41 Ag   41 Bu   42 Ag   42 Bu   43 Ag   43 Bu                 
  8.174   8.178   8.181   8.203   8.272   8.278  36.528  37.197
 19 Au   44 Bu   19 Bg   44 Ag   45 Ag   45 Bu   46 Ag   46 Bu                 
 49.378  49.487 293.849 293.853 293.857 293.877 293.969 293.973
 47 Ag   47 Bu   20 Au   48 Bu   20 Bg   48 Ag   49 Ag   49 Bu                 
*******1028.437
 50 Ag   50 Bu                                                                 

 Beta MOs, Restricted
 -- Occupied --                  
-490.07 -490.07  -65.20  -65.20  -58.56  -58.56  -58.56  -58.56
  1 Ag    1 Bu    2 Bu    2 Ag    3 Ag    3 Bu    1 Au    1 Bg                 
-58.560 -58.560 -15.749 -15.747  -9.881  -9.881  -7.496  -7.496
  4 Ag    4 Bu    5 Ag    5 Bu    6 Bu    6 Ag    7 Ag    7 Bu                 
 -7.484  -7.484  -7.484  -7.484  -3.236  -3.236  -3.231  -3.231
  2 Au    2 Bg    8 Bu    8 Ag    9 Ag    9 Bu    3 Au    3 Bg                 
 -3.231  -3.231  -3.217  -3.217  -3.217  -3.217  -1.481  -1.064
 10 Bu   10 Ag    4 Bg   11 Bu    4 Au   11 Ag   12 Ag   12 Bu                 
 -1.016  -0.842  -0.681  -0.666  -0.641  -0.458  -0.450  -0.442
 13 Ag   13 Bu   14 Ag   14 Bu    5 Au    5 Bg   15 Ag   15 Bu                 
 -0.435  -0.402
  6 Au   16 Ag                                                                 
 -- Virtual --                   
 -0.045   0.065   0.068   0.084   0.090   0.095   0.098   0.118
 16 Bu   17 Ag    6 Bg   18 Ag   17 Bu    7 Au   18 Bu   19 Ag                 
  0.122   0.140   0.152   0.198   0.213   0.214   0.238   0.292
  7 Bg   19 Bu   20 Ag   20 Bu   21 Ag    8 Au    8 Bg   22 Ag                 
  0.294   0.302   0.349   0.510   0.552   0.555   0.556   0.556
 21 Bu   23 Ag   22 Bu   23 Bu    9 Au   24 Ag    9 Bg   24 Bu                 
  0.565   0.593   0.663   0.734   0.745   0.747   0.756   0.771
 25 Ag   25 Bu   26 Ag   10 Bg   10 Au   27 Ag   11 Au   11 Bg                 
  0.780   0.782   0.795   0.821   0.941   0.990   0.992   1.036
 26 Bu   28 Ag   27 Bu   28 Bu   29 Ag   30 Ag   12 Au   29 Bu                 
  1.044   1.100   1.157   1.259   1.368   1.498   1.898   1.941
 12 Bg   30 Bu   31 Ag   31 Bu   32 Ag   32 Bu   13 Au   33 Bu                 
  1.992   2.063   2.228   2.231   2.284   2.295   2.296   2.452
 13 Bg   33 Ag   34 Bu   14 Au   14 Bg   34 Ag   35 Bu   15 Au                 
  2.534   2.745   2.787   3.073   3.098   3.402   4.111   4.182
 35 Ag   36 Ag   36 Bu   15 Bg   37 Ag   37 Bu   16 Au   38 Bu                 
  4.329   4.344   4.489   4.515   4.520   4.528   4.539   4.546
 38 Ag   16 Bg   39 Ag   17 Au   17 Bg   40 Ag   18 Bg   39 Bu                 
  4.548   4.576   4.649   4.839   4.847   5.160   7.093   7.230
 18 Au   40 Bu   41 Ag   41 Bu   42 Ag   42 Bu   43 Ag   43 Bu                 
  8.174   8.178   8.181   8.203   8.272   8.278  36.528  37.197
 19 Au   44 Bu   19 Bg   44 Ag   45 Ag   45 Bu   46 Ag   46 Bu                 
 49.378  49.487 293.849 293.853 293.857 293.877 293.969 293.973
 47 Ag   47 Bu   20 Au   48 Bu   20 Bg   48 Ag   49 Ag   49 Bu                 
*******1028.437
 50 Ag   50 Bu                                                                 

 Occupation and symmetry of molecular orbitals

 Point group: C2h (4 irreducible representations).

                           Ag   Bg   Au   Bu    All 
 ----------------------------------------------------
 All molecular orbitals:
  - Alpha                  50   20   20   50    140 
  - Beta                   50   20   20   50    140 
 ----------------------------------------------------
 Alpha orbitals:
  - Frozen occupied        8    2    2    8     20  
  - Active occupied        8    3    4    7     22  
  - Active virtual         34   15   14   35    98  
  - Frozen virtual         0    0    0    0     0   
 ----------------------------------------------------
 Beta orbitals:
  - Frozen occupied        8    2    2    8     20  
  - Active occupied        8    3    4    7     22  
  - Active virtual         34   15   14   35    98  
  - Frozen virtual         0    0    0    0     0   
 ----------------------------------------------------

 Import integrals:   CPU 0.00 s  wall 0.00 s

 Import integrals:   CPU 66.91 s  wall 61.19 s

 MP2 amplitudes:   CPU 0.91 s  wall 1.32 s

Running a double precision version
           CCSD T amplitudes will be solved using DIIS.

           Start     Size      MaxIter   EConv     TConv     
           3         7         100       1.00e-07  1.00e-05  
 ------------------------------------------------------------------------------
           Energy (a.u.)   Ediff      Tdiff       Comment
 ------------------------------------------------------------------------------
         -5254.45497551                           
     1   -5254.41519810   3.98e-02   8.48e-01     
     2   -5254.44674250   3.15e-02   1.10e-01     
     3   -5254.44444334   2.30e-03   5.30e-02     
     4   -5254.44759492   3.15e-03   1.49e-02     Switched to DIIS steps.
     5   -5254.44870972   1.11e-03   1.54e-02     
     6   -5254.44876433   5.46e-05   3.45e-03     
     7   -5254.44877697   1.26e-05   1.77e-03     
     8   -5254.44879093   1.40e-05   5.42e-04     
     9   -5254.44879687   5.95e-06   3.65e-04     
    10   -5254.44879544   1.43e-06   9.75e-05     
    11   -5254.44879603   5.81e-07   4.38e-05     
    12   -5254.44879574   2.84e-07   2.67e-05     
    13   -5254.44879575   7.90e-09   5.91e-06     
 ------------------------------------------------------------------------------
         -5254.44879575                           CCSD T converged.

End of double precision
 SCF energy                 = -5253.53959953
 MP2 energy                 = -5254.45497551
 CCSD correlation energy     =    -0.90919622
 CCSD total energy           = -5254.44879575

 CCSD  T1^2 = 0.0131  T2^2 = 0.3086  Leading amplitudes:

 Amplitude    Orbitals with energies
  0.0268       5 (Bg) A                  ->    6 (Bg) A                   
              -0.4577                          0.0683                     
  0.0268       5 (Bg) B                  ->    6 (Bg) B                   
              -0.4577                          0.0683                     
 -0.0252       16 (Ag) A                 ->    20 (Ag) A                  
              -0.4017                          0.1518                     
 -0.0252       16 (Ag) B                 ->    20 (Ag) B                  
              -0.4017                          0.1518                     

 Amplitude    Orbitals with energies
 -0.1462       16 (Ag) A     16 (Ag) B   ->    16 (Bu) A     16 (Bu) B    
              -0.4017       -0.4017           -0.0452       -0.0452       
  0.1462       16 (Ag) A     16 (Ag) B   ->    16 (Bu) B     16 (Bu) A    
              -0.4017       -0.4017           -0.0452       -0.0452       
  0.1462       16 (Ag) B     16 (Ag) A   ->    16 (Bu) A     16 (Bu) B    
              -0.4017       -0.4017           -0.0452       -0.0452       
 -0.1462       16 (Ag) B     16 (Ag) A   ->    16 (Bu) B     16 (Bu) A    
              -0.4017       -0.4017           -0.0452       -0.0452       

 Computing CCSD intemediates for later calculations in double precision
 Finished.

Running a double precision version
           CCSD Lambda amplitudes will be solved using DIIS.
           Start     Size      MaxIter   EConv     LConv     
           3         7         100       1.00e-07  1.00e-05  
 ------------------------------------------------------------------------------
            Enorm      Ldiff       Comment
 ------------------------------------------------------------------------------
     1     6.75e-02   5.17e-02     
     2     1.46e-02   2.61e-03     
     3     6.16e-03   2.71e-03     
     4     3.27e-03   8.19e-04     Switched to DIIS steps.
     5     1.20e-03   7.62e-04     
     6     6.84e-04   2.46e-04     
     7     2.28e-04   1.12e-04     
     8     9.99e-05   1.08e-05     
     9     3.28e-05   5.66e-07     
    10     1.45e-05   5.26e-07     
    11     7.23e-06   1.65e-08     
    12     3.09e-06   3.36e-07     
    13     1.34e-06   3.02e-08     
    14     5.25e-07   1.15e-07     
    15     2.96e-07   1.48e-08     
    16     1.50e-07   1.07e-09     
    17     9.09e-08   6.62e-09     
 ------------------------------------------------------------------------------
                                   CCSD Lambda converged.

 Computing density matrices in double precision...
           Orbital response amplitudes will be solved using DIIS.
           Start     Size      MaxIter   EConv     LConv     
           3         7         100       1.00e-06  1.00e-06  
 ------------------------------------------------------------------------------
            Enorm      Ldiff       Comment
 ------------------------------------------------------------------------------
     1     1.33e-01   1.57e-03     
     2     1.57e-01   1.10e-02     
     3     2.14e-01   4.27e-02     
     4     1.90e-02   1.08e-01     Switched to DIIS steps.
     5     2.09e-03   1.45e-03     
     6     2.72e-04   2.75e-04     
     7     9.44e-05   3.98e-05     
     8     2.08e-05   1.38e-05     
     9     4.33e-06   4.51e-06     
    10     1.32e-06   3.32e-07     
    11     3.96e-07   2.71e-07     
 ------------------------------------------------------------------------------
                                   Orbital response converged.

 Computing density matrices... Done.
 CCSD calculation:   CPU 363.92 s  wall 315.57 s

Current path: /canmo/ccsd/grad/
/g1_bb_aa
/g1_bb_bb
/g1_o1o1
/g1_o1o2
/g1_o1v1
/g1_o2v1
/g1_v1v1
/g1p_bb_aa
/g1p_bb_bb
/g1s_bb_aa
/g1s_bb_bb
/g2_o1o1o1o1
/g2_o1o1o1v1
/g2_o1o1v1v1
/g2_o1v1o1v1
/g2_o1v1v1v1
/g2_v1v1v1v1
/w_bb_aa
/w_bb_bb
 Transferring MO TPDM to AO TPDM
 Transferring g2_o1o1o1o1
 Transferring g2_o1o1o1v1
 Transferring g2_o1o1v1v1
 Transferring g2_o1v1o1v1
 Transferring g2_o1v1v1v1
 Transferring g2_v1v1v1v1
 Adding separable TPDM
 Computing TPDM gradient
 --------------------------------------------------------
 2e gradient
  Atom          X               Y               Z
 --------------------------------------------------------
    1        -40.358499        2.378045       -0.000000  
    2         -2.102693      -22.366266       -0.000000  
    3          2.102693       22.366266        0.000000  
    4         40.358499       -2.378045        0.000000  
 --------------------------------------------------------
 --------------------------------------------------------
 Final gradient
  Atom          X               Y               Z
 --------------------------------------------------------
    1        -40.358499        2.378045       -0.000000  
    2         -2.102693      -22.366266       -0.000000  
    3          2.102693       22.366266        0.000000  
    4         40.358499       -2.378045        0.000000  
 --------------------------------------------------------
 Analytic gradient from two-electron contribution:   CPU 1389.02 s  wall 753.76 s

 Total ccman2 time:   CPU 1825.67 s  wall 1143.61 s


 --------------------------------------------------------------
             Orbital Energies (a.u.) and Symmetries
 --------------------------------------------------------------

 Alpha MOs, Restricted
 -- Occupied --                  
-490.07  -65.20  -58.56  -58.56  -15.75   -9.88   -7.50   -7.48
  1 Ag    2 Ag    3 Ag    4 Ag    5 Ag    6 Ag    7 Ag    8 Ag                 
-58.560  -7.484 -58.560  -7.484-490.069 -65.202 -58.563 -58.560
  1 Bg    2 Bg    1 Au    2 Au    1 Bu    2 Bu    3 Bu    4 Bu                 
-15.747  -9.881  -7.496  -7.484  -3.236  -3.231  -3.217  -1.481
  5 Bu    6 Bu    7 Bu    8 Bu    9 Ag   10 Ag   11 Ag   12 Ag                 
 -1.016  -0.681  -0.450  -0.402  -3.231  -3.217  -0.458  -3.231
 13 Ag   14 Ag   15 Ag   16 Ag    3 Bg    4 Bg    5 Bg    3 Au                 
 -3.217  -0.641  -0.435  -3.236  -3.231  -3.217  -1.064  -0.842
  4 Au    5 Au    6 Au    9 Bu   10 Bu   11 Bu   12 Bu   13 Bu                 
 -0.666  -0.442
 14 Bu   15 Bu                                                                 
 -- Virtual --                   
  0.065   0.084   0.118   0.152   0.213   0.292   0.302   0.555
 17 Ag   18 Ag   19 Ag   20 Ag   21 Ag   22 Ag   23 Ag   24 Ag                 
  0.565   0.663   0.747   0.782   0.941   0.990   1.157   1.368
 25 Ag   26 Ag   27 Ag   28 Ag   29 Ag   30 Ag   31 Ag   32 Ag                 
  2.063   2.295   2.534   2.745   3.098   4.329   4.489   4.528
 33 Ag   34 Ag   35 Ag   36 Ag   37 Ag   38 Ag   39 Ag   40 Ag                 
  4.649   4.847   7.093   8.203   8.272  36.528  49.378 293.877
 41 Ag   42 Ag   43 Ag   44 Ag   45 Ag   46 Ag   47 Ag   48 Ag                 
293.9691028.301   0.068   0.122   0.238   0.556   0.734   0.771
 49 Ag   50 Ag    6 Bg    7 Bg    8 Bg    9 Bg   10 Bg   11 Bg                 
  1.044   1.992   2.284   3.073   4.344   4.520   4.539   8.181
 12 Bg   13 Bg   14 Bg   15 Bg   16 Bg   17 Bg   18 Bg   19 Bg                 
293.857   0.095   0.214   0.552   0.745   0.756   0.992   1.898
 20 Bg    7 Au    8 Au    9 Au   10 Au   11 Au   12 Au   13 Au                 
  2.231   2.452   4.111   4.515   4.548   8.174 293.849  -0.045
 14 Au   15 Au   16 Au   17 Au   18 Au   19 Au   20 Au   16 Bu                 
  0.090   0.098   0.140   0.198   0.294   0.349   0.510   0.556
 17 Bu   18 Bu   19 Bu   20 Bu   21 Bu   22 Bu   23 Bu   24 Bu                 
  0.593   0.780   0.795   0.821   1.036   1.100   1.259   1.498
 25 Bu   26 Bu   27 Bu   28 Bu   29 Bu   30 Bu   31 Bu   32 Bu                 
  1.941   2.228   2.296   2.787   3.402   4.182   4.546   4.576
 33 Bu   34 Bu   35 Bu   36 Bu   37 Bu   38 Bu   39 Bu   40 Bu                 
  4.839   5.160   7.230   8.178   8.278  37.197  49.487 293.853
 41 Bu   42 Bu   43 Bu   44 Bu   45 Bu   46 Bu   47 Bu   48 Bu                 
293.9731028.437
 49 Bu   50 Bu                                                                 

 Beta MOs, Restricted
 -- Occupied --                  
-490.07  -65.20  -58.56  -58.56  -15.75   -9.88   -7.50   -7.48
  1 Ag    2 Ag    3 Ag    4 Ag    5 Ag    6 Ag    7 Ag    8 Ag                 
-58.560  -7.484 -58.560  -7.484-490.069 -65.202 -58.563 -58.560
  1 Bg    2 Bg    1 Au    2 Au    1 Bu    2 Bu    3 Bu    4 Bu                 
-15.747  -9.881  -7.496  -7.484  -3.236  -3.231  -3.217  -1.481
  5 Bu    6 Bu    7 Bu    8 Bu    9 Ag   10 Ag   11 Ag   12 Ag                 
 -1.016  -0.681  -0.450  -0.402  -3.231  -3.217  -0.458  -3.231
 13 Ag   14 Ag   15 Ag   16 Ag    3 Bg    4 Bg    5 Bg    3 Au                 
 -3.217  -0.641  -0.435  -3.236  -3.231  -3.217  -1.064  -0.842
  4 Au    5 Au    6 Au    9 Bu   10 Bu   11 Bu   12 Bu   13 Bu                 
 -0.666  -0.442
 14 Bu   15 Bu                                                                 
 -- Virtual --                   
  0.065   0.084   0.118   0.152   0.213   0.292   0.302   0.555
 17 Ag   18 Ag   19 Ag   20 Ag   21 Ag   22 Ag   23 Ag   24 Ag                 
  0.565   0.663   0.747   0.782   0.941   0.990   1.157   1.368
 25 Ag   26 Ag   27 Ag   28 Ag   29 Ag   30 Ag   31 Ag   32 Ag                 
  2.063   2.295   2.534   2.745   3.098   4.329   4.489   4.528
 33 Ag   34 Ag   35 Ag   36 Ag   37 Ag   38 Ag   39 Ag   40 Ag                 
  4.649   4.847   7.093   8.203   8.272  36.528  49.378 293.877
 41 Ag   42 Ag   43 Ag   44 Ag   45 Ag   46 Ag   47 Ag   48 Ag                 
293.9691028.301   0.068   0.122   0.238   0.556   0.734   0.771
 49 Ag   50 Ag    6 Bg    7 Bg    8 Bg    9 Bg   10 Bg   11 Bg                 
  1.044   1.992   2.284   3.073   4.344   4.520   4.539   8.181
 12 Bg   13 Bg   14 Bg   15 Bg   16 Bg   17 Bg   18 Bg   19 Bg                 
293.857   0.095   0.214   0.552   0.745   0.756   0.992   1.898
 20 Bg    7 Au    8 Au    9 Au   10 Au   11 Au   12 Au   13 Au                 
  2.231   2.452   4.111   4.515   4.548   8.174 293.849  -0.045
 14 Au   15 Au   16 Au   17 Au   18 Au   19 Au   20 Au   16 Bu                 
  0.090   0.098   0.140   0.198   0.294   0.349   0.510   0.556
 17 Bu   18 Bu   19 Bu   20 Bu   21 Bu   22 Bu   23 Bu   24 Bu                 
  0.593   0.780   0.795   0.821   1.036   1.100   1.259   1.498
 25 Bu   26 Bu   27 Bu   28 Bu   29 Bu   30 Bu   31 Bu   32 Bu                 
  1.941   2.228   2.296   2.787   3.402   4.182   4.546   4.576
 33 Bu   34 Bu   35 Bu   36 Bu   37 Bu   38 Bu   39 Bu   40 Bu                 
  4.839   5.160   7.230   8.178   8.278  37.197  49.487 293.853
 41 Bu   42 Bu   43 Bu   44 Bu   45 Bu   46 Bu   47 Bu   48 Bu                 
293.9731028.437
 49 Bu   50 Bu                                                                 
 --------------------------------------------------------------

          Ground-State Mulliken Net Atomic Charges

     Atom                 Charge (a.u.)
  ----------------------------------------
      1 Br                   -0.022984
      2 N                     0.022984
      3 N                     0.022984
      4 Br                   -0.022984
  ----------------------------------------
  Sum of atomic charges =     0.000000

 -----------------------------------------------------------------
                    Cartesian Multipole Moments
 -----------------------------------------------------------------
    Charge (ESU x 10^10)
                -0.0000
    Dipole Moment (Debye)
         X       0.0000      Y       0.0000      Z      -0.0000
       Tot       0.0000
    Quadrupole Moments (Debye-Ang)
        XX     -44.3300     XY      -1.0130     YY     -50.0737
        XZ       0.0000     YZ      -0.0000     ZZ     -48.1298
    Octopole Moments (Debye-Ang^2)
       XXX      -0.0000    XXY       0.0000    XYY      -0.0000
       YYY       0.0000    XXZ      -0.0000    XYZ      -0.0000
       YYZ       0.0000    XZZ      -0.0000    YZZ       0.0000
       ZZZ       0.0000
    Hexadecapole Moments (Debye-Ang^3)
      XXXX   -1120.5258   XXXY     -19.1124   XXYY    -224.5342
      XYYY      -1.5766   YYYY     -76.7522   XXXZ       0.0000
      XXYZ      -0.0000   XYYZ       0.0000   YYYZ      -0.0000
      XXZZ    -222.9711   XYZZ      -0.4012   YYZZ     -21.7186
      XZZZ       0.0000   YZZZ      -0.0000   ZZZZ     -56.1384
 -----------------------------------------------------------------
 DrvMan completing analytic gradient of the correlated energy
 Correlated dipole moment
            1
    1   0.0000000
    2   0.0000000
    3  -0.0000000
 Energy read as -5254.448795749
 Full Analytical Gradient: (in a.u., or Hartree/Bohr)
             1             2             3             4
    1    0.00336992   -0.00989278    0.00989278   -0.00336992
    2   -0.00076931   -0.00992340    0.00992340    0.00076931
    3   -0.00000000    0.00000000    0.00000000   -0.00000000
 Gradient time:  CPU 0.26 s  wall 1.57 s
 Geometry Optimization Parameters
   NAtoms,    NIC,     NZ,  NCons,   NDum,   NFix, NCnnct, MaxDiis
        4      14       4       0       0       0       0       0

 Cartesian Hessian Update
 Hessian Updated using BFGS Update


** GEOMETRY OPTIMIZATION IN DELOCALIZED INTERNAL COORDINATES **
   Searching for a Minimum

   Optimization Cycle:   2

                       Coordinates (Angstroms)
     ATOM                X               Y               Z
      1  Br        2.3145494189   -0.0151110997    0.0000000000
      2  N         0.3197399147    0.4959354628    0.0000000000
      3  N        -0.3197399147   -0.4959354628    0.0000000000
      4  Br       -2.3145494189    0.0151110997    0.0000000000
   Point Group: c2h   Number of degrees of freedom:     3


   Energy is  -5254.448795749

 Hessian Updated using BFGS Update

  3 Hessian modes will be used to form the next step
  Hessian Eigenvalues:
     0.050180    0.333773    0.848960

 Minimum Search - Taking Simple RFO Step
 Searching for Lamda that Minimizes Along All modes
 Value Taken    Lamda =  -0.00113708
 Step Taken.  Stepsize is  0.139129

                             Maximum     Tolerance    Cnvgd?
         Gradient           0.009755      0.000300      NO
         Displacement       0.116527      0.001200      NO
         Energy change     -0.000528      0.000001      NO


 New Cartesian Coordinates Obtained by Inverse Iteration

 Displacement from previous Coordinates is:  0.138371
 ----------------------------------------------------------------
             Standard Nuclear Orientation (Angstroms)
    I     Atom           X                Y                Z
 ----------------------------------------------------------------
    1      Br      2.2638765782    -0.0155412033     0.0000000000
    2      N       0.3227520285     0.5061231007     0.0000000000
    3      N      -0.3227520285    -0.5061231007     0.0000000000
    4      Br     -2.2638765782     0.0155412033     0.0000000000
 ----------------------------------------------------------------
 Molecular Point Group                 C2h   NOp =  4
 Largest Abelian Subgroup              C2h   NOp =  4
 Nuclear Repulsion Energy =   392.2584089719 hartrees
 There are       42 alpha and       42 beta electrons
 Applying Cartesian multipole field
    Component          Value
    ---------          -----
     (2,0,0)        1.00000E-11
     (0,2,0)        2.00000E-11
     (0,0,2)       -3.00000E-11
 Nucleus-field energy     =     0.0000000131 hartrees
 Requested basis set is 6-311++G(d,p)
 There are 50 shells and 140 basis functions
 A cutoff of  1.0D-14 yielded   1067 shell pairs
 There are      8962 function pairs (     10028 Cartesian)
 Smallest overlap matrix eigenvalue = 2.37E-04
 Guess MOs from SCF MO coefficient file

 -----------------------------------------------------------------------
  General SCF calculation program by
  Eric Jon Sundstrom, Paul Horn, Yuezhi Mao, Dmitri Zuev, Alec White,
  David Stuck, Shaama M.S., Shane Yost, Joonho Lee, David Small,
  Daniel Levine, Susi Lehtola, Hugh Burton, Evgeny Epifanovsky
 -----------------------------------------------------------------------
 Hartree-Fock
 using 4 threads for integral computing
 -------------------------------------------------------
 OpenMP Integral computing Module                
 Release: version 2.0, May 2017, Q-Chem Inc. Pleasanton 
 -------------------------------------------------------
 A restricted SCF calculation will be
 performed using DIIS
 SCF converges when DIIS error is below 1.0e-08
 ---------------------------------------
  Cycle       Energy         DIIS error
 ---------------------------------------
    1   -5253.5389800001      6.93e-04  
    2   -5253.5406946975      1.84e-04  
    3   -5253.5409816630      7.47e-05  
    4   -5253.5410381238      3.19e-05  
    5   -5253.5410510472      1.17e-05  
    6   -5253.5410524686      4.66e-06  
    7   -5253.5410526797      1.56e-06  
    8   -5253.5410527154      4.95e-07  
    9   -5253.5410527179      2.44e-07  
   10   -5253.5410527185      6.56e-08  
   11   -5253.5410527186      1.27e-08  
   12   -5253.5410527185      2.56e-09  Convergence criterion met
 ---------------------------------------
 SCF time:   CPU 17.30s  wall 10.00s 
 SCF   energy in the final basis set =    -5253.5410527185
 Total energy in the final basis set =    -5253.5410527185


 ------------------------------------------------------------------------------

   CCMAN2: suite of methods based on coupled cluster
           and equation of motion theories.

   Components:
   * libvmm-1.3-trunk
     by Evgeny Epifanovsky, Ilya Kaliman.
   * libtensor-2.5-trunk
     by Evgeny Epifanovsky, Michael Wormit, Dmitry Zuev, Sam Manzer, 
        Ilya Kaliman.
   * libcc-2.5-trunk
     by Evgeny Epifanovsky, Arik Landau, Tomasz Kus, Kirill Khistyaev, 
        Dmitry Zuev, Prashant Manohar, Xintian Feng, Anna Krylov, 
        Matthew Goldey, Alec White, Thomas Jagau, Kaushik Nanda, 
        Anastasia Gunina, Alexander Kunitsa, Joonho Lee.

   CCMAN original authors:
   Anna I. Krylov, C. David Sherrill, Steven R. Gwaltney,
   Edward F. C. Byrd (2000)
   Sergey V. Levchenko, Lyudmila V. Slipchenko, Tao Wang,
   Ana-Maria C. Cristian (2003)
   Piotr A. Pieniazek, C. Melania Oana, Evgeny Epifanovsky (2007)
   Prashant Manohar (2009)

 ------------------------------------------------------------------------------


 Allocating and initializing 3808MB of RAM...
 Calculation will run on 4 cores.


 Alpha MOs, Restricted
 -- Occupied --                  
-490.07 -490.07  -65.20  -65.20  -58.56  -58.56  -58.56  -58.56
  1 Ag    1 Bu    2 Bu    2 Ag    3 Ag    3 Bu    1 Au    1 Bg                 
-58.560 -58.560 -15.747 -15.745  -9.881  -9.881  -7.496  -7.496
  4 Ag    4 Bu    5 Ag    5 Bu    6 Bu    6 Ag    7 Ag    7 Bu                 
 -7.485  -7.485  -7.485  -7.485  -3.236  -3.236  -3.231  -3.231
  2 Au    2 Bg    8 Bu    8 Ag    9 Ag    9 Bu    3 Au    3 Bg                 
 -3.231  -3.231  -3.218  -3.218  -3.218  -3.218  -1.467  -1.075
 10 Ag   10 Bu    4 Bg   11 Bu    4 Au   11 Ag   12 Ag   12 Bu                 
 -1.017  -0.844  -0.677  -0.666  -0.635  -0.460  -0.450  -0.441
 13 Ag   13 Bu   14 Ag   14 Bu    5 Au    5 Bg   15 Ag   15 Bu                 
 -0.431  -0.412
  6 Au   16 Ag                                                                 
 -- Virtual --                   
 -0.023   0.062   0.065   0.083   0.090   0.095   0.097   0.118
 16 Bu    6 Bg   17 Ag   18 Ag   17 Bu    7 Au   18 Bu   19 Ag                 
  0.122   0.141   0.153   0.200   0.212   0.218   0.236   0.294
  7 Bg   19 Bu   20 Ag   20 Bu   21 Ag    8 Au    8 Bg   21 Bu                 
  0.294   0.304   0.347   0.510   0.550   0.552   0.553   0.556
 22 Ag   23 Ag   22 Bu   23 Bu    9 Au   24 Bu   24 Ag    9 Bg                 
  0.561   0.583   0.672   0.735   0.746   0.747   0.756   0.771
 25 Ag   25 Bu   26 Ag   10 Bg   10 Au   27 Ag   11 Au   11 Bg                 
  0.775   0.784   0.808   0.820   0.950   1.002   1.003   1.042
 26 Bu   28 Ag   27 Bu   28 Bu   29 Ag   12 Au   30 Ag   12 Bg                 
  1.053   1.099   1.173   1.258   1.369   1.489   1.888   1.943
 29 Bu   30 Bu   31 Ag   31 Bu   32 Ag   32 Bu   13 Au   33 Bu                 
  2.009   2.095   2.223   2.248   2.289   2.298   2.301   2.455
 13 Bg   33 Ag   14 Au   34 Bu   14 Bg   34 Ag   35 Bu   15 Au                 
  2.556   2.724   2.801   3.048   3.077   3.378   4.112   4.181
 35 Ag   36 Ag   36 Bu   15 Bg   37 Ag   37 Bu   16 Au   38 Bu                 
  4.328   4.336   4.457   4.515   4.521   4.528   4.543   4.548
 38 Ag   16 Bg   39 Ag   17 Au   17 Bg   40 Ag   18 Bg   39 Bu                 
  4.555   4.582   4.658   4.867   4.872   5.190   7.103   7.246
 18 Au   40 Bu   41 Ag   41 Bu   42 Ag   42 Bu   43 Ag   43 Bu                 
  8.173   8.179   8.182   8.205   8.270   8.282  36.542  37.111
 19 Au   44 Bu   19 Bg   44 Ag   45 Ag   45 Bu   46 Ag   46 Bu                 
 49.387  49.502 293.850 293.854 293.858 293.880 293.972 293.982
 47 Ag   47 Bu   20 Au   48 Bu   20 Bg   48 Ag   49 Ag   49 Bu                 
*******1028.454
 50 Ag   50 Bu                                                                 

 Beta MOs, Restricted
 -- Occupied --                  
-490.07 -490.07  -65.20  -65.20  -58.56  -58.56  -58.56  -58.56
  1 Ag    1 Bu    2 Bu    2 Ag    3 Ag    3 Bu    1 Au    1 Bg                 
-58.560 -58.560 -15.747 -15.745  -9.881  -9.881  -7.496  -7.496
  4 Ag    4 Bu    5 Ag    5 Bu    6 Bu    6 Ag    7 Ag    7 Bu                 
 -7.485  -7.485  -7.485  -7.485  -3.236  -3.236  -3.231  -3.231
  2 Au    2 Bg    8 Bu    8 Ag    9 Ag    9 Bu    3 Au    3 Bg                 
 -3.231  -3.231  -3.218  -3.218  -3.218  -3.218  -1.467  -1.075
 10 Ag   10 Bu    4 Bg   11 Bu    4 Au   11 Ag   12 Ag   12 Bu                 
 -1.017  -0.844  -0.677  -0.666  -0.635  -0.460  -0.450  -0.441
 13 Ag   13 Bu   14 Ag   14 Bu    5 Au    5 Bg   15 Ag   15 Bu                 
 -0.431  -0.412
  6 Au   16 Ag                                                                 
 -- Virtual --                   
 -0.023   0.062   0.065   0.083   0.090   0.095   0.097   0.118
 16 Bu    6 Bg   17 Ag   18 Ag   17 Bu    7 Au   18 Bu   19 Ag                 
  0.122   0.141   0.153   0.200   0.212   0.218   0.236   0.294
  7 Bg   19 Bu   20 Ag   20 Bu   21 Ag    8 Au    8 Bg   21 Bu                 
  0.294   0.304   0.347   0.510   0.550   0.552   0.553   0.556
 22 Ag   23 Ag   22 Bu   23 Bu    9 Au   24 Bu   24 Ag    9 Bg                 
  0.561   0.583   0.672   0.735   0.746   0.747   0.756   0.771
 25 Ag   25 Bu   26 Ag   10 Bg   10 Au   27 Ag   11 Au   11 Bg                 
  0.775   0.784   0.808   0.820   0.950   1.002   1.003   1.042
 26 Bu   28 Ag   27 Bu   28 Bu   29 Ag   12 Au   30 Ag   12 Bg                 
  1.053   1.099   1.173   1.258   1.369   1.489   1.888   1.943
 29 Bu   30 Bu   31 Ag   31 Bu   32 Ag   32 Bu   13 Au   33 Bu                 
  2.009   2.095   2.223   2.248   2.289   2.298   2.301   2.455
 13 Bg   33 Ag   14 Au   34 Bu   14 Bg   34 Ag   35 Bu   15 Au                 
  2.556   2.724   2.801   3.048   3.077   3.378   4.112   4.181
 35 Ag   36 Ag   36 Bu   15 Bg   37 Ag   37 Bu   16 Au   38 Bu                 
  4.328   4.336   4.457   4.515   4.521   4.528   4.543   4.548
 38 Ag   16 Bg   39 Ag   17 Au   17 Bg   40 Ag   18 Bg   39 Bu                 
  4.555   4.582   4.658   4.867   4.872   5.190   7.103   7.246
 18 Au   40 Bu   41 Ag   41 Bu   42 Ag   42 Bu   43 Ag   43 Bu                 
  8.173   8.179   8.182   8.205   8.270   8.282  36.542  37.111
 19 Au   44 Bu   19 Bg   44 Ag   45 Ag   45 Bu   46 Ag   46 Bu                 
 49.387  49.502 293.850 293.854 293.858 293.880 293.972 293.982
 47 Ag   47 Bu   20 Au   48 Bu   20 Bg   48 Ag   49 Ag   49 Bu                 
*******1028.454
 50 Ag   50 Bu                                                                 

 Occupation and symmetry of molecular orbitals

 Point group: C2h (4 irreducible representations).

                           Ag   Bg   Au   Bu    All 
 ----------------------------------------------------
 All molecular orbitals:
  - Alpha                  50   20   20   50    140 
  - Beta                   50   20   20   50    140 
 ----------------------------------------------------
 Alpha orbitals:
  - Frozen occupied        8    2    2    8     20  
  - Active occupied        8    3    4    7     22  
  - Active virtual         34   15   14   35    98  
  - Frozen virtual         0    0    0    0     0   
 ----------------------------------------------------
 Beta orbitals:
  - Frozen occupied        8    2    2    8     20  
  - Active occupied        8    3    4    7     22  
  - Active virtual         34   15   14   35    98  
  - Frozen virtual         0    0    0    0     0   
 ----------------------------------------------------

 Import integrals:   CPU 0.00 s  wall 0.14 s

 Import integrals:   CPU 66.78 s  wall 67.29 s

 MP2 amplitudes:   CPU 0.91 s  wall 1.28 s

Running a double precision version
           CCSD T amplitudes will be solved using DIIS.

           Start     Size      MaxIter   EConv     TConv     
           3         7         100       1.00e-07  1.00e-05  
 ------------------------------------------------------------------------------
           Energy (a.u.)   Ediff      Tdiff       Comment
 ------------------------------------------------------------------------------
         -5254.45600095                           
     1   -5254.41630161   3.97e-02   8.43e-01     
     2   -5254.44753609   3.12e-02   1.12e-01     
     3   -5254.44526128   2.27e-03   5.02e-02     
     4   -5254.44827732   3.02e-03   1.47e-02     Switched to DIIS steps.
     5   -5254.44929809   1.02e-03   1.38e-02     
     6   -5254.44935356   5.55e-05   3.18e-03     
     7   -5254.44936543   1.19e-05   1.60e-03     
     8   -5254.44937688   1.14e-05   4.71e-04     
     9   -5254.44938137   4.49e-06   3.18e-04     
    10   -5254.44938033   1.05e-06   8.76e-05     
    11   -5254.44938067   3.45e-07   3.83e-05     
    12   -5254.44938041   2.64e-07   2.21e-05     
    13   -5254.44938041   7.54e-09   5.42e-06     
 ------------------------------------------------------------------------------
         -5254.44938041                           CCSD T converged.

End of double precision
 SCF energy                 = -5253.54105272
 MP2 energy                 = -5254.45600095
 CCSD correlation energy     =    -0.90832770
 CCSD total energy           = -5254.44938041

 CCSD  T1^2 = 0.0127  T2^2 = 0.3004  Leading amplitudes:

 Amplitude    Orbitals with energies
 -0.0295       5 (Bg) A                  ->    6 (Bg) A                   
              -0.4598                          0.0622                     
 -0.0295       5 (Bg) B                  ->    6 (Bg) B                   
              -0.4598                          0.0622                     
 -0.0233       16 (Ag) A                 ->    20 (Ag) A                  
              -0.4125                          0.1534                     
 -0.0233       16 (Ag) B                 ->    20 (Ag) B                  
              -0.4125                          0.1534                     

 Amplitude    Orbitals with energies
 -0.1135       16 (Ag) A     16 (Ag) B   ->    16 (Bu) A     16 (Bu) B    
              -0.4125       -0.4125           -0.0226       -0.0226       
  0.1135       16 (Ag) A     16 (Ag) B   ->    16 (Bu) B     16 (Bu) A    
              -0.4125       -0.4125           -0.0226       -0.0226       
  0.1135       16 (Ag) B     16 (Ag) A   ->    16 (Bu) A     16 (Bu) B    
              -0.4125       -0.4125           -0.0226       -0.0226       
 -0.1135       16 (Ag) B     16 (Ag) A   ->    16 (Bu) B     16 (Bu) A    
              -0.4125       -0.4125           -0.0226       -0.0226       

 Computing CCSD intemediates for later calculations in double precision
 Finished.

Running a double precision version
           CCSD Lambda amplitudes will be solved using DIIS.
           Start     Size      MaxIter   EConv     LConv     
           3         7         100       1.00e-07  1.00e-05  
 ------------------------------------------------------------------------------
            Enorm      Ldiff       Comment
 ------------------------------------------------------------------------------
     1     6.14e-02   4.70e-02     
     2     1.39e-02   3.07e-03     
     3     5.80e-03   2.28e-03     
     4     3.21e-03   8.14e-04     Switched to DIIS steps.
     5     1.19e-03   6.66e-04     
     6     6.72e-04   2.31e-04     
     7     2.22e-04   9.30e-05     
     8     9.36e-05   4.86e-06     
     9     2.88e-05   2.54e-06     
    10     1.24e-05   1.16e-06     
    11     5.99e-06   3.36e-07     
    12     2.50e-06   9.55e-08     
    13     1.13e-06   6.80e-08     
    14     4.87e-07   4.31e-08     
    15     2.83e-07   1.80e-08     
    16     1.47e-07   1.52e-09     
    17     8.47e-08   2.52e-09     
 ------------------------------------------------------------------------------
                                   CCSD Lambda converged.

 Computing density matrices in double precision...
           Orbital response amplitudes will be solved using DIIS.
           Start     Size      MaxIter   EConv     LConv     
           3         7         100       1.00e-06  1.00e-06  
 ------------------------------------------------------------------------------
            Enorm      Ldiff       Comment
 ------------------------------------------------------------------------------
     1     1.34e-01   1.99e-03     
     2     1.56e-01   8.90e-03     
     3     2.08e-01   4.07e-02     
     4     1.88e-02   1.04e-01     Switched to DIIS steps.
     5     2.00e-03   1.38e-03     
     6     2.97e-04   2.61e-04     
     7     9.88e-05   5.24e-05     
     8     2.31e-05   1.54e-05     
     9     4.41e-06   5.13e-06     
    10     1.12e-06   3.66e-07     
    11     3.77e-07   1.75e-07     
 ------------------------------------------------------------------------------
                                   Orbital response converged.

 Computing density matrices... Done.
 CCSD calculation:   CPU 367.80 s  wall 318.43 s

Current path: /canmo/ccsd/grad/
/g1_bb_aa
/g1_bb_bb
/g1_o1o1
/g1_o1o2
/g1_o1v1
/g1_o2v1
/g1_v1v1
/g1p_bb_aa
/g1p_bb_bb
/g1s_bb_aa
/g1s_bb_bb
/g2_o1o1o1o1
/g2_o1o1o1v1
/g2_o1o1v1v1
/g2_o1v1o1v1
/g2_o1v1v1v1
/g2_v1v1v1v1
/w_bb_aa
/w_bb_bb
 Transferring MO TPDM to AO TPDM
 Transferring g2_o1o1o1o1
 Transferring g2_o1o1o1v1
 Transferring g2_o1o1v1v1
 Transferring g2_o1v1o1v1
 Transferring g2_o1v1v1v1
 Transferring g2_v1v1v1v1
 Adding separable TPDM
 Computing TPDM gradient
 --------------------------------------------------------
 2e gradient
  Atom          X               Y               Z
 --------------------------------------------------------
    1        -42.050840        2.740770        0.000000  
    2         -0.881646      -22.231261       -0.000000  
    3          0.881646       22.231261        0.000000  
    4         42.050840       -2.740770       -0.000000  
 --------------------------------------------------------
 --------------------------------------------------------
 Final gradient
  Atom          X               Y               Z
 --------------------------------------------------------
    1        -42.050840        2.740770        0.000000  
    2         -0.881646      -22.231261       -0.000000  
    3          0.881646       22.231261        0.000000  
    4         42.050840       -2.740770       -0.000000  
 --------------------------------------------------------
 Analytic gradient from two-electron contribution:   CPU 1394.93 s  wall 756.55 s

 Total ccman2 time:   CPU 1836.12 s  wall 1169.65 s


 --------------------------------------------------------------
             Orbital Energies (a.u.) and Symmetries
 --------------------------------------------------------------

 Alpha MOs, Restricted
 -- Occupied --                  
-490.07  -65.20  -58.56  -58.56  -15.75   -9.88   -7.50   -7.48
  1 Ag    2 Ag    3 Ag    4 Ag    5 Ag    6 Ag    7 Ag    8 Ag                 
-58.560  -7.485 -58.560  -7.485-490.069 -65.202 -58.563 -58.560
  1 Bg    2 Bg    1 Au    2 Au    1 Bu    2 Bu    3 Bu    4 Bu                 
-15.745  -9.881  -7.496  -7.485  -3.236  -3.231  -3.218  -1.467
  5 Bu    6 Bu    7 Bu    8 Bu    9 Ag   10 Ag   11 Ag   12 Ag                 
 -1.017  -0.677  -0.450  -0.412  -3.231  -3.218  -0.460  -3.231
 13 Ag   14 Ag   15 Ag   16 Ag    3 Bg    4 Bg    5 Bg    3 Au                 
 -3.218  -0.635  -0.431  -3.236  -3.231  -3.218  -1.075  -0.844
  4 Au    5 Au    6 Au    9 Bu   10 Bu   11 Bu   12 Bu   13 Bu                 
 -0.666  -0.441
 14 Bu   15 Bu                                                                 
 -- Virtual --                   
  0.065   0.083   0.118   0.153   0.212   0.294   0.304   0.553
 17 Ag   18 Ag   19 Ag   20 Ag   21 Ag   22 Ag   23 Ag   24 Ag                 
  0.561   0.672   0.747   0.784   0.950   1.003   1.173   1.369
 25 Ag   26 Ag   27 Ag   28 Ag   29 Ag   30 Ag   31 Ag   32 Ag                 
  2.095   2.298   2.556   2.724   3.077   4.328   4.457   4.528
 33 Ag   34 Ag   35 Ag   36 Ag   37 Ag   38 Ag   39 Ag   40 Ag                 
  4.658   4.872   7.103   8.205   8.270  36.542  49.387 293.880
 41 Ag   42 Ag   43 Ag   44 Ag   45 Ag   46 Ag   47 Ag   48 Ag                 
293.9721028.312   0.062   0.122   0.236   0.556   0.735   0.771
 49 Ag   50 Ag    6 Bg    7 Bg    8 Bg    9 Bg   10 Bg   11 Bg                 
  1.042   2.009   2.289   3.048   4.336   4.521   4.543   8.182
 12 Bg   13 Bg   14 Bg   15 Bg   16 Bg   17 Bg   18 Bg   19 Bg                 
293.858   0.095   0.218   0.550   0.746   0.756   1.002   1.888
 20 Bg    7 Au    8 Au    9 Au   10 Au   11 Au   12 Au   13 Au                 
  2.223   2.455   4.112   4.515   4.555   8.173 293.850  -0.023
 14 Au   15 Au   16 Au   17 Au   18 Au   19 Au   20 Au   16 Bu                 
  0.090   0.097   0.141   0.200   0.294   0.347   0.510   0.552
 17 Bu   18 Bu   19 Bu   20 Bu   21 Bu   22 Bu   23 Bu   24 Bu                 
  0.583   0.775   0.808   0.820   1.053   1.099   1.258   1.489
 25 Bu   26 Bu   27 Bu   28 Bu   29 Bu   30 Bu   31 Bu   32 Bu                 
  1.943   2.248   2.301   2.801   3.378   4.181   4.548   4.582
 33 Bu   34 Bu   35 Bu   36 Bu   37 Bu   38 Bu   39 Bu   40 Bu                 
  4.867   5.190   7.246   8.179   8.282  37.111  49.502 293.854
 41 Bu   42 Bu   43 Bu   44 Bu   45 Bu   46 Bu   47 Bu   48 Bu                 
293.9821028.454
 49 Bu   50 Bu                                                                 

 Beta MOs, Restricted
 -- Occupied --                  
-490.07  -65.20  -58.56  -58.56  -15.75   -9.88   -7.50   -7.48
  1 Ag    2 Ag    3 Ag    4 Ag    5 Ag    6 Ag    7 Ag    8 Ag                 
-58.560  -7.485 -58.560  -7.485-490.069 -65.202 -58.563 -58.560
  1 Bg    2 Bg    1 Au    2 Au    1 Bu    2 Bu    3 Bu    4 Bu                 
-15.745  -9.881  -7.496  -7.485  -3.236  -3.231  -3.218  -1.467
  5 Bu    6 Bu    7 Bu    8 Bu    9 Ag   10 Ag   11 Ag   12 Ag                 
 -1.017  -0.677  -0.450  -0.412  -3.231  -3.218  -0.460  -3.231
 13 Ag   14 Ag   15 Ag   16 Ag    3 Bg    4 Bg    5 Bg    3 Au                 
 -3.218  -0.635  -0.431  -3.236  -3.231  -3.218  -1.075  -0.844
  4 Au    5 Au    6 Au    9 Bu   10 Bu   11 Bu   12 Bu   13 Bu                 
 -0.666  -0.441
 14 Bu   15 Bu                                                                 
 -- Virtual --                   
  0.065   0.083   0.118   0.153   0.212   0.294   0.304   0.553
 17 Ag   18 Ag   19 Ag   20 Ag   21 Ag   22 Ag   23 Ag   24 Ag                 
  0.561   0.672   0.747   0.784   0.950   1.003   1.173   1.369
 25 Ag   26 Ag   27 Ag   28 Ag   29 Ag   30 Ag   31 Ag   32 Ag                 
  2.095   2.298   2.556   2.724   3.077   4.328   4.457   4.528
 33 Ag   34 Ag   35 Ag   36 Ag   37 Ag   38 Ag   39 Ag   40 Ag                 
  4.658   4.872   7.103   8.205   8.270  36.542  49.387 293.880
 41 Ag   42 Ag   43 Ag   44 Ag   45 Ag   46 Ag   47 Ag   48 Ag                 
293.9721028.312   0.062   0.122   0.236   0.556   0.735   0.771
 49 Ag   50 Ag    6 Bg    7 Bg    8 Bg    9 Bg   10 Bg   11 Bg                 
  1.042   2.009   2.289   3.048   4.336   4.521   4.543   8.182
 12 Bg   13 Bg   14 Bg   15 Bg   16 Bg   17 Bg   18 Bg   19 Bg                 
293.858   0.095   0.218   0.550   0.746   0.756   1.002   1.888
 20 Bg    7 Au    8 Au    9 Au   10 Au   11 Au   12 Au   13 Au                 
  2.223   2.455   4.112   4.515   4.555   8.173 293.850  -0.023
 14 Au   15 Au   16 Au   17 Au   18 Au   19 Au   20 Au   16 Bu                 
  0.090   0.097   0.141   0.200   0.294   0.347   0.510   0.552
 17 Bu   18 Bu   19 Bu   20 Bu   21 Bu   22 Bu   23 Bu   24 Bu                 
  0.583   0.775   0.808   0.820   1.053   1.099   1.258   1.489
 25 Bu   26 Bu   27 Bu   28 Bu   29 Bu   30 Bu   31 Bu   32 Bu                 
  1.943   2.248   2.301   2.801   3.378   4.181   4.548   4.582
 33 Bu   34 Bu   35 Bu   36 Bu   37 Bu   38 Bu   39 Bu   40 Bu                 
  4.867   5.190   7.246   8.179   8.282  37.111  49.502 293.854
 41 Bu   42 Bu   43 Bu   44 Bu   45 Bu   46 Bu   47 Bu   48 Bu                 
293.9821028.454
 49 Bu   50 Bu                                                                 
 --------------------------------------------------------------

          Ground-State Mulliken Net Atomic Charges

     Atom                 Charge (a.u.)
  ----------------------------------------
      1 Br                   -0.014795
      2 N                     0.014795
      3 N                     0.014795
      4 Br                   -0.014795
  ----------------------------------------
  Sum of atomic charges =    -0.000000

 -----------------------------------------------------------------
                    Cartesian Multipole Moments
 -----------------------------------------------------------------
    Charge (ESU x 10^10)
                -0.0000
    Dipole Moment (Debye)
         X       0.0000      Y       0.0000      Z      -0.0000
       Tot       0.0000
    Quadrupole Moments (Debye-Ang)
        XX     -44.0036     XY      -1.0696     YY     -50.1161
        XZ       0.0000     YZ      -0.0000     ZZ     -48.0501
    Octopole Moments (Debye-Ang^2)
       XXX       0.0000    XXY       0.0000    XYY       0.0000
       YYY       0.0000    XXZ      -0.0000    XYZ       0.0000
       YYZ      -0.0000    XZZ       0.0000    YZZ      -0.0000
       ZZZ      -0.0000
    Hexadecapole Moments (Debye-Ang^3)
      XXXX   -1071.7982   XXXY     -20.3850   XXYY    -215.2023
      XYYY      -1.7558   YYYY     -77.6059   XXXZ       0.0000
      XXYZ      -0.0000   XYYZ       0.0000   YYYZ      -0.0000
      XXZZ    -213.6399   XYZZ      -0.4740   YYZZ     -21.7843
      XZZZ       0.0000   YZZZ      -0.0000   ZZZZ     -55.8719
 -----------------------------------------------------------------
 DrvMan completing analytic gradient of the correlated energy
 Correlated dipole moment
            1
    1   0.0000000
    2   0.0000000
    3  -0.0000000
 Energy read as -5254.449380414
 Full Analytical Gradient: (in a.u., or Hartree/Bohr)
             1             2             3             4
    1    0.00033046   -0.00405323    0.00405323   -0.00033046
    2   -0.00158924    0.00478735   -0.00478735    0.00158924
    3    0.00000000   -0.00000000    0.00000000   -0.00000000
 Gradient time:  CPU 0.29 s  wall 2.79 s
 Geometry Optimization Parameters
   NAtoms,    NIC,     NZ,  NCons,   NDum,   NFix, NCnnct, MaxDiis
        4      14       4       0       0       0       0       0

 Cartesian Hessian Update
 Hessian Updated using BFGS Update


** GEOMETRY OPTIMIZATION IN DELOCALIZED INTERNAL COORDINATES **
   Searching for a Minimum

   Optimization Cycle:   3

                       Coordinates (Angstroms)
     ATOM                X               Y               Z
      1  Br        2.2638765782   -0.0155412033    0.0000000000
      2  N         0.3227520285    0.5061231007    0.0000000000
      3  N        -0.3227520285   -0.5061231007    0.0000000000
      4  Br       -2.2638765782    0.0155412033    0.0000000000
   Point Group: c2h   Number of degrees of freedom:     3


   Energy is  -5254.449380414

 Hessian Updated using BFGS Update

  3 Hessian modes will be used to form the next step
  Hessian Eigenvalues:
     0.047379    0.379817    0.858738

 Minimum Search - Taking Simple RFO Step
 Searching for Lamda that Minimizes Along All modes
 Value Taken    Lamda =  -0.00016807
 Step Taken.  Stepsize is  0.024550

                             Maximum     Tolerance    Cnvgd?
         Gradient           0.005417      0.000300      NO
         Displacement       0.020113      0.001200      NO
         Energy change     -0.000585      0.000001      NO


 New Cartesian Coordinates Obtained by Inverse Iteration

 Displacement from previous Coordinates is:  0.021177
 ----------------------------------------------------------------
             Standard Nuclear Orientation (Angstroms)
    I     Atom           X                Y                Z
 ----------------------------------------------------------------
    1      Br      2.2663124161    -0.0136318054     0.0000000000
    2      N       0.3292378995     0.5027843971     0.0000000000
    3      N      -0.3292378995    -0.5027843971     0.0000000000
    4      Br     -2.2663124161     0.0136318054     0.0000000000
 ----------------------------------------------------------------
 Molecular Point Group                 C2h   NOp =  4
 Largest Abelian Subgroup              C2h   NOp =  4
 Nuclear Repulsion Energy =   392.1016645751 hartrees
 There are       42 alpha and       42 beta electrons
 Applying Cartesian multipole field
    Component          Value
    ---------          -----
     (2,0,0)        1.00000E-11
     (0,2,0)        2.00000E-11
     (0,0,2)       -3.00000E-11
 Nucleus-field energy     =     0.0000000131 hartrees
 Requested basis set is 6-311++G(d,p)
 There are 50 shells and 140 basis functions
 A cutoff of  1.0D-14 yielded   1067 shell pairs
 There are      8962 function pairs (     10028 Cartesian)
 Smallest overlap matrix eigenvalue = 2.36E-04
 Guess MOs from SCF MO coefficient file

 -----------------------------------------------------------------------
  General SCF calculation program by
  Eric Jon Sundstrom, Paul Horn, Yuezhi Mao, Dmitri Zuev, Alec White,
  David Stuck, Shaama M.S., Shane Yost, Joonho Lee, David Small,
  Daniel Levine, Susi Lehtola, Hugh Burton, Evgeny Epifanovsky
 -----------------------------------------------------------------------
 Hartree-Fock
 using 4 threads for integral computing
 -------------------------------------------------------
 OpenMP Integral computing Module                
 Release: version 2.0, May 2017, Q-Chem Inc. Pleasanton 
 -------------------------------------------------------
 A restricted SCF calculation will be
 performed using DIIS
 SCF converges when DIIS error is below 1.0e-08
 ---------------------------------------
  Cycle       Energy         DIIS error
 ---------------------------------------
    1   -5253.5412929925      1.80e-04  
    2   -5253.5414011296      4.67e-05  
    3   -5253.5414139704      1.14e-05  
    4   -5253.5414151427      5.61e-06  
    5   -5253.5414153522      2.54e-06  
    6   -5253.5414154244      9.16e-07  
    7   -5253.5414154353      4.26e-07  
    8   -5253.5414154377      1.58e-07  
    9   -5253.5414154380      3.74e-08  
   10   -5253.5414154379      1.04e-08  
   11   -5253.5414154380      2.39e-09  Convergence criterion met
 ---------------------------------------
 SCF time:   CPU 16.40s  wall 11.00s 
 SCF   energy in the final basis set =    -5253.5414154380
 Total energy in the final basis set =    -5253.5414154380


 ------------------------------------------------------------------------------

   CCMAN2: suite of methods based on coupled cluster
           and equation of motion theories.

   Components:
   * libvmm-1.3-trunk
     by Evgeny Epifanovsky, Ilya Kaliman.
   * libtensor-2.5-trunk
     by Evgeny Epifanovsky, Michael Wormit, Dmitry Zuev, Sam Manzer, 
        Ilya Kaliman.
   * libcc-2.5-trunk
     by Evgeny Epifanovsky, Arik Landau, Tomasz Kus, Kirill Khistyaev, 
        Dmitry Zuev, Prashant Manohar, Xintian Feng, Anna Krylov, 
        Matthew Goldey, Alec White, Thomas Jagau, Kaushik Nanda, 
        Anastasia Gunina, Alexander Kunitsa, Joonho Lee.

   CCMAN original authors:
   Anna I. Krylov, C. David Sherrill, Steven R. Gwaltney,
   Edward F. C. Byrd (2000)
   Sergey V. Levchenko, Lyudmila V. Slipchenko, Tao Wang,
   Ana-Maria C. Cristian (2003)
   Piotr A. Pieniazek, C. Melania Oana, Evgeny Epifanovsky (2007)
   Prashant Manohar (2009)

 ------------------------------------------------------------------------------


 Allocating and initializing 3808MB of RAM...
 Calculation will run on 4 cores.


 Alpha MOs, Restricted
 -- Occupied --                  
-490.07 -490.07  -65.20  -65.20  -58.56  -58.56  -58.56  -58.56
  1 Ag    1 Bu    2 Bu    2 Ag    3 Ag    3 Bu    1 Au    1 Bg                 
-58.561 -58.561 -15.746 -15.744  -9.881  -9.881  -7.497  -7.497
  4 Ag    4 Bu    5 Ag    5 Bu    6 Bu    6 Ag    7 Ag    7 Bu                 
 -7.485  -7.485  -7.485  -7.485  -3.237  -3.237  -3.232  -3.232
  2 Au    2 Bg    8 Bu    8 Ag    9 Ag    9 Bu    3 Au    3 Bg                 
 -3.232  -3.232  -3.218  -3.218  -3.218  -3.218  -1.465  -1.076
 10 Bu   10 Ag    4 Bg   11 Bu    4 Au   11 Ag   12 Ag   12 Bu                 
 -1.018  -0.843  -0.677  -0.665  -0.633  -0.460  -0.450  -0.441
 13 Ag   13 Bu   14 Ag   14 Bu    5 Au    5 Bg   15 Ag   15 Bu                 
 -0.431  -0.413
  6 Au   16 Ag                                                                 
 -- Virtual --                   
 -0.021   0.062   0.065   0.083   0.090   0.095   0.097   0.118
 16 Bu    6 Bg   17 Ag   18 Ag   17 Bu    7 Au   18 Bu   19 Ag                 
  0.122   0.141   0.155   0.201   0.213   0.218   0.236   0.293
  7 Bg   19 Bu   20 Ag   20 Bu   21 Ag    8 Au    8 Bg   21 Bu                 
  0.294   0.304   0.347   0.511   0.550   0.551   0.554   0.555
 22 Ag   23 Ag   22 Bu   23 Bu    9 Au   24 Bu   24 Ag    9 Bg                 
  0.562   0.582   0.669   0.735   0.746   0.748   0.756   0.771
 25 Ag   25 Bu   26 Ag   10 Bg   10 Au   27 Ag   11 Au   11 Bg                 
  0.777   0.785   0.808   0.822   0.952   1.002   1.006   1.045
 26 Bu   28 Ag   27 Bu   28 Bu   29 Ag   12 Au   30 Ag   12 Bg                 
  1.053   1.101   1.171   1.253   1.369   1.489   1.889   1.948
 29 Bu   30 Bu   31 Ag   31 Bu   32 Ag   32 Bu   13 Au   33 Bu                 
  2.011   2.100   2.223   2.249   2.289   2.297   2.302   2.457
 13 Bg   33 Ag   14 Au   34 Bu   14 Bg   34 Ag   35 Bu   15 Au                 
  2.553   2.722   2.804   3.046   3.078   3.377   4.113   4.179
 35 Ag   36 Ag   36 Bu   15 Bg   37 Ag   37 Bu   16 Au   38 Bu                 
  4.329   4.337   4.455   4.515   4.521   4.528   4.544   4.547
 38 Ag   16 Bg   39 Ag   17 Au   17 Bg   40 Ag   18 Bg   39 Bu                 
  4.555   4.583   4.658   4.868   4.874   5.193   7.105   7.246
 18 Au   40 Bu   41 Ag   41 Bu   42 Ag   42 Bu   43 Ag   43 Bu                 
  8.173   8.178   8.182   8.204   8.270   8.281  36.543  37.107
 19 Au   44 Bu   19 Bg   44 Ag   45 Ag   45 Bu   46 Ag   46 Bu                 
 49.388  49.501 293.849 293.854 293.858 293.879 293.973 293.982
 47 Ag   47 Bu   20 Au   48 Bu   20 Bg   48 Ag   49 Ag   49 Bu                 
*******1028.454
 50 Ag   50 Bu                                                                 

 Beta MOs, Restricted
 -- Occupied --                  
-490.07 -490.07  -65.20  -65.20  -58.56  -58.56  -58.56  -58.56
  1 Ag    1 Bu    2 Bu    2 Ag    3 Ag    3 Bu    1 Au    1 Bg                 
-58.561 -58.561 -15.746 -15.744  -9.881  -9.881  -7.497  -7.497
  4 Ag    4 Bu    5 Ag    5 Bu    6 Bu    6 Ag    7 Ag    7 Bu                 
 -7.485  -7.485  -7.485  -7.485  -3.237  -3.237  -3.232  -3.232
  2 Au    2 Bg    8 Bu    8 Ag    9 Ag    9 Bu    3 Au    3 Bg                 
 -3.232  -3.232  -3.218  -3.218  -3.218  -3.218  -1.465  -1.076
 10 Bu   10 Ag    4 Bg   11 Bu    4 Au   11 Ag   12 Ag   12 Bu                 
 -1.018  -0.843  -0.677  -0.665  -0.633  -0.460  -0.450  -0.441
 13 Ag   13 Bu   14 Ag   14 Bu    5 Au    5 Bg   15 Ag   15 Bu                 
 -0.431  -0.413
  6 Au   16 Ag                                                                 
 -- Virtual --                   
 -0.021   0.062   0.065   0.083   0.090   0.095   0.097   0.118
 16 Bu    6 Bg   17 Ag   18 Ag   17 Bu    7 Au   18 Bu   19 Ag                 
  0.122   0.141   0.155   0.201   0.213   0.218   0.236   0.293
  7 Bg   19 Bu   20 Ag   20 Bu   21 Ag    8 Au    8 Bg   21 Bu                 
  0.294   0.304   0.347   0.511   0.550   0.551   0.554   0.555
 22 Ag   23 Ag   22 Bu   23 Bu    9 Au   24 Bu   24 Ag    9 Bg                 
  0.562   0.582   0.669   0.735   0.746   0.748   0.756   0.771
 25 Ag   25 Bu   26 Ag   10 Bg   10 Au   27 Ag   11 Au   11 Bg                 
  0.777   0.785   0.808   0.822   0.952   1.002   1.006   1.045
 26 Bu   28 Ag   27 Bu   28 Bu   29 Ag   12 Au   30 Ag   12 Bg                 
  1.053   1.101   1.171   1.253   1.369   1.489   1.889   1.948
 29 Bu   30 Bu   31 Ag   31 Bu   32 Ag   32 Bu   13 Au   33 Bu                 
  2.011   2.100   2.223   2.249   2.289   2.297   2.302   2.457
 13 Bg   33 Ag   14 Au   34 Bu   14 Bg   34 Ag   35 Bu   15 Au                 
  2.553   2.722   2.804   3.046   3.078   3.377   4.113   4.179
 35 Ag   36 Ag   36 Bu   15 Bg   37 Ag   37 Bu   16 Au   38 Bu                 
  4.329   4.337   4.455   4.515   4.521   4.528   4.544   4.547
 38 Ag   16 Bg   39 Ag   17 Au   17 Bg   40 Ag   18 Bg   39 Bu                 
  4.555   4.583   4.658   4.868   4.874   5.193   7.105   7.246
 18 Au   40 Bu   41 Ag   41 Bu   42 Ag   42 Bu   43 Ag   43 Bu                 
  8.173   8.178   8.182   8.204   8.270   8.281  36.543  37.107
 19 Au   44 Bu   19 Bg   44 Ag   45 Ag   45 Bu   46 Ag   46 Bu                 
 49.388  49.501 293.849 293.854 293.858 293.879 293.973 293.982
 47 Ag   47 Bu   20 Au   48 Bu   20 Bg   48 Ag   49 Ag   49 Bu                 
*******1028.454
 50 Ag   50 Bu                                                                 

 Occupation and symmetry of molecular orbitals

 Point group: C2h (4 irreducible representations).

                           Ag   Bg   Au   Bu    All 
 ----------------------------------------------------
 All molecular orbitals:
  - Alpha                  50   20   20   50    140 
  - Beta                   50   20   20   50    140 
 ----------------------------------------------------
 Alpha orbitals:
  - Frozen occupied        8    2    2    8     20  
  - Active occupied        8    3    4    7     22  
  - Active virtual         34   15   14   35    98  
  - Frozen virtual         0    0    0    0     0   
 ----------------------------------------------------
 Beta orbitals:
  - Frozen occupied        8    2    2    8     20  
  - Active occupied        8    3    4    7     22  
  - Active virtual         34   15   14   35    98  
  - Frozen virtual         0    0    0    0     0   
 ----------------------------------------------------

 Import integrals:   CPU 0.00 s  wall 0.00 s

 Import integrals:   CPU 66.29 s  wall 58.86 s

 MP2 amplitudes:   CPU 0.91 s  wall 1.11 s

Running a double precision version
           CCSD T amplitudes will be solved using DIIS.

           Start     Size      MaxIter   EConv     TConv     
           3         7         100       1.00e-07  1.00e-05  
 ------------------------------------------------------------------------------
           Energy (a.u.)   Ediff      Tdiff       Comment
 ------------------------------------------------------------------------------
         -5254.45608166                           
     1   -5254.41646636   3.96e-02   8.43e-01     
     2   -5254.44765685   3.12e-02   1.12e-01     
     3   -5254.44538937   2.27e-03   5.00e-02     
     4   -5254.44839372   3.00e-03   1.47e-02     Switched to DIIS steps.
     5   -5254.44941217   1.02e-03   1.37e-02     
     6   -5254.44946749   5.53e-05   3.15e-03     
     7   -5254.44947955   1.21e-05   1.59e-03     
     8   -5254.44949105   1.15e-05   4.68e-04     
     9   -5254.44949540   4.35e-06   3.16e-04     
    10   -5254.44949438   1.02e-06   8.70e-05     
    11   -5254.44949470   3.24e-07   3.80e-05     
    12   -5254.44949444   2.59e-07   2.17e-05     
    13   -5254.44949445   3.30e-09   5.23e-06     
 ------------------------------------------------------------------------------
         -5254.44949445                           CCSD T converged.

End of double precision
 SCF energy                 = -5253.54141544
 MP2 energy                 = -5254.45608166
 CCSD correlation energy     =    -0.90807901
 CCSD total energy           = -5254.44949445

 CCSD  T1^2 = 0.0127  T2^2 = 0.2997  Leading amplitudes:

 Amplitude    Orbitals with energies
  0.0299       5 (Bg) A                  ->    6 (Bg) A                   
              -0.4603                          0.0625                     
  0.0299       5 (Bg) B                  ->    6 (Bg) B                   
              -0.4603                          0.0625                     
 -0.0235       16 (Ag) A                 ->    20 (Ag) A                  
              -0.4125                          0.1548                     
 -0.0235       16 (Ag) B                 ->    20 (Ag) B                  
              -0.4125                          0.1548                     

 Amplitude    Orbitals with energies
 -0.1099       16 (Ag) A     16 (Ag) B   ->    16 (Bu) A     16 (Bu) B    
              -0.4125       -0.4125           -0.0214       -0.0214       
  0.1099       16 (Ag) A     16 (Ag) B   ->    16 (Bu) B     16 (Bu) A    
              -0.4125       -0.4125           -0.0214       -0.0214       
  0.1099       16 (Ag) B     16 (Ag) A   ->    16 (Bu) A     16 (Bu) B    
              -0.4125       -0.4125           -0.0214       -0.0214       
 -0.1099       16 (Ag) B     16 (Ag) A   ->    16 (Bu) B     16 (Bu) A    
              -0.4125       -0.4125           -0.0214       -0.0214       

 Computing CCSD intemediates for later calculations in double precision
 Finished.

Running a double precision version
           CCSD Lambda amplitudes will be solved using DIIS.
           Start     Size      MaxIter   EConv     LConv     
           3         7         100       1.00e-07  1.00e-05  
 ------------------------------------------------------------------------------
            Enorm      Ldiff       Comment
 ------------------------------------------------------------------------------
     1     6.09e-02   4.66e-02     
     2     1.38e-02   3.09e-03     
     3     5.75e-03   2.27e-03     
     4     3.20e-03   8.12e-04     Switched to DIIS steps.
     5     1.19e-03   6.63e-04     
     6     6.71e-04   2.30e-04     
     7     2.21e-04   9.23e-05     
     8     9.22e-05   4.60e-06     
     9     2.85e-05   2.64e-06     
    10     1.21e-05   1.17e-06     
    11     5.88e-06   3.34e-07     
    12     2.41e-06   8.50e-08     
    13     1.06e-06   7.15e-08     
    14     4.37e-07   3.98e-08     
    15     2.49e-07   1.87e-08     
    16     1.25e-07   2.25e-09     
    17     7.32e-08   2.55e-09     
 ------------------------------------------------------------------------------
                                   CCSD Lambda converged.

 Computing density matrices in double precision...
           Orbital response amplitudes will be solved using DIIS.
           Start     Size      MaxIter   EConv     LConv     
           3         7         100       1.00e-06  1.00e-06  
 ------------------------------------------------------------------------------
            Enorm      Ldiff       Comment
 ------------------------------------------------------------------------------
     1     1.33e-01   1.73e-03     
     2     1.55e-01   8.91e-03     
     3     2.07e-01   4.04e-02     
     4     1.88e-02   1.03e-01     Switched to DIIS steps.
     5     2.00e-03   1.37e-03     
     6     2.97e-04   2.58e-04     
     7     9.87e-05   5.29e-05     
     8     2.31e-05   1.53e-05     
     9     4.35e-06   5.12e-06     
    10     1.09e-06   3.67e-07     
    11     3.72e-07   1.66e-07     
 ------------------------------------------------------------------------------
                                   Orbital response converged.

 Computing density matrices... Done.
 CCSD calculation:   CPU 358.15 s  wall 298.35 s

Current path: /canmo/ccsd/grad/
/g1_bb_aa
/g1_bb_bb
/g1_o1o1
/g1_o1o2
/g1_o1v1
/g1_o2v1
/g1_v1v1
/g1p_bb_aa
/g1p_bb_bb
/g1s_bb_aa
/g1s_bb_bb
/g2_o1o1o1o1
/g2_o1o1o1v1
/g2_o1o1v1v1
/g2_o1v1o1v1
/g2_o1v1v1v1
/g2_v1v1v1v1
/w_bb_aa
/w_bb_bb
 Transferring MO TPDM to AO TPDM
 Transferring g2_o1o1o1o1
 Transferring g2_o1o1o1v1
 Transferring g2_o1o1v1v1
 Transferring g2_o1v1o1v1
 Transferring g2_o1v1v1v1
 Transferring g2_v1v1v1v1
 Adding separable TPDM
 Computing TPDM gradient
 --------------------------------------------------------
 2e gradient
  Atom          X               Y               Z
 --------------------------------------------------------
    1        -42.083771        2.703758        0.000000  
    2         -1.009230      -21.973737       -0.000000  
    3          1.009230       21.973737        0.000000  
    4         42.083771       -2.703758       -0.000000  
 --------------------------------------------------------
 --------------------------------------------------------
 Final gradient
  Atom          X               Y               Z
 --------------------------------------------------------
    1        -42.083771        2.703758        0.000000  
    2         -1.009230      -21.973737       -0.000000  
    3          1.009230       21.973737        0.000000  
    4         42.083771       -2.703758       -0.000000  
 --------------------------------------------------------
 Analytic gradient from two-electron contribution:   CPU 1411.97 s  wall 762.75 s

 Total ccman2 time:   CPU 1842.76 s  wall 1144.65 s


 --------------------------------------------------------------
             Orbital Energies (a.u.) and Symmetries
 --------------------------------------------------------------

 Alpha MOs, Restricted
 -- Occupied --                  
-490.07  -65.20  -58.56  -58.56  -15.75   -9.88   -7.50   -7.49
  1 Ag    2 Ag    3 Ag    4 Ag    5 Ag    6 Ag    7 Ag    8 Ag                 
-58.561  -7.485 -58.561  -7.485-490.070 -65.203 -58.563 -58.561
  1 Bg    2 Bg    1 Au    2 Au    1 Bu    2 Bu    3 Bu    4 Bu                 
-15.744  -9.881  -7.497  -7.485  -3.237  -3.232  -3.218  -1.465
  5 Bu    6 Bu    7 Bu    8 Bu    9 Ag   10 Ag   11 Ag   12 Ag                 
 -1.018  -0.677  -0.450  -0.413  -3.232  -3.218  -0.460  -3.232
 13 Ag   14 Ag   15 Ag   16 Ag    3 Bg    4 Bg    5 Bg    3 Au                 
 -3.218  -0.633  -0.431  -3.237  -3.232  -3.218  -1.076  -0.843
  4 Au    5 Au    6 Au    9 Bu   10 Bu   11 Bu   12 Bu   13 Bu                 
 -0.665  -0.441
 14 Bu   15 Bu                                                                 
 -- Virtual --                   
  0.065   0.083   0.118   0.155   0.213   0.294   0.304   0.554
 17 Ag   18 Ag   19 Ag   20 Ag   21 Ag   22 Ag   23 Ag   24 Ag                 
  0.562   0.669   0.748   0.785   0.952   1.006   1.171   1.369
 25 Ag   26 Ag   27 Ag   28 Ag   29 Ag   30 Ag   31 Ag   32 Ag                 
  2.100   2.297   2.553   2.722   3.078   4.329   4.455   4.528
 33 Ag   34 Ag   35 Ag   36 Ag   37 Ag   38 Ag   39 Ag   40 Ag                 
  4.658   4.874   7.105   8.204   8.270  36.543  49.388 293.879
 41 Ag   42 Ag   43 Ag   44 Ag   45 Ag   46 Ag   47 Ag   48 Ag                 
293.9731028.313   0.062   0.122   0.236   0.555   0.735   0.771
 49 Ag   50 Ag    6 Bg    7 Bg    8 Bg    9 Bg   10 Bg   11 Bg                 
  1.045   2.011   2.289   3.046   4.337   4.521   4.544   8.182
 12 Bg   13 Bg   14 Bg   15 Bg   16 Bg   17 Bg   18 Bg   19 Bg                 
293.858   0.095   0.218   0.550   0.746   0.756   1.002   1.889
 20 Bg    7 Au    8 Au    9 Au   10 Au   11 Au   12 Au   13 Au                 
  2.223   2.457   4.113   4.515   4.555   8.173 293.849  -0.021
 14 Au   15 Au   16 Au   17 Au   18 Au   19 Au   20 Au   16 Bu                 
  0.090   0.097   0.141   0.201   0.293   0.347   0.511   0.551
 17 Bu   18 Bu   19 Bu   20 Bu   21 Bu   22 Bu   23 Bu   24 Bu                 
  0.582   0.777   0.808   0.822   1.053   1.101   1.253   1.489
 25 Bu   26 Bu   27 Bu   28 Bu   29 Bu   30 Bu   31 Bu   32 Bu                 
  1.948   2.249   2.302   2.804   3.377   4.179   4.547   4.583
 33 Bu   34 Bu   35 Bu   36 Bu   37 Bu   38 Bu   39 Bu   40 Bu                 
  4.868   5.193   7.246   8.178   8.281  37.107  49.501 293.854
 41 Bu   42 Bu   43 Bu   44 Bu   45 Bu   46 Bu   47 Bu   48 Bu                 
293.9821028.454
 49 Bu   50 Bu                                                                 

 Beta MOs, Restricted
 -- Occupied --                  
-490.07  -65.20  -58.56  -58.56  -15.75   -9.88   -7.50   -7.49
  1 Ag    2 Ag    3 Ag    4 Ag    5 Ag    6 Ag    7 Ag    8 Ag                 
-58.561  -7.485 -58.561  -7.485-490.070 -65.203 -58.563 -58.561
  1 Bg    2 Bg    1 Au    2 Au    1 Bu    2 Bu    3 Bu    4 Bu                 
-15.744  -9.881  -7.497  -7.485  -3.237  -3.232  -3.218  -1.465
  5 Bu    6 Bu    7 Bu    8 Bu    9 Ag   10 Ag   11 Ag   12 Ag                 
 -1.018  -0.677  -0.450  -0.413  -3.232  -3.218  -0.460  -3.232
 13 Ag   14 Ag   15 Ag   16 Ag    3 Bg    4 Bg    5 Bg    3 Au                 
 -3.218  -0.633  -0.431  -3.237  -3.232  -3.218  -1.076  -0.843
  4 Au    5 Au    6 Au    9 Bu   10 Bu   11 Bu   12 Bu   13 Bu                 
 -0.665  -0.441
 14 Bu   15 Bu                                                                 
 -- Virtual --                   
  0.065   0.083   0.118   0.155   0.213   0.294   0.304   0.554
 17 Ag   18 Ag   19 Ag   20 Ag   21 Ag   22 Ag   23 Ag   24 Ag                 
  0.562   0.669   0.748   0.785   0.952   1.006   1.171   1.369
 25 Ag   26 Ag   27 Ag   28 Ag   29 Ag   30 Ag   31 Ag   32 Ag                 
  2.100   2.297   2.553   2.722   3.078   4.329   4.455   4.528
 33 Ag   34 Ag   35 Ag   36 Ag   37 Ag   38 Ag   39 Ag   40 Ag                 
  4.658   4.874   7.105   8.204   8.270  36.543  49.388 293.879
 41 Ag   42 Ag   43 Ag   44 Ag   45 Ag   46 Ag   47 Ag   48 Ag                 
293.9731028.313   0.062   0.122   0.236   0.555   0.735   0.771
 49 Ag   50 Ag    6 Bg    7 Bg    8 Bg    9 Bg   10 Bg   11 Bg                 
  1.045   2.011   2.289   3.046   4.337   4.521   4.544   8.182
 12 Bg   13 Bg   14 Bg   15 Bg   16 Bg   17 Bg   18 Bg   19 Bg                 
293.858   0.095   0.218   0.550   0.746   0.756   1.002   1.889
 20 Bg    7 Au    8 Au    9 Au   10 Au   11 Au   12 Au   13 Au                 
  2.223   2.457   4.113   4.515   4.555   8.173 293.849  -0.021
 14 Au   15 Au   16 Au   17 Au   18 Au   19 Au   20 Au   16 Bu                 
  0.090   0.097   0.141   0.201   0.293   0.347   0.511   0.551
 17 Bu   18 Bu   19 Bu   20 Bu   21 Bu   22 Bu   23 Bu   24 Bu                 
  0.582   0.777   0.808   0.822   1.053   1.101   1.253   1.489
 25 Bu   26 Bu   27 Bu   28 Bu   29 Bu   30 Bu   31 Bu   32 Bu                 
  1.948   2.249   2.302   2.804   3.377   4.179   4.547   4.583
 33 Bu   34 Bu   35 Bu   36 Bu   37 Bu   38 Bu   39 Bu   40 Bu                 
  4.868   5.193   7.246   8.178   8.281  37.107  49.501 293.854
 41 Bu   42 Bu   43 Bu   44 Bu   45 Bu   46 Bu   47 Bu   48 Bu                 
293.9821028.454
 49 Bu   50 Bu                                                                 
 --------------------------------------------------------------

          Ground-State Mulliken Net Atomic Charges

     Atom                 Charge (a.u.)
  ----------------------------------------
      1 Br                   -0.011274
      2 N                     0.011274
      3 N                     0.011274
      4 Br                   -0.011274
  ----------------------------------------
  Sum of atomic charges =    -0.000000

 -----------------------------------------------------------------
                    Cartesian Multipole Moments
 -----------------------------------------------------------------
    Charge (ESU x 10^10)
                -0.0000
    Dipole Moment (Debye)
         X       0.0000      Y       0.0000      Z      -0.0000
       Tot       0.0000
    Quadrupole Moments (Debye-Ang)
        XX     -43.8591     XY      -1.0436     YY     -50.1477
        XZ      -0.0000     YZ       0.0000     ZZ     -48.0381
    Octopole Moments (Debye-Ang^2)
       XXX       0.0000    XXY       0.0000    XYY       0.0000
       YYY       0.0000    XXZ      -0.0000    XYZ      -0.0000
       YYZ       0.0000    XZZ       0.0000    YZZ      -0.0000
       ZZZ       0.0000
    Hexadecapole Moments (Debye-Ang^3)
      XXXX   -1072.4950   XXXY     -20.4133   XXYY    -215.6681
      XYYY      -2.2692   YYYY     -77.4659   XXXZ      -0.0000
      XXYZ       0.0000   XYYZ      -0.0000   YYYZ       0.0000
      XXZZ    -213.9614   XYZZ      -0.6433   YYZZ     -21.7558
      XZZZ      -0.0000   YZZZ       0.0000   ZZZZ     -55.8354
 -----------------------------------------------------------------
 DrvMan completing analytic gradient of the correlated energy
 Correlated dipole moment
            1
    1   0.0000000
    2   0.0000000
    3  -0.0000000
 Energy read as -5254.449494445
 Full Analytical Gradient: (in a.u., or Hartree/Bohr)
             1             2             3             4
    1    0.00075039   -0.00042776    0.00042776   -0.00075039
    2   -0.00068700    0.00405617   -0.00405617    0.00068700
    3    0.00000000   -0.00000000    0.00000000   -0.00000000
 Gradient time:  CPU 0.29 s  wall 2.09 s
 Geometry Optimization Parameters
   NAtoms,    NIC,     NZ,  NCons,   NDum,   NFix, NCnnct, MaxDiis
        4      14       4       0       0       0       0       0

 Cartesian Hessian Update
 Hessian Updated using BFGS Update


** GEOMETRY OPTIMIZATION IN DELOCALIZED INTERNAL COORDINATES **
   Searching for a Minimum

   Optimization Cycle:   4

                       Coordinates (Angstroms)
     ATOM                X               Y               Z
      1  Br        2.2663124161   -0.0136318054    0.0000000000
      2  N         0.3292378995    0.5027843971    0.0000000000
      3  N        -0.3292378995   -0.5027843971    0.0000000000
      4  Br       -2.2663124161    0.0136318054    0.0000000000
   Point Group: c2h   Number of degrees of freedom:     3


   Energy is  -5254.449494445

 Hessian Updated using BFGS Update

  3 Hessian modes will be used to form the next step
  Hessian Eigenvalues:
     0.041041    0.263185    0.917966

 Minimum Search - Taking Simple RFO Step
 Searching for Lamda that Minimizes Along All modes
 Value Taken    Lamda =  -0.00006572
 Step Taken.  Stepsize is  0.027175

                             Maximum     Tolerance    Cnvgd?
         Gradient           0.004043      0.000300      NO
         Displacement       0.024138      0.001200      NO
         Energy change     -0.000114      0.000001      NO


 New Cartesian Coordinates Obtained by Inverse Iteration

 Displacement from previous Coordinates is:  0.017560
 ----------------------------------------------------------------
             Standard Nuclear Orientation (Angstroms)
    I     Atom           X                Y                Z
 ----------------------------------------------------------------
    1      Br      2.2621352525    -0.0123097327     0.0000000000
    2      N       0.3331957806     0.4999012056     0.0000000000
    3      N      -0.3331957806    -0.4999012056     0.0000000000
    4      Br     -2.2621352525     0.0123097327     0.0000000000
 ----------------------------------------------------------------
 Molecular Point Group                 C2h   NOp =  4
 Largest Abelian Subgroup              C2h   NOp =  4
 Nuclear Repulsion Energy =   392.9725666742 hartrees
 There are       42 alpha and       42 beta electrons
 Applying Cartesian multipole field
    Component          Value
    ---------          -----
     (2,0,0)        1.00000E-11
     (0,2,0)        2.00000E-11
     (0,0,2)       -3.00000E-11
 Nucleus-field energy     =     0.0000000131 hartrees
 Requested basis set is 6-311++G(d,p)
 There are 50 shells and 140 basis functions
 A cutoff of  1.0D-14 yielded   1069 shell pairs
 There are      8968 function pairs (     10034 Cartesian)
 Smallest overlap matrix eigenvalue = 2.34E-04
 Guess MOs from SCF MO coefficient file

 -----------------------------------------------------------------------
  General SCF calculation program by
  Eric Jon Sundstrom, Paul Horn, Yuezhi Mao, Dmitri Zuev, Alec White,
  David Stuck, Shaama M.S., Shane Yost, Joonho Lee, David Small,
  Daniel Levine, Susi Lehtola, Hugh Burton, Evgeny Epifanovsky
 -----------------------------------------------------------------------
 Hartree-Fock
 using 4 threads for integral computing
 -------------------------------------------------------
 OpenMP Integral computing Module                
 Release: version 2.0, May 2017, Q-Chem Inc. Pleasanton 
 -------------------------------------------------------
 A restricted SCF calculation will be
 performed using DIIS
 SCF converges when DIIS error is below 1.0e-08
 ---------------------------------------
  Cycle       Energy         DIIS error
 ---------------------------------------
    1   -5253.5420342433      1.46e-04  
    2   -5253.5421071861      4.31e-05  
    3   -5253.5421151415      2.07e-05  
    4   -5253.5421166339      6.44e-06  
    5   -5253.5421168587      2.06e-06  
    6   -5253.5421168847      8.00e-07  
    7   -5253.5421168913      2.19e-07  
    8   -5253.5421168920      7.22e-08  
    9   -5253.5421168921      2.32e-08  
   10   -5253.5421168920      8.78e-09  Convergence criterion met
 ---------------------------------------
 SCF time:   CPU 14.57s  wall 8.00s 
 SCF   energy in the final basis set =    -5253.5421168920
 Total energy in the final basis set =    -5253.5421168920


 ------------------------------------------------------------------------------

   CCMAN2: suite of methods based on coupled cluster
           and equation of motion theories.

   Components:
   * libvmm-1.3-trunk
     by Evgeny Epifanovsky, Ilya Kaliman.
   * libtensor-2.5-trunk
     by Evgeny Epifanovsky, Michael Wormit, Dmitry Zuev, Sam Manzer, 
        Ilya Kaliman.
   * libcc-2.5-trunk
     by Evgeny Epifanovsky, Arik Landau, Tomasz Kus, Kirill Khistyaev, 
        Dmitry Zuev, Prashant Manohar, Xintian Feng, Anna Krylov, 
        Matthew Goldey, Alec White, Thomas Jagau, Kaushik Nanda, 
        Anastasia Gunina, Alexander Kunitsa, Joonho Lee.

   CCMAN original authors:
   Anna I. Krylov, C. David Sherrill, Steven R. Gwaltney,
   Edward F. C. Byrd (2000)
   Sergey V. Levchenko, Lyudmila V. Slipchenko, Tao Wang,
   Ana-Maria C. Cristian (2003)
   Piotr A. Pieniazek, C. Melania Oana, Evgeny Epifanovsky (2007)
   Prashant Manohar (2009)

 ------------------------------------------------------------------------------


 Allocating and initializing 3808MB of RAM...
 Calculation will run on 4 cores.


 Alpha MOs, Restricted
 -- Occupied --                  
-490.07 -490.07  -65.20  -65.20  -58.56  -58.56  -58.56  -58.56
  1 Ag    1 Bu    2 Bu    2 Ag    3 Ag    3 Bu    1 Au    1 Bg                 
-58.561 -58.561 -15.744 -15.742  -9.882  -9.882  -7.497  -7.497
  4 Ag    4 Bu    5 Ag    5 Bu    6 Bu    6 Ag    7 Ag    7 Bu                 
 -7.486  -7.486  -7.485  -7.485  -3.237  -3.237  -3.232  -3.232
  2 Au    2 Bg    8 Bu    8 Ag    9 Ag    9 Bu    3 Au    3 Bg                 
 -3.232  -3.232  -3.218  -3.218  -3.218  -3.218  -1.464  -1.079
 10 Bu   10 Ag    4 Bg   11 Bu    4 Au   11 Ag   12 Ag   12 Bu                 
 -1.019  -0.842  -0.678  -0.665  -0.633  -0.461  -0.450  -0.441
 13 Ag   13 Bu   14 Ag   14 Bu    5 Au    5 Bg   15 Ag   15 Bu                 
 -0.431  -0.413
  6 Au   16 Ag                                                                 
 -- Virtual --                   
 -0.019   0.063   0.065   0.083   0.090   0.095   0.097   0.118
 16 Bu    6 Bg   17 Ag   18 Ag   17 Bu    7 Au   18 Bu   19 Ag                 
  0.122   0.141   0.157   0.201   0.213   0.218   0.237   0.293
  7 Bg   19 Bu   20 Ag   20 Bu   21 Ag    8 Au    8 Bg   21 Bu                 
  0.294   0.305   0.347   0.511   0.549   0.550   0.555   0.555
 22 Ag   23 Ag   22 Bu   23 Bu   24 Bu    9 Au   24 Ag    9 Bg                 
  0.561   0.582   0.669   0.735   0.746   0.750   0.756   0.771
 25 Ag   25 Bu   26 Ag   10 Bg   10 Au   27 Ag   11 Au   11 Bg                 
  0.778   0.786   0.810   0.825   0.954   1.002   1.010   1.046
 26 Bu   28 Ag   27 Bu   28 Bu   29 Ag   12 Au   30 Ag   12 Bg                 
  1.055   1.104   1.172   1.252   1.368   1.488   1.890   1.953
 29 Bu   30 Bu   31 Ag   31 Bu   32 Ag   32 Bu   13 Au   33 Bu                 
  2.012   2.106   2.222   2.252   2.290   2.297   2.304   2.460
 13 Bg   33 Ag   14 Au   34 Bu   14 Bg   34 Ag   35 Bu   15 Au                 
  2.552   2.722   2.809   3.047   3.081   3.379   4.114   4.178
 35 Ag   36 Ag   36 Bu   15 Bg   37 Ag   37 Bu   16 Au   38 Bu                 
  4.331   4.339   4.458   4.515   4.521   4.528   4.545   4.547
 38 Ag   16 Bg   39 Ag   17 Au   17 Bg   40 Ag   18 Bg   39 Bu                 
  4.555   4.584   4.660   4.872   4.878   5.193   7.107   7.248
 18 Au   40 Bu   41 Ag   41 Bu   42 Ag   42 Bu   43 Ag   43 Bu                 
  8.173   8.178   8.182   8.204   8.270   8.281  36.544  37.111
 19 Au   44 Bu   19 Bg   44 Ag   45 Ag   45 Bu   46 Ag   46 Bu                 
 49.391  49.503 293.849 293.854 293.858 293.879 293.973 293.982
 47 Ag   47 Bu   20 Au   48 Bu   20 Bg   48 Ag   49 Ag   49 Bu                 
*******1028.456
 50 Ag   50 Bu                                                                 

 Beta MOs, Restricted
 -- Occupied --                  
-490.07 -490.07  -65.20  -65.20  -58.56  -58.56  -58.56  -58.56
  1 Ag    1 Bu    2 Bu    2 Ag    3 Ag    3 Bu    1 Au    1 Bg                 
-58.561 -58.561 -15.744 -15.742  -9.882  -9.882  -7.497  -7.497
  4 Ag    4 Bu    5 Ag    5 Bu    6 Bu    6 Ag    7 Ag    7 Bu                 
 -7.486  -7.486  -7.485  -7.485  -3.237  -3.237  -3.232  -3.232
  2 Au    2 Bg    8 Bu    8 Ag    9 Ag    9 Bu    3 Au    3 Bg                 
 -3.232  -3.232  -3.218  -3.218  -3.218  -3.218  -1.464  -1.079
 10 Bu   10 Ag    4 Bg   11 Bu    4 Au   11 Ag   12 Ag   12 Bu                 
 -1.019  -0.842  -0.678  -0.665  -0.633  -0.461  -0.450  -0.441
 13 Ag   13 Bu   14 Ag   14 Bu    5 Au    5 Bg   15 Ag   15 Bu                 
 -0.431  -0.413
  6 Au   16 Ag                                                                 
 -- Virtual --                   
 -0.019   0.063   0.065   0.083   0.090   0.095   0.097   0.118
 16 Bu    6 Bg   17 Ag   18 Ag   17 Bu    7 Au   18 Bu   19 Ag                 
  0.122   0.141   0.157   0.201   0.213   0.218   0.237   0.293
  7 Bg   19 Bu   20 Ag   20 Bu   21 Ag    8 Au    8 Bg   21 Bu                 
  0.294   0.305   0.347   0.511   0.549   0.550   0.555   0.555
 22 Ag   23 Ag   22 Bu   23 Bu   24 Bu    9 Au   24 Ag    9 Bg                 
  0.561   0.582   0.669   0.735   0.746   0.750   0.756   0.771
 25 Ag   25 Bu   26 Ag   10 Bg   10 Au   27 Ag   11 Au   11 Bg                 
  0.778   0.786   0.810   0.825   0.954   1.002   1.010   1.046
 26 Bu   28 Ag   27 Bu   28 Bu   29 Ag   12 Au   30 Ag   12 Bg                 
  1.055   1.104   1.172   1.252   1.368   1.488   1.890   1.953
 29 Bu   30 Bu   31 Ag   31 Bu   32 Ag   32 Bu   13 Au   33 Bu                 
  2.012   2.106   2.222   2.252   2.290   2.297   2.304   2.460
 13 Bg   33 Ag   14 Au   34 Bu   14 Bg   34 Ag   35 Bu   15 Au                 
  2.552   2.722   2.809   3.047   3.081   3.379   4.114   4.178
 35 Ag   36 Ag   36 Bu   15 Bg   37 Ag   37 Bu   16 Au   38 Bu                 
  4.331   4.339   4.458   4.515   4.521   4.528   4.545   4.547
 38 Ag   16 Bg   39 Ag   17 Au   17 Bg   40 Ag   18 Bg   39 Bu                 
  4.555   4.584   4.660   4.872   4.878   5.193   7.107   7.248
 18 Au   40 Bu   41 Ag   41 Bu   42 Ag   42 Bu   43 Ag   43 Bu                 
  8.173   8.178   8.182   8.204   8.270   8.281  36.544  37.111
 19 Au   44 Bu   19 Bg   44 Ag   45 Ag   45 Bu   46 Ag   46 Bu                 
 49.391  49.503 293.849 293.854 293.858 293.879 293.973 293.982
 47 Ag   47 Bu   20 Au   48 Bu   20 Bg   48 Ag   49 Ag   49 Bu                 
*******1028.456
 50 Ag   50 Bu                                                                 

 Occupation and symmetry of molecular orbitals

 Point group: C2h (4 irreducible representations).

                           Ag   Bg   Au   Bu    All 
 ----------------------------------------------------
 All molecular orbitals:
  - Alpha                  50   20   20   50    140 
  - Beta                   50   20   20   50    140 
 ----------------------------------------------------
 Alpha orbitals:
  - Frozen occupied        8    2    2    8     20  
  - Active occupied        8    3    4    7     22  
  - Active virtual         34   15   14   35    98  
  - Frozen virtual         0    0    0    0     0   
 ----------------------------------------------------
 Beta orbitals:
  - Frozen occupied        8    2    2    8     20  
  - Active occupied        8    3    4    7     22  
  - Active virtual         34   15   14   35    98  
  - Frozen virtual         0    0    0    0     0   
 ----------------------------------------------------

 Import integrals:   CPU 0.00 s  wall 0.03 s

 Import integrals:   CPU 66.76 s  wall 60.91 s

 MP2 amplitudes:   CPU 0.92 s  wall 1.05 s

Running a double precision version
           CCSD T amplitudes will be solved using DIIS.

           Start     Size      MaxIter   EConv     TConv     
           3         7         100       1.00e-07  1.00e-05  
 ------------------------------------------------------------------------------
           Energy (a.u.)   Ediff      Tdiff       Comment
 ------------------------------------------------------------------------------
         -5254.45603988                           
     1   -5254.41670479   3.93e-02   8.41e-01     
     2   -5254.44769620   3.10e-02   1.12e-01     
     3   -5254.44547593   2.22e-03   4.96e-02     
     4   -5254.44844242   2.97e-03   1.46e-02     Switched to DIIS steps.
     5   -5254.44944671   1.00e-03   1.35e-02     
     6   -5254.44950085   5.41e-05   3.09e-03     
     7   -5254.44951286   1.20e-05   1.57e-03     
     8   -5254.44952425   1.14e-05   4.61e-04     
     9   -5254.44952836   4.11e-06   3.11e-04     
    10   -5254.44952739   9.69e-07   8.54e-05     
    11   -5254.44952768   2.93e-07   3.71e-05     
    12   -5254.44952743   2.51e-07   2.08e-05     
    13   -5254.44952743   6.38e-10   5.02e-06     
 ------------------------------------------------------------------------------
         -5254.44952743                           CCSD T converged.

End of double precision
 SCF energy                 = -5253.54211689
 MP2 energy                 = -5254.45603988
 CCSD correlation energy     =    -0.90741054
 CCSD total energy           = -5254.44952743

 CCSD  T1^2 = 0.0126  T2^2 = 0.2981  Leading amplitudes:

 Amplitude    Orbitals with energies
  0.0303       5 (Bg) A                  ->    6 (Bg) A                   
              -0.4608                          0.0631                     
  0.0303       5 (Bg) B                  ->    6 (Bg) B                   
              -0.4608                          0.0631                     
 -0.0236       16 (Ag) A                 ->    20 (Ag) A                  
              -0.4128                          0.1566                     
 -0.0236       16 (Ag) B                 ->    20 (Ag) B                  
              -0.4128                          0.1566                     

 Amplitude    Orbitals with energies
 -0.1051       16 (Ag) A     16 (Ag) B   ->    16 (Bu) A     16 (Bu) B    
              -0.4128       -0.4128           -0.0186       -0.0186       
  0.1051       16 (Ag) A     16 (Ag) B   ->    16 (Bu) B     16 (Bu) A    
              -0.4128       -0.4128           -0.0186       -0.0186       
  0.1051       16 (Ag) B     16 (Ag) A   ->    16 (Bu) A     16 (Bu) B    
              -0.4128       -0.4128           -0.0186       -0.0186       
 -0.1051       16 (Ag) B     16 (Ag) A   ->    16 (Bu) B     16 (Bu) A    
              -0.4128       -0.4128           -0.0186       -0.0186       

 Computing CCSD intemediates for later calculations in double precision
 Finished.

Running a double precision version
           CCSD Lambda amplitudes will be solved using DIIS.
           Start     Size      MaxIter   EConv     LConv     
           3         7         100       1.00e-07  1.00e-05  
 ------------------------------------------------------------------------------
            Enorm      Ldiff       Comment
 ------------------------------------------------------------------------------
     1     5.99e-02   4.60e-02     
     2     1.36e-02   3.12e-03     
     3     5.67e-03   2.22e-03     
     4     3.16e-03   8.06e-04     Switched to DIIS steps.
     5     1.18e-03   6.53e-04     
     6     6.63e-04   2.26e-04     
     7     2.17e-04   8.98e-05     
     8     8.96e-05   4.05e-06     
     9     2.77e-05   2.77e-06     
    10     1.17e-05   1.16e-06     
    11     5.67e-06   3.26e-07     
    12     2.29e-06   7.28e-08     
    13     9.99e-07   7.40e-08     
    14     3.98e-07   3.47e-08     
    15     2.24e-07   1.91e-08     
    16     1.07e-07   2.84e-09     
    17     6.31e-08   2.47e-09     
 ------------------------------------------------------------------------------
                                   CCSD Lambda converged.

 Computing density matrices in double precision...
           Orbital response amplitudes will be solved using DIIS.
           Start     Size      MaxIter   EConv     LConv     
           3         7         100       1.00e-06  1.00e-06  
 ------------------------------------------------------------------------------
            Enorm      Ldiff       Comment
 ------------------------------------------------------------------------------
     1     1.33e-01   1.34e-03     
     2     1.54e-01   8.48e-03     
     3     2.04e-01   3.94e-02     
     4     1.87e-02   1.01e-01     Switched to DIIS steps.
     5     2.00e-03   1.36e-03     
     6     2.95e-04   2.53e-04     
     7     9.77e-05   5.32e-05     
     8     2.29e-05   1.51e-05     
     9     4.27e-06   5.05e-06     
    10     1.07e-06   3.65e-07     
    11     3.65e-07   1.57e-07     
 ------------------------------------------------------------------------------
                                   Orbital response converged.

 Computing density matrices... Done.
 CCSD calculation:   CPU 366.66 s  wall 320.73 s

Current path: /canmo/ccsd/grad/
/g1_bb_aa
/g1_bb_bb
/g1_o1o1
/g1_o1o2
/g1_o1v1
/g1_o2v1
/g1_v1v1
/g1p_bb_aa
/g1p_bb_bb
/g1s_bb_aa
/g1s_bb_bb
/g2_o1o1o1o1
/g2_o1o1o1v1
/g2_o1o1v1v1
/g2_o1v1o1v1
/g2_o1v1v1v1
/g2_v1v1v1v1
/w_bb_aa
/w_bb_bb
 Transferring MO TPDM to AO TPDM
 Transferring g2_o1o1o1o1
 Transferring g2_o1o1o1v1
 Transferring g2_o1o1v1v1
 Transferring g2_o1v1o1v1
 Transferring g2_o1v1v1v1
 Transferring g2_v1v1v1v1
 Adding separable TPDM
 Computing TPDM gradient
 --------------------------------------------------------
 2e gradient
  Atom          X               Y               Z
 --------------------------------------------------------
    1        -42.286352        2.699390       -0.000000  
    2         -1.030553      -21.832607        0.000000  
    3          1.030553       21.832607       -0.000000  
    4         42.286352       -2.699390        0.000000  
 --------------------------------------------------------
 --------------------------------------------------------
 Final gradient
  Atom          X               Y               Z
 --------------------------------------------------------
    1        -42.286352        2.699390       -0.000000  
    2         -1.030553      -21.832607        0.000000  
    3          1.030553       21.832607       -0.000000  
    4         42.286352       -2.699390        0.000000  
 --------------------------------------------------------
 Analytic gradient from two-electron contribution:   CPU 1403.10 s  wall 796.00 s

 Total ccman2 time:   CPU 1843.01 s  wall 1203.13 s


 --------------------------------------------------------------
             Orbital Energies (a.u.) and Symmetries
 --------------------------------------------------------------

 Alpha MOs, Restricted
 -- Occupied --                  
-490.07  -65.20  -58.56  -58.56  -15.74   -9.88   -7.50   -7.49
  1 Ag    2 Ag    3 Ag    4 Ag    5 Ag    6 Ag    7 Ag    8 Ag                 
-58.561  -7.486 -58.561  -7.486-490.070 -65.203 -58.563 -58.561
  1 Bg    2 Bg    1 Au    2 Au    1 Bu    2 Bu    3 Bu    4 Bu                 
-15.742  -9.882  -7.497  -7.485  -3.237  -3.232  -3.218  -1.464
  5 Bu    6 Bu    7 Bu    8 Bu    9 Ag   10 Ag   11 Ag   12 Ag                 
 -1.019  -0.678  -0.450  -0.413  -3.232  -3.218  -0.461  -3.232
 13 Ag   14 Ag   15 Ag   16 Ag    3 Bg    4 Bg    5 Bg    3 Au                 
 -3.218  -0.633  -0.431  -3.237  -3.232  -3.218  -1.079  -0.842
  4 Au    5 Au    6 Au    9 Bu   10 Bu   11 Bu   12 Bu   13 Bu                 
 -0.665  -0.441
 14 Bu   15 Bu                                                                 
 -- Virtual --                   
  0.065   0.083   0.118   0.157   0.213   0.294   0.305   0.555
 17 Ag   18 Ag   19 Ag   20 Ag   21 Ag   22 Ag   23 Ag   24 Ag                 
  0.561   0.669   0.750   0.786   0.954   1.010   1.172   1.368
 25 Ag   26 Ag   27 Ag   28 Ag   29 Ag   30 Ag   31 Ag   32 Ag                 
  2.106   2.297   2.552   2.722   3.081   4.331   4.458   4.528
 33 Ag   34 Ag   35 Ag   36 Ag   37 Ag   38 Ag   39 Ag   40 Ag                 
  4.660   4.878   7.107   8.204   8.270  36.544  49.391 293.879
 41 Ag   42 Ag   43 Ag   44 Ag   45 Ag   46 Ag   47 Ag   48 Ag                 
293.9731028.316   0.063   0.122   0.237   0.555   0.735   0.771
 49 Ag   50 Ag    6 Bg    7 Bg    8 Bg    9 Bg   10 Bg   11 Bg                 
  1.046   2.012   2.290   3.047   4.339   4.521   4.545   8.182
 12 Bg   13 Bg   14 Bg   15 Bg   16 Bg   17 Bg   18 Bg   19 Bg                 
293.858   0.095   0.218   0.550   0.746   0.756   1.002   1.890
 20 Bg    7 Au    8 Au    9 Au   10 Au   11 Au   12 Au   13 Au                 
  2.222   2.460   4.114   4.515   4.555   8.173 293.849  -0.019
 14 Au   15 Au   16 Au   17 Au   18 Au   19 Au   20 Au   16 Bu                 
  0.090   0.097   0.141   0.201   0.293   0.347   0.511   0.549
 17 Bu   18 Bu   19 Bu   20 Bu   21 Bu   22 Bu   23 Bu   24 Bu                 
  0.582   0.778   0.810   0.825   1.055   1.104   1.252   1.488
 25 Bu   26 Bu   27 Bu   28 Bu   29 Bu   30 Bu   31 Bu   32 Bu                 
  1.953   2.252   2.304   2.809   3.379   4.178   4.547   4.584
 33 Bu   34 Bu   35 Bu   36 Bu   37 Bu   38 Bu   39 Bu   40 Bu                 
  4.872   5.193   7.248   8.178   8.281  37.111  49.503 293.854
 41 Bu   42 Bu   43 Bu   44 Bu   45 Bu   46 Bu   47 Bu   48 Bu                 
293.9821028.456
 49 Bu   50 Bu                                                                 

 Beta MOs, Restricted
 -- Occupied --                  
-490.07  -65.20  -58.56  -58.56  -15.74   -9.88   -7.50   -7.49
  1 Ag    2 Ag    3 Ag    4 Ag    5 Ag    6 Ag    7 Ag    8 Ag                 
-58.561  -7.486 -58.561  -7.486-490.070 -65.203 -58.563 -58.561
  1 Bg    2 Bg    1 Au    2 Au    1 Bu    2 Bu    3 Bu    4 Bu                 
-15.742  -9.882  -7.497  -7.485  -3.237  -3.232  -3.218  -1.464
  5 Bu    6 Bu    7 Bu    8 Bu    9 Ag   10 Ag   11 Ag   12 Ag                 
 -1.019  -0.678  -0.450  -0.413  -3.232  -3.218  -0.461  -3.232
 13 Ag   14 Ag   15 Ag   16 Ag    3 Bg    4 Bg    5 Bg    3 Au                 
 -3.218  -0.633  -0.431  -3.237  -3.232  -3.218  -1.079  -0.842
  4 Au    5 Au    6 Au    9 Bu   10 Bu   11 Bu   12 Bu   13 Bu                 
 -0.665  -0.441
 14 Bu   15 Bu                                                                 
 -- Virtual --                   
  0.065   0.083   0.118   0.157   0.213   0.294   0.305   0.555
 17 Ag   18 Ag   19 Ag   20 Ag   21 Ag   22 Ag   23 Ag   24 Ag                 
  0.561   0.669   0.750   0.786   0.954   1.010   1.172   1.368
 25 Ag   26 Ag   27 Ag   28 Ag   29 Ag   30 Ag   31 Ag   32 Ag                 
  2.106   2.297   2.552   2.722   3.081   4.331   4.458   4.528
 33 Ag   34 Ag   35 Ag   36 Ag   37 Ag   38 Ag   39 Ag   40 Ag                 
  4.660   4.878   7.107   8.204   8.270  36.544  49.391 293.879
 41 Ag   42 Ag   43 Ag   44 Ag   45 Ag   46 Ag   47 Ag   48 Ag                 
293.9731028.316   0.063   0.122   0.237   0.555   0.735   0.771
 49 Ag   50 Ag    6 Bg    7 Bg    8 Bg    9 Bg   10 Bg   11 Bg                 
  1.046   2.012   2.290   3.047   4.339   4.521   4.545   8.182
 12 Bg   13 Bg   14 Bg   15 Bg   16 Bg   17 Bg   18 Bg   19 Bg                 
293.858   0.095   0.218   0.550   0.746   0.756   1.002   1.890
 20 Bg    7 Au    8 Au    9 Au   10 Au   11 Au   12 Au   13 Au                 
  2.222   2.460   4.114   4.515   4.555   8.173 293.849  -0.019
 14 Au   15 Au   16 Au   17 Au   18 Au   19 Au   20 Au   16 Bu                 
  0.090   0.097   0.141   0.201   0.293   0.347   0.511   0.549
 17 Bu   18 Bu   19 Bu   20 Bu   21 Bu   22 Bu   23 Bu   24 Bu                 
  0.582   0.778   0.810   0.825   1.055   1.104   1.252   1.488
 25 Bu   26 Bu   27 Bu   28 Bu   29 Bu   30 Bu   31 Bu   32 Bu                 
  1.953   2.252   2.304   2.809   3.379   4.178   4.547   4.584
 33 Bu   34 Bu   35 Bu   36 Bu   37 Bu   38 Bu   39 Bu   40 Bu                 
  4.872   5.193   7.248   8.178   8.281  37.111  49.503 293.854
 41 Bu   42 Bu   43 Bu   44 Bu   45 Bu   46 Bu   47 Bu   48 Bu                 
293.9821028.456
 49 Bu   50 Bu                                                                 
 --------------------------------------------------------------

          Ground-State Mulliken Net Atomic Charges

     Atom                 Charge (a.u.)
  ----------------------------------------
      1 Br                   -0.008280
      2 N                     0.008280
      3 N                     0.008280
      4 Br                   -0.008280
  ----------------------------------------
  Sum of atomic charges =    -0.000000

 -----------------------------------------------------------------
                    Cartesian Multipole Moments
 -----------------------------------------------------------------
    Charge (ESU x 10^10)
                 0.0000
    Dipole Moment (Debye)
         X       0.0000      Y       0.0000      Z      -0.0000
       Tot       0.0000
    Quadrupole Moments (Debye-Ang)
        XX     -43.7556     XY      -1.0269     YY     -50.1664
        XZ       0.0000     YZ      -0.0000     ZZ     -48.0137
    Octopole Moments (Debye-Ang^2)
       XXX       0.0000    XXY       0.0000    XYY       0.0000
       YYY       0.0000    XXZ      -0.0000    XYZ      -0.0000
       YYZ      -0.0000    XZZ       0.0000    YZZ       0.0000
       ZZZ      -0.0000
    Hexadecapole Moments (Debye-Ang^3)
      XXXX   -1067.7940   XXXY     -20.4387   XXYY    -214.9441
      XYYY      -2.6126   YYYY     -77.3325   XXXZ       0.0000
      XXYZ       0.0000   XYYZ       0.0000   YYYZ      -0.0000
      XXZZ    -213.1403   XYZZ      -0.7581   YYZZ     -21.7227
      XZZZ       0.0000   YZZZ      -0.0000   ZZZZ     -55.7741
 -----------------------------------------------------------------
 DrvMan completing analytic gradient of the correlated energy
 Correlated dipole moment
            1
    1   0.0000000
    2   0.0000000
    3  -0.0000000
 Energy read as -5254.449527430
 Full Analytical Gradient: (in a.u., or Hartree/Bohr)
             1             2             3             4
    1   -0.00003375    0.00047243   -0.00047243    0.00003375
    2    0.00000337    0.00069863   -0.00069863   -0.00000337
    3   -0.00000000    0.00000000   -0.00000000    0.00000000
 Gradient time:  CPU 0.29 s  wall 2.47 s
 Geometry Optimization Parameters
   NAtoms,    NIC,     NZ,  NCons,   NDum,   NFix, NCnnct, MaxDiis
        4      14       4       0       0       0       0       0

 Cartesian Hessian Update
 Hessian Updated using BFGS Update


** GEOMETRY OPTIMIZATION IN DELOCALIZED INTERNAL COORDINATES **
   Searching for a Minimum

   Optimization Cycle:   5

                       Coordinates (Angstroms)
     ATOM                X               Y               Z
      1  Br        2.2621352525   -0.0123097327    0.0000000000
      2  N         0.3331957806    0.4999012056    0.0000000000
      3  N        -0.3331957806   -0.4999012056    0.0000000000
      4  Br       -2.2621352525    0.0123097327    0.0000000000
   Point Group: c2h   Number of degrees of freedom:     3


   Energy is  -5254.449527430

 Hessian Updated using BFGS Update

  3 Hessian modes will be used to form the next step
  Hessian Eigenvalues:
     0.046923    0.244164    0.865308

 Minimum Search - Taking Simple RFO Step
 Searching for Lamda that Minimizes Along All modes
 Value Taken    Lamda =  -0.00000159
 Step Taken.  Stepsize is  0.003991

                             Maximum     Tolerance    Cnvgd?
         Gradient           0.000706      0.000300      NO
         Displacement       0.003523      0.001200      NO
         Energy change     -0.000033      0.000001      NO


 New Cartesian Coordinates Obtained by Inverse Iteration

 Displacement from previous Coordinates is:  0.003447
 ----------------------------------------------------------------
             Standard Nuclear Orientation (Angstroms)
    I     Atom           X                Y                Z
 ----------------------------------------------------------------
    1      Br      2.2633436677    -0.0123230468     0.0000000000
    2      N       0.3329252064     0.4995410043     0.0000000000
    3      N      -0.3329252064    -0.4995410043     0.0000000000
    4      Br     -2.2633436677     0.0123230468     0.0000000000
 ----------------------------------------------------------------
 Molecular Point Group                 C2h   NOp =  4
 Largest Abelian Subgroup              C2h   NOp =  4
 Nuclear Repulsion Energy =   392.7933273666 hartrees
 There are       42 alpha and       42 beta electrons
 Applying Cartesian multipole field
    Component          Value
    ---------          -----
     (2,0,0)        1.00000E-11
     (0,2,0)        2.00000E-11
     (0,0,2)       -3.00000E-11
 Nucleus-field energy     =     0.0000000131 hartrees
 Requested basis set is 6-311++G(d,p)
 There are 50 shells and 140 basis functions
 A cutoff of  1.0D-14 yielded   1067 shell pairs
 There are      8962 function pairs (     10028 Cartesian)
 Smallest overlap matrix eigenvalue = 2.33E-04
 Guess MOs from SCF MO coefficient file

 -----------------------------------------------------------------------
  General SCF calculation program by
  Eric Jon Sundstrom, Paul Horn, Yuezhi Mao, Dmitri Zuev, Alec White,
  David Stuck, Shaama M.S., Shane Yost, Joonho Lee, David Small,
  Daniel Levine, Susi Lehtola, Hugh Burton, Evgeny Epifanovsky
 -----------------------------------------------------------------------
 Hartree-Fock
 using 4 threads for integral computing
 -------------------------------------------------------
 OpenMP Integral computing Module                
 Release: version 2.0, May 2017, Q-Chem Inc. Pleasanton 
 -------------------------------------------------------
 A restricted SCF calculation will be
 performed using DIIS
 SCF converges when DIIS error is below 1.0e-08
 ---------------------------------------
  Cycle       Energy         DIIS error
 ---------------------------------------
    1   -5253.5421385283      2.41e-05  
    2   -5253.5421403723      5.95e-06  
    3   -5253.5421406391      2.64e-06  
    4   -5253.5421406865      1.14e-06  
    5   -5253.5421406991      6.48e-07  
    6   -5253.5421407021      2.08e-07  
    7   -5253.5421407025      7.25e-08  
    8   -5253.5421407026      2.68e-08  
    9   -5253.5421407027      7.33e-09  Convergence criterion met
 ---------------------------------------
 SCF time:   CPU 13.17s  wall 8.00s 
 SCF   energy in the final basis set =    -5253.5421407027
 Total energy in the final basis set =    -5253.5421407027


 ------------------------------------------------------------------------------

   CCMAN2: suite of methods based on coupled cluster
           and equation of motion theories.

   Components:
   * libvmm-1.3-trunk
     by Evgeny Epifanovsky, Ilya Kaliman.
   * libtensor-2.5-trunk
     by Evgeny Epifanovsky, Michael Wormit, Dmitry Zuev, Sam Manzer, 
        Ilya Kaliman.
   * libcc-2.5-trunk
     by Evgeny Epifanovsky, Arik Landau, Tomasz Kus, Kirill Khistyaev, 
        Dmitry Zuev, Prashant Manohar, Xintian Feng, Anna Krylov, 
        Matthew Goldey, Alec White, Thomas Jagau, Kaushik Nanda, 
        Anastasia Gunina, Alexander Kunitsa, Joonho Lee.

   CCMAN original authors:
   Anna I. Krylov, C. David Sherrill, Steven R. Gwaltney,
   Edward F. C. Byrd (2000)
   Sergey V. Levchenko, Lyudmila V. Slipchenko, Tao Wang,
   Ana-Maria C. Cristian (2003)
   Piotr A. Pieniazek, C. Melania Oana, Evgeny Epifanovsky (2007)
   Prashant Manohar (2009)

 ------------------------------------------------------------------------------


 Allocating and initializing 3808MB of RAM...
 Calculation will run on 4 cores.


 Alpha MOs, Restricted
 -- Occupied --                  
-490.07 -490.07  -65.20  -65.20  -58.56  -58.56  -58.56  -58.56
  1 Ag    1 Bu    2 Bu    2 Ag    3 Ag    3 Bu    1 Au    1 Bg                 
-58.561 -58.561 -15.744 -15.742  -9.882  -9.882  -7.497  -7.497
  4 Ag    4 Bu    5 Ag    5 Bu    6 Bu    6 Ag    7 Ag    7 Bu                 
 -7.486  -7.486  -7.485  -7.485  -3.237  -3.237  -3.232  -3.232
  2 Au    2 Bg    8 Bu    8 Ag    9 Ag    9 Bu    3 Au    3 Bg                 
 -3.232  -3.232  -3.218  -3.218  -3.218  -3.218  -1.465  -1.078
 10 Bu   10 Ag    4 Bg   11 Bu    4 Au   11 Ag   12 Ag   12 Bu                 
 -1.019  -0.842  -0.678  -0.666  -0.634  -0.461  -0.450  -0.441
 13 Ag   13 Bu   14 Ag   14 Bu    5 Au    5 Bg   15 Ag   15 Bu                 
 -0.431  -0.412
  6 Au   16 Ag                                                                 
 -- Virtual --                   
 -0.019   0.063   0.065   0.083   0.090   0.095   0.097   0.118
 16 Bu    6 Bg   17 Ag   18 Ag   17 Bu    7 Au   18 Bu   19 Ag                 
  0.122   0.141   0.157   0.201   0.213   0.218   0.237   0.293
  7 Bg   19 Bu   20 Ag   20 Bu   21 Ag    8 Au    8 Bg   21 Bu                 
  0.294   0.305   0.347   0.511   0.549   0.550   0.555   0.555
 22 Ag   23 Ag   22 Bu   23 Bu   24 Bu    9 Au   24 Ag    9 Bg                 
  0.561   0.583   0.669   0.735   0.746   0.750   0.756   0.771
 25 Ag   25 Bu   26 Ag   10 Bg   10 Au   27 Ag   11 Au   11 Bg                 
  0.779   0.786   0.809   0.825   0.954   1.002   1.010   1.046
 26 Bu   28 Ag   27 Bu   28 Bu   29 Ag   12 Au   30 Ag   12 Bg                 
  1.054   1.104   1.172   1.252   1.368   1.488   1.890   1.953
 29 Bu   30 Bu   31 Ag   31 Bu   32 Ag   32 Bu   13 Au   33 Bu                 
  2.011   2.105   2.222   2.252   2.290   2.297   2.304   2.460
 13 Bg   33 Ag   14 Au   34 Bu   14 Bg   34 Ag   35 Bu   15 Au                 
  2.552   2.723   2.808   3.049   3.082   3.380   4.114   4.178
 35 Ag   36 Ag   36 Bu   15 Bg   37 Ag   37 Bu   16 Au   38 Bu                 
  4.331   4.339   4.459   4.515   4.521   4.528   4.545   4.547
 38 Ag   16 Bg   39 Ag   17 Au   17 Bg   40 Ag   18 Bg   39 Bu                 
  4.555   4.584   4.660   4.871   4.877   5.192   7.107   7.247
 18 Au   40 Bu   41 Ag   41 Bu   42 Ag   42 Bu   43 Ag   43 Bu                 
  8.173   8.178   8.182   8.204   8.270   8.281  36.544  37.115
 19 Au   44 Bu   19 Bg   44 Ag   45 Ag   45 Bu   46 Ag   46 Bu                 
 49.390  49.502 293.849 293.854 293.858 293.879 293.973 293.982
 47 Ag   47 Bu   20 Au   48 Bu   20 Bg   48 Ag   49 Ag   49 Bu                 
*******1028.456
 50 Ag   50 Bu                                                                 

 Beta MOs, Restricted
 -- Occupied --                  
-490.07 -490.07  -65.20  -65.20  -58.56  -58.56  -58.56  -58.56
  1 Ag    1 Bu    2 Bu    2 Ag    3 Ag    3 Bu    1 Au    1 Bg                 
-58.561 -58.561 -15.744 -15.742  -9.882  -9.882  -7.497  -7.497
  4 Ag    4 Bu    5 Ag    5 Bu    6 Bu    6 Ag    7 Ag    7 Bu                 
 -7.486  -7.486  -7.485  -7.485  -3.237  -3.237  -3.232  -3.232
  2 Au    2 Bg    8 Bu    8 Ag    9 Ag    9 Bu    3 Au    3 Bg                 
 -3.232  -3.232  -3.218  -3.218  -3.218  -3.218  -1.465  -1.078
 10 Bu   10 Ag    4 Bg   11 Bu    4 Au   11 Ag   12 Ag   12 Bu                 
 -1.019  -0.842  -0.678  -0.666  -0.634  -0.461  -0.450  -0.441
 13 Ag   13 Bu   14 Ag   14 Bu    5 Au    5 Bg   15 Ag   15 Bu                 
 -0.431  -0.412
  6 Au   16 Ag                                                                 
 -- Virtual --                   
 -0.019   0.063   0.065   0.083   0.090   0.095   0.097   0.118
 16 Bu    6 Bg   17 Ag   18 Ag   17 Bu    7 Au   18 Bu   19 Ag                 
  0.122   0.141   0.157   0.201   0.213   0.218   0.237   0.293
  7 Bg   19 Bu   20 Ag   20 Bu   21 Ag    8 Au    8 Bg   21 Bu                 
  0.294   0.305   0.347   0.511   0.549   0.550   0.555   0.555
 22 Ag   23 Ag   22 Bu   23 Bu   24 Bu    9 Au   24 Ag    9 Bg                 
  0.561   0.583   0.669   0.735   0.746   0.750   0.756   0.771
 25 Ag   25 Bu   26 Ag   10 Bg   10 Au   27 Ag   11 Au   11 Bg                 
  0.779   0.786   0.809   0.825   0.954   1.002   1.010   1.046
 26 Bu   28 Ag   27 Bu   28 Bu   29 Ag   12 Au   30 Ag   12 Bg                 
  1.054   1.104   1.172   1.252   1.368   1.488   1.890   1.953
 29 Bu   30 Bu   31 Ag   31 Bu   32 Ag   32 Bu   13 Au   33 Bu                 
  2.011   2.105   2.222   2.252   2.290   2.297   2.304   2.460
 13 Bg   33 Ag   14 Au   34 Bu   14 Bg   34 Ag   35 Bu   15 Au                 
  2.552   2.723   2.808   3.049   3.082   3.380   4.114   4.178
 35 Ag   36 Ag   36 Bu   15 Bg   37 Ag   37 Bu   16 Au   38 Bu                 
  4.331   4.339   4.459   4.515   4.521   4.528   4.545   4.547
 38 Ag   16 Bg   39 Ag   17 Au   17 Bg   40 Ag   18 Bg   39 Bu                 
  4.555   4.584   4.660   4.871   4.877   5.192   7.107   7.247
 18 Au   40 Bu   41 Ag   41 Bu   42 Ag   42 Bu   43 Ag   43 Bu                 
  8.173   8.178   8.182   8.204   8.270   8.281  36.544  37.115
 19 Au   44 Bu   19 Bg   44 Ag   45 Ag   45 Bu   46 Ag   46 Bu                 
 49.390  49.502 293.849 293.854 293.858 293.879 293.973 293.982
 47 Ag   47 Bu   20 Au   48 Bu   20 Bg   48 Ag   49 Ag   49 Bu                 
*******1028.456
 50 Ag   50 Bu                                                                 

 Occupation and symmetry of molecular orbitals

 Point group: C2h (4 irreducible representations).

                           Ag   Bg   Au   Bu    All 
 ----------------------------------------------------
 All molecular orbitals:
  - Alpha                  50   20   20   50    140 
  - Beta                   50   20   20   50    140 
 ----------------------------------------------------
 Alpha orbitals:
  - Frozen occupied        8    2    2    8     20  
  - Active occupied        8    3    4    7     22  
  - Active virtual         34   15   14   35    98  
  - Frozen virtual         0    0    0    0     0   
 ----------------------------------------------------
 Beta orbitals:
  - Frozen occupied        8    2    2    8     20  
  - Active occupied        8    3    4    7     22  
  - Active virtual         34   15   14   35    98  
  - Frozen virtual         0    0    0    0     0   
 ----------------------------------------------------

 Import integrals:   CPU 0.00 s  wall 0.00 s

 Import integrals:   CPU 66.91 s  wall 55.25 s

 MP2 amplitudes:   CPU 0.91 s  wall 1.10 s

Running a double precision version
           CCSD T amplitudes will be solved using DIIS.

           Start     Size      MaxIter   EConv     TConv     
           3         7         100       1.00e-07  1.00e-05  
 ------------------------------------------------------------------------------
           Energy (a.u.)   Ediff      Tdiff       Comment
 ------------------------------------------------------------------------------
         -5254.45601839                           
     1   -5254.41670823   3.93e-02   8.41e-01     
     2   -5254.44769064   3.10e-02   1.12e-01     
     3   -5254.44547469   2.22e-03   4.96e-02     
     4   -5254.44844191   2.97e-03   1.46e-02     Switched to DIIS steps.
     5   -5254.44944746   1.01e-03   1.35e-02     
     6   -5254.44950145   5.40e-05   3.10e-03     
     7   -5254.44951345   1.20e-05   1.57e-03     
     8   -5254.44952489   1.14e-05   4.62e-04     
     9   -5254.44952901   4.13e-06   3.12e-04     
    10   -5254.44952804   9.75e-07   8.56e-05     
    11   -5254.44952834   2.98e-07   3.71e-05     
    12   -5254.44952808   2.52e-07   2.09e-05     
    13   -5254.44952808   4.30e-10   5.02e-06     
 ------------------------------------------------------------------------------
         -5254.44952808                           CCSD T converged.

End of double precision
 SCF energy                 = -5253.54214070
 MP2 energy                 = -5254.45601839
 CCSD correlation energy     =    -0.90738738
 CCSD total energy           = -5254.44952808

 CCSD  T1^2 = 0.0126  T2^2 = 0.2982  Leading amplitudes:

 Amplitude    Orbitals with energies
 -0.0302       5 (Bg) A                  ->    6 (Bg) A                   
              -0.4607                          0.0634                     
 -0.0302       5 (Bg) B                  ->    6 (Bg) B                   
              -0.4607                          0.0634                     
 -0.0237       16 (Ag) A                 ->    20 (Ag) A                  
              -0.4125                          0.1566                     
 -0.0237       16 (Ag) B                 ->    20 (Ag) B                  
              -0.4125                          0.1566                     

 Amplitude    Orbitals with energies
 -0.1060       16 (Ag) A     16 (Ag) B   ->    16 (Bu) A     16 (Bu) B    
              -0.4125       -0.4125           -0.0193       -0.0193       
  0.1060       16 (Ag) A     16 (Ag) B   ->    16 (Bu) B     16 (Bu) A    
              -0.4125       -0.4125           -0.0193       -0.0193       
  0.1060       16 (Ag) B     16 (Ag) A   ->    16 (Bu) A     16 (Bu) B    
              -0.4125       -0.4125           -0.0193       -0.0193       
 -0.1060       16 (Ag) B     16 (Ag) A   ->    16 (Bu) B     16 (Bu) A    
              -0.4125       -0.4125           -0.0193       -0.0193       

 Computing CCSD intemediates for later calculations in double precision
 Finished.

Running a double precision version
           CCSD Lambda amplitudes will be solved using DIIS.
           Start     Size      MaxIter   EConv     LConv     
           3         7         100       1.00e-07  1.00e-05  
 ------------------------------------------------------------------------------
            Enorm      Ldiff       Comment
 ------------------------------------------------------------------------------
     1     6.01e-02   4.60e-02     
     2     1.36e-02   3.11e-03     
     3     5.67e-03   2.23e-03     
     4     3.16e-03   8.07e-04     Switched to DIIS steps.
     5     1.18e-03   6.54e-04     
     6     6.63e-04   2.27e-04     
     7     2.17e-04   9.01e-05     
     8     8.97e-05   4.19e-06     
     9     2.77e-05   2.70e-06     
    10     1.18e-05   1.14e-06     
    11     5.70e-06   3.19e-07     
    12     2.31e-06   7.82e-08     
    13     1.00e-06   7.18e-08     
    14     3.97e-07   3.62e-08     
    15     2.23e-07   1.90e-08     
    16     1.06e-07   2.77e-09     
    17     6.27e-08   2.54e-09     
 ------------------------------------------------------------------------------
                                   CCSD Lambda converged.

 Computing density matrices in double precision...
           Orbital response amplitudes will be solved using DIIS.
           Start     Size      MaxIter   EConv     LConv     
           3         7         100       1.00e-06  1.00e-06  
 ------------------------------------------------------------------------------
            Enorm      Ldiff       Comment
 ------------------------------------------------------------------------------
     1     1.33e-01   1.32e-03     
     2     1.54e-01   8.53e-03     
     3     2.05e-01   3.94e-02     
     4     1.87e-02   1.02e-01     Switched to DIIS steps.
     5     2.00e-03   1.36e-03     
     6     2.94e-04   2.53e-04     
     7     9.77e-05   5.28e-05     
     8     2.29e-05   1.51e-05     
     9     4.27e-06   5.05e-06     
    10     1.07e-06   3.64e-07     
    11     3.66e-07   1.59e-07     
 ------------------------------------------------------------------------------
                                   Orbital response converged.

 Computing density matrices... Done.
 CCSD calculation:   CPU 362.38 s  wall 303.63 s

Current path: /canmo/ccsd/grad/
/g1_bb_aa
/g1_bb_bb
/g1_o1o1
/g1_o1o2
/g1_o1v1
/g1_o2v1
/g1_v1v1
/g1p_bb_aa
/g1p_bb_bb
/g1s_bb_aa
/g1s_bb_bb
/g2_o1o1o1o1
/g2_o1o1o1v1
/g2_o1o1v1v1
/g2_o1v1o1v1
/g2_o1v1v1v1
/g2_v1v1v1v1
/w_bb_aa
/w_bb_bb
 Transferring MO TPDM to AO TPDM
 Transferring g2_o1o1o1o1
 Transferring g2_o1o1o1v1
 Transferring g2_o1o1v1v1
 Transferring g2_o1v1o1v1
 Transferring g2_o1v1v1v1
 Transferring g2_v1v1v1v1
 Adding separable TPDM
 Computing TPDM gradient
 --------------------------------------------------------
 2e gradient
  Atom          X               Y               Z
 --------------------------------------------------------
    1        -42.242399        2.688484        0.000000  
    2         -1.064965      -21.842969       -0.000000  
    3          1.064965       21.842969        0.000000  
    4         42.242399       -2.688484       -0.000000  
 --------------------------------------------------------
 --------------------------------------------------------
 Final gradient
  Atom          X               Y               Z
 --------------------------------------------------------
    1        -42.242399        2.688484        0.000000  
    2         -1.064965      -21.842969       -0.000000  
    3          1.064965       21.842969        0.000000  
    4         42.242399       -2.688484       -0.000000  
 --------------------------------------------------------
 Analytic gradient from two-electron contribution:   CPU 1411.77 s  wall 775.74 s

 Total ccman2 time:   CPU 1847.27 s  wall 1152.33 s


 --------------------------------------------------------------
             Orbital Energies (a.u.) and Symmetries
 --------------------------------------------------------------

 Alpha MOs, Restricted
 -- Occupied --                  
-490.07  -65.20  -58.56  -58.56  -15.74   -9.88   -7.50   -7.49
  1 Ag    2 Ag    3 Ag    4 Ag    5 Ag    6 Ag    7 Ag    8 Ag                 
-58.561  -7.486 -58.561  -7.486-490.070 -65.203 -58.563 -58.561
  1 Bg    2 Bg    1 Au    2 Au    1 Bu    2 Bu    3 Bu    4 Bu                 
-15.742  -9.882  -7.497  -7.485  -3.237  -3.232  -3.218  -1.465
  5 Bu    6 Bu    7 Bu    8 Bu    9 Ag   10 Ag   11 Ag   12 Ag                 
 -1.019  -0.678  -0.450  -0.412  -3.232  -3.218  -0.461  -3.232
 13 Ag   14 Ag   15 Ag   16 Ag    3 Bg    4 Bg    5 Bg    3 Au                 
 -3.218  -0.634  -0.431  -3.237  -3.232  -3.218  -1.078  -0.842
  4 Au    5 Au    6 Au    9 Bu   10 Bu   11 Bu   12 Bu   13 Bu                 
 -0.666  -0.441
 14 Bu   15 Bu                                                                 
 -- Virtual --                   
  0.065   0.083   0.118   0.157   0.213   0.294   0.305   0.555
 17 Ag   18 Ag   19 Ag   20 Ag   21 Ag   22 Ag   23 Ag   24 Ag                 
  0.561   0.669   0.750   0.786   0.954   1.010   1.172   1.368
 25 Ag   26 Ag   27 Ag   28 Ag   29 Ag   30 Ag   31 Ag   32 Ag                 
  2.105   2.297   2.552   2.723   3.082   4.331   4.459   4.528
 33 Ag   34 Ag   35 Ag   36 Ag   37 Ag   38 Ag   39 Ag   40 Ag                 
  4.660   4.877   7.107   8.204   8.270  36.544  49.390 293.879
 41 Ag   42 Ag   43 Ag   44 Ag   45 Ag   46 Ag   47 Ag   48 Ag                 
293.9731028.316   0.063   0.122   0.237   0.555   0.735   0.771
 49 Ag   50 Ag    6 Bg    7 Bg    8 Bg    9 Bg   10 Bg   11 Bg                 
  1.046   2.011   2.290   3.049   4.339   4.521   4.545   8.182
 12 Bg   13 Bg   14 Bg   15 Bg   16 Bg   17 Bg   18 Bg   19 Bg                 
293.858   0.095   0.218   0.550   0.746   0.756   1.002   1.890
 20 Bg    7 Au    8 Au    9 Au   10 Au   11 Au   12 Au   13 Au                 
  2.222   2.460   4.114   4.515   4.555   8.173 293.849  -0.019
 14 Au   15 Au   16 Au   17 Au   18 Au   19 Au   20 Au   16 Bu                 
  0.090   0.097   0.141   0.201   0.293   0.347   0.511   0.549
 17 Bu   18 Bu   19 Bu   20 Bu   21 Bu   22 Bu   23 Bu   24 Bu                 
  0.583   0.779   0.809   0.825   1.054   1.104   1.252   1.488
 25 Bu   26 Bu   27 Bu   28 Bu   29 Bu   30 Bu   31 Bu   32 Bu                 
  1.953   2.252   2.304   2.808   3.380   4.178   4.547   4.584
 33 Bu   34 Bu   35 Bu   36 Bu   37 Bu   38 Bu   39 Bu   40 Bu                 
  4.871   5.192   7.247   8.178   8.281  37.115  49.502 293.854
 41 Bu   42 Bu   43 Bu   44 Bu   45 Bu   46 Bu   47 Bu   48 Bu                 
293.9821028.456
 49 Bu   50 Bu                                                                 

 Beta MOs, Restricted
 -- Occupied --                  
-490.07  -65.20  -58.56  -58.56  -15.74   -9.88   -7.50   -7.49
  1 Ag    2 Ag    3 Ag    4 Ag    5 Ag    6 Ag    7 Ag    8 Ag                 
-58.561  -7.486 -58.561  -7.486-490.070 -65.203 -58.563 -58.561
  1 Bg    2 Bg    1 Au    2 Au    1 Bu    2 Bu    3 Bu    4 Bu                 
-15.742  -9.882  -7.497  -7.485  -3.237  -3.232  -3.218  -1.465
  5 Bu    6 Bu    7 Bu    8 Bu    9 Ag   10 Ag   11 Ag   12 Ag                 
 -1.019  -0.678  -0.450  -0.412  -3.232  -3.218  -0.461  -3.232
 13 Ag   14 Ag   15 Ag   16 Ag    3 Bg    4 Bg    5 Bg    3 Au                 
 -3.218  -0.634  -0.431  -3.237  -3.232  -3.218  -1.078  -0.842
  4 Au    5 Au    6 Au    9 Bu   10 Bu   11 Bu   12 Bu   13 Bu                 
 -0.666  -0.441
 14 Bu   15 Bu                                                                 
 -- Virtual --                   
  0.065   0.083   0.118   0.157   0.213   0.294   0.305   0.555
 17 Ag   18 Ag   19 Ag   20 Ag   21 Ag   22 Ag   23 Ag   24 Ag                 
  0.561   0.669   0.750   0.786   0.954   1.010   1.172   1.368
 25 Ag   26 Ag   27 Ag   28 Ag   29 Ag   30 Ag   31 Ag   32 Ag                 
  2.105   2.297   2.552   2.723   3.082   4.331   4.459   4.528
 33 Ag   34 Ag   35 Ag   36 Ag   37 Ag   38 Ag   39 Ag   40 Ag                 
  4.660   4.877   7.107   8.204   8.270  36.544  49.390 293.879
 41 Ag   42 Ag   43 Ag   44 Ag   45 Ag   46 Ag   47 Ag   48 Ag                 
293.9731028.316   0.063   0.122   0.237   0.555   0.735   0.771
 49 Ag   50 Ag    6 Bg    7 Bg    8 Bg    9 Bg   10 Bg   11 Bg                 
  1.046   2.011   2.290   3.049   4.339   4.521   4.545   8.182
 12 Bg   13 Bg   14 Bg   15 Bg   16 Bg   17 Bg   18 Bg   19 Bg                 
293.858   0.095   0.218   0.550   0.746   0.756   1.002   1.890
 20 Bg    7 Au    8 Au    9 Au   10 Au   11 Au   12 Au   13 Au                 
  2.222   2.460   4.114   4.515   4.555   8.173 293.849  -0.019
 14 Au   15 Au   16 Au   17 Au   18 Au   19 Au   20 Au   16 Bu                 
  0.090   0.097   0.141   0.201   0.293   0.347   0.511   0.549
 17 Bu   18 Bu   19 Bu   20 Bu   21 Bu   22 Bu   23 Bu   24 Bu                 
  0.583   0.779   0.809   0.825   1.054   1.104   1.252   1.488
 25 Bu   26 Bu   27 Bu   28 Bu   29 Bu   30 Bu   31 Bu   32 Bu                 
  1.953   2.252   2.304   2.808   3.380   4.178   4.547   4.584
 33 Bu   34 Bu   35 Bu   36 Bu   37 Bu   38 Bu   39 Bu   40 Bu                 
  4.871   5.192   7.247   8.178   8.281  37.115  49.502 293.854
 41 Bu   42 Bu   43 Bu   44 Bu   45 Bu   46 Bu   47 Bu   48 Bu                 
293.9821028.456
 49 Bu   50 Bu                                                                 
 --------------------------------------------------------------

          Ground-State Mulliken Net Atomic Charges

     Atom                 Charge (a.u.)
  ----------------------------------------
      1 Br                   -0.008597
      2 N                     0.008597
      3 N                     0.008597
      4 Br                   -0.008597
  ----------------------------------------
  Sum of atomic charges =    -0.000000

 -----------------------------------------------------------------
                    Cartesian Multipole Moments
 -----------------------------------------------------------------
    Charge (ESU x 10^10)
                -0.0000
    Dipole Moment (Debye)
         X      -0.0000      Y      -0.0000      Z      -0.0000
       Tot       0.0000
    Quadrupole Moments (Debye-Ang)
        XX     -43.7683     XY      -1.0254     YY     -50.1643
        XZ      -0.0000     YZ       0.0000     ZZ     -48.0155
    Octopole Moments (Debye-Ang^2)
       XXX       0.0000    XXY      -0.0000    XYY      -0.0000
       YYY      -0.0000    XXZ      -0.0000    XYZ      -0.0000
       YYZ      -0.0000    XZZ       0.0000    YZZ       0.0000
       ZZZ      -0.0000
    Hexadecapole Moments (Debye-Ang^3)
      XXXX   -1068.9856   XXXY     -20.3964   XXYY    -215.1649
      XYYY      -2.5979   YYYY     -77.3012   XXXZ      -0.0000
      XXYZ       0.0000   XYYZ      -0.0000   YYYZ       0.0000
      XXZZ    -213.3646   XYZZ      -0.7529   YYZZ     -21.7196
      XZZZ      -0.0000   YZZZ      -0.0000   ZZZZ     -55.7813
 -----------------------------------------------------------------
 DrvMan completing analytic gradient of the correlated energy
 Correlated dipole moment
            1
    1  -0.0000000
    2  -0.0000000
    3  -0.0000000
 Energy read as -5254.449528084
 Full Analytical Gradient: (in a.u., or Hartree/Bohr)
             1             2             3             4
    1    0.00004523   -0.00002016    0.00002016   -0.00004523
    2    0.00000782   -0.00007348    0.00007348   -0.00000782
    3    0.00000000   -0.00000000    0.00000000   -0.00000000
 Gradient time:  CPU 0.29 s  wall 2.57 s
 Geometry Optimization Parameters
   NAtoms,    NIC,     NZ,  NCons,   NDum,   NFix, NCnnct, MaxDiis
        4      14       4       0       0       0       0       0

 Cartesian Hessian Update
 Hessian Updated using BFGS Update


** GEOMETRY OPTIMIZATION IN DELOCALIZED INTERNAL COORDINATES **
   Searching for a Minimum

   Optimization Cycle:   6

                       Coordinates (Angstroms)
     ATOM                X               Y               Z
      1  Br        2.2633436677   -0.0123230468    0.0000000000
      2  N         0.3329252064    0.4995410043    0.0000000000
      3  N        -0.3329252064   -0.4995410043    0.0000000000
      4  Br       -2.2633436677    0.0123230468    0.0000000000
   Point Group: c2h   Number of degrees of freedom:     3


   Energy is  -5254.449528084

 Hessian Updated using BFGS Update

  3 Hessian modes will be used to form the next step
  Hessian Eigenvalues:
     0.054870    0.269417    0.808624

 Minimum Search - Taking Simple RFO Step
 Searching for Lamda that Minimizes Along All modes
 Value Taken    Lamda =   0.00000000
 Step Taken.  Stepsize is  0.001004

                             Maximum     Tolerance    Cnvgd?
         Gradient           0.000092      0.000300     YES
         Displacement       0.000786      0.001200     YES
         Energy change     -0.000001      0.000001     YES


                       Distance Matrix (Angstroms)
             Br(  1)   N (  2)   N (  3)
   N (  2)  1.997128
   N (  3)  2.641589  1.200634
   Br(  4)  4.526754  2.641589  1.997128

 Final energy is   -5254.4495280844412     


 ******************************
 **  OPTIMIZATION CONVERGED  **
 ******************************

                       Coordinates (Angstroms)
     ATOM                X               Y               Z
      1  Br        2.2633436677   -0.0123230468    0.0000000000
      2  N         0.3329252064    0.4995410043    0.0000000000
      3  N        -0.3329252064   -0.4995410043    0.0000000000
      4  Br       -2.2633436677    0.0123230468    0.0000000000

Z-matrix Print:
$molecule
0 1
Br
N  1 1.997128
N  2 1.200634 1 108.831323
Br 3 1.997128 2 108.831323 1 -180.000000 0
$end


 --------------------------------------------------------------
             Orbital Energies (a.u.) and Symmetries
 --------------------------------------------------------------

 Alpha MOs, Restricted
 -- Occupied --                  
-490.07  -65.20  -58.56  -58.56  -15.74   -9.88   -7.50   -7.49
  1 Ag    2 Ag    3 Ag    4 Ag    5 Ag    6 Ag    7 Ag    8 Ag                 
-58.561  -7.486 -58.561  -7.486-490.070 -65.203 -58.563 -58.561
  1 Bg    2 Bg    1 Au    2 Au    1 Bu    2 Bu    3 Bu    4 Bu                 
-15.742  -9.882  -7.497  -7.485  -3.237  -3.232  -3.218  -1.465
  5 Bu    6 Bu    7 Bu    8 Bu    9 Ag   10 Ag   11 Ag   12 Ag                 
 -1.019  -0.678  -0.450  -0.412  -3.232  -3.218  -0.461  -3.232
 13 Ag   14 Ag   15 Ag   16 Ag    3 Bg    4 Bg    5 Bg    3 Au                 
 -3.218  -0.634  -0.431  -3.237  -3.232  -3.218  -1.078  -0.842
  4 Au    5 Au    6 Au    9 Bu   10 Bu   11 Bu   12 Bu   13 Bu                 
 -0.666  -0.441
 14 Bu   15 Bu                                                                 
 -- Virtual --                   
  0.065   0.083   0.118   0.157   0.213   0.294   0.305   0.555
 17 Ag   18 Ag   19 Ag   20 Ag   21 Ag   22 Ag   23 Ag   24 Ag                 
  0.561   0.669   0.750   0.786   0.954   1.010   1.172   1.368
 25 Ag   26 Ag   27 Ag   28 Ag   29 Ag   30 Ag   31 Ag   32 Ag                 
  2.105   2.297   2.552   2.723   3.082   4.331   4.459   4.528
 33 Ag   34 Ag   35 Ag   36 Ag   37 Ag   38 Ag   39 Ag   40 Ag                 
  4.660   4.877   7.107   8.204   8.270  36.544  49.390 293.879
 41 Ag   42 Ag   43 Ag   44 Ag   45 Ag   46 Ag   47 Ag   48 Ag                 
293.9731028.316   0.063   0.122   0.237   0.555   0.735   0.771
 49 Ag   50 Ag    6 Bg    7 Bg    8 Bg    9 Bg   10 Bg   11 Bg                 
  1.046   2.011   2.290   3.049   4.339   4.521   4.545   8.182
 12 Bg   13 Bg   14 Bg   15 Bg   16 Bg   17 Bg   18 Bg   19 Bg                 
293.858   0.095   0.218   0.550   0.746   0.756   1.002   1.890
 20 Bg    7 Au    8 Au    9 Au   10 Au   11 Au   12 Au   13 Au                 
  2.222   2.460   4.114   4.515   4.555   8.173 293.849  -0.019
 14 Au   15 Au   16 Au   17 Au   18 Au   19 Au   20 Au   16 Bu                 
  0.090   0.097   0.141   0.201   0.293   0.347   0.511   0.549
 17 Bu   18 Bu   19 Bu   20 Bu   21 Bu   22 Bu   23 Bu   24 Bu                 
  0.583   0.779   0.809   0.825   1.054   1.104   1.252   1.488
 25 Bu   26 Bu   27 Bu   28 Bu   29 Bu   30 Bu   31 Bu   32 Bu                 
  1.953   2.252   2.304   2.808   3.380   4.178   4.547   4.584
 33 Bu   34 Bu   35 Bu   36 Bu   37 Bu   38 Bu   39 Bu   40 Bu                 
  4.871   5.192   7.247   8.178   8.281  37.115  49.502 293.854
 41 Bu   42 Bu   43 Bu   44 Bu   45 Bu   46 Bu   47 Bu   48 Bu                 
293.9821028.456
 49 Bu   50 Bu                                                                 

 Beta MOs, Restricted
 -- Occupied --                  
-490.07  -65.20  -58.56  -58.56  -15.74   -9.88   -7.50   -7.49
  1 Ag    2 Ag    3 Ag    4 Ag    5 Ag    6 Ag    7 Ag    8 Ag                 
-58.561  -7.486 -58.561  -7.486-490.070 -65.203 -58.563 -58.561
  1 Bg    2 Bg    1 Au    2 Au    1 Bu    2 Bu    3 Bu    4 Bu                 
-15.742  -9.882  -7.497  -7.485  -3.237  -3.232  -3.218  -1.465
  5 Bu    6 Bu    7 Bu    8 Bu    9 Ag   10 Ag   11 Ag   12 Ag                 
 -1.019  -0.678  -0.450  -0.412  -3.232  -3.218  -0.461  -3.232
 13 Ag   14 Ag   15 Ag   16 Ag    3 Bg    4 Bg    5 Bg    3 Au                 
 -3.218  -0.634  -0.431  -3.237  -3.232  -3.218  -1.078  -0.842
  4 Au    5 Au    6 Au    9 Bu   10 Bu   11 Bu   12 Bu   13 Bu                 
 -0.666  -0.441
 14 Bu   15 Bu                                                                 
 -- Virtual --                   
  0.065   0.083   0.118   0.157   0.213   0.294   0.305   0.555
 17 Ag   18 Ag   19 Ag   20 Ag   21 Ag   22 Ag   23 Ag   24 Ag                 
  0.561   0.669   0.750   0.786   0.954   1.010   1.172   1.368
 25 Ag   26 Ag   27 Ag   28 Ag   29 Ag   30 Ag   31 Ag   32 Ag                 
  2.105   2.297   2.552   2.723   3.082   4.331   4.459   4.528
 33 Ag   34 Ag   35 Ag   36 Ag   37 Ag   38 Ag   39 Ag   40 Ag                 
  4.660   4.877   7.107   8.204   8.270  36.544  49.390 293.879
 41 Ag   42 Ag   43 Ag   44 Ag   45 Ag   46 Ag   47 Ag   48 Ag                 
293.9731028.316   0.063   0.122   0.237   0.555   0.735   0.771
 49 Ag   50 Ag    6 Bg    7 Bg    8 Bg    9 Bg   10 Bg   11 Bg                 
  1.046   2.011   2.290   3.049   4.339   4.521   4.545   8.182
 12 Bg   13 Bg   14 Bg   15 Bg   16 Bg   17 Bg   18 Bg   19 Bg                 
293.858   0.095   0.218   0.550   0.746   0.756   1.002   1.890
 20 Bg    7 Au    8 Au    9 Au   10 Au   11 Au   12 Au   13 Au                 
  2.222   2.460   4.114   4.515   4.555   8.173 293.849  -0.019
 14 Au   15 Au   16 Au   17 Au   18 Au   19 Au   20 Au   16 Bu                 
  0.090   0.097   0.141   0.201   0.293   0.347   0.511   0.549
 17 Bu   18 Bu   19 Bu   20 Bu   21 Bu   22 Bu   23 Bu   24 Bu                 
  0.583   0.779   0.809   0.825   1.054   1.104   1.252   1.488
 25 Bu   26 Bu   27 Bu   28 Bu   29 Bu   30 Bu   31 Bu   32 Bu                 
  1.953   2.252   2.304   2.808   3.380   4.178   4.547   4.584
 33 Bu   34 Bu   35 Bu   36 Bu   37 Bu   38 Bu   39 Bu   40 Bu                 
  4.871   5.192   7.247   8.178   8.281  37.115  49.502 293.854
 41 Bu   42 Bu   43 Bu   44 Bu   45 Bu   46 Bu   47 Bu   48 Bu                 
293.9821028.456
 49 Bu   50 Bu                                                                 
 --------------------------------------------------------------

          Ground-State Mulliken Net Atomic Charges

     Atom                 Charge (a.u.)
  ----------------------------------------
      1 Br                   -0.008597
      2 N                     0.008597
      3 N                     0.008597
      4 Br                   -0.008597
  ----------------------------------------
  Sum of atomic charges =    -0.000000

 -----------------------------------------------------------------
                    Cartesian Multipole Moments
 -----------------------------------------------------------------
    Charge (ESU x 10^10)
                -0.0000
    Dipole Moment (Debye)
         X      -0.0000      Y      -0.0000      Z      -0.0000
       Tot       0.0000
    Quadrupole Moments (Debye-Ang)
        XX     -43.7683     XY      -1.0254     YY     -50.1643
        XZ      -0.0000     YZ       0.0000     ZZ     -48.0155
    Octopole Moments (Debye-Ang^2)
       XXX       0.0000    XXY      -0.0000    XYY      -0.0000
       YYY      -0.0000    XXZ      -0.0000    XYZ      -0.0000
       YYZ      -0.0000    XZZ       0.0000    YZZ       0.0000
       ZZZ      -0.0000
    Hexadecapole Moments (Debye-Ang^3)
      XXXX   -1068.9856   XXXY     -20.3964   XXYY    -215.1649
      XYYY      -2.5979   YYYY     -77.3012   XXXZ      -0.0000
      XXYZ       0.0000   XYYZ      -0.0000   YYYZ       0.0000
      XXZZ    -213.3646   XYZZ      -0.7529   YYZZ     -21.7196
      XZZZ      -0.0000   YZZZ      -0.0000   ZZZZ     -55.7813
 -----------------------------------------------------------------
Archival summary:
1\1\TWL02\OPT\ProcedureUnspecified\BasisUnspecified\r22\taweetha\SatNov302:31:092018SatNov302:31:092018\0\\#,OPT,ProcedureUnspecified,BasisUnspecified,\\0,1\Br\N,1,1.99713\N,2,1.20063,1,108.831\Br,3,1.99713,2,108.831,1,-180,0\\HF=-5253.54214\\@

 Total job time:  7112.44s(wall), 11124.90s(cpu) 
 Sat Nov  3 02:31:09 2018

        *************************************************************
        *                                                           *
        *  Thank you very much for using Q-Chem.  Have a nice day.  *
        *                                                           *
        *************************************************************
