# Supplementary material for: Geometric and energetic data from ab initio calculations of haloethene, haloimine, halomethylenephosphine, haloiminophosphine, halodiazene, halodiphosphene and halocyclopropane
Source: Data Brief. 2019 Nov 2;27:104738. doi: 10.1016/j.dib.2019.104738 (PMC6861602; doi:10.1016/j.dib.2019.104738)
Supplement: Multimedia component 6 [file mmc6.zip › NN/CCSD/BrENNEI.out]

Q-Chem Developer Version!
                  Welcome to Q-Chem
     A Quantum Leap Into The Future Of Chemistry


 Q-Chem 5.1, Q-Chem, Inc., Pleasanton, CA (2018)

 Yihan Shao,  Zhengting Gan,  E. Epifanovsky,  A. T. B. Gilbert,  M. Wormit,  
 J. Kussmann,  A. W. Lange,  A. Behn,  Jia Deng,  Xintian Feng,  D. Ghosh,  
 M. Goldey,  P. R. Horn,  L. D. Jacobson,  I. Kaliman,  T. Kus,  A. Landau,  
 Jie Liu,  E. I. Proynov,  R. M. Richard,  R. P. Steele,  E. J. Sundstrom,  
 H. L. Woodcock III,  P. M. Zimmerman,  D. Zuev,  B. Albrecht,  E. Alguire,  
 S. A. Baeppler,  D. Barton,  Z. Benda,  Y. A. Bernard,  E. J. Berquist,  
 K. B. Bravaya,  H. Burton,  D. Casanova,  Chun-Min Chang,  Yunqing Chen,  
 A. Chien,  K. D. Closser,  M. P. Coons,  S. Coriani,  S. Dasgupta,  
 A. L. Dempwolff,  M. Diedenhofen,  Hainam Do,  R. G. Edgar,  Po-Tung Fang,  
 S. Faraji,  S. Fatehi,  Qingguo Feng,  K. D. Fenk,  J. Fosso-Tande,  
 Qinghui Ge,  A. Ghysels,  G. Gidofalvi,  J. Gomes,  J. Gonthier,  A. Gunina,  
 D. Hait,  M. W. D. Hanson-Heine,  P. H. P. Harbach,  A. W. Hauser,  
 J. E. Herr,  E. G. Hohenstein,  Z. C. Holden,  Kerwin Hui,  B. C. Huynh,  
 T.-C. Jagau,  Hyunjun Ji,  B. Kaduk,  K. Khistyaev,  Jaehoon Kim,  
 P. Klunzinger,  K. Koh,  D. Kosenkov,  L. Koulias,  T. Kowalczyk,  
 C. M. Krauter,  A. Kunitsa,  Ka Un Lao,  A. Laurent,  K. V. Lawler,  
 Joonho Lee,  D. Lefrancois,  S. Lehtola,  D. S. Levine,  Yi-Pei Li,  
 You-Sheng Lin,  Fenglai Liu,  E. Livshits,  A. Luenser,  P. Manohar,  
 E. Mansoor,  S. F. Manzer,  Shan-Ping Mao,  Yuezhi Mao,  N. Mardirossian,  
 A. V. Marenich,  T. Markovich,  L. A. Martinez-Martinez,  S. A. Maurer,  
 N. J. Mayhall,  S. C. McKenzie,  J.-M. Mewes,  A. F. Morrison,  
 J. W. Mullinax,  K. Nanda,  T. S. Nguyen-Beck,  R. Olivares-Amaya,  
 J. A. Parkhill,  T. M. Perrine,  F. Plasser,  P. Pokhilko,  S. Prager,  
 A. Prociuk,  E. Ramos,  D. R. Rehn,  F. Rob,  M. Schneider,  N. Sergueev,  
 S. M. Sharada,  S. Sharma,  D. W. Small,  T. Stauch,  T. Stein,  
 Yu-Chuan Su,  A. J. W. Thom,  A. Tkatchenko,  T. Tsuchimochi,  N. M. Tubman,  
 L. Vogt,  M. L. Vidal,  O. Vydrov,  M. A. Watson,  J. Wenzel,  
 M. de Wergifosse,  T. A. Wesolowski,  A. White,  J. Witte,  A. Yamada,  
 Jun Yang,  K. Yao,  S. Yeganeh,  S. R. Yost,  Zhi-Qiang You,  A. Zech,  
 Igor Ying Zhang,  Xing Zhang,  Yan Zhao,  Ying Zhu,  B. R. Brooks,  
 G. K. L. Chan,  C. J. Cramer,  M. S. Gordon,  W. J. Hehre,  A. Klamt,  
 M. W. Schmidt,  C. D. Sherrill,  D. G. Truhlar,  A. Aspuru-Guzik,  R. Baer,  
 A. T. Bell,  N. A. Besley,  Jeng-Da Chai,  A. E. DePrince, III,  
 R. A. DiStasio Jr.,  A. Dreuw,  B. D. Dunietz,  T. R. Furlani,  
 Chao-Ping Hsu,  Yousung Jung,  Jing Kong,  D. S. Lambrecht,  WanZhen Liang,  
 C. Ochsenfeld,  V. A. Rassolov,  L. V. Slipchenko,  J. E. Subotnik,  
 T. Van Voorhis,  J. M. Herbert,  A. I. Krylov,  P. M. W. Gill,  M. Head-Gordon

 Contributors to earlier versions of Q-Chem not listed above: 
 R. D. Adamson,  B. Austin,  J. Baker,  G. J. O. Beran,  K. Brandhorst,  
 S. T. Brown,  E. F. C. Byrd,  A. K. Chakraborty,  C.-L. Cheng,  
 Siu Hung Chien,  D. M. Chipman,  D. L. Crittenden,  H. Dachsel,  
 R. J. Doerksen,  A. D. Dutoi,  L. Fusti-Molnar,  W. A. Goddard III,  
 A. Golubeva-Zadorozhnaya,  S. R. Gwaltney,  G. Hawkins,  A. Heyden,  
 S. Hirata,  G. Kedziora,  F. J. Keil,  C. Kelley,  Jihan Kim,  R. A. King,  
 R. Z. Khaliullin,  P. P. Korambath,  W. Kurlancheek,  A. M. Lee,  M. S. Lee,  
 S. V. Levchenko,  Ching Yeh Lin,  D. Liotard,  R. C. Lochan,  I. Lotan,  
 P. E. Maslen,  N. Nair,  D. P. O'Neill,  D. Neuhauser,  E. Neuscamman,  
 C. M. Oana,  R. Olson,  B. Peters,  R. Peverati,  P. A. Pieniazek,  
 Y. M. Rhee,  J. Ritchie,  M. A. Rohrdanz,  E. Rosta,  N. J. Russ,  
 H. F. Schaefer III,  N. E. Schultz,  N. Shenvi,  A. C. Simmonett,  A. Sodt,  
 D. Stuck,  K. S. Thanthiriwatte,  V. Vanovschi,  Tao Wang,  A. Warshel,  
 C. F. Williams,  Q. Wu,  X. Xu,  W. Zhang

 Please cite Q-Chem as follows:
 Y. Shao et al., Mol. Phys. 113, 184-215 (2015)
 DOI: 10.1080/00268976.2014.952696

 Q-Chem 5.1.1 for Intel X86 EM64T Linux

 Parts of Q-Chem use Armadillo 8.300.2 (Tropical Shenanigans).
 http://arma.sourceforge.net/

 Q-Chem begins on Sat Nov  3 02:31:12 2018  

Host: 
0

     Scratch files written to /scratch/taweetham/qchem36726//
Input Ideriv = 1
Curr. Ideriv = -1
Max.  Ideriv = 1

Checking the input file for inconsistencies... 	...done.

--------------------------------------------------------------
User input:
--------------------------------------------------------------
../CCSD/Br=I_t.inp
$molecule
0 1
I 
N  1 2.305905
N  2 1.156786 1 111.974807
Br 3 2.168591 2 109.504546 1 -180.000000 0
$end

$rem
   JOB_TYPE	OPTIMIZATION
   BASIS	6-311++G**
   METHOD	ccsd
   MEM_TOTAL	4000
   N_FROZEN_CORE      FC
$end


--------------------------------------------------------------
 ----------------------------------------------------------------
             Standard Nuclear Orientation (Angstroms)
    I     Atom           X                Y                Z
 ----------------------------------------------------------------
    1      I       2.0703371969    -0.0048711393     0.0000000000
    2      N      -0.1888992842     0.4567005145    -0.0000000000
    3      N      -0.8277371028    -0.5076853478     0.0000000000
    4      Br     -2.9317547635     0.0175732633    -0.0000000000
 ----------------------------------------------------------------
 Molecular Point Group                 Cs    NOp =  2
 Largest Abelian Subgroup              Cs    NOp =  2
 Nuclear Repulsion Energy =   476.9999090353 hartrees
 There are       51 alpha and       51 beta electrons
 Requested basis set is 6-311++G(d,p)
 There are 55 shells and 154 basis functions
 Total memory of 4000MB is distributed as follows: 
   QALLOC including MEM_STATIC uses 192MB
   MEM_STATIC is set to 192MB
   CCMAN JOB total memory use is  3808MB
 Warning: actual memory use might exceed 4000MB

 Total QAlloc Memory Limit    192 MB
 Mega-Array Size       188 MB
 MEM_STATIC part       192 MB
 A cutoff of  1.0D-14 yielded   1209 shell pairs
 There are     10197 function pairs (     11574 Cartesian)

 -------------------------------------------------------
 OpenMP Integral Computing Module                       
 Release: version 1.0, May 2013, Q-Chem Inc. Pittsburgh 
 -------------------------------------------------------
 Integral Job Info:
 Integral job number is                      11
 Integral operator is                         1
 short-range coefficients                     0
 long-range coefficients              100000000
 Omega coefficients                           0
 if combine SR and LR in K                    0
 Integral screening is                        0
 Integral computing path is                   2
 max size of driver memory is            800000
 size of driver memory is                593474
 size of scratch memory is             29623520
 max col of scratch BK array               1296
 max len of scratch array in speh3          155
 max len of scratch index in speh4           18
 max int batch size is                      520
 min int batch size is                       52
 fixed nKL is                                45
 max L of basis functions is                  2
 order of int derivative is                   0
 number of shells is                         55
 number of basis is                         164
 number of cartesian basis is               164
 number of contracted shell pairs          1209
 number of primitive shell pairs           2856
 maxK2 (contraction) of shell pair           36
 max number of K2 of shell pair               1
 max number of CS2 of shell pair            136
 max number of PS2 of shell pair            136
 mem total for path MDJ                  523392
 -------------------------------------------------------
 Smallest overlap matrix eigenvalue = 2.01E-04

 Scale SEOQF with 1.000000e-01/1.000000e-01/1.000000e-01

 Standard Electronic Orientation quadrupole field applied
 Nucleus-field energy     =     0.0000000193 hartrees
 Guess from superposition of atomic densities
 Warning:  Energy on first SCF cycle will be non-variational
 SAD guess density has 102.000000 electrons

 -----------------------------------------------------------------------
  General SCF calculation program by
  Eric Jon Sundstrom, Paul Horn, Yuezhi Mao, Dmitri Zuev, Alec White,
  David Stuck, Shaama M.S., Shane Yost, Joonho Lee, David Small,
  Daniel Levine, Susi Lehtola, Hugh Burton, Evgeny Epifanovsky
 -----------------------------------------------------------------------
 Hartree-Fock
 using 4 threads for integral computing
 -------------------------------------------------------
 OpenMP Integral computing Module                
 Release: version 2.0, May 2017, Q-Chem Inc. Pleasanton 
 -------------------------------------------------------
 A restricted SCF calculation will be
 performed using DIIS
 SCF converges when DIIS error is below 1.0e-08
 ---------------------------------------
  Cycle       Energy         DIIS error
 ---------------------------------------
    1   -9598.1408990965      3.27e-02  
    2   -9597.8910026787      5.35e-03  
    3   -9597.9451622361      3.99e-03  
    4   -9597.9913883911      5.29e-04  
    5   -9597.9926844245      2.97e-04  
    6   -9597.9930547763      9.68e-05  
    7   -9597.9931808566      5.11e-05  
    8   -9597.9932066802      2.83e-05  
    9   -9597.9932150892      8.15e-06  
   10   -9597.9932161046      4.73e-06  
   11   -9597.9932163107      1.71e-06  
   12   -9597.9932163840      6.08e-07  
   13   -9597.9932163955      2.41e-07  
   14   -9597.9932163971      6.51e-08  
   15   -9597.9932163971      1.83e-08  
   16   -9597.9932163970      7.03e-09  Convergence criterion met
 ---------------------------------------
 SCF time:   CPU 23.91s  wall 7.00s 
 SCF   energy in the final basis set =    -9597.9932163970
 Total energy in the final basis set =    -9597.9932163970


 ------------------------------------------------------------------------------

   CCMAN2: suite of methods based on coupled cluster
           and equation of motion theories.

   Components:
   * libvmm-1.3-trunk
     by Evgeny Epifanovsky, Ilya Kaliman.
   * libtensor-2.5-trunk
     by Evgeny Epifanovsky, Michael Wormit, Dmitry Zuev, Sam Manzer, 
        Ilya Kaliman.
   * libcc-2.5-trunk
     by Evgeny Epifanovsky, Arik Landau, Tomasz Kus, Kirill Khistyaev, 
        Dmitry Zuev, Prashant Manohar, Xintian Feng, Anna Krylov, 
        Matthew Goldey, Alec White, Thomas Jagau, Kaushik Nanda, 
        Anastasia Gunina, Alexander Kunitsa, Joonho Lee.

   CCMAN original authors:
   Anna I. Krylov, C. David Sherrill, Steven R. Gwaltney,
   Edward F. C. Byrd (2000)
   Sergey V. Levchenko, Lyudmila V. Slipchenko, Tao Wang,
   Ana-Maria C. Cristian (2003)
   Piotr A. Pieniazek, C. Melania Oana, Evgeny Epifanovsky (2007)
   Prashant Manohar (2009)

 ------------------------------------------------------------------------------


 Allocating and initializing 3808MB of RAM...
 Calculation will run on 4 cores.


 Alpha MOs, Restricted
 -- Occupied --                  
******* -490.04 -180.92 -169.72 -169.72 -169.72  -65.17  -58.54
  1 A'    2 A'    3 A'    4 A'    1 A"    5 A'    6 A'    7 A'                 
-58.533 -58.533 -37.971 -33.160 -33.154 -33.154 -24.344 -24.342
  2 A"    8 A'    9 A'   10 A'    3 A"   11 A'   12 A'    4 A"                 
-24.342 -24.336 -24.336 -15.749 -15.734  -9.854  -7.468  -7.458
 13 A'    5 A"   14 A'   15 A'   16 A'   17 A'   18 A'    6 A"                 
 -7.458  -7.287  -5.522  -5.507  -5.507  -3.208  -3.203  -3.203
 19 A'   20 A'   21 A'    7 A"   22 A'   23 A'    8 A"   24 A'                 
 -3.191  -3.191  -2.446  -2.439  -2.439  -2.421  -2.421  -1.488
  9 A"   25 A'   26 A'   10 A"   27 A'   11 A"   28 A'   29 A'                 
 -1.012  -0.905  -0.811  -0.674  -0.651  -0.641  -0.429  -0.426
 30 A'   31 A'   32 A'   33 A'   34 A'   12 A"   13 A"   35 A'                 
 -0.412  -0.410  -0.365
 36 A'   14 A"   37 A'                                                         
 -- Virtual --                   
 -0.083   0.067   0.077   0.094   0.112   0.113   0.138   0.171
 38 A'   39 A'   15 A"   40 A'   41 A'   16 A"   42 A'   43 A'                 
  0.192   0.193   0.212   0.241   0.269   0.289   0.296   0.312
 17 A"   44 A'   45 A'   18 A"   46 A'   47 A'   48 A'   19 A"                 
  0.313   0.342   0.529   0.547   0.554   0.561   0.567   0.579
 49 A'   50 A'   51 A'   52 A'   20 A"   53 A'   21 A"   22 A"                 
  0.580   0.601   0.660   0.717   0.759   0.765   0.785   0.812
 54 A'   55 A'   56 A'   57 A'   23 A"   58 A'   24 A"   59 A'                 
  0.816   0.941   0.947   0.959   1.036   1.040   1.116   1.207
 60 A'   61 A'   25 A"   62 A'   63 A'   26 A"   64 A'   65 A'                 
  1.342   1.488   1.503   1.528   1.555   1.918   1.955   1.974
 66 A'   67 A'   27 A"   68 A'   69 A'   28 A"   70 A'   29 A"                 
  2.083   2.281   2.308   2.352   2.438   2.684   2.766   3.107
 71 A'   30 A"   72 A'   73 A'   31 A"   74 A'   75 A'   32 A"                 
  3.121   3.424   4.105   4.155   4.354   4.356   4.449   4.464
 76 A'   77 A'   33 A"   78 A'   79 A'   34 A"   35 A"   80 A'                 
  4.464   4.509   4.527   4.544   4.558   4.559   4.631   4.654
 36 A"   81 A'   82 A'   37 A"   38 A"   83 A'   84 A'   85 A'                 
  4.788   4.806   5.121   6.490   6.502   6.534   7.161   8.200
 86 A'   87 A'   88 A'   39 A"   89 A'   90 A'   91 A'   40 A"                 
  8.213   8.290  28.875  29.485  29.494  29.518  29.838  29.842
 92 A'   93 A'   94 A'   41 A"   95 A'   96 A'   42 A"   43 A"                 
 29.845  29.860  29.928  36.504  37.312  49.434 130.545 130.552
 97 A'   98 A'   99 A'  100 A'  101 A'  102 A'   44 A"  103 A'                 
130.578 154.267 293.878 293.890 293.9801028.3631912.185
104 A'  105 A'   45 A"  106 A'  107 A'  108 A'  109 A'                         

 Beta MOs, Restricted
 -- Occupied --                  
******* -490.04 -180.92 -169.72 -169.72 -169.72  -65.17  -58.54
  1 A'    2 A'    3 A'    4 A'    1 A"    5 A'    6 A'    7 A'                 
-58.533 -58.533 -37.971 -33.160 -33.154 -33.154 -24.344 -24.342
  2 A"    8 A'    9 A'   10 A'    3 A"   11 A'   12 A'    4 A"                 
-24.342 -24.336 -24.336 -15.749 -15.734  -9.854  -7.468  -7.458
 13 A'    5 A"   14 A'   15 A'   16 A'   17 A'   18 A'    6 A"                 
 -7.458  -7.287  -5.522  -5.507  -5.507  -3.208  -3.203  -3.203
 19 A'   20 A'   21 A'    7 A"   22 A'   23 A'    8 A"   24 A'                 
 -3.191  -3.191  -2.446  -2.439  -2.439  -2.421  -2.421  -1.488
  9 A"   25 A'   26 A'   10 A"   27 A'   11 A"   28 A'   29 A'                 
 -1.012  -0.905  -0.811  -0.674  -0.651  -0.641  -0.429  -0.426
 30 A'   31 A'   32 A'   33 A'   34 A'   12 A"   13 A"   35 A'                 
 -0.412  -0.410  -0.365
 36 A'   14 A"   37 A'                                                         
 -- Virtual --                   
 -0.083   0.067   0.077   0.094   0.112   0.113   0.138   0.171
 38 A'   39 A'   15 A"   40 A'   41 A'   16 A"   42 A'   43 A'                 
  0.192   0.193   0.212   0.241   0.269   0.289   0.296   0.312
 17 A"   44 A'   45 A'   18 A"   46 A'   47 A'   48 A'   19 A"                 
  0.313   0.342   0.529   0.547   0.554   0.561   0.567   0.579
 49 A'   50 A'   51 A'   52 A'   20 A"   53 A'   21 A"   22 A"                 
  0.580   0.601   0.660   0.717   0.759   0.765   0.785   0.812
 54 A'   55 A'   56 A'   57 A'   23 A"   58 A'   24 A"   59 A'                 
  0.816   0.941   0.947   0.959   1.036   1.040   1.116   1.207
 60 A'   61 A'   25 A"   62 A'   63 A'   26 A"   64 A'   65 A'                 
  1.342   1.488   1.503   1.528   1.555   1.918   1.955   1.974
 66 A'   67 A'   27 A"   68 A'   69 A'   28 A"   70 A'   29 A"                 
  2.083   2.281   2.308   2.352   2.438   2.684   2.766   3.107
 71 A'   30 A"   72 A'   73 A'   31 A"   74 A'   75 A'   32 A"                 
  3.121   3.424   4.105   4.155   4.354   4.356   4.449   4.464
 76 A'   77 A'   33 A"   78 A'   79 A'   34 A"   35 A"   80 A'                 
  4.464   4.509   4.527   4.544   4.558   4.559   4.631   4.654
 36 A"   81 A'   82 A'   37 A"   38 A"   83 A'   84 A'   85 A'                 
  4.788   4.806   5.121   6.490   6.502   6.534   7.161   8.200
 86 A'   87 A'   88 A'   39 A"   89 A'   90 A'   91 A'   40 A"                 
  8.213   8.290  28.875  29.485  29.494  29.518  29.838  29.842
 92 A'   93 A'   94 A'   41 A"   95 A'   96 A'   42 A"   43 A"                 
 29.845  29.860  29.928  36.504  37.312  49.434 130.545 130.552
 97 A'   98 A'   99 A'  100 A'  101 A'  102 A'   44 A"  103 A'                 
130.578 154.267 293.878 293.890 293.9801028.3631912.185
104 A'  105 A'   45 A"  106 A'  107 A'  108 A'  109 A'                         

 Occupation and symmetry of molecular orbitals

 Point group: Cs (2 irreducible representations).

                           A'   A"    All 
 ------------------------------------------
 All molecular orbitals:
  - Alpha                  109  45    154 
  - Beta                   109  45    154 
 ------------------------------------------
 Alpha orbitals:
  - Frozen occupied        22   7     29  
  - Active occupied        15   7     22  
  - Active virtual         72   31    103 
  - Frozen virtual         0    0     0   
 ------------------------------------------
 Beta orbitals:
  - Frozen occupied        22   7     29  
  - Active occupied        15   7     22  
  - Active virtual         72   31    103 
  - Frozen virtual         0    0     0   
 ------------------------------------------

 Import integrals:   CPU 0.00 s  wall 0.02 s

 Import integrals:   CPU 104.52 s  wall 69.93 s

 MP2 amplitudes:   CPU 0.27 s  wall 0.55 s

Running a double precision version
           CCSD T amplitudes will be solved using DIIS.

           Start     Size      MaxIter   EConv     TConv     
           3         7         100       1.00e-07  1.00e-05  
 ------------------------------------------------------------------------------
           Energy (a.u.)   Ediff      Tdiff       Comment
 ------------------------------------------------------------------------------
         -9598.84068727                           
     1   -9598.80539090   3.53e-02   8.55e-01     
     2   -9598.83649632   3.11e-02   1.05e-01     
     3   -9598.83389645   2.60e-03   6.30e-02     
     4   -9598.83739184   3.50e-03   1.62e-02     Switched to DIIS steps.
     5   -9598.83880796   1.42e-03   1.95e-02     
     6   -9598.83892391   1.16e-04   5.47e-03     
     7   -9598.83893615   1.22e-05   2.25e-03     
     8   -9598.83896003   2.39e-05   1.13e-03     
     9   -9598.83897824   1.82e-05   6.26e-04     
    10   -9598.83897427   3.97e-06   1.87e-04     
    11   -9598.83897636   2.09e-06   8.08e-05     
    12   -9598.83897633   3.11e-08   6.28e-05     
    13   -9598.83897610   2.38e-07   2.06e-05     
    14   -9598.83897634   2.44e-07   1.59e-05     
    15   -9598.83897599   3.53e-07   1.34e-05     
    16   -9598.83897588   1.08e-07   4.33e-06     
    17   -9598.83897582   5.72e-08   2.77e-06     
 ------------------------------------------------------------------------------
         -9598.83897582                           CCSD T converged.

End of double precision
 SCF energy                 = -9597.99321640
 MP2 energy                 = -9598.84068727
 CCSD correlation energy     =    -0.84575942
 CCSD total energy           = -9598.83897582

 CCSD  T1^2 = 0.0173  T2^2 = 0.3324  Leading amplitudes:

 Amplitude    Orbitals with energies
  0.0339       37 (A') A                 ->    38 (A') A                  
              -0.3646                         -0.0826                     
  0.0339       37 (A') B                 ->    38 (A') B                  
              -0.3646                         -0.0826                     
 -0.0310       34 (A') A                 ->    38 (A') A                  
              -0.6512                         -0.0826                     
 -0.0310       34 (A') B                 ->    38 (A') B                  
              -0.6512                         -0.0826                     

 Amplitude    Orbitals with energies
 -0.2120       37 (A') A     37 (A') B   ->    38 (A') A     38 (A') B    
              -0.3646       -0.3646           -0.0826       -0.0826       
  0.2120       37 (A') A     37 (A') B   ->    38 (A') B     38 (A') A    
              -0.3646       -0.3646           -0.0826       -0.0826       
  0.2120       37 (A') B     37 (A') A   ->    38 (A') A     38 (A') B    
              -0.3646       -0.3646           -0.0826       -0.0826       
 -0.2120       37 (A') B     37 (A') A   ->    38 (A') B     38 (A') A    
              -0.3646       -0.3646           -0.0826       -0.0826       

 Computing CCSD intemediates for later calculations in double precision
 Finished.

Running a double precision version
           CCSD Lambda amplitudes will be solved using DIIS.
           Start     Size      MaxIter   EConv     LConv     
           3         7         100       1.00e-07  1.00e-05  
 ------------------------------------------------------------------------------
            Enorm      Ldiff       Comment
 ------------------------------------------------------------------------------
     1     8.92e-02   6.71e-02     
     2     1.93e-02   1.06e-03     
     3     9.53e-03   4.10e-03     
     4     4.35e-03   8.46e-04     Switched to DIIS steps.
     5     1.94e-03   1.02e-03     
     6     8.17e-04   5.22e-04     
     7     3.43e-04   1.91e-04     
     8     1.71e-04   5.34e-05     
     9     6.90e-05   1.82e-05     
    10     3.51e-05   6.78e-06     
    11     1.86e-05   2.56e-06     
    12     9.68e-06   2.52e-06     
    13     5.37e-06   5.63e-07     
    14     3.11e-06   5.08e-07     
    15     1.88e-06   6.10e-09     
    16     1.14e-06   9.97e-08     
    17     6.05e-07   9.12e-08     
    18     3.18e-07   7.11e-08     
    19     1.64e-07   3.46e-08     
    20     8.98e-08   9.19e-09     
 ------------------------------------------------------------------------------
                                   CCSD Lambda converged.

 Computing density matrices in double precision...
           Orbital response amplitudes will be solved using DIIS.
           Start     Size      MaxIter   EConv     LConv     
           3         7         100       1.00e-06  1.00e-06  
 ------------------------------------------------------------------------------
            Enorm      Ldiff       Comment
 ------------------------------------------------------------------------------
     1     1.26e-01   7.24e-03     
     2     2.31e-01   8.43e-02     
     3     5.31e-01   2.08e-01     
     4     4.87e-02   3.32e-01     Switched to DIIS steps.
     5     8.20e-03   1.70e-02     
     6     3.34e-03   2.35e-04     
     7     9.55e-04   2.70e-04     
     8     4.04e-04   3.83e-06     
     9     8.83e-05   3.31e-06     
    10     5.92e-05   8.88e-06     
    11     6.29e-06   2.00e-06     
    12     2.82e-06   6.07e-08     
    13     1.72e-06   5.71e-08     
    14     9.42e-07   7.41e-08     
 ------------------------------------------------------------------------------
                                   Orbital response converged.

 Computing density matrices... Done.
 CCSD calculation:   CPU 1753.28 s  wall 1182.31 s

Current path: /canmo/ccsd/grad/
/g1_bb_aa
/g1_bb_bb
/g1_o1o1
/g1_o1o2
/g1_o1v1
/g1_o2v1
/g1_v1v1
/g1p_bb_aa
/g1p_bb_bb
/g1s_bb_aa
/g1s_bb_bb
/g2_o1o1o1o1
/g2_o1o1o1v1
/g2_o1o1v1v1
/g2_o1v1o1v1
/g2_o1v1v1v1
/g2_v1v1v1v1
/w_bb_aa
/w_bb_bb
 Transferring MO TPDM to AO TPDM
 Transferring g2_o1o1o1o1
 Transferring g2_o1o1o1v1
 Transferring g2_o1o1v1v1
 Transferring g2_o1v1o1v1
 Transferring g2_o1v1v1v1
 Transferring g2_v1v1v1v1
 Adding separable TPDM
 Computing TPDM gradient
 --------------------------------------------------------
 2e gradient
  Atom          X               Y               Z
 --------------------------------------------------------
    1        -50.876558        1.752969        0.000000  
    2         -0.550669      -24.851056        0.000000  
    3          8.825844       25.163772       -0.000000  
    4         42.601382       -2.065685       -0.000000  
 --------------------------------------------------------
 --------------------------------------------------------
 Final gradient
  Atom          X               Y               Z
 --------------------------------------------------------
    1        -50.876558        1.752969        0.000000  
    2         -0.550669      -24.851056        0.000000  
    3          8.825844       25.163772       -0.000000  
    4         42.601382       -2.065685       -0.000000  
 --------------------------------------------------------
 Analytic gradient from two-electron contribution:   CPU 1667.60 s  wall 938.42 s

 Total ccman2 time:   CPU 3531.09 s  wall 2205.79 s


 --------------------------------------------------------------
             Orbital Energies (a.u.) and Symmetries
 --------------------------------------------------------------

 Alpha MOs, Restricted
 -- Occupied --                  
******* -490.04 -180.92 -169.72 -169.72  -65.17  -58.54  -58.53
  1 A'    2 A'    3 A'    4 A'    5 A'    6 A'    7 A'    8 A'                 
-37.971 -33.160 -33.154 -24.344 -24.342 -24.336 -15.749 -15.734
  9 A'   10 A'   11 A'   12 A'   13 A'   14 A'   15 A'   16 A'                 
 -9.854  -7.468  -7.458  -7.287  -5.522  -5.507-169.723 -58.533
 17 A'   18 A'   19 A'   20 A'   21 A'   22 A'    1 A"    2 A"                 
-33.154 -24.342 -24.336  -7.458  -5.507  -3.208  -3.203  -3.191
  3 A"    4 A"    5 A"    6 A"    7 A"   23 A'   24 A'   25 A'                 
 -2.446  -2.439  -2.421  -1.488  -1.012  -0.905  -0.811  -0.674
 26 A'   27 A'   28 A'   29 A'   30 A'   31 A'   32 A'   33 A'                 
 -0.651  -0.426  -0.412  -0.365  -3.203  -3.191  -2.439  -2.421
 34 A'   35 A'   36 A'   37 A'    8 A"    9 A"   10 A"   11 A"                 
 -0.641  -0.429  -0.410
 12 A"   13 A"   14 A"                                                         
 -- Virtual --                   
 -0.083   0.067   0.094   0.112   0.138   0.171   0.193   0.212
 38 A'   39 A'   40 A'   41 A'   42 A'   43 A'   44 A'   45 A'                 
  0.269   0.289   0.296   0.313   0.342   0.529   0.547   0.561
 46 A'   47 A'   48 A'   49 A'   50 A'   51 A'   52 A'   53 A'                 
  0.580   0.601   0.660   0.717   0.765   0.812   0.816   0.941
 54 A'   55 A'   56 A'   57 A'   58 A'   59 A'   60 A'   61 A'                 
  0.959   1.036   1.116   1.207   1.342   1.488   1.528   1.555
 62 A'   63 A'   64 A'   65 A'   66 A'   67 A'   68 A'   69 A'                 
  1.955   2.083   2.308   2.352   2.684   2.766   3.121   3.424
 70 A'   71 A'   72 A'   73 A'   74 A'   75 A'   76 A'   77 A'                 
  4.155   4.354   4.464   4.509   4.527   4.559   4.631   4.654
 78 A'   79 A'   80 A'   81 A'   82 A'   83 A'   84 A'   85 A'                 
  4.788   4.806   5.121   6.502   6.534   7.161   8.213   8.290
 86 A'   87 A'   88 A'   89 A'   90 A'   91 A'   92 A'   93 A'                 
 28.875  29.494  29.518  29.845  29.860  29.928  36.504  37.312
 94 A'   95 A'   96 A'   97 A'   98 A'   99 A'  100 A'  101 A'                 
 49.434 130.552 130.578 154.267 293.890 293.9801028.3631912.185
102 A'  103 A'  104 A'  105 A'  106 A'  107 A'  108 A'  109 A'                 
  0.077   0.113   0.192   0.241   0.312   0.554   0.567   0.579
 15 A"   16 A"   17 A"   18 A"   19 A"   20 A"   21 A"   22 A"                 
  0.759   0.785   0.947   1.040   1.503   1.918   1.974   2.281
 23 A"   24 A"   25 A"   26 A"   27 A"   28 A"   29 A"   30 A"                 
  2.438   3.107   4.105   4.356   4.449   4.464   4.544   4.558
 31 A"   32 A"   33 A"   34 A"   35 A"   36 A"   37 A"   38 A"                 
  6.490   8.200  29.485  29.838  29.842 130.545 293.878
 39 A"   40 A"   41 A"   42 A"   43 A"   44 A"   45 A"                         

 Beta MOs, Restricted
 -- Occupied --                  
******* -490.04 -180.92 -169.72 -169.72  -65.17  -58.54  -58.53
  1 A'    2 A'    3 A'    4 A'    5 A'    6 A'    7 A'    8 A'                 
-37.971 -33.160 -33.154 -24.344 -24.342 -24.336 -15.749 -15.734
  9 A'   10 A'   11 A'   12 A'   13 A'   14 A'   15 A'   16 A'                 
 -9.854  -7.468  -7.458  -7.287  -5.522  -5.507-169.723 -58.533
 17 A'   18 A'   19 A'   20 A'   21 A'   22 A'    1 A"    2 A"                 
-33.154 -24.342 -24.336  -7.458  -5.507  -3.208  -3.203  -3.191
  3 A"    4 A"    5 A"    6 A"    7 A"   23 A'   24 A'   25 A'                 
 -2.446  -2.439  -2.421  -1.488  -1.012  -0.905  -0.811  -0.674
 26 A'   27 A'   28 A'   29 A'   30 A'   31 A'   32 A'   33 A'                 
 -0.651  -0.426  -0.412  -0.365  -3.203  -3.191  -2.439  -2.421
 34 A'   35 A'   36 A'   37 A'    8 A"    9 A"   10 A"   11 A"                 
 -0.641  -0.429  -0.410
 12 A"   13 A"   14 A"                                                         
 -- Virtual --                   
 -0.083   0.067   0.094   0.112   0.138   0.171   0.193   0.212
 38 A'   39 A'   40 A'   41 A'   42 A'   43 A'   44 A'   45 A'                 
  0.269   0.289   0.296   0.313   0.342   0.529   0.547   0.561
 46 A'   47 A'   48 A'   49 A'   50 A'   51 A'   52 A'   53 A'                 
  0.580   0.601   0.660   0.717   0.765   0.812   0.816   0.941
 54 A'   55 A'   56 A'   57 A'   58 A'   59 A'   60 A'   61 A'                 
  0.959   1.036   1.116   1.207   1.342   1.488   1.528   1.555
 62 A'   63 A'   64 A'   65 A'   66 A'   67 A'   68 A'   69 A'                 
  1.955   2.083   2.308   2.352   2.684   2.766   3.121   3.424
 70 A'   71 A'   72 A'   73 A'   74 A'   75 A'   76 A'   77 A'                 
  4.155   4.354   4.464   4.509   4.527   4.559   4.631   4.654
 78 A'   79 A'   80 A'   81 A'   82 A'   83 A'   84 A'   85 A'                 
  4.788   4.806   5.121   6.502   6.534   7.161   8.213   8.290
 86 A'   87 A'   88 A'   89 A'   90 A'   91 A'   92 A'   93 A'                 
 28.875  29.494  29.518  29.845  29.860  29.928  36.504  37.312
 94 A'   95 A'   96 A'   97 A'   98 A'   99 A'  100 A'  101 A'                 
 49.434 130.552 130.578 154.267 293.890 293.9801028.3631912.185
102 A'  103 A'  104 A'  105 A'  106 A'  107 A'  108 A'  109 A'                 
  0.077   0.113   0.192   0.241   0.312   0.554   0.567   0.579
 15 A"   16 A"   17 A"   18 A"   19 A"   20 A"   21 A"   22 A"                 
  0.759   0.785   0.947   1.040   1.503   1.918   1.974   2.281
 23 A"   24 A"   25 A"   26 A"   27 A"   28 A"   29 A"   30 A"                 
  2.438   3.107   4.105   4.356   4.449   4.464   4.544   4.558
 31 A"   32 A"   33 A"   34 A"   35 A"   36 A"   37 A"   38 A"                 
  6.490   8.200  29.485  29.838  29.842 130.545 293.878
 39 A"   40 A"   41 A"   42 A"   43 A"   44 A"   45 A"                         
 --------------------------------------------------------------

          Ground-State Mulliken Net Atomic Charges

     Atom                 Charge (a.u.)
  ----------------------------------------
      1 I                     0.081920
      2 N                     0.026767
      3 N                    -0.030833
      4 Br                   -0.077854
  ----------------------------------------
  Sum of atomic charges =    -0.000000

 -----------------------------------------------------------------
                    Cartesian Multipole Moments
 -----------------------------------------------------------------
    Charge (ESU x 10^10)
                -0.0000
    Dipole Moment (Debye)
         X       1.4109      Y      -0.0302      Z       0.0000
       Tot       1.4112
    Quadrupole Moments (Debye-Ang)
        XX     -55.2408     XY      -0.9852     YY     -60.4169
        XZ      -0.0000     YZ       0.0000     ZZ     -58.7201
    Octopole Moments (Debye-Ang^2)
       XXX      16.2637    XXY       0.6530    XYY       1.8058
       YYY       0.4056    XXZ       0.0000    XYZ      -0.0000
       YYZ       0.0000    XZZ       0.9635    YZZ       0.0837
       ZZZ       0.0000
    Hexadecapole Moments (Debye-Ang^3)
      XXXX   -1638.0688   XXXY     -21.3399   XXYY    -321.1579
      XYYY      -2.1144   YYYY     -94.3745   XXXZ      -0.0000
      XXYZ       0.0000   XYYZ      -0.0000   YYYZ       0.0000
      XXZZ    -319.2067   XYZZ      -0.5461   YYZZ     -27.9255
      XZZZ      -0.0000   YZZZ       0.0000   ZZZZ     -75.5044
 -----------------------------------------------------------------
 DrvMan completing analytic gradient of the correlated energy
 Correlated dipole moment
            1
    1   0.5550856
    2  -0.0118786
    3   0.0000000
 Energy read as -9598.838975822
 Full Analytical Gradient: (in a.u., or Hartree/Bohr)
             1             2             3             4
    1   -0.00492019    0.00027171    0.00372460    0.00092388
    2    0.00206666   -0.01465609    0.01337443   -0.00078500
    3   -0.00000000   -0.00000000    0.00000000   -0.00000000
 Gradient time:  CPU 0.40 s  wall 3.48 s
 Geometry Optimization Parameters
   NAtoms,    NIC,     NZ,  NCons,   NDum,   NFix, NCnnct, MaxDiis
        4      14       4       0       0       0       0       0


** GEOMETRY OPTIMIZATION IN DELOCALIZED INTERNAL COORDINATES **
   Searching for a Minimum

   Optimization Cycle:   1

                       Coordinates (Angstroms)
     ATOM                X               Y               Z
      1  I         2.0703371969   -0.0048711393    0.0000000000
      2  N        -0.1888992842    0.4567005145    0.0000000000
      3  N        -0.8277371028   -0.5076853478    0.0000000000
      4  Br       -2.9317547635    0.0175732633    0.0000000000
   Point Group: cs    Number of degrees of freedom:     5


   Energy is  -9598.838975822


 Attempting to Generate Delocalized Internal Coordinates

  5 Hessian modes will be used to form the next step
  Hessian Eigenvalues:
     0.076058    0.101435    0.250000    0.250000    1.299202

 Minimum Search - Taking Simple RFO Step
 Searching for Lamda that Minimizes Along All modes
 Value Taken    Lamda =  -0.00060134
 Step Taken.  Stepsize is  0.072661

                             Maximum     Tolerance    Cnvgd?
         Gradient           0.011540      0.000300      NO
         Displacement       0.049705      0.001200      NO
         Energy change     *********      0.000001      NO


 New Cartesian Coordinates Obtained by Inverse Iteration

 Displacement from previous Coordinates is:  0.057719
 ----------------------------------------------------------------
             Standard Nuclear Orientation (Angstroms)
    I     Atom           X                Y                Z
 ----------------------------------------------------------------
    1      I       2.0921425893    -0.0129241560     0.0000000000
    2      N      -0.1996852968     0.4694206409     0.0000000000
    3      N      -0.8296294311    -0.5071329909     0.0000000000
    4      Br     -2.9408818152     0.0123537967     0.0000000000
 ----------------------------------------------------------------
 Molecular Point Group                 Cs    NOp =  2
 Largest Abelian Subgroup              Cs    NOp =  2
 Nuclear Repulsion Energy =   473.7079047935 hartrees
 There are       51 alpha and       51 beta electrons
 Applying Cartesian multipole field
    Component          Value
    ---------          -----
     (2,0,0)        1.00000E-11
     (0,2,0)        2.00000E-11
     (0,0,2)       -3.00000E-11
 Nucleus-field energy     =     0.0000000195 hartrees
 Requested basis set is 6-311++G(d,p)
 There are 55 shells and 154 basis functions
 A cutoff of  1.0D-14 yielded   1204 shell pairs
 There are     10140 function pairs (     11503 Cartesian)
 Smallest overlap matrix eigenvalue = 2.09E-04
 Guess MOs from SCF MO coefficient file

 -----------------------------------------------------------------------
  General SCF calculation program by
  Eric Jon Sundstrom, Paul Horn, Yuezhi Mao, Dmitri Zuev, Alec White,
  David Stuck, Shaama M.S., Shane Yost, Joonho Lee, David Small,
  Daniel Levine, Susi Lehtola, Hugh Burton, Evgeny Epifanovsky
 -----------------------------------------------------------------------
 Hartree-Fock
 using 4 threads for integral computing
 -------------------------------------------------------
 OpenMP Integral computing Module                
 Release: version 2.0, May 2017, Q-Chem Inc. Pleasanton 
 -------------------------------------------------------
 A restricted SCF calculation will be
 performed using DIIS
 SCF converges when DIIS error is below 1.0e-08
 ---------------------------------------
  Cycle       Energy         DIIS error
 ---------------------------------------
    1   -9597.9911743068      2.67e-04  
    2   -9597.9914406808      1.01e-04  
    3   -9597.9914777414      5.75e-05  
    4   -9597.9914918500      1.70e-05  
    5   -9597.9914942000      8.63e-06  
    6   -9597.9914948692      3.44e-06  
    7   -9597.9914950378      1.37e-06  
    8   -9597.9914950585      5.20e-07  
    9   -9597.9914950625      2.01e-07  
   10   -9597.9914950630      8.18e-08  
   11   -9597.9914950631      3.37e-08  
   12   -9597.9914950632      1.37e-08  
   13   -9597.9914950631      5.74e-09  Convergence criterion met
 ---------------------------------------
 SCF time:   CPU 18.90s  wall 12.00s 
 SCF   energy in the final basis set =    -9597.9914950631
 Total energy in the final basis set =    -9597.9914950631


 ------------------------------------------------------------------------------

   CCMAN2: suite of methods based on coupled cluster
           and equation of motion theories.

   Components:
   * libvmm-1.3-trunk
     by Evgeny Epifanovsky, Ilya Kaliman.
   * libtensor-2.5-trunk
     by Evgeny Epifanovsky, Michael Wormit, Dmitry Zuev, Sam Manzer, 
        Ilya Kaliman.
   * libcc-2.5-trunk
     by Evgeny Epifanovsky, Arik Landau, Tomasz Kus, Kirill Khistyaev, 
        Dmitry Zuev, Prashant Manohar, Xintian Feng, Anna Krylov, 
        Matthew Goldey, Alec White, Thomas Jagau, Kaushik Nanda, 
        Anastasia Gunina, Alexander Kunitsa, Joonho Lee.

   CCMAN original authors:
   Anna I. Krylov, C. David Sherrill, Steven R. Gwaltney,
   Edward F. C. Byrd (2000)
   Sergey V. Levchenko, Lyudmila V. Slipchenko, Tao Wang,
   Ana-Maria C. Cristian (2003)
   Piotr A. Pieniazek, C. Melania Oana, Evgeny Epifanovsky (2007)
   Prashant Manohar (2009)

 ------------------------------------------------------------------------------


 Allocating and initializing 3808MB of RAM...
 Calculation will run on 4 cores.


 Alpha MOs, Restricted
 -- Occupied --                  
******* -490.04 -180.92 -169.72 -169.72 -169.72  -65.18  -58.54
  1 A'    2 A'    3 A'    4 A'    1 A"    5 A'    6 A'    7 A'                 
-58.535 -58.535 -37.969 -33.158 -33.152 -33.152 -24.342 -24.340
  2 A"    8 A'    9 A'   10 A'    3 A"   11 A'   12 A'    4 A"                 
-24.340 -24.334 -24.334 -15.751 -15.737  -9.856  -7.470  -7.460
 13 A'    5 A"   14 A'   15 A'   16 A'   17 A'   18 A'    6 A"                 
 -7.460  -7.285  -5.520  -5.505  -5.505  -3.210  -3.206  -3.206
 19 A'   20 A'   21 A'    7 A"   22 A'   23 A'    8 A"   24 A'                 
 -3.193  -3.193  -2.444  -2.437  -2.437  -2.420  -2.420  -1.484
  9 A"   25 A'   26 A'   10 A"   27 A'   11 A"   28 A'   29 A'                 
 -1.012  -0.899  -0.813  -0.673  -0.649  -0.639  -0.430  -0.428
 30 A'   31 A'   32 A'   33 A'   34 A'   12 A"   13 A"   35 A'                 
 -0.411  -0.410  -0.364
 36 A'   14 A"   37 A'                                                         
 -- Virtual --                   
 -0.088   0.066   0.076   0.093   0.111   0.113   0.136   0.170
 38 A'   39 A'   15 A"   40 A'   41 A'   16 A"   42 A'   43 A'                 
  0.192   0.193   0.212   0.240   0.269   0.288   0.296   0.314
 17 A"   44 A'   45 A'   18 A"   46 A'   47 A'   48 A'   19 A"                 
  0.315   0.341   0.526   0.546   0.555   0.560   0.567   0.578
 49 A'   50 A'   51 A'   52 A'   20 A"   53 A'   21 A"   22 A"                 
  0.580   0.601   0.656   0.710   0.758   0.762   0.783   0.807
 54 A'   55 A'   56 A'   57 A'   23 A"   58 A'   24 A"   59 A'                 
  0.813   0.940   0.946   0.955   1.035   1.037   1.114   1.204
 60 A'   61 A'   25 A"   62 A'   63 A'   26 A"   64 A'   65 A'                 
  1.340   1.487   1.504   1.524   1.552   1.914   1.949   1.974
 66 A'   67 A'   27 A"   68 A'   69 A'   28 A"   70 A'   29 A"                 
  2.078   2.279   2.306   2.347   2.433   2.678   2.761   3.100
 71 A'   30 A"   72 A'   73 A'   31 A"   74 A'   75 A'   32 A"                 
  3.114   3.415   4.102   4.154   4.352   4.352   4.451   4.464
 76 A'   77 A'   33 A"   78 A'   34 A"   79 A'   35 A"   36 A"                 
  4.465   4.503   4.519   4.542   4.555   4.556   4.628   4.638
 80 A'   81 A'   82 A'   37 A"   38 A"   83 A'   84 A'   85 A'                 
  4.784   4.801   5.131   6.492   6.503   6.537   7.157   8.198
 86 A'   87 A'   88 A'   39 A"   89 A'   90 A'   91 A'   40 A"                 
  8.211   8.287  28.869  29.487  29.495  29.520  29.840  29.842
 92 A'   93 A'   94 A'   41 A"   95 A'   96 A'   42 A"   43 A"                 
 29.846  29.861  29.925  36.504  37.282  49.430 130.546 130.553
 97 A'   98 A'   99 A'  100 A'  101 A'  102 A'   44 A"  103 A'                 
130.579 154.262 293.875 293.887 293.9761028.3591912.180
104 A'  105 A'   45 A"  106 A'  107 A'  108 A'  109 A'                         

 Beta MOs, Restricted
 -- Occupied --                  
******* -490.04 -180.92 -169.72 -169.72 -169.72  -65.18  -58.54
  1 A'    2 A'    3 A'    4 A'    1 A"    5 A'    6 A'    7 A'                 
-58.535 -58.535 -37.969 -33.158 -33.152 -33.152 -24.342 -24.340
  2 A"    8 A'    9 A'   10 A'    3 A"   11 A'   12 A'    4 A"                 
-24.340 -24.334 -24.334 -15.751 -15.737  -9.856  -7.470  -7.460
 13 A'    5 A"   14 A'   15 A'   16 A'   17 A'   18 A'    6 A"                 
 -7.460  -7.285  -5.520  -5.505  -5.505  -3.210  -3.206  -3.206
 19 A'   20 A'   21 A'    7 A"   22 A'   23 A'    8 A"   24 A'                 
 -3.193  -3.193  -2.444  -2.437  -2.437  -2.420  -2.420  -1.484
  9 A"   25 A'   26 A'   10 A"   27 A'   11 A"   28 A'   29 A'                 
 -1.012  -0.899  -0.813  -0.673  -0.649  -0.639  -0.430  -0.428
 30 A'   31 A'   32 A'   33 A'   34 A'   12 A"   13 A"   35 A'                 
 -0.411  -0.410  -0.364
 36 A'   14 A"   37 A'                                                         
 -- Virtual --                   
 -0.088   0.066   0.076   0.093   0.111   0.113   0.136   0.170
 38 A'   39 A'   15 A"   40 A'   41 A'   16 A"   42 A'   43 A'                 
  0.192   0.193   0.212   0.240   0.269   0.288   0.296   0.314
 17 A"   44 A'   45 A'   18 A"   46 A'   47 A'   48 A'   19 A"                 
  0.315   0.341   0.526   0.546   0.555   0.560   0.567   0.578
 49 A'   50 A'   51 A'   52 A'   20 A"   53 A'   21 A"   22 A"                 
  0.580   0.601   0.656   0.710   0.758   0.762   0.783   0.807
 54 A'   55 A'   56 A'   57 A'   23 A"   58 A'   24 A"   59 A'                 
  0.813   0.940   0.946   0.955   1.035   1.037   1.114   1.204
 60 A'   61 A'   25 A"   62 A'   63 A'   26 A"   64 A'   65 A'                 
  1.340   1.487   1.504   1.524   1.552   1.914   1.949   1.974
 66 A'   67 A'   27 A"   68 A'   69 A'   28 A"   70 A'   29 A"                 
  2.078   2.279   2.306   2.347   2.433   2.678   2.761   3.100
 71 A'   30 A"   72 A'   73 A'   31 A"   74 A'   75 A'   32 A"                 
  3.114   3.415   4.102   4.154   4.352   4.352   4.451   4.464
 76 A'   77 A'   33 A"   78 A'   34 A"   79 A'   35 A"   36 A"                 
  4.465   4.503   4.519   4.542   4.555   4.556   4.628   4.638
 80 A'   81 A'   82 A'   37 A"   38 A"   83 A'   84 A'   85 A'                 
  4.784   4.801   5.131   6.492   6.503   6.537   7.157   8.198
 86 A'   87 A'   88 A'   39 A"   89 A'   90 A'   91 A'   40 A"                 
  8.211   8.287  28.869  29.487  29.495  29.520  29.840  29.842
 92 A'   93 A'   94 A'   41 A"   95 A'   96 A'   42 A"   43 A"                 
 29.846  29.861  29.925  36.504  37.282  49.430 130.546 130.553
 97 A'   98 A'   99 A'  100 A'  101 A'  102 A'   44 A"  103 A'                 
130.579 154.262 293.875 293.887 293.9761028.3591912.180
104 A'  105 A'   45 A"  106 A'  107 A'  108 A'  109 A'                         

 Occupation and symmetry of molecular orbitals

 Point group: Cs (2 irreducible representations).

                           A'   A"    All 
 ------------------------------------------
 All molecular orbitals:
  - Alpha                  109  45    154 
  - Beta                   109  45    154 
 ------------------------------------------
 Alpha orbitals:
  - Frozen occupied        22   7     29  
  - Active occupied        15   7     22  
  - Active virtual         72   31    103 
  - Frozen virtual         0    0     0   
 ------------------------------------------
 Beta orbitals:
  - Frozen occupied        22   7     29  
  - Active occupied        15   7     22  
  - Active virtual         72   31    103 
  - Frozen virtual         0    0     0   
 ------------------------------------------

 Import integrals:   CPU 0.00 s  wall 0.00 s

 Import integrals:   CPU 104.10 s  wall 77.61 s

 MP2 amplitudes:   CPU 0.27 s  wall 0.45 s

Running a double precision version
           CCSD T amplitudes will be solved using DIIS.

           Start     Size      MaxIter   EConv     TConv     
           3         7         100       1.00e-07  1.00e-05  
 ------------------------------------------------------------------------------
           Energy (a.u.)   Ediff      Tdiff       Comment
 ------------------------------------------------------------------------------
         -9598.84126261                           
     1   -9598.80506556   3.62e-02   8.59e-01     
     2   -9598.83685387   3.18e-02   1.05e-01     
     3   -9598.83409393   2.76e-03   6.52e-02     
     4   -9598.83773804   3.64e-03   1.63e-02     Switched to DIIS steps.
     5   -9598.83921313   1.48e-03   2.04e-02     
     6   -9598.83933532   1.22e-04   5.76e-03     
     7   -9598.83934736   1.20e-05   2.27e-03     
     8   -9598.83937297   2.56e-05   1.20e-03     
     9   -9598.83939313   2.02e-05   6.43e-04     
    10   -9598.83938869   4.43e-06   1.95e-04     
    11   -9598.83939104   2.34e-06   8.59e-05     
    12   -9598.83939111   7.83e-08   6.27e-05     
    13   -9598.83939079   3.27e-07   2.02e-05     
    14   -9598.83939109   3.00e-07   1.52e-05     
    15   -9598.83939076   3.23e-07   1.44e-05     
    16   -9598.83939064   1.22e-07   4.77e-06     
    17   -9598.83939060   4.38e-08   2.80e-06     
 ------------------------------------------------------------------------------
         -9598.83939060                           CCSD T converged.

End of double precision
 SCF energy                 = -9597.99149506
 MP2 energy                 = -9598.84126261
 CCSD correlation energy     =    -0.84789554
 CCSD total energy           = -9598.83939060

 CCSD  T1^2 = 0.0176  T2^2 = 0.3391  Leading amplitudes:

 Amplitude    Orbitals with energies
 -0.0333       34 (A') A                 ->    38 (A') A                  
              -0.6487                         -0.0875                     
 -0.0333       34 (A') B                 ->    38 (A') B                  
              -0.6487                         -0.0875                     
  0.0328       37 (A') A                 ->    38 (A') A                  
              -0.3641                         -0.0875                     
  0.0328       37 (A') B                 ->    38 (A') B                  
              -0.3641                         -0.0875                     

 Amplitude    Orbitals with energies
 -0.2240       37 (A') A     37 (A') B   ->    38 (A') A     38 (A') B    
              -0.3641       -0.3641           -0.0875       -0.0875       
  0.2240       37 (A') A     37 (A') B   ->    38 (A') B     38 (A') A    
              -0.3641       -0.3641           -0.0875       -0.0875       
  0.2240       37 (A') B     37 (A') A   ->    38 (A') A     38 (A') B    
              -0.3641       -0.3641           -0.0875       -0.0875       
 -0.2240       37 (A') B     37 (A') A   ->    38 (A') B     38 (A') A    
              -0.3641       -0.3641           -0.0875       -0.0875       

 Computing CCSD intemediates for later calculations in double precision
 Finished.

Running a double precision version
           CCSD Lambda amplitudes will be solved using DIIS.
           Start     Size      MaxIter   EConv     LConv     
           3         7         100       1.00e-07  1.00e-05  
 ------------------------------------------------------------------------------
            Enorm      Ldiff       Comment
 ------------------------------------------------------------------------------
     1     9.40e-02   7.05e-02     
     2     2.02e-02   5.73e-04     
     3     9.97e-03   4.47e-03     
     4     4.46e-03   8.15e-04     Switched to DIIS steps.
     5     2.06e-03   1.05e-03     
     6     8.31e-04   5.54e-04     
     7     3.53e-04   1.98e-04     
     8     1.74e-04   5.68e-05     
     9     7.11e-05   1.88e-05     
    10     3.55e-05   7.00e-06     
    11     1.85e-05   2.52e-06     
    12     9.66e-06   2.45e-06     
    13     5.46e-06   5.41e-07     
    14     3.25e-06   5.25e-07     
    15     2.01e-06   1.02e-08     
    16     1.25e-06   1.03e-07     
    17     6.62e-07   9.70e-08     
    18     3.47e-07   7.97e-08     
    19     1.77e-07   3.56e-08     
    20     9.65e-08   8.56e-09     
 ------------------------------------------------------------------------------
                                   CCSD Lambda converged.

 Computing density matrices in double precision...
           Orbital response amplitudes will be solved using DIIS.
           Start     Size      MaxIter   EConv     LConv     
           3         7         100       1.00e-06  1.00e-06  
 ------------------------------------------------------------------------------
            Enorm      Ldiff       Comment
 ------------------------------------------------------------------------------
     1     1.27e-01   7.03e-03     
     2     2.34e-01   8.74e-02     
     3     5.54e-01   2.24e-01     
     4     5.28e-02   3.49e-01     Switched to DIIS steps.
     5     9.24e-03   1.90e-02     
     6     3.42e-03   9.28e-05     
     7     9.39e-04   2.99e-04     
     8     3.74e-04   1.52e-05     
     9     9.56e-05   2.31e-07     
    10     6.48e-05   8.19e-06     
    11     7.20e-06   2.92e-06     
    12     3.56e-06   1.44e-07     
    13     1.82e-06   7.24e-09     
    14     9.11e-07   6.21e-08     
 ------------------------------------------------------------------------------
                                   Orbital response converged.

 Computing density matrices... Done.
 CCSD calculation:   CPU 1748.82 s  wall 1206.43 s

Current path: /canmo/ccsd/grad/
/g1_bb_aa
/g1_bb_bb
/g1_o1o1
/g1_o1o2
/g1_o1v1
/g1_o2v1
/g1_v1v1
/g1p_bb_aa
/g1p_bb_bb
/g1s_bb_aa
/g1s_bb_bb
/g2_o1o1o1o1
/g2_o1o1o1v1
/g2_o1o1v1v1
/g2_o1v1o1v1
/g2_o1v1v1v1
/g2_v1v1v1v1
/w_bb_aa
/w_bb_bb
 Transferring MO TPDM to AO TPDM
 Transferring g2_o1o1o1o1
 Transferring g2_o1o1o1v1
 Transferring g2_o1o1v1v1
 Transferring g2_o1v1o1v1
 Transferring g2_o1v1v1v1
 Transferring g2_v1v1v1v1
 Adding separable TPDM
 Computing TPDM gradient
 --------------------------------------------------------
 2e gradient
  Atom          X               Y               Z
 --------------------------------------------------------
    1        -49.978034        1.882871        0.000000  
    2         -0.785474      -25.060480       -0.000000  
    3          8.499461       25.146568       -0.000000  
    4         42.264047       -1.968960        0.000000  
 --------------------------------------------------------
 --------------------------------------------------------
 Final gradient
  Atom          X               Y               Z
 --------------------------------------------------------
    1        -49.978034        1.882871        0.000000  
    2         -0.785474      -25.060480       -0.000000  
    3          8.499461       25.146568       -0.000000  
    4         42.264047       -1.968960        0.000000  
 --------------------------------------------------------
 Analytic gradient from two-electron contribution:   CPU 1666.29 s  wall 933.91 s

 Total ccman2 time:   CPU 3525.05 s  wall 2230.87 s


 --------------------------------------------------------------
             Orbital Energies (a.u.) and Symmetries
 --------------------------------------------------------------

 Alpha MOs, Restricted
 -- Occupied --                  
******* -490.04 -180.92 -169.72 -169.72  -65.18  -58.54  -58.54
  1 A'    2 A'    3 A'    4 A'    5 A'    6 A'    7 A'    8 A'                 
-37.969 -33.158 -33.152 -24.342 -24.340 -24.334 -15.751 -15.737
  9 A'   10 A'   11 A'   12 A'   13 A'   14 A'   15 A'   16 A'                 
 -9.856  -7.470  -7.460  -7.285  -5.520  -5.505-169.721 -58.535
 17 A'   18 A'   19 A'   20 A'   21 A'   22 A'    1 A"    2 A"                 
-33.152 -24.340 -24.334  -7.460  -5.505  -3.210  -3.206  -3.193
  3 A"    4 A"    5 A"    6 A"    7 A"   23 A'   24 A'   25 A'                 
 -2.444  -2.437  -2.420  -1.484  -1.012  -0.899  -0.813  -0.673
 26 A'   27 A'   28 A'   29 A'   30 A'   31 A'   32 A'   33 A'                 
 -0.649  -0.428  -0.411  -0.364  -3.206  -3.193  -2.437  -2.420
 34 A'   35 A'   36 A'   37 A'    8 A"    9 A"   10 A"   11 A"                 
 -0.639  -0.430  -0.410
 12 A"   13 A"   14 A"                                                         
 -- Virtual --                   
 -0.088   0.066   0.093   0.111   0.136   0.170   0.193   0.212
 38 A'   39 A'   40 A'   41 A'   42 A'   43 A'   44 A'   45 A'                 
  0.269   0.288   0.296   0.315   0.341   0.526   0.546   0.560
 46 A'   47 A'   48 A'   49 A'   50 A'   51 A'   52 A'   53 A'                 
  0.580   0.601   0.656   0.710   0.762   0.807   0.813   0.940
 54 A'   55 A'   56 A'   57 A'   58 A'   59 A'   60 A'   61 A'                 
  0.955   1.035   1.114   1.204   1.340   1.487   1.524   1.552
 62 A'   63 A'   64 A'   65 A'   66 A'   67 A'   68 A'   69 A'                 
  1.949   2.078   2.306   2.347   2.678   2.761   3.114   3.415
 70 A'   71 A'   72 A'   73 A'   74 A'   75 A'   76 A'   77 A'                 
  4.154   4.352   4.465   4.503   4.519   4.556   4.628   4.638
 78 A'   79 A'   80 A'   81 A'   82 A'   83 A'   84 A'   85 A'                 
  4.784   4.801   5.131   6.503   6.537   7.157   8.211   8.287
 86 A'   87 A'   88 A'   89 A'   90 A'   91 A'   92 A'   93 A'                 
 28.869  29.495  29.520  29.846  29.861  29.925  36.504  37.282
 94 A'   95 A'   96 A'   97 A'   98 A'   99 A'  100 A'  101 A'                 
 49.430 130.553 130.579 154.262 293.887 293.9761028.3591912.180
102 A'  103 A'  104 A'  105 A'  106 A'  107 A'  108 A'  109 A'                 
  0.076   0.113   0.192   0.240   0.314   0.555   0.567   0.578
 15 A"   16 A"   17 A"   18 A"   19 A"   20 A"   21 A"   22 A"                 
  0.758   0.783   0.946   1.037   1.504   1.914   1.974   2.279
 23 A"   24 A"   25 A"   26 A"   27 A"   28 A"   29 A"   30 A"                 
  2.433   3.100   4.102   4.352   4.451   4.464   4.542   4.555
 31 A"   32 A"   33 A"   34 A"   35 A"   36 A"   37 A"   38 A"                 
  6.492   8.198  29.487  29.840  29.842 130.546 293.875
 39 A"   40 A"   41 A"   42 A"   43 A"   44 A"   45 A"                         

 Beta MOs, Restricted
 -- Occupied --                  
******* -490.04 -180.92 -169.72 -169.72  -65.18  -58.54  -58.54
  1 A'    2 A'    3 A'    4 A'    5 A'    6 A'    7 A'    8 A'                 
-37.969 -33.158 -33.152 -24.342 -24.340 -24.334 -15.751 -15.737
  9 A'   10 A'   11 A'   12 A'   13 A'   14 A'   15 A'   16 A'                 
 -9.856  -7.470  -7.460  -7.285  -5.520  -5.505-169.721 -58.535
 17 A'   18 A'   19 A'   20 A'   21 A'   22 A'    1 A"    2 A"                 
-33.152 -24.340 -24.334  -7.460  -5.505  -3.210  -3.206  -3.193
  3 A"    4 A"    5 A"    6 A"    7 A"   23 A'   24 A'   25 A'                 
 -2.444  -2.437  -2.420  -1.484  -1.012  -0.899  -0.813  -0.673
 26 A'   27 A'   28 A'   29 A'   30 A'   31 A'   32 A'   33 A'                 
 -0.649  -0.428  -0.411  -0.364  -3.206  -3.193  -2.437  -2.420
 34 A'   35 A'   36 A'   37 A'    8 A"    9 A"   10 A"   11 A"                 
 -0.639  -0.430  -0.410
 12 A"   13 A"   14 A"                                                         
 -- Virtual --                   
 -0.088   0.066   0.093   0.111   0.136   0.170   0.193   0.212
 38 A'   39 A'   40 A'   41 A'   42 A'   43 A'   44 A'   45 A'                 
  0.269   0.288   0.296   0.315   0.341   0.526   0.546   0.560
 46 A'   47 A'   48 A'   49 A'   50 A'   51 A'   52 A'   53 A'                 
  0.580   0.601   0.656   0.710   0.762   0.807   0.813   0.940
 54 A'   55 A'   56 A'   57 A'   58 A'   59 A'   60 A'   61 A'                 
  0.955   1.035   1.114   1.204   1.340   1.487   1.524   1.552
 62 A'   63 A'   64 A'   65 A'   66 A'   67 A'   68 A'   69 A'                 
  1.949   2.078   2.306   2.347   2.678   2.761   3.114   3.415
 70 A'   71 A'   72 A'   73 A'   74 A'   75 A'   76 A'   77 A'                 
  4.154   4.352   4.465   4.503   4.519   4.556   4.628   4.638
 78 A'   79 A'   80 A'   81 A'   82 A'   83 A'   84 A'   85 A'                 
  4.784   4.801   5.131   6.503   6.537   7.157   8.211   8.287
 86 A'   87 A'   88 A'   89 A'   90 A'   91 A'   92 A'   93 A'                 
 28.869  29.495  29.520  29.846  29.861  29.925  36.504  37.282
 94 A'   95 A'   96 A'   97 A'   98 A'   99 A'  100 A'  101 A'                 
 49.430 130.553 130.579 154.262 293.887 293.9761028.3591912.180
102 A'  103 A'  104 A'  105 A'  106 A'  107 A'  108 A'  109 A'                 
  0.076   0.113   0.192   0.240   0.314   0.555   0.567   0.578
 15 A"   16 A"   17 A"   18 A"   19 A"   20 A"   21 A"   22 A"                 
  0.758   0.783   0.946   1.037   1.504   1.914   1.974   2.279
 23 A"   24 A"   25 A"   26 A"   27 A"   28 A"   29 A"   30 A"                 
  2.433   3.100   4.102   4.352   4.451   4.464   4.542   4.555
 31 A"   32 A"   33 A"   34 A"   35 A"   36 A"   37 A"   38 A"                 
  6.492   8.198  29.487  29.840  29.842 130.546 293.875
 39 A"   40 A"   41 A"   42 A"   43 A"   44 A"   45 A"                         
 --------------------------------------------------------------

          Ground-State Mulliken Net Atomic Charges

     Atom                 Charge (a.u.)
  ----------------------------------------
      1 I                     0.069735
      2 N                     0.027398
      3 N                    -0.023347
      4 Br                   -0.073785
  ----------------------------------------
  Sum of atomic charges =    -0.000000

 -----------------------------------------------------------------
                    Cartesian Multipole Moments
 -----------------------------------------------------------------
    Charge (ESU x 10^10)
                 0.0000
    Dipole Moment (Debye)
         X       1.2423      Y      -0.0320      Z      -0.0000
       Tot       1.2427
    Quadrupole Moments (Debye-Ang)
        XX     -55.1542     XY      -1.0215     YY     -60.4205
        XZ       0.0000     YZ       0.0000     ZZ     -58.7789
    Octopole Moments (Debye-Ang^2)
       XXX      13.6897    XXY       0.7228    XYY       1.2857
       YYY       1.1546    XXZ       0.0000    XYZ      -0.0000
       YYZ      -0.0000    XZZ       0.4091    YZZ       0.3489
       ZZZ      -0.0000
    Hexadecapole Moments (Debye-Ang^3)
      XXXX   -1655.9432   XXXY     -21.1391   XXYY    -324.8570
      XYYY      -1.4417   YYYY     -94.7579   XXXZ       0.0000
      XXYZ       0.0000   XYYZ       0.0000   YYYZ       0.0000
      XXZZ    -322.9891   XYZZ      -0.3271   YYZZ     -28.0183
      XZZZ       0.0000   YZZZ       0.0000   ZZZZ     -75.6665
 -----------------------------------------------------------------
 DrvMan completing analytic gradient of the correlated energy
 Correlated dipole moment
            1
    1   0.4887463
    2  -0.0125918
    3  -0.0000000
 Energy read as -9598.839390599
 Full Analytical Gradient: (in a.u., or Hartree/Bohr)
             1             2             3             4
    1   -0.00230959    0.00517359   -0.00415428    0.00129028
    2    0.00122863   -0.00048924   -0.00012173   -0.00061765
    3   -0.00000000    0.00000000   -0.00000000   -0.00000000
 Gradient time:  CPU 0.41 s  wall 5.17 s
 Geometry Optimization Parameters
   NAtoms,    NIC,     NZ,  NCons,   NDum,   NFix, NCnnct, MaxDiis
        4      14       4       0       0       0       0       0

 Cartesian Hessian Update
 Hessian Updated using BFGS Update


** GEOMETRY OPTIMIZATION IN DELOCALIZED INTERNAL COORDINATES **
   Searching for a Minimum

   Optimization Cycle:   2

                       Coordinates (Angstroms)
     ATOM                X               Y               Z
      1  I         2.0921425893   -0.0129241560    0.0000000000
      2  N        -0.1996852968    0.4694206409    0.0000000000
      3  N        -0.8296294311   -0.5071329909    0.0000000000
      4  Br       -2.9408818152    0.0123537967    0.0000000000
   Point Group: cs    Number of degrees of freedom:     5


   Energy is  -9598.839390599

 Hessian Updated using BFGS Update

  5 Hessian modes will be used to form the next step
  Hessian Eigenvalues:
     0.041847    0.101481    0.220294    0.250264    1.646947

 Minimum Search - Taking Simple RFO Step
 Searching for Lamda that Minimizes Along All modes
 Value Taken    Lamda =  -0.00031047
 Step Taken.  Stepsize is  0.080924

                             Maximum     Tolerance    Cnvgd?
         Gradient           0.004374      0.000300      NO
         Displacement       0.065575      0.001200      NO
         Energy change     -0.000415      0.000001      NO


 New Cartesian Coordinates Obtained by Inverse Iteration

 Displacement from previous Coordinates is:  0.065492
 ----------------------------------------------------------------
             Standard Nuclear Orientation (Angstroms)
    I     Atom           X                Y                Z
 ----------------------------------------------------------------
    1      I       2.1124945026    -0.0248440328     0.0000000000
    2      N      -0.2123036845     0.4847221248     0.0000000000
    3      N      -0.8251293288    -0.5026661435     0.0000000000
    4      Br     -2.9531154430     0.0045053423     0.0000000000
 ----------------------------------------------------------------
 Molecular Point Group                 Cs    NOp =  2
 Largest Abelian Subgroup              Cs    NOp =  2
 Nuclear Repulsion Energy =   470.4039594914 hartrees
 There are       51 alpha and       51 beta electrons
 Applying Cartesian multipole field
    Component          Value
    ---------          -----
     (2,0,0)        1.00000E-11
     (0,2,0)        2.00000E-11
     (0,0,2)       -3.00000E-11
 Nucleus-field energy     =     0.0000000198 hartrees
 Requested basis set is 6-311++G(d,p)
 There are 55 shells and 154 basis functions
 A cutoff of  1.0D-14 yielded   1197 shell pairs
 There are     10061 function pairs (     11406 Cartesian)
 Smallest overlap matrix eigenvalue = 2.12E-04
 Guess MOs from SCF MO coefficient file

 -----------------------------------------------------------------------
  General SCF calculation program by
  Eric Jon Sundstrom, Paul Horn, Yuezhi Mao, Dmitri Zuev, Alec White,
  David Stuck, Shaama M.S., Shane Yost, Joonho Lee, David Small,
  Daniel Levine, Susi Lehtola, Hugh Burton, Evgeny Epifanovsky
 -----------------------------------------------------------------------
 Hartree-Fock
 using 4 threads for integral computing
 -------------------------------------------------------
 OpenMP Integral computing Module                
 Release: version 2.0, May 2017, Q-Chem Inc. Pleasanton 
 -------------------------------------------------------
 A restricted SCF calculation will be
 performed using DIIS
 SCF converges when DIIS error is below 1.0e-08
 ---------------------------------------
  Cycle       Energy         DIIS error
 ---------------------------------------
    1   -9597.9892991887      3.01e-04  
    2   -9597.9897055889      9.84e-05  
    3   -9597.9897613040      6.02e-05  
    4   -9597.9897766418      1.90e-05  
    5   -9597.9897803957      8.67e-06  
    6   -9597.9897811241      3.71e-06  
    7   -9597.9897813791      1.43e-06  
    8   -9597.9897814158      7.44e-07  
    9   -9597.9897814299      2.44e-07  
   10   -9597.9897814313      1.14e-07  
   11   -9597.9897814315      6.20e-08  
   12   -9597.9897814316      2.23e-08  
   13   -9597.9897814317      8.15e-09  Convergence criterion met
 ---------------------------------------
 SCF time:   CPU 18.57s  wall 12.00s 
 SCF   energy in the final basis set =    -9597.9897814317
 Total energy in the final basis set =    -9597.9897814317


 ------------------------------------------------------------------------------

   CCMAN2: suite of methods based on coupled cluster
           and equation of motion theories.

   Components:
   * libvmm-1.3-trunk
     by Evgeny Epifanovsky, Ilya Kaliman.
   * libtensor-2.5-trunk
     by Evgeny Epifanovsky, Michael Wormit, Dmitry Zuev, Sam Manzer, 
        Ilya Kaliman.
   * libcc-2.5-trunk
     by Evgeny Epifanovsky, Arik Landau, Tomasz Kus, Kirill Khistyaev, 
        Dmitry Zuev, Prashant Manohar, Xintian Feng, Anna Krylov, 
        Matthew Goldey, Alec White, Thomas Jagau, Kaushik Nanda, 
        Anastasia Gunina, Alexander Kunitsa, Joonho Lee.

   CCMAN original authors:
   Anna I. Krylov, C. David Sherrill, Steven R. Gwaltney,
   Edward F. C. Byrd (2000)
   Sergey V. Levchenko, Lyudmila V. Slipchenko, Tao Wang,
   Ana-Maria C. Cristian (2003)
   Piotr A. Pieniazek, C. Melania Oana, Evgeny Epifanovsky (2007)
   Prashant Manohar (2009)

 ------------------------------------------------------------------------------


 Allocating and initializing 3808MB of RAM...
 Calculation will run on 4 cores.


 Alpha MOs, Restricted
 -- Occupied --                  
******* -490.05 -180.91 -169.72 -169.72 -169.72  -65.18  -58.54
  1 A'    2 A'    3 A'    4 A'    1 A"    5 A'    6 A'    7 A'                 
-58.537 -58.537 -37.968 -33.157 -33.151 -33.151 -24.341 -24.339
  2 A"    8 A'    9 A'   10 A'    3 A"   11 A'   12 A'    4 A"                 
-24.339 -24.333 -24.333 -15.753 -15.741  -9.857  -7.472  -7.461
 13 A'    5 A"   14 A'   15 A'   16 A'   17 A'   18 A'    6 A"                 
 -7.461  -7.283  -5.519  -5.504  -5.504  -3.211  -3.207  -3.207
 19 A'   20 A'   21 A'    7 A"   22 A'   23 A'    8 A"   24 A'                 
 -3.194  -3.194  -2.442  -2.436  -2.436  -2.418  -2.418  -1.486
  9 A"   25 A'   26 A'   10 A"   27 A'   11 A"   28 A'   29 A'                 
 -1.011  -0.894  -0.816  -0.674  -0.648  -0.640  -0.430  -0.428
 30 A'   31 A'   32 A'   33 A'   34 A'   12 A"   13 A"   35 A'                 
 -0.410  -0.409  -0.362
 36 A'   14 A"   37 A'                                                         
 -- Virtual --                   
 -0.094   0.066   0.075   0.093   0.111   0.112   0.135   0.170
 38 A'   39 A'   15 A"   40 A'   41 A'   16 A"   42 A'   43 A'                 
  0.191   0.194   0.212   0.240   0.270   0.288   0.295   0.314
 17 A"   44 A'   45 A'   18 A"   46 A'   47 A'   48 A'   19 A"                 
  0.316   0.341   0.523   0.545   0.555   0.559   0.567   0.577
 49 A'   50 A'   51 A'   52 A'   20 A"   53 A'   21 A"   22 A"                 
  0.580   0.602   0.652   0.703   0.757   0.760   0.782   0.802
 54 A'   55 A'   56 A'   57 A'   23 A"   58 A'   24 A"   59 A'                 
  0.811   0.936   0.944   0.950   1.034   1.035   1.112   1.202
 60 A'   61 A'   25 A"   62 A'   63 A'   26 A"   64 A'   65 A'                 
  1.338   1.485   1.505   1.521   1.551   1.912   1.942   1.971
 66 A'   67 A'   27 A"   68 A'   69 A'   28 A"   70 A'   29 A"                 
  2.070   2.279   2.304   2.343   2.429   2.670   2.760   3.099
 71 A'   30 A"   72 A'   73 A'   31 A"   74 A'   75 A'   32 A"                 
  3.113   3.413   4.100   4.156   4.350   4.352   4.452   4.462
 76 A'   77 A'   33 A"   78 A'   34 A"   79 A'   35 A"   36 A"                 
  4.465   4.501   4.517   4.541   4.553   4.555   4.620   4.627
 80 A'   81 A'   82 A'   37 A"   38 A"   83 A'   84 A'   85 A'                 
  4.776   4.794   5.130   6.492   6.504   6.538   7.154   8.197
 86 A'   87 A'   88 A'   39 A"   89 A'   90 A'   91 A'   40 A"                 
  8.209   8.283  28.862  29.487  29.496  29.520  29.841  29.843
 92 A'   93 A'   94 A'   41 A"   95 A'   96 A'   42 A"   43 A"                 
 29.847  29.861  29.921  36.500  37.279  49.427 130.547 130.554
 97 A'   98 A'   99 A'  100 A'  101 A'  102 A'   44 A"  103 A'                 
130.580 154.256 293.874 293.886 293.9731028.3551912.173
104 A'  105 A'   45 A"  106 A'  107 A'  108 A'  109 A'                         

 Beta MOs, Restricted
 -- Occupied --                  
******* -490.05 -180.91 -169.72 -169.72 -169.72  -65.18  -58.54
  1 A'    2 A'    3 A'    4 A'    1 A"    5 A'    6 A'    7 A'                 
-58.537 -58.537 -37.968 -33.157 -33.151 -33.151 -24.341 -24.339
  2 A"    8 A'    9 A'   10 A'    3 A"   11 A'   12 A'    4 A"                 
-24.339 -24.333 -24.333 -15.753 -15.741  -9.857  -7.472  -7.461
 13 A'    5 A"   14 A'   15 A'   16 A'   17 A'   18 A'    6 A"                 
 -7.461  -7.283  -5.519  -5.504  -5.504  -3.211  -3.207  -3.207
 19 A'   20 A'   21 A'    7 A"   22 A'   23 A'    8 A"   24 A'                 
 -3.194  -3.194  -2.442  -2.436  -2.436  -2.418  -2.418  -1.486
  9 A"   25 A'   26 A'   10 A"   27 A'   11 A"   28 A'   29 A'                 
 -1.011  -0.894  -0.816  -0.674  -0.648  -0.640  -0.430  -0.428
 30 A'   31 A'   32 A'   33 A'   34 A'   12 A"   13 A"   35 A'                 
 -0.410  -0.409  -0.362
 36 A'   14 A"   37 A'                                                         
 -- Virtual --                   
 -0.094   0.066   0.075   0.093   0.111   0.112   0.135   0.170
 38 A'   39 A'   15 A"   40 A'   41 A'   16 A"   42 A'   43 A'                 
  0.191   0.194   0.212   0.240   0.270   0.288   0.295   0.314
 17 A"   44 A'   45 A'   18 A"   46 A'   47 A'   48 A'   19 A"                 
  0.316   0.341   0.523   0.545   0.555   0.559   0.567   0.577
 49 A'   50 A'   51 A'   52 A'   20 A"   53 A'   21 A"   22 A"                 
  0.580   0.602   0.652   0.703   0.757   0.760   0.782   0.802
 54 A'   55 A'   56 A'   57 A'   23 A"   58 A'   24 A"   59 A'                 
  0.811   0.936   0.944   0.950   1.034   1.035   1.112   1.202
 60 A'   61 A'   25 A"   62 A'   63 A'   26 A"   64 A'   65 A'                 
  1.338   1.485   1.505   1.521   1.551   1.912   1.942   1.971
 66 A'   67 A'   27 A"   68 A'   69 A'   28 A"   70 A'   29 A"                 
  2.070   2.279   2.304   2.343   2.429   2.670   2.760   3.099
 71 A'   30 A"   72 A'   73 A'   31 A"   74 A'   75 A'   32 A"                 
  3.113   3.413   4.100   4.156   4.350   4.352   4.452   4.462
 76 A'   77 A'   33 A"   78 A'   34 A"   79 A'   35 A"   36 A"                 
  4.465   4.501   4.517   4.541   4.553   4.555   4.620   4.627
 80 A'   81 A'   82 A'   37 A"   38 A"   83 A'   84 A'   85 A'                 
  4.776   4.794   5.130   6.492   6.504   6.538   7.154   8.197
 86 A'   87 A'   88 A'   39 A"   89 A'   90 A'   91 A'   40 A"                 
  8.209   8.283  28.862  29.487  29.496  29.520  29.841  29.843
 92 A'   93 A'   94 A'   41 A"   95 A'   96 A'   42 A"   43 A"                 
 29.847  29.861  29.921  36.500  37.279  49.427 130.547 130.554
 97 A'   98 A'   99 A'  100 A'  101 A'  102 A'   44 A"  103 A'                 
130.580 154.256 293.874 293.886 293.9731028.3551912.173
104 A'  105 A'   45 A"  106 A'  107 A'  108 A'  109 A'                         

 Occupation and symmetry of molecular orbitals

 Point group: Cs (2 irreducible representations).

                           A'   A"    All 
 ------------------------------------------
 All molecular orbitals:
  - Alpha                  109  45    154 
  - Beta                   109  45    154 
 ------------------------------------------
 Alpha orbitals:
  - Frozen occupied        22   7     29  
  - Active occupied        15   7     22  
  - Active virtual         72   31    103 
  - Frozen virtual         0    0     0   
 ------------------------------------------
 Beta orbitals:
  - Frozen occupied        22   7     29  
  - Active occupied        15   7     22  
  - Active virtual         72   31    103 
  - Frozen virtual         0    0     0   
 ------------------------------------------

 Import integrals:   CPU 0.00 s  wall 0.00 s

 Import integrals:   CPU 103.64 s  wall 77.95 s

 MP2 amplitudes:   CPU 0.27 s  wall 0.49 s

Running a double precision version
           CCSD T amplitudes will be solved using DIIS.

           Start     Size      MaxIter   EConv     TConv     
           3         7         100       1.00e-07  1.00e-05  
 ------------------------------------------------------------------------------
           Energy (a.u.)   Ediff      Tdiff       Comment
 ------------------------------------------------------------------------------
         -9598.84157018                           
     1   -9598.80454706   3.70e-02   8.63e-01     
     2   -9598.83700736   3.25e-02   1.03e-01     
     3   -9598.83407238   2.93e-03   6.84e-02     
     4   -9598.83788307   3.81e-03   1.65e-02     Switched to DIIS steps.
     5   -9598.83943115   1.55e-03   2.16e-02     
     6   -9598.83956923   1.38e-04   6.37e-03     
     7   -9598.83957750   8.26e-06   2.29e-03     
     8   -9598.83960621   2.87e-05   1.32e-03     
     9   -9598.83962932   2.31e-05   6.70e-04     
    10   -9598.83962407   5.25e-06   2.05e-04     
    11   -9598.83962683   2.75e-06   9.52e-05     
    12   -9598.83962711   2.86e-07   6.32e-05     
    13   -9598.83962661   5.02e-07   2.08e-05     
    14   -9598.83962701   4.01e-07   1.50e-05     
    15   -9598.83962672   2.94e-07   1.63e-05     
    16   -9598.83962657   1.48e-07   5.57e-06     
    17   -9598.83962655   2.16e-08   2.98e-06     
 ------------------------------------------------------------------------------
         -9598.83962655                           CCSD T converged.

End of double precision
 SCF energy                 = -9597.98978143
 MP2 energy                 = -9598.84157018
 CCSD correlation energy     =    -0.84984512
 CCSD total energy           = -9598.83962655

 CCSD  T1^2 = 0.0182  T2^2 = 0.3476  Leading amplitudes:

 Amplitude    Orbitals with energies
 -0.0366       34 (A') A                 ->    38 (A') A                  
              -0.6481                         -0.0942                     
 -0.0366       34 (A') B                 ->    38 (A') B                  
              -0.6481                         -0.0942                     
  0.0334       37 (A') A                 ->    38 (A') A                  
              -0.3621                         -0.0942                     
  0.0334       37 (A') B                 ->    38 (A') B                  
              -0.3621                         -0.0942                     

 Amplitude    Orbitals with energies
 -0.2415       37 (A') A     37 (A') B   ->    38 (A') A     38 (A') B    
              -0.3621       -0.3621           -0.0942       -0.0942       
  0.2415       37 (A') A     37 (A') B   ->    38 (A') B     38 (A') A    
              -0.3621       -0.3621           -0.0942       -0.0942       
  0.2415       37 (A') B     37 (A') A   ->    38 (A') A     38 (A') B    
              -0.3621       -0.3621           -0.0942       -0.0942       
 -0.2415       37 (A') B     37 (A') A   ->    38 (A') B     38 (A') A    
              -0.3621       -0.3621           -0.0942       -0.0942       

 Computing CCSD intemediates for later calculations in double precision
 Finished.

Running a double precision version
           CCSD Lambda amplitudes will be solved using DIIS.
           Start     Size      MaxIter   EConv     LConv     
           3         7         100       1.00e-07  1.00e-05  
 ------------------------------------------------------------------------------
            Enorm      Ldiff       Comment
 ------------------------------------------------------------------------------
     1     1.02e-01   7.58e-02     
     2     2.19e-02   1.85e-04     
     3     1.10e-02   5.04e-03     
     4     4.76e-03   7.86e-04     Switched to DIIS steps.
     5     2.33e-03   1.10e-03     
     6     8.67e-04   6.46e-04     
     7     3.76e-04   2.11e-04     
     8     1.86e-04   6.42e-05     
     9     7.86e-05   2.08e-05     
    10     3.96e-05   7.71e-06     
    11     2.11e-05   2.77e-06     
    12     1.17e-05   2.48e-06     
    13     7.21e-06   4.79e-07     
    14     4.53e-06   5.79e-07     
    15     2.88e-06   6.50e-08     
    16     1.73e-06   1.68e-07     
    17     8.62e-07   1.82e-07     
    18     4.52e-07   1.17e-07     
    19     2.29e-07   5.53e-08     
    20     1.25e-07   1.42e-08     
    21     7.13e-08   1.11e-08     
 ------------------------------------------------------------------------------
                                   CCSD Lambda converged.

 Computing density matrices in double precision...
           Orbital response amplitudes will be solved using DIIS.
           Start     Size      MaxIter   EConv     LConv     
           3         7         100       1.00e-06  1.00e-06  
 ------------------------------------------------------------------------------
            Enorm      Ldiff       Comment
 ------------------------------------------------------------------------------
     1     1.28e-01   7.99e-03     
     2     2.46e-01   9.80e-02     
     3     6.18e-01   2.65e-01     
     4     5.91e-02   3.98e-01     Switched to DIIS steps.
     5     1.04e-02   2.23e-02     
     6     3.68e-03   7.06e-05     
     7     1.01e-03   3.54e-04     
     8     3.70e-04   3.22e-05     
     9     1.02e-04   2.44e-06     
    10     7.20e-05   7.56e-06     
    11     8.39e-06   4.40e-06     
    12     4.49e-06   4.19e-07     
    13     2.36e-06   9.47e-08     
    14     1.06e-06   8.30e-08     
    15     2.24e-07   8.32e-08     
 ------------------------------------------------------------------------------
                                   Orbital response converged.

 Computing density matrices... Done.
 CCSD calculation:   CPU 1771.98 s  wall 1245.70 s

Current path: /canmo/ccsd/grad/
/g1_bb_aa
/g1_bb_bb
/g1_o1o1
/g1_o1o2
/g1_o1v1
/g1_o2v1
/g1_v1v1
/g1p_bb_aa
/g1p_bb_bb
/g1s_bb_aa
/g1s_bb_bb
/g2_o1o1o1o1
/g2_o1o1o1v1
/g2_o1o1v1v1
/g2_o1v1o1v1
/g2_o1v1v1v1
/g2_v1v1v1v1
/w_bb_aa
/w_bb_bb
 Transferring MO TPDM to AO TPDM
 Transferring g2_o1o1o1o1
 Transferring g2_o1o1o1v1
 Transferring g2_o1o1v1v1
 Transferring g2_o1v1o1v1
 Transferring g2_o1v1v1v1
 Transferring g2_v1v1v1v1
 Adding separable TPDM
 Computing TPDM gradient
 --------------------------------------------------------
 2e gradient
  Atom          X               Y               Z
 --------------------------------------------------------
    1        -49.034042        2.071266       -0.000000  
    2         -1.039909      -25.547286        0.000000  
    3          8.301409       25.254235        0.000000  
    4         41.772542       -1.778215       -0.000000  
 --------------------------------------------------------
 --------------------------------------------------------
 Final gradient
  Atom          X               Y               Z
 --------------------------------------------------------
    1        -49.034042        2.071266       -0.000000  
    2         -1.039909      -25.547286        0.000000  
    3          8.301409       25.254235        0.000000  
    4         41.772542       -1.778215       -0.000000  
 --------------------------------------------------------
 Analytic gradient from two-electron contribution:   CPU 1649.22 s  wall 941.10 s

 Total ccman2 time:   CPU 3530.97 s  wall 2278.04 s


 --------------------------------------------------------------
             Orbital Energies (a.u.) and Symmetries
 --------------------------------------------------------------

 Alpha MOs, Restricted
 -- Occupied --                  
******* -490.05 -180.91 -169.72 -169.72  -65.18  -58.54  -58.54
  1 A'    2 A'    3 A'    4 A'    5 A'    6 A'    7 A'    8 A'                 
-37.968 -33.157 -33.151 -24.341 -24.339 -24.333 -15.753 -15.741
  9 A'   10 A'   11 A'   12 A'   13 A'   14 A'   15 A'   16 A'                 
 -9.857  -7.472  -7.461  -7.283  -5.519  -5.504-169.720 -58.537
 17 A'   18 A'   19 A'   20 A'   21 A'   22 A'    1 A"    2 A"                 
-33.151 -24.339 -24.333  -7.461  -5.504  -3.211  -3.207  -3.194
  3 A"    4 A"    5 A"    6 A"    7 A"   23 A'   24 A'   25 A'                 
 -2.442  -2.436  -2.418  -1.486  -1.011  -0.894  -0.816  -0.674
 26 A'   27 A'   28 A'   29 A'   30 A'   31 A'   32 A'   33 A'                 
 -0.648  -0.428  -0.410  -0.362  -3.207  -3.194  -2.436  -2.418
 34 A'   35 A'   36 A'   37 A'    8 A"    9 A"   10 A"   11 A"                 
 -0.640  -0.430  -0.409
 12 A"   13 A"   14 A"                                                         
 -- Virtual --                   
 -0.094   0.066   0.093   0.111   0.135   0.170   0.194   0.212
 38 A'   39 A'   40 A'   41 A'   42 A'   43 A'   44 A'   45 A'                 
  0.270   0.288   0.295   0.316   0.341   0.523   0.545   0.559
 46 A'   47 A'   48 A'   49 A'   50 A'   51 A'   52 A'   53 A'                 
  0.580   0.602   0.652   0.703   0.760   0.802   0.811   0.936
 54 A'   55 A'   56 A'   57 A'   58 A'   59 A'   60 A'   61 A'                 
  0.950   1.034   1.112   1.202   1.338   1.485   1.521   1.551
 62 A'   63 A'   64 A'   65 A'   66 A'   67 A'   68 A'   69 A'                 
  1.942   2.070   2.304   2.343   2.670   2.760   3.113   3.413
 70 A'   71 A'   72 A'   73 A'   74 A'   75 A'   76 A'   77 A'                 
  4.156   4.352   4.465   4.501   4.517   4.555   4.620   4.627
 78 A'   79 A'   80 A'   81 A'   82 A'   83 A'   84 A'   85 A'                 
  4.776   4.794   5.130   6.504   6.538   7.154   8.209   8.283
 86 A'   87 A'   88 A'   89 A'   90 A'   91 A'   92 A'   93 A'                 
 28.862  29.496  29.520  29.847  29.861  29.921  36.500  37.279
 94 A'   95 A'   96 A'   97 A'   98 A'   99 A'  100 A'  101 A'                 
 49.427 130.554 130.580 154.256 293.886 293.9731028.3551912.173
102 A'  103 A'  104 A'  105 A'  106 A'  107 A'  108 A'  109 A'                 
  0.075   0.112   0.191   0.240   0.314   0.555   0.567   0.577
 15 A"   16 A"   17 A"   18 A"   19 A"   20 A"   21 A"   22 A"                 
  0.757   0.782   0.944   1.035   1.505   1.912   1.971   2.279
 23 A"   24 A"   25 A"   26 A"   27 A"   28 A"   29 A"   30 A"                 
  2.429   3.099   4.100   4.350   4.452   4.462   4.541   4.553
 31 A"   32 A"   33 A"   34 A"   35 A"   36 A"   37 A"   38 A"                 
  6.492   8.197  29.487  29.841  29.843 130.547 293.874
 39 A"   40 A"   41 A"   42 A"   43 A"   44 A"   45 A"                         

 Beta MOs, Restricted
 -- Occupied --                  
******* -490.05 -180.91 -169.72 -169.72  -65.18  -58.54  -58.54
  1 A'    2 A'    3 A'    4 A'    5 A'    6 A'    7 A'    8 A'                 
-37.968 -33.157 -33.151 -24.341 -24.339 -24.333 -15.753 -15.741
  9 A'   10 A'   11 A'   12 A'   13 A'   14 A'   15 A'   16 A'                 
 -9.857  -7.472  -7.461  -7.283  -5.519  -5.504-169.720 -58.537
 17 A'   18 A'   19 A'   20 A'   21 A'   22 A'    1 A"    2 A"                 
-33.151 -24.339 -24.333  -7.461  -5.504  -3.211  -3.207  -3.194
  3 A"    4 A"    5 A"    6 A"    7 A"   23 A'   24 A'   25 A'                 
 -2.442  -2.436  -2.418  -1.486  -1.011  -0.894  -0.816  -0.674
 26 A'   27 A'   28 A'   29 A'   30 A'   31 A'   32 A'   33 A'                 
 -0.648  -0.428  -0.410  -0.362  -3.207  -3.194  -2.436  -2.418
 34 A'   35 A'   36 A'   37 A'    8 A"    9 A"   10 A"   11 A"                 
 -0.640  -0.430  -0.409
 12 A"   13 A"   14 A"                                                         
 -- Virtual --                   
 -0.094   0.066   0.093   0.111   0.135   0.170   0.194   0.212
 38 A'   39 A'   40 A'   41 A'   42 A'   43 A'   44 A'   45 A'                 
  0.270   0.288   0.295   0.316   0.341   0.523   0.545   0.559
 46 A'   47 A'   48 A'   49 A'   50 A'   51 A'   52 A'   53 A'                 
  0.580   0.602   0.652   0.703   0.760   0.802   0.811   0.936
 54 A'   55 A'   56 A'   57 A'   58 A'   59 A'   60 A'   61 A'                 
  0.950   1.034   1.112   1.202   1.338   1.485   1.521   1.551
 62 A'   63 A'   64 A'   65 A'   66 A'   67 A'   68 A'   69 A'                 
  1.942   2.070   2.304   2.343   2.670   2.760   3.113   3.413
 70 A'   71 A'   72 A'   73 A'   74 A'   75 A'   76 A'   77 A'                 
  4.156   4.352   4.465   4.501   4.517   4.555   4.620   4.627
 78 A'   79 A'   80 A'   81 A'   82 A'   83 A'   84 A'   85 A'                 
  4.776   4.794   5.130   6.504   6.538   7.154   8.209   8.283
 86 A'   87 A'   88 A'   89 A'   90 A'   91 A'   92 A'   93 A'                 
 28.862  29.496  29.520  29.847  29.861  29.921  36.500  37.279
 94 A'   95 A'   96 A'   97 A'   98 A'   99 A'  100 A'  101 A'                 
 49.427 130.554 130.580 154.256 293.886 293.9731028.3551912.173
102 A'  103 A'  104 A'  105 A'  106 A'  107 A'  108 A'  109 A'                 
  0.075   0.112   0.191   0.240   0.314   0.555   0.567   0.577
 15 A"   16 A"   17 A"   18 A"   19 A"   20 A"   21 A"   22 A"                 
  0.757   0.782   0.944   1.035   1.505   1.912   1.971   2.279
 23 A"   24 A"   25 A"   26 A"   27 A"   28 A"   29 A"   30 A"                 
  2.429   3.099   4.100   4.350   4.452   4.462   4.541   4.553
 31 A"   32 A"   33 A"   34 A"   35 A"   36 A"   37 A"   38 A"                 
  6.492   8.197  29.487  29.841  29.843 130.547 293.874
 39 A"   40 A"   41 A"   42 A"   43 A"   44 A"   45 A"                         
 --------------------------------------------------------------

          Ground-State Mulliken Net Atomic Charges

     Atom                 Charge (a.u.)
  ----------------------------------------
      1 I                     0.056969
      2 N                     0.030682
      3 N                    -0.014373
      4 Br                   -0.073278
  ----------------------------------------
  Sum of atomic charges =    -0.000000

 -----------------------------------------------------------------
                    Cartesian Multipole Moments
 -----------------------------------------------------------------
    Charge (ESU x 10^10)
                -0.0000
    Dipole Moment (Debye)
         X       1.1090      Y      -0.0330      Z       0.0000
       Tot       1.1095
    Quadrupole Moments (Debye-Ang)
        XX     -55.2332     XY      -1.0689     YY     -60.3995
        XZ      -0.0000     YZ       0.0000     ZZ     -58.8354
    Octopole Moments (Debye-Ang^2)
       XXX      11.7491    XXY       0.7799    XYY       0.8880
       YYY       2.2806    XXZ       0.0000    XYZ      -0.0000
       YYZ       0.0000    XZZ      -0.0361    YZZ       0.7455
       ZZZ       0.0000
    Hexadecapole Moments (Debye-Ang^3)
      XXXX   -1677.1102   XXXY     -20.5383   XXYY    -328.8025
      XYYY      -0.3496   YYYY     -95.0946   XXXZ      -0.0000
      XXYZ       0.0000   XYYZ      -0.0000   YYYZ       0.0000
      XXZZ    -327.0735   XYZZ       0.0292   YYZZ     -28.1101
      XZZZ      -0.0000   YZZZ       0.0000   ZZZZ     -75.8459
 -----------------------------------------------------------------
 DrvMan completing analytic gradient of the correlated energy
 Correlated dipole moment
            1
    1   0.4363027
    2  -0.0129966
    3   0.0000000
 Energy read as -9598.839626547
 Full Analytical Gradient: (in a.u., or Hartree/Bohr)
             1             2             3             4
    1   -0.00145567    0.00625965   -0.00726430    0.00246031
    2    0.00031948    0.00769283   -0.00750279   -0.00050951
    3    0.00000000    0.00000000   -0.00000000    0.00000000
 Gradient time:  CPU 0.44 s  wall 6.06 s
 Geometry Optimization Parameters
   NAtoms,    NIC,     NZ,  NCons,   NDum,   NFix, NCnnct, MaxDiis
        4      14       4       0       0       0       0       0

 Cartesian Hessian Update
 Hessian Updated using BFGS Update


** GEOMETRY OPTIMIZATION IN DELOCALIZED INTERNAL COORDINATES **
   Searching for a Minimum

   Optimization Cycle:   3

                       Coordinates (Angstroms)
     ATOM                X               Y               Z
      1  I         2.1124945026   -0.0248440328    0.0000000000
      2  N        -0.2123036845    0.4847221248    0.0000000000
      3  N        -0.8251293288   -0.5026661435    0.0000000000
      4  Br       -2.9531154430    0.0045053423    0.0000000000
   Point Group: cs    Number of degrees of freedom:     5


   Energy is  -9598.839626547

 Hessian Updated using BFGS Update

  5 Hessian modes will be used to form the next step
  Hessian Eigenvalues:
     0.012778    0.104425    0.249850    0.267788    2.008294

 Minimum Search - Taking Simple RFO Step
 Searching for Lamda that Minimizes Along All modes
 Value Taken    Lamda =  -0.00056719
 Step Taken.  Stepsize is  0.196238

                             Maximum     Tolerance    Cnvgd?
         Gradient           0.006457      0.000300      NO
         Displacement       0.169156      0.001200      NO
         Energy change     -0.000236      0.000001      NO


 New Cartesian Coordinates Obtained by Inverse Iteration

 Displacement from previous Coordinates is:  0.161065
 ----------------------------------------------------------------
             Standard Nuclear Orientation (Angstroms)
    I     Atom           X                Y                Z
 ----------------------------------------------------------------
    1      I       2.1695840517    -0.0464141980     0.0000000000
    2      N      -0.2358512487     0.5095578202     0.0000000000
    3      N      -0.8145638449    -0.4919236354     0.0000000000
    4      Br     -2.9972229118    -0.0095026961     0.0000000000
 ----------------------------------------------------------------
 Molecular Point Group                 Cs    NOp =  2
 Largest Abelian Subgroup              Cs    NOp =  2
 Nuclear Repulsion Energy =   461.1302215618 hartrees
 There are       51 alpha and       51 beta electrons
 Applying Cartesian multipole field
    Component          Value
    ---------          -----
     (2,0,0)        1.00000E-11
     (0,2,0)        2.00000E-11
     (0,0,2)       -3.00000E-11
 Nucleus-field energy     =     0.0000000206 hartrees
 Requested basis set is 6-311++G(d,p)
 There are 55 shells and 154 basis functions
 A cutoff of  1.0D-14 yielded   1187 shell pairs
 There are      9980 function pairs (     11309 Cartesian)
 Smallest overlap matrix eigenvalue = 2.13E-04
 Guess MOs from SCF MO coefficient file

 -----------------------------------------------------------------------
  General SCF calculation program by
  Eric Jon Sundstrom, Paul Horn, Yuezhi Mao, Dmitri Zuev, Alec White,
  David Stuck, Shaama M.S., Shane Yost, Joonho Lee, David Small,
  Daniel Levine, Susi Lehtola, Hugh Burton, Evgeny Epifanovsky
 -----------------------------------------------------------------------
 Hartree-Fock
 using 4 threads for integral computing
 -------------------------------------------------------
 OpenMP Integral computing Module                
 Release: version 2.0, May 2017, Q-Chem Inc. Pleasanton 
 -------------------------------------------------------
 A restricted SCF calculation will be
 performed using DIIS
 SCF converges when DIIS error is below 1.0e-08
 ---------------------------------------
  Cycle       Energy         DIIS error
 ---------------------------------------
    1   -9597.9830977377      6.16e-04  
    2   -9597.9850215006      1.97e-04  
    3   -9597.9853329475      1.10e-04  
    4   -9597.9853986905      4.57e-05  
    5   -9597.9854221115      1.90e-05  
    6   -9597.9854261143      9.06e-06  
    7   -9597.9854273599      3.41e-06  
    8   -9597.9854275686      1.64e-06  
    9   -9597.9854276272      6.14e-07  
   10   -9597.9854276351      3.49e-07  
   11   -9597.9854276371      1.84e-07  
   12   -9597.9854276383      7.00e-08  
   13   -9597.9854276384      2.05e-08  
   14   -9597.9854276386      9.94e-09  Convergence criterion met
 ---------------------------------------
 SCF time:   CPU 19.91s  wall 12.00s 
 SCF   energy in the final basis set =    -9597.9854276386
 Total energy in the final basis set =    -9597.9854276386


 ------------------------------------------------------------------------------

   CCMAN2: suite of methods based on coupled cluster
           and equation of motion theories.

   Components:
   * libvmm-1.3-trunk
     by Evgeny Epifanovsky, Ilya Kaliman.
   * libtensor-2.5-trunk
     by Evgeny Epifanovsky, Michael Wormit, Dmitry Zuev, Sam Manzer, 
        Ilya Kaliman.
   * libcc-2.5-trunk
     by Evgeny Epifanovsky, Arik Landau, Tomasz Kus, Kirill Khistyaev, 
        Dmitry Zuev, Prashant Manohar, Xintian Feng, Anna Krylov, 
        Matthew Goldey, Alec White, Thomas Jagau, Kaushik Nanda, 
        Anastasia Gunina, Alexander Kunitsa, Joonho Lee.

   CCMAN original authors:
   Anna I. Krylov, C. David Sherrill, Steven R. Gwaltney,
   Edward F. C. Byrd (2000)
   Sergey V. Levchenko, Lyudmila V. Slipchenko, Tao Wang,
   Ana-Maria C. Cristian (2003)
   Piotr A. Pieniazek, C. Melania Oana, Evgeny Epifanovsky (2007)
   Prashant Manohar (2009)

 ------------------------------------------------------------------------------


 Allocating and initializing 3808MB of RAM...
 Calculation will run on 4 cores.


 Alpha MOs, Restricted
 -- Occupied --                  
******* -490.05 -180.91 -169.72 -169.72 -169.72  -65.18  -58.54
  1 A'    2 A'    3 A'    4 A'    1 A"    5 A'    6 A'    7 A'                 
-58.537 -58.537 -37.967 -33.156 -33.150 -33.150 -24.340 -24.338
  2 A"    8 A'    9 A'   10 A'    3 A"   11 A'   12 A'    4 A"                 
-24.338 -24.332 -24.332 -15.756 -15.747  -9.857  -7.472  -7.461
 13 A'    5 A"   14 A'   15 A'   16 A'   17 A'   18 A'    6 A"                 
 -7.461  -7.283  -5.518  -5.503  -5.503  -3.212  -3.207  -3.207
 19 A'   20 A'   21 A'    7 A"   22 A'   23 A'    8 A"   24 A'                 
 -3.195  -3.195  -2.441  -2.435  -2.435  -2.417  -2.417  -1.492
  9 A"   25 A'   26 A'   10 A"   27 A'   11 A"   28 A'   29 A'                 
 -1.006  -0.885  -0.820  -0.676  -0.648  -0.643  -0.430  -0.429
 30 A'   31 A'   32 A'   33 A'   34 A'   12 A"   13 A"   35 A'                 
 -0.410  -0.409  -0.355
 36 A'   14 A"   37 A'                                                         
 -- Virtual --                   
 -0.113   0.067   0.076   0.093   0.111   0.112   0.132   0.168
 38 A'   39 A'   15 A"   40 A'   41 A'   16 A"   42 A'   43 A'                 
  0.188   0.194   0.212   0.240   0.269   0.286   0.293   0.315
 17 A"   44 A'   45 A'   18 A"   46 A'   47 A'   48 A'   19 A"                 
  0.318   0.342   0.513   0.545   0.556   0.559   0.567   0.574
 49 A'   50 A'   51 A'   52 A'   20 A"   53 A'   21 A"   22 A"                 
  0.582   0.605   0.647   0.689   0.756   0.758   0.782   0.790
 54 A'   55 A'   56 A'   57 A'   58 A'   23 A"   24 A"   59 A'                 
  0.807   0.926   0.933   0.936   1.029   1.035   1.109   1.194
 60 A'   61 A'   62 A'   25 A"   26 A"   63 A'   64 A'   65 A'                 
  1.330   1.475   1.506   1.518   1.549   1.913   1.930   1.961
 66 A'   67 A'   27 A"   68 A'   69 A'   28 A"   70 A'   29 A"                 
  2.052   2.282   2.301   2.330   2.424   2.646   2.761   3.104
 71 A'   30 A"   72 A'   73 A'   31 A"   74 A'   75 A'   32 A"                 
  3.119   3.417   4.097   4.157   4.347   4.356   4.453   4.458
 76 A'   77 A'   33 A"   78 A'   34 A"   79 A'   35 A"   36 A"                 
  4.463   4.497   4.518   4.540   4.549   4.553   4.591   4.619
 80 A'   81 A'   82 A'   37 A"   38 A"   83 A'   84 A'   85 A'                 
  4.751   4.777   5.118   6.492   6.503   6.536   7.144   8.196
 86 A'   87 A'   88 A'   39 A"   89 A'   90 A'   91 A'   40 A"                 
  8.208   8.275  28.844  29.487  29.496  29.519  29.841  29.842
 92 A'   93 A'   94 A'   41 A"   95 A'   96 A'   42 A"   43 A"                 
 29.847  29.859  29.910  36.490  37.300  49.419 130.547 130.554
 97 A'   98 A'   99 A'  100 A'  101 A'  102 A'   44 A"  103 A'                 
130.577 154.241 293.873 293.884 293.9641028.3451912.158
104 A'  105 A'   45 A"  106 A'  107 A'  108 A'  109 A'                         

 Beta MOs, Restricted
 -- Occupied --                  
******* -490.05 -180.91 -169.72 -169.72 -169.72  -65.18  -58.54
  1 A'    2 A'    3 A'    4 A'    1 A"    5 A'    6 A'    7 A'                 
-58.537 -58.537 -37.967 -33.156 -33.150 -33.150 -24.340 -24.338
  2 A"    8 A'    9 A'   10 A'    3 A"   11 A'   12 A'    4 A"                 
-24.338 -24.332 -24.332 -15.756 -15.747  -9.857  -7.472  -7.461
 13 A'    5 A"   14 A'   15 A'   16 A'   17 A'   18 A'    6 A"                 
 -7.461  -7.283  -5.518  -5.503  -5.503  -3.212  -3.207  -3.207
 19 A'   20 A'   21 A'    7 A"   22 A'   23 A'    8 A"   24 A'                 
 -3.195  -3.195  -2.441  -2.435  -2.435  -2.417  -2.417  -1.492
  9 A"   25 A'   26 A'   10 A"   27 A'   11 A"   28 A'   29 A'                 
 -1.006  -0.885  -0.820  -0.676  -0.648  -0.643  -0.430  -0.429
 30 A'   31 A'   32 A'   33 A'   34 A'   12 A"   13 A"   35 A'                 
 -0.410  -0.409  -0.355
 36 A'   14 A"   37 A'                                                         
 -- Virtual --                   
 -0.113   0.067   0.076   0.093   0.111   0.112   0.132   0.168
 38 A'   39 A'   15 A"   40 A'   41 A'   16 A"   42 A'   43 A'                 
  0.188   0.194   0.212   0.240   0.269   0.286   0.293   0.315
 17 A"   44 A'   45 A'   18 A"   46 A'   47 A'   48 A'   19 A"                 
  0.318   0.342   0.513   0.545   0.556   0.559   0.567   0.574
 49 A'   50 A'   51 A'   52 A'   20 A"   53 A'   21 A"   22 A"                 
  0.582   0.605   0.647   0.689   0.756   0.758   0.782   0.790
 54 A'   55 A'   56 A'   57 A'   58 A'   23 A"   24 A"   59 A'                 
  0.807   0.926   0.933   0.936   1.029   1.035   1.109   1.194
 60 A'   61 A'   62 A'   25 A"   26 A"   63 A'   64 A'   65 A'                 
  1.330   1.475   1.506   1.518   1.549   1.913   1.930   1.961
 66 A'   67 A'   27 A"   68 A'   69 A'   28 A"   70 A'   29 A"                 
  2.052   2.282   2.301   2.330   2.424   2.646   2.761   3.104
 71 A'   30 A"   72 A'   73 A'   31 A"   74 A'   75 A'   32 A"                 
  3.119   3.417   4.097   4.157   4.347   4.356   4.453   4.458
 76 A'   77 A'   33 A"   78 A'   34 A"   79 A'   35 A"   36 A"                 
  4.463   4.497   4.518   4.540   4.549   4.553   4.591   4.619
 80 A'   81 A'   82 A'   37 A"   38 A"   83 A'   84 A'   85 A'                 
  4.751   4.777   5.118   6.492   6.503   6.536   7.144   8.196
 86 A'   87 A'   88 A'   39 A"   89 A'   90 A'   91 A'   40 A"                 
  8.208   8.275  28.844  29.487  29.496  29.519  29.841  29.842
 92 A'   93 A'   94 A'   41 A"   95 A'   96 A'   42 A"   43 A"                 
 29.847  29.859  29.910  36.490  37.300  49.419 130.547 130.554
 97 A'   98 A'   99 A'  100 A'  101 A'  102 A'   44 A"  103 A'                 
130.577 154.241 293.873 293.884 293.9641028.3451912.158
104 A'  105 A'   45 A"  106 A'  107 A'  108 A'  109 A'                         

 Occupation and symmetry of molecular orbitals

 Point group: Cs (2 irreducible representations).

                           A'   A"    All 
 ------------------------------------------
 All molecular orbitals:
  - Alpha                  109  45    154 
  - Beta                   109  45    154 
 ------------------------------------------
 Alpha orbitals:
  - Frozen occupied        22   7     29  
  - Active occupied        15   7     22  
  - Active virtual         72   31    103 
  - Frozen virtual         0    0     0   
 ------------------------------------------
 Beta orbitals:
  - Frozen occupied        22   7     29  
  - Active occupied        15   7     22  
  - Active virtual         72   31    103 
  - Frozen virtual         0    0     0   
 ------------------------------------------

 Import integrals:   CPU 0.00 s  wall 0.03 s

 Import integrals:   CPU 103.18 s  wall 76.62 s

 MP2 amplitudes:   CPU 0.27 s  wall 0.48 s

Running a double precision version
           CCSD T amplitudes will be solved using DIIS.

           Start     Size      MaxIter   EConv     TConv     
           3         7         100       1.00e-07  1.00e-05  
 ------------------------------------------------------------------------------
           Energy (a.u.)   Ediff      Tdiff       Comment
 ------------------------------------------------------------------------------
         -9598.84234598                           
     1   -9598.80303774   3.93e-02   8.78e-01     
     2   -9598.83753097   3.45e-02   9.58e-02     
     3   -9598.83392818   3.60e-03   7.93e-02     
     4   -9598.83825736   4.33e-03   1.77e-02     Switched to DIIS steps.
     5   -9598.84001041   1.75e-03   2.47e-02     
     6   -9598.84024501   2.35e-04   9.46e-03     
     7   -9598.84023295   1.21e-05   2.37e-03     
     8   -9598.84027277   3.98e-05   1.68e-03     
     9   -9598.84030618   3.34e-05   7.39e-04     
    10   -9598.84029781   8.37e-06   2.33e-04     
    11   -9598.84030201   4.20e-06   1.29e-04     
    12   -9598.84030326   1.26e-06   6.43e-05     
    13   -9598.84030193   1.33e-06   2.84e-05     
    14   -9598.84030286   9.27e-07   1.98e-05     
    15   -9598.84030262   2.35e-07   2.56e-05     
    16   -9598.84030233   2.95e-07   1.03e-05     
    17   -9598.84030237   3.96e-08   3.34e-06     
 ------------------------------------------------------------------------------
         -9598.84030237                           CCSD T converged.

End of double precision
 SCF energy                 = -9597.98542764
 MP2 energy                 = -9598.84234598
 CCSD correlation energy     =    -0.85487473
 CCSD total energy           = -9598.84030237

 CCSD  T1^2 = 0.0211  T2^2 = 0.3751  Leading amplitudes:

 Amplitude    Orbitals with energies
 -0.0464       34 (A') A                 ->    38 (A') A                  
              -0.6480                         -0.1127                     
 -0.0464       34 (A') B                 ->    38 (A') B                  
              -0.6480                         -0.1127                     
  0.0382       37 (A') A                 ->    38 (A') A                  
              -0.3553                         -0.1127                     
  0.0382       37 (A') B                 ->    38 (A') B                  
              -0.3553                         -0.1127                     

 Amplitude    Orbitals with energies
 -0.2936       37 (A') A     37 (A') B   ->    38 (A') A     38 (A') B    
              -0.3553       -0.3553           -0.1127       -0.1127       
  0.2936       37 (A') A     37 (A') B   ->    38 (A') B     38 (A') A    
              -0.3553       -0.3553           -0.1127       -0.1127       
  0.2936       37 (A') B     37 (A') A   ->    38 (A') A     38 (A') B    
              -0.3553       -0.3553           -0.1127       -0.1127       
 -0.2936       37 (A') B     37 (A') A   ->    38 (A') B     38 (A') A    
              -0.3553       -0.3553           -0.1127       -0.1127       

 Computing CCSD intemediates for later calculations in double precision
 Finished.

Running a double precision version
           CCSD Lambda amplitudes will be solved using DIIS.
           Start     Size      MaxIter   EConv     LConv     
           3         7         100       1.00e-07  1.00e-05  
 ------------------------------------------------------------------------------
            Enorm      Ldiff       Comment
 ------------------------------------------------------------------------------
     1     1.30e-01   9.52e-02     
     2     2.95e-02   3.42e-03     
     3     1.63e-02   7.38e-03     
     4     6.14e-03   6.53e-04     Switched to DIIS steps.
     5     3.48e-03   1.17e-03     
     6     1.04e-03   1.12e-03     
     7     4.80e-04   2.59e-04     
     8     2.42e-04   1.00e-04     
     9     1.11e-04   3.01e-05     
    10     5.94e-05   1.03e-05     
    11     3.49e-05   4.19e-06     
    12     2.26e-05   2.36e-06     
    13     1.58e-05   7.43e-08     
    14     1.05e-05   9.09e-07     
    15     5.99e-06   7.25e-07     
    16     3.37e-06   3.58e-07     
    17     1.43e-06   5.59e-07     
    18     7.52e-07   2.33e-07     
    19     4.06e-07   1.30e-07     
    20     2.16e-07   4.64e-08     
    21     1.32e-07   2.43e-08     
    22     9.05e-08   1.16e-09     
 ------------------------------------------------------------------------------
                                   CCSD Lambda converged.

 Computing density matrices in double precision...
           Orbital response amplitudes will be solved using DIIS.
           Start     Size      MaxIter   EConv     LConv     
           3         7         100       1.00e-06  1.00e-06  
 ------------------------------------------------------------------------------
            Enorm      Ldiff       Comment
 ------------------------------------------------------------------------------
     1     1.32e-01   1.34e-02     
     2     3.12e-01   1.53e-01     
     3     9.58e-01   4.83e-01     
     4     7.86e-02   6.66e-01     Switched to DIIS steps.
     5     1.33e-02   3.35e-02     
     6     4.98e-03   3.83e-04     
     7     1.46e-03   6.32e-04     
     8     5.52e-04   9.69e-05     
     9     1.06e-04   2.28e-05     
    10     8.96e-05   1.05e-05     
    11     1.01e-05   9.45e-06     
    12     6.46e-06   8.77e-07     
    13     5.12e-06   3.62e-07     
    14     1.98e-06   4.69e-07     
    15     4.35e-07   2.40e-07     
 ------------------------------------------------------------------------------
                                   Orbital response converged.

 Computing density matrices... Done.
 CCSD calculation:   CPU 1810.41 s  wall 1256.66 s

Current path: /canmo/ccsd/grad/
/g1_bb_aa
/g1_bb_bb
/g1_o1o1
/g1_o1o2
/g1_o1v1
/g1_o2v1
/g1_v1v1
/g1p_bb_aa
/g1p_bb_bb
/g1s_bb_aa
/g1s_bb_bb
/g2_o1o1o1o1
/g2_o1o1o1v1
/g2_o1o1v1v1
/g2_o1v1o1v1
/g2_o1v1v1v1
/g2_v1v1v1v1
/w_bb_aa
/w_bb_bb
 Transferring MO TPDM to AO TPDM
 Transferring g2_o1o1o1o1
 Transferring g2_o1o1o1v1
 Transferring g2_o1o1v1v1
 Transferring g2_o1v1o1v1
 Transferring g2_o1v1v1v1
 Transferring g2_v1v1v1v1
 Adding separable TPDM
 Computing TPDM gradient
 --------------------------------------------------------
 2e gradient
  Atom          X               Y               Z
 --------------------------------------------------------
    1        -46.581735        2.248572       -0.000000  
    2         -1.988511      -26.517150        0.000000  
    3          8.455368       25.611995        0.000000  
    4         40.114879       -1.343417       -0.000000  
 --------------------------------------------------------
 --------------------------------------------------------
 Final gradient
  Atom          X               Y               Z
 --------------------------------------------------------
    1        -46.581735        2.248572       -0.000000  
    2         -1.988511      -26.517150        0.000000  
    3          8.455368       25.611995        0.000000  
    4         40.114879       -1.343417       -0.000000  
 --------------------------------------------------------
 Analytic gradient from two-electron contribution:   CPU 1652.91 s  wall 935.07 s

 Total ccman2 time:   CPU 3572.69 s  wall 2284.79 s


 --------------------------------------------------------------
             Orbital Energies (a.u.) and Symmetries
 --------------------------------------------------------------

 Alpha MOs, Restricted
 -- Occupied --                  
******* -490.05 -180.91 -169.72 -169.72  -65.18  -58.54  -58.54
  1 A'    2 A'    3 A'    4 A'    5 A'    6 A'    7 A'    8 A'                 
-37.967 -33.156 -33.150 -24.340 -24.338 -24.332 -15.756 -15.747
  9 A'   10 A'   11 A'   12 A'   13 A'   14 A'   15 A'   16 A'                 
 -9.857  -7.472  -7.461  -7.283  -5.518  -5.503-169.719 -58.537
 17 A'   18 A'   19 A'   20 A'   21 A'   22 A'    1 A"    2 A"                 
-33.150 -24.338 -24.332  -7.461  -5.503  -3.212  -3.207  -3.195
  3 A"    4 A"    5 A"    6 A"    7 A"   23 A'   24 A'   25 A'                 
 -2.441  -2.435  -2.417  -1.492  -1.006  -0.885  -0.820  -0.676
 26 A'   27 A'   28 A'   29 A'   30 A'   31 A'   32 A'   33 A'                 
 -0.648  -0.429  -0.410  -0.355  -3.207  -3.195  -2.435  -2.417
 34 A'   35 A'   36 A'   37 A'    8 A"    9 A"   10 A"   11 A"                 
 -0.643  -0.430  -0.409
 12 A"   13 A"   14 A"                                                         
 -- Virtual --                   
 -0.113   0.067   0.093   0.111   0.132   0.168   0.194   0.212
 38 A'   39 A'   40 A'   41 A'   42 A'   43 A'   44 A'   45 A'                 
  0.269   0.286   0.293   0.318   0.342   0.513   0.545   0.559
 46 A'   47 A'   48 A'   49 A'   50 A'   51 A'   52 A'   53 A'                 
  0.582   0.605   0.647   0.689   0.756   0.790   0.807   0.926
 54 A'   55 A'   56 A'   57 A'   58 A'   59 A'   60 A'   61 A'                 
  0.933   1.035   1.109   1.194   1.330   1.475   1.518   1.549
 62 A'   63 A'   64 A'   65 A'   66 A'   67 A'   68 A'   69 A'                 
  1.930   2.052   2.301   2.330   2.646   2.761   3.119   3.417
 70 A'   71 A'   72 A'   73 A'   74 A'   75 A'   76 A'   77 A'                 
  4.157   4.356   4.463   4.497   4.518   4.553   4.591   4.619
 78 A'   79 A'   80 A'   81 A'   82 A'   83 A'   84 A'   85 A'                 
  4.751   4.777   5.118   6.503   6.536   7.144   8.208   8.275
 86 A'   87 A'   88 A'   89 A'   90 A'   91 A'   92 A'   93 A'                 
 28.844  29.496  29.519  29.847  29.859  29.910  36.490  37.300
 94 A'   95 A'   96 A'   97 A'   98 A'   99 A'  100 A'  101 A'                 
 49.419 130.554 130.577 154.241 293.884 293.9641028.3451912.158
102 A'  103 A'  104 A'  105 A'  106 A'  107 A'  108 A'  109 A'                 
  0.076   0.112   0.188   0.240   0.315   0.556   0.567   0.574
 15 A"   16 A"   17 A"   18 A"   19 A"   20 A"   21 A"   22 A"                 
  0.758   0.782   0.936   1.029   1.506   1.913   1.961   2.282
 23 A"   24 A"   25 A"   26 A"   27 A"   28 A"   29 A"   30 A"                 
  2.424   3.104   4.097   4.347   4.453   4.458   4.540   4.549
 31 A"   32 A"   33 A"   34 A"   35 A"   36 A"   37 A"   38 A"                 
  6.492   8.196  29.487  29.841  29.842 130.547 293.873
 39 A"   40 A"   41 A"   42 A"   43 A"   44 A"   45 A"                         

 Beta MOs, Restricted
 -- Occupied --                  
******* -490.05 -180.91 -169.72 -169.72  -65.18  -58.54  -58.54
  1 A'    2 A'    3 A'    4 A'    5 A'    6 A'    7 A'    8 A'                 
-37.967 -33.156 -33.150 -24.340 -24.338 -24.332 -15.756 -15.747
  9 A'   10 A'   11 A'   12 A'   13 A'   14 A'   15 A'   16 A'                 
 -9.857  -7.472  -7.461  -7.283  -5.518  -5.503-169.719 -58.537
 17 A'   18 A'   19 A'   20 A'   21 A'   22 A'    1 A"    2 A"                 
-33.150 -24.338 -24.332  -7.461  -5.503  -3.212  -3.207  -3.195
  3 A"    4 A"    5 A"    6 A"    7 A"   23 A'   24 A'   25 A'                 
 -2.441  -2.435  -2.417  -1.492  -1.006  -0.885  -0.820  -0.676
 26 A'   27 A'   28 A'   29 A'   30 A'   31 A'   32 A'   33 A'                 
 -0.648  -0.429  -0.410  -0.355  -3.207  -3.195  -2.435  -2.417
 34 A'   35 A'   36 A'   37 A'    8 A"    9 A"   10 A"   11 A"                 
 -0.643  -0.430  -0.409
 12 A"   13 A"   14 A"                                                         
 -- Virtual --                   
 -0.113   0.067   0.093   0.111   0.132   0.168   0.194   0.212
 38 A'   39 A'   40 A'   41 A'   42 A'   43 A'   44 A'   45 A'                 
  0.269   0.286   0.293   0.318   0.342   0.513   0.545   0.559
 46 A'   47 A'   48 A'   49 A'   50 A'   51 A'   52 A'   53 A'                 
  0.582   0.605   0.647   0.689   0.756   0.790   0.807   0.926
 54 A'   55 A'   56 A'   57 A'   58 A'   59 A'   60 A'   61 A'                 
  0.933   1.035   1.109   1.194   1.330   1.475   1.518   1.549
 62 A'   63 A'   64 A'   65 A'   66 A'   67 A'   68 A'   69 A'                 
  1.930   2.052   2.301   2.330   2.646   2.761   3.119   3.417
 70 A'   71 A'   72 A'   73 A'   74 A'   75 A'   76 A'   77 A'                 
  4.157   4.356   4.463   4.497   4.518   4.553   4.591   4.619
 78 A'   79 A'   80 A'   81 A'   82 A'   83 A'   84 A'   85 A'                 
  4.751   4.777   5.118   6.503   6.536   7.144   8.208   8.275
 86 A'   87 A'   88 A'   89 A'   90 A'   91 A'   92 A'   93 A'                 
 28.844  29.496  29.519  29.847  29.859  29.910  36.490  37.300
 94 A'   95 A'   96 A'   97 A'   98 A'   99 A'  100 A'  101 A'                 
 49.419 130.554 130.577 154.241 293.884 293.9641028.3451912.158
102 A'  103 A'  104 A'  105 A'  106 A'  107 A'  108 A'  109 A'                 
  0.076   0.112   0.188   0.240   0.315   0.556   0.567   0.574
 15 A"   16 A"   17 A"   18 A"   19 A"   20 A"   21 A"   22 A"                 
  0.758   0.782   0.936   1.029   1.506   1.913   1.961   2.282
 23 A"   24 A"   25 A"   26 A"   27 A"   28 A"   29 A"   30 A"                 
  2.424   3.104   4.097   4.347   4.453   4.458   4.540   4.549
 31 A"   32 A"   33 A"   34 A"   35 A"   36 A"   37 A"   38 A"                 
  6.492   8.196  29.487  29.841  29.842 130.547 293.873
 39 A"   40 A"   41 A"   42 A"   43 A"   44 A"   45 A"                         
 --------------------------------------------------------------

          Ground-State Mulliken Net Atomic Charges

     Atom                 Charge (a.u.)
  ----------------------------------------
      1 I                     0.031920
      2 N                     0.036967
      3 N                     0.005198
      4 Br                   -0.074085
  ----------------------------------------
  Sum of atomic charges =     0.000000

 -----------------------------------------------------------------
                    Cartesian Multipole Moments
 -----------------------------------------------------------------
    Charge (ESU x 10^10)
                -0.0000
    Dipole Moment (Debye)
         X       0.8832      Y      -0.0280      Z       0.0000
       Tot       0.8837
    Quadrupole Moments (Debye-Ang)
        XX     -55.5177     XY      -1.1357     YY     -60.3412
        XZ       0.0000     YZ      -0.0000     ZZ     -58.9533
    Octopole Moments (Debye-Ang^2)
       XXX       8.0279    XXY       0.9076    XYY      -0.0299
       YYY       4.3332    XXZ       0.0000    XYZ       0.0000
       YYZ       0.0000    XZZ      -1.0077    YZZ       1.4655
       ZZZ       0.0000
    Hexadecapole Moments (Debye-Ang^3)
      XXXX   -1744.6702   XXXY     -18.7587   XXYY    -341.3043
      XYYY       1.8697   YYYY     -95.6913   XXXZ       0.0000
      XXYZ      -0.0000   XYYZ       0.0000   YYYZ      -0.0000
      XXZZ    -339.8002   XYZZ       0.7681   YYZZ     -28.2986
      XZZZ       0.0000   YZZZ      -0.0000   ZZZZ     -76.2403
 -----------------------------------------------------------------
 DrvMan completing analytic gradient of the correlated energy
 Correlated dipole moment
            1
    1   0.3474895
    2  -0.0109976
    3   0.0000000
 Energy read as -9598.840302368
 Full Analytical Gradient: (in a.u., or Hartree/Bohr)
             1             2             3             4
    1   -0.00212192    0.00996974   -0.01387313    0.00602531
    2   -0.00058754    0.02082658   -0.01948303   -0.00075601
    3    0.00000000    0.00000000   -0.00000000    0.00000000
 Gradient time:  CPU 0.43 s  wall 4.92 s
 Geometry Optimization Parameters
   NAtoms,    NIC,     NZ,  NCons,   NDum,   NFix, NCnnct, MaxDiis
        4      14       4       0       0       0       0       0

 Cartesian Hessian Update
 Hessian Updated using BFGS Update
**WARNING** Hereditary positive definiteness endangered


** GEOMETRY OPTIMIZATION IN DELOCALIZED INTERNAL COORDINATES **
   Searching for a Minimum

   Optimization Cycle:   4

                       Coordinates (Angstroms)
     ATOM                X               Y               Z
      1  I         2.1695840517   -0.0464141980    0.0000000000
      2  N        -0.2358512487    0.5095578202    0.0000000000
      3  N        -0.8145638449   -0.4919236354    0.0000000000
      4  Br       -2.9972229118   -0.0095026961    0.0000000000
   Point Group: cs    Number of degrees of freedom:     5


   Energy is  -9598.840302368

 Hessian Updated using BFGS Update
**WARNING** Hereditary positive definiteness endangered

  5 Hessian modes will be used to form the next step
  Hessian Eigenvalues:
    -0.022434    0.073194    0.167100    0.250451    1.323284
**WARNING** Hessian does not have the Desired Local Structure

 Minimum Search - Taking Simple RFO Step
 Searching for Lamda that Minimizes Along All modes
 Value Taken    Lamda =  -0.02508661
 Calculated Step too Large.  Step scaled by  0.099000
 Step Taken.  Stepsize is  0.300000

                             Maximum     Tolerance    Cnvgd?
         Gradient           0.015684      0.000300      NO
         Displacement       0.257878      0.001200      NO
         Energy change     -0.000676      0.000001      NO


 New Cartesian Coordinates Obtained by Inverse Iteration

 Displacement from previous Coordinates is:  0.284811
 ----------------------------------------------------------------
             Standard Nuclear Orientation (Angstroms)
    I     Atom           X                Y                Z
 ----------------------------------------------------------------
    1      I       2.2779536649    -0.0475043100     0.0000000000
    2      N      -0.2472866937     0.5024390873     0.0000000000
    3      N      -0.8080200467    -0.4863461653     0.0000000000
    4      Br     -3.1007008782    -0.0068713213     0.0000000000
 ----------------------------------------------------------------
 Molecular Point Group                 Cs    NOp =  2
 Largest Abelian Subgroup              Cs    NOp =  2
 Nuclear Repulsion Energy =   444.3393068786 hartrees
 There are       51 alpha and       51 beta electrons
 Applying Cartesian multipole field
    Component          Value
    ---------          -----
     (2,0,0)        1.00000E-11
     (0,2,0)        2.00000E-11
     (0,0,2)       -3.00000E-11
 Nucleus-field energy     =     0.0000000223 hartrees
 Requested basis set is 6-311++G(d,p)
 There are 55 shells and 154 basis functions
 A cutoff of  1.0D-14 yielded   1173 shell pairs
 There are      9896 function pairs (     11218 Cartesian)
 Smallest overlap matrix eigenvalue = 1.97E-04
 Guess MOs from SCF MO coefficient file

 -----------------------------------------------------------------------
  General SCF calculation program by
  Eric Jon Sundstrom, Paul Horn, Yuezhi Mao, Dmitri Zuev, Alec White,
  David Stuck, Shaama M.S., Shane Yost, Joonho Lee, David Small,
  Daniel Levine, Susi Lehtola, Hugh Burton, Evgeny Epifanovsky
 -----------------------------------------------------------------------
 Hartree-Fock
 using 4 threads for integral computing
 -------------------------------------------------------
 OpenMP Integral computing Module                
 Release: version 2.0, May 2017, Q-Chem Inc. Pleasanton 
 -------------------------------------------------------
 A restricted SCF calculation will be
 performed using DIIS
 SCF converges when DIIS error is below 1.0e-08
 ---------------------------------------
  Cycle       Energy         DIIS error
 ---------------------------------------
    1   -9597.9760826061      7.75e-04  
    2   -9597.9796301108      2.37e-04  
    3   -9597.9804197461      1.12e-04  
    4   -9597.9806123572      6.45e-05  
    5   -9597.9806633774      3.11e-05  
    6   -9597.9806726449      1.42e-05  
    7   -9597.9806747295      5.82e-06  
    8   -9597.9806754356      2.92e-06  
    9   -9597.9806757730      1.62e-06  
   10   -9597.9806758793      1.01e-06  
   11   -9597.9806759177      5.06e-07  
   12   -9597.9806759256      1.46e-07  
   13   -9597.9806759264      6.75e-08  
   14   -9597.9806759267      3.57e-08  
   15   -9597.9806759268      1.32e-08  
   16   -9597.9806759268      6.31e-09  Convergence criterion met
 ---------------------------------------
 SCF time:   CPU 21.92s  wall 17.00s 
 SCF   energy in the final basis set =    -9597.9806759268
 Total energy in the final basis set =    -9597.9806759268


 ------------------------------------------------------------------------------

   CCMAN2: suite of methods based on coupled cluster
           and equation of motion theories.

   Components:
   * libvmm-1.3-trunk
     by Evgeny Epifanovsky, Ilya Kaliman.
   * libtensor-2.5-trunk
     by Evgeny Epifanovsky, Michael Wormit, Dmitry Zuev, Sam Manzer, 
        Ilya Kaliman.
   * libcc-2.5-trunk
     by Evgeny Epifanovsky, Arik Landau, Tomasz Kus, Kirill Khistyaev, 
        Dmitry Zuev, Prashant Manohar, Xintian Feng, Anna Krylov, 
        Matthew Goldey, Alec White, Thomas Jagau, Kaushik Nanda, 
        Anastasia Gunina, Alexander Kunitsa, Joonho Lee.

   CCMAN original authors:
   Anna I. Krylov, C. David Sherrill, Steven R. Gwaltney,
   Edward F. C. Byrd (2000)
   Sergey V. Levchenko, Lyudmila V. Slipchenko, Tao Wang,
   Ana-Maria C. Cristian (2003)
   Piotr A. Pieniazek, C. Melania Oana, Evgeny Epifanovsky (2007)
   Prashant Manohar (2009)

 ------------------------------------------------------------------------------


 Allocating and initializing 3808MB of RAM...
 Calculation will run on 4 cores.


 Alpha MOs, Restricted
 -- Occupied --                  
******* -490.04 -180.92 -169.72 -169.72 -169.72  -65.18  -58.54
  1 A'    2 A'    3 A'    4 A'    1 A"    5 A'    6 A'    7 A'                 
-58.533 -58.533 -37.971 -33.160 -33.153 -33.153 -24.344 -24.342
  2 A"    8 A'    9 A'   10 A'    3 A"   11 A'   12 A'    4 A"                 
-24.342 -24.336 -24.336 -15.753 -15.745  -9.854  -7.468  -7.458
 13 A'    5 A"   14 A'   15 A'   16 A'   17 A'   18 A'    6 A"                 
 -7.458  -7.286  -5.522  -5.506  -5.506  -3.208  -3.203  -3.203
 19 A'   20 A'   21 A'    7 A"   22 A'   23 A'    8 A"   24 A'                 
 -3.191  -3.191  -2.445  -2.439  -2.439  -2.421  -2.421  -1.506
  9 A"   25 A'   26 A'   10 A"   27 A'   11 A"   28 A'   29 A'                 
 -0.995  -0.876  -0.821  -0.679  -0.650  -0.650  -0.427  -0.426
 30 A'   31 A'   32 A'   33 A'   34 A'   12 A"   13 A"   35 A'                 
 -0.413  -0.413  -0.343
 14 A"   36 A'   37 A'                                                         
 -- Virtual --                   
 -0.143   0.072   0.083   0.096   0.112   0.113   0.133   0.165
 38 A'   39 A'   15 A"   40 A'   41 A'   16 A"   42 A'   43 A'                 
  0.184   0.193   0.213   0.243   0.266   0.285   0.290   0.312
 17 A"   44 A'   45 A'   18 A"   46 A'   47 A'   48 A'   19 A"                 
  0.318   0.344   0.496   0.547   0.555   0.559   0.566   0.571
 49 A'   50 A'   51 A'   52 A'   20 A"   53 A'   21 A"   22 A"                 
  0.583   0.607   0.650   0.679   0.761   0.764   0.778   0.785
 54 A'   55 A'   56 A'   57 A'   58 A'   23 A"   59 A'   24 A"                 
  0.806   0.896   0.909   0.924   1.026   1.038   1.109   1.183
 60 A'   61 A'   62 A'   25 A"   26 A"   63 A'   64 A'   65 A'                 
  1.319   1.458   1.502   1.516   1.548   1.928   1.933   1.944
 66 A'   67 A'   27 A"   68 A'   69 A'   28 A"   70 A'   29 A"                 
  2.028   2.292   2.300   2.317   2.427   2.601   2.775   3.130
 71 A'   30 A"   72 A'   73 A'   31 A"   74 A'   75 A'   32 A"                 
  3.147   3.449   4.098   4.156   4.352   4.375   4.449   4.451
 76 A'   77 A'   33 A"   78 A'   34 A"   79 A'   35 A"   36 A"                 
  4.458   4.484   4.530   4.542   4.547   4.553   4.569   4.620
 80 A'   81 A'   82 A'   37 A"   38 A"   83 A'   84 A'   85 A'                 
  4.701   4.750   5.081   6.486   6.497   6.522   7.126   8.199
 86 A'   87 A'   88 A'   39 A"   89 A'   90 A'   91 A'   40 A"                 
  8.209   8.260  28.818  29.482  29.490  29.509  29.835  29.838
 92 A'   93 A'   94 A'   41 A"   95 A'   96 A'   42 A"   43 A"                 
 29.842  29.850  29.893  36.471  37.406  49.404 130.542 130.548
 97 A'   98 A'   99 A'  100 A'  101 A'  102 A'   44 A"  103 A'                 
130.568 154.218 293.876 293.885 293.9511028.3261912.134
104 A'  105 A'   45 A"  106 A'  107 A'  108 A'  109 A'                         

 Beta MOs, Restricted
 -- Occupied --                  
******* -490.04 -180.92 -169.72 -169.72 -169.72  -65.18  -58.54
  1 A'    2 A'    3 A'    4 A'    1 A"    5 A'    6 A'    7 A'                 
-58.533 -58.533 -37.971 -33.160 -33.153 -33.153 -24.344 -24.342
  2 A"    8 A'    9 A'   10 A'    3 A"   11 A'   12 A'    4 A"                 
-24.342 -24.336 -24.336 -15.753 -15.745  -9.854  -7.468  -7.458
 13 A'    5 A"   14 A'   15 A'   16 A'   17 A'   18 A'    6 A"                 
 -7.458  -7.286  -5.522  -5.506  -5.506  -3.208  -3.203  -3.203
 19 A'   20 A'   21 A'    7 A"   22 A'   23 A'    8 A"   24 A'                 
 -3.191  -3.191  -2.445  -2.439  -2.439  -2.421  -2.421  -1.506
  9 A"   25 A'   26 A'   10 A"   27 A'   11 A"   28 A'   29 A'                 
 -0.995  -0.876  -0.821  -0.679  -0.650  -0.650  -0.427  -0.426
 30 A'   31 A'   32 A'   33 A'   34 A'   12 A"   13 A"   35 A'                 
 -0.413  -0.413  -0.343
 14 A"   36 A'   37 A'                                                         
 -- Virtual --                   
 -0.143   0.072   0.083   0.096   0.112   0.113   0.133   0.165
 38 A'   39 A'   15 A"   40 A'   41 A'   16 A"   42 A'   43 A'                 
  0.184   0.193   0.213   0.243   0.266   0.285   0.290   0.312
 17 A"   44 A'   45 A'   18 A"   46 A'   47 A'   48 A'   19 A"                 
  0.318   0.344   0.496   0.547   0.555   0.559   0.566   0.571
 49 A'   50 A'   51 A'   52 A'   20 A"   53 A'   21 A"   22 A"                 
  0.583   0.607   0.650   0.679   0.761   0.764   0.778   0.785
 54 A'   55 A'   56 A'   57 A'   58 A'   23 A"   59 A'   24 A"                 
  0.806   0.896   0.909   0.924   1.026   1.038   1.109   1.183
 60 A'   61 A'   62 A'   25 A"   26 A"   63 A'   64 A'   65 A'                 
  1.319   1.458   1.502   1.516   1.548   1.928   1.933   1.944
 66 A'   67 A'   27 A"   68 A'   69 A'   28 A"   70 A'   29 A"                 
  2.028   2.292   2.300   2.317   2.427   2.601   2.775   3.130
 71 A'   30 A"   72 A'   73 A'   31 A"   74 A'   75 A'   32 A"                 
  3.147   3.449   4.098   4.156   4.352   4.375   4.449   4.451
 76 A'   77 A'   33 A"   78 A'   34 A"   79 A'   35 A"   36 A"                 
  4.458   4.484   4.530   4.542   4.547   4.553   4.569   4.620
 80 A'   81 A'   82 A'   37 A"   38 A"   83 A'   84 A'   85 A'                 
  4.701   4.750   5.081   6.486   6.497   6.522   7.126   8.199
 86 A'   87 A'   88 A'   39 A"   89 A'   90 A'   91 A'   40 A"                 
  8.209   8.260  28.818  29.482  29.490  29.509  29.835  29.838
 92 A'   93 A'   94 A'   41 A"   95 A'   96 A'   42 A"   43 A"                 
 29.842  29.850  29.893  36.471  37.406  49.404 130.542 130.548
 97 A'   98 A'   99 A'  100 A'  101 A'  102 A'   44 A"  103 A'                 
130.568 154.218 293.876 293.885 293.9511028.3261912.134
104 A'  105 A'   45 A"  106 A'  107 A'  108 A'  109 A'                         

 Occupation and symmetry of molecular orbitals

 Point group: Cs (2 irreducible representations).

                           A'   A"    All 
 ------------------------------------------
 All molecular orbitals:
  - Alpha                  109  45    154 
  - Beta                   109  45    154 
 ------------------------------------------
 Alpha orbitals:
  - Frozen occupied        22   7     29  
  - Active occupied        15   7     22  
  - Active virtual         72   31    103 
  - Frozen virtual         0    0     0   
 ------------------------------------------
 Beta orbitals:
  - Frozen occupied        22   7     29  
  - Active occupied        15   7     22  
  - Active virtual         72   31    103 
  - Frozen virtual         0    0     0   
 ------------------------------------------

 Import integrals:   CPU 0.00 s  wall 0.00 s

 Import integrals:   CPU 102.70 s  wall 78.88 s

 MP2 amplitudes:   CPU 0.28 s  wall 0.42 s

Running a double precision version
           CCSD T amplitudes will be solved using DIIS.

           Start     Size      MaxIter   EConv     TConv     
           3         7         100       1.00e-07  1.00e-05  
 ------------------------------------------------------------------------------
           Energy (a.u.)   Ediff      Tdiff       Comment
 ------------------------------------------------------------------------------
         -9598.84647116                           
     1   -9598.80222279   4.42e-02   9.13e-01     
     2   -9598.84193442   3.97e-02   6.56e-02     
     3   -9598.83536314   6.57e-03   9.82e-02     
     4   -9598.84124637   5.88e-03   3.94e-02     Switched to DIIS steps.
     5   -9598.84323700   1.99e-03   3.05e-02     
     6   -9598.84396917   7.32e-04   2.24e-02     
     7   -9598.84389250   7.67e-05   2.55e-03     
     8   -9598.84394537   5.29e-05   1.98e-03     
     9   -9598.84400355   5.82e-05   7.93e-04     
    10   -9598.84398791   1.56e-05   2.41e-04     
    11   -9598.84399525   7.33e-06   1.82e-04     
    12   -9598.84400065   5.40e-06   1.08e-04     
    13   -9598.84399358   7.07e-06   1.14e-04     
    14   -9598.84399801   4.43e-06   1.12e-04     
    15   -9598.84399866   6.53e-07   5.71e-05     
    16   -9598.84399810   5.65e-07   2.83e-05     
    17   -9598.84399790   1.98e-07   8.58e-06     
    18   -9598.84399772   1.77e-07   3.77e-06     
    19   -9598.84399761   1.15e-07   3.00e-06     
    20   -9598.84399760   1.16e-08   2.22e-06     
 ------------------------------------------------------------------------------
         -9598.84399760                           CCSD T converged.

End of double precision
 SCF energy                 = -9597.98067593
 MP2 energy                 = -9598.84647116
 CCSD correlation energy     =    -0.86332167
 CCSD total energy           = -9598.84399760

 CCSD  T1^2 = 0.0302  T2^2 = 0.4388  Leading amplitudes:

 Amplitude    Orbitals with energies
 -0.0621       34 (A') A                 ->    38 (A') A                  
              -0.6502                         -0.1425                     
 -0.0621       34 (A') B                 ->    38 (A') B                  
              -0.6502                         -0.1425                     
  0.0573       37 (A') A                 ->    38 (A') A                  
              -0.3427                         -0.1425                     
  0.0573       37 (A') B                 ->    38 (A') B                  
              -0.3427                         -0.1425                     

 Amplitude    Orbitals with energies
 -0.3942       37 (A') A     37 (A') B   ->    38 (A') A     38 (A') B    
              -0.3427       -0.3427           -0.1425       -0.1425       
  0.3942       37 (A') A     37 (A') B   ->    38 (A') B     38 (A') A    
              -0.3427       -0.3427           -0.1425       -0.1425       
  0.3942       37 (A') B     37 (A') A   ->    38 (A') A     38 (A') B    
              -0.3427       -0.3427           -0.1425       -0.1425       
 -0.3942       37 (A') B     37 (A') A   ->    38 (A') B     38 (A') A    
              -0.3427       -0.3427           -0.1425       -0.1425       

 Computing CCSD intemediates for later calculations in double precision
 Finished.

Running a double precision version
           CCSD Lambda amplitudes will be solved using DIIS.
           Start     Size      MaxIter   EConv     LConv     
           3         7         100       1.00e-07  1.00e-05  
 ------------------------------------------------------------------------------
            Enorm      Ldiff       Comment
 ------------------------------------------------------------------------------
     1     2.12e-01   1.53e-01     
     2     6.34e-02   1.76e-02     
     3     4.43e-02   1.68e-02     
     4     1.23e-02   4.34e-05     Switched to DIIS steps.
     5     6.71e-03   5.49e-04     
     6     1.78e-03   2.78e-03     
     7     8.54e-04   3.50e-04     
     8     4.00e-04   2.48e-04     
     9     2.00e-04   6.47e-05     
    10     1.14e-04   1.92e-05     
    11     7.03e-05   9.90e-06     
    12     5.55e-05   2.80e-07     
    13     4.21e-05   4.97e-07     
    14     2.63e-05   4.23e-07     
    15     1.50e-05   2.31e-06     
    16     7.67e-06   4.50e-08     
    17     3.43e-06   1.19e-06     
    18     1.96e-06   5.72e-07     
    19     1.11e-06   3.11e-07     
    20     7.27e-07   1.93e-07     
    21     4.87e-07   1.19e-07     
    22     3.72e-07   2.85e-08     
    23     2.71e-07   3.13e-08     
    24     1.84e-07   1.42e-08     
    25     1.31e-07   1.22e-08     
    26     9.36e-08   9.11e-09     
 ------------------------------------------------------------------------------
                                   CCSD Lambda converged.

 Computing density matrices in double precision...
           Orbital response amplitudes will be solved using DIIS.
           Start     Size      MaxIter   EConv     LConv     
           3         7         100       1.00e-06  1.00e-06  
 ------------------------------------------------------------------------------
            Enorm      Ldiff       Comment
 ------------------------------------------------------------------------------
     1     1.51e-01   3.79e-02     
     2     6.18e-01   4.05e-01     
     3     2.83e+00   1.79e+00     
     4     1.24e-01   2.21e+00     Switched to DIIS steps.
     5     1.71e-02   7.11e-02     
     6     1.00e-02   1.42e-03     
     7     4.22e-03   1.97e-03     
     8     1.28e-03   6.86e-04     
     9     1.63e-04   2.11e-04     
    10     1.13e-04   5.36e-05     
    11     2.24e-05   2.58e-05     
    12     9.99e-06   4.34e-06     
    13     1.30e-05   3.01e-06     
    14     4.12e-06   3.12e-06     
    15     9.19e-07   7.13e-07     
 ------------------------------------------------------------------------------
                                   Orbital response converged.

 Computing density matrices... Done.
 CCSD calculation:   CPU 2081.26 s  wall 1328.13 s

Current path: /canmo/ccsd/grad/
/g1_bb_aa
/g1_bb_bb
/g1_o1o1
/g1_o1o2
/g1_o1v1
/g1_o2v1
/g1_v1v1
/g1p_bb_aa
/g1p_bb_bb
/g1s_bb_aa
/g1s_bb_bb
/g2_o1o1o1o1
/g2_o1o1o1v1
/g2_o1o1v1v1
/g2_o1v1o1v1
/g2_o1v1v1v1
/g2_v1v1v1v1
/w_bb_aa
/w_bb_bb
 Transferring MO TPDM to AO TPDM
 Transferring g2_o1o1o1o1
 Transferring g2_o1o1o1v1
 Transferring g2_o1o1v1v1
 Transferring g2_o1v1o1v1
 Transferring g2_o1v1v1v1
 Transferring g2_v1v1v1v1
 Adding separable TPDM
 Computing TPDM gradient
 --------------------------------------------------------
 2e gradient
  Atom          X               Y               Z
 --------------------------------------------------------
    1        -42.633262        1.779542        0.000000  
    2         -4.242481      -27.131561       -0.000000  
    3         10.124686       26.386835        0.000000  
    4         36.751058       -1.034816        0.000000  
 --------------------------------------------------------
 --------------------------------------------------------
 Final gradient
  Atom          X               Y               Z
 --------------------------------------------------------
    1        -42.633262        1.779542        0.000000  
    2         -4.242481      -27.131561       -0.000000  
    3         10.124686       26.386835        0.000000  
    4         36.751058       -1.034816        0.000000  
 --------------------------------------------------------
 Analytic gradient from two-electron contribution:   CPU 1626.04 s  wall 921.31 s

 Total ccman2 time:   CPU 3815.59 s  wall 2344.38 s


 --------------------------------------------------------------
             Orbital Energies (a.u.) and Symmetries
 --------------------------------------------------------------

 Alpha MOs, Restricted
 -- Occupied --                  
******* -490.04 -180.92 -169.72 -169.72  -65.18  -58.54  -58.53
  1 A'    2 A'    3 A'    4 A'    5 A'    6 A'    7 A'    8 A'                 
-37.971 -33.160 -33.153 -24.344 -24.342 -24.336 -15.753 -15.745
  9 A'   10 A'   11 A'   12 A'   13 A'   14 A'   15 A'   16 A'                 
 -9.854  -7.468  -7.458  -7.286  -5.522  -5.506-169.723 -58.533
 17 A'   18 A'   19 A'   20 A'   21 A'   22 A'    1 A"    2 A"                 
-33.153 -24.342 -24.336  -7.458  -5.506  -3.208  -3.203  -3.191
  3 A"    4 A"    5 A"    6 A"    7 A"   23 A'   24 A'   25 A'                 
 -2.445  -2.439  -2.421  -1.506  -0.995  -0.876  -0.821  -0.679
 26 A'   27 A'   28 A'   29 A'   30 A'   31 A'   32 A'   33 A'                 
 -0.650  -0.426  -0.413  -0.343  -3.203  -3.191  -2.439  -2.421
 34 A'   35 A'   36 A'   37 A'    8 A"    9 A"   10 A"   11 A"                 
 -0.650  -0.427  -0.413
 12 A"   13 A"   14 A"                                                         
 -- Virtual --                   
 -0.143   0.072   0.096   0.112   0.133   0.165   0.193   0.213
 38 A'   39 A'   40 A'   41 A'   42 A'   43 A'   44 A'   45 A'                 
  0.266   0.285   0.290   0.318   0.344   0.496   0.547   0.559
 46 A'   47 A'   48 A'   49 A'   50 A'   51 A'   52 A'   53 A'                 
  0.583   0.607   0.650   0.679   0.761   0.778   0.806   0.896
 54 A'   55 A'   56 A'   57 A'   58 A'   59 A'   60 A'   61 A'                 
  0.909   1.038   1.109   1.183   1.319   1.458   1.516   1.548
 62 A'   63 A'   64 A'   65 A'   66 A'   67 A'   68 A'   69 A'                 
  1.933   2.028   2.300   2.317   2.601   2.775   3.147   3.449
 70 A'   71 A'   72 A'   73 A'   74 A'   75 A'   76 A'   77 A'                 
  4.156   4.375   4.458   4.484   4.530   4.553   4.569   4.620
 78 A'   79 A'   80 A'   81 A'   82 A'   83 A'   84 A'   85 A'                 
  4.701   4.750   5.081   6.497   6.522   7.126   8.209   8.260
 86 A'   87 A'   88 A'   89 A'   90 A'   91 A'   92 A'   93 A'                 
 28.818  29.490  29.509  29.842  29.850  29.893  36.471  37.406
 94 A'   95 A'   96 A'   97 A'   98 A'   99 A'  100 A'  101 A'                 
 49.404 130.548 130.568 154.218 293.885 293.9511028.3261912.134
102 A'  103 A'  104 A'  105 A'  106 A'  107 A'  108 A'  109 A'                 
  0.083   0.113   0.184   0.243   0.312   0.555   0.566   0.571
 15 A"   16 A"   17 A"   18 A"   19 A"   20 A"   21 A"   22 A"                 
  0.764   0.785   0.924   1.026   1.502   1.928   1.944   2.292
 23 A"   24 A"   25 A"   26 A"   27 A"   28 A"   29 A"   30 A"                 
  2.427   3.130   4.098   4.352   4.449   4.451   4.542   4.547
 31 A"   32 A"   33 A"   34 A"   35 A"   36 A"   37 A"   38 A"                 
  6.486   8.199  29.482  29.835  29.838 130.542 293.876
 39 A"   40 A"   41 A"   42 A"   43 A"   44 A"   45 A"                         

 Beta MOs, Restricted
 -- Occupied --                  
******* -490.04 -180.92 -169.72 -169.72  -65.18  -58.54  -58.53
  1 A'    2 A'    3 A'    4 A'    5 A'    6 A'    7 A'    8 A'                 
-37.971 -33.160 -33.153 -24.344 -24.342 -24.336 -15.753 -15.745
  9 A'   10 A'   11 A'   12 A'   13 A'   14 A'   15 A'   16 A'                 
 -9.854  -7.468  -7.458  -7.286  -5.522  -5.506-169.723 -58.533
 17 A'   18 A'   19 A'   20 A'   21 A'   22 A'    1 A"    2 A"                 
-33.153 -24.342 -24.336  -7.458  -5.506  -3.208  -3.203  -3.191
  3 A"    4 A"    5 A"    6 A"    7 A"   23 A'   24 A'   25 A'                 
 -2.445  -2.439  -2.421  -1.506  -0.995  -0.876  -0.821  -0.679
 26 A'   27 A'   28 A'   29 A'   30 A'   31 A'   32 A'   33 A'                 
 -0.650  -0.426  -0.413  -0.343  -3.203  -3.191  -2.439  -2.421
 34 A'   35 A'   36 A'   37 A'    8 A"    9 A"   10 A"   11 A"                 
 -0.650  -0.427  -0.413
 12 A"   13 A"   14 A"                                                         
 -- Virtual --                   
 -0.143   0.072   0.096   0.112   0.133   0.165   0.193   0.213
 38 A'   39 A'   40 A'   41 A'   42 A'   43 A'   44 A'   45 A'                 
  0.266   0.285   0.290   0.318   0.344   0.496   0.547   0.559
 46 A'   47 A'   48 A'   49 A'   50 A'   51 A'   52 A'   53 A'                 
  0.583   0.607   0.650   0.679   0.761   0.778   0.806   0.896
 54 A'   55 A'   56 A'   57 A'   58 A'   59 A'   60 A'   61 A'                 
  0.909   1.038   1.109   1.183   1.319   1.458   1.516   1.548
 62 A'   63 A'   64 A'   65 A'   66 A'   67 A'   68 A'   69 A'                 
  1.933   2.028   2.300   2.317   2.601   2.775   3.147   3.449
 70 A'   71 A'   72 A'   73 A'   74 A'   75 A'   76 A'   77 A'                 
  4.156   4.375   4.458   4.484   4.530   4.553   4.569   4.620
 78 A'   79 A'   80 A'   81 A'   82 A'   83 A'   84 A'   85 A'                 
  4.701   4.750   5.081   6.497   6.522   7.126   8.209   8.260
 86 A'   87 A'   88 A'   89 A'   90 A'   91 A'   92 A'   93 A'                 
 28.818  29.490  29.509  29.842  29.850  29.893  36.471  37.406
 94 A'   95 A'   96 A'   97 A'   98 A'   99 A'  100 A'  101 A'                 
 49.404 130.548 130.568 154.218 293.885 293.9511028.3261912.134
102 A'  103 A'  104 A'  105 A'  106 A'  107 A'  108 A'  109 A'                 
  0.083   0.113   0.184   0.243   0.312   0.555   0.566   0.571
 15 A"   16 A"   17 A"   18 A"   19 A"   20 A"   21 A"   22 A"                 
  0.764   0.785   0.924   1.026   1.502   1.928   1.944   2.292
 23 A"   24 A"   25 A"   26 A"   27 A"   28 A"   29 A"   30 A"                 
  2.427   3.130   4.098   4.352   4.449   4.451   4.542   4.547
 31 A"   32 A"   33 A"   34 A"   35 A"   36 A"   37 A"   38 A"                 
  6.486   8.199  29.482  29.835  29.838 130.542 293.876
 39 A"   40 A"   41 A"   42 A"   43 A"   44 A"   45 A"                         
 --------------------------------------------------------------

          Ground-State Mulliken Net Atomic Charges

     Atom                 Charge (a.u.)
  ----------------------------------------
      1 I                     0.007129
      2 N                     0.040470
      3 N                     0.020747
      4 Br                   -0.068345
  ----------------------------------------
  Sum of atomic charges =     0.000000

 -----------------------------------------------------------------
                    Cartesian Multipole Moments
 -----------------------------------------------------------------
    Charge (ESU x 10^10)
                 0.0000
    Dipole Moment (Debye)
         X       0.6252      Y      -0.0099      Z      -0.0000
       Tot       0.6253
    Quadrupole Moments (Debye-Ang)
        XX     -55.7377     XY      -1.1472     YY     -60.2635
        XZ      -0.0000     YZ       0.0000     ZZ     -59.0560
    Octopole Moments (Debye-Ang^2)
       XXX       2.6809    XXY       1.0709    XYY      -1.5735
       YYY       4.3440    XXZ      -0.0000    XYZ       0.0000
       YYZ      -0.0000    XZZ      -2.4230    YZZ       1.4633
       ZZZ      -0.0000
    Hexadecapole Moments (Debye-Ang^3)
      XXXX   -1884.9433   XXXY     -17.5459   XXYY    -368.1101
      XYYY       3.0044   YYYY     -95.1488   XXXZ      -0.0000
      XXYZ      -0.0000   XYYZ      -0.0000   YYYZ      -0.0000
      XXZZ    -366.6393   XYZZ       1.1771   YYZZ     -28.3264
      XZZZ      -0.0000   YZZZ      -0.0000   ZZZZ     -76.6372
 -----------------------------------------------------------------
 DrvMan completing analytic gradient of the correlated energy
 Correlated dipole moment
            1
    1   0.2459737
    2  -0.0038806
    3  -0.0000000
 Energy read as -9598.843997597
 Full Analytical Gradient: (in a.u., or Hartree/Bohr)
             1             2             3             4
    1   -0.00748630    0.01427668   -0.01836748    0.01157711
    2    0.00064913    0.01854501   -0.01745684   -0.00173730
    3   -0.00000000   -0.00000000    0.00000000   -0.00000000
 Gradient time:  CPU 0.48 s  wall 6.94 s
 Geometry Optimization Parameters
   NAtoms,    NIC,     NZ,  NCons,   NDum,   NFix, NCnnct, MaxDiis
        4      14       4       0       0       0       0       0

 Cartesian Hessian Update
 Hessian Updated using BFGS Update
**WARNING** Hereditary positive definiteness endangered


** GEOMETRY OPTIMIZATION IN DELOCALIZED INTERNAL COORDINATES **
   Searching for a Minimum

   Optimization Cycle:   5

                       Coordinates (Angstroms)
     ATOM                X               Y               Z
      1  I         2.2779536649   -0.0475043100    0.0000000000
      2  N        -0.2472866937    0.5024390873    0.0000000000
      3  N        -0.8080200467   -0.4863461653    0.0000000000
      4  Br       -3.1007008782   -0.0068713213    0.0000000000
   Point Group: cs    Number of degrees of freedom:     5


   Energy is  -9598.843997597

 Hessian Updated using BFGS Update
**WARNING** Hereditary positive definiteness endangered

  5 Hessian modes will be used to form the next step
  Hessian Eigenvalues:
    -0.025558    0.073273    0.167153    0.250305    1.322840
**WARNING** Hessian does not have the Desired Local Structure

 Minimum Search - Taking Simple RFO Step
 Searching for Lamda that Minimizes Along All modes
 Value Taken    Lamda =  -0.03324736
 Calculated Step too Large.  Step scaled by  0.145589
 Step Taken.  Stepsize is  0.300000

                             Maximum     Tolerance    Cnvgd?
         Gradient           0.018152      0.000300      NO
         Displacement       0.256083      0.001200      NO
         Energy change     -0.003695      0.000001      NO


 New Cartesian Coordinates Obtained by Inverse Iteration

 Displacement from previous Coordinates is:  0.289966
 ----------------------------------------------------------------
             Standard Nuclear Orientation (Angstroms)
    I     Atom           X                Y                Z
 ----------------------------------------------------------------
    1      I       2.3866747555    -0.0480197986     0.0000000000
    2      N      -0.2549851945     0.4939455160     0.0000000000
    3      N      -0.8017921376    -0.4795138213     0.0000000000
    4      Br     -3.2079513772    -0.0046946054     0.0000000000
 ----------------------------------------------------------------
 Molecular Point Group                 Cs    NOp =  2
 Largest Abelian Subgroup              Cs    NOp =  2
 Nuclear Repulsion Energy =   428.6502842931 hartrees
 There are       51 alpha and       51 beta electrons
 Applying Cartesian multipole field
    Component          Value
    ---------          -----
     (2,0,0)        1.00000E-11
     (0,2,0)        2.00000E-11
     (0,0,2)       -3.00000E-11
 Nucleus-field energy     =     0.0000000241 hartrees
 Requested basis set is 6-311++G(d,p)
 There are 55 shells and 154 basis functions
 A cutoff of  1.0D-14 yielded   1155 shell pairs
 There are      9808 function pairs (     11114 Cartesian)
 Smallest overlap matrix eigenvalue = 1.80E-04
 Guess MOs from SCF MO coefficient file

 -----------------------------------------------------------------------
  General SCF calculation program by
  Eric Jon Sundstrom, Paul Horn, Yuezhi Mao, Dmitri Zuev, Alec White,
  David Stuck, Shaama M.S., Shane Yost, Joonho Lee, David Small,
  Daniel Levine, Susi Lehtola, Hugh Burton, Evgeny Epifanovsky
 -----------------------------------------------------------------------
 Hartree-Fock
 using 4 threads for integral computing
 -------------------------------------------------------
 OpenMP Integral computing Module                
 Release: version 2.0, May 2017, Q-Chem Inc. Pleasanton 
 -------------------------------------------------------
 A restricted SCF calculation will be
 performed using DIIS
 SCF converges when DIIS error is below 1.0e-08
 ---------------------------------------
  Cycle       Energy         DIIS error
 ---------------------------------------
    1   -9597.9732900753      7.04e-04  
    2   -9597.9761947699      2.13e-04  
    3   -9597.9768333847      1.04e-04  
    4   -9597.9770002899      6.17e-05  
    5   -9597.9770376680      4.15e-05  
    6   -9597.9770489112      1.18e-05  
    7   -9597.9770508435      5.00e-06  
    8   -9597.9770514605      3.18e-06  
    9   -9597.9770517941      2.09e-06  
   10   -9597.9770519893      1.38e-06  
   11   -9597.9770521177      7.37e-07  
   12   -9597.9770521516      2.36e-07  
   13   -9597.9770521541      1.07e-07  
   14   -9597.9770521541      6.89e-08  
   15   -9597.9770521546      2.99e-08  
   16   -9597.9770521547      1.81e-08  
   17   -9597.9770521545      1.09e-08  
   18   -9597.9770521545      2.59e-09  Convergence criterion met
 ---------------------------------------
 SCF time:   CPU 23.89s  wall 13.00s 
 SCF   energy in the final basis set =    -9597.9770521545
 Total energy in the final basis set =    -9597.9770521545


 ------------------------------------------------------------------------------

   CCMAN2: suite of methods based on coupled cluster
           and equation of motion theories.

   Components:
   * libvmm-1.3-trunk
     by Evgeny Epifanovsky, Ilya Kaliman.
   * libtensor-2.5-trunk
     by Evgeny Epifanovsky, Michael Wormit, Dmitry Zuev, Sam Manzer, 
        Ilya Kaliman.
   * libcc-2.5-trunk
     by Evgeny Epifanovsky, Arik Landau, Tomasz Kus, Kirill Khistyaev, 
        Dmitry Zuev, Prashant Manohar, Xintian Feng, Anna Krylov, 
        Matthew Goldey, Alec White, Thomas Jagau, Kaushik Nanda, 
        Anastasia Gunina, Alexander Kunitsa, Joonho Lee.

   CCMAN original authors:
   Anna I. Krylov, C. David Sherrill, Steven R. Gwaltney,
   Edward F. C. Byrd (2000)
   Sergey V. Levchenko, Lyudmila V. Slipchenko, Tao Wang,
   Ana-Maria C. Cristian (2003)
   Piotr A. Pieniazek, C. Melania Oana, Evgeny Epifanovsky (2007)
   Prashant Manohar (2009)

 ------------------------------------------------------------------------------


 Allocating and initializing 3808MB of RAM...
 Calculation will run on 4 cores.


 Alpha MOs, Restricted
 -- Occupied --                  
******* -490.04 -180.92 -169.73 -169.73 -169.73  -65.17  -58.53
  1 A'    2 A'    3 A'    4 A'    1 A"    5 A'    6 A'    7 A'                 
-58.531 -58.531 -37.975 -33.164 -33.157 -33.157 -24.348 -24.346
  2 A"    8 A'    9 A'   10 A'    3 A"   11 A'   12 A'    4 A"                 
-24.346 -24.340 -24.340 -15.745 -15.738  -9.851  -7.465  -7.455
 13 A'    5 A"   14 A'   15 A'   16 A'   17 A'   18 A'    6 A"                 
 -7.455  -7.290  -5.526  -5.510  -5.510  -3.205  -3.201  -3.201
 19 A'   20 A'   21 A'    7 A"   22 A'   23 A'    8 A"   24 A'                 
 -3.188  -3.188  -2.449  -2.443  -2.443  -2.425  -2.425  -1.517
  9 A"   25 A'   26 A'   10 A"   27 A'   11 A"   28 A'   29 A'                 
 -0.985  -0.869  -0.819  -0.679  -0.655  -0.653  -0.424  -0.423
 30 A'   31 A'   32 A'   33 A'   12 A"   34 A'   13 A"   35 A'                 
 -0.416  -0.416  -0.333
 14 A"   36 A'   37 A'                                                         
 -- Virtual --                   
 -0.166   0.080   0.092   0.098   0.113   0.114   0.135   0.163
 38 A'   39 A'   15 A"   40 A'   41 A'   16 A"   42 A'   43 A'                 
  0.181   0.192   0.214   0.248   0.264   0.285   0.289   0.310
 17 A"   44 A'   45 A'   18 A"   46 A'   47 A'   48 A'   19 A"                 
  0.318   0.347   0.481   0.550   0.552   0.558   0.563   0.571
 49 A'   50 A'   51 A'   52 A'   20 A"   53 A'   21 A"   22 A"                 
  0.581   0.611   0.651   0.677   0.767   0.772   0.772   0.787
 54 A'   55 A'   56 A'   57 A'   58 A'   59 A'   23 A"   24 A"                 
  0.805   0.862   0.891   0.913   1.025   1.039   1.112   1.175
 60 A'   61 A'   62 A'   25 A"   26 A"   63 A'   64 A'   65 A'                 
  1.308   1.447   1.498   1.512   1.551   1.932   1.947   1.948
 66 A'   67 A'   27 A"   68 A'   69 A'   28 A"   29 A"   70 A'                 
  2.008   2.298   2.302   2.315   2.439   2.559   2.789   3.159
 71 A'   30 A"   72 A'   73 A'   31 A"   74 A'   75 A'   32 A"                 
  3.180   3.488   4.103   4.154   4.361   4.390   4.444   4.446
 76 A'   77 A'   33 A"   78 A'   34 A"   79 A'   35 A"   36 A"                 
  4.452   4.471   4.520   4.543   4.546   4.554   4.571   4.639
 80 A'   81 A'   82 A'   37 A"   38 A"   83 A'   84 A'   85 A'                 
  4.664   4.724   5.043   6.481   6.491   6.508   7.109   8.202
 86 A'   87 A'   88 A'   39 A"   89 A'   90 A'   91 A'   40 A"                 
  8.210   8.247  28.794  29.477  29.484  29.500  29.829  29.834
 92 A'   93 A'   94 A'   41 A"   95 A'   96 A'   42 A"   43 A"                 
 29.837  29.843  29.878  36.457  37.529  49.392 130.537 130.543
 97 A'   98 A'   99 A'  100 A'  101 A'  102 A'   44 A"  103 A'                 
130.559 154.196 293.879 293.886 293.9421028.3091912.112
104 A'  105 A'   45 A"  106 A'  107 A'  108 A'  109 A'                         

 Beta MOs, Restricted
 -- Occupied --                  
******* -490.04 -180.92 -169.73 -169.73 -169.73  -65.17  -58.53
  1 A'    2 A'    3 A'    4 A'    1 A"    5 A'    6 A'    7 A'                 
-58.531 -58.531 -37.975 -33.164 -33.157 -33.157 -24.348 -24.346
  2 A"    8 A'    9 A'   10 A'    3 A"   11 A'   12 A'    4 A"                 
-24.346 -24.340 -24.340 -15.745 -15.738  -9.851  -7.465  -7.455
 13 A'    5 A"   14 A'   15 A'   16 A'   17 A'   18 A'    6 A"                 
 -7.455  -7.290  -5.526  -5.510  -5.510  -3.205  -3.201  -3.201
 19 A'   20 A'   21 A'    7 A"   22 A'   23 A'    8 A"   24 A'                 
 -3.188  -3.188  -2.449  -2.443  -2.443  -2.425  -2.425  -1.517
  9 A"   25 A'   26 A'   10 A"   27 A'   11 A"   28 A'   29 A'                 
 -0.985  -0.869  -0.819  -0.679  -0.655  -0.653  -0.424  -0.423
 30 A'   31 A'   32 A'   33 A'   12 A"   34 A'   13 A"   35 A'                 
 -0.416  -0.416  -0.333
 14 A"   36 A'   37 A'                                                         
 -- Virtual --                   
 -0.166   0.080   0.092   0.098   0.113   0.114   0.135   0.163
 38 A'   39 A'   15 A"   40 A'   41 A'   16 A"   42 A'   43 A'                 
  0.181   0.192   0.214   0.248   0.264   0.285   0.289   0.310
 17 A"   44 A'   45 A'   18 A"   46 A'   47 A'   48 A'   19 A"                 
  0.318   0.347   0.481   0.550   0.552   0.558   0.563   0.571
 49 A'   50 A'   51 A'   52 A'   20 A"   53 A'   21 A"   22 A"                 
  0.581   0.611   0.651   0.677   0.767   0.772   0.772   0.787
 54 A'   55 A'   56 A'   57 A'   58 A'   59 A'   23 A"   24 A"                 
  0.805   0.862   0.891   0.913   1.025   1.039   1.112   1.175
 60 A'   61 A'   62 A'   25 A"   26 A"   63 A'   64 A'   65 A'                 
  1.308   1.447   1.498   1.512   1.551   1.932   1.947   1.948
 66 A'   67 A'   27 A"   68 A'   69 A'   28 A"   29 A"   70 A'                 
  2.008   2.298   2.302   2.315   2.439   2.559   2.789   3.159
 71 A'   30 A"   72 A'   73 A'   31 A"   74 A'   75 A'   32 A"                 
  3.180   3.488   4.103   4.154   4.361   4.390   4.444   4.446
 76 A'   77 A'   33 A"   78 A'   34 A"   79 A'   35 A"   36 A"                 
  4.452   4.471   4.520   4.543   4.546   4.554   4.571   4.639
 80 A'   81 A'   82 A'   37 A"   38 A"   83 A'   84 A'   85 A'                 
  4.664   4.724   5.043   6.481   6.491   6.508   7.109   8.202
 86 A'   87 A'   88 A'   39 A"   89 A'   90 A'   91 A'   40 A"                 
  8.210   8.247  28.794  29.477  29.484  29.500  29.829  29.834
 92 A'   93 A'   94 A'   41 A"   95 A'   96 A'   42 A"   43 A"                 
 29.837  29.843  29.878  36.457  37.529  49.392 130.537 130.543
 97 A'   98 A'   99 A'  100 A'  101 A'  102 A'   44 A"  103 A'                 
130.559 154.196 293.879 293.886 293.9421028.3091912.112
104 A'  105 A'   45 A"  106 A'  107 A'  108 A'  109 A'                         

 Occupation and symmetry of molecular orbitals

 Point group: Cs (2 irreducible representations).

                           A'   A"    All 
 ------------------------------------------
 All molecular orbitals:
  - Alpha                  109  45    154 
  - Beta                   109  45    154 
 ------------------------------------------
 Alpha orbitals:
  - Frozen occupied        22   7     29  
  - Active occupied        15   7     22  
  - Active virtual         72   31    103 
  - Frozen virtual         0    0     0   
 ------------------------------------------
 Beta orbitals:
  - Frozen occupied        22   7     29  
  - Active occupied        15   7     22  
  - Active virtual         72   31    103 
  - Frozen virtual         0    0     0   
 ------------------------------------------

 Import integrals:   CPU 0.00 s  wall 0.00 s

 Import integrals:   CPU 102.07 s  wall 75.21 s

 MP2 amplitudes:   CPU 0.27 s  wall 0.53 s

Running a double precision version
           CCSD T amplitudes will be solved using DIIS.

           Start     Size      MaxIter   EConv     TConv     
           3         7         100       1.00e-07  1.00e-05  
 ------------------------------------------------------------------------------
           Energy (a.u.)   Ediff      Tdiff       Comment
 ------------------------------------------------------------------------------
         -9598.85427135                           
     1   -9598.80132045   5.30e-02   9.55e-01     
     2   -9598.85087207   4.96e-02   7.85e-04     
     3   -9598.83448578   1.64e-02   6.88e-02     
     4   -9598.84611338   1.16e-02   1.62e-01     Switched to DIIS steps.
     5   -9598.84828334   2.17e-03   4.32e-02     
     6   -9598.84945168   1.17e-03   3.99e-02     
     7   -9598.84923394   2.18e-04   2.29e-03     
     8   -9598.84930359   6.96e-05   1.50e-03     
     9   -9598.84938119   7.76e-05   8.89e-04     
    10   -9598.84936178   1.94e-05   2.64e-04     
    11   -9598.84937282   1.10e-05   3.36e-04     
    12   -9598.84938426   1.14e-05   2.13e-04     
    13   -9598.84936914   1.51e-05   2.78e-04     
    14   -9598.84938294   1.38e-05   2.84e-04     
    15   -9598.84938278   1.59e-07   1.14e-04     
    16   -9598.84938272   6.28e-08   6.04e-05     
    17   -9598.84938249   2.28e-07   1.54e-05     
    18   -9598.84938255   6.24e-08   5.55e-06     
 ------------------------------------------------------------------------------
         -9598.84938255                           CCSD T converged.

End of double precision
 SCF energy                 = -9597.97705215
 MP2 energy                 = -9598.85427135
 CCSD correlation energy     =    -0.87233040
 CCSD total energy           = -9598.84938255

 CCSD  T1^2 = 0.0403  T2^2 = 0.5176  Leading amplitudes:

 Amplitude    Orbitals with energies
  0.0768       37 (A') A                 ->    38 (A') A                  
              -0.3327                         -0.1664                     
  0.0768       37 (A') B                 ->    38 (A') B                  
              -0.3327                         -0.1664                     
 -0.0719       34 (A') A                 ->    38 (A') A                  
              -0.6530                         -0.1664                     
 -0.0719       34 (A') B                 ->    38 (A') B                  
              -0.6530                         -0.1664                     

 Amplitude    Orbitals with energies
 -0.4923       37 (A') A     37 (A') B   ->    38 (A') A     38 (A') B    
              -0.3327       -0.3327           -0.1664       -0.1664       
  0.4923       37 (A') A     37 (A') B   ->    38 (A') B     38 (A') A    
              -0.3327       -0.3327           -0.1664       -0.1664       
  0.4923       37 (A') B     37 (A') A   ->    38 (A') A     38 (A') B    
              -0.3327       -0.3327           -0.1664       -0.1664       
 -0.4923       37 (A') B     37 (A') A   ->    38 (A') B     38 (A') A    
              -0.3327       -0.3327           -0.1664       -0.1664       

 Computing CCSD intemediates for later calculations in double precision
 Finished.

Running a double precision version
           CCSD Lambda amplitudes will be solved using DIIS.
           Start     Size      MaxIter   EConv     LConv     
           3         7         100       1.00e-07  1.00e-05  
 ------------------------------------------------------------------------------
            Enorm      Ldiff       Comment
 ------------------------------------------------------------------------------
     1     3.43e-01   2.45e-01     
     2     1.43e-01   5.67e-02     
     3     1.23e-01   4.18e-02     
     4     3.19e-02   2.91e-03     Switched to DIIS steps.
     5     1.03e-02   2.08e-03     
     6     3.22e-03   3.92e-03     
     7     1.15e-03   4.58e-04     
     8     5.57e-04   3.37e-04     
     9     3.12e-04   9.46e-05     
    10     2.07e-04   2.50e-05     
    11     1.55e-04   9.38e-06     
    12     1.30e-04   1.96e-06     
    13     9.34e-05   3.53e-06     
    14     4.53e-05   5.68e-06     
    15     2.32e-05   2.38e-06     
    16     1.06e-05   2.47e-06     
    17     6.88e-06   3.04e-07     
    18     5.51e-06   1.11e-06     
    19     4.55e-06   2.10e-07     
    20     3.63e-06   4.14e-07     
    21     2.73e-06   7.03e-07     
    22     1.61e-06   3.71e-07     
    23     1.01e-06   1.40e-07     
    24     4.51e-07   3.70e-08     
    25     3.23e-07   4.52e-08     
    26     1.77e-07   4.43e-08     
    27     1.19e-07   9.92e-09     
    28     5.98e-08   1.31e-08     
 ------------------------------------------------------------------------------
                                   CCSD Lambda converged.

 Computing density matrices in double precision...
           Orbital response amplitudes will be solved using DIIS.
           Start     Size      MaxIter   EConv     LConv     
           3         7         100       1.00e-06  1.00e-06  
 ------------------------------------------------------------------------------
            Enorm      Ldiff       Comment
 ------------------------------------------------------------------------------
     1     1.84e-01   7.95e-02     
     2     1.27e+00   9.70e-01     
     3     8.63e+00   6.38e+00     
     4     1.97e-01   7.34e+00     Switched to DIIS steps.
     5     1.81e-02   1.42e-01     
     6     1.72e-02   7.30e-03     
     7     9.74e-03   3.64e-03     
     8     1.67e-03   3.26e-03     
     9     4.36e-04   5.01e-04     
    10     2.18e-04   1.99e-04     
    11     3.72e-05   6.61e-05     
    12     3.22e-05   1.54e-05     
    13     3.75e-05   1.76e-05     
    14     4.18e-06   9.96e-06     
    15     2.72e-06   1.82e-06     
    16     3.63e-06   3.71e-07     
    17     1.42e-06   6.45e-08     
    18     8.56e-07   5.91e-07     
 ------------------------------------------------------------------------------
                                   Orbital response converged.

 Computing density matrices... Done.
 CCSD calculation:   CPU 2028.56 s  wall 1383.23 s

Current path: /canmo/ccsd/grad/
/g1_bb_aa
/g1_bb_bb
/g1_o1o1
/g1_o1o2
/g1_o1v1
/g1_o2v1
/g1_v1v1
/g1p_bb_aa
/g1p_bb_bb
/g1s_bb_aa
/g1s_bb_bb
/g2_o1o1o1o1
/g2_o1o1o1v1
/g2_o1o1v1v1
/g2_o1v1o1v1
/g2_o1v1v1v1
/g2_v1v1v1v1
/w_bb_aa
/w_bb_bb
 Transferring MO TPDM to AO TPDM
 Transferring g2_o1o1o1o1
 Transferring g2_o1o1o1v1
 Transferring g2_o1o1v1v1
 Transferring g2_o1v1o1v1
 Transferring g2_o1v1v1v1
 Transferring g2_v1v1v1v1
 Adding separable TPDM
 Computing TPDM gradient
 --------------------------------------------------------
 2e gradient
  Atom          X               Y               Z
 --------------------------------------------------------
    1        -39.215571        1.434514        0.000000  
    2         -5.955278      -27.409378        0.000000  
    3         11.379268       26.787631       -0.000000  
    4         33.791581       -0.812766       -0.000000  
 --------------------------------------------------------
 --------------------------------------------------------
 Final gradient
  Atom          X               Y               Z
 --------------------------------------------------------
    1        -39.215571        1.434514        0.000000  
    2         -5.955278      -27.409378        0.000000  
    3         11.379268       26.787631       -0.000000  
    4         33.791581       -0.812766       -0.000000  
 --------------------------------------------------------
 Analytic gradient from two-electron contribution:   CPU 1626.78 s  wall 911.06 s

 Total ccman2 time:   CPU 3763.00 s  wall 2389.78 s


 --------------------------------------------------------------
             Orbital Energies (a.u.) and Symmetries
 --------------------------------------------------------------

 Alpha MOs, Restricted
 -- Occupied --                  
******* -490.04 -180.92 -169.73 -169.73  -65.17  -58.53  -58.53
  1 A'    2 A'    3 A'    4 A'    5 A'    6 A'    7 A'    8 A'                 
-37.975 -33.164 -33.157 -24.348 -24.346 -24.340 -15.745 -15.738
  9 A'   10 A'   11 A'   12 A'   13 A'   14 A'   15 A'   16 A'                 
 -9.851  -7.465  -7.455  -7.290  -5.526  -5.510-169.727 -58.531
 17 A'   18 A'   19 A'   20 A'   21 A'   22 A'    1 A"    2 A"                 
-33.157 -24.346 -24.340  -7.455  -5.510  -3.205  -3.201  -3.188
  3 A"    4 A"    5 A"    6 A"    7 A"   23 A'   24 A'   25 A'                 
 -2.449  -2.443  -2.425  -1.517  -0.985  -0.869  -0.819  -0.679
 26 A'   27 A'   28 A'   29 A'   30 A'   31 A'   32 A'   33 A'                 
 -0.653  -0.423  -0.416  -0.333  -3.201  -3.188  -2.443  -2.425
 34 A'   35 A'   36 A'   37 A'    8 A"    9 A"   10 A"   11 A"                 
 -0.655  -0.424  -0.416
 12 A"   13 A"   14 A"                                                         
 -- Virtual --                   
 -0.166   0.080   0.098   0.113   0.135   0.163   0.192   0.214
 38 A'   39 A'   40 A'   41 A'   42 A'   43 A'   44 A'   45 A'                 
  0.264   0.285   0.289   0.318   0.347   0.481   0.550   0.558
 46 A'   47 A'   48 A'   49 A'   50 A'   51 A'   52 A'   53 A'                 
  0.581   0.611   0.651   0.677   0.767   0.772   0.805   0.862
 54 A'   55 A'   56 A'   57 A'   58 A'   59 A'   60 A'   61 A'                 
  0.891   1.039   1.112   1.175   1.308   1.447   1.512   1.551
 62 A'   63 A'   64 A'   65 A'   66 A'   67 A'   68 A'   69 A'                 
  1.948   2.008   2.302   2.315   2.559   2.789   3.180   3.488
 70 A'   71 A'   72 A'   73 A'   74 A'   75 A'   76 A'   77 A'                 
  4.154   4.390   4.452   4.471   4.520   4.554   4.571   4.639
 78 A'   79 A'   80 A'   81 A'   82 A'   83 A'   84 A'   85 A'                 
  4.664   4.724   5.043   6.491   6.508   7.109   8.210   8.247
 86 A'   87 A'   88 A'   89 A'   90 A'   91 A'   92 A'   93 A'                 
 28.794  29.484  29.500  29.837  29.843  29.878  36.457  37.529
 94 A'   95 A'   96 A'   97 A'   98 A'   99 A'  100 A'  101 A'                 
 49.392 130.543 130.559 154.196 293.886 293.9421028.3091912.112
102 A'  103 A'  104 A'  105 A'  106 A'  107 A'  108 A'  109 A'                 
  0.092   0.114   0.181   0.248   0.310   0.552   0.563   0.571
 15 A"   16 A"   17 A"   18 A"   19 A"   20 A"   21 A"   22 A"                 
  0.772   0.787   0.913   1.025   1.498   1.932   1.947   2.298
 23 A"   24 A"   25 A"   26 A"   27 A"   28 A"   29 A"   30 A"                 
  2.439   3.159   4.103   4.361   4.444   4.446   4.543   4.546
 31 A"   32 A"   33 A"   34 A"   35 A"   36 A"   37 A"   38 A"                 
  6.481   8.202  29.477  29.829  29.834 130.537 293.879
 39 A"   40 A"   41 A"   42 A"   43 A"   44 A"   45 A"                         

 Beta MOs, Restricted
 -- Occupied --                  
******* -490.04 -180.92 -169.73 -169.73  -65.17  -58.53  -58.53
  1 A'    2 A'    3 A'    4 A'    5 A'    6 A'    7 A'    8 A'                 
-37.975 -33.164 -33.157 -24.348 -24.346 -24.340 -15.745 -15.738
  9 A'   10 A'   11 A'   12 A'   13 A'   14 A'   15 A'   16 A'                 
 -9.851  -7.465  -7.455  -7.290  -5.526  -5.510-169.727 -58.531
 17 A'   18 A'   19 A'   20 A'   21 A'   22 A'    1 A"    2 A"                 
-33.157 -24.346 -24.340  -7.455  -5.510  -3.205  -3.201  -3.188
  3 A"    4 A"    5 A"    6 A"    7 A"   23 A'   24 A'   25 A'                 
 -2.449  -2.443  -2.425  -1.517  -0.985  -0.869  -0.819  -0.679
 26 A'   27 A'   28 A'   29 A'   30 A'   31 A'   32 A'   33 A'                 
 -0.653  -0.423  -0.416  -0.333  -3.201  -3.188  -2.443  -2.425
 34 A'   35 A'   36 A'   37 A'    8 A"    9 A"   10 A"   11 A"                 
 -0.655  -0.424  -0.416
 12 A"   13 A"   14 A"                                                         
 -- Virtual --                   
 -0.166   0.080   0.098   0.113   0.135   0.163   0.192   0.214
 38 A'   39 A'   40 A'   41 A'   42 A'   43 A'   44 A'   45 A'                 
  0.264   0.285   0.289   0.318   0.347   0.481   0.550   0.558
 46 A'   47 A'   48 A'   49 A'   50 A'   51 A'   52 A'   53 A'                 
  0.581   0.611   0.651   0.677   0.767   0.772   0.805   0.862
 54 A'   55 A'   56 A'   57 A'   58 A'   59 A'   60 A'   61 A'                 
  0.891   1.039   1.112   1.175   1.308   1.447   1.512   1.551
 62 A'   63 A'   64 A'   65 A'   66 A'   67 A'   68 A'   69 A'                 
  1.948   2.008   2.302   2.315   2.559   2.789   3.180   3.488
 70 A'   71 A'   72 A'   73 A'   74 A'   75 A'   76 A'   77 A'                 
  4.154   4.390   4.452   4.471   4.520   4.554   4.571   4.639
 78 A'   79 A'   80 A'   81 A'   82 A'   83 A'   84 A'   85 A'                 
  4.664   4.724   5.043   6.491   6.508   7.109   8.210   8.247
 86 A'   87 A'   88 A'   89 A'   90 A'   91 A'   92 A'   93 A'                 
 28.794  29.484  29.500  29.837  29.843  29.878  36.457  37.529
 94 A'   95 A'   96 A'   97 A'   98 A'   99 A'  100 A'  101 A'                 
 49.392 130.543 130.559 154.196 293.886 293.9421028.3091912.112
102 A'  103 A'  104 A'  105 A'  106 A'  107 A'  108 A'  109 A'                 
  0.092   0.114   0.181   0.248   0.310   0.552   0.563   0.571
 15 A"   16 A"   17 A"   18 A"   19 A"   20 A"   21 A"   22 A"                 
  0.772   0.787   0.913   1.025   1.498   1.932   1.947   2.298
 23 A"   24 A"   25 A"   26 A"   27 A"   28 A"   29 A"   30 A"                 
  2.439   3.159   4.103   4.361   4.444   4.446   4.543   4.546
 31 A"   32 A"   33 A"   34 A"   35 A"   36 A"   37 A"   38 A"                 
  6.481   8.202  29.477  29.829  29.834 130.537 293.879
 39 A"   40 A"   41 A"   42 A"   43 A"   44 A"   45 A"                         
 --------------------------------------------------------------

          Ground-State Mulliken Net Atomic Charges

     Atom                 Charge (a.u.)
  ----------------------------------------
      1 I                    -0.008354
      2 N                     0.036783
      3 N                     0.025724
      4 Br                   -0.054153
  ----------------------------------------
  Sum of atomic charges =    -0.000000

 -----------------------------------------------------------------
                    Cartesian Multipole Moments
 -----------------------------------------------------------------
    Charge (ESU x 10^10)
                -0.0000
    Dipole Moment (Debye)
         X       0.3363      Y       0.0035      Z       0.0000
       Tot       0.3363
    Quadrupole Moments (Debye-Ang)
        XX     -55.4909     XY      -1.2356     YY     -60.2059
        XZ      -0.0000     YZ      -0.0000     ZZ     -59.0915
    Octopole Moments (Debye-Ang^2)
       XXX      -3.8801    XXY       1.2407    XYY      -3.0560
       YYY       4.3187    XXZ       0.0000    XYZ       0.0000
       YYZ       0.0000    XZZ      -3.8424    YZZ       1.4516
       ZZZ       0.0000
    Hexadecapole Moments (Debye-Ang^3)
      XXXX   -2026.3833   XXXY     -18.3497   XXYY    -395.9817
      XYYY       3.8522   YYYY     -94.5819   XXXZ      -0.0000
      XXYZ      -0.0000   XYYZ      -0.0000   YYYZ      -0.0000
      XXZZ    -394.6261   XYZZ       1.4864   YYZZ     -28.2998
      XZZZ      -0.0000   YZZZ       0.0000   ZZZZ     -76.8183
 -----------------------------------------------------------------
 DrvMan completing analytic gradient of the correlated energy
 Correlated dipole moment
            1
    1   0.1323131
    2   0.0013939
    3   0.0000000
 Energy read as -9598.849382554
 Full Analytical Gradient: (in a.u., or Hartree/Bohr)
             1             2             3             4
    1   -0.01123959    0.00792698   -0.01142052    0.01473313
    2    0.00130564    0.00135610   -0.00060059   -0.00206114
    3    0.00000000    0.00000000   -0.00000000    0.00000000
 Gradient time:  CPU 0.42 s  wall 29.17 s
 Geometry Optimization Parameters
   NAtoms,    NIC,     NZ,  NCons,   NDum,   NFix, NCnnct, MaxDiis
        4      14       4       0       0       0       0       0

 Cartesian Hessian Update
 Hessian Updated using BFGS Update
**WARNING** Hereditary positive definiteness endangered


** GEOMETRY OPTIMIZATION IN DELOCALIZED INTERNAL COORDINATES **
   Searching for a Minimum

   Optimization Cycle:   6

                       Coordinates (Angstroms)
     ATOM                X               Y               Z
      1  I         2.3866747555   -0.0480197986    0.0000000000
      2  N        -0.2549851945    0.4939455160    0.0000000000
      3  N        -0.8017921376   -0.4795138213    0.0000000000
      4  Br       -3.2079513772   -0.0046946054    0.0000000000
   Point Group: cs    Number of degrees of freedom:     5


   Energy is  -9598.849382554

 Hessian Updated using BFGS Update
**WARNING** Hereditary positive definiteness endangered

  5 Hessian modes will be used to form the next step
  Hessian Eigenvalues:
    -0.013922    0.072535    0.166455    0.248512    0.803436
**WARNING** Hessian does not have the Desired Local Structure

 Minimum Search - Taking Simple RFO Step
 Searching for Lamda that Minimizes Along All modes
 Value Taken    Lamda =  -0.02679992
 Calculated Step too Large.  Step scaled by  0.209239
 Step Taken.  Stepsize is  0.300000

                             Maximum     Tolerance    Cnvgd?
         Gradient           0.014392      0.000300      NO
         Displacement       0.245511      0.001200      NO
         Energy change     -0.005385      0.000001      NO


 New Cartesian Coordinates Obtained by Inverse Iteration

 Displacement from previous Coordinates is:  0.302274
 ----------------------------------------------------------------
             Standard Nuclear Orientation (Angstroms)
    I     Atom           X                Y                Z
 ----------------------------------------------------------------
    1      I       2.4995829970    -0.0532812635     0.0000000000
    2      N      -0.2567321266     0.4954276048     0.0000000000
    3      N      -0.8001359058    -0.4718260331     0.0000000000
    4      Br     -3.3207689183    -0.0086030175     0.0000000000
 ----------------------------------------------------------------
 Molecular Point Group                 Cs    NOp =  2
 Largest Abelian Subgroup              Cs    NOp =  2
 Nuclear Repulsion Energy =   413.2409849726 hartrees
 There are       51 alpha and       51 beta electrons
 Applying Cartesian multipole field
    Component          Value
    ---------          -----
     (2,0,0)        1.00000E-11
     (0,2,0)        2.00000E-11
     (0,0,2)       -3.00000E-11
 Nucleus-field energy     =     0.0000000260 hartrees
 Requested basis set is 6-311++G(d,p)
 There are 55 shells and 154 basis functions
 A cutoff of  1.0D-14 yielded   1133 shell pairs
 There are      9599 function pairs (     10869 Cartesian)
 Smallest overlap matrix eigenvalue = 1.76E-04
 Guess MOs from SCF MO coefficient file

 -----------------------------------------------------------------------
  General SCF calculation program by
  Eric Jon Sundstrom, Paul Horn, Yuezhi Mao, Dmitri Zuev, Alec White,
  David Stuck, Shaama M.S., Shane Yost, Joonho Lee, David Small,
  Daniel Levine, Susi Lehtola, Hugh Burton, Evgeny Epifanovsky
 -----------------------------------------------------------------------
 Hartree-Fock
 using 4 threads for integral computing
 -------------------------------------------------------
 OpenMP Integral computing Module                
 Release: version 2.0, May 2017, Q-Chem Inc. Pleasanton 
 -------------------------------------------------------
 A restricted SCF calculation will be
 performed using DIIS
 SCF converges when DIIS error is below 1.0e-08
 ---------------------------------------
  Cycle       Energy         DIIS error
 ---------------------------------------
    1   -9597.9708416208      4.86e-04  
    2   -9597.9724826001      1.54e-04  
    3   -9597.9728553203      7.38e-05  
    4   -9597.9729404404      4.25e-05  
    5   -9597.9729565811      3.09e-05  
    6   -9597.9729615638      1.12e-05  
    7   -9597.9729628943      4.17e-06  
    8   -9597.9729633637      2.64e-06  
    9   -9597.9729636717      1.97e-06  
   10   -9597.9729638559      1.40e-06  
   11   -9597.9729640437      6.89e-07  
   12   -9597.9729640784      2.21e-07  
   13   -9597.9729640807      1.16e-07  
   14   -9597.9729640812      6.77e-08  
   15   -9597.9729640815      3.93e-08  
   16   -9597.9729640816      2.74e-08  
   17   -9597.9729640817      1.31e-08  
   18   -9597.9729640819      4.30e-09  Convergence criterion met
 ---------------------------------------
 SCF time:   CPU 22.98s  wall 12.00s 
 SCF   energy in the final basis set =    -9597.9729640819
 Total energy in the final basis set =    -9597.9729640819


 ------------------------------------------------------------------------------

   CCMAN2: suite of methods based on coupled cluster
           and equation of motion theories.

   Components:
   * libvmm-1.3-trunk
     by Evgeny Epifanovsky, Ilya Kaliman.
   * libtensor-2.5-trunk
     by Evgeny Epifanovsky, Michael Wormit, Dmitry Zuev, Sam Manzer, 
        Ilya Kaliman.
   * libcc-2.5-trunk
     by Evgeny Epifanovsky, Arik Landau, Tomasz Kus, Kirill Khistyaev, 
        Dmitry Zuev, Prashant Manohar, Xintian Feng, Anna Krylov, 
        Matthew Goldey, Alec White, Thomas Jagau, Kaushik Nanda, 
        Anastasia Gunina, Alexander Kunitsa, Joonho Lee.

   CCMAN original authors:
   Anna I. Krylov, C. David Sherrill, Steven R. Gwaltney,
   Edward F. C. Byrd (2000)
   Sergey V. Levchenko, Lyudmila V. Slipchenko, Tao Wang,
   Ana-Maria C. Cristian (2003)
   Piotr A. Pieniazek, C. Melania Oana, Evgeny Epifanovsky (2007)
   Prashant Manohar (2009)

 ------------------------------------------------------------------------------


 Allocating and initializing 3808MB of RAM...
 Calculation will run on 4 cores.


 Alpha MOs, Restricted
 -- Occupied --                  
******* -490.04 -180.92 -169.73 -169.73 -169.73  -65.17  -58.53
  1 A'    2 A'    3 A'    4 A'    1 A"    5 A'    6 A'    7 A'                 
-58.530 -58.530 -37.978 -33.168 -33.161 -33.161 -24.352 -24.350
  2 A"    8 A'    9 A'   10 A'    3 A"   11 A'   12 A'    4 A"                 
-24.350 -24.343 -24.343 -15.738 -15.732  -9.850  -7.464  -7.454
 13 A'    5 A"   14 A'   15 A'   16 A'   17 A'   18 A'    6 A"                 
 -7.454  -7.293  -5.529  -5.513  -5.513  -3.204  -3.200  -3.200
 19 A'   20 A'   21 A'    7 A"   22 A'   23 A'    8 A"   24 A'                 
 -3.187  -3.187  -2.452  -2.446  -2.446  -2.428  -2.428  -1.516
  9 A"   25 A'   26 A'   10 A"   27 A'   11 A"   28 A'   29 A'                 
 -0.979  -0.864  -0.816  -0.676  -0.653  -0.650  -0.422  -0.422
 30 A'   31 A'   32 A'   33 A'   12 A"   34 A'   13 A"   35 A'                 
 -0.419  -0.418  -0.326
 14 A"   36 A'   37 A'                                                         
 -- Virtual --                   
 -0.184   0.085   0.098   0.099   0.114   0.115   0.136   0.162
 38 A'   39 A'   15 A"   40 A'   41 A'   16 A"   42 A'   43 A'                 
  0.179   0.191   0.215   0.251   0.261   0.286   0.288   0.308
 17 A"   44 A'   45 A'   18 A"   46 A'   47 A'   48 A'   19 A"                 
  0.317   0.350   0.468   0.549   0.554   0.556   0.560   0.572
 49 A'   50 A'   51 A'   20 A"   52 A'   53 A'   21 A"   22 A"                 
  0.579   0.611   0.645   0.678   0.762   0.778   0.782   0.789
 54 A'   55 A'   56 A'   57 A'   58 A'   23 A"   59 A'   24 A"                 
  0.803   0.833   0.875   0.909   1.024   1.033   1.112   1.163
 60 A'   61 A'   62 A'   25 A"   26 A"   63 A'   64 A'   65 A'                 
  1.289   1.439   1.494   1.507   1.553   1.930   1.958   1.958
 66 A'   67 A'   27 A"   68 A'   69 A'   28 A"   29 A"   70 A'                 
  1.993   2.301   2.306   2.317   2.447   2.521   2.795   3.172
 71 A'   30 A"   72 A'   73 A'   31 A"   74 A'   75 A'   32 A"                 
  3.195   3.506   4.108   4.149   4.368   4.389   4.438   4.442
 76 A'   77 A'   33 A"   78 A'   34 A"   79 A'   35 A"   36 A"                 
  4.447   4.458   4.515   4.541   4.547   4.552   4.561   4.631
 80 A'   81 A'   82 A'   37 A"   38 A"   83 A'   84 A'   85 A'                 
  4.660   4.699   5.027   6.477   6.486   6.497   7.093   8.204
 86 A'   87 A'   88 A'   39 A"   89 A'   90 A'   91 A'   40 A"                 
  8.210   8.238  28.771  29.473  29.479  29.492  29.825  29.831
 92 A'   93 A'   94 A'   41 A"   95 A'   96 A'   42 A"   43 A"                 
 29.833  29.836  29.865  36.451  37.578  49.380 130.533 130.538
 97 A'   98 A'   99 A'  100 A'  101 A'  102 A'   44 A"  103 A'                 
130.552 154.177 293.880 293.886 293.9351028.2941912.091
104 A'  105 A'   45 A"  106 A'  107 A'  108 A'  109 A'                         

 Beta MOs, Restricted
 -- Occupied --                  
******* -490.04 -180.92 -169.73 -169.73 -169.73  -65.17  -58.53
  1 A'    2 A'    3 A'    4 A'    1 A"    5 A'    6 A'    7 A'                 
-58.530 -58.530 -37.978 -33.168 -33.161 -33.161 -24.352 -24.350
  2 A"    8 A'    9 A'   10 A'    3 A"   11 A'   12 A'    4 A"                 
-24.350 -24.343 -24.343 -15.738 -15.732  -9.850  -7.464  -7.454
 13 A'    5 A"   14 A'   15 A'   16 A'   17 A'   18 A'    6 A"                 
 -7.454  -7.293  -5.529  -5.513  -5.513  -3.204  -3.200  -3.200
 19 A'   20 A'   21 A'    7 A"   22 A'   23 A'    8 A"   24 A'                 
 -3.187  -3.187  -2.452  -2.446  -2.446  -2.428  -2.428  -1.516
  9 A"   25 A'   26 A'   10 A"   27 A'   11 A"   28 A'   29 A'                 
 -0.979  -0.864  -0.816  -0.676  -0.653  -0.650  -0.422  -0.422
 30 A'   31 A'   32 A'   33 A'   12 A"   34 A'   13 A"   35 A'                 
 -0.419  -0.418  -0.326
 14 A"   36 A'   37 A'                                                         
 -- Virtual --                   
 -0.184   0.085   0.098   0.099   0.114   0.115   0.136   0.162
 38 A'   39 A'   15 A"   40 A'   41 A'   16 A"   42 A'   43 A'                 
  0.179   0.191   0.215   0.251   0.261   0.286   0.288   0.308
 17 A"   44 A'   45 A'   18 A"   46 A'   47 A'   48 A'   19 A"                 
  0.317   0.350   0.468   0.549   0.554   0.556   0.560   0.572
 49 A'   50 A'   51 A'   20 A"   52 A'   53 A'   21 A"   22 A"                 
  0.579   0.611   0.645   0.678   0.762   0.778   0.782   0.789
 54 A'   55 A'   56 A'   57 A'   58 A'   23 A"   59 A'   24 A"                 
  0.803   0.833   0.875   0.909   1.024   1.033   1.112   1.163
 60 A'   61 A'   62 A'   25 A"   26 A"   63 A'   64 A'   65 A'                 
  1.289   1.439   1.494   1.507   1.553   1.930   1.958   1.958
 66 A'   67 A'   27 A"   68 A'   69 A'   28 A"   29 A"   70 A'                 
  1.993   2.301   2.306   2.317   2.447   2.521   2.795   3.172
 71 A'   30 A"   72 A'   73 A'   31 A"   74 A'   75 A'   32 A"                 
  3.195   3.506   4.108   4.149   4.368   4.389   4.438   4.442
 76 A'   77 A'   33 A"   78 A'   34 A"   79 A'   35 A"   36 A"                 
  4.447   4.458   4.515   4.541   4.547   4.552   4.561   4.631
 80 A'   81 A'   82 A'   37 A"   38 A"   83 A'   84 A'   85 A'                 
  4.660   4.699   5.027   6.477   6.486   6.497   7.093   8.204
 86 A'   87 A'   88 A'   39 A"   89 A'   90 A'   91 A'   40 A"                 
  8.210   8.238  28.771  29.473  29.479  29.492  29.825  29.831
 92 A'   93 A'   94 A'   41 A"   95 A'   96 A'   42 A"   43 A"                 
 29.833  29.836  29.865  36.451  37.578  49.380 130.533 130.538
 97 A'   98 A'   99 A'  100 A'  101 A'  102 A'   44 A"  103 A'                 
130.552 154.177 293.880 293.886 293.9351028.2941912.091
104 A'  105 A'   45 A"  106 A'  107 A'  108 A'  109 A'                         

 Occupation and symmetry of molecular orbitals

 Point group: Cs (2 irreducible representations).

                           A'   A"    All 
 ------------------------------------------
 All molecular orbitals:
  - Alpha                  109  45    154 
  - Beta                   109  45    154 
 ------------------------------------------
 Alpha orbitals:
  - Frozen occupied        22   7     29  
  - Active occupied        15   7     22  
  - Active virtual         72   31    103 
  - Frozen virtual         0    0     0   
 ------------------------------------------
 Beta orbitals:
  - Frozen occupied        22   7     29  
  - Active occupied        15   7     22  
  - Active virtual         72   31    103 
  - Frozen virtual         0    0     0   
 ------------------------------------------

 Import integrals:   CPU 0.00 s  wall 0.00 s

 Import integrals:   CPU 98.18 s  wall 184.76 s

 MP2 amplitudes:   CPU 0.26 s  wall 0.83 s

Running a double precision version
           CCSD T amplitudes will be solved using DIIS.

           Start     Size      MaxIter   EConv     TConv     
           3         7         100       1.00e-07  1.00e-05  
 ------------------------------------------------------------------------------
           Energy (a.u.)   Ediff      Tdiff       Comment
 ------------------------------------------------------------------------------
         -9598.86491970                           
     1   -9598.79739891   6.75e-02   9.73e-01     
     2   -9598.86282794   6.54e-02   1.07e-01     
     3   -9598.81886431   4.40e-02   8.69e-02     
     4   -9598.85150555   3.26e-02   4.79e-01     Switched to DIIS steps.
     5   -9598.85416482   2.66e-03   7.04e-02     
     6   -9598.85524040   1.08e-03   5.74e-02     
     7   -9598.85476539   4.75e-04   6.27e-03     
     8   -9598.85491149   1.46e-04   1.00e-03     
     9   -9598.85496976   5.83e-05   1.20e-03     
    10   -9598.85496263   7.13e-06   3.73e-04     
    11   -9598.85496792   5.28e-06   5.00e-04     
    12   -9598.85498329   1.54e-05   4.00e-04     
    13   -9598.85497239   1.09e-05   6.25e-04     
    14   -9598.85498863   1.62e-05   3.53e-04     
    15   -9598.85499374   5.11e-06   5.52e-05     
    16   -9598.85498956   4.18e-06   1.21e-04     
    17   -9598.85499140   1.84e-06   3.42e-05     
    18   -9598.85499119   2.06e-07   1.03e-05     
    19   -9598.85499047   7.19e-07   1.13e-05     
    20   -9598.85499061   1.44e-07   1.57e-05     
    21   -9598.85499033   2.87e-07   2.64e-05     
    22   -9598.85499023   1.01e-07   1.11e-05     
    23   -9598.85499025   1.93e-08   2.23e-06     
 ------------------------------------------------------------------------------
         -9598.85499025                           CCSD T converged.

End of double precision
 SCF energy                 = -9597.97296408
 MP2 energy                 = -9598.86491970
 CCSD correlation energy     =    -0.88202617
 CCSD total energy           = -9598.85499025

 CCSD  T1^2 = 0.0485  T2^2 = 0.5962  Leading amplitudes:

 Amplitude    Orbitals with energies
 -0.0908       37 (A') A                 ->    38 (A') A                  
              -0.3262                         -0.1837                     
 -0.0908       37 (A') B                 ->    38 (A') B                  
              -0.3262                         -0.1837                     
 -0.0757       34 (A') A                 ->    38 (A') A                  
              -0.6505                         -0.1837                     
 -0.0757       34 (A') B                 ->    38 (A') B                  
              -0.6505                         -0.1837                     

 Amplitude    Orbitals with energies
 -0.5708       37 (A') A     37 (A') B   ->    38 (A') A     38 (A') B    
              -0.3262       -0.3262           -0.1837       -0.1837       
  0.5708       37 (A') A     37 (A') B   ->    38 (A') B     38 (A') A    
              -0.3262       -0.3262           -0.1837       -0.1837       
  0.5708       37 (A') B     37 (A') A   ->    38 (A') A     38 (A') B    
              -0.3262       -0.3262           -0.1837       -0.1837       
 -0.5708       37 (A') B     37 (A') A   ->    38 (A') B     38 (A') A    
              -0.3262       -0.3262           -0.1837       -0.1837       

 Computing CCSD intemediates for later calculations in double precision
 Finished.

Running a double precision version
           CCSD Lambda amplitudes will be solved using DIIS.
           Start     Size      MaxIter   EConv     LConv     
           3         7         100       1.00e-07  1.00e-05  
 ------------------------------------------------------------------------------
            Enorm      Ldiff       Comment
 ------------------------------------------------------------------------------
     1     5.01e-01   3.57e-01     
     2     2.80e-01   1.33e-01     
     3     2.82e-01   9.49e-02     
     4     8.22e-02   9.38e-03     Switched to DIIS steps.
     5     1.33e-02   8.93e-03     
     6     5.08e-03   3.84e-03     
     7     1.28e-03   4.74e-04     
     8     6.74e-04   3.16e-04     
     9     4.19e-04   1.07e-04     
    10     3.23e-04   1.91e-05     
    11     2.70e-04   4.83e-06     
    12     2.40e-04   1.14e-05     
    13     1.88e-04   1.69e-05     
    14     1.40e-04   5.21e-05     
    15     5.93e-05   4.23e-07     
    16     2.67e-05   1.42e-05     
    17     1.26e-05   2.57e-06     
    18     9.02e-06   1.61e-07     
    19     6.88e-06   7.24e-07     
    20     6.55e-06   2.99e-07     
    21     5.42e-06   3.42e-07     
    22     5.52e-06   2.43e-08     
    23     3.89e-06   8.69e-07     
    24     2.91e-06   2.34e-07     
    25     2.55e-06   2.90e-07     
    26     2.13e-06   3.01e-07     
    27     1.69e-06   2.04e-07     
    28     1.26e-06   4.29e-07     
    29     9.38e-07   6.52e-08     
    30     7.42e-07   2.99e-07     
    31     5.82e-07   7.99e-08     
    32     2.70e-07   1.42e-07     
    33     1.34e-07   1.64e-09     
    34     6.90e-08   2.75e-08     
 ------------------------------------------------------------------------------
                                   CCSD Lambda converged.

 Computing density matrices in double precision...
           Orbital response amplitudes will be solved using DIIS.
           Start     Size      MaxIter   EConv     LConv     
           3         7         100       1.00e-06  1.00e-06  
 ------------------------------------------------------------------------------
            Enorm      Ldiff       Comment
 ------------------------------------------------------------------------------
     1     2.28e-01   1.31e-01     
     2     2.38e+00   1.97e+00     
     3     2.33e+01   1.89e+01     
     4     3.03e-01   2.08e+01     Switched to DIIS steps.
     5     1.49e-02   2.46e-01     
     6     2.65e-02   1.47e-02     
     7     1.86e-02   4.26e-03     
     8     1.94e-03   8.79e-03     
     9     4.36e-04   3.85e-04     
    10     3.37e-04   1.29e-04     
    11     5.99e-05   7.84e-05     
    12     4.85e-05   1.24e-05     
    13     7.48e-05   3.64e-05     
    14     1.39e-05   2.29e-05     
    15     7.18e-05   3.97e-06     
    16     1.14e-05   8.80e-06     
    17     3.15e-06   1.44e-06     
    18     1.29e-06   3.55e-07     
    19     1.31e-06   8.45e-07     
    20     1.57e-07   3.92e-07     
 ------------------------------------------------------------------------------
                                   Orbital response converged.

 Computing density matrices... Done.
 CCSD calculation:   CPU 2453.79 s  wall 1461.74 s

Current path: /canmo/ccsd/grad/
/g1_bb_aa
/g1_bb_bb
/g1_o1o1
/g1_o1o2
/g1_o1v1
/g1_o2v1
/g1_v1v1
/g1p_bb_aa
/g1p_bb_bb
/g1s_bb_aa
/g1s_bb_bb
/g2_o1o1o1o1
/g2_o1o1o1v1
/g2_o1o1v1v1
/g2_o1v1o1v1
/g2_o1v1v1v1
/g2_v1v1v1v1
/w_bb_aa
/w_bb_bb
 Transferring MO TPDM to AO TPDM
 Transferring g2_o1o1o1o1
 Transferring g2_o1o1o1v1
 Transferring g2_o1o1v1v1
 Transferring g2_o1v1o1v1
 Transferring g2_o1v1v1v1
 Transferring g2_v1v1v1v1
 Adding separable TPDM
 Computing TPDM gradient
 --------------------------------------------------------
 2e gradient
  Atom          X               Y               Z
 --------------------------------------------------------
    1        -36.278891        1.285805        0.000000  
    2         -6.943272      -27.213572       -0.000000  
    3         11.983679       26.549268        0.000000  
    4         31.238484       -0.621501        0.000000  
 --------------------------------------------------------
 --------------------------------------------------------
 Final gradient
  Atom          X               Y               Z
 --------------------------------------------------------
    1        -36.278891        1.285805        0.000000  
    2         -6.943272      -27.213572       -0.000000  
    3         11.983679       26.549268        0.000000  
    4         31.238484       -0.621501        0.000000  
 --------------------------------------------------------
 Analytic gradient from two-electron contribution:   CPU 1599.23 s  wall 903.01 s

 Total ccman2 time:   CPU 4156.86 s  wall 2569.28 s


 --------------------------------------------------------------
             Orbital Energies (a.u.) and Symmetries
 --------------------------------------------------------------

 Alpha MOs, Restricted
 -- Occupied --                  
******* -490.04 -180.92 -169.73 -169.73  -65.17  -58.53  -58.53
  1 A'    2 A'    3 A'    4 A'    5 A'    6 A'    7 A'    8 A'                 
-37.978 -33.168 -33.161 -24.352 -24.350 -24.343 -15.738 -15.732
  9 A'   10 A'   11 A'   12 A'   13 A'   14 A'   15 A'   16 A'                 
 -9.850  -7.464  -7.454  -7.293  -5.529  -5.513-169.730 -58.530
 17 A'   18 A'   19 A'   20 A'   21 A'   22 A'    1 A"    2 A"                 
-33.161 -24.350 -24.343  -7.454  -5.513  -3.204  -3.200  -3.187
  3 A"    4 A"    5 A"    6 A"    7 A"   23 A'   24 A'   25 A'                 
 -2.452  -2.446  -2.428  -1.516  -0.979  -0.864  -0.816  -0.676
 26 A'   27 A'   28 A'   29 A'   30 A'   31 A'   32 A'   33 A'                 
 -0.650  -0.422  -0.418  -0.326  -3.200  -3.187  -2.446  -2.428
 34 A'   35 A'   36 A'   37 A'    8 A"    9 A"   10 A"   11 A"                 
 -0.653  -0.422  -0.419
 12 A"   13 A"   14 A"                                                         
 -- Virtual --                   
 -0.184   0.085   0.099   0.114   0.136   0.162   0.191   0.215
 38 A'   39 A'   40 A'   41 A'   42 A'   43 A'   44 A'   45 A'                 
  0.261   0.286   0.288   0.317   0.350   0.468   0.554   0.556
 46 A'   47 A'   48 A'   49 A'   50 A'   51 A'   52 A'   53 A'                 
  0.579   0.611   0.645   0.678   0.762   0.782   0.803   0.833
 54 A'   55 A'   56 A'   57 A'   58 A'   59 A'   60 A'   61 A'                 
  0.875   1.033   1.112   1.163   1.289   1.439   1.507   1.553
 62 A'   63 A'   64 A'   65 A'   66 A'   67 A'   68 A'   69 A'                 
  1.958   1.993   2.306   2.317   2.521   2.795   3.195   3.506
 70 A'   71 A'   72 A'   73 A'   74 A'   75 A'   76 A'   77 A'                 
  4.149   4.389   4.447   4.458   4.515   4.552   4.561   4.631
 78 A'   79 A'   80 A'   81 A'   82 A'   83 A'   84 A'   85 A'                 
  4.660   4.699   5.027   6.486   6.497   7.093   8.210   8.238
 86 A'   87 A'   88 A'   89 A'   90 A'   91 A'   92 A'   93 A'                 
 28.771  29.479  29.492  29.833  29.836  29.865  36.451  37.578
 94 A'   95 A'   96 A'   97 A'   98 A'   99 A'  100 A'  101 A'                 
 49.380 130.538 130.552 154.177 293.886 293.9351028.2941912.091
102 A'  103 A'  104 A'  105 A'  106 A'  107 A'  108 A'  109 A'                 
  0.098   0.115   0.179   0.251   0.308   0.549   0.560   0.572
 15 A"   16 A"   17 A"   18 A"   19 A"   20 A"   21 A"   22 A"                 
  0.778   0.789   0.909   1.024   1.494   1.930   1.958   2.301
 23 A"   24 A"   25 A"   26 A"   27 A"   28 A"   29 A"   30 A"                 
  2.447   3.172   4.108   4.368   4.438   4.442   4.541   4.547
 31 A"   32 A"   33 A"   34 A"   35 A"   36 A"   37 A"   38 A"                 
  6.477   8.204  29.473  29.825  29.831 130.533 293.880
 39 A"   40 A"   41 A"   42 A"   43 A"   44 A"   45 A"                         

 Beta MOs, Restricted
 -- Occupied --                  
******* -490.04 -180.92 -169.73 -169.73  -65.17  -58.53  -58.53
  1 A'    2 A'    3 A'    4 A'    5 A'    6 A'    7 A'    8 A'                 
-37.978 -33.168 -33.161 -24.352 -24.350 -24.343 -15.738 -15.732
  9 A'   10 A'   11 A'   12 A'   13 A'   14 A'   15 A'   16 A'                 
 -9.850  -7.464  -7.454  -7.293  -5.529  -5.513-169.730 -58.530
 17 A'   18 A'   19 A'   20 A'   21 A'   22 A'    1 A"    2 A"                 
-33.161 -24.350 -24.343  -7.454  -5.513  -3.204  -3.200  -3.187
  3 A"    4 A"    5 A"    6 A"    7 A"   23 A'   24 A'   25 A'                 
 -2.452  -2.446  -2.428  -1.516  -0.979  -0.864  -0.816  -0.676
 26 A'   27 A'   28 A'   29 A'   30 A'   31 A'   32 A'   33 A'                 
 -0.650  -0.422  -0.418  -0.326  -3.200  -3.187  -2.446  -2.428
 34 A'   35 A'   36 A'   37 A'    8 A"    9 A"   10 A"   11 A"                 
 -0.653  -0.422  -0.419
 12 A"   13 A"   14 A"                                                         
 -- Virtual --                   
 -0.184   0.085   0.099   0.114   0.136   0.162   0.191   0.215
 38 A'   39 A'   40 A'   41 A'   42 A'   43 A'   44 A'   45 A'                 
  0.261   0.286   0.288   0.317   0.350   0.468   0.554   0.556
 46 A'   47 A'   48 A'   49 A'   50 A'   51 A'   52 A'   53 A'                 
  0.579   0.611   0.645   0.678   0.762   0.782   0.803   0.833
 54 A'   55 A'   56 A'   57 A'   58 A'   59 A'   60 A'   61 A'                 
  0.875   1.033   1.112   1.163   1.289   1.439   1.507   1.553
 62 A'   63 A'   64 A'   65 A'   66 A'   67 A'   68 A'   69 A'                 
  1.958   1.993   2.306   2.317   2.521   2.795   3.195   3.506
 70 A'   71 A'   72 A'   73 A'   74 A'   75 A'   76 A'   77 A'                 
  4.149   4.389   4.447   4.458   4.515   4.552   4.561   4.631
 78 A'   79 A'   80 A'   81 A'   82 A'   83 A'   84 A'   85 A'                 
  4.660   4.699   5.027   6.486   6.497   7.093   8.210   8.238
 86 A'   87 A'   88 A'   89 A'   90 A'   91 A'   92 A'   93 A'                 
 28.771  29.479  29.492  29.833  29.836  29.865  36.451  37.578
 94 A'   95 A'   96 A'   97 A'   98 A'   99 A'  100 A'  101 A'                 
 49.380 130.538 130.552 154.177 293.886 293.9351028.2941912.091
102 A'  103 A'  104 A'  105 A'  106 A'  107 A'  108 A'  109 A'                 
  0.098   0.115   0.179   0.251   0.308   0.549   0.560   0.572
 15 A"   16 A"   17 A"   18 A"   19 A"   20 A"   21 A"   22 A"                 
  0.778   0.789   0.909   1.024   1.494   1.930   1.958   2.301
 23 A"   24 A"   25 A"   26 A"   27 A"   28 A"   29 A"   30 A"                 
  2.447   3.172   4.108   4.368   4.438   4.442   4.541   4.547
 31 A"   32 A"   33 A"   34 A"   35 A"   36 A"   37 A"   38 A"                 
  6.477   8.204  29.473  29.825  29.831 130.533 293.880
 39 A"   40 A"   41 A"   42 A"   43 A"   44 A"   45 A"                         
 --------------------------------------------------------------

          Ground-State Mulliken Net Atomic Charges

     Atom                 Charge (a.u.)
  ----------------------------------------
      1 I                    -0.014384
      2 N                     0.028837
      3 N                     0.024911
      4 Br                   -0.039364
  ----------------------------------------
  Sum of atomic charges =     0.000000

 -----------------------------------------------------------------
                    Cartesian Multipole Moments
 -----------------------------------------------------------------
    Charge (ESU x 10^10)
                -0.0000
    Dipole Moment (Debye)
         X       0.1264      Y       0.0106      Z      -0.0000
       Tot       0.1268
    Quadrupole Moments (Debye-Ang)
        XX     -55.0200     XY      -1.3776     YY     -60.1855
        XZ       0.0000     YZ       0.0000     ZZ     -59.1223
    Octopole Moments (Debye-Ang^2)
       XXX     -10.2158    XXY       1.3859    XYY      -4.4136
       YYY       4.8567    XXZ       0.0000    XYZ      -0.0000
       YYZ      -0.0000    XZZ      -5.2083    YZZ       1.6382
       ZZZ      -0.0000
    Hexadecapole Moments (Debye-Ang^3)
      XXXX   -2176.8629   XXXY     -20.9218   XXYY    -426.0229
      XYYY       4.5461   YYYY     -94.4885   XXXZ       0.0000
      XXYZ       0.0000   XYYZ       0.0000   YYYZ       0.0000
      XXZZ    -424.8779   XYZZ       1.7362   YYZZ     -28.3234
      XZZZ       0.0000   YZZZ       0.0000   ZZZZ     -76.9247
 -----------------------------------------------------------------
 DrvMan completing analytic gradient of the correlated energy
 Correlated dipole moment
            1
    1   0.0497269
    2   0.0041827
    3  -0.0000000
 Energy read as -9598.854990247
 Full Analytical Gradient: (in a.u., or Hartree/Bohr)
             1             2             3             4
    1   -0.01134356    0.00732044   -0.01001944    0.01404256
    2    0.00133505   -0.00016488    0.00062423   -0.00179440
    3   -0.00000000    0.00000000   -0.00000000   -0.00000000
 Gradient time:  CPU 0.42 s  wall 4.40 s
 Geometry Optimization Parameters
   NAtoms,    NIC,     NZ,  NCons,   NDum,   NFix, NCnnct, MaxDiis
        4      14       4       0       0       0       0       0

 Cartesian Hessian Update
 Hessian Updated using BFGS Update


** GEOMETRY OPTIMIZATION IN DELOCALIZED INTERNAL COORDINATES **
   Searching for a Minimum

   Optimization Cycle:   7

                       Coordinates (Angstroms)
     ATOM                X               Y               Z
      1  I         2.4995829970   -0.0532812635    0.0000000000
      2  N        -0.2567321266    0.4954276048    0.0000000000
      3  N        -0.8001359058   -0.4718260331    0.0000000000
      4  Br       -3.3207689183   -0.0086030175    0.0000000000
   Point Group: cs    Number of degrees of freedom:     5


   Energy is  -9598.854990247

 Hessian Updated using BFGS Update

  5 Hessian modes will be used to form the next step
  Hessian Eigenvalues:
     0.001559    0.076360    0.167118    0.248601    0.820482

 Minimum Search - Taking Simple RFO Step
 Searching for Lamda that Minimizes Along All modes
 Value Taken    Lamda =  -0.01746675
 Calculated Step too Large.  Step scaled by  0.315303
 Step Taken.  Stepsize is  0.300000

                             Maximum     Tolerance    Cnvgd?
         Gradient           0.014536      0.000300      NO
         Displacement       0.241507      0.001200      NO
         Energy change     -0.005608      0.000001      NO


 New Cartesian Coordinates Obtained by Inverse Iteration

 Displacement from previous Coordinates is:  0.309978
 ----------------------------------------------------------------
             Standard Nuclear Orientation (Angstroms)
    I     Atom           X                Y                Z
 ----------------------------------------------------------------
    1      I       2.6152537718    -0.0565891718     0.0000000000
    2      N      -0.2552766368     0.4944206878     0.0000000000
    3      N      -0.8012907686    -0.4645146295     0.0000000000
    4      Br     -3.4367403202    -0.0115995957     0.0000000000
 ----------------------------------------------------------------
 Molecular Point Group                 Cs    NOp =  2
 Largest Abelian Subgroup              Cs    NOp =  2
 Nuclear Repulsion Energy =   398.6450767764 hartrees
 There are       51 alpha and       51 beta electrons
 Applying Cartesian multipole field
    Component          Value
    ---------          -----
     (2,0,0)        1.00000E-11
     (0,2,0)        2.00000E-11
     (0,0,2)       -3.00000E-11
 Nucleus-field energy     =     0.0000000281 hartrees
 Requested basis set is 6-311++G(d,p)
 There are 55 shells and 154 basis functions
 A cutoff of  1.0D-14 yielded   1109 shell pairs
 There are      9413 function pairs (     10648 Cartesian)
 Smallest overlap matrix eigenvalue = 1.73E-04
 Guess MOs from SCF MO coefficient file

 -----------------------------------------------------------------------
  General SCF calculation program by
  Eric Jon Sundstrom, Paul Horn, Yuezhi Mao, Dmitri Zuev, Alec White,
  David Stuck, Shaama M.S., Shane Yost, Joonho Lee, David Small,
  Daniel Levine, Susi Lehtola, Hugh Burton, Evgeny Epifanovsky
 -----------------------------------------------------------------------
 Hartree-Fock
 using 4 threads for integral computing
 -------------------------------------------------------
 OpenMP Integral computing Module                
 Release: version 2.0, May 2017, Q-Chem Inc. Pleasanton 
 -------------------------------------------------------
 A restricted SCF calculation will be
 performed using DIIS
 SCF converges when DIIS error is below 1.0e-08
 ---------------------------------------
  Cycle       Energy         DIIS error
 ---------------------------------------
    1   -9597.9680413499      4.23e-04  
    2   -9597.9692550144      1.32e-04  
    3   -9597.9695223632      6.09e-05  
    4   -9597.9695842140      2.83e-05  
    5   -9597.9695933131      1.63e-05  
    6   -9597.9695942678      1.40e-05  
    7   -9597.9695953851      3.23e-06  
    8   -9597.9695956351      2.10e-06  
    9   -9597.9695958163      1.65e-06  
   10   -9597.9695959612      1.28e-06  
   11   -9597.9695961717      7.30e-07  
   12   -9597.9695962365      2.53e-07  
   13   -9597.9695962412      1.30e-07  
   14   -9597.9695962418      6.80e-08  
   15   -9597.9695962420      4.22e-08  
   16   -9597.9695962423      3.26e-08  
   17   -9597.9695962423      1.68e-08  
   18   -9597.9695962424      6.39e-09  Convergence criterion met
 ---------------------------------------
 SCF time:   CPU 21.92s  wall 13.00s 
 SCF   energy in the final basis set =    -9597.9695962424
 Total energy in the final basis set =    -9597.9695962424


 ------------------------------------------------------------------------------

   CCMAN2: suite of methods based on coupled cluster
           and equation of motion theories.

   Components:
   * libvmm-1.3-trunk
     by Evgeny Epifanovsky, Ilya Kaliman.
   * libtensor-2.5-trunk
     by Evgeny Epifanovsky, Michael Wormit, Dmitry Zuev, Sam Manzer, 
        Ilya Kaliman.
   * libcc-2.5-trunk
     by Evgeny Epifanovsky, Arik Landau, Tomasz Kus, Kirill Khistyaev, 
        Dmitry Zuev, Prashant Manohar, Xintian Feng, Anna Krylov, 
        Matthew Goldey, Alec White, Thomas Jagau, Kaushik Nanda, 
        Anastasia Gunina, Alexander Kunitsa, Joonho Lee.

   CCMAN original authors:
   Anna I. Krylov, C. David Sherrill, Steven R. Gwaltney,
   Edward F. C. Byrd (2000)
   Sergey V. Levchenko, Lyudmila V. Slipchenko, Tao Wang,
   Ana-Maria C. Cristian (2003)
   Piotr A. Pieniazek, C. Melania Oana, Evgeny Epifanovsky (2007)
   Prashant Manohar (2009)

 ------------------------------------------------------------------------------


 Allocating and initializing 3808MB of RAM...
 Calculation will run on 4 cores.


 Alpha MOs, Restricted
 -- Occupied --                  
******* -490.04 -180.93 -169.73 -169.73 -169.73  -65.17  -58.53
  1 A'    2 A'    3 A'    4 A'    1 A"    5 A'    6 A'    7 A'                 
-58.530 -58.530 -37.981 -33.170 -33.163 -33.163 -24.355 -24.352
  2 A"    8 A'    9 A'   10 A'    3 A"   11 A'   12 A'    4 A"                 
-24.352 -24.346 -24.346 -15.730 -15.725  -9.849  -7.464  -7.453
 13 A'    5 A"   14 A'   15 A'   16 A'   17 A'   18 A'    6 A"                 
 -7.453  -7.296  -5.532  -5.516  -5.516  -3.204  -3.199  -3.199
 19 A'   20 A'   21 A'    7 A"   22 A'   23 A'    8 A"   24 A'                 
 -3.187  -3.187  -2.455  -2.449  -2.449  -2.430  -2.430  -1.514
  9 A"   25 A'   26 A'   10 A"   27 A'   11 A"   28 A'   29 A'                 
 -0.976  -0.861  -0.812  -0.671  -0.649  -0.648  -0.422  -0.421
 30 A'   31 A'   32 A'   33 A'   12 A"   34 A'   13 A"   35 A'                 
 -0.420  -0.420  -0.321
 14 A"   36 A'   37 A'                                                         
 -- Virtual --                   
 -0.197   0.090   0.100   0.104   0.115   0.116   0.137   0.160
 38 A'   39 A'   40 A'   15 A"   41 A'   16 A"   42 A'   43 A'                 
  0.177   0.190   0.216   0.255   0.257   0.286   0.289   0.307
 17 A"   44 A'   45 A'   18 A"   46 A'   47 A'   48 A'   19 A"                 
  0.317   0.352   0.457   0.546   0.552   0.557   0.562   0.573
 49 A'   50 A'   51 A'   20 A"   52 A'   21 A"   53 A'   22 A"                 
  0.577   0.608   0.638   0.682   0.761   0.782   0.788   0.790
 54 A'   55 A'   56 A'   57 A'   58 A'   23 A"   59 A'   24 A"                 
  0.804   0.811   0.861   0.906   1.018   1.024   1.113   1.161
 60 A'   61 A'   62 A'   25 A"   63 A'   26 A"   64 A'   65 A'                 
  1.268   1.437   1.491   1.503   1.551   1.931   1.968   1.969
 66 A'   67 A'   27 A"   68 A'   69 A'   28 A"   29 A"   70 A'                 
  1.980   2.302   2.307   2.322   2.457   2.496   2.801   3.184
 71 A'   30 A"   72 A'   73 A'   31 A"   74 A'   75 A'   32 A"                 
  3.207   3.523   4.114   4.146   4.375   4.381   4.432   4.440
 76 A'   77 A'   33 A"   78 A'   34 A"   79 A'   35 A"   36 A"                 
  4.444   4.449   4.509   4.539   4.547   4.550   4.553   4.619
 80 A'   81 A'   82 A'   37 A"   38 A"   83 A'   84 A'   85 A'                 
  4.660   4.688   5.009   6.474   6.482   6.489   7.081   8.204
 86 A'   87 A'   88 A'   39 A"   89 A'   90 A'   91 A'   40 A"                 
  8.209   8.232  28.752  29.469  29.475  29.486  29.821  29.828
 92 A'   93 A'   94 A'   41 A"   95 A'   96 A'   42 A"   43 A"                 
 29.829  29.831  29.854  36.449  37.622  49.370 130.530 130.534
 97 A'   98 A'   99 A'  100 A'  101 A'  102 A'   44 A"  103 A'                 
130.546 154.159 293.880 293.885 293.9281028.2831912.074
104 A'  105 A'   45 A"  106 A'  107 A'  108 A'  109 A'                         

 Beta MOs, Restricted
 -- Occupied --                  
******* -490.04 -180.93 -169.73 -169.73 -169.73  -65.17  -58.53
  1 A'    2 A'    3 A'    4 A'    1 A"    5 A'    6 A'    7 A'                 
-58.530 -58.530 -37.981 -33.170 -33.163 -33.163 -24.355 -24.352
  2 A"    8 A'    9 A'   10 A'    3 A"   11 A'   12 A'    4 A"                 
-24.352 -24.346 -24.346 -15.730 -15.725  -9.849  -7.464  -7.453
 13 A'    5 A"   14 A'   15 A'   16 A'   17 A'   18 A'    6 A"                 
 -7.453  -7.296  -5.532  -5.516  -5.516  -3.204  -3.199  -3.199
 19 A'   20 A'   21 A'    7 A"   22 A'   23 A'    8 A"   24 A'                 
 -3.187  -3.187  -2.455  -2.449  -2.449  -2.430  -2.430  -1.514
  9 A"   25 A'   26 A'   10 A"   27 A'   11 A"   28 A'   29 A'                 
 -0.976  -0.861  -0.812  -0.671  -0.649  -0.648  -0.422  -0.421
 30 A'   31 A'   32 A'   33 A'   12 A"   34 A'   13 A"   35 A'                 
 -0.420  -0.420  -0.321
 14 A"   36 A'   37 A'                                                         
 -- Virtual --                   
 -0.197   0.090   0.100   0.104   0.115   0.116   0.137   0.160
 38 A'   39 A'   40 A'   15 A"   41 A'   16 A"   42 A'   43 A'                 
  0.177   0.190   0.216   0.255   0.257   0.286   0.289   0.307
 17 A"   44 A'   45 A'   18 A"   46 A'   47 A'   48 A'   19 A"                 
  0.317   0.352   0.457   0.546   0.552   0.557   0.562   0.573
 49 A'   50 A'   51 A'   20 A"   52 A'   21 A"   53 A'   22 A"                 
  0.577   0.608   0.638   0.682   0.761   0.782   0.788   0.790
 54 A'   55 A'   56 A'   57 A'   58 A'   23 A"   59 A'   24 A"                 
  0.804   0.811   0.861   0.906   1.018   1.024   1.113   1.161
 60 A'   61 A'   62 A'   25 A"   63 A'   26 A"   64 A'   65 A'                 
  1.268   1.437   1.491   1.503   1.551   1.931   1.968   1.969
 66 A'   67 A'   27 A"   68 A'   69 A'   28 A"   29 A"   70 A'                 
  1.980   2.302   2.307   2.322   2.457   2.496   2.801   3.184
 71 A'   30 A"   72 A'   73 A'   31 A"   74 A'   75 A'   32 A"                 
  3.207   3.523   4.114   4.146   4.375   4.381   4.432   4.440
 76 A'   77 A'   33 A"   78 A'   34 A"   79 A'   35 A"   36 A"                 
  4.444   4.449   4.509   4.539   4.547   4.550   4.553   4.619
 80 A'   81 A'   82 A'   37 A"   38 A"   83 A'   84 A'   85 A'                 
  4.660   4.688   5.009   6.474   6.482   6.489   7.081   8.204
 86 A'   87 A'   88 A'   39 A"   89 A'   90 A'   91 A'   40 A"                 
  8.209   8.232  28.752  29.469  29.475  29.486  29.821  29.828
 92 A'   93 A'   94 A'   41 A"   95 A'   96 A'   42 A"   43 A"                 
 29.829  29.831  29.854  36.449  37.622  49.370 130.530 130.534
 97 A'   98 A'   99 A'  100 A'  101 A'  102 A'   44 A"  103 A'                 
130.546 154.159 293.880 293.885 293.9281028.2831912.074
104 A'  105 A'   45 A"  106 A'  107 A'  108 A'  109 A'                         

 Occupation and symmetry of molecular orbitals

 Point group: Cs (2 irreducible representations).

                           A'   A"    All 
 ------------------------------------------
 All molecular orbitals:
  - Alpha                  109  45    154 
  - Beta                   109  45    154 
 ------------------------------------------
 Alpha orbitals:
  - Frozen occupied        22   7     29  
  - Active occupied        15   7     22  
  - Active virtual         72   31    103 
  - Frozen virtual         0    0     0   
 ------------------------------------------
 Beta orbitals:
  - Frozen occupied        22   7     29  
  - Active occupied        15   7     22  
  - Active virtual         72   31    103 
  - Frozen virtual         0    0     0   
 ------------------------------------------

 Import integrals:   CPU 0.00 s  wall 0.10 s

 Import integrals:   CPU 99.92 s  wall 66.53 s

 MP2 amplitudes:   CPU 0.28 s  wall 0.48 s

Running a double precision version
           CCSD T amplitudes will be solved using DIIS.

           Start     Size      MaxIter   EConv     TConv     
           3         7         100       1.00e-07  1.00e-05  
 ------------------------------------------------------------------------------
           Energy (a.u.)   Ediff      Tdiff       Comment
 ------------------------------------------------------------------------------
         -9598.87753702                           
     1   -9598.78808552   8.95e-02   9.40e-01     
     2   -9598.87443066   8.63e-02   2.59e-01     
     3   -9598.75242118   1.22e-01   4.95e-01     
     4   -9598.85699519   1.05e-01   1.13e+00     Switched to DIIS steps.
     5   -9598.86070713   3.71e-03   1.12e-01     
     6   -9598.86042414   2.83e-04   9.69e-02     
     7   -9598.85964598   7.78e-04   3.27e-03     
     8   -9598.85995902   3.13e-04   8.22e-03     
     9   -9598.86010698   1.48e-04   3.38e-04     
    10   -9598.86009519   1.18e-05   1.66e-03     
    11   -9598.86008879   6.40e-06   5.77e-04     
    12   -9598.86012672   3.79e-05   4.98e-04     
    13   -9598.86012042   6.31e-06   8.42e-04     
    14   -9598.86012589   5.48e-06   3.09e-04     
    15   -9598.86011957   6.32e-06   4.74e-04     
    16   -9598.86012688   7.31e-06   1.41e-04     
    17   -9598.86012693   5.03e-08   4.89e-05     
    18   -9598.86012718   2.50e-07   7.48e-06     
    19   -9598.86012774   5.60e-07   1.80e-05     
    20   -9598.86012739   3.55e-07   2.09e-05     
    21   -9598.86012780   4.11e-07   2.89e-05     
    22   -9598.86012708   7.17e-07   2.02e-06     
    23   -9598.86012830   1.22e-06   3.11e-05     
    24   -9598.86012725   1.05e-06   1.48e-05     
    25   -9598.86012792   6.72e-07   7.90e-06     
    26   -9598.86012771   2.13e-07   7.84e-06     
    27   -9598.86012766   5.27e-08   1.97e-06     
 ------------------------------------------------------------------------------
         -9598.86012766                           CCSD T converged.

End of double precision
 SCF energy                 = -9597.96959624
 MP2 energy                 = -9598.87753702
 CCSD correlation energy     =    -0.89053142
 CCSD total energy           = -9598.86012766

 CCSD  T1^2 = 0.0543  T2^2 = 0.6682  Leading amplitudes:

 Amplitude    Orbitals with energies
  0.1005       37 (A') A                 ->    38 (A') A                  
              -0.3213                         -0.1969                     
  0.1005       37 (A') B                 ->    38 (A') B                  
              -0.3213                         -0.1969                     
  0.0740       34 (A') A                 ->    38 (A') A                  
              -0.6475                         -0.1969                     
  0.0740       34 (A') B                 ->    38 (A') B                  
              -0.6475                         -0.1969                     

 Amplitude    Orbitals with energies
 -0.6335       37 (A') A     37 (A') B   ->    38 (A') A     38 (A') B    
              -0.3213       -0.3213           -0.1969       -0.1969       
  0.6335       37 (A') A     37 (A') B   ->    38 (A') B     38 (A') A    
              -0.3213       -0.3213           -0.1969       -0.1969       
  0.6335       37 (A') B     37 (A') A   ->    38 (A') A     38 (A') B    
              -0.3213       -0.3213           -0.1969       -0.1969       
 -0.6335       37 (A') B     37 (A') A   ->    38 (A') B     38 (A') A    
              -0.3213       -0.3213           -0.1969       -0.1969       

 Computing CCSD intemediates for later calculations in double precision
 Finished.

Running a double precision version
           CCSD Lambda amplitudes will be solved using DIIS.
           Start     Size      MaxIter   EConv     LConv     
           3         7         100       1.00e-07  1.00e-05  
 ------------------------------------------------------------------------------
            Enorm      Ldiff       Comment
 ------------------------------------------------------------------------------
     1     6.81e-01   4.81e-01     
     2     4.91e-01   2.61e-01     
     3     5.67e-01   1.89e-01     
     4     1.87e-01   1.60e-02     Switched to DIIS steps.
     5     1.58e-02   2.13e-02     
     6     6.87e-03   3.08e-03     
     7     1.41e-03   2.24e-04     
     8     8.37e-04   2.31e-04     
     9     6.31e-04   9.63e-05     
    10     5.45e-04   5.33e-06     
    11     5.05e-04   3.67e-05     
    12     4.38e-04   7.08e-05     
    13     4.54e-04   3.59e-05     
    14     2.62e-04   1.97e-04     
    15     1.36e-04   9.89e-05     
    16     5.13e-05   6.16e-05     
    17     2.88e-05   1.38e-05     
    18     1.56e-05   4.93e-06     
    19     9.17e-06   9.13e-07     
    20     5.92e-06   8.31e-07     
    21     6.73e-06   5.89e-07     
    22     3.47e-06   9.70e-07     
    23     2.41e-06   8.67e-07     
    24     2.03e-06   3.11e-08     
    25     1.55e-06   5.22e-07     
    26     1.19e-06   3.99e-07     
    27     9.08e-07   2.72e-07     
    28     6.05e-07   3.21e-07     
    29     4.47e-07   1.94e-07     
    30     3.69e-07   1.31e-07     
    31     1.89e-07   5.63e-08     
    32     1.13e-07   9.69e-08     
    33     8.17e-08   6.54e-09     
 ------------------------------------------------------------------------------
                                   CCSD Lambda converged.

 Computing density matrices in double precision...
           Orbital response amplitudes will be solved using DIIS.
           Start     Size      MaxIter   EConv     LConv     
           3         7         100       1.00e-06  1.00e-06  
 ------------------------------------------------------------------------------
            Enorm      Ldiff       Comment
 ------------------------------------------------------------------------------
     1     2.92e-01   2.01e-01     
     2     4.43e+00   3.89e+00     
     3     6.27e+01   5.43e+01     
     4     4.55e-01   5.81e+01     Switched to DIIS steps.
     5     7.06e-02   3.71e-01     
     6     2.69e-02   9.06e-03     
     7     3.14e-02   3.38e-03     
     8     1.28e-02   1.20e-02     
     9     7.11e-04   5.64e-03     
    10     1.12e-03   4.89e-04     
    11     4.06e-04   2.17e-04     
    12     1.06e-04   9.08e-05     
    13     5.37e-05   3.48e-06     
    14     1.62e-04   2.78e-05     
    15     6.91e-05   1.29e-05     
    16     1.06e-05   1.93e-05     
    17     6.03e-06   2.34e-06     
    18     2.92e-06   2.04e-06     
    19     2.13e-06   4.97e-07     
    20     9.59e-07   2.21e-07     
 ------------------------------------------------------------------------------
                                   Orbital response converged.

 Computing density matrices... Done.
 CCSD calculation:   CPU 2640.51 s  wall 1524.21 s

Current path: /canmo/ccsd/grad/
/g1_bb_aa
/g1_bb_bb
/g1_o1o1
/g1_o1o2
/g1_o1v1
/g1_o2v1
/g1_v1v1
/g1p_bb_aa
/g1p_bb_bb
/g1s_bb_aa
/g1s_bb_bb
/g2_o1o1o1o1
/g2_o1o1o1v1
/g2_o1o1v1v1
/g2_o1v1o1v1
/g2_o1v1v1v1
/g2_v1v1v1v1
/w_bb_aa
/w_bb_bb
 Transferring MO TPDM to AO TPDM
 Transferring g2_o1o1o1o1
 Transferring g2_o1o1o1v1
 Transferring g2_o1o1v1v1
 Transferring g2_o1v1o1v1
 Transferring g2_o1v1v1v1
 Transferring g2_v1v1v1v1
 Adding separable TPDM
 Computing TPDM gradient
 --------------------------------------------------------
 2e gradient
  Atom          X               Y               Z
 --------------------------------------------------------
    1        -33.718498        1.164670        0.000000  
    2         -7.618004      -26.758662       -0.000000  
    3         12.347126       26.092306        0.000000  
    4         28.989376       -0.498314        0.000000  
 --------------------------------------------------------
 --------------------------------------------------------
 Final gradient
  Atom          X               Y               Z
 --------------------------------------------------------
    1        -33.718498        1.164670        0.000000  
    2         -7.618004      -26.758662       -0.000000  
    3         12.347126       26.092306        0.000000  
    4         28.989376       -0.498314        0.000000  
 --------------------------------------------------------
 Analytic gradient from two-electron contribution:   CPU 1575.39 s  wall 906.66 s

 Total ccman2 time:   CPU 4321.37 s  wall 2513.91 s


 --------------------------------------------------------------
             Orbital Energies (a.u.) and Symmetries
 --------------------------------------------------------------

 Alpha MOs, Restricted
 -- Occupied --                  
******* -490.04 -180.93 -169.73 -169.73  -65.17  -58.53  -58.53
  1 A'    2 A'    3 A'    4 A'    5 A'    6 A'    7 A'    8 A'                 
-37.981 -33.170 -33.163 -24.355 -24.352 -24.346 -15.730 -15.725
  9 A'   10 A'   11 A'   12 A'   13 A'   14 A'   15 A'   16 A'                 
 -9.849  -7.464  -7.453  -7.296  -5.532  -5.516-169.733 -58.530
 17 A'   18 A'   19 A'   20 A'   21 A'   22 A'    1 A"    2 A"                 
-33.163 -24.352 -24.346  -7.453  -5.516  -3.204  -3.199  -3.187
  3 A"    4 A"    5 A"    6 A"    7 A"   23 A'   24 A'   25 A'                 
 -2.455  -2.449  -2.430  -1.514  -0.976  -0.861  -0.812  -0.671
 26 A'   27 A'   28 A'   29 A'   30 A'   31 A'   32 A'   33 A'                 
 -0.648  -0.421  -0.420  -0.321  -3.199  -3.187  -2.449  -2.430
 34 A'   35 A'   36 A'   37 A'    8 A"    9 A"   10 A"   11 A"                 
 -0.649  -0.422  -0.420
 12 A"   13 A"   14 A"                                                         
 -- Virtual --                   
 -0.197   0.090   0.100   0.115   0.137   0.160   0.190   0.216
 38 A'   39 A'   40 A'   41 A'   42 A'   43 A'   44 A'   45 A'                 
  0.257   0.286   0.289   0.317   0.352   0.457   0.552   0.562
 46 A'   47 A'   48 A'   49 A'   50 A'   51 A'   52 A'   53 A'                 
  0.577   0.608   0.638   0.682   0.761   0.788   0.804   0.811
 54 A'   55 A'   56 A'   57 A'   58 A'   59 A'   60 A'   61 A'                 
  0.861   1.018   1.113   1.161   1.268   1.437   1.503   1.551
 62 A'   63 A'   64 A'   65 A'   66 A'   67 A'   68 A'   69 A'                 
  1.969   1.980   2.307   2.322   2.496   2.801   3.207   3.523
 70 A'   71 A'   72 A'   73 A'   74 A'   75 A'   76 A'   77 A'                 
  4.146   4.381   4.444   4.449   4.509   4.550   4.553   4.619
 78 A'   79 A'   80 A'   81 A'   82 A'   83 A'   84 A'   85 A'                 
  4.660   4.688   5.009   6.482   6.489   7.081   8.209   8.232
 86 A'   87 A'   88 A'   89 A'   90 A'   91 A'   92 A'   93 A'                 
 28.752  29.475  29.486  29.829  29.831  29.854  36.449  37.622
 94 A'   95 A'   96 A'   97 A'   98 A'   99 A'  100 A'  101 A'                 
 49.370 130.534 130.546 154.159 293.885 293.9281028.2831912.074
102 A'  103 A'  104 A'  105 A'  106 A'  107 A'  108 A'  109 A'                 
  0.104   0.116   0.177   0.255   0.307   0.546   0.557   0.573
 15 A"   16 A"   17 A"   18 A"   19 A"   20 A"   21 A"   22 A"                 
  0.782   0.790   0.906   1.024   1.491   1.931   1.968   2.302
 23 A"   24 A"   25 A"   26 A"   27 A"   28 A"   29 A"   30 A"                 
  2.457   3.184   4.114   4.375   4.432   4.440   4.539   4.547
 31 A"   32 A"   33 A"   34 A"   35 A"   36 A"   37 A"   38 A"                 
  6.474   8.204  29.469  29.821  29.828 130.530 293.880
 39 A"   40 A"   41 A"   42 A"   43 A"   44 A"   45 A"                         

 Beta MOs, Restricted
 -- Occupied --                  
******* -490.04 -180.93 -169.73 -169.73  -65.17  -58.53  -58.53
  1 A'    2 A'    3 A'    4 A'    5 A'    6 A'    7 A'    8 A'                 
-37.981 -33.170 -33.163 -24.355 -24.352 -24.346 -15.730 -15.725
  9 A'   10 A'   11 A'   12 A'   13 A'   14 A'   15 A'   16 A'                 
 -9.849  -7.464  -7.453  -7.296  -5.532  -5.516-169.733 -58.530
 17 A'   18 A'   19 A'   20 A'   21 A'   22 A'    1 A"    2 A"                 
-33.163 -24.352 -24.346  -7.453  -5.516  -3.204  -3.199  -3.187
  3 A"    4 A"    5 A"    6 A"    7 A"   23 A'   24 A'   25 A'                 
 -2.455  -2.449  -2.430  -1.514  -0.976  -0.861  -0.812  -0.671
 26 A'   27 A'   28 A'   29 A'   30 A'   31 A'   32 A'   33 A'                 
 -0.648  -0.421  -0.420  -0.321  -3.199  -3.187  -2.449  -2.430
 34 A'   35 A'   36 A'   37 A'    8 A"    9 A"   10 A"   11 A"                 
 -0.649  -0.422  -0.420
 12 A"   13 A"   14 A"                                                         
 -- Virtual --                   
 -0.197   0.090   0.100   0.115   0.137   0.160   0.190   0.216
 38 A'   39 A'   40 A'   41 A'   42 A'   43 A'   44 A'   45 A'                 
  0.257   0.286   0.289   0.317   0.352   0.457   0.552   0.562
 46 A'   47 A'   48 A'   49 A'   50 A'   51 A'   52 A'   53 A'                 
  0.577   0.608   0.638   0.682   0.761   0.788   0.804   0.811
 54 A'   55 A'   56 A'   57 A'   58 A'   59 A'   60 A'   61 A'                 
  0.861   1.018   1.113   1.161   1.268   1.437   1.503   1.551
 62 A'   63 A'   64 A'   65 A'   66 A'   67 A'   68 A'   69 A'                 
  1.969   1.980   2.307   2.322   2.496   2.801   3.207   3.523
 70 A'   71 A'   72 A'   73 A'   74 A'   75 A'   76 A'   77 A'                 
  4.146   4.381   4.444   4.449   4.509   4.550   4.553   4.619
 78 A'   79 A'   80 A'   81 A'   82 A'   83 A'   84 A'   85 A'                 
  4.660   4.688   5.009   6.482   6.489   7.081   8.209   8.232
 86 A'   87 A'   88 A'   89 A'   90 A'   91 A'   92 A'   93 A'                 
 28.752  29.475  29.486  29.829  29.831  29.854  36.449  37.622
 94 A'   95 A'   96 A'   97 A'   98 A'   99 A'  100 A'  101 A'                 
 49.370 130.534 130.546 154.159 293.885 293.9281028.2831912.074
102 A'  103 A'  104 A'  105 A'  106 A'  107 A'  108 A'  109 A'                 
  0.104   0.116   0.177   0.255   0.307   0.546   0.557   0.573
 15 A"   16 A"   17 A"   18 A"   19 A"   20 A"   21 A"   22 A"                 
  0.782   0.790   0.906   1.024   1.491   1.931   1.968   2.302
 23 A"   24 A"   25 A"   26 A"   27 A"   28 A"   29 A"   30 A"                 
  2.457   3.184   4.114   4.375   4.432   4.440   4.539   4.547
 31 A"   32 A"   33 A"   34 A"   35 A"   36 A"   37 A"   38 A"                 
  6.474   8.204  29.469  29.821  29.828 130.530 293.880
 39 A"   40 A"   41 A"   42 A"   43 A"   44 A"   45 A"                         
 --------------------------------------------------------------

          Ground-State Mulliken Net Atomic Charges

     Atom                 Charge (a.u.)
  ----------------------------------------
      1 I                    -0.015557
      2 N                     0.021250
      3 N                     0.021719
      4 Br                   -0.027412
  ----------------------------------------
  Sum of atomic charges =    -0.000000

 -----------------------------------------------------------------
                    Cartesian Multipole Moments
 -----------------------------------------------------------------
    Charge (ESU x 10^10)
                -0.0000
    Dipole Moment (Debye)
         X      -0.0057      Y       0.0127      Z       0.0000
       Tot       0.0139
    Quadrupole Moments (Debye-Ang)
        XX     -54.5705     XY      -1.5611     YY     -60.1586
        XZ      -0.0000     YZ       0.0000     ZZ     -59.1364
    Octopole Moments (Debye-Ang^2)
       XXX     -15.8673    XXY       1.4654    XYY      -5.7099
       YYY       5.2073    XXZ       0.0000    XYZ      -0.0000
       YYZ       0.0000    XZZ      -6.5337    YZZ       1.7611
       ZZZ       0.0000
    Hexadecapole Moments (Debye-Ang^3)
      XXXX   -2338.7531   XXXY     -25.5521   XXYY    -457.9330
      XYYY       4.9289   YYYY     -94.2708   XXXZ      -0.0000
      XXYZ       0.0000   XYYZ      -0.0000   YYYZ       0.0000
      XXZZ    -457.2081   XYZZ       1.8792   YYZZ     -28.3108
      XZZZ      -0.0000   YZZZ       0.0000   ZZZZ     -76.9769
 -----------------------------------------------------------------
 DrvMan completing analytic gradient of the correlated energy
 Correlated dipole moment
            1
    1  -0.0022569
    2   0.0049788
    3   0.0000000
 Energy read as -9598.860127659
 Full Analytical Gradient: (in a.u., or Hartree/Bohr)
             1             2             3             4
    1   -0.01002538    0.00284012   -0.00477319    0.01195846
    2    0.00113301   -0.00622791    0.00645363   -0.00135873
    3    0.00000000   -0.00000000    0.00000000   -0.00000000
 Gradient time:  CPU 0.42 s  wall 6.25 s
 Geometry Optimization Parameters
   NAtoms,    NIC,     NZ,  NCons,   NDum,   NFix, NCnnct, MaxDiis
        4      14       4       0       0       0       0       0

 Cartesian Hessian Update
 Hessian Updated using BFGS Update


** GEOMETRY OPTIMIZATION IN DELOCALIZED INTERNAL COORDINATES **
   Searching for a Minimum

   Optimization Cycle:   8

                       Coordinates (Angstroms)
     ATOM                X               Y               Z
      1  I         2.6152537718   -0.0565891718    0.0000000000
      2  N        -0.2552766368    0.4944206878    0.0000000000
      3  N        -0.8012907686   -0.4645146295    0.0000000000
      4  Br       -3.4367403202   -0.0115995957    0.0000000000
   Point Group: cs    Number of degrees of freedom:     5


   Energy is  -9598.860127659

 Hessian Updated using BFGS Update

  5 Hessian modes will be used to form the next step
  Hessian Eigenvalues:
     0.008315    0.069813    0.160019    0.247753    0.876491

 Minimum Search - Taking Simple RFO Step
 Searching for Lamda that Minimizes Along All modes
 Value Taken    Lamda =  -0.01224636
 Calculated Step too Large.  Step scaled by  0.392708
 Step Taken.  Stepsize is  0.300000

                             Maximum     Tolerance    Cnvgd?
         Gradient           0.015067      0.000300      NO
         Displacement       0.234091      0.001200      NO
         Energy change     -0.005137      0.000001      NO


 New Cartesian Coordinates Obtained by Inverse Iteration

 Displacement from previous Coordinates is:  0.319230
 ----------------------------------------------------------------
             Standard Nuclear Orientation (Angstroms)
    I     Atom           X                Y                Z
 ----------------------------------------------------------------
    1      I       2.7337830229    -0.0606212009     0.0000000000
    2      N      -0.2495515750     0.4959469691     0.0000000000
    3      N      -0.8057916170    -0.4572518726     0.0000000000
    4      Br     -3.5564937847    -0.0163566050     0.0000000000
 ----------------------------------------------------------------
 Molecular Point Group                 Cs    NOp =  2
 Largest Abelian Subgroup              Cs    NOp =  2
 Nuclear Repulsion Energy =   384.6385179518 hartrees
 There are       51 alpha and       51 beta electrons
 Applying Cartesian multipole field
    Component          Value
    ---------          -----
     (2,0,0)        1.00000E-11
     (0,2,0)        2.00000E-11
     (0,0,2)       -3.00000E-11
 Nucleus-field energy     =     0.0000000304 hartrees
 Requested basis set is 6-311++G(d,p)
 There are 55 shells and 154 basis functions
 A cutoff of  1.0D-14 yielded   1091 shell pairs
 There are      9223 function pairs (     10416 Cartesian)
 Smallest overlap matrix eigenvalue = 1.74E-04
 Guess MOs from SCF MO coefficient file

 -----------------------------------------------------------------------
  General SCF calculation program by
  Eric Jon Sundstrom, Paul Horn, Yuezhi Mao, Dmitri Zuev, Alec White,
  David Stuck, Shaama M.S., Shane Yost, Joonho Lee, David Small,
  Daniel Levine, Susi Lehtola, Hugh Burton, Evgeny Epifanovsky
 -----------------------------------------------------------------------
 Hartree-Fock
 using 4 threads for integral computing
 -------------------------------------------------------
 OpenMP Integral computing Module                
 Release: version 2.0, May 2017, Q-Chem Inc. Pleasanton 
 -------------------------------------------------------
 A restricted SCF calculation will be
 performed using DIIS
 SCF converges when DIIS error is below 1.0e-08
 ---------------------------------------
  Cycle       Energy         DIIS error
 ---------------------------------------
    1   -9597.9650656157      3.67e-04  
    2   -9597.9659133135      1.10e-04  
    3   -9597.9660901497      5.61e-05  
    4   -9597.9661091612      6.75e-05  
    5   -9597.9661327183      2.56e-05  
    6   -9597.9661368525      6.21e-06  
    7   -9597.9661372903      2.74e-06  
    8   -9597.9661374258      1.85e-06  
    9   -9597.9661375437      1.35e-06  
   10   -9597.9661376520      1.12e-06  
   11   -9597.9661378363      7.60e-07  
   12   -9597.9661379502      2.88e-07  
   13   -9597.9661379584      1.39e-07  
   14   -9597.9661379590      5.96e-08  
   15   -9597.9661379593      3.32e-08  
   16   -9597.9661379593      2.76e-08  
   17   -9597.9661379593      2.20e-08  
   18   -9597.9661379595      1.18e-08  
   19   -9597.9661379595      2.10e-09  Convergence criterion met
 ---------------------------------------
 SCF time:   CPU 22.49s  wall 12.00s 
 SCF   energy in the final basis set =    -9597.9661379595
 Total energy in the final basis set =    -9597.9661379595


 ------------------------------------------------------------------------------

   CCMAN2: suite of methods based on coupled cluster
           and equation of motion theories.

   Components:
   * libvmm-1.3-trunk
     by Evgeny Epifanovsky, Ilya Kaliman.
   * libtensor-2.5-trunk
     by Evgeny Epifanovsky, Michael Wormit, Dmitry Zuev, Sam Manzer, 
        Ilya Kaliman.
   * libcc-2.5-trunk
     by Evgeny Epifanovsky, Arik Landau, Tomasz Kus, Kirill Khistyaev, 
        Dmitry Zuev, Prashant Manohar, Xintian Feng, Anna Krylov, 
        Matthew Goldey, Alec White, Thomas Jagau, Kaushik Nanda, 
        Anastasia Gunina, Alexander Kunitsa, Joonho Lee.

   CCMAN original authors:
   Anna I. Krylov, C. David Sherrill, Steven R. Gwaltney,
   Edward F. C. Byrd (2000)
   Sergey V. Levchenko, Lyudmila V. Slipchenko, Tao Wang,
   Ana-Maria C. Cristian (2003)
   Piotr A. Pieniazek, C. Melania Oana, Evgeny Epifanovsky (2007)
   Prashant Manohar (2009)

 ------------------------------------------------------------------------------


 Allocating and initializing 3808MB of RAM...
 Calculation will run on 4 cores.


 Alpha MOs, Restricted
 -- Occupied --                  
******* -490.04 -180.93 -169.74 -169.73 -169.73  -65.17  -58.53
  1 A'    2 A'    3 A'    4 A'    1 A"    5 A'    6 A'    7 A'                 
-58.530 -58.530 -37.983 -33.172 -33.165 -33.165 -24.357 -24.354
  2 A"    8 A'    9 A'   10 A'    3 A"   11 A'   12 A'    4 A"                 
-24.354 -24.348 -24.348 -15.724 -15.719  -9.849  -7.464  -7.454
 13 A'    5 A"   14 A'   15 A'   16 A'   17 A'   18 A'    6 A"                 
 -7.453  -7.298  -5.534  -5.518  -5.518  -3.204  -3.199  -3.199
 19 A'   20 A'   21 A'    7 A"   22 A'   23 A'    8 A"   24 A'                 
 -3.187  -3.187  -2.457  -2.451  -2.451  -2.432  -2.432  -1.507
  9 A"   25 A'   26 A'   10 A"   27 A'   11 A"   28 A'   29 A'                 
 -0.973  -0.859  -0.809  -0.666  -0.644  -0.642  -0.422  -0.422
 30 A'   31 A'   32 A'   33 A'   12 A"   34 A'   13 A"   35 A'                 
 -0.420  -0.420  -0.318
 14 A"   36 A'   37 A'                                                         
 -- Virtual --                   
 -0.207   0.093   0.101   0.107   0.115   0.116   0.138   0.159
 38 A'   39 A'   40 A'   15 A"   41 A'   16 A"   42 A'   43 A'                 
  0.176   0.189   0.217   0.254   0.258   0.284   0.292   0.305
 17 A"   44 A'   45 A'   46 A'   18 A"   47 A'   48 A'   19 A"                 
  0.318   0.352   0.450   0.544   0.551   0.554   0.565   0.574
 49 A'   50 A'   51 A'   20 A"   52 A'   21 A"   53 A'   22 A"                 
  0.579   0.603   0.631   0.683   0.761   0.784   0.784   0.790
 54 A'   55 A'   56 A'   57 A'   58 A'   59 A'   23 A"   24 A"                 
  0.801   0.812   0.851   0.907   1.000   1.024   1.111   1.160
 60 A'   61 A'   62 A'   25 A"   63 A'   26 A"   64 A'   65 A'                 
  1.246   1.435   1.488   1.500   1.544   1.935   1.969   1.973
 66 A'   67 A'   27 A"   68 A'   69 A'   28 A"   70 A'   29 A"                 
  1.975   2.302   2.307   2.322   2.462   2.481   2.805   3.188
 71 A'   30 A"   72 A'   73 A'   31 A"   74 A'   75 A'   32 A"                 
  3.209   3.527   4.117   4.145   4.371   4.381   4.428   4.438
 76 A'   77 A'   33 A"   78 A'   79 A'   34 A"   35 A"   36 A"                 
  4.440   4.442   4.496   4.536   4.546   4.546   4.551   4.612
 80 A'   81 A'   82 A'   37 A"   83 A'   38 A"   84 A'   85 A'                 
  4.640   4.688   5.000   6.471   6.478   6.483   7.071   8.204
 86 A'   87 A'   88 A'   39 A"   89 A'   90 A'   91 A'   40 A"                 
  8.208   8.225  28.735  29.467  29.472  29.480  29.818  29.826
 92 A'   93 A'   94 A'   41 A"   95 A'   96 A'   42 A"   43 A"                 
 29.826  29.828  29.845  36.450  37.627  49.363 130.528 130.532
 97 A'   98 A'   99 A'  100 A'  101 A'  102 A'   44 A"  103 A'                 
130.542 154.145 293.879 293.883 293.9211028.2731912.059
104 A'  105 A'   45 A"  106 A'  107 A'  108 A'  109 A'                         

 Beta MOs, Restricted
 -- Occupied --                  
******* -490.04 -180.93 -169.74 -169.73 -169.73  -65.17  -58.53
  1 A'    2 A'    3 A'    4 A'    1 A"    5 A'    6 A'    7 A'                 
-58.530 -58.530 -37.983 -33.172 -33.165 -33.165 -24.357 -24.354
  2 A"    8 A'    9 A'   10 A'    3 A"   11 A'   12 A'    4 A"                 
-24.354 -24.348 -24.348 -15.724 -15.719  -9.849  -7.464  -7.454
 13 A'    5 A"   14 A'   15 A'   16 A'   17 A'   18 A'    6 A"                 
 -7.453  -7.298  -5.534  -5.518  -5.518  -3.204  -3.199  -3.199
 19 A'   20 A'   21 A'    7 A"   22 A'   23 A'    8 A"   24 A'                 
 -3.187  -3.187  -2.457  -2.451  -2.451  -2.432  -2.432  -1.507
  9 A"   25 A'   26 A'   10 A"   27 A'   11 A"   28 A'   29 A'                 
 -0.973  -0.859  -0.809  -0.666  -0.644  -0.642  -0.422  -0.422
 30 A'   31 A'   32 A'   33 A'   12 A"   34 A'   13 A"   35 A'                 
 -0.420  -0.420  -0.318
 14 A"   36 A'   37 A'                                                         
 -- Virtual --                   
 -0.207   0.093   0.101   0.107   0.115   0.116   0.138   0.159
 38 A'   39 A'   40 A'   15 A"   41 A'   16 A"   42 A'   43 A'                 
  0.176   0.189   0.217   0.254   0.258   0.284   0.292   0.305
 17 A"   44 A'   45 A'   46 A'   18 A"   47 A'   48 A'   19 A"                 
  0.318   0.352   0.450   0.544   0.551   0.554   0.565   0.574
 49 A'   50 A'   51 A'   20 A"   52 A'   21 A"   53 A'   22 A"                 
  0.579   0.603   0.631   0.683   0.761   0.784   0.784   0.790
 54 A'   55 A'   56 A'   57 A'   58 A'   59 A'   23 A"   24 A"                 
  0.801   0.812   0.851   0.907   1.000   1.024   1.111   1.160
 60 A'   61 A'   62 A'   25 A"   63 A'   26 A"   64 A'   65 A'                 
  1.246   1.435   1.488   1.500   1.544   1.935   1.969   1.973
 66 A'   67 A'   27 A"   68 A'   69 A'   28 A"   70 A'   29 A"                 
  1.975   2.302   2.307   2.322   2.462   2.481   2.805   3.188
 71 A'   30 A"   72 A'   73 A'   31 A"   74 A'   75 A'   32 A"                 
  3.209   3.527   4.117   4.145   4.371   4.381   4.428   4.438
 76 A'   77 A'   33 A"   78 A'   79 A'   34 A"   35 A"   36 A"                 
  4.440   4.442   4.496   4.536   4.546   4.546   4.551   4.612
 80 A'   81 A'   82 A'   37 A"   83 A'   38 A"   84 A'   85 A'                 
  4.640   4.688   5.000   6.471   6.478   6.483   7.071   8.204
 86 A'   87 A'   88 A'   39 A"   89 A'   90 A'   91 A'   40 A"                 
  8.208   8.225  28.735  29.467  29.472  29.480  29.818  29.826
 92 A'   93 A'   94 A'   41 A"   95 A'   96 A'   42 A"   43 A"                 
 29.826  29.828  29.845  36.450  37.627  49.363 130.528 130.532
 97 A'   98 A'   99 A'  100 A'  101 A'  102 A'   44 A"  103 A'                 
130.542 154.145 293.879 293.883 293.9211028.2731912.059
104 A'  105 A'   45 A"  106 A'  107 A'  108 A'  109 A'                         

 Occupation and symmetry of molecular orbitals

 Point group: Cs (2 irreducible representations).

                           A'   A"    All 
 ------------------------------------------
 All molecular orbitals:
  - Alpha                  109  45    154 
  - Beta                   109  45    154 
 ------------------------------------------
 Alpha orbitals:
  - Frozen occupied        22   7     29  
  - Active occupied        15   7     22  
  - Active virtual         72   31    103 
  - Frozen virtual         0    0     0   
 ------------------------------------------
 Beta orbitals:
  - Frozen occupied        22   7     29  
  - Active occupied        15   7     22  
  - Active virtual         72   31    103 
  - Frozen virtual         0    0     0   
 ------------------------------------------

 Import integrals:   CPU 0.00 s  wall 0.00 s

 Import integrals:   CPU 99.18 s  wall 82.56 s

 MP2 amplitudes:   CPU 0.27 s  wall 0.47 s

Running a double precision version
           CCSD T amplitudes will be solved using DIIS.

           Start     Size      MaxIter   EConv     TConv     
           3         7         100       1.00e-07  1.00e-05  
 ------------------------------------------------------------------------------
           Energy (a.u.)   Ediff      Tdiff       Comment
 ------------------------------------------------------------------------------
         -9598.89117637                           
     1   -9598.77177062   1.19e-01   8.43e-01     
     2   -9598.87853727   1.07e-01   4.32e-01     
     3   -9598.57660551   3.02e-01   1.21e+00     
     4   -9598.86345773   2.87e-01   2.14e+00     Switched to DIIS steps.
     5   -9598.86815843   4.70e-03   1.56e-01     
     6   -9598.86978555   1.63e-03   1.18e-01     
     7   -9598.86426852   5.52e-03   2.89e-01     
     8   -9598.86381563   4.53e-04   8.41e-03     
     9   -9598.86439768   5.82e-04   1.22e-02     
    10   -9598.86438568   1.20e-05   1.99e-03     
    11   -9598.86435800   2.77e-05   3.08e-04     
    12   -9598.86440871   5.07e-05   6.70e-04     
    13   -9598.86441601   7.30e-06   8.32e-04     
    14   -9598.86441941   3.40e-06   1.03e-03     
    15   -9598.86442873   9.32e-06   5.15e-04     
    16   -9598.86443375   5.02e-06   1.34e-04     
    17   -9598.86443199   1.76e-06   3.51e-05     
    18   -9598.86443630   4.30e-06   3.57e-05     
    19   -9598.86443487   1.43e-06   2.53e-05     
    20   -9598.86443645   1.58e-06   8.09e-06     
    21   -9598.86443596   4.91e-07   3.07e-05     
    22   -9598.86443632   3.62e-07   1.32e-05     
    23   -9598.86443603   2.91e-07   3.63e-05     
    24   -9598.86443585   1.79e-07   1.47e-05     
    25   -9598.86443693   1.08e-06   1.58e-05     
    26   -9598.86443548   1.44e-06   3.20e-06     
    27   -9598.86443675   1.26e-06   1.71e-05     
    28   -9598.86443651   2.37e-07   6.24e-06     
    29   -9598.86443653   2.14e-08   7.81e-07     
 ------------------------------------------------------------------------------
         -9598.86443653                           CCSD T converged.

End of double precision
 SCF energy                 = -9597.96613796
 MP2 energy                 = -9598.89117637
 CCSD correlation energy     =    -0.89829857
 CCSD total energy           = -9598.86443653

 CCSD  T1^2 = 0.0579  T2^2 = 0.7283  Leading amplitudes:

 Amplitude    Orbitals with energies
 -0.1065       37 (A') A                 ->    38 (A') A                  
              -0.3176                         -0.2067                     
 -0.1065       37 (A') B                 ->    38 (A') B                  
              -0.3176                         -0.2067                     
 -0.0696       34 (A') A                 ->    38 (A') A                  
              -0.6424                         -0.2067                     
 -0.0696       34 (A') B                 ->    38 (A') B                  
              -0.6424                         -0.2067                     

 Amplitude    Orbitals with energies
 -0.6799       37 (A') A     37 (A') B   ->    38 (A') A     38 (A') B    
              -0.3176       -0.3176           -0.2067       -0.2067       
  0.6799       37 (A') A     37 (A') B   ->    38 (A') B     38 (A') A    
              -0.3176       -0.3176           -0.2067       -0.2067       
  0.6799       37 (A') B     37 (A') A   ->    38 (A') A     38 (A') B    
              -0.3176       -0.3176           -0.2067       -0.2067       
 -0.6799       37 (A') B     37 (A') A   ->    38 (A') B     38 (A') A    
              -0.3176       -0.3176           -0.2067       -0.2067       

 Computing CCSD intemediates for later calculations in double precision
 Finished.

Running a double precision version
           CCSD Lambda amplitudes will be solved using DIIS.
           Start     Size      MaxIter   EConv     LConv     
           3         7         100       1.00e-07  1.00e-05  
 ------------------------------------------------------------------------------
            Enorm      Ldiff       Comment
 ------------------------------------------------------------------------------
     1     8.66e-01   5.99e-01     
     2     7.65e-01   4.37e-01     
     3     9.94e-01   3.07e-01     
     4     3.58e-01   4.61e-03     Switched to DIIS steps.
     5     1.78e-02   3.24e-02     
     6     8.29e-03   2.17e-03     
     7     1.69e-03   2.39e-04     
     8     1.12e-03   1.14e-04     
     9     1.00e-03   6.35e-05     
    10     8.96e-04   4.61e-05     
    11     8.56e-04   1.13e-04     
    12     7.22e-04   3.23e-04     
    13     7.33e-04   1.31e-04     
    14     3.85e-04   5.16e-04     
    15     2.13e-04   3.37e-04     
    16     8.60e-05   1.37e-04     
    17     5.70e-05   5.63e-05     
    18     3.59e-05   2.05e-05     
    19     3.11e-05   9.56e-06     
    20     2.47e-05   4.46e-06     
    21     2.94e-05   6.43e-07     
    22     2.04e-05   8.02e-06     
    23     1.82e-05   8.37e-07     
    24     1.68e-05   3.29e-06     
    25     1.37e-05   5.88e-07     
    26     1.04e-05   2.60e-06     
    27     6.53e-06   1.02e-06     
    28     4.15e-06   2.40e-06     
    29     4.11e-06   9.32e-07     
    30     1.67e-06   8.51e-07     
    31     9.56e-07   4.04e-07     
    32     5.52e-07   3.98e-07     
    33     3.63e-07   4.22e-09     
    34     3.23e-07   5.24e-08     
    35     2.65e-07   3.61e-08     
    36     2.48e-07   4.00e-08     
    37     2.21e-07   5.74e-08     
    38     2.10e-07   2.04e-08     
    39     1.63e-07   1.12e-07     
    40     1.55e-07   1.66e-09     
    41     1.35e-07   5.47e-08     
    42     1.17e-07   4.20e-08     
    43     1.13e-07   2.47e-08     
    44     9.17e-08   1.89e-08     
 ------------------------------------------------------------------------------
                                   CCSD Lambda converged.

 Computing density matrices in double precision...
           Orbital response amplitudes will be solved using DIIS.
           Start     Size      MaxIter   EConv     LConv     
           3         7         100       1.00e-06  1.00e-06  
 ------------------------------------------------------------------------------
            Enorm      Ldiff       Comment
 ------------------------------------------------------------------------------
     1     3.82e-01   2.96e-01     
     2     8.31e+00   7.58e+00     
     3     1.65e+02   1.50e+02     
     4     1.40e+01   1.42e+02     Switched to DIIS steps.
     5     9.08e-01   1.43e+01     
     6     5.14e-01   3.54e-01     
     7     4.49e-02   4.33e-01     
     8     4.91e-02   1.22e-02     
     9     1.84e-02   2.38e-02     
    10     4.18e-03   4.70e-03     
    11     1.66e-03   7.08e-04     
    12     8.48e-04   2.20e-04     
    13     6.09e-04   1.51e-04     
    14     7.10e-04   2.16e-05     
    15     6.90e-04   1.24e-04     
    16     9.57e-04   2.02e-04     
    17     4.59e-04   5.12e-05     
    18     6.89e-04   2.09e-04     
    19     2.98e-04   1.04e-04     
    20     1.39e-04   7.59e-05     
    21     5.13e-05   1.03e-05     
    22     1.40e-04   1.50e-05     
    23     9.16e-05   2.41e-05     
    24     1.28e-04   2.35e-05     
    25     1.19e-04   2.09e-05     
    26     6.09e-06   5.09e-06     
    27     1.55e-05   6.17e-06     
    28     1.59e-05   1.97e-06     
    29     1.79e-05   3.62e-08     
    30     1.63e-05   1.70e-06     
    31     1.32e-05   1.02e-06     
    32     1.43e-05   7.83e-07     
    33     1.41e-05   1.49e-07     
    34     4.48e-05   1.81e-05     
    35     6.88e-05   5.53e-07     
    36     3.90e-05   6.56e-06     
    37     7.66e-06   7.32e-06     
    38     4.96e-06   9.82e-07     
    39     5.05e-06   2.06e-07     
    40     1.32e-05   2.81e-06     
    41     3.36e-06   1.93e-06     
    42     4.50e-06   5.98e-07     
    43     5.32e-06   8.00e-07     
    44     8.55e-06   2.04e-06     
    45     8.97e-06   7.09e-07     
    46     6.59e-06   1.17e-06     
    47     1.68e-06   2.71e-06     
    48     2.32e-06   3.43e-07     
    49     2.55e-06   5.55e-07     
    50     9.84e-06   7.33e-07     
    51     1.02e-05   2.08e-06     
    52     3.96e-06   1.80e-07     
    53     1.74e-06   1.43e-06     
    54     5.92e-07   4.62e-07     
 ------------------------------------------------------------------------------
                                   Orbital response converged.

 Computing density matrices... Done.
 CCSD calculation:   CPU 3081.25 s  wall 1676.82 s

Current path: /canmo/ccsd/grad/
/g1_bb_aa
/g1_bb_bb
/g1_o1o1
/g1_o1o2
/g1_o1v1
/g1_o2v1
/g1_v1v1
/g1p_bb_aa
/g1p_bb_bb
/g1s_bb_aa
/g1s_bb_bb
/g2_o1o1o1o1
/g2_o1o1o1v1
/g2_o1o1v1v1
/g2_o1v1o1v1
/g2_o1v1v1v1
/g2_v1v1v1v1
/w_bb_aa
/w_bb_bb
 Transferring MO TPDM to AO TPDM
 Transferring g2_o1o1o1o1
 Transferring g2_o1o1o1v1
 Transferring g2_o1o1v1v1
 Transferring g2_o1v1o1v1
 Transferring g2_o1v1v1v1
 Transferring g2_v1v1v1v1
 Adding separable TPDM
 Computing TPDM gradient
 --------------------------------------------------------
 2e gradient
  Atom          X               Y               Z
 --------------------------------------------------------
    1        -31.432724        1.092517        0.000000  
    2         -8.087485      -26.125848       -0.000000  
    3         12.557458       25.433138       -0.000000  
    4         26.962752       -0.399807        0.000000  
 --------------------------------------------------------
 --------------------------------------------------------
 Final gradient
  Atom          X               Y               Z
 --------------------------------------------------------
    1        -31.432724        1.092517        0.000000  
    2         -8.087485      -26.125848       -0.000000  
    3         12.557458       25.433138       -0.000000  
    4         26.962752       -0.399807        0.000000  
 --------------------------------------------------------
 Analytic gradient from two-electron contribution:   CPU 1536.16 s  wall 848.02 s

 Total ccman2 time:   CPU 4723.01 s  wall 2616.93 s


 --------------------------------------------------------------
             Orbital Energies (a.u.) and Symmetries
 --------------------------------------------------------------

 Alpha MOs, Restricted
 -- Occupied --                  
******* -490.04 -180.93 -169.74 -169.73  -65.17  -58.53  -58.53
  1 A'    2 A'    3 A'    4 A'    5 A'    6 A'    7 A'    8 A'                 
-37.983 -33.172 -33.165 -24.357 -24.354 -24.348 -15.724 -15.719
  9 A'   10 A'   11 A'   12 A'   13 A'   14 A'   15 A'   16 A'                 
 -9.849  -7.464  -7.453  -7.298  -5.534  -5.518-169.735 -58.530
 17 A'   18 A'   19 A'   20 A'   21 A'   22 A'    1 A"    2 A"                 
-33.165 -24.354 -24.348  -7.454  -5.518  -3.204  -3.199  -3.187
  3 A"    4 A"    5 A"    6 A"    7 A"   23 A'   24 A'   25 A'                 
 -2.457  -2.451  -2.432  -1.507  -0.973  -0.859  -0.809  -0.666
 26 A'   27 A'   28 A'   29 A'   30 A'   31 A'   32 A'   33 A'                 
 -0.642  -0.422  -0.420  -0.318  -3.199  -3.187  -2.451  -2.432
 34 A'   35 A'   36 A'   37 A'    8 A"    9 A"   10 A"   11 A"                 
 -0.644  -0.422  -0.420
 12 A"   13 A"   14 A"                                                         
 -- Virtual --                   
 -0.207   0.093   0.101   0.115   0.138   0.159   0.189   0.217
 38 A'   39 A'   40 A'   41 A'   42 A'   43 A'   44 A'   45 A'                 
  0.254   0.284   0.292   0.318   0.352   0.450   0.551   0.565
 46 A'   47 A'   48 A'   49 A'   50 A'   51 A'   52 A'   53 A'                 
  0.579   0.603   0.631   0.683   0.761   0.784   0.801   0.812
 54 A'   55 A'   56 A'   57 A'   58 A'   59 A'   60 A'   61 A'                 
  0.851   1.000   1.111   1.160   1.246   1.435   1.500   1.544
 62 A'   63 A'   64 A'   65 A'   66 A'   67 A'   68 A'   69 A'                 
  1.969   1.975   2.307   2.322   2.481   2.805   3.209   3.527
 70 A'   71 A'   72 A'   73 A'   74 A'   75 A'   76 A'   77 A'                 
  4.145   4.371   4.440   4.442   4.496   4.546   4.551   4.612
 78 A'   79 A'   80 A'   81 A'   82 A'   83 A'   84 A'   85 A'                 
  4.640   4.688   5.000   6.478   6.483   7.071   8.208   8.225
 86 A'   87 A'   88 A'   89 A'   90 A'   91 A'   92 A'   93 A'                 
 28.735  29.472  29.480  29.826  29.828  29.845  36.450  37.627
 94 A'   95 A'   96 A'   97 A'   98 A'   99 A'  100 A'  101 A'                 
 49.363 130.532 130.542 154.145 293.883 293.9211028.2731912.059
102 A'  103 A'  104 A'  105 A'  106 A'  107 A'  108 A'  109 A'                 
  0.107   0.116   0.176   0.258   0.305   0.544   0.554   0.574
 15 A"   16 A"   17 A"   18 A"   19 A"   20 A"   21 A"   22 A"                 
  0.784   0.790   0.907   1.024   1.488   1.935   1.973   2.302
 23 A"   24 A"   25 A"   26 A"   27 A"   28 A"   29 A"   30 A"                 
  2.462   3.188   4.117   4.381   4.428   4.438   4.536   4.546
 31 A"   32 A"   33 A"   34 A"   35 A"   36 A"   37 A"   38 A"                 
  6.471   8.204  29.467  29.818  29.826 130.528 293.879
 39 A"   40 A"   41 A"   42 A"   43 A"   44 A"   45 A"                         

 Beta MOs, Restricted
 -- Occupied --                  
******* -490.04 -180.93 -169.74 -169.73  -65.17  -58.53  -58.53
  1 A'    2 A'    3 A'    4 A'    5 A'    6 A'    7 A'    8 A'                 
-37.983 -33.172 -33.165 -24.357 -24.354 -24.348 -15.724 -15.719
  9 A'   10 A'   11 A'   12 A'   13 A'   14 A'   15 A'   16 A'                 
 -9.849  -7.464  -7.453  -7.298  -5.534  -5.518-169.735 -58.530
 17 A'   18 A'   19 A'   20 A'   21 A'   22 A'    1 A"    2 A"                 
-33.165 -24.354 -24.348  -7.454  -5.518  -3.204  -3.199  -3.187
  3 A"    4 A"    5 A"    6 A"    7 A"   23 A'   24 A'   25 A'                 
 -2.457  -2.451  -2.432  -1.507  -0.973  -0.859  -0.809  -0.666
 26 A'   27 A'   28 A'   29 A'   30 A'   31 A'   32 A'   33 A'                 
 -0.642  -0.422  -0.420  -0.318  -3.199  -3.187  -2.451  -2.432
 34 A'   35 A'   36 A'   37 A'    8 A"    9 A"   10 A"   11 A"                 
 -0.644  -0.422  -0.420
 12 A"   13 A"   14 A"                                                         
 -- Virtual --                   
 -0.207   0.093   0.101   0.115   0.138   0.159   0.189   0.217
 38 A'   39 A'   40 A'   41 A'   42 A'   43 A'   44 A'   45 A'                 
  0.254   0.284   0.292   0.318   0.352   0.450   0.551   0.565
 46 A'   47 A'   48 A'   49 A'   50 A'   51 A'   52 A'   53 A'                 
  0.579   0.603   0.631   0.683   0.761   0.784   0.801   0.812
 54 A'   55 A'   56 A'   57 A'   58 A'   59 A'   60 A'   61 A'                 
  0.851   1.000   1.111   1.160   1.246   1.435   1.500   1.544
 62 A'   63 A'   64 A'   65 A'   66 A'   67 A'   68 A'   69 A'                 
  1.969   1.975   2.307   2.322   2.481   2.805   3.209   3.527
 70 A'   71 A'   72 A'   73 A'   74 A'   75 A'   76 A'   77 A'                 
  4.145   4.371   4.440   4.442   4.496   4.546   4.551   4.612
 78 A'   79 A'   80 A'   81 A'   82 A'   83 A'   84 A'   85 A'                 
  4.640   4.688   5.000   6.478   6.483   7.071   8.208   8.225
 86 A'   87 A'   88 A'   89 A'   90 A'   91 A'   92 A'   93 A'                 
 28.735  29.472  29.480  29.826  29.828  29.845  36.450  37.627
 94 A'   95 A'   96 A'   97 A'   98 A'   99 A'  100 A'  101 A'                 
 49.363 130.532 130.542 154.145 293.883 293.9211028.2731912.059
102 A'  103 A'  104 A'  105 A'  106 A'  107 A'  108 A'  109 A'                 
  0.107   0.116   0.176   0.258   0.305   0.544   0.554   0.574
 15 A"   16 A"   17 A"   18 A"   19 A"   20 A"   21 A"   22 A"                 
  0.784   0.790   0.907   1.024   1.488   1.935   1.973   2.302
 23 A"   24 A"   25 A"   26 A"   27 A"   28 A"   29 A"   30 A"                 
  2.462   3.188   4.117   4.381   4.428   4.438   4.536   4.546
 31 A"   32 A"   33 A"   34 A"   35 A"   36 A"   37 A"   38 A"                 
  6.471   8.204  29.467  29.818  29.826 130.528 293.879
 39 A"   40 A"   41 A"   42 A"   43 A"   44 A"   45 A"                         
 --------------------------------------------------------------

          Ground-State Mulliken Net Atomic Charges

     Atom                 Charge (a.u.)
  ----------------------------------------
      1 I                    -0.014084
      2 N                     0.015447
      3 N                     0.017481
      4 Br                   -0.018844
  ----------------------------------------
  Sum of atomic charges =    -0.000000

 -----------------------------------------------------------------
                    Cartesian Multipole Moments
 -----------------------------------------------------------------
    Charge (ESU x 10^10)
                -0.0000
    Dipole Moment (Debye)
         X      -0.0731      Y       0.0120      Z       0.0000
       Tot       0.0741
    Quadrupole Moments (Debye-Ang)
        XX     -54.2221     XY      -1.7568     YY     -60.1303
        XZ      -0.0000     YZ       0.0000     ZZ     -59.1587
    Octopole Moments (Debye-Ang^2)
       XXX     -20.7815    XXY       1.4927    XYY      -6.9384
       YYY       5.6726    XXZ       0.0000    XYZ      -0.0000
       YYZ       0.0000    XZZ      -7.8138    YZZ       1.9247
       ZZZ       0.0000
    Hexadecapole Moments (Debye-Ang^3)
      XXXX   -2514.2811   XXXY     -31.5966   XXYY    -492.0675
      XYYY       5.1181   YYYY     -94.1455   XXXZ      -0.0000
      XXYZ       0.0000   XYYZ      -0.0000   YYYZ       0.0000
      XXZZ    -491.9026   XYZZ       1.9550   YYZZ     -28.3101
      XZZZ      -0.0000   YZZZ       0.0000   ZZZZ     -77.0314
 -----------------------------------------------------------------
 DrvMan completing analytic gradient of the correlated energy
 Correlated dipole moment
            1
    1  -0.0287646
    2   0.0047058
    3   0.0000000
 Energy read as -9598.864436530
 Full Analytical Gradient: (in a.u., or Hartree/Bohr)
             1             2             3             4
    1   -0.00806871    0.00408427   -0.00534074    0.00932518
    2    0.00086559   -0.00147772    0.00154417   -0.00093203
    3    0.00000000   -0.00000000    0.00000000   -0.00000000
 Gradient time:  CPU 0.50 s  wall 6.46 s
 Geometry Optimization Parameters
   NAtoms,    NIC,     NZ,  NCons,   NDum,   NFix, NCnnct, MaxDiis
        4      14       4       0       0       0       0       0

 Cartesian Hessian Update
 Hessian Updated using BFGS Update


** GEOMETRY OPTIMIZATION IN DELOCALIZED INTERNAL COORDINATES **
   Searching for a Minimum

   Optimization Cycle:   9

                       Coordinates (Angstroms)
     ATOM                X               Y               Z
      1  I         2.7337830229   -0.0606212009    0.0000000000
      2  N        -0.2495515750    0.4959469691    0.0000000000
      3  N        -0.8057916170   -0.4572518726    0.0000000000
      4  Br       -3.5564937847   -0.0163566050    0.0000000000
   Point Group: cs    Number of degrees of freedom:     5


   Energy is  -9598.864436530

 Hessian Updated using BFGS Update

  5 Hessian modes will be used to form the next step
  Hessian Eigenvalues:
     0.010693    0.068560    0.158512    0.247536    0.893414

 Minimum Search - Taking Simple RFO Step
 Searching for Lamda that Minimizes Along All modes
 Value Taken    Lamda =  -0.00839348
 Calculated Step too Large.  Step scaled by  0.455519
 Step Taken.  Stepsize is  0.300000

                             Maximum     Tolerance    Cnvgd?
         Gradient           0.010923      0.000300      NO
         Displacement       0.232924      0.001200      NO
         Energy change     -0.004309      0.000001      NO


 New Cartesian Coordinates Obtained by Inverse Iteration

 Displacement from previous Coordinates is:  0.324172
 ----------------------------------------------------------------
             Standard Nuclear Orientation (Angstroms)
    I     Atom           X                Y                Z
 ----------------------------------------------------------------
    1      I       2.8542669978    -0.0613807409     0.0000000000
    2      N      -0.2422336990     0.4918638560     0.0000000000
    3      N      -0.8121670547    -0.4501621915     0.0000000000
    4      Br     -3.6779201979    -0.0186036329     0.0000000000
 ----------------------------------------------------------------
 Molecular Point Group                 Cs    NOp =  2
 Largest Abelian Subgroup              Cs    NOp =  2
 Nuclear Repulsion Energy =   371.5463575714 hartrees
 There are       51 alpha and       51 beta electrons
 Applying Cartesian multipole field
    Component          Value
    ---------          -----
     (2,0,0)        1.00000E-11
     (0,2,0)        2.00000E-11
     (0,0,2)       -3.00000E-11
 Nucleus-field energy     =     0.0000000327 hartrees
 Requested basis set is 6-311++G(d,p)
 There are 55 shells and 154 basis functions
 A cutoff of  1.0D-14 yielded   1083 shell pairs
 There are      9156 function pairs (     10337 Cartesian)
 Smallest overlap matrix eigenvalue = 1.72E-04
 Guess MOs from SCF MO coefficient file

 -----------------------------------------------------------------------
  General SCF calculation program by
  Eric Jon Sundstrom, Paul Horn, Yuezhi Mao, Dmitri Zuev, Alec White,
  David Stuck, Shaama M.S., Shane Yost, Joonho Lee, David Small,
  Daniel Levine, Susi Lehtola, Hugh Burton, Evgeny Epifanovsky
 -----------------------------------------------------------------------
 Hartree-Fock
 using 4 threads for integral computing
 -------------------------------------------------------
 OpenMP Integral computing Module                
 Release: version 2.0, May 2017, Q-Chem Inc. Pleasanton 
 -------------------------------------------------------
 A restricted SCF calculation will be
 performed using DIIS
 SCF converges when DIIS error is below 1.0e-08
 ---------------------------------------
  Cycle       Energy         DIIS error
 ---------------------------------------
    1   -9597.9625830926      3.79e-04  
    2   -9597.9633709367      1.12e-04  
    3   -9597.9635184706      6.44e-05  
    4   -9597.9635118553      9.56e-05  
    5   -9597.9635614924      1.74e-05  
    6   -9597.9635641415      5.60e-06  
    7   -9597.9635643640      2.41e-06  
    8   -9597.9635644096      1.15e-06  
    9   -9597.9635644380      6.98e-07  
   10   -9597.9635644608      5.74e-07  
   11   -9597.9635644915      4.93e-07  
   12   -9597.9635645471      3.18e-07  
   13   -9597.9635645718      1.51e-07  
   14   -9597.9635645745      6.22e-08  
   15   -9597.9635645747      2.29e-08  
   16   -9597.9635645748      1.49e-08  
   17   -9597.9635645749      1.28e-08  
   18   -9597.9635645748      1.03e-08  
   19   -9597.9635645749      3.72e-09  Convergence criterion met
 ---------------------------------------
 SCF time:   CPU 22.19s  wall 12.00s 
 SCF   energy in the final basis set =    -9597.9635645749
 Total energy in the final basis set =    -9597.9635645749


 ------------------------------------------------------------------------------

   CCMAN2: suite of methods based on coupled cluster
           and equation of motion theories.

   Components:
   * libvmm-1.3-trunk
     by Evgeny Epifanovsky, Ilya Kaliman.
   * libtensor-2.5-trunk
     by Evgeny Epifanovsky, Michael Wormit, Dmitry Zuev, Sam Manzer, 
        Ilya Kaliman.
   * libcc-2.5-trunk
     by Evgeny Epifanovsky, Arik Landau, Tomasz Kus, Kirill Khistyaev, 
        Dmitry Zuev, Prashant Manohar, Xintian Feng, Anna Krylov, 
        Matthew Goldey, Alec White, Thomas Jagau, Kaushik Nanda, 
        Anastasia Gunina, Alexander Kunitsa, Joonho Lee.

   CCMAN original authors:
   Anna I. Krylov, C. David Sherrill, Steven R. Gwaltney,
   Edward F. C. Byrd (2000)
   Sergey V. Levchenko, Lyudmila V. Slipchenko, Tao Wang,
   Ana-Maria C. Cristian (2003)
   Piotr A. Pieniazek, C. Melania Oana, Evgeny Epifanovsky (2007)
   Prashant Manohar (2009)

 ------------------------------------------------------------------------------


 Allocating and initializing 3808MB of RAM...
 Calculation will run on 4 cores.


 Alpha MOs, Restricted
 -- Occupied --                  
******* -490.04 -180.93 -169.74 -169.74 -169.74  -65.17  -58.53
  1 A'    2 A'    3 A'    4 A'    1 A"    5 A'    6 A'    7 A'                 
-58.530 -58.530 -37.984 -33.174 -33.167 -33.167 -24.358 -24.356
  2 A"    8 A'    9 A'   10 A'    3 A"   11 A'   12 A'    4 A"                 
-24.356 -24.349 -24.349 -15.717 -15.713  -9.850  -7.464  -7.454
 13 A'    5 A"   14 A'   15 A'   16 A'   17 A'   18 A'    6 A"                 
 -7.454  -7.299  -5.536  -5.519  -5.519  -3.204  -3.200  -3.200
 19 A'   20 A'   21 A'    7 A"   22 A'   23 A'    8 A"   24 A'                 
 -3.187  -3.187  -2.458  -2.452  -2.452  -2.433  -2.433  -1.503
  9 A"   25 A'   26 A'   10 A"   27 A'   11 A"   28 A'   29 A'                 
 -0.972  -0.858  -0.805  -0.662  -0.640  -0.639  -0.423  -0.423
 30 A'   31 A'   32 A'   33 A'   12 A"   34 A'   13 A"   35 A'                 
 -0.420  -0.420  -0.315
 14 A"   36 A'   37 A'                                                         
 -- Virtual --                   
 -0.214   0.096   0.102   0.111   0.116   0.116   0.138   0.158
 38 A'   39 A'   40 A'   15 A"   41 A'   16 A"   42 A'   43 A'                 
  0.175   0.187   0.218   0.251   0.261   0.281   0.296   0.304
 17 A"   44 A'   45 A'   46 A'   18 A"   47 A'   48 A'   19 A"                 
  0.318   0.351   0.445   0.543   0.549   0.552   0.564   0.574
 49 A'   50 A'   51 A'   20 A"   52 A'   21 A"   53 A'   22 A"                 
  0.585   0.597   0.625   0.687   0.759   0.785   0.785   0.791
 54 A'   55 A'   56 A'   57 A'   58 A'   59 A'   23 A"   24 A"                 
  0.797   0.816   0.847   0.908   0.983   1.026   1.106   1.163
 60 A'   61 A'   62 A'   25 A"   63 A'   26 A"   64 A'   65 A'                 
  1.229   1.439   1.486   1.497   1.533   1.938   1.962   1.980
 66 A'   67 A'   27 A"   68 A'   69 A'   28 A"   70 A'   29 A"                 
  1.980   2.301   2.306   2.318   2.469   2.479   2.811   3.196
 71 A'   30 A"   72 A'   73 A'   31 A"   74 A'   75 A'   32 A"                 
  3.213   3.536   4.122   4.147   4.365   4.389   4.424   4.436
 76 A'   77 A'   33 A"   78 A'   79 A'   34 A"   35 A"   36 A"                 
  4.436   4.439   4.479   4.533   4.543   4.546   4.549   4.606
 80 A'   81 A'   82 A'   37 A"   83 A'   38 A"   84 A'   85 A'                 
  4.621   4.694   4.984   6.469   6.476   6.478   7.063   8.204
 86 A'   87 A'   88 A'   39 A"   89 A'   90 A'   91 A'   40 A"                 
  8.207   8.219  28.722  29.465  29.470  29.476  29.817  29.823
 92 A'   93 A'   94 A'   41 A"   95 A'   96 A'   42 A"   97 A'                 
 29.825  29.826  29.838  36.452  37.650  49.357 130.526 130.530
 43 A"   98 A'   99 A'  100 A'  101 A'  102 A'   44 A"  103 A'                 
130.538 154.133 293.879 293.882 293.9151028.2661912.047
104 A'  105 A'   45 A"  106 A'  107 A'  108 A'  109 A'                         

 Beta MOs, Restricted
 -- Occupied --                  
******* -490.04 -180.93 -169.74 -169.74 -169.74  -65.17  -58.53
  1 A'    2 A'    3 A'    4 A'    1 A"    5 A'    6 A'    7 A'                 
-58.530 -58.530 -37.984 -33.174 -33.167 -33.167 -24.358 -24.356
  2 A"    8 A'    9 A'   10 A'    3 A"   11 A'   12 A'    4 A"                 
-24.356 -24.349 -24.349 -15.717 -15.713  -9.850  -7.464  -7.454
 13 A'    5 A"   14 A'   15 A'   16 A'   17 A'   18 A'    6 A"                 
 -7.454  -7.299  -5.536  -5.519  -5.519  -3.204  -3.200  -3.200
 19 A'   20 A'   21 A'    7 A"   22 A'   23 A'    8 A"   24 A'                 
 -3.187  -3.187  -2.458  -2.452  -2.452  -2.433  -2.433  -1.503
  9 A"   25 A'   26 A'   10 A"   27 A'   11 A"   28 A'   29 A'                 
 -0.972  -0.858  -0.805  -0.662  -0.640  -0.639  -0.423  -0.423
 30 A'   31 A'   32 A'   33 A'   12 A"   34 A'   13 A"   35 A'                 
 -0.420  -0.420  -0.315
 14 A"   36 A'   37 A'                                                         
 -- Virtual --                   
 -0.214   0.096   0.102   0.111   0.116   0.116   0.138   0.158
 38 A'   39 A'   40 A'   15 A"   41 A'   16 A"   42 A'   43 A'                 
  0.175   0.187   0.218   0.251   0.261   0.281   0.296   0.304
 17 A"   44 A'   45 A'   46 A'   18 A"   47 A'   48 A'   19 A"                 
  0.318   0.351   0.445   0.543   0.549   0.552   0.564   0.574
 49 A'   50 A'   51 A'   20 A"   52 A'   21 A"   53 A'   22 A"                 
  0.585   0.597   0.625   0.687   0.759   0.785   0.785   0.791
 54 A'   55 A'   56 A'   57 A'   58 A'   59 A'   23 A"   24 A"                 
  0.797   0.816   0.847   0.908   0.983   1.026   1.106   1.163
 60 A'   61 A'   62 A'   25 A"   63 A'   26 A"   64 A'   65 A'                 
  1.229   1.439   1.486   1.497   1.533   1.938   1.962   1.980
 66 A'   67 A'   27 A"   68 A'   69 A'   28 A"   70 A'   29 A"                 
  1.980   2.301   2.306   2.318   2.469   2.479   2.811   3.196
 71 A'   30 A"   72 A'   73 A'   31 A"   74 A'   75 A'   32 A"                 
  3.213   3.536   4.122   4.147   4.365   4.389   4.424   4.436
 76 A'   77 A'   33 A"   78 A'   79 A'   34 A"   35 A"   36 A"                 
  4.436   4.439   4.479   4.533   4.543   4.546   4.549   4.606
 80 A'   81 A'   82 A'   37 A"   83 A'   38 A"   84 A'   85 A'                 
  4.621   4.694   4.984   6.469   6.476   6.478   7.063   8.204
 86 A'   87 A'   88 A'   39 A"   89 A'   90 A'   91 A'   40 A"                 
  8.207   8.219  28.722  29.465  29.470  29.476  29.817  29.823
 92 A'   93 A'   94 A'   41 A"   95 A'   96 A'   42 A"   97 A'                 
 29.825  29.826  29.838  36.452  37.650  49.357 130.526 130.530
 43 A"   98 A'   99 A'  100 A'  101 A'  102 A'   44 A"  103 A'                 
130.538 154.133 293.879 293.882 293.9151028.2661912.047
104 A'  105 A'   45 A"  106 A'  107 A'  108 A'  109 A'                         

 Occupation and symmetry of molecular orbitals

 Point group: Cs (2 irreducible representations).

                           A'   A"    All 
 ------------------------------------------
 All molecular orbitals:
  - Alpha                  109  45    154 
  - Beta                   109  45    154 
 ------------------------------------------
 Alpha orbitals:
  - Frozen occupied        22   7     29  
  - Active occupied        15   7     22  
  - Active virtual         72   31    103 
  - Frozen virtual         0    0     0   
 ------------------------------------------
 Beta orbitals:
  - Frozen occupied        22   7     29  
  - Active occupied        15   7     22  
  - Active virtual         72   31    103 
  - Frozen virtual         0    0     0   
 ------------------------------------------

 Import integrals:   CPU 0.00 s  wall 0.00 s

 Import integrals:   CPU 97.87 s  wall 67.46 s

 MP2 amplitudes:   CPU 0.26 s  wall 0.42 s

Running a double precision version
           CCSD T amplitudes will be solved using DIIS.

           Start     Size      MaxIter   EConv     TConv     
           3         7         100       1.00e-07  1.00e-05  
 ------------------------------------------------------------------------------
           Energy (a.u.)   Ediff      Tdiff       Comment
 ------------------------------------------------------------------------------
         -9598.90520741                           
     1   -9598.74658099   1.59e-01   6.67e-01     
     2   -9598.86749276   1.21e-01   5.89e-01     
     3   -9598.25338900   6.14e-01   2.16e+00     
     4   -9598.87347179   6.20e-01   3.38e+00     Switched to DIIS steps.
     5   -9598.87493688   1.47e-03   1.48e-01     
     6   -9598.86489370   1.00e-02   3.37e-01     
     7   -9598.87007723   5.18e-03   4.17e-02     
     8   -9598.86545422   4.62e-03   3.87e-02     
     9   -9598.86795940   2.51e-03   5.29e-02     
    10   -9598.86771426   2.45e-04   8.01e-03     
    11   -9598.86765029   6.40e-05   5.13e-04     
    12   -9598.86773684   8.66e-05   3.60e-05     
    13   -9598.86776419   2.73e-05   5.45e-04     
    14   -9598.86770326   6.09e-05   6.79e-04     
    15   -9598.86778280   7.95e-05   1.05e-03     
    16   -9598.86776734   1.55e-05   8.85e-04     
    17   -9598.86776021   7.13e-06   3.13e-04     
    18   -9598.86777220   1.20e-05   1.02e-04     
    19   -9598.86777143   7.69e-07   4.88e-05     
    20   -9598.86777395   2.52e-06   1.22e-05     
    21   -9598.86777199   1.96e-06   2.47e-05     
    22   -9598.86777422   2.22e-06   7.91e-06     
    23   -9598.86777043   3.79e-06   1.62e-05     
    24   -9598.86777286   2.43e-06   1.88e-05     
    25   -9598.86777300   1.41e-07   1.95e-05     
    26   -9598.86777111   1.90e-06   2.16e-05     
    27   -9598.86777295   1.85e-06   2.80e-05     
    28   -9598.86777296   9.66e-09   2.24e-05     
    29   -9598.86777328   3.21e-07   1.10e-05     
    30   -9598.86777293   3.50e-07   1.89e-06     
    31   -9598.86777336   4.31e-07   3.48e-06     
    32   -9598.86777309   2.72e-07   2.28e-06     
    33   -9598.86777311   1.67e-08   2.25e-06     
 ------------------------------------------------------------------------------
         -9598.86777311                           CCSD T converged.

End of double precision
 SCF energy                 = -9597.96356457
 MP2 energy                 = -9598.90520741
 CCSD correlation energy     =    -0.90420853
 CCSD total energy           = -9598.86777311

 CCSD  T1^2 = 0.0594  T2^2 = 0.7769  Leading amplitudes:

 Amplitude    Orbitals with energies
  0.1099       37 (A') A                 ->    38 (A') A                  
              -0.3146                         -0.2143                     
  0.1099       37 (A') B                 ->    38 (A') B                  
              -0.3146                         -0.2143                     
 -0.0623       34 (A') A                 ->    38 (A') A                  
              -0.6391                         -0.2143                     
 -0.0623       34 (A') B                 ->    38 (A') B                  
              -0.6391                         -0.2143                     

 Amplitude    Orbitals with energies
 -0.7151       37 (A') A     37 (A') B   ->    38 (A') A     38 (A') B    
              -0.3146       -0.3146           -0.2143       -0.2143       
  0.7151       37 (A') A     37 (A') B   ->    38 (A') B     38 (A') A    
              -0.3146       -0.3146           -0.2143       -0.2143       
  0.7151       37 (A') B     37 (A') A   ->    38 (A') A     38 (A') B    
              -0.3146       -0.3146           -0.2143       -0.2143       
 -0.7151       37 (A') B     37 (A') A   ->    38 (A') B     38 (A') A    
              -0.3146       -0.3146           -0.2143       -0.2143       

 Computing CCSD intemediates for later calculations in double precision
 Finished.

Running a double precision version
           CCSD Lambda amplitudes will be solved using DIIS.
           Start     Size      MaxIter   EConv     LConv     
           3         7         100       1.00e-07  1.00e-05  
 ------------------------------------------------------------------------------
            Enorm      Ldiff       Comment
 ------------------------------------------------------------------------------
     1     1.05e+00   7.05e-01     
     2     1.11e+00   6.66e-01     
     3     1.60e+00   3.98e-01     
     4     6.08e-01   6.77e-02     Switched to DIIS steps.
     5     1.94e-02   2.43e-02     
     6     9.23e-03   1.24e-03     
     7     2.12e-03   8.07e-04     
     8     1.50e-03   1.74e-05     
     9     1.47e-03   7.85e-06     
    10     1.34e-03   1.01e-04     
    11     1.27e-03   2.85e-04     
    12     1.07e-03   1.01e-03     
    13     1.01e-03   3.80e-04     
    14     4.50e-04   1.05e-03     
    15     2.56e-04   6.42e-04     
    16     1.21e-04   1.64e-04     
    17     9.29e-05   1.27e-04     
    18     6.43e-05   5.41e-05     
    19     6.03e-05   2.87e-05     
    20     4.97e-05   1.10e-05     
    21     6.21e-05   9.58e-07     
    22     4.11e-05   1.79e-05     
    23     3.78e-05   1.84e-06     
    24     3.57e-05   7.23e-06     
    25     2.84e-05   4.72e-06     
    26     1.91e-05   1.25e-05     
    27     1.17e-05   4.27e-06     
    28     6.93e-06   6.77e-06     
    29     9.28e-06   1.67e-06     
    30     3.16e-06   2.54e-06     
    31     2.30e-06   4.29e-07     
    32     1.75e-06   1.24e-06     
    33     1.38e-06   1.20e-07     
    34     1.16e-06   7.88e-07     
    35     8.68e-07   6.13e-07     
    36     7.91e-07   3.78e-07     
    37     6.92e-07   5.10e-07     
    38     5.72e-07   1.82e-07     
    39     3.18e-07   7.50e-07     
    40     2.80e-07   6.13e-08     
    41     1.65e-07   2.81e-07     
    42     1.22e-07   9.46e-08     
    43     1.10e-07   3.41e-08     
    44     8.95e-08   2.29e-08     
 ------------------------------------------------------------------------------
                                   CCSD Lambda converged.

 Computing density matrices in double precision...
           Orbital response amplitudes will be solved using DIIS.
           Start     Size      MaxIter   EConv     LConv     
           3         7         100       1.00e-06  1.00e-06  
 ------------------------------------------------------------------------------
            Enorm      Ldiff       Comment
 ------------------------------------------------------------------------------
     1     5.67e-01   4.86e-01     
     2     1.60e+01   1.50e+01     
     3     4.70e+02   4.40e+02     
     4     1.12e+02   3.38e+02     Switched to DIIS steps.
     5     1.17e+00   1.16e+02     
     6     1.37e+00   1.82e-01     
     7     1.05e-01   1.27e+00     
     8     1.37e-01   4.66e-02     
     9     5.94e-02   6.27e-02     
    10     2.31e-02   1.70e-02     
    11     7.73e-03   1.07e-02     
    12     2.25e-03   4.67e-03     
    13     2.95e-03   3.67e-04     
    14     1.86e-03   3.76e-05     
    15     1.29e-03   1.08e-06     
    16     2.68e-04   2.78e-04     
    17     2.22e-04   6.73e-05     
    18     9.15e-05   3.86e-06     
    19     7.91e-05   1.77e-05     
    20     6.11e-05   2.32e-05     
    21     1.28e-04   4.14e-06     
    22     3.04e-04   2.63e-05     
    23     2.87e-04   2.08e-05     
    24     1.94e-04   3.44e-05     
    25     6.11e-05   8.72e-05     
    26     3.79e-05   3.00e-06     
    27     2.71e-05   2.32e-06     
    28     6.62e-05   1.94e-05     
    29     4.79e-05   3.90e-06     
    30     6.28e-05   2.91e-05     
    31     3.74e-05   9.15e-06     
    32     8.19e-06   5.31e-06     
    33     8.07e-06   2.35e-07     
    34     3.90e-06   9.45e-07     
    35     1.44e-06   1.80e-08     
    36     9.32e-07   1.62e-06     
    37     2.23e-07   3.12e-07     
 ------------------------------------------------------------------------------
                                   Orbital response converged.

 Computing density matrices... Done.
 CCSD calculation:   CPU 3303.98 s  wall 1866.63 s

Current path: /canmo/ccsd/grad/
/g1_bb_aa
/g1_bb_bb
/g1_o1o1
/g1_o1o2
/g1_o1v1
/g1_o2v1
/g1_v1v1
/g1p_bb_aa
/g1p_bb_bb
/g1s_bb_aa
/g1s_bb_bb
/g2_o1o1o1o1
/g2_o1o1o1v1
/g2_o1o1v1v1
/g2_o1v1o1v1
/g2_o1v1v1v1
/g2_v1v1v1v1
/w_bb_aa
/w_bb_bb
 Transferring MO TPDM to AO TPDM
 Transferring g2_o1o1o1o1
 Transferring g2_o1o1o1v1
 Transferring g2_o1o1v1v1
 Transferring g2_o1v1o1v1
 Transferring g2_o1v1v1v1
 Transferring g2_v1v1v1v1
 Adding separable TPDM
 Computing TPDM gradient
 --------------------------------------------------------
 2e gradient
  Atom          X               Y               Z
 --------------------------------------------------------
    1        -29.372741        1.001803       -0.000000  
    2         -8.559053      -25.414542       -0.000000  
    3         12.800611       24.755260        0.000000  
    4         25.131182       -0.342520        0.000000  
 --------------------------------------------------------
 --------------------------------------------------------
 Final gradient
  Atom          X               Y               Z
 --------------------------------------------------------
    1        -29.372741        1.001803       -0.000000  
    2         -8.559053      -25.414542       -0.000000  
    3         12.800611       24.755260        0.000000  
    4         25.131182       -0.342520        0.000000  
 --------------------------------------------------------
 Analytic gradient from two-electron contribution:   CPU 1541.11 s  wall 858.71 s

 Total ccman2 time:   CPU 4948.86 s  wall 2806.98 s


 --------------------------------------------------------------
             Orbital Energies (a.u.) and Symmetries
 --------------------------------------------------------------

 Alpha MOs, Restricted
 -- Occupied --                  
******* -490.04 -180.93 -169.74 -169.74  -65.17  -58.53  -58.53
  1 A'    2 A'    3 A'    4 A'    5 A'    6 A'    7 A'    8 A'                 
-37.984 -33.174 -33.167 -24.358 -24.356 -24.349 -15.717 -15.713
  9 A'   10 A'   11 A'   12 A'   13 A'   14 A'   15 A'   16 A'                 
 -9.850  -7.464  -7.454  -7.299  -5.536  -5.519-169.736 -58.530
 17 A'   18 A'   19 A'   20 A'   21 A'   22 A'    1 A"    2 A"                 
-33.167 -24.356 -24.349  -7.454  -5.519  -3.204  -3.200  -3.187
  3 A"    4 A"    5 A"    6 A"    7 A"   23 A'   24 A'   25 A'                 
 -2.458  -2.452  -2.433  -1.503  -0.972  -0.858  -0.805  -0.662
 26 A'   27 A'   28 A'   29 A'   30 A'   31 A'   32 A'   33 A'                 
 -0.639  -0.423  -0.420  -0.315  -3.200  -3.187  -2.452  -2.433
 34 A'   35 A'   36 A'   37 A'    8 A"    9 A"   10 A"   11 A"                 
 -0.640  -0.423  -0.420
 12 A"   13 A"   14 A"                                                         
 -- Virtual --                   
 -0.214   0.096   0.102   0.116   0.138   0.158   0.187   0.218
 38 A'   39 A'   40 A'   41 A'   42 A'   43 A'   44 A'   45 A'                 
  0.251   0.281   0.296   0.318   0.351   0.445   0.549   0.564
 46 A'   47 A'   48 A'   49 A'   50 A'   51 A'   52 A'   53 A'                 
  0.585   0.597   0.625   0.687   0.759   0.785   0.797   0.816
 54 A'   55 A'   56 A'   57 A'   58 A'   59 A'   60 A'   61 A'                 
  0.847   0.983   1.106   1.163   1.229   1.439   1.497   1.533
 62 A'   63 A'   64 A'   65 A'   66 A'   67 A'   68 A'   69 A'                 
  1.962   1.980   2.306   2.318   2.479   2.811   3.213   3.536
 70 A'   71 A'   72 A'   73 A'   74 A'   75 A'   76 A'   77 A'                 
  4.147   4.365   4.436   4.439   4.479   4.543   4.549   4.606
 78 A'   79 A'   80 A'   81 A'   82 A'   83 A'   84 A'   85 A'                 
  4.621   4.694   4.984   6.476   6.478   7.063   8.207   8.219
 86 A'   87 A'   88 A'   89 A'   90 A'   91 A'   92 A'   93 A'                 
 28.722  29.470  29.476  29.823  29.826  29.838  36.452  37.650
 94 A'   95 A'   96 A'   97 A'   98 A'   99 A'  100 A'  101 A'                 
 49.357 130.530 130.538 154.133 293.882 293.9151028.2661912.047
102 A'  103 A'  104 A'  105 A'  106 A'  107 A'  108 A'  109 A'                 
  0.111   0.116   0.175   0.261   0.304   0.543   0.552   0.574
 15 A"   16 A"   17 A"   18 A"   19 A"   20 A"   21 A"   22 A"                 
  0.785   0.791   0.908   1.026   1.486   1.938   1.980   2.301
 23 A"   24 A"   25 A"   26 A"   27 A"   28 A"   29 A"   30 A"                 
  2.469   3.196   4.122   4.389   4.424   4.436   4.533   4.546
 31 A"   32 A"   33 A"   34 A"   35 A"   36 A"   37 A"   38 A"                 
  6.469   8.204  29.465  29.817  29.825 130.526 293.879
 39 A"   40 A"   41 A"   42 A"   43 A"   44 A"   45 A"                         

 Beta MOs, Restricted
 -- Occupied --                  
******* -490.04 -180.93 -169.74 -169.74  -65.17  -58.53  -58.53
  1 A'    2 A'    3 A'    4 A'    5 A'    6 A'    7 A'    8 A'                 
-37.984 -33.174 -33.167 -24.358 -24.356 -24.349 -15.717 -15.713
  9 A'   10 A'   11 A'   12 A'   13 A'   14 A'   15 A'   16 A'                 
 -9.850  -7.464  -7.454  -7.299  -5.536  -5.519-169.736 -58.530
 17 A'   18 A'   19 A'   20 A'   21 A'   22 A'    1 A"    2 A"                 
-33.167 -24.356 -24.349  -7.454  -5.519  -3.204  -3.200  -3.187
  3 A"    4 A"    5 A"    6 A"    7 A"   23 A'   24 A'   25 A'                 
 -2.458  -2.452  -2.433  -1.503  -0.972  -0.858  -0.805  -0.662
 26 A'   27 A'   28 A'   29 A'   30 A'   31 A'   32 A'   33 A'                 
 -0.639  -0.423  -0.420  -0.315  -3.200  -3.187  -2.452  -2.433
 34 A'   35 A'   36 A'   37 A'    8 A"    9 A"   10 A"   11 A"                 
 -0.640  -0.423  -0.420
 12 A"   13 A"   14 A"                                                         
 -- Virtual --                   
 -0.214   0.096   0.102   0.116   0.138   0.158   0.187   0.218
 38 A'   39 A'   40 A'   41 A'   42 A'   43 A'   44 A'   45 A'                 
  0.251   0.281   0.296   0.318   0.351   0.445   0.549   0.564
 46 A'   47 A'   48 A'   49 A'   50 A'   51 A'   52 A'   53 A'                 
  0.585   0.597   0.625   0.687   0.759   0.785   0.797   0.816
 54 A'   55 A'   56 A'   57 A'   58 A'   59 A'   60 A'   61 A'                 
  0.847   0.983   1.106   1.163   1.229   1.439   1.497   1.533
 62 A'   63 A'   64 A'   65 A'   66 A'   67 A'   68 A'   69 A'                 
  1.962   1.980   2.306   2.318   2.479   2.811   3.213   3.536
 70 A'   71 A'   72 A'   73 A'   74 A'   75 A'   76 A'   77 A'                 
  4.147   4.365   4.436   4.439   4.479   4.543   4.549   4.606
 78 A'   79 A'   80 A'   81 A'   82 A'   83 A'   84 A'   85 A'                 
  4.621   4.694   4.984   6.476   6.478   7.063   8.207   8.219
 86 A'   87 A'   88 A'   89 A'   90 A'   91 A'   92 A'   93 A'                 
 28.722  29.470  29.476  29.823  29.826  29.838  36.452  37.650
 94 A'   95 A'   96 A'   97 A'   98 A'   99 A'  100 A'  101 A'                 
 49.357 130.530 130.538 154.133 293.882 293.9151028.2661912.047
102 A'  103 A'  104 A'  105 A'  106 A'  107 A'  108 A'  109 A'                 
  0.111   0.116   0.175   0.261   0.304   0.543   0.552   0.574
 15 A"   16 A"   17 A"   18 A"   19 A"   20 A"   21 A"   22 A"                 
  0.785   0.791   0.908   1.026   1.486   1.938   1.980   2.301
 23 A"   24 A"   25 A"   26 A"   27 A"   28 A"   29 A"   30 A"                 
  2.469   3.196   4.122   4.389   4.424   4.436   4.533   4.546
 31 A"   32 A"   33 A"   34 A"   35 A"   36 A"   37 A"   38 A"                 
  6.469   8.204  29.465  29.817  29.825 130.526 293.879
 39 A"   40 A"   41 A"   42 A"   43 A"   44 A"   45 A"                         
 --------------------------------------------------------------

          Ground-State Mulliken Net Atomic Charges

     Atom                 Charge (a.u.)
  ----------------------------------------
      1 I                    -0.011823
      2 N                     0.011190
      3 N                     0.013444
      4 Br                   -0.012811
  ----------------------------------------
  Sum of atomic charges =    -0.000000

 -----------------------------------------------------------------
                    Cartesian Multipole Moments
 -----------------------------------------------------------------
    Charge (ESU x 10^10)
                -0.0000
    Dipole Moment (Debye)
         X      -0.1049      Y       0.0096      Z       0.0000
       Tot       0.1053
    Quadrupole Moments (Debye-Ang)
        XX     -53.9753     XY      -1.9750     YY     -60.0793
        XZ      -0.0000     YZ       0.0000     ZZ     -59.1674
    Octopole Moments (Debye-Ang^2)
       XXX     -25.2425    XXY       1.4411    XYY      -8.1641
       YYY       5.8003    XXZ       0.0000    XYZ      -0.0000
       YYZ      -0.0000    XZZ      -9.0955    YZZ       1.9719
       ZZZ      -0.0000
    Hexadecapole Moments (Debye-Ang^3)
      XXXX   -2702.3090   XXXY     -39.5766   XXYY    -528.0084
      XYYY       4.9757   YYYY     -93.7088   XXXZ      -0.0000
      XXYZ       0.0000   XYYZ      -0.0000   YYYZ       0.0000
      XXZZ    -528.6179   XYZZ       1.9192   YYZZ     -28.2527
      XZZZ      -0.0000   YZZZ       0.0000   ZZZZ     -77.0575
 -----------------------------------------------------------------
 DrvMan completing analytic gradient of the correlated energy
 Correlated dipole moment
            1
    1  -0.0412728
    2   0.0037915
    3   0.0000000
 Energy read as -9598.867773108
 Full Analytical Gradient: (in a.u., or Hartree/Bohr)
             1             2             3             4
    1   -0.00619776    0.00006685   -0.00080521    0.00693613
    2    0.00060463   -0.00574588    0.00573640   -0.00059516
    3    0.00000000   -0.00000000    0.00000000   -0.00000000
 Gradient time:  CPU 0.42 s  wall 5.36 s
 Geometry Optimization Parameters
   NAtoms,    NIC,     NZ,  NCons,   NDum,   NFix, NCnnct, MaxDiis
        4      14       4       0       0       0       0       0

 Cartesian Hessian Update
 Hessian Updated using BFGS Update


** GEOMETRY OPTIMIZATION IN DELOCALIZED INTERNAL COORDINATES **
   Searching for a Minimum

   Optimization Cycle:  10

                       Coordinates (Angstroms)
     ATOM                X               Y               Z
      1  I         2.8542669978   -0.0613807409    0.0000000000
      2  N        -0.2422336990    0.4918638560    0.0000000000
      3  N        -0.8121670547   -0.4501621915    0.0000000000
      4  Br       -3.6779201979   -0.0186036329    0.0000000000
   Point Group: cs    Number of degrees of freedom:     5


   Energy is  -9598.867773108

 Hessian Updated using BFGS Update

  5 Hessian modes will be used to form the next step
  Hessian Eigenvalues:
     0.010247    0.068081    0.157583    0.247386    0.917508

 Minimum Search - Taking Simple RFO Step
 Searching for Lamda that Minimizes Along All modes
 Value Taken    Lamda =  -0.00587174
 Calculated Step too Large.  Step scaled by  0.502102
 Step Taken.  Stepsize is  0.300000

                             Maximum     Tolerance    Cnvgd?
         Gradient           0.010299      0.000300      NO
         Displacement       0.226838      0.001200      NO
         Energy change     -0.003337      0.000001      NO


 New Cartesian Coordinates Obtained by Inverse Iteration

 Displacement from previous Coordinates is:  0.330951
 ----------------------------------------------------------------
             Standard Nuclear Orientation (Angstroms)
    I     Atom           X                Y                Z
 ----------------------------------------------------------------
    1      I       2.9769157106    -0.0630537023     0.0000000000
    2      N      -0.2318632392     0.4900797863     0.0000000000
    3      N      -0.8212347890    -0.4428295841     0.0000000000
    4      Br     -3.8018716361    -0.0224792093     0.0000000000
 ----------------------------------------------------------------
 Molecular Point Group                 Cs    NOp =  2
 Largest Abelian Subgroup              Cs    NOp =  2
 Nuclear Repulsion Energy =   359.0490849711 hartrees
 There are       51 alpha and       51 beta electrons
 Applying Cartesian multipole field
    Component          Value
    ---------          -----
     (2,0,0)        1.00000E-11
     (0,2,0)        2.00000E-11
     (0,0,2)       -3.00000E-11
 Nucleus-field energy     =     0.0000000353 hartrees
 Requested basis set is 6-311++G(d,p)
 There are 55 shells and 154 basis functions
 A cutoff of  1.0D-14 yielded   1066 shell pairs
 There are      9054 function pairs (     10219 Cartesian)
 Smallest overlap matrix eigenvalue = 1.75E-04
 Guess MOs from SCF MO coefficient file

 -----------------------------------------------------------------------
  General SCF calculation program by
  Eric Jon Sundstrom, Paul Horn, Yuezhi Mao, Dmitri Zuev, Alec White,
  David Stuck, Shaama M.S., Shane Yost, Joonho Lee, David Small,
  Daniel Levine, Susi Lehtola, Hugh Burton, Evgeny Epifanovsky
 -----------------------------------------------------------------------
 Hartree-Fock
 using 4 threads for integral computing
 -------------------------------------------------------
 OpenMP Integral computing Module                
 Release: version 2.0, May 2017, Q-Chem Inc. Pleasanton 
 -------------------------------------------------------
 A restricted SCF calculation will be
 performed using DIIS
 SCF converges when DIIS error is below 1.0e-08
 ---------------------------------------
  Cycle       Energy         DIIS error
 ---------------------------------------
    1   -9597.9597975996      3.85e-04  
    2   -9597.9604828255      1.08e-04  
    3   -9597.9605824671      8.44e-05  
    4   -9597.9605888951      8.78e-05  
    5   -9597.9606348087      1.48e-05  
    6   -9597.9606366806      6.40e-06  
    7   -9597.9606369164      2.43e-06  
    8   -9597.9606369481      9.21e-07  
    9   -9597.9606369625      4.81e-07  
   10   -9597.9606369723      3.88e-07  
   11   -9597.9606369835      3.54e-07  
   12   -9597.9606370101      2.82e-07  
   13   -9597.9606370358      1.61e-07  
   14   -9597.9606370425      7.25e-08  
   15   -9597.9606370434      2.39e-08  
   16   -9597.9606370433      6.21e-09  Convergence criterion met
 ---------------------------------------
 SCF time:   CPU 18.01s  wall 11.00s 
 SCF   energy in the final basis set =    -9597.9606370433
 Total energy in the final basis set =    -9597.9606370433


 ------------------------------------------------------------------------------

   CCMAN2: suite of methods based on coupled cluster
           and equation of motion theories.

   Components:
   * libvmm-1.3-trunk
     by Evgeny Epifanovsky, Ilya Kaliman.
   * libtensor-2.5-trunk
     by Evgeny Epifanovsky, Michael Wormit, Dmitry Zuev, Sam Manzer, 
        Ilya Kaliman.
   * libcc-2.5-trunk
     by Evgeny Epifanovsky, Arik Landau, Tomasz Kus, Kirill Khistyaev, 
        Dmitry Zuev, Prashant Manohar, Xintian Feng, Anna Krylov, 
        Matthew Goldey, Alec White, Thomas Jagau, Kaushik Nanda, 
        Anastasia Gunina, Alexander Kunitsa, Joonho Lee.

   CCMAN original authors:
   Anna I. Krylov, C. David Sherrill, Steven R. Gwaltney,
   Edward F. C. Byrd (2000)
   Sergey V. Levchenko, Lyudmila V. Slipchenko, Tao Wang,
   Ana-Maria C. Cristian (2003)
   Piotr A. Pieniazek, C. Melania Oana, Evgeny Epifanovsky (2007)
   Prashant Manohar (2009)

 ------------------------------------------------------------------------------


 Allocating and initializing 3808MB of RAM...
 Calculation will run on 4 cores.


 Alpha MOs, Restricted
 -- Occupied --                  
******* -490.04 -180.93 -169.74 -169.74 -169.74  -65.17  -58.53
  1 A'    2 A'    3 A'    4 A'    1 A"    5 A'    6 A'    7 A'                 
-58.531 -58.531 -37.985 -33.175 -33.168 -33.168 -24.359 -24.357
  2 A"    8 A'    9 A'   10 A'    3 A"   11 A'   12 A'    4 A"                 
-24.357 -24.350 -24.350 -15.713 -15.709  -9.850  -7.465  -7.454
 13 A'    5 A"   14 A'   15 A'   16 A'   17 A'   18 A'    6 A"                 
 -7.454  -7.300  -5.536  -5.520  -5.520  -3.205  -3.200  -3.200
 19 A'   20 A'   21 A'    7 A"   22 A'   23 A'    8 A"   24 A'                 
 -3.187  -3.187  -2.459  -2.453  -2.453  -2.434  -2.434  -1.497
  9 A"   25 A'   26 A'   10 A"   27 A'   11 A"   28 A'   29 A'                 
 -0.971  -0.858  -0.802  -0.657  -0.635  -0.634  -0.424  -0.424
 30 A'   31 A'   32 A'   33 A'   12 A"   34 A'   13 A"   35 A'                 
 -0.420  -0.420  -0.312
 14 A"   36 A'   37 A'                                                         
 -- Virtual --                   
 -0.220   0.097   0.103   0.112   0.116   0.117   0.138   0.157
 38 A'   39 A'   40 A'   15 A"   41 A'   16 A"   42 A'   43 A'                 
  0.174   0.185   0.219   0.248   0.263   0.278   0.299   0.303
 17 A"   44 A'   45 A'   46 A'   18 A"   47 A'   48 A'   19 A"                 
  0.320   0.349   0.441   0.541   0.548   0.549   0.561   0.575
 49 A'   50 A'   51 A'   20 A"   52 A'   21 A"   53 A'   22 A"                 
  0.589   0.592   0.621   0.687   0.755   0.784   0.790   0.791
 54 A'   55 A'   56 A'   57 A'   58 A'   23 A"   24 A"   59 A'                 
  0.799   0.812   0.851   0.911   0.969   1.028   1.098   1.164
 60 A'   61 A'   62 A'   25 A"   63 A'   26 A"   64 A'   65 A'                 
  1.215   1.442   1.484   1.495   1.519   1.942   1.959   1.981
 66 A'   67 A'   27 A"   68 A'   69 A'   28 A"   70 A'   71 A'                 
  1.981   2.301   2.305   2.314   2.471   2.479   2.813   3.196
 29 A"   30 A"   72 A'   73 A'   31 A"   74 A'   75 A'   32 A"                 
  3.208   3.533   4.124   4.149   4.363   4.394   4.421   4.433
 76 A'   77 A'   33 A"   78 A'   79 A'   34 A"   35 A"   80 A'                 
  4.435   4.437   4.463   4.531   4.541   4.545   4.548   4.596
 36 A"   81 A'   82 A'   37 A"   83 A'   38 A"   84 A'   85 A'                 
  4.605   4.689   4.982   6.467   6.473   6.473   7.058   8.203
 86 A'   87 A'   88 A'   39 A"   89 A'   90 A'   91 A'   40 A"                 
  8.206   8.213  28.711  29.463  29.468  29.472  29.815  29.821
 92 A'   93 A'   94 A'   41 A"   95 A'   96 A'   42 A"   97 A'                 
 29.824  29.824  29.833  36.455  37.638  49.352 130.525 130.528
 43 A"   98 A'   99 A'  100 A'  101 A'  102 A'   44 A"  103 A'                 
130.535 154.124 293.878 293.880 293.9101028.2601912.037
104 A'  105 A'   45 A"  106 A'  107 A'  108 A'  109 A'                         

 Beta MOs, Restricted
 -- Occupied --                  
******* -490.04 -180.93 -169.74 -169.74 -169.74  -65.17  -58.53
  1 A'    2 A'    3 A'    4 A'    1 A"    5 A'    6 A'    7 A'                 
-58.531 -58.531 -37.985 -33.175 -33.168 -33.168 -24.359 -24.357
  2 A"    8 A'    9 A'   10 A'    3 A"   11 A'   12 A'    4 A"                 
-24.357 -24.350 -24.350 -15.713 -15.709  -9.850  -7.465  -7.454
 13 A'    5 A"   14 A'   15 A'   16 A'   17 A'   18 A'    6 A"                 
 -7.454  -7.300  -5.536  -5.520  -5.520  -3.205  -3.200  -3.200
 19 A'   20 A'   21 A'    7 A"   22 A'   23 A'    8 A"   24 A'                 
 -3.187  -3.187  -2.459  -2.453  -2.453  -2.434  -2.434  -1.497
  9 A"   25 A'   26 A'   10 A"   27 A'   11 A"   28 A'   29 A'                 
 -0.971  -0.858  -0.802  -0.657  -0.635  -0.634  -0.424  -0.424
 30 A'   31 A'   32 A'   33 A'   12 A"   34 A'   13 A"   35 A'                 
 -0.420  -0.420  -0.312
 14 A"   36 A'   37 A'                                                         
 -- Virtual --                   
 -0.220   0.097   0.103   0.112   0.116   0.117   0.138   0.157
 38 A'   39 A'   40 A'   15 A"   41 A'   16 A"   42 A'   43 A'                 
  0.174   0.185   0.219   0.248   0.263   0.278   0.299   0.303
 17 A"   44 A'   45 A'   46 A'   18 A"   47 A'   48 A'   19 A"                 
  0.320   0.349   0.441   0.541   0.548   0.549   0.561   0.575
 49 A'   50 A'   51 A'   20 A"   52 A'   21 A"   53 A'   22 A"                 
  0.589   0.592   0.621   0.687   0.755   0.784   0.790   0.791
 54 A'   55 A'   56 A'   57 A'   58 A'   23 A"   24 A"   59 A'                 
  0.799   0.812   0.851   0.911   0.969   1.028   1.098   1.164
 60 A'   61 A'   62 A'   25 A"   63 A'   26 A"   64 A'   65 A'                 
  1.215   1.442   1.484   1.495   1.519   1.942   1.959   1.981
 66 A'   67 A'   27 A"   68 A'   69 A'   28 A"   70 A'   71 A'                 
  1.981   2.301   2.305   2.314   2.471   2.479   2.813   3.196
 29 A"   30 A"   72 A'   73 A'   31 A"   74 A'   75 A'   32 A"                 
  3.208   3.533   4.124   4.149   4.363   4.394   4.421   4.433
 76 A'   77 A'   33 A"   78 A'   79 A'   34 A"   35 A"   80 A'                 
  4.435   4.437   4.463   4.531   4.541   4.545   4.548   4.596
 36 A"   81 A'   82 A'   37 A"   83 A'   38 A"   84 A'   85 A'                 
  4.605   4.689   4.982   6.467   6.473   6.473   7.058   8.203
 86 A'   87 A'   88 A'   39 A"   89 A'   90 A'   91 A'   40 A"                 
  8.206   8.213  28.711  29.463  29.468  29.472  29.815  29.821
 92 A'   93 A'   94 A'   41 A"   95 A'   96 A'   42 A"   97 A'                 
 29.824  29.824  29.833  36.455  37.638  49.352 130.525 130.528
 43 A"   98 A'   99 A'  100 A'  101 A'  102 A'   44 A"  103 A'                 
130.535 154.124 293.878 293.880 293.9101028.2601912.037
104 A'  105 A'   45 A"  106 A'  107 A'  108 A'  109 A'                         

 Occupation and symmetry of molecular orbitals

 Point group: Cs (2 irreducible representations).

                           A'   A"    All 
 ------------------------------------------
 All molecular orbitals:
  - Alpha                  109  45    154 
  - Beta                   109  45    154 
 ------------------------------------------
 Alpha orbitals:
  - Frozen occupied        22   7     29  
  - Active occupied        15   7     22  
  - Active virtual         72   31    103 
  - Frozen virtual         0    0     0   
 ------------------------------------------
 Beta orbitals:
  - Frozen occupied        22   7     29  
  - Active occupied        15   7     22  
  - Active virtual         72   31    103 
  - Frozen virtual         0    0     0   
 ------------------------------------------

 Import integrals:   CPU 0.00 s  wall 0.00 s

 Import integrals:   CPU 98.71 s  wall 83.28 s

 MP2 amplitudes:   CPU 0.27 s  wall 0.45 s

Running a double precision version
           CCSD T amplitudes will be solved using DIIS.

           Start     Size      MaxIter   EConv     TConv     
           3         7         100       1.00e-07  1.00e-05  
 ------------------------------------------------------------------------------
           Energy (a.u.)   Ediff      Tdiff       Comment
 ------------------------------------------------------------------------------
         -9598.91909325                           
     1   -9598.71352666   2.06e-01   4.25e-01     
     2   -9598.84098011   1.27e-01   6.50e-01     
     3   -9597.92426986   9.17e-01   2.88e+00     
     4   -9598.88695428   9.63e-01   4.28e+00     Switched to DIIS steps.
     5   -9598.88483420   2.12e-03   5.46e-02     
     6   -9598.88350735   1.33e-03   3.20e-01     
     7   -9598.88585777   2.35e-03   7.93e-02     
     8   -9598.87670501   9.15e-03   3.29e-01     
     9   -9598.87087870   5.83e-03   1.82e-01     
    10   -9598.87037642   5.02e-04   9.36e-03     
    11   -9598.87026725   1.09e-04   4.51e-03     
    12   -9598.87021122   5.60e-05   1.20e-03     
    13   -9598.87016200   4.92e-05   1.16e-04     
    14   -9598.87025936   9.74e-05   8.06e-04     
    15   -9598.87028094   2.16e-05   1.16e-03     
    16   -9598.87030216   2.12e-05   6.44e-04     
    17   -9598.87026985   3.23e-05   4.29e-04     
    18   -9598.87028381   1.40e-05   4.51e-04     
    19   -9598.87028462   8.11e-07   6.15e-05     
    20   -9598.87028268   1.94e-06   2.82e-05     
    21   -9598.87028747   4.79e-06   1.39e-05     
    22   -9598.87028584   1.63e-06   2.98e-05     
    23   -9598.87028585   1.31e-08   1.51e-05     
    24   -9598.87028598   1.25e-07   7.52e-07     
    25   -9598.87028357   2.41e-06   7.03e-06     
    26   -9598.87028552   1.95e-06   3.23e-05     
    27   -9598.87028361   1.91e-06   1.55e-05     
    28   -9598.87028510   1.50e-06   1.52e-05     
    29   -9598.87028421   8.91e-07   1.22e-05     
    30   -9598.87028579   1.58e-06   1.71e-06     
    31   -9598.87028508   7.13e-07   1.44e-05     
    32   -9598.87028558   5.06e-07   3.14e-06     
    33   -9598.87028728   1.70e-06   1.79e-05     
    34   -9598.87028595   1.33e-06   3.84e-05     
    35   -9598.87028624   2.95e-07   6.45e-06     
    36   -9598.87028627   2.11e-08   1.93e-06     
 ------------------------------------------------------------------------------
         -9598.87028627                           CCSD T converged.

End of double precision
 SCF energy                 = -9597.96063704
 MP2 energy                 = -9598.91909325
 CCSD correlation energy     =    -0.90964922
 CCSD total energy           = -9598.87028627

 CCSD  T1^2 = 0.0593  T2^2 = 0.8141  Leading amplitudes:

 Amplitude    Orbitals with energies
  0.1113       37 (A') A                 ->    38 (A') A                  
              -0.3122                         -0.2200                     
  0.1113       37 (A') B                 ->    38 (A') B                  
              -0.3122                         -0.2200                     
 -0.0550       34 (A') A                 ->    38 (A') A                  
              -0.6343                         -0.2200                     
 -0.0550       34 (A') B                 ->    38 (A') B                  
              -0.6343                         -0.2200                     

 Amplitude    Orbitals with energies
 -0.7403       37 (A') A     37 (A') B   ->    38 (A') A     38 (A') B    
              -0.3122       -0.3122           -0.2200       -0.2200       
  0.7403       37 (A') A     37 (A') B   ->    38 (A') B     38 (A') A    
              -0.3122       -0.3122           -0.2200       -0.2200       
  0.7403       37 (A') B     37 (A') A   ->    38 (A') A     38 (A') B    
              -0.3122       -0.3122           -0.2200       -0.2200       
 -0.7403       37 (A') B     37 (A') A   ->    38 (A') B     38 (A') A    
              -0.3122       -0.3122           -0.2200       -0.2200       

 Computing CCSD intemediates for later calculations in double precision
 Finished.

Running a double precision version
           CCSD Lambda amplitudes will be solved using DIIS.
           Start     Size      MaxIter   EConv     LConv     
           3         7         100       1.00e-07  1.00e-05  
 ------------------------------------------------------------------------------
            Enorm      Ldiff       Comment
 ------------------------------------------------------------------------------
     1     1.22e+00   7.86e-01     
     2     1.48e+00   9.24e-01     
     3     2.34e+00   3.86e-01     
     4     9.17e-01   2.40e-01     Switched to DIIS steps.
     5     2.06e-02   2.87e-02     
     6     9.83e-03   4.28e-04     
     7     2.57e-03   1.32e-03     
     8     1.86e-03   1.25e-04     
     9     1.90e-03   5.04e-05     
    10     1.75e-03   1.55e-04     
    11     1.64e-03   5.27e-04     
    12     1.41e-03   2.02e-03     
    13     1.25e-03   7.35e-04     
    14     4.73e-04   1.63e-03     
    15     2.80e-04   8.77e-04     
    16     1.56e-04   1.54e-04     
    17     1.28e-04   2.18e-04     
    18     8.88e-05   9.63e-05     
    19     8.34e-05   4.92e-05     
    20     7.15e-05   1.63e-05     
    21     8.58e-05   8.45e-06     
    22     5.88e-05   2.55e-05     
    23     5.53e-05   2.23e-07     
    24     5.33e-05   1.15e-05     
    25     4.48e-05   1.07e-06     
    26     3.21e-05   2.31e-05     
    27     2.25e-05   4.63e-06     
    28     1.70e-05   1.51e-05     
    29     2.65e-05   6.84e-06     
    30     1.09e-05   1.07e-05     
    31     8.85e-06   2.89e-06     
    32     6.34e-06   1.09e-05     
    33     3.93e-06   4.63e-06     
    34     3.22e-06   3.53e-06     
    35     2.73e-06   2.51e-06     
    36     2.27e-06   3.43e-07     
    37     2.61e-06   1.01e-06     
    38     1.75e-06   6.26e-07     
    39     1.38e-06   1.18e-06     
    40     1.19e-06   5.51e-07     
    41     9.89e-07   7.39e-07     
    42     8.12e-07   5.93e-07     
    43     6.87e-07   2.80e-07     
    44     5.81e-07   4.25e-07     
    45     5.67e-07   3.58e-07     
    46     4.96e-07   5.25e-08     
    47     2.22e-07   2.10e-07     
    48     1.66e-07   1.07e-07     
    49     1.24e-07   3.53e-09     
    50     1.06e-07   4.72e-08     
    51     9.13e-08   1.74e-08     
 ------------------------------------------------------------------------------
                                   CCSD Lambda converged.

 Computing density matrices in double precision...
           Orbital response amplitudes will be solved using DIIS.
           Start     Size      MaxIter   EConv     LConv     
           3         7         100       1.00e-06  1.00e-06  
 ------------------------------------------------------------------------------
            Enorm      Ldiff       Comment
 ------------------------------------------------------------------------------
     1     6.92e-01   6.12e-01     
     2     3.03e+01   2.90e+01     
     3     1.27e+03   1.21e+03     
     4     2.03e+00   1.24e+03     Switched to DIIS steps.
     5     2.61e+00   3.78e-01     
     6     2.07e-01   2.32e+00     
     7     2.59e-01   2.68e-03     
     8     1.92e-01   5.73e-02     
     9     9.38e-02   7.98e-02     
    10     1.08e-02   3.85e-02     
    11     1.82e-02   1.04e-02     
    12     4.50e-02   6.11e-03     
    13     6.37e-02   5.58e-03     
    14     1.02e-02   1.14e-02     
    15     4.83e-03   6.93e-04     
    16     4.67e-03   2.78e-04     
    17     2.75e-04   1.86e-03     
    18     9.69e-04   2.67e-04     
    19     3.36e-04   1.09e-05     
    20     3.58e-05   2.00e-05     
    21     1.40e-04   7.67e-06     
    22     6.46e-05   3.04e-08     
    23     3.47e-05   8.13e-07     
    24     5.37e-06   8.81e-08     
    25     6.70e-06   3.33e-07     
    26     7.37e-06   6.66e-07     
    27     6.98e-06   2.34e-07     
    28     7.20e-06   3.24e-06     
    29     2.45e-05   8.92e-08     
    30     8.71e-06   6.79e-07     
    31     1.18e-06   8.39e-07     
    32     2.43e-06   7.92e-07     
    33     1.97e-06   2.30e-07     
    34     2.37e-07   7.48e-07     
 ------------------------------------------------------------------------------
                                   Orbital response converged.

 Computing density matrices... Done.
 CCSD calculation:   CPU 3622.13 s  wall 1948.98 s

Current path: /canmo/ccsd/grad/
/g1_bb_aa
/g1_bb_bb
/g1_o1o1
/g1_o1o2
/g1_o1v1
/g1_o2v1
/g1_v1v1
/g1p_bb_aa
/g1p_bb_bb
/g1s_bb_aa
/g1s_bb_bb
/g2_o1o1o1o1
/g2_o1o1o1v1
/g2_o1o1v1v1
/g2_o1v1o1v1
/g2_o1v1v1v1
/g2_v1v1v1v1
/w_bb_aa
/w_bb_bb
 Transferring MO TPDM to AO TPDM
 Transferring g2_o1o1o1o1
 Transferring g2_o1o1o1v1
 Transferring g2_o1o1v1v1
 Transferring g2_o1v1o1v1
 Transferring g2_o1v1v1v1
 Transferring g2_v1v1v1v1
 Adding separable TPDM
 Computing TPDM gradient
 --------------------------------------------------------
 2e gradient
  Atom          X               Y               Z
 --------------------------------------------------------
    1        -27.482708        0.938041        0.000000  
    2         -9.007382      -24.619985       -0.000000  
    3         13.040323       23.971330        0.000000  
    4         23.449766       -0.289386       -0.000000  
 --------------------------------------------------------
 --------------------------------------------------------
 Final gradient
  Atom          X               Y               Z
 --------------------------------------------------------
    1        -27.482708        0.938041        0.000000  
    2         -9.007382      -24.619985       -0.000000  
    3         13.040323       23.971330        0.000000  
    4         23.449766       -0.289386       -0.000000  
 --------------------------------------------------------
 Analytic gradient from two-electron contribution:   CPU 1514.07 s  wall 818.31 s

 Total ccman2 time:   CPU 5240.52 s  wall 2867.34 s


 --------------------------------------------------------------
             Orbital Energies (a.u.) and Symmetries
 --------------------------------------------------------------

 Alpha MOs, Restricted
 -- Occupied --                  
******* -490.04 -180.93 -169.74 -169.74  -65.17  -58.53  -58.53
  1 A'    2 A'    3 A'    4 A'    5 A'    6 A'    7 A'    8 A'                 
-37.985 -33.175 -33.168 -24.359 -24.357 -24.350 -15.713 -15.709
  9 A'   10 A'   11 A'   12 A'   13 A'   14 A'   15 A'   16 A'                 
 -9.850  -7.465  -7.454  -7.300  -5.536  -5.520-169.737 -58.531
 17 A'   18 A'   19 A'   20 A'   21 A'   22 A'    1 A"    2 A"                 
-33.168 -24.357 -24.350  -7.454  -5.520  -3.205  -3.200  -3.187
  3 A"    4 A"    5 A"    6 A"    7 A"   23 A'   24 A'   25 A'                 
 -2.459  -2.453  -2.434  -1.497  -0.971  -0.858  -0.802  -0.657
 26 A'   27 A'   28 A'   29 A'   30 A'   31 A'   32 A'   33 A'                 
 -0.634  -0.424  -0.420  -0.312  -3.200  -3.187  -2.453  -2.434
 34 A'   35 A'   36 A'   37 A'    8 A"    9 A"   10 A"   11 A"                 
 -0.635  -0.424  -0.420
 12 A"   13 A"   14 A"                                                         
 -- Virtual --                   
 -0.220   0.097   0.103   0.116   0.138   0.157   0.185   0.219
 38 A'   39 A'   40 A'   41 A'   42 A'   43 A'   44 A'   45 A'                 
  0.248   0.278   0.299   0.320   0.349   0.441   0.548   0.561
 46 A'   47 A'   48 A'   49 A'   50 A'   51 A'   52 A'   53 A'                 
  0.589   0.592   0.621   0.687   0.755   0.791   0.799   0.812
 54 A'   55 A'   56 A'   57 A'   58 A'   59 A'   60 A'   61 A'                 
  0.851   0.969   1.098   1.164   1.215   1.442   1.495   1.519
 62 A'   63 A'   64 A'   65 A'   66 A'   67 A'   68 A'   69 A'                 
  1.959   1.981   2.305   2.314   2.479   2.813   3.208   3.533
 70 A'   71 A'   72 A'   73 A'   74 A'   75 A'   76 A'   77 A'                 
  4.149   4.363   4.433   4.437   4.463   4.541   4.548   4.596
 78 A'   79 A'   80 A'   81 A'   82 A'   83 A'   84 A'   85 A'                 
  4.605   4.689   4.982   6.473   6.473   7.058   8.206   8.213
 86 A'   87 A'   88 A'   89 A'   90 A'   91 A'   92 A'   93 A'                 
 28.711  29.468  29.472  29.821  29.824  29.833  36.455  37.638
 94 A'   95 A'   96 A'   97 A'   98 A'   99 A'  100 A'  101 A'                 
 49.352 130.528 130.535 154.124 293.880 293.9101028.2601912.037
102 A'  103 A'  104 A'  105 A'  106 A'  107 A'  108 A'  109 A'                 
  0.112   0.117   0.174   0.263   0.303   0.541   0.549   0.575
 15 A"   16 A"   17 A"   18 A"   19 A"   20 A"   21 A"   22 A"                 
  0.784   0.790   0.911   1.028   1.484   1.942   1.981   2.301
 23 A"   24 A"   25 A"   26 A"   27 A"   28 A"   29 A"   30 A"                 
  2.471   3.196   4.124   4.394   4.421   4.435   4.531   4.545
 31 A"   32 A"   33 A"   34 A"   35 A"   36 A"   37 A"   38 A"                 
  6.467   8.203  29.463  29.815  29.824 130.525 293.878
 39 A"   40 A"   41 A"   42 A"   43 A"   44 A"   45 A"                         

 Beta MOs, Restricted
 -- Occupied --                  
******* -490.04 -180.93 -169.74 -169.74  -65.17  -58.53  -58.53
  1 A'    2 A'    3 A'    4 A'    5 A'    6 A'    7 A'    8 A'                 
-37.985 -33.175 -33.168 -24.359 -24.357 -24.350 -15.713 -15.709
  9 A'   10 A'   11 A'   12 A'   13 A'   14 A'   15 A'   16 A'                 
 -9.850  -7.465  -7.454  -7.300  -5.536  -5.520-169.737 -58.531
 17 A'   18 A'   19 A'   20 A'   21 A'   22 A'    1 A"    2 A"                 
-33.168 -24.357 -24.350  -7.454  -5.520  -3.205  -3.200  -3.187
  3 A"    4 A"    5 A"    6 A"    7 A"   23 A'   24 A'   25 A'                 
 -2.459  -2.453  -2.434  -1.497  -0.971  -0.858  -0.802  -0.657
 26 A'   27 A'   28 A'   29 A'   30 A'   31 A'   32 A'   33 A'                 
 -0.634  -0.424  -0.420  -0.312  -3.200  -3.187  -2.453  -2.434
 34 A'   35 A'   36 A'   37 A'    8 A"    9 A"   10 A"   11 A"                 
 -0.635  -0.424  -0.420
 12 A"   13 A"   14 A"                                                         
 -- Virtual --                   
 -0.220   0.097   0.103   0.116   0.138   0.157   0.185   0.219
 38 A'   39 A'   40 A'   41 A'   42 A'   43 A'   44 A'   45 A'                 
  0.248   0.278   0.299   0.320   0.349   0.441   0.548   0.561
 46 A'   47 A'   48 A'   49 A'   50 A'   51 A'   52 A'   53 A'                 
  0.589   0.592   0.621   0.687   0.755   0.791   0.799   0.812
 54 A'   55 A'   56 A'   57 A'   58 A'   59 A'   60 A'   61 A'                 
  0.851   0.969   1.098   1.164   1.215   1.442   1.495   1.519
 62 A'   63 A'   64 A'   65 A'   66 A'   67 A'   68 A'   69 A'                 
  1.959   1.981   2.305   2.314   2.479   2.813   3.208   3.533
 70 A'   71 A'   72 A'   73 A'   74 A'   75 A'   76 A'   77 A'                 
  4.149   4.363   4.433   4.437   4.463   4.541   4.548   4.596
 78 A'   79 A'   80 A'   81 A'   82 A'   83 A'   84 A'   85 A'                 
  4.605   4.689   4.982   6.473   6.473   7.058   8.206   8.213
 86 A'   87 A'   88 A'   89 A'   90 A'   91 A'   92 A'   93 A'                 
 28.711  29.468  29.472  29.821  29.824  29.833  36.455  37.638
 94 A'   95 A'   96 A'   97 A'   98 A'   99 A'  100 A'  101 A'                 
 49.352 130.528 130.535 154.124 293.880 293.9101028.2601912.037
102 A'  103 A'  104 A'  105 A'  106 A'  107 A'  108 A'  109 A'                 
  0.112   0.117   0.174   0.263   0.303   0.541   0.549   0.575
 15 A"   16 A"   17 A"   18 A"   19 A"   20 A"   21 A"   22 A"                 
  0.784   0.790   0.911   1.028   1.484   1.942   1.981   2.301
 23 A"   24 A"   25 A"   26 A"   27 A"   28 A"   29 A"   30 A"                 
  2.471   3.196   4.124   4.394   4.421   4.435   4.531   4.545
 31 A"   32 A"   33 A"   34 A"   35 A"   36 A"   37 A"   38 A"                 
  6.467   8.203  29.463  29.815  29.824 130.525 293.878
 39 A"   40 A"   41 A"   42 A"   43 A"   44 A"   45 A"                         
 --------------------------------------------------------------

          Ground-State Mulliken Net Atomic Charges

     Atom                 Charge (a.u.)
  ----------------------------------------
      1 I                    -0.009383
      2 N                     0.008672
      3 N                     0.009352
      4 Br                   -0.008641
  ----------------------------------------
  Sum of atomic charges =     0.000000

 -----------------------------------------------------------------
                    Cartesian Multipole Moments
 -----------------------------------------------------------------
    Charge (ESU x 10^10)
                -0.0000
    Dipole Moment (Debye)
         X      -0.1149      Y       0.0072      Z      -0.0000
       Tot       0.1151
    Quadrupole Moments (Debye-Ang)
        XX     -53.8152     XY      -2.1763     YY     -60.0316
        XZ       0.0000     YZ      -0.0000     ZZ     -59.1876
    Octopole Moments (Debye-Ang^2)
       XXX     -29.4015    XXY       1.3582    XYY      -9.3695
       YYY       6.0585    XXZ      -0.0000    XYZ       0.0000
       YYZ      -0.0000    XZZ     -10.3711    YZZ       2.0643
       ZZZ      -0.0000
    Hexadecapole Moments (Debye-Ang^3)
      XXXX   -2903.0821   XXXY     -48.2805   XXYY    -566.1851
      XYYY       4.7258   YYYY     -93.3698   XXXZ       0.0000
      XXYZ      -0.0000   XYYZ       0.0000   YYYZ      -0.0000
      XXZZ    -567.5883   XYZZ       1.8454   YYZZ     -28.2137
      XZZZ       0.0000   YZZZ      -0.0000   ZZZZ     -77.0990
 -----------------------------------------------------------------
 DrvMan completing analytic gradient of the correlated energy
 Correlated dipole moment
            1
    1  -0.0452118
    2   0.0028365
    3  -0.0000000
 Energy read as -9598.870286266
 Full Analytical Gradient: (in a.u., or Hartree/Bohr)
             1             2             3             4
    1   -0.00455583    0.00328246   -0.00365671    0.00493008
    2    0.00040009    0.00142820   -0.00147799   -0.00035030
    3   -0.00000000    0.00000000   -0.00000000   -0.00000000
 Gradient time:  CPU 0.44 s  wall 3.50 s
 Geometry Optimization Parameters
   NAtoms,    NIC,     NZ,  NCons,   NDum,   NFix, NCnnct, MaxDiis
        4      14       4       0       0       0       0       0

 Cartesian Hessian Update
 Hessian Updated using BFGS Update


** GEOMETRY OPTIMIZATION IN DELOCALIZED INTERNAL COORDINATES **
   Searching for a Minimum

   Optimization Cycle:  11

                       Coordinates (Angstroms)
     ATOM                X               Y               Z
      1  I         2.9769157106   -0.0630537023    0.0000000000
      2  N        -0.2318632392    0.4900797863    0.0000000000
      3  N        -0.8212347890   -0.4428295841    0.0000000000
      4  Br       -3.8018716361   -0.0224792093    0.0000000000
   Point Group: cs    Number of degrees of freedom:     5


   Energy is  -9598.870286266

 Hessian Updated using BFGS Update

  5 Hessian modes will be used to form the next step
  Hessian Eigenvalues:
     0.008518    0.067611    0.156690    0.247409    0.987035

 Minimum Search - Taking Simple RFO Step
 Searching for Lamda that Minimizes Along All modes
 Value Taken    Lamda =  -0.00399386
 Calculated Step too Large.  Step scaled by  0.533453
 Step Taken.  Stepsize is  0.300000

                             Maximum     Tolerance    Cnvgd?
         Gradient           0.005629      0.000300      NO
         Displacement       0.227910      0.001200      NO
         Energy change     -0.002513      0.000001      NO


 New Cartesian Coordinates Obtained by Inverse Iteration

 Displacement from previous Coordinates is:  0.333029
 ----------------------------------------------------------------
             Standard Nuclear Orientation (Angstroms)
    I     Atom           X                Y                Z
 ----------------------------------------------------------------
    1      I       3.1005110774    -0.0608613005     0.0000000000
    2      N      -0.2213422592     0.4811437748     0.0000000000
    3      N      -0.8311083916    -0.4355937183     0.0000000000
    4      Br     -3.9261143804    -0.0229714654     0.0000000000
 ----------------------------------------------------------------
 Molecular Point Group                 Cs    NOp =  2
 Largest Abelian Subgroup              Cs    NOp =  2
 Nuclear Repulsion Energy =   347.4861658023 hartrees
 There are       51 alpha and       51 beta electrons
 Applying Cartesian multipole field
    Component          Value
    ---------          -----
     (2,0,0)        1.00000E-11
     (0,2,0)        2.00000E-11
     (0,0,2)       -3.00000E-11
 Nucleus-field energy     =     0.0000000379 hartrees
 Requested basis set is 6-311++G(d,p)
 There are 55 shells and 154 basis functions
 A cutoff of  1.0D-14 yielded   1043 shell pairs
 There are      8842 function pairs (      9969 Cartesian)
 Smallest overlap matrix eigenvalue = 1.73E-04
 Guess MOs from SCF MO coefficient file

 -----------------------------------------------------------------------
  General SCF calculation program by
  Eric Jon Sundstrom, Paul Horn, Yuezhi Mao, Dmitri Zuev, Alec White,
  David Stuck, Shaama M.S., Shane Yost, Joonho Lee, David Small,
  Daniel Levine, Susi Lehtola, Hugh Burton, Evgeny Epifanovsky
 -----------------------------------------------------------------------
 Hartree-Fock
 using 4 threads for integral computing
 -------------------------------------------------------
 OpenMP Integral computing Module                
 Release: version 2.0, May 2017, Q-Chem Inc. Pleasanton 
 -------------------------------------------------------
 A restricted SCF calculation will be
 performed using DIIS
 SCF converges when DIIS error is below 1.0e-08
 ---------------------------------------
  Cycle       Energy         DIIS error
 ---------------------------------------
    1   -9597.9579771330      4.22e-04  
    2   -9597.9587354960      1.20e-04  
    3   -9597.9588229219      1.02e-04  
    4   -9597.9588301409      1.03e-04  
    5   -9597.9588924839      1.55e-05  
    6   -9597.9588948912      6.19e-06  
    7   -9597.9588950807      2.68e-06  
    8   -9597.9588951088      6.61e-07  
    9   -9597.9588951142      3.09e-07  
   10   -9597.9588951167      1.99e-07  
   11   -9597.9588951191      1.77e-07  
   12   -9597.9588951226      1.63e-07  
   13   -9597.9588951295      1.32e-07  
   14   -9597.9588951368      8.74e-08  
   15   -9597.9588951404      3.01e-08  
   16   -9597.9588951407      4.38e-09  Convergence criterion met
 ---------------------------------------
 SCF time:   CPU 17.51s  wall 12.00s 
 SCF   energy in the final basis set =    -9597.9588951407
 Total energy in the final basis set =    -9597.9588951407


 ------------------------------------------------------------------------------

   CCMAN2: suite of methods based on coupled cluster
           and equation of motion theories.

   Components:
   * libvmm-1.3-trunk
     by Evgeny Epifanovsky, Ilya Kaliman.
   * libtensor-2.5-trunk
     by Evgeny Epifanovsky, Michael Wormit, Dmitry Zuev, Sam Manzer, 
        Ilya Kaliman.
   * libcc-2.5-trunk
     by Evgeny Epifanovsky, Arik Landau, Tomasz Kus, Kirill Khistyaev, 
        Dmitry Zuev, Prashant Manohar, Xintian Feng, Anna Krylov, 
        Matthew Goldey, Alec White, Thomas Jagau, Kaushik Nanda, 
        Anastasia Gunina, Alexander Kunitsa, Joonho Lee.

   CCMAN original authors:
   Anna I. Krylov, C. David Sherrill, Steven R. Gwaltney,
   Edward F. C. Byrd (2000)
   Sergey V. Levchenko, Lyudmila V. Slipchenko, Tao Wang,
   Ana-Maria C. Cristian (2003)
   Piotr A. Pieniazek, C. Melania Oana, Evgeny Epifanovsky (2007)
   Prashant Manohar (2009)

 ------------------------------------------------------------------------------


 Allocating and initializing 3808MB of RAM...
 Calculation will run on 4 cores.


 Alpha MOs, Restricted
 -- Occupied --                  
******* -490.04 -180.93 -169.74 -169.74 -169.74  -65.17  -58.53
  1 A'    2 A'    3 A'    4 A'    1 A"    5 A'    6 A'    7 A'                 
-58.531 -58.531 -37.986 -33.175 -33.168 -33.168 -24.359 -24.357
  2 A"    8 A'    9 A'   10 A'    3 A"   11 A'   12 A'    4 A"                 
-24.357 -24.350 -24.350 -15.709 -15.705  -9.851  -7.465  -7.455
 13 A'    5 A"   14 A'   15 A'   16 A'   17 A'   18 A'    6 A"                 
 -7.455  -7.301  -5.537  -5.520  -5.520  -3.205  -3.201  -3.201
 19 A'   20 A'   21 A'    7 A"   22 A'   23 A'    8 A"   24 A'                 
 -3.188  -3.188  -2.460  -2.454  -2.453  -2.434  -2.434  -1.495
  9 A"   25 A'   26 A'   10 A"   27 A'   11 A"   28 A'   29 A'                 
 -0.971  -0.857  -0.799  -0.654  -0.632  -0.632  -0.424  -0.424
 30 A'   31 A'   32 A'   33 A'   34 A'   12 A"   13 A"   35 A'                 
 -0.421  -0.420  -0.310
 14 A"   36 A'   37 A'                                                         
 -- Virtual --                   
 -0.225   0.098   0.105   0.114   0.117   0.117   0.138   0.156
 38 A'   39 A'   40 A'   15 A"   41 A'   16 A"   42 A'   43 A'                 
  0.173   0.182   0.219   0.247   0.265   0.275   0.301   0.302
 17 A"   44 A'   45 A'   46 A'   18 A"   47 A'   48 A'   19 A"                 
  0.322   0.346   0.438   0.541   0.547   0.548   0.559   0.575
 49 A'   50 A'   51 A'   20 A"   52 A'   21 A"   53 A'   22 A"                 
  0.585   0.591   0.619   0.690   0.752   0.784   0.789   0.790
 54 A'   55 A'   56 A'   57 A'   58 A'   23 A"   24 A"   59 A'                 
  0.805   0.809   0.857   0.912   0.960   1.030   1.089   1.168
 60 A'   61 A'   62 A'   25 A"   63 A'   26 A"   64 A'   65 A'                 
  1.207   1.452   1.483   1.493   1.505   1.944   1.955   1.986
 66 A'   67 A'   27 A"   68 A'   69 A'   28 A"   70 A'   71 A'                 
  1.987   2.300   2.303   2.311   2.476   2.484   2.818   3.202
 29 A"   30 A"   72 A'   73 A'   31 A"   74 A'   75 A'   32 A"                 
  3.210   3.541   4.127   4.154   4.367   4.400   4.419   4.429
 76 A'   77 A'   33 A"   78 A'   79 A'   34 A"   35 A"   80 A'                 
  4.434   4.436   4.452   4.530   4.538   4.545   4.547   4.584
 36 A"   81 A'   82 A'   37 A"   83 A'   38 A"   84 A'   85 A'                 
  4.593   4.694   4.972   6.466   6.468   6.472   7.053   8.203
 86 A'   87 A'   88 A'   39 A"   89 A'   90 A'   91 A'   40 A"                 
  8.205   8.209  28.703  29.463  29.467  29.469  29.815  29.819
 92 A'   93 A'   94 A'   41 A"   95 A'   96 A'   42 A"   97 A'                 
 29.823  29.823  29.829  36.456  37.658  49.348 130.524 130.527
 43 A"   98 A'   99 A'  100 A'  101 A'  102 A'   44 A"  103 A'                 
130.533 154.116 293.877 293.879 293.9071028.2551912.029
104 A'  105 A'   45 A"  106 A'  107 A'  108 A'  109 A'                         

 Beta MOs, Restricted
 -- Occupied --                  
******* -490.04 -180.93 -169.74 -169.74 -169.74  -65.17  -58.53
  1 A'    2 A'    3 A'    4 A'    1 A"    5 A'    6 A'    7 A'                 
-58.531 -58.531 -37.986 -33.175 -33.168 -33.168 -24.359 -24.357
  2 A"    8 A'    9 A'   10 A'    3 A"   11 A'   12 A'    4 A"                 
-24.357 -24.350 -24.350 -15.709 -15.705  -9.851  -7.465  -7.455
 13 A'    5 A"   14 A'   15 A'   16 A'   17 A'   18 A'    6 A"                 
 -7.455  -7.301  -5.537  -5.520  -5.520  -3.205  -3.201  -3.201
 19 A'   20 A'   21 A'    7 A"   22 A'   23 A'    8 A"   24 A'                 
 -3.188  -3.188  -2.460  -2.454  -2.453  -2.434  -2.434  -1.495
  9 A"   25 A'   26 A'   10 A"   27 A'   11 A"   28 A'   29 A'                 
 -0.971  -0.857  -0.799  -0.654  -0.632  -0.632  -0.424  -0.424
 30 A'   31 A'   32 A'   33 A'   34 A'   12 A"   13 A"   35 A'                 
 -0.421  -0.420  -0.310
 14 A"   36 A'   37 A'                                                         
 -- Virtual --                   
 -0.225   0.098   0.105   0.114   0.117   0.117   0.138   0.156
 38 A'   39 A'   40 A'   15 A"   41 A'   16 A"   42 A'   43 A'                 
  0.173   0.182   0.219   0.247   0.265   0.275   0.301   0.302
 17 A"   44 A'   45 A'   46 A'   18 A"   47 A'   48 A'   19 A"                 
  0.322   0.346   0.438   0.541   0.547   0.548   0.559   0.575
 49 A'   50 A'   51 A'   20 A"   52 A'   21 A"   53 A'   22 A"                 
  0.585   0.591   0.619   0.690   0.752   0.784   0.789   0.790
 54 A'   55 A'   56 A'   57 A'   58 A'   23 A"   24 A"   59 A'                 
  0.805   0.809   0.857   0.912   0.960   1.030   1.089   1.168
 60 A'   61 A'   62 A'   25 A"   63 A'   26 A"   64 A'   65 A'                 
  1.207   1.452   1.483   1.493   1.505   1.944   1.955   1.986
 66 A'   67 A'   27 A"   68 A'   69 A'   28 A"   70 A'   71 A'                 
  1.987   2.300   2.303   2.311   2.476   2.484   2.818   3.202
 29 A"   30 A"   72 A'   73 A'   31 A"   74 A'   75 A'   32 A"                 
  3.210   3.541   4.127   4.154   4.367   4.400   4.419   4.429
 76 A'   77 A'   33 A"   78 A'   79 A'   34 A"   35 A"   80 A'                 
  4.434   4.436   4.452   4.530   4.538   4.545   4.547   4.584
 36 A"   81 A'   82 A'   37 A"   83 A'   38 A"   84 A'   85 A'                 
  4.593   4.694   4.972   6.466   6.468   6.472   7.053   8.203
 86 A'   87 A'   88 A'   39 A"   89 A'   90 A'   91 A'   40 A"                 
  8.205   8.209  28.703  29.463  29.467  29.469  29.815  29.819
 92 A'   93 A'   94 A'   41 A"   95 A'   96 A'   42 A"   97 A'                 
 29.823  29.823  29.829  36.456  37.658  49.348 130.524 130.527
 43 A"   98 A'   99 A'  100 A'  101 A'  102 A'   44 A"  103 A'                 
130.533 154.116 293.877 293.879 293.9071028.2551912.029
104 A'  105 A'   45 A"  106 A'  107 A'  108 A'  109 A'                         

 Occupation and symmetry of molecular orbitals

 Point group: Cs (2 irreducible representations).

                           A'   A"    All 
 ------------------------------------------
 All molecular orbitals:
  - Alpha                  109  45    154 
  - Beta                   109  45    154 
 ------------------------------------------
 Alpha orbitals:
  - Frozen occupied        22   7     29  
  - Active occupied        15   7     22  
  - Active virtual         72   31    103 
  - Frozen virtual         0    0     0   
 ------------------------------------------
 Beta orbitals:
  - Frozen occupied        22   7     29  
  - Active occupied        15   7     22  
  - Active virtual         72   31    103 
  - Frozen virtual         0    0     0   
 ------------------------------------------

 Import integrals:   CPU 0.00 s  wall 0.04 s

 Import integrals:   CPU 95.67 s  wall 71.40 s

 MP2 amplitudes:   CPU 0.27 s  wall 0.42 s

Running a double precision version
           CCSD T amplitudes will be solved using DIIS.

           Start     Size      MaxIter   EConv     TConv     
           3         7         100       1.00e-07  1.00e-05  
 ------------------------------------------------------------------------------
           Energy (a.u.)   Ediff      Tdiff       Comment
 ------------------------------------------------------------------------------
         -9598.93243688                           
     1   -9598.67169208   2.61e-01   1.07e-01     
     2   -9598.80426328   1.33e-01   5.31e-01     
     3   -9597.78009399   1.02e+00   2.98e+00     
     4   -9598.90066424   1.12e+00   4.36e+00     Switched to DIIS steps.
     5   -9598.89796016   2.70e-03   4.55e-02     
     6   -9598.89588800   2.07e-03   4.05e-01     
     7   -9598.89422886   1.66e-03   5.17e-02     
     8   -9598.88496658   9.26e-03   3.21e-01     
     9   -9598.87505119   9.92e-03   2.81e-01     
    10   -9598.87201299   3.04e-03   6.75e-02     
    11   -9598.87225652   2.44e-04   1.78e-03     
    12   -9598.87202656   2.30e-04   5.96e-03     
    13   -9598.87194966   7.69e-05   3.48e-04     
    14   -9598.87201673   6.71e-05   2.61e-04     
    15   -9598.87207008   5.33e-05   1.07e-03     
    16   -9598.87205929   1.08e-05   9.48e-04     
    17   -9598.87205133   7.95e-06   7.36e-04     
    18   -9598.87208355   3.22e-05   3.47e-04     
    19   -9598.87207738   6.18e-06   1.30e-04     
    20   -9598.87206986   7.51e-06   2.35e-05     
    21   -9598.87206740   2.46e-06   2.48e-05     
    22   -9598.87207487   7.47e-06   5.67e-05     
    23   -9598.87207473   1.36e-07   4.91e-05     
    24   -9598.87207388   8.48e-07   7.35e-06     
    25   -9598.87207449   6.05e-07   1.90e-05     
    26   -9598.87207453   4.72e-08   1.14e-05     
    27   -9598.87207298   1.55e-06   1.58e-05     
    28   -9598.87207487   1.89e-06   1.11e-05     
    29   -9598.87207574   8.65e-07   7.38e-07     
    30   -9598.87207269   3.05e-06   2.69e-05     
    31   -9598.87207389   1.20e-06   1.35e-05     
    32   -9598.87207392   2.71e-08   8.34e-07     
 ------------------------------------------------------------------------------
         -9598.87207392                           CCSD T converged.

End of double precision
 SCF energy                 = -9597.95889514
 MP2 energy                 = -9598.93243688
 CCSD correlation energy     =    -0.91317877
 CCSD total energy           = -9598.87207392

 CCSD  T1^2 = 0.0575  T2^2 = 0.8417  Leading amplitudes:

 Amplitude    Orbitals with energies
  0.1116       37 (A') A                 ->    38 (A') A                  
              -0.3100                         -0.2245                     
  0.1116       37 (A') B                 ->    38 (A') B                  
              -0.3100                         -0.2245                     
  0.0517       36 (A') A                 ->    38 (A') A                  
              -0.4204                         -0.2245                     
  0.0517       36 (A') B                 ->    38 (A') B                  
              -0.4204                         -0.2245                     

 Amplitude    Orbitals with energies
 -0.7591       37 (A') A     37 (A') B   ->    38 (A') A     38 (A') B    
              -0.3100       -0.3100           -0.2245       -0.2245       
  0.7591       37 (A') A     37 (A') B   ->    38 (A') B     38 (A') A    
              -0.3100       -0.3100           -0.2245       -0.2245       
  0.7591       37 (A') B     37 (A') A   ->    38 (A') A     38 (A') B    
              -0.3100       -0.3100           -0.2245       -0.2245       
 -0.7591       37 (A') B     37 (A') A   ->    38 (A') B     38 (A') A    
              -0.3100       -0.3100           -0.2245       -0.2245       

 Computing CCSD intemediates for later calculations in double precision
 Finished.

Running a double precision version
           CCSD Lambda amplitudes will be solved using DIIS.
           Start     Size      MaxIter   EConv     LConv     
           3         7         100       1.00e-07  1.00e-05  
 ------------------------------------------------------------------------------
            Enorm      Ldiff       Comment
 ------------------------------------------------------------------------------
     1     1.38e+00   8.45e-01     
     2     1.89e+00   1.21e+00     
     3     3.25e+00   2.24e-01     
     4     1.29e+00   5.34e-01     Switched to DIIS steps.
     5     2.14e-02   1.51e-01     
     6     1.00e-02   3.44e-04     
     7     2.94e-03   1.73e-03     
     8     2.13e-03   1.98e-04     
     9     2.24e-03   9.72e-05     
    10     2.08e-03   2.06e-04     
    11     1.92e-03   7.79e-04     
    12     1.67e-03   3.10e-03     
    13     1.44e-03   1.09e-03     
    14     4.64e-04   2.18e-03     
    15     2.87e-04   9.30e-04     
    16     1.89e-04   1.60e-04     
    17     1.56e-04   2.53e-04     
    18     1.04e-04   9.30e-05     
    19     9.68e-05   3.03e-05     
    20     8.71e-05   2.35e-05     
    21     9.41e-05   2.71e-06     
    22     7.19e-05   2.95e-05     
    23     6.85e-05   1.60e-05     
    24     6.79e-05   1.24e-05     
    25     6.42e-05   2.73e-05     
    26     6.01e-05   7.57e-06     
    27     5.22e-05   1.43e-05     
    28     4.78e-05   1.44e-05     
    29     6.42e-05   1.72e-05     
    30     3.54e-05   4.93e-05     
    31     2.36e-05   6.72e-05     
    32     1.34e-05   4.32e-05     
    33     1.04e-05   1.63e-05     
    34     7.23e-06   1.32e-06     
    35     6.46e-06   2.36e-06     
    36     5.56e-06   3.55e-06     
    37     6.39e-06   1.96e-07     
    38     4.35e-06   1.38e-06     
    39     2.66e-06   5.22e-06     
    40     2.47e-06   9.47e-07     
    41     1.76e-06   2.61e-06     
    42     1.74e-06   3.22e-07     
    43     1.34e-06   1.63e-07     
    44     1.23e-06   1.01e-07     
    45     1.24e-06   4.08e-07     
    46     8.96e-07   2.79e-07     
    47     7.45e-07   2.32e-07     
    48     6.51e-07   3.83e-07     
    49     6.62e-07   1.82e-07     
    50     5.82e-07   1.79e-07     
    51     5.71e-07   5.26e-07     
    52     4.86e-07   4.24e-07     
    53     5.15e-07   3.32e-07     
    54     4.81e-07   1.52e-07     
    55     3.81e-07   1.46e-07     
    56     3.12e-07   1.17e-07     
    57     1.93e-07   1.98e-07     
    58     1.22e-07   1.24e-07     
    59     1.06e-07   5.87e-08     
    60     6.49e-08   7.80e-08     
 ------------------------------------------------------------------------------
                                   CCSD Lambda converged.

 Computing density matrices in double precision...
           Orbital response amplitudes will be solved using DIIS.
           Start     Size      MaxIter   EConv     LConv     
           3         7         100       1.00e-06  1.00e-06  
 ------------------------------------------------------------------------------
            Enorm      Ldiff       Comment
 ------------------------------------------------------------------------------
     1     9.74e-01   8.96e-01     
     2     6.22e+01   6.03e+01     
     3     3.84e+03   3.72e+03     
     4     2.45e+00   3.78e+03     Switched to DIIS steps.
     5     3.60e+00   1.12e+00     
     6     1.21e-01   3.43e+00     
     7     6.53e-02   3.10e-02     
     8     3.64e-01   2.56e-01     
     9     2.00e-01   1.45e-01     
    10     9.10e-02   7.52e-02     
    11     1.89e-01   7.95e-02     
    12     2.47e-01   4.55e-02     
    13     1.05e-01   1.06e-01     
    14     2.88e-02   2.38e-02     
    15     1.94e-03   3.60e-03     
    16     3.48e-04   4.92e-04     
    17     1.69e-04   5.85e-06     
    18     4.24e-04   6.54e-05     
    19     1.38e-04   4.17e-06     
    20     5.67e-04   1.43e-05     
    21     8.17e-05   3.74e-06     
    22     6.98e-06   3.01e-06     
    23     2.69e-06   3.89e-07     
    24     1.15e-06   2.77e-07     
    25     3.81e-07   8.65e-08     
 ------------------------------------------------------------------------------
                                   Orbital response converged.

 Computing density matrices... Done.
 CCSD calculation:   CPU 3665.41 s  wall 2039.72 s

Current path: /canmo/ccsd/grad/
/g1_bb_aa
/g1_bb_bb
/g1_o1o1
/g1_o1o2
/g1_o1v1
/g1_o2v1
/g1_v1v1
/g1p_bb_aa
/g1p_bb_bb
/g1s_bb_aa
/g1s_bb_bb
/g2_o1o1o1o1
/g2_o1o1o1v1
/g2_o1o1v1v1
/g2_o1v1o1v1
/g2_o1v1v1v1
/g2_v1v1v1v1
/w_bb_aa
/w_bb_bb
 Transferring MO TPDM to AO TPDM
 Transferring g2_o1o1o1o1
 Transferring g2_o1o1o1v1
 Transferring g2_o1o1v1v1
 Transferring g2_o1v1o1v1
 Transferring g2_o1v1v1v1
 Transferring g2_v1v1v1v1
 Adding separable TPDM
 Computing TPDM gradient
 --------------------------------------------------------
 2e gradient
  Atom          X               Y               Z
 --------------------------------------------------------
    1        -25.762105        0.846404        0.000000  
    2         -9.550705      -23.802558        0.000000  
    3         13.388322       23.221101       -0.000000  
    4         21.924488       -0.264947        0.000000  
 --------------------------------------------------------
 --------------------------------------------------------
 Final gradient
  Atom          X               Y               Z
 --------------------------------------------------------
    1        -25.762105        0.846404        0.000000  
    2         -9.550705      -23.802558        0.000000  
    3         13.388322       23.221101       -0.000000  
    4         21.924488       -0.264947        0.000000  
 --------------------------------------------------------
 Analytic gradient from two-electron contribution:   CPU 1491.50 s  wall 827.17 s

 Total ccman2 time:   CPU 5258.56 s  wall 2957.63 s


 --------------------------------------------------------------
             Orbital Energies (a.u.) and Symmetries
 --------------------------------------------------------------

 Alpha MOs, Restricted
 -- Occupied --                  
******* -490.04 -180.93 -169.74 -169.74  -65.17  -58.53  -58.53
  1 A'    2 A'    3 A'    4 A'    5 A'    6 A'    7 A'    8 A'                 
-37.986 -33.175 -33.168 -24.359 -24.357 -24.350 -15.709 -15.705
  9 A'   10 A'   11 A'   12 A'   13 A'   14 A'   15 A'   16 A'                 
 -9.851  -7.465  -7.455  -7.301  -5.537  -5.520-169.738 -58.531
 17 A'   18 A'   19 A'   20 A'   21 A'   22 A'    1 A"    2 A"                 
-33.168 -24.357 -24.350  -7.455  -5.520  -3.205  -3.201  -3.188
  3 A"    4 A"    5 A"    6 A"    7 A"   23 A'   24 A'   25 A'                 
 -2.460  -2.453  -2.434  -1.495  -0.971  -0.857  -0.799  -0.654
 26 A'   27 A'   28 A'   29 A'   30 A'   31 A'   32 A'   33 A'                 
 -0.632  -0.424  -0.420  -0.310  -3.201  -3.188  -2.454  -2.434
 34 A'   35 A'   36 A'   37 A'    8 A"    9 A"   10 A"   11 A"                 
 -0.632  -0.424  -0.421
 12 A"   13 A"   14 A"                                                         
 -- Virtual --                   
 -0.225   0.098   0.105   0.117   0.138   0.156   0.182   0.219
 38 A'   39 A'   40 A'   41 A'   42 A'   43 A'   44 A'   45 A'                 
  0.247   0.275   0.301   0.322   0.346   0.438   0.547   0.559
 46 A'   47 A'   48 A'   49 A'   50 A'   51 A'   52 A'   53 A'                 
  0.585   0.591   0.619   0.690   0.752   0.790   0.805   0.809
 54 A'   55 A'   56 A'   57 A'   58 A'   59 A'   60 A'   61 A'                 
  0.857   0.960   1.089   1.168   1.207   1.452   1.493   1.505
 62 A'   63 A'   64 A'   65 A'   66 A'   67 A'   68 A'   69 A'                 
  1.955   1.986   2.303   2.311   2.484   2.818   3.210   3.541
 70 A'   71 A'   72 A'   73 A'   74 A'   75 A'   76 A'   77 A'                 
  4.154   4.367   4.429   4.436   4.452   4.538   4.547   4.584
 78 A'   79 A'   80 A'   81 A'   82 A'   83 A'   84 A'   85 A'                 
  4.593   4.694   4.972   6.468   6.472   7.053   8.205   8.209
 86 A'   87 A'   88 A'   89 A'   90 A'   91 A'   92 A'   93 A'                 
 28.703  29.467  29.469  29.819  29.823  29.829  36.456  37.658
 94 A'   95 A'   96 A'   97 A'   98 A'   99 A'  100 A'  101 A'                 
 49.348 130.527 130.533 154.116 293.879 293.9071028.2551912.029
102 A'  103 A'  104 A'  105 A'  106 A'  107 A'  108 A'  109 A'                 
  0.114   0.117   0.173   0.265   0.302   0.541   0.548   0.575
 15 A"   16 A"   17 A"   18 A"   19 A"   20 A"   21 A"   22 A"                 
  0.784   0.789   0.912   1.030   1.483   1.944   1.987   2.300
 23 A"   24 A"   25 A"   26 A"   27 A"   28 A"   29 A"   30 A"                 
  2.476   3.202   4.127   4.400   4.419   4.434   4.530   4.545
 31 A"   32 A"   33 A"   34 A"   35 A"   36 A"   37 A"   38 A"                 
  6.466   8.203  29.463  29.815  29.823 130.524 293.877
 39 A"   40 A"   41 A"   42 A"   43 A"   44 A"   45 A"                         

 Beta MOs, Restricted
 -- Occupied --                  
******* -490.04 -180.93 -169.74 -169.74  -65.17  -58.53  -58.53
  1 A'    2 A'    3 A'    4 A'    5 A'    6 A'    7 A'    8 A'                 
-37.986 -33.175 -33.168 -24.359 -24.357 -24.350 -15.709 -15.705
  9 A'   10 A'   11 A'   12 A'   13 A'   14 A'   15 A'   16 A'                 
 -9.851  -7.465  -7.455  -7.301  -5.537  -5.520-169.738 -58.531
 17 A'   18 A'   19 A'   20 A'   21 A'   22 A'    1 A"    2 A"                 
-33.168 -24.357 -24.350  -7.455  -5.520  -3.205  -3.201  -3.188
  3 A"    4 A"    5 A"    6 A"    7 A"   23 A'   24 A'   25 A'                 
 -2.460  -2.453  -2.434  -1.495  -0.971  -0.857  -0.799  -0.654
 26 A'   27 A'   28 A'   29 A'   30 A'   31 A'   32 A'   33 A'                 
 -0.632  -0.424  -0.420  -0.310  -3.201  -3.188  -2.454  -2.434
 34 A'   35 A'   36 A'   37 A'    8 A"    9 A"   10 A"   11 A"                 
 -0.632  -0.424  -0.421
 12 A"   13 A"   14 A"                                                         
 -- Virtual --                   
 -0.225   0.098   0.105   0.117   0.138   0.156   0.182   0.219
 38 A'   39 A'   40 A'   41 A'   42 A'   43 A'   44 A'   45 A'                 
  0.247   0.275   0.301   0.322   0.346   0.438   0.547   0.559
 46 A'   47 A'   48 A'   49 A'   50 A'   51 A'   52 A'   53 A'                 
  0.585   0.591   0.619   0.690   0.752   0.790   0.805   0.809
 54 A'   55 A'   56 A'   57 A'   58 A'   59 A'   60 A'   61 A'                 
  0.857   0.960   1.089   1.168   1.207   1.452   1.493   1.505
 62 A'   63 A'   64 A'   65 A'   66 A'   67 A'   68 A'   69 A'                 
  1.955   1.986   2.303   2.311   2.484   2.818   3.210   3.541
 70 A'   71 A'   72 A'   73 A'   74 A'   75 A'   76 A'   77 A'                 
  4.154   4.367   4.429   4.436   4.452   4.538   4.547   4.584
 78 A'   79 A'   80 A'   81 A'   82 A'   83 A'   84 A'   85 A'                 
  4.593   4.694   4.972   6.468   6.472   7.053   8.205   8.209
 86 A'   87 A'   88 A'   89 A'   90 A'   91 A'   92 A'   93 A'                 
 28.703  29.467  29.469  29.819  29.823  29.829  36.456  37.658
 94 A'   95 A'   96 A'   97 A'   98 A'   99 A'  100 A'  101 A'                 
 49.348 130.527 130.533 154.116 293.879 293.9071028.2551912.029
102 A'  103 A'  104 A'  105 A'  106 A'  107 A'  108 A'  109 A'                 
  0.114   0.117   0.173   0.265   0.302   0.541   0.548   0.575
 15 A"   16 A"   17 A"   18 A"   19 A"   20 A"   21 A"   22 A"                 
  0.784   0.789   0.912   1.030   1.483   1.944   1.987   2.300
 23 A"   24 A"   25 A"   26 A"   27 A"   28 A"   29 A"   30 A"                 
  2.476   3.202   4.127   4.400   4.419   4.434   4.530   4.545
 31 A"   32 A"   33 A"   34 A"   35 A"   36 A"   37 A"   38 A"                 
  6.466   8.203  29.463  29.815  29.823 130.524 293.877
 39 A"   40 A"   41 A"   42 A"   43 A"   44 A"   45 A"                         
 --------------------------------------------------------------

          Ground-State Mulliken Net Atomic Charges

     Atom                 Charge (a.u.)
  ----------------------------------------
      1 I                    -0.007278
      2 N                     0.006970
      3 N                     0.005981
      4 Br                   -0.005673
  ----------------------------------------
  Sum of atomic charges =     0.000000

 -----------------------------------------------------------------
                    Cartesian Multipole Moments
 -----------------------------------------------------------------
    Charge (ESU x 10^10)
                 0.0000
    Dipole Moment (Debye)
         X      -0.1160      Y       0.0049      Z       0.0000
       Tot       0.1161
    Quadrupole Moments (Debye-Ang)
        XX     -53.7163     XY      -2.3898     YY     -59.9620
        XZ       0.0000     YZ      -0.0000     ZZ     -59.1902
    Octopole Moments (Debye-Ang^2)
       XXX     -33.3854    XXY       1.2348    XYY     -10.6145
       YYY       5.9083    XXZ       0.0000    XYZ      -0.0000
       YYZ       0.0000    XZZ     -11.6688    YZZ       2.0150
       ZZZ       0.0000
    Hexadecapole Moments (Debye-Ang^3)
      XXXX   -3114.5682   XXXY     -58.8081   XXYY    -605.9340
      XYYY       4.1402   YYYY     -92.6585   XXXZ       0.0000
      XXYZ      -0.0000   XYYZ       0.0000   YYYZ      -0.0000
      XXZZ    -608.3006   XYZZ       1.6568   YYZZ     -28.1088
      XZZZ       0.0000   YZZZ      -0.0000   ZZZZ     -77.1069
 -----------------------------------------------------------------
 DrvMan completing analytic gradient of the correlated energy
 Correlated dipole moment
            1
    1  -0.0456417
    2   0.0019191
    3   0.0000000
 Energy read as -9598.872073915
 Full Analytical Gradient: (in a.u., or Hartree/Bohr)
             1             2             3             4
    1   -0.00325035   -0.00133359    0.00119607    0.00338787
    2    0.00023407   -0.00414180    0.00408935   -0.00018162
    3   -0.00000000    0.00000000    0.00000000   -0.00000000
 Gradient time:  CPU 0.51 s  wall 9.44 s
 Geometry Optimization Parameters
   NAtoms,    NIC,     NZ,  NCons,   NDum,   NFix, NCnnct, MaxDiis
        4      14       4       0       0       0       0       0

 Cartesian Hessian Update
 Hessian Updated using BFGS Update


** GEOMETRY OPTIMIZATION IN DELOCALIZED INTERNAL COORDINATES **
   Searching for a Minimum

   Optimization Cycle:  12

                       Coordinates (Angstroms)
     ATOM                X               Y               Z
      1  I         3.1005110774   -0.0608613005    0.0000000000
      2  N        -0.2213422592    0.4811437748    0.0000000000
      3  N        -0.8311083916   -0.4355937183    0.0000000000
      4  Br       -3.9261143804   -0.0229714654    0.0000000000
   Point Group: cs    Number of degrees of freedom:     5


   Energy is  -9598.872073915

 Hessian Updated using BFGS Update

  5 Hessian modes will be used to form the next step
  Hessian Eigenvalues:
     0.006812    0.067423    0.155915    0.247409    1.053507

 Minimum Search - Taking Simple RFO Step
 Searching for Lamda that Minimizes Along All modes
 Value Taken    Lamda =  -0.00269175
 Calculated Step too Large.  Step scaled by  0.569110
 Step Taken.  Stepsize is  0.300000

                             Maximum     Tolerance    Cnvgd?
         Gradient           0.006229      0.000300      NO
         Displacement       0.222344      0.001200      NO
         Energy change     -0.001788      0.000001      NO


 New Cartesian Coordinates Obtained by Inverse Iteration

 Displacement from previous Coordinates is:  0.338472
 ----------------------------------------------------------------
             Standard Nuclear Orientation (Angstroms)
    I     Atom           X                Y                Z
 ----------------------------------------------------------------
    1      I       3.2258450161    -0.0599436525     0.0000000000
    2      N      -0.2082690725     0.4747535365     0.0000000000
    3      N      -0.8432344743    -0.4278162238     0.0000000000
    4      Br     -4.0523954230    -0.0252763696     0.0000000000
 ----------------------------------------------------------------
 Molecular Point Group                 Cs    NOp =  2
 Largest Abelian Subgroup              Cs    NOp =  2
 Nuclear Repulsion Energy =   336.4364811025 hartrees
 There are       51 alpha and       51 beta electrons
 Applying Cartesian multipole field
    Component          Value
    ---------          -----
     (2,0,0)        1.00000E-11
     (0,2,0)        2.00000E-11
     (0,0,2)       -3.00000E-11
 Nucleus-field energy     =     0.0000000406 hartrees
 Requested basis set is 6-311++G(d,p)
 There are 55 shells and 154 basis functions
 A cutoff of  1.0D-14 yielded   1025 shell pairs
 There are      8683 function pairs (      9789 Cartesian)
 Smallest overlap matrix eigenvalue = 1.76E-04
 Guess MOs from SCF MO coefficient file

 -----------------------------------------------------------------------
  General SCF calculation program by
  Eric Jon Sundstrom, Paul Horn, Yuezhi Mao, Dmitri Zuev, Alec White,
  David Stuck, Shaama M.S., Shane Yost, Joonho Lee, David Small,
  Daniel Levine, Susi Lehtola, Hugh Burton, Evgeny Epifanovsky
 -----------------------------------------------------------------------
 Hartree-Fock
 using 4 threads for integral computing
 -------------------------------------------------------
 OpenMP Integral computing Module                
 Release: version 2.0, May 2017, Q-Chem Inc. Pleasanton 
 -------------------------------------------------------
 A restricted SCF calculation will be
 performed using DIIS
 SCF converges when DIIS error is below 1.0e-08
 ---------------------------------------
  Cycle       Energy         DIIS error
 ---------------------------------------
    1   -9597.9556528326      4.43e-04  
    2   -9597.9564087001      1.23e-04  
    3   -9597.9564575829      1.25e-04  
    4   -9597.9565084284      8.76e-05  
    5   -9597.9565566863      1.46e-05  
    6   -9597.9565585177      7.98e-06  
    7   -9597.9565588043      2.04e-06  
    8   -9597.9565588237      6.56e-07  
    9   -9597.9565588298      3.29e-07  
   10   -9597.9565588344      2.75e-07  
   11   -9597.9565588399      2.59e-07  
   12   -9597.9565588532      2.39e-07  
   13   -9597.9565588774      1.86e-07  
   14   -9597.9565588975      1.11e-07  
   15   -9597.9565589050      3.68e-08  
   16   -9597.9565589052      8.61e-09  Convergence criterion met
 ---------------------------------------
 SCF time:   CPU 16.93s  wall 11.00s 
 SCF   energy in the final basis set =    -9597.9565589052
 Total energy in the final basis set =    -9597.9565589052


 ------------------------------------------------------------------------------

   CCMAN2: suite of methods based on coupled cluster
           and equation of motion theories.

   Components:
   * libvmm-1.3-trunk
     by Evgeny Epifanovsky, Ilya Kaliman.
   * libtensor-2.5-trunk
     by Evgeny Epifanovsky, Michael Wormit, Dmitry Zuev, Sam Manzer, 
        Ilya Kaliman.
   * libcc-2.5-trunk
     by Evgeny Epifanovsky, Arik Landau, Tomasz Kus, Kirill Khistyaev, 
        Dmitry Zuev, Prashant Manohar, Xintian Feng, Anna Krylov, 
        Matthew Goldey, Alec White, Thomas Jagau, Kaushik Nanda, 
        Anastasia Gunina, Alexander Kunitsa, Joonho Lee.

   CCMAN original authors:
   Anna I. Krylov, C. David Sherrill, Steven R. Gwaltney,
   Edward F. C. Byrd (2000)
   Sergey V. Levchenko, Lyudmila V. Slipchenko, Tao Wang,
   Ana-Maria C. Cristian (2003)
   Piotr A. Pieniazek, C. Melania Oana, Evgeny Epifanovsky (2007)
   Prashant Manohar (2009)

 ------------------------------------------------------------------------------


 Allocating and initializing 3808MB of RAM...
 Calculation will run on 4 cores.


 Alpha MOs, Restricted
 -- Occupied --                  
******* -490.04 -180.93 -169.74 -169.74 -169.74  -65.17  -58.53
  1 A'    2 A'    3 A'    4 A'    1 A"    5 A'    6 A'    7 A'                 
-58.532 -58.532 -37.986 -33.176 -33.168 -33.168 -24.360 -24.357
  2 A"    8 A'    9 A'   10 A'    3 A"   11 A'   12 A'    4 A"                 
-24.357 -24.351 -24.351 -15.707 -15.703  -9.851  -7.466  -7.455
 13 A'    5 A"   14 A'   15 A'   16 A'   17 A'   18 A'    6 A"                 
 -7.455  -7.301  -5.537  -5.521  -5.521  -3.206  -3.201  -3.201
 19 A'   20 A'   21 A'    7 A"   22 A'   23 A'    8 A"   24 A'                 
 -3.188  -3.188  -2.460  -2.454  -2.454  -2.435  -2.435  -1.490
  9 A"   25 A'   26 A'   10 A"   27 A'   11 A"   28 A'   29 A'                 
 -0.970  -0.857  -0.797  -0.651  -0.629  -0.628  -0.425  -0.424
 30 A'   31 A'   32 A'   33 A'   34 A'   12 A"   13 A"   35 A'                 
 -0.421  -0.421  -0.308
 14 A"   36 A'   37 A'                                                         
 -- Virtual --                   
 -0.228   0.098   0.106   0.114   0.117   0.118   0.137   0.154
 38 A'   39 A'   40 A'   15 A"   41 A'   16 A"   42 A'   43 A'                 
  0.173   0.179   0.220   0.245   0.265   0.271   0.302   0.302
 17 A"   44 A'   45 A'   46 A'   18 A"   47 A'   19 A"   48 A'                 
  0.324   0.344   0.435   0.540   0.545   0.546   0.557   0.576
 49 A'   50 A'   51 A'   20 A"   52 A'   21 A"   53 A'   22 A"                 
  0.580   0.590   0.618   0.690   0.750   0.784   0.788   0.789
 54 A'   55 A'   56 A'   57 A'   58 A'   23 A"   24 A"   59 A'                 
  0.799   0.817   0.864   0.913   0.957   1.032   1.079   1.169
 60 A'   61 A'   62 A'   25 A"   63 A'   26 A"   64 A'   65 A'                 
  1.202   1.458   1.482   1.490   1.494   1.947   1.955   1.986
 66 A'   67 A'   27 A"   68 A'   69 A'   28 A"   70 A'   71 A'                 
  1.987   2.300   2.302   2.310   2.476   2.484   2.819   3.201
 29 A"   30 A"   72 A'   73 A'   31 A"   74 A'   75 A'   32 A"                 
  3.206   3.538   4.127   4.156   4.374   4.401   4.418   4.425
 76 A'   77 A'   33 A"   78 A'   79 A'   34 A"   35 A"   80 A'                 
  4.434   4.435   4.443   4.529   4.536   4.544   4.546   4.572
 36 A"   81 A'   82 A'   37 A"   83 A'   38 A"   84 A'   85 A'                 
  4.582   4.688   4.978   6.465   6.466   6.471   7.048   8.202
 86 A'   87 A'   88 A'   89 A'   39 A"   90 A'   91 A'   40 A"                 
  8.204   8.206  28.696  29.462  29.466  29.467  29.814  29.818
 92 A'   93 A'   94 A'   41 A"   95 A'   96 A'   42 A"   97 A'                 
 29.823  29.823  29.827  36.458  37.644  49.345 130.523 130.526
 43 A"   98 A'   99 A'  100 A'  101 A'  102 A'   44 A"  103 A'                 
130.531 154.109 293.877 293.878 293.9051028.2511912.022
104 A'  105 A'   45 A"  106 A'  107 A'  108 A'  109 A'                         

 Beta MOs, Restricted
 -- Occupied --                  
******* -490.04 -180.93 -169.74 -169.74 -169.74  -65.17  -58.53
  1 A'    2 A'    3 A'    4 A'    1 A"    5 A'    6 A'    7 A'                 
-58.532 -58.532 -37.986 -33.176 -33.168 -33.168 -24.360 -24.357
  2 A"    8 A'    9 A'   10 A'    3 A"   11 A'   12 A'    4 A"                 
-24.357 -24.351 -24.351 -15.707 -15.703  -9.851  -7.466  -7.455
 13 A'    5 A"   14 A'   15 A'   16 A'   17 A'   18 A'    6 A"                 
 -7.455  -7.301  -5.537  -5.521  -5.521  -3.206  -3.201  -3.201
 19 A'   20 A'   21 A'    7 A"   22 A'   23 A'    8 A"   24 A'                 
 -3.188  -3.188  -2.460  -2.454  -2.454  -2.435  -2.435  -1.490
  9 A"   25 A'   26 A'   10 A"   27 A'   11 A"   28 A'   29 A'                 
 -0.970  -0.857  -0.797  -0.651  -0.629  -0.628  -0.425  -0.424
 30 A'   31 A'   32 A'   33 A'   34 A'   12 A"   13 A"   35 A'                 
 -0.421  -0.421  -0.308
 14 A"   36 A'   37 A'                                                         
 -- Virtual --                   
 -0.228   0.098   0.106   0.114   0.117   0.118   0.137   0.154
 38 A'   39 A'   40 A'   15 A"   41 A'   16 A"   42 A'   43 A'                 
  0.173   0.179   0.220   0.245   0.265   0.271   0.302   0.302
 17 A"   44 A'   45 A'   46 A'   18 A"   47 A'   19 A"   48 A'                 
  0.324   0.344   0.435   0.540   0.545   0.546   0.557   0.576
 49 A'   50 A'   51 A'   20 A"   52 A'   21 A"   53 A'   22 A"                 
  0.580   0.590   0.618   0.690   0.750   0.784   0.788   0.789
 54 A'   55 A'   56 A'   57 A'   58 A'   23 A"   24 A"   59 A'                 
  0.799   0.817   0.864   0.913   0.957   1.032   1.079   1.169
 60 A'   61 A'   62 A'   25 A"   63 A'   26 A"   64 A'   65 A'                 
  1.202   1.458   1.482   1.490   1.494   1.947   1.955   1.986
 66 A'   67 A'   27 A"   68 A'   69 A'   28 A"   70 A'   71 A'                 
  1.987   2.300   2.302   2.310   2.476   2.484   2.819   3.201
 29 A"   30 A"   72 A'   73 A'   31 A"   74 A'   75 A'   32 A"                 
  3.206   3.538   4.127   4.156   4.374   4.401   4.418   4.425
 76 A'   77 A'   33 A"   78 A'   79 A'   34 A"   35 A"   80 A'                 
  4.434   4.435   4.443   4.529   4.536   4.544   4.546   4.572
 36 A"   81 A'   82 A'   37 A"   83 A'   38 A"   84 A'   85 A'                 
  4.582   4.688   4.978   6.465   6.466   6.471   7.048   8.202
 86 A'   87 A'   88 A'   89 A'   39 A"   90 A'   91 A'   40 A"                 
  8.204   8.206  28.696  29.462  29.466  29.467  29.814  29.818
 92 A'   93 A'   94 A'   41 A"   95 A'   96 A'   42 A"   97 A'                 
 29.823  29.823  29.827  36.458  37.644  49.345 130.523 130.526
 43 A"   98 A'   99 A'  100 A'  101 A'  102 A'   44 A"  103 A'                 
130.531 154.109 293.877 293.878 293.9051028.2511912.022
104 A'  105 A'   45 A"  106 A'  107 A'  108 A'  109 A'                         

 Occupation and symmetry of molecular orbitals

 Point group: Cs (2 irreducible representations).

                           A'   A"    All 
 ------------------------------------------
 All molecular orbitals:
  - Alpha                  109  45    154 
  - Beta                   109  45    154 
 ------------------------------------------
 Alpha orbitals:
  - Frozen occupied        22   7     29  
  - Active occupied        15   7     22  
  - Active virtual         72   31    103 
  - Frozen virtual         0    0     0   
 ------------------------------------------
 Beta orbitals:
  - Frozen occupied        22   7     29  
  - Active occupied        15   7     22  
  - Active virtual         72   31    103 
  - Frozen virtual         0    0     0   
 ------------------------------------------

 Import integrals:   CPU 0.00 s  wall 0.01 s

 Import integrals:   CPU 95.24 s  wall 70.61 s

 MP2 amplitudes:   CPU 0.27 s  wall 0.57 s

Running a double precision version
           CCSD T amplitudes will be solved using DIIS.

           Start     Size      MaxIter   EConv     TConv     
           3         7         100       1.00e-07  1.00e-05  
 ------------------------------------------------------------------------------
           Energy (a.u.)   Ediff      Tdiff       Comment
 ------------------------------------------------------------------------------
         -9598.94525087                           
     1   -9598.62366113   3.22e-01   2.62e-01     
     2   -9598.77118676   1.48e-01   1.49e-01     
     3   -9597.87545788   8.96e-01   2.37e+00     
     4   -9598.90435246   1.03e+00   3.50e+00     Switched to DIIS steps.
     5   -9598.90285355   1.50e-03   2.34e-02     
     6   -9598.90644344   3.59e-03   5.73e-01     
     7   -9598.90187162   4.57e-03   1.33e-01     
     8   -9598.89272400   9.15e-03   3.37e-01     
     9   -9598.87899015   1.37e-02   3.60e-01     
    10   -9598.87269667   6.29e-03   1.21e-01     
    11   -9598.87388499   1.19e-03   7.37e-03     
    12   -9598.87334223   5.43e-04   1.38e-02     
    13   -9598.87325333   8.89e-05   9.62e-04     
    14   -9598.87328227   2.89e-05   1.53e-04     
    15   -9598.87326007   2.22e-05   5.81e-04     
    16   -9598.87331841   5.83e-05   1.16e-03     
    17   -9598.87331543   2.98e-06   8.50e-04     
    18   -9598.87335342   3.80e-05   4.12e-04     
    19   -9598.87333975   1.37e-05   2.44e-04     
    20   -9598.87333352   6.23e-06   1.17e-04     
    21   -9598.87333933   5.82e-06   2.86e-05     
    22   -9598.87334064   1.30e-06   5.19e-05     
    23   -9598.87333495   5.68e-06   1.54e-05     
    24   -9598.87333710   2.15e-06   2.29e-05     
    25   -9598.87333704   6.01e-08   1.13e-05     
    26   -9598.87333621   8.36e-07   7.97e-06     
    27   -9598.87333705   8.41e-07   7.79e-06     
    28   -9598.87333585   1.20e-06   1.05e-05     
    29   -9598.87333587   1.89e-08   1.42e-05     
    30   -9598.87333514   7.31e-07   6.02e-06     
    31   -9598.87333656   1.42e-06   2.24e-06     
    32   -9598.87333503   1.52e-06   5.96e-06     
    33   -9598.87333664   1.61e-06   8.75e-06     
    34   -9598.87333751   8.72e-07   1.87e-05     
    35   -9598.87333643   1.09e-06   2.54e-06     
    36   -9598.87333775   1.33e-06   9.72e-06     
    37   -9598.87333785   9.51e-08   9.91e-06     
 ------------------------------------------------------------------------------
         -9598.87333785                           CCSD T converged.

End of double precision
 SCF energy                 = -9597.95655891
 MP2 energy                 = -9598.94525087
 CCSD correlation energy     =    -0.91677894
 CCSD total energy           = -9598.87333785

 CCSD  T1^2 = 0.0552  T2^2 = 0.8623  Leading amplitudes:

 Amplitude    Orbitals with energies
  0.1110       37 (A') A                 ->    38 (A') A                  
              -0.3082                         -0.2280                     
  0.1110       37 (A') B                 ->    38 (A') B                  
              -0.3082                         -0.2280                     
 -0.0502       37 (A') A                 ->    42 (A') A                  
              -0.3082                          0.1373                     
 -0.0502       37 (A') B                 ->    42 (A') B                  
              -0.3082                          0.1373                     

 Amplitude    Orbitals with energies
 -0.7725       37 (A') A     37 (A') B   ->    38 (A') A     38 (A') B    
              -0.3082       -0.3082           -0.2280       -0.2280       
  0.7725       37 (A') A     37 (A') B   ->    38 (A') B     38 (A') A    
              -0.3082       -0.3082           -0.2280       -0.2280       
  0.7725       37 (A') B     37 (A') A   ->    38 (A') A     38 (A') B    
              -0.3082       -0.3082           -0.2280       -0.2280       
 -0.7725       37 (A') B     37 (A') A   ->    38 (A') B     38 (A') A    
              -0.3082       -0.3082           -0.2280       -0.2280       

 Computing CCSD intemediates for later calculations in double precision
 Finished.

Running a double precision version
           CCSD Lambda amplitudes will be solved using DIIS.
           Start     Size      MaxIter   EConv     LConv     
           3         7         100       1.00e-07  1.00e-05  
 ------------------------------------------------------------------------------
            Enorm      Ldiff       Comment
 ------------------------------------------------------------------------------
     1     1.52e+00   8.81e-01     
     2     2.31e+00   1.50e+00     
     3     4.26e+00   7.14e-02     
     4     1.70e+00   9.13e-01     Switched to DIIS steps.
     5     2.19e-02   3.44e-01     
     6     1.00e-02   9.83e-04     
     7     3.15e-03   2.02e-03     
     8     2.26e-03   2.34e-04     
     9     2.41e-03   1.11e-04     
    10     2.24e-03   2.26e-04     
    11     2.05e-03   8.90e-04     
    12     1.80e-03   3.68e-03     
    13     1.61e-03   1.30e-03     
    14     4.61e-04   2.58e-03     
    15     3.09e-04   8.54e-04     
    16     2.36e-04   2.59e-04     
    17     1.60e-04   1.63e-04     
    18     1.11e-04   1.31e-06     
    19     9.98e-05   2.95e-06     
    20     9.03e-05   1.92e-05     
    21     9.66e-05   1.47e-05     
    22     7.61e-05   1.86e-05     
    23     7.20e-05   2.40e-05     
    24     7.21e-05   1.27e-05     
    25     7.04e-05   2.02e-05     
    26     6.90e-05   1.82e-05     
    27     6.60e-05   3.97e-05     
    28     6.31e-05   1.89e-05     
    29     6.83e-05   5.87e-06     
    30     5.46e-05   2.16e-05     
    31     4.36e-05   1.07e-04     
    32     2.73e-05   9.54e-05     
    33     2.31e-05   4.61e-05     
    34     1.46e-05   5.73e-06     
    35     1.22e-05   5.42e-06     
    36     1.23e-05   1.45e-06     
    37     8.08e-06   1.73e-06     
    38     5.51e-06   5.31e-06     
    39     2.53e-06   9.49e-06     
    40     2.08e-06   4.02e-07     
    41     1.93e-06   1.15e-06     
    42     1.80e-06   1.24e-06     
    43     1.55e-06   5.85e-07     
    44     1.59e-06   3.82e-07     
    45     1.64e-06   1.54e-06     
    46     1.01e-06   1.71e-06     
    47     7.08e-07   9.27e-07     
    48     4.86e-07   1.04e-06     
    49     2.72e-07   3.36e-07     
    50     2.10e-07   1.43e-07     
    51     1.60e-07   2.09e-08     
    52     1.65e-07   9.17e-08     
    53     1.36e-07   3.51e-08     
    54     9.78e-08   1.98e-08     
 ------------------------------------------------------------------------------
                                   CCSD Lambda converged.

 Computing density matrices in double precision...
           Orbital response amplitudes will be solved using DIIS.
           Start     Size      MaxIter   EConv     LConv     
           3         7         100       1.00e-06  1.00e-06  
 ------------------------------------------------------------------------------
            Enorm      Ldiff       Comment
 ------------------------------------------------------------------------------
     1     1.38e+00   1.30e+00     
     2     1.27e+02   1.25e+02     
     3     1.15e+04   1.13e+04     
     4     3.55e+00   1.14e+04     Switched to DIIS steps.
     5     2.85e+00   6.90e-01     
     6     2.85e-01   2.55e+00     
     7     3.23e-01   5.42e-02     
     8     3.86e-01   5.77e-02     
     9     4.18e-01   3.18e-02     
    10     8.46e-01   4.36e-01     
    11     4.49e-01   3.91e-01     
    12     5.50e-01   9.15e-02     
    13     2.41e-01   2.72e-01     
    14     7.23e-02   9.19e-02     
    15     2.62e-02   4.81e-03     
    16     8.21e-04   4.37e-03     
    17     1.78e-04   3.61e-04     
    18     1.10e-03   3.00e-05     
    19     2.10e-04   2.53e-05     
    20     4.89e-05   4.27e-07     
    21     1.58e-05   2.69e-06     
    22     8.29e-06   1.62e-07     
    23     2.25e-06   2.38e-07     
    24     3.05e-06   2.38e-06     
    25     4.73e-06   1.69e-06     
    26     4.54e-05   3.67e-07     
    27     5.75e-06   7.76e-07     
    28     4.73e-06   5.95e-07     
    29     4.16e-06   2.37e-07     
    30     4.89e-06   1.63e-07     
    31     1.07e-06   5.25e-07     
    32     2.80e-06   1.94e-07     
    33     4.94e-07   1.60e-06     
    34     3.87e-06   2.81e-07     
    35     4.19e-07   1.81e-07     
 ------------------------------------------------------------------------------
                                   Orbital response converged.

 Computing density matrices... Done.
 CCSD calculation:   CPU 3760.89 s  wall 2087.05 s

Current path: /canmo/ccsd/grad/
/g1_bb_aa
/g1_bb_bb
/g1_o1o1
/g1_o1o2
/g1_o1v1
/g1_o2v1
/g1_v1v1
/g1p_bb_aa
/g1p_bb_bb
/g1s_bb_aa
/g1s_bb_bb
/g2_o1o1o1o1
/g2_o1o1o1v1
/g2_o1o1v1v1
/g2_o1v1o1v1
/g2_o1v1v1v1
/g2_v1v1v1v1
/w_bb_aa
/w_bb_bb
 Transferring MO TPDM to AO TPDM
 Transferring g2_o1o1o1o1
 Transferring g2_o1o1o1v1
 Transferring g2_o1o1v1v1
 Transferring g2_o1v1o1v1
 Transferring g2_o1v1v1v1
 Transferring g2_v1v1v1v1
 Adding separable TPDM
 Computing TPDM gradient
 --------------------------------------------------------
 2e gradient
  Atom          X               Y               Z
 --------------------------------------------------------
    1        -24.168838        0.777539       -0.000000  
    2        -10.099472      -22.918249        0.000000  
    3         13.752702       22.376297       -0.000000  
    4         20.515608       -0.235586       -0.000000  
 --------------------------------------------------------
 --------------------------------------------------------
 Final gradient
  Atom          X               Y               Z
 --------------------------------------------------------
    1        -24.168838        0.777539       -0.000000  
    2        -10.099472      -22.918249        0.000000  
    3         13.752702       22.376297       -0.000000  
    4         20.515608       -0.235586       -0.000000  
 --------------------------------------------------------
 Analytic gradient from two-electron contribution:   CPU 1471.77 s  wall 802.31 s

 Total ccman2 time:   CPU 5333.95 s  wall 2980.84 s


 --------------------------------------------------------------
             Orbital Energies (a.u.) and Symmetries
 --------------------------------------------------------------

 Alpha MOs, Restricted
 -- Occupied --                  
******* -490.04 -180.93 -169.74 -169.74  -65.17  -58.53  -58.53
  1 A'    2 A'    3 A'    4 A'    5 A'    6 A'    7 A'    8 A'                 
-37.986 -33.176 -33.168 -24.360 -24.357 -24.351 -15.707 -15.703
  9 A'   10 A'   11 A'   12 A'   13 A'   14 A'   15 A'   16 A'                 
 -9.851  -7.466  -7.455  -7.301  -5.537  -5.521-169.738 -58.532
 17 A'   18 A'   19 A'   20 A'   21 A'   22 A'    1 A"    2 A"                 
-33.168 -24.357 -24.351  -7.455  -5.521  -3.206  -3.201  -3.188
  3 A"    4 A"    5 A"    6 A"    7 A"   23 A'   24 A'   25 A'                 
 -2.460  -2.454  -2.435  -1.490  -0.970  -0.857  -0.797  -0.651
 26 A'   27 A'   28 A'   29 A'   30 A'   31 A'   32 A'   33 A'                 
 -0.629  -0.424  -0.421  -0.308  -3.201  -3.188  -2.454  -2.435
 34 A'   35 A'   36 A'   37 A'    8 A"    9 A"   10 A"   11 A"                 
 -0.628  -0.425  -0.421
 12 A"   13 A"   14 A"                                                         
 -- Virtual --                   
 -0.228   0.098   0.106   0.117   0.137   0.154   0.179   0.220
 38 A'   39 A'   40 A'   41 A'   42 A'   43 A'   44 A'   45 A'                 
  0.245   0.271   0.302   0.324   0.344   0.435   0.545   0.557
 46 A'   47 A'   48 A'   49 A'   50 A'   51 A'   52 A'   53 A'                 
  0.580   0.590   0.618   0.690   0.750   0.789   0.799   0.817
 54 A'   55 A'   56 A'   57 A'   58 A'   59 A'   60 A'   61 A'                 
  0.864   0.957   1.079   1.169   1.202   1.458   1.490   1.494
 62 A'   63 A'   64 A'   65 A'   66 A'   67 A'   68 A'   69 A'                 
  1.955   1.986   2.302   2.310   2.484   2.819   3.206   3.538
 70 A'   71 A'   72 A'   73 A'   74 A'   75 A'   76 A'   77 A'                 
  4.156   4.374   4.425   4.435   4.443   4.536   4.546   4.572
 78 A'   79 A'   80 A'   81 A'   82 A'   83 A'   84 A'   85 A'                 
  4.582   4.688   4.978   6.465   6.471   7.048   8.204   8.206
 86 A'   87 A'   88 A'   89 A'   90 A'   91 A'   92 A'   93 A'                 
 28.696  29.466  29.467  29.818  29.823  29.827  36.458  37.644
 94 A'   95 A'   96 A'   97 A'   98 A'   99 A'  100 A'  101 A'                 
 49.345 130.526 130.531 154.109 293.878 293.9051028.2511912.022
102 A'  103 A'  104 A'  105 A'  106 A'  107 A'  108 A'  109 A'                 
  0.114   0.118   0.173   0.265   0.302   0.540   0.546   0.576
 15 A"   16 A"   17 A"   18 A"   19 A"   20 A"   21 A"   22 A"                 
  0.784   0.788   0.913   1.032   1.482   1.947   1.987   2.300
 23 A"   24 A"   25 A"   26 A"   27 A"   28 A"   29 A"   30 A"                 
  2.476   3.201   4.127   4.401   4.418   4.434   4.529   4.544
 31 A"   32 A"   33 A"   34 A"   35 A"   36 A"   37 A"   38 A"                 
  6.466   8.202  29.462  29.814  29.823 130.523 293.877
 39 A"   40 A"   41 A"   42 A"   43 A"   44 A"   45 A"                         

 Beta MOs, Restricted
 -- Occupied --                  
******* -490.04 -180.93 -169.74 -169.74  -65.17  -58.53  -58.53
  1 A'    2 A'    3 A'    4 A'    5 A'    6 A'    7 A'    8 A'                 
-37.986 -33.176 -33.168 -24.360 -24.357 -24.351 -15.707 -15.703
  9 A'   10 A'   11 A'   12 A'   13 A'   14 A'   15 A'   16 A'                 
 -9.851  -7.466  -7.455  -7.301  -5.537  -5.521-169.738 -58.532
 17 A'   18 A'   19 A'   20 A'   21 A'   22 A'    1 A"    2 A"                 
-33.168 -24.357 -24.351  -7.455  -5.521  -3.206  -3.201  -3.188
  3 A"    4 A"    5 A"    6 A"    7 A"   23 A'   24 A'   25 A'                 
 -2.460  -2.454  -2.435  -1.490  -0.970  -0.857  -0.797  -0.651
 26 A'   27 A'   28 A'   29 A'   30 A'   31 A'   32 A'   33 A'                 
 -0.629  -0.424  -0.421  -0.308  -3.201  -3.188  -2.454  -2.435
 34 A'   35 A'   36 A'   37 A'    8 A"    9 A"   10 A"   11 A"                 
 -0.628  -0.425  -0.421
 12 A"   13 A"   14 A"                                                         
 -- Virtual --                   
 -0.228   0.098   0.106   0.117   0.137   0.154   0.179   0.220
 38 A'   39 A'   40 A'   41 A'   42 A'   43 A'   44 A'   45 A'                 
  0.245   0.271   0.302   0.324   0.344   0.435   0.545   0.557
 46 A'   47 A'   48 A'   49 A'   50 A'   51 A'   52 A'   53 A'                 
  0.580   0.590   0.618   0.690   0.750   0.789   0.799   0.817
 54 A'   55 A'   56 A'   57 A'   58 A'   59 A'   60 A'   61 A'                 
  0.864   0.957   1.079   1.169   1.202   1.458   1.490   1.494
 62 A'   63 A'   64 A'   65 A'   66 A'   67 A'   68 A'   69 A'                 
  1.955   1.986   2.302   2.310   2.484   2.819   3.206   3.538
 70 A'   71 A'   72 A'   73 A'   74 A'   75 A'   76 A'   77 A'                 
  4.156   4.374   4.425   4.435   4.443   4.536   4.546   4.572
 78 A'   79 A'   80 A'   81 A'   82 A'   83 A'   84 A'   85 A'                 
  4.582   4.688   4.978   6.465   6.471   7.048   8.204   8.206
 86 A'   87 A'   88 A'   89 A'   90 A'   91 A'   92 A'   93 A'                 
 28.696  29.466  29.467  29.818  29.823  29.827  36.458  37.644
 94 A'   95 A'   96 A'   97 A'   98 A'   99 A'  100 A'  101 A'                 
 49.345 130.526 130.531 154.109 293.878 293.9051028.2511912.022
102 A'  103 A'  104 A'  105 A'  106 A'  107 A'  108 A'  109 A'                 
  0.114   0.118   0.173   0.265   0.302   0.540   0.546   0.576
 15 A"   16 A"   17 A"   18 A"   19 A"   20 A"   21 A"   22 A"                 
  0.784   0.788   0.913   1.032   1.482   1.947   1.987   2.300
 23 A"   24 A"   25 A"   26 A"   27 A"   28 A"   29 A"   30 A"                 
  2.476   3.201   4.127   4.401   4.418   4.434   4.529   4.544
 31 A"   32 A"   33 A"   34 A"   35 A"   36 A"   37 A"   38 A"                 
  6.466   8.202  29.462  29.814  29.823 130.523 293.877
 39 A"   40 A"   41 A"   42 A"   43 A"   44 A"   45 A"                         
 --------------------------------------------------------------

          Ground-State Mulliken Net Atomic Charges

     Atom                 Charge (a.u.)
  ----------------------------------------
      1 I                    -0.005533
      2 N                     0.006258
      3 N                     0.002817
      4 Br                   -0.003542
  ----------------------------------------
  Sum of atomic charges =    -0.000000

 -----------------------------------------------------------------
                    Cartesian Multipole Moments
 -----------------------------------------------------------------
    Charge (ESU x 10^10)
                 0.0000
    Dipole Moment (Debye)
         X      -0.1127      Y       0.0032      Z       0.0000
       Tot       0.1128
    Quadrupole Moments (Debye-Ang)
        XX     -53.6736     XY      -2.5840     YY     -59.8961
        XZ       0.0000     YZ      -0.0000     ZZ     -59.2052
    Octopole Moments (Debye-Ang^2)
       XXX     -37.2829    XXY       1.1327    XYY     -11.8606
       YYY       5.9242    XXZ       0.0000    XYZ      -0.0000
       YYZ       0.0000    XZZ     -12.9712    YZZ       2.0229
       ZZZ      -0.0000
    Hexadecapole Moments (Debye-Ang^3)
      XXXX   -3338.3342   XXXY     -70.0513   XXYY    -647.8719
      XYYY       3.4794   YYYY     -92.0633   XXXZ       0.0000
      XXYZ      -0.0000   XYYZ       0.0000   YYYZ      -0.0000
      XXZZ    -651.2184   XYZZ       1.4404   YYZZ     -28.0266
      XZZZ       0.0000   YZZZ      -0.0000   ZZZZ     -77.1334
 -----------------------------------------------------------------
 DrvMan completing analytic gradient of the correlated energy
 Correlated dipole moment
            1
    1  -0.0443490
    2   0.0012654
    3   0.0000000
 Energy read as -9598.873337849
 Full Analytical Gradient: (in a.u., or Hartree/Bohr)
             1             2             3             4
    1   -0.00223996    0.00223286   -0.00223144    0.00223854
    2    0.00012040    0.00217449   -0.00222556   -0.00006933
    3   -0.00000000   -0.00000000    0.00000000   -0.00000000
 Gradient time:  CPU 0.49 s  wall 5.60 s
 Geometry Optimization Parameters
   NAtoms,    NIC,     NZ,  NCons,   NDum,   NFix, NCnnct, MaxDiis
        4      14       4       0       0       0       0       0

 Cartesian Hessian Update
 Hessian Updated using BFGS Update


** GEOMETRY OPTIMIZATION IN DELOCALIZED INTERNAL COORDINATES **
   Searching for a Minimum

   Optimization Cycle:  13

                       Coordinates (Angstroms)
     ATOM                X               Y               Z
      1  I         3.2258450161   -0.0599436525    0.0000000000
      2  N        -0.2082690725    0.4747535365    0.0000000000
      3  N        -0.8432344743   -0.4278162238    0.0000000000
      4  Br       -4.0523954230   -0.0252763696    0.0000000000
   Point Group: cs    Number of degrees of freedom:     5


   Energy is  -9598.873337849

 Hessian Updated using BFGS Update

  5 Hessian modes will be used to form the next step
  Hessian Eigenvalues:
     0.005131    0.067197    0.155105    0.247402    1.150522

 Minimum Search - Taking Simple RFO Step
 Searching for Lamda that Minimizes Along All modes
 Value Taken    Lamda =  -0.00173598
 Calculated Step too Large.  Step scaled by  0.599749
 Step Taken.  Stepsize is  0.300000

                             Maximum     Tolerance    Cnvgd?
         Gradient           0.002723      0.000300      NO
         Displacement       0.223015      0.001200      NO
         Energy change     -0.001264      0.000001      NO


 New Cartesian Coordinates Obtained by Inverse Iteration

 Displacement from previous Coordinates is:  0.339793
 ----------------------------------------------------------------
             Standard Nuclear Orientation (Angstroms)
    I     Atom           X                Y                Z
 ----------------------------------------------------------------
    1      I       3.3515976858    -0.0555457806     0.0000000000
    2      N      -0.1952021348     0.4618682711     0.0000000000
    3      N      -0.8557826875    -0.4201027431     0.0000000000
    4      Br     -4.1786668172    -0.0245024567     0.0000000000
 ----------------------------------------------------------------
 Molecular Point Group                 Cs    NOp =  2
 Largest Abelian Subgroup              Cs    NOp =  2
 Nuclear Repulsion Energy =   326.1979352125 hartrees
 There are       51 alpha and       51 beta electrons
 Applying Cartesian multipole field
    Component          Value
    ---------          -----
     (2,0,0)        1.00000E-11
     (0,2,0)        2.00000E-11
     (0,0,2)       -3.00000E-11
 Nucleus-field energy     =     0.0000000435 hartrees
 Requested basis set is 6-311++G(d,p)
 There are 55 shells and 154 basis functions
 A cutoff of  1.0D-14 yielded   1008 shell pairs
 There are      8465 function pairs (      9529 Cartesian)
 Smallest overlap matrix eigenvalue = 1.75E-04
 Guess MOs from SCF MO coefficient file

 -----------------------------------------------------------------------
  General SCF calculation program by
  Eric Jon Sundstrom, Paul Horn, Yuezhi Mao, Dmitri Zuev, Alec White,
  David Stuck, Shaama M.S., Shane Yost, Joonho Lee, David Small,
  Daniel Levine, Susi Lehtola, Hugh Burton, Evgeny Epifanovsky
 -----------------------------------------------------------------------
 Hartree-Fock
 using 4 threads for integral computing
 -------------------------------------------------------
 OpenMP Integral computing Module                
 Release: version 2.0, May 2017, Q-Chem Inc. Pleasanton 
 -------------------------------------------------------
 A restricted SCF calculation will be
 performed using DIIS
 SCF converges when DIIS error is below 1.0e-08
 ---------------------------------------
  Cycle       Energy         DIIS error
 ---------------------------------------
    1   -9597.9541887661      4.86e-04  
    2   -9597.9550710739      1.36e-04  
    3   -9597.9551160546      1.38e-04  
    4   -9597.9551687450      1.05e-04  
    5   -9597.9552369023      1.58e-05  
    6   -9597.9552393353      7.51e-06  
    7   -9597.9552395947      2.49e-06  
    8   -9597.9552396273      6.89e-07  
    9   -9597.9552396431      5.51e-07  
   10   -9597.9552396574      5.12e-07  
   11   -9597.9552396844      4.90e-07  
   12   -9597.9552398005      4.27e-07  
   13   -9597.9552399450      2.76e-07  
   14   -9597.9552400068      1.34e-07  
   15   -9597.9552400178      8.25e-08  
   16   -9597.9552400179      2.51e-08  
   17   -9597.9552400181      2.33e-08  
   18   -9597.9552400181      2.21e-08  
   19   -9597.9552400183      2.14e-08  
   20   -9597.9552400186      1.24e-08  
   21   -9597.9552400187      3.67e-09  Convergence criterion met
 ---------------------------------------
 SCF time:   CPU 21.54s  wall 12.00s 
 SCF   energy in the final basis set =    -9597.9552400187
 Total energy in the final basis set =    -9597.9552400187


 ------------------------------------------------------------------------------

   CCMAN2: suite of methods based on coupled cluster
           and equation of motion theories.

   Components:
   * libvmm-1.3-trunk
     by Evgeny Epifanovsky, Ilya Kaliman.
   * libtensor-2.5-trunk
     by Evgeny Epifanovsky, Michael Wormit, Dmitry Zuev, Sam Manzer, 
        Ilya Kaliman.
   * libcc-2.5-trunk
     by Evgeny Epifanovsky, Arik Landau, Tomasz Kus, Kirill Khistyaev, 
        Dmitry Zuev, Prashant Manohar, Xintian Feng, Anna Krylov, 
        Matthew Goldey, Alec White, Thomas Jagau, Kaushik Nanda, 
        Anastasia Gunina, Alexander Kunitsa, Joonho Lee.

   CCMAN original authors:
   Anna I. Krylov, C. David Sherrill, Steven R. Gwaltney,
   Edward F. C. Byrd (2000)
   Sergey V. Levchenko, Lyudmila V. Slipchenko, Tao Wang,
   Ana-Maria C. Cristian (2003)
   Piotr A. Pieniazek, C. Melania Oana, Evgeny Epifanovsky (2007)
   Prashant Manohar (2009)

 ------------------------------------------------------------------------------


 Allocating and initializing 3808MB of RAM...
 Calculation will run on 4 cores.


 Alpha MOs, Restricted
 -- Occupied --                  
******* -490.04 -180.93 -169.74 -169.74 -169.74  -65.17  -58.53
  1 A'    2 A'    3 A'    4 A'    1 A"    5 A'    6 A'    7 A'                 
-58.532 -58.532 -37.986 -33.176 -33.168 -33.168 -24.360 -24.357
  2 A"    8 A'    9 A'   10 A'    3 A"   11 A'   12 A'    4 A"                 
-24.357 -24.351 -24.351 -15.704 -15.700  -9.852  -7.466  -7.455
 13 A'    5 A"   14 A'   15 A'   16 A'   17 A'   18 A'    6 A"                 
 -7.455  -7.301  -5.537  -5.521  -5.521  -3.206  -3.202  -3.202
 19 A'   20 A'   21 A'    7 A"   22 A'   23 A'    8 A"   24 A'                 
 -3.188  -3.188  -2.460  -2.454  -2.454  -2.435  -2.435  -1.489
  9 A"   25 A'   26 A'   10 A"   27 A'   11 A"   28 A'   29 A'                 
 -0.970  -0.857  -0.795  -0.649  -0.627  -0.627  -0.425  -0.425
 30 A'   31 A'   32 A'   33 A'   34 A'   12 A"   13 A"   35 A'                 
 -0.421  -0.421  -0.307
 14 A"   36 A'   37 A'                                                         
 -- Virtual --                   
 -0.231   0.098   0.107   0.115   0.117   0.119   0.137   0.153
 38 A'   39 A'   40 A'   15 A"   41 A'   16 A"   42 A'   43 A'                 
  0.172   0.176   0.220   0.245   0.266   0.268   0.302   0.303
 17 A"   44 A'   45 A'   46 A'   18 A"   47 A'   19 A"   48 A'                 
  0.326   0.342   0.431   0.540   0.543   0.544   0.556   0.576
 49 A'   50 A'   51 A'   20 A"   52 A'   21 A"   53 A'   22 A"                 
  0.577   0.588   0.618   0.693   0.749   0.784   0.786   0.787
 54 A'   55 A'   56 A'   57 A'   58 A'   23 A"   24 A"   59 A'                 
  0.793   0.821   0.868   0.913   0.955   1.035   1.070   1.171
 60 A'   61 A'   62 A'   25 A"   63 A'   26 A"   64 A'   65 A'                 
  1.200   1.463   1.482   1.487   1.491   1.949   1.954   1.990
 66 A'   67 A'   27 A"   68 A'   69 A'   28 A"   70 A'   71 A'                 
  1.991   2.299   2.301   2.309   2.479   2.486   2.821   3.205
 29 A"   30 A"   72 A'   73 A'   31 A"   74 A'   75 A'   32 A"                 
  3.209   3.543   4.129   4.158   4.385   4.403   4.419   4.421
 76 A'   77 A'   33 A"   78 A'   79 A'   34 A"   35 A"   80 A'                 
  4.434   4.434   4.438   4.528   4.534   4.544   4.545   4.561
 36 A"   81 A'   82 A'   37 A"   83 A'   38 A"   84 A'   85 A'                 
  4.573   4.693   4.976   6.463   6.465   6.470   7.045   8.202
 86 A'   87 A'   88 A'   89 A'   39 A"   90 A'   91 A'   40 A"                 
  8.203   8.205  28.690  29.462  29.465  29.466  29.814  29.817
 92 A'   93 A'   94 A'   41 A"   95 A'   96 A'   42 A"   97 A'                 
 29.822  29.823  29.825  36.457  37.657  49.342 130.523 130.526
 98 A'   43 A"   99 A'  100 A'  101 A'  102 A'   44 A"  103 A'                 
130.531 154.104 293.876 293.877 293.9031028.2471912.017
104 A'  105 A'   45 A"  106 A'  107 A'  108 A'  109 A'                         

 Beta MOs, Restricted
 -- Occupied --                  
******* -490.04 -180.93 -169.74 -169.74 -169.74  -65.17  -58.53
  1 A'    2 A'    3 A'    4 A'    1 A"    5 A'    6 A'    7 A'                 
-58.532 -58.532 -37.986 -33.176 -33.168 -33.168 -24.360 -24.357
  2 A"    8 A'    9 A'   10 A'    3 A"   11 A'   12 A'    4 A"                 
-24.357 -24.351 -24.351 -15.704 -15.700  -9.852  -7.466  -7.455
 13 A'    5 A"   14 A'   15 A'   16 A'   17 A'   18 A'    6 A"                 
 -7.455  -7.301  -5.537  -5.521  -5.521  -3.206  -3.202  -3.202
 19 A'   20 A'   21 A'    7 A"   22 A'   23 A'    8 A"   24 A'                 
 -3.188  -3.188  -2.460  -2.454  -2.454  -2.435  -2.435  -1.489
  9 A"   25 A'   26 A'   10 A"   27 A'   11 A"   28 A'   29 A'                 
 -0.970  -0.857  -0.795  -0.649  -0.627  -0.627  -0.425  -0.425
 30 A'   31 A'   32 A'   33 A'   34 A'   12 A"   13 A"   35 A'                 
 -0.421  -0.421  -0.307
 14 A"   36 A'   37 A'                                                         
 -- Virtual --                   
 -0.231   0.098   0.107   0.115   0.117   0.119   0.137   0.153
 38 A'   39 A'   40 A'   15 A"   41 A'   16 A"   42 A'   43 A'                 
  0.172   0.176   0.220   0.245   0.266   0.268   0.302   0.303
 17 A"   44 A'   45 A'   46 A'   18 A"   47 A'   19 A"   48 A'                 
  0.326   0.342   0.431   0.540   0.543   0.544   0.556   0.576
 49 A'   50 A'   51 A'   20 A"   52 A'   21 A"   53 A'   22 A"                 
  0.577   0.588   0.618   0.693   0.749   0.784   0.786   0.787
 54 A'   55 A'   56 A'   57 A'   58 A'   23 A"   24 A"   59 A'                 
  0.793   0.821   0.868   0.913   0.955   1.035   1.070   1.171
 60 A'   61 A'   62 A'   25 A"   63 A'   26 A"   64 A'   65 A'                 
  1.200   1.463   1.482   1.487   1.491   1.949   1.954   1.990
 66 A'   67 A'   27 A"   68 A'   69 A'   28 A"   70 A'   71 A'                 
  1.991   2.299   2.301   2.309   2.479   2.486   2.821   3.205
 29 A"   30 A"   72 A'   73 A'   31 A"   74 A'   75 A'   32 A"                 
  3.209   3.543   4.129   4.158   4.385   4.403   4.419   4.421
 76 A'   77 A'   33 A"   78 A'   79 A'   34 A"   35 A"   80 A'                 
  4.434   4.434   4.438   4.528   4.534   4.544   4.545   4.561
 36 A"   81 A'   82 A'   37 A"   83 A'   38 A"   84 A'   85 A'                 
  4.573   4.693   4.976   6.463   6.465   6.470   7.045   8.202
 86 A'   87 A'   88 A'   89 A'   39 A"   90 A'   91 A'   40 A"                 
  8.203   8.205  28.690  29.462  29.465  29.466  29.814  29.817
 92 A'   93 A'   94 A'   41 A"   95 A'   96 A'   42 A"   97 A'                 
 29.822  29.823  29.825  36.457  37.657  49.342 130.523 130.526
 98 A'   43 A"   99 A'  100 A'  101 A'  102 A'   44 A"  103 A'                 
130.531 154.104 293.876 293.877 293.9031028.2471912.017
104 A'  105 A'   45 A"  106 A'  107 A'  108 A'  109 A'                         

 Occupation and symmetry of molecular orbitals

 Point group: Cs (2 irreducible representations).

                           A'   A"    All 
 ------------------------------------------
 All molecular orbitals:
  - Alpha                  109  45    154 
  - Beta                   109  45    154 
 ------------------------------------------
 Alpha orbitals:
  - Frozen occupied        22   7     29  
  - Active occupied        15   7     22  
  - Active virtual         72   31    103 
  - Frozen virtual         0    0     0   
 ------------------------------------------
 Beta orbitals:
  - Frozen occupied        22   7     29  
  - Active occupied        15   7     22  
  - Active virtual         72   31    103 
  - Frozen virtual         0    0     0   
 ------------------------------------------

 Import integrals:   CPU 0.00 s  wall 0.00 s

 Import integrals:   CPU 94.40 s  wall 71.68 s

 MP2 amplitudes:   CPU 0.27 s  wall 0.44 s

Running a double precision version
           CCSD T amplitudes will be solved using DIIS.

           Start     Size      MaxIter   EConv     TConv     
           3         7         100       1.00e-07  1.00e-05  
 ------------------------------------------------------------------------------
           Energy (a.u.)   Ediff      Tdiff       Comment
 ------------------------------------------------------------------------------
         -9598.95722543                           
     1   -9598.56900443   3.88e-01   6.89e-01     
     2   -9598.74492982   1.76e-01   5.86e-01     
     3   -9598.14534046   6.00e-01   1.29e+00     
     4   -9598.87725416   7.32e-01   1.91e+00     Switched to DIIS steps.
     5   -9598.87789802   6.44e-04   3.35e-02     
     6   -9598.90496208   2.71e-02   1.01e+00     
     7   -9598.90414325   8.19e-04   1.85e-02     
     8   -9598.90393017   2.13e-04   2.03e-01     
     9   -9598.88532824   1.86e-02   4.58e-01     
    10   -9598.87115672   1.42e-02   1.76e-01     
    11   -9598.87460047   3.44e-03   3.92e-02     
    12   -9598.87462832   2.79e-05   8.12e-03
[truncated: 67,221 more chars]
