# Supplementary material for: Geometric and energetic data from ab initio calculations of haloethene, haloimine, halomethylenephosphine, haloiminophosphine, halodiazene, halodiphosphene and halocyclopropane
Source: Data Brief. 2019 Nov 2;27:104738. doi: 10.1016/j.dib.2019.104738 (PMC6861602; doi:10.1016/j.dib.2019.104738)
Supplement: Multimedia component 6 [file mmc6.zip › NN/CCSD/BrENNIE.out]

Q-Chem Developer Version!
                  Welcome to Q-Chem
     A Quantum Leap Into The Future Of Chemistry


 Q-Chem 5.1, Q-Chem, Inc., Pleasanton, CA (2018)

 Yihan Shao,  Zhengting Gan,  E. Epifanovsky,  A. T. B. Gilbert,  M. Wormit,  
 J. Kussmann,  A. W. Lange,  A. Behn,  Jia Deng,  Xintian Feng,  D. Ghosh,  
 M. Goldey,  P. R. Horn,  L. D. Jacobson,  I. Kaliman,  T. Kus,  A. Landau,  
 Jie Liu,  E. I. Proynov,  R. M. Richard,  R. P. Steele,  E. J. Sundstrom,  
 H. L. Woodcock III,  P. M. Zimmerman,  D. Zuev,  B. Albrecht,  E. Alguire,  
 S. A. Baeppler,  D. Barton,  Z. Benda,  Y. A. Bernard,  E. J. Berquist,  
 K. B. Bravaya,  H. Burton,  D. Casanova,  Chun-Min Chang,  Yunqing Chen,  
 A. Chien,  K. D. Closser,  M. P. Coons,  S. Coriani,  S. Dasgupta,  
 A. L. Dempwolff,  M. Diedenhofen,  Hainam Do,  R. G. Edgar,  Po-Tung Fang,  
 S. Faraji,  S. Fatehi,  Qingguo Feng,  K. D. Fenk,  J. Fosso-Tande,  
 Qinghui Ge,  A. Ghysels,  G. Gidofalvi,  J. Gomes,  J. Gonthier,  A. Gunina,  
 D. Hait,  M. W. D. Hanson-Heine,  P. H. P. Harbach,  A. W. Hauser,  
 J. E. Herr,  E. G. Hohenstein,  Z. C. Holden,  Kerwin Hui,  B. C. Huynh,  
 T.-C. Jagau,  Hyunjun Ji,  B. Kaduk,  K. Khistyaev,  Jaehoon Kim,  
 P. Klunzinger,  K. Koh,  D. Kosenkov,  L. Koulias,  T. Kowalczyk,  
 C. M. Krauter,  A. Kunitsa,  Ka Un Lao,  A. Laurent,  K. V. Lawler,  
 Joonho Lee,  D. Lefrancois,  S. Lehtola,  D. S. Levine,  Yi-Pei Li,  
 You-Sheng Lin,  Fenglai Liu,  E. Livshits,  A. Luenser,  P. Manohar,  
 E. Mansoor,  S. F. Manzer,  Shan-Ping Mao,  Yuezhi Mao,  N. Mardirossian,  
 A. V. Marenich,  T. Markovich,  L. A. Martinez-Martinez,  S. A. Maurer,  
 N. J. Mayhall,  S. C. McKenzie,  J.-M. Mewes,  A. F. Morrison,  
 J. W. Mullinax,  K. Nanda,  T. S. Nguyen-Beck,  R. Olivares-Amaya,  
 J. A. Parkhill,  T. M. Perrine,  F. Plasser,  P. Pokhilko,  S. Prager,  
 A. Prociuk,  E. Ramos,  D. R. Rehn,  F. Rob,  M. Schneider,  N. Sergueev,  
 S. M. Sharada,  S. Sharma,  D. W. Small,  T. Stauch,  T. Stein,  
 Yu-Chuan Su,  A. J. W. Thom,  A. Tkatchenko,  T. Tsuchimochi,  N. M. Tubman,  
 L. Vogt,  M. L. Vidal,  O. Vydrov,  M. A. Watson,  J. Wenzel,  
 M. de Wergifosse,  T. A. Wesolowski,  A. White,  J. Witte,  A. Yamada,  
 Jun Yang,  K. Yao,  S. Yeganeh,  S. R. Yost,  Zhi-Qiang You,  A. Zech,  
 Igor Ying Zhang,  Xing Zhang,  Yan Zhao,  Ying Zhu,  B. R. Brooks,  
 G. K. L. Chan,  C. J. Cramer,  M. S. Gordon,  W. J. Hehre,  A. Klamt,  
 M. W. Schmidt,  C. D. Sherrill,  D. G. Truhlar,  A. Aspuru-Guzik,  R. Baer,  
 A. T. Bell,  N. A. Besley,  Jeng-Da Chai,  A. E. DePrince, III,  
 R. A. DiStasio Jr.,  A. Dreuw,  B. D. Dunietz,  T. R. Furlani,  
 Chao-Ping Hsu,  Yousung Jung,  Jing Kong,  D. S. Lambrecht,  WanZhen Liang,  
 C. Ochsenfeld,  V. A. Rassolov,  L. V. Slipchenko,  J. E. Subotnik,  
 T. Van Voorhis,  J. M. Herbert,  A. I. Krylov,  P. M. W. Gill,  M. Head-Gordon

 Contributors to earlier versions of Q-Chem not listed above: 
 R. D. Adamson,  B. Austin,  J. Baker,  G. J. O. Beran,  K. Brandhorst,  
 S. T. Brown,  E. F. C. Byrd,  A. K. Chakraborty,  C.-L. Cheng,  
 Siu Hung Chien,  D. M. Chipman,  D. L. Crittenden,  H. Dachsel,  
 R. J. Doerksen,  A. D. Dutoi,  L. Fusti-Molnar,  W. A. Goddard III,  
 A. Golubeva-Zadorozhnaya,  S. R. Gwaltney,  G. Hawkins,  A. Heyden,  
 S. Hirata,  G. Kedziora,  F. J. Keil,  C. Kelley,  Jihan Kim,  R. A. King,  
 R. Z. Khaliullin,  P. P. Korambath,  W. Kurlancheek,  A. M. Lee,  M. S. Lee,  
 S. V. Levchenko,  Ching Yeh Lin,  D. Liotard,  R. C. Lochan,  I. Lotan,  
 P. E. Maslen,  N. Nair,  D. P. O'Neill,  D. Neuhauser,  E. Neuscamman,  
 C. M. Oana,  R. Olson,  B. Peters,  R. Peverati,  P. A. Pieniazek,  
 Y. M. Rhee,  J. Ritchie,  M. A. Rohrdanz,  E. Rosta,  N. J. Russ,  
 H. F. Schaefer III,  N. E. Schultz,  N. Shenvi,  A. C. Simmonett,  A. Sodt,  
 D. Stuck,  K. S. Thanthiriwatte,  V. Vanovschi,  Tao Wang,  A. Warshel,  
 C. F. Williams,  Q. Wu,  X. Xu,  W. Zhang

 Please cite Q-Chem as follows:
 Y. Shao et al., Mol. Phys. 113, 184-215 (2015)
 DOI: 10.1080/00268976.2014.952696

 Q-Chem 5.1.1 for Intel X86 EM64T Linux

 Parts of Q-Chem use Armadillo 8.300.2 (Tropical Shenanigans).
 http://arma.sourceforge.net/

 Q-Chem begins on Fri Nov  2 20:19:16 2018  

Host: 
0

     Scratch files written to /scratch/taweetham/qchem44803//
Input Ideriv = 1
Curr. Ideriv = -1
Max.  Ideriv = 1

Checking the input file for inconsistencies... 	...done.

--------------------------------------------------------------
User input:
--------------------------------------------------------------
../CCSD/Br=I_c.inp
$molecule
0 1
I 
N  1 2.323699
N  2 1.147412 1 129.567265
Br 3 2.165676 2 125.901764 1 -0.000000 0
$end

$rem
   JOB_TYPE	OPTIMIZATION
   BASIS	6-311++G**
   METHOD	ccsd
   MEM_TOTAL	4000
   N_FROZEN_CORE      FC
$end


--------------------------------------------------------------
 ----------------------------------------------------------------
             Standard Nuclear Orientation (Angstroms)
    I     Atom           X                Y                Z
 ----------------------------------------------------------------
    1      I       1.6297669479    -0.1811268647    -0.0000000000
    2      N       0.0659430498     1.5376028576     0.0000000000
    3      N      -1.0801658490     1.4829339465     0.0000000000
    4      Br     -2.2650882470    -0.3298295372    -0.0000000000
 ----------------------------------------------------------------
 Molecular Point Group                 Cs    NOp =  2
 Largest Abelian Subgroup              Cs    NOp =  2
 Nuclear Repulsion Energy =   523.9419742165 hartrees
 There are       51 alpha and       51 beta electrons
 Requested basis set is 6-311++G(d,p)
 There are 55 shells and 154 basis functions
 Total memory of 4000MB is distributed as follows: 
   QALLOC including MEM_STATIC uses 192MB
   MEM_STATIC is set to 192MB
   CCMAN JOB total memory use is  3808MB
 Warning: actual memory use might exceed 4000MB

 Total QAlloc Memory Limit    192 MB
 Mega-Array Size       188 MB
 MEM_STATIC part       192 MB
 A cutoff of  1.0D-14 yielded   1234 shell pairs
 There are     10372 function pairs (     11774 Cartesian)

 -------------------------------------------------------
 OpenMP Integral Computing Module                       
 Release: version 1.0, May 2013, Q-Chem Inc. Pittsburgh 
 -------------------------------------------------------
 Integral Job Info:
 Integral job number is                      11
 Integral operator is                         1
 short-range coefficients                     0
 long-range coefficients              100000000
 Omega coefficients                           0
 if combine SR and LR in K                    0
 Integral screening is                        0
 Integral computing path is                   2
 max size of driver memory is            800000
 size of driver memory is                593474
 size of scratch memory is             29623520
 max col of scratch BK array               1296
 max len of scratch array in speh3          155
 max len of scratch index in speh4           18
 max int batch size is                      520
 min int batch size is                       52
 fixed nKL is                                45
 max L of basis functions is                  2
 order of int derivative is                   0
 number of shells is                         55
 number of basis is                         164
 number of cartesian basis is               164
 number of contracted shell pairs          1234
 number of primitive shell pairs           2901
 maxK2 (contraction) of shell pair           36
 max number of K2 of shell pair               1
 max number of CS2 of shell pair            140
 max number of PS2 of shell pair            140
 mem total for path MDJ                  523756
 -------------------------------------------------------
 Smallest overlap matrix eigenvalue = 1.33E-04

 Scale SEOQF with 1.000000e-01/1.000000e-01/1.000000e-01

 Standard Electronic Orientation quadrupole field applied
 Nucleus-field energy     =     0.0000000144 hartrees
 Guess from superposition of atomic densities
 Warning:  Energy on first SCF cycle will be non-variational
 SAD guess density has 102.000000 electrons

 -----------------------------------------------------------------------
  General SCF calculation program by
  Eric Jon Sundstrom, Paul Horn, Yuezhi Mao, Dmitri Zuev, Alec White,
  David Stuck, Shaama M.S., Shane Yost, Joonho Lee, David Small,
  Daniel Levine, Susi Lehtola, Hugh Burton, Evgeny Epifanovsky
 -----------------------------------------------------------------------
 Hartree-Fock
 using 4 threads for integral computing
 -------------------------------------------------------
 OpenMP Integral computing Module                
 Release: version 2.0, May 2017, Q-Chem Inc. Pleasanton 
 -------------------------------------------------------
 A restricted SCF calculation will be
 performed using DIIS
 SCF converges when DIIS error is below 1.0e-08
 ---------------------------------------
  Cycle       Energy         DIIS error
 ---------------------------------------
    1   -9598.1355978769      3.26e-02  
    2   -9597.8594246178      5.64e-03  
    3   -9597.9100113697      5.01e-03  
    4   -9597.9874739315      6.67e-04  
    5   -9597.9899834115      3.99e-04  
    6   -9597.9906846805      1.33e-04  
    7   -9597.9908336553      8.29e-05  
    8   -9597.9908777228      2.30e-05  
    9   -9597.9908894933      1.17e-05  
   10   -9597.9908933946      6.01e-06  
   11   -9597.9908941371      2.27e-06  
   12   -9597.9908942611      6.21e-07  
   13   -9597.9908942716      3.13e-07  
   14   -9597.9908942750      1.61e-07  
   15   -9597.9908942759      4.42e-08  
   16   -9597.9908942759      1.44e-08  
   17   -9597.9908942760      5.93e-09  Convergence criterion met
 ---------------------------------------
 SCF time:   CPU 26.17s  wall 8.00s 
 SCF   energy in the final basis set =    -9597.9908942760
 Total energy in the final basis set =    -9597.9908942760


 ------------------------------------------------------------------------------

   CCMAN2: suite of methods based on coupled cluster
           and equation of motion theories.

   Components:
   * libvmm-1.3-trunk
     by Evgeny Epifanovsky, Ilya Kaliman.
   * libtensor-2.5-trunk
     by Evgeny Epifanovsky, Michael Wormit, Dmitry Zuev, Sam Manzer, 
        Ilya Kaliman.
   * libcc-2.5-trunk
     by Evgeny Epifanovsky, Arik Landau, Tomasz Kus, Kirill Khistyaev, 
        Dmitry Zuev, Prashant Manohar, Xintian Feng, Anna Krylov, 
        Matthew Goldey, Alec White, Thomas Jagau, Kaushik Nanda, 
        Anastasia Gunina, Alexander Kunitsa, Joonho Lee.

   CCMAN original authors:
   Anna I. Krylov, C. David Sherrill, Steven R. Gwaltney,
   Edward F. C. Byrd (2000)
   Sergey V. Levchenko, Lyudmila V. Slipchenko, Tao Wang,
   Ana-Maria C. Cristian (2003)
   Piotr A. Pieniazek, C. Melania Oana, Evgeny Epifanovsky (2007)
   Prashant Manohar (2009)

 ------------------------------------------------------------------------------


 Allocating and initializing 3808MB of RAM...
 Calculation will run on 4 cores.


 Alpha MOs, Restricted
 -- Occupied --                  
******* -490.04 -180.92 -169.72 -169.72 -169.72  -65.17  -58.53
  1 A'    2 A'    3 A'    4 A'    1 A"    5 A'    6 A'    7 A'                 
-58.529 -58.529 -37.971 -33.161 -33.154 -33.154 -24.345 -24.343
  2 A"    8 A'    9 A'   10 A'    3 A"   11 A'   12 A'    4 A"                 
-24.343 -24.336 -24.336 -15.752 -15.736  -9.850  -7.464  -7.454
 13 A'    5 A"   14 A'   15 A'   16 A'   17 A'   18 A'    6 A"                 
 -7.454  -7.287  -5.523  -5.507  -5.507  -3.203  -3.199  -3.199
 19 A'   20 A'   21 A'    7 A"   22 A'   23 A'    8 A"   24 A'                 
 -3.188  -3.188  -2.446  -2.440  -2.440  -2.422  -2.422  -1.487
 25 A'    9 A"   26 A'   10 A"   27 A'   11 A"   28 A'   29 A'                 
 -1.012  -0.915  -0.802  -0.673  -0.653  -0.642  -0.432  -0.425
 30 A'   31 A'   32 A'   33 A'   34 A'   12 A"   35 A'   13 A"                 
 -0.413  -0.407  -0.351
 14 A"   36 A'   37 A'                                                         
 -- Virtual --                   
 -0.088   0.080   0.081   0.090   0.113   0.116   0.122   0.179
 38 A'   15 A"   39 A'   40 A'   16 A"   41 A'   42 A'   43 A'                 
  0.185   0.188   0.231   0.241   0.261   0.293   0.314   0.319
 17 A"   44 A'   45 A'   46 A'   18 A"   47 A'   48 A'   19 A"                 
  0.332   0.359   0.470   0.534   0.546   0.553   0.564   0.592
 49 A'   50 A'   51 A'   52 A'   20 A"   53 A'   21 A"   54 A'                 
  0.593   0.626   0.658   0.757   0.763   0.785   0.794   0.809
 22 A"   55 A'   56 A'   57 A'   23 A"   24 A"   58 A'   59 A'                 
  0.835   0.933   0.954   0.987   1.015   1.062   1.088   1.247
 60 A'   25 A"   61 A'   62 A'   63 A'   26 A"   64 A'   65 A'                 
  1.322   1.486   1.508   1.543   1.577   1.925   1.951   1.960
 66 A'   67 A'   27 A"   68 A'   69 A'   28 A"   70 A'   29 A"                 
  2.040   2.289   2.316   2.373   2.440   2.651   2.764   3.110
 71 A'   30 A"   72 A'   73 A'   31 A"   74 A'   75 A'   32 A"                 
  3.134   3.449   4.097   4.109   4.366   4.436   4.447   4.457
 76 A'   77 A'   33 A"   78 A'   34 A"   79 A'   35 A"   80 A'                 
  4.469   4.484   4.544   4.555   4.566   4.570   4.613   4.662
 36 A"   81 A'   37 A"   82 A'   83 A'   38 A"   84 A'   85 A'                 
  4.785   4.802   5.101   6.493   6.518   6.534   7.158   8.204
 86 A'   87 A'   88 A'   39 A"   89 A'   90 A'   91 A'   40 A"                 
  8.222   8.293  28.871  29.487  29.506  29.518  29.837  29.842
 92 A'   93 A'   94 A'   41 A"   95 A'   96 A'   42 A"   97 A'                 
 29.843  29.861  29.930  36.477  37.360  49.435 130.546 130.560
 43 A"   98 A'   99 A'  100 A'  101 A'  102 A'   44 A"  103 A'                 
130.578 154.263 293.882 293.898 293.9821028.3651912.181
104 A'  105 A'   45 A"  106 A'  107 A'  108 A'  109 A'                         

 Beta MOs, Restricted
 -- Occupied --                  
******* -490.04 -180.92 -169.72 -169.72 -169.72  -65.17  -58.53
  1 A'    2 A'    3 A'    4 A'    1 A"    5 A'    6 A'    7 A'                 
-58.529 -58.529 -37.971 -33.161 -33.154 -33.154 -24.345 -24.343
  2 A"    8 A'    9 A'   10 A'    3 A"   11 A'   12 A'    4 A"                 
-24.343 -24.336 -24.336 -15.752 -15.736  -9.850  -7.464  -7.454
 13 A'    5 A"   14 A'   15 A'   16 A'   17 A'   18 A'    6 A"                 
 -7.454  -7.287  -5.523  -5.507  -5.507  -3.203  -3.199  -3.199
 19 A'   20 A'   21 A'    7 A"   22 A'   23 A'    8 A"   24 A'                 
 -3.188  -3.188  -2.446  -2.440  -2.440  -2.422  -2.422  -1.487
 25 A'    9 A"   26 A'   10 A"   27 A'   11 A"   28 A'   29 A'                 
 -1.012  -0.915  -0.802  -0.673  -0.653  -0.642  -0.432  -0.425
 30 A'   31 A'   32 A'   33 A'   34 A'   12 A"   35 A'   13 A"                 
 -0.413  -0.407  -0.351
 14 A"   36 A'   37 A'                                                         
 -- Virtual --                   
 -0.088   0.080   0.081   0.090   0.113   0.116   0.122   0.179
 38 A'   15 A"   39 A'   40 A'   16 A"   41 A'   42 A'   43 A'                 
  0.185   0.188   0.231   0.241   0.261   0.293   0.314   0.319
 17 A"   44 A'   45 A'   46 A'   18 A"   47 A'   48 A'   19 A"                 
  0.332   0.359   0.470   0.534   0.546   0.553   0.564   0.592
 49 A'   50 A'   51 A'   52 A'   20 A"   53 A'   21 A"   54 A'                 
  0.593   0.626   0.658   0.757   0.763   0.785   0.794   0.809
 22 A"   55 A'   56 A'   57 A'   23 A"   24 A"   58 A'   59 A'                 
  0.835   0.933   0.954   0.987   1.015   1.062   1.088   1.247
 60 A'   25 A"   61 A'   62 A'   63 A'   26 A"   64 A'   65 A'                 
  1.322   1.486   1.508   1.543   1.577   1.925   1.951   1.960
 66 A'   67 A'   27 A"   68 A'   69 A'   28 A"   70 A'   29 A"                 
  2.040   2.289   2.316   2.373   2.440   2.651   2.764   3.110
 71 A'   30 A"   72 A'   73 A'   31 A"   74 A'   75 A'   32 A"                 
  3.134   3.449   4.097   4.109   4.366   4.436   4.447   4.457
 76 A'   77 A'   33 A"   78 A'   34 A"   79 A'   35 A"   80 A'                 
  4.469   4.484   4.544   4.555   4.566   4.570   4.613   4.662
 36 A"   81 A'   37 A"   82 A'   83 A'   38 A"   84 A'   85 A'                 
  4.785   4.802   5.101   6.493   6.518   6.534   7.158   8.204
 86 A'   87 A'   88 A'   39 A"   89 A'   90 A'   91 A'   40 A"                 
  8.222   8.293  28.871  29.487  29.506  29.518  29.837  29.842
 92 A'   93 A'   94 A'   41 A"   95 A'   96 A'   42 A"   97 A'                 
 29.843  29.861  29.930  36.477  37.360  49.435 130.546 130.560
 43 A"   98 A'   99 A'  100 A'  101 A'  102 A'   44 A"  103 A'                 
130.578 154.263 293.882 293.898 293.9821028.3651912.181
104 A'  105 A'   45 A"  106 A'  107 A'  108 A'  109 A'                         

 Occupation and symmetry of molecular orbitals

 Point group: Cs (2 irreducible representations).

                           A'   A"    All 
 ------------------------------------------
 All molecular orbitals:
  - Alpha                  109  45    154 
  - Beta                   109  45    154 
 ------------------------------------------
 Alpha orbitals:
  - Frozen occupied        22   7     29  
  - Active occupied        15   7     22  
  - Active virtual         72   31    103 
  - Frozen virtual         0    0     0   
 ------------------------------------------
 Beta orbitals:
  - Frozen occupied        22   7     29  
  - Active occupied        15   7     22  
  - Active virtual         72   31    103 
  - Frozen virtual         0    0     0   
 ------------------------------------------

 Import integrals:   CPU 0.00 s  wall 0.01 s

 Import integrals:   CPU 104.35 s  wall 63.18 s

 MP2 amplitudes:   CPU 0.26 s  wall 0.49 s

Running a double precision version
           CCSD T amplitudes will be solved using DIIS.

           Start     Size      MaxIter   EConv     TConv     
           3         7         100       1.00e-07  1.00e-05  
 ------------------------------------------------------------------------------
           Energy (a.u.)   Ediff      Tdiff       Comment
 ------------------------------------------------------------------------------
         -9598.85406813                           
     1   -9598.80747646   4.66e-02   8.47e-01     
     2   -9598.84441025   3.69e-02   1.14e-01     
     3   -9598.83849630   5.91e-03   7.13e-02     
     4   -9598.84295893   4.46e-03   2.91e-02     Switched to DIIS steps.
     5   -9598.84469041   1.73e-03   1.89e-02     
     6   -9598.84492122   2.31e-04   7.42e-03     
     7   -9598.84495665   3.54e-05   2.95e-03     
     8   -9598.84502404   6.74e-05   1.99e-03     
     9   -9598.84507132   4.73e-05   1.07e-03     
    10   -9598.84506096   1.04e-05   3.96e-04     
    11   -9598.84506763   6.68e-06   2.51e-04     
    12   -9598.84506740   2.30e-07   2.40e-04     
    13   -9598.84506595   1.45e-06   6.15e-05     
    14   -9598.84506687   9.21e-07   2.53e-05     
    15   -9598.84506620   6.74e-07   1.92e-05     
    16   -9598.84506618   2.38e-08   5.52e-06     
 ------------------------------------------------------------------------------
         -9598.84506618                           CCSD T converged.

End of double precision
 SCF energy                 = -9597.99089428
 MP2 energy                 = -9598.85406813
 CCSD correlation energy     =    -0.85417190
 CCSD total energy           = -9598.84506618

 CCSD  T1^2 = 0.0324  T2^2 = 0.3387  Leading amplitudes:

 Amplitude    Orbitals with energies
 -0.0531       37 (A') A                 ->    38 (A') A                  
              -0.3511                         -0.0883                     
 -0.0531       37 (A') B                 ->    38 (A') B                  
              -0.3511                         -0.0883                     
  0.0516       35 (A') A                 ->    38 (A') A                  
              -0.4322                         -0.0883                     
  0.0516       35 (A') B                 ->    38 (A') B                  
              -0.4322                         -0.0883                     

 Amplitude    Orbitals with energies
 -0.2213       37 (A') A     37 (A') B   ->    38 (A') A     38 (A') B    
              -0.3511       -0.3511           -0.0883       -0.0883       
  0.2213       37 (A') A     37 (A') B   ->    38 (A') B     38 (A') A    
              -0.3511       -0.3511           -0.0883       -0.0883       
  0.2213       37 (A') B     37 (A') A   ->    38 (A') A     38 (A') B    
              -0.3511       -0.3511           -0.0883       -0.0883       
 -0.2213       37 (A') B     37 (A') A   ->    38 (A') B     38 (A') A    
              -0.3511       -0.3511           -0.0883       -0.0883       

 Computing CCSD intemediates for later calculations in double precision
 Finished.

Running a double precision version
           CCSD Lambda amplitudes will be solved using DIIS.
           Start     Size      MaxIter   EConv     LConv     
           3         7         100       1.00e-07  1.00e-05  
 ------------------------------------------------------------------------------
            Enorm      Ldiff       Comment
 ------------------------------------------------------------------------------
     1     1.03e-01   7.63e-02     
     2     2.51e-02   8.67e-04     
     3     1.45e-02   5.20e-03     
     4     6.40e-03   1.10e-03     Switched to DIIS steps.
     5     3.38e-03   1.42e-03     
     6     1.62e-03   1.03e-03     
     7     7.69e-04   3.90e-04     
     8     4.42e-04   1.20e-04     
     9     2.20e-04   5.79e-05     
    10     1.32e-04   2.14e-05     
    11     7.37e-05   1.65e-05     
    12     3.04e-05   1.17e-05     
    13     1.53e-05   9.38e-07     
    14     8.99e-06   5.48e-07     
    15     4.73e-06   1.19e-06     
    16     2.93e-06   8.16e-07     
    17     1.44e-06   7.07e-07     
    18     8.64e-07   2.91e-07     
    19     5.59e-07   1.07e-07     
    20     3.73e-07   6.91e-08     
    21     2.22e-07   4.58e-08     
    22     1.06e-07   2.28e-08     
    23     5.67e-08   1.89e-08     
 ------------------------------------------------------------------------------
                                   CCSD Lambda converged.

 Computing density matrices in double precision...
           Orbital response amplitudes will be solved using DIIS.
           Start     Size      MaxIter   EConv     LConv     
           3         7         100       1.00e-06  1.00e-06  
 ------------------------------------------------------------------------------
            Enorm      Ldiff       Comment
 ------------------------------------------------------------------------------
     1     1.38e-01   1.70e-02     
     2     2.97e-01   1.26e-01     
     3     8.04e-01   3.73e-01     
     4     6.65e-02   5.38e-01     Switched to DIIS steps.
     5     1.62e-02   1.97e-02     
     6     5.96e-03   3.35e-03     
     7     1.84e-03   1.09e-04     
     8     7.52e-04   5.03e-05     
     9     1.72e-04   3.76e-05     
    10     1.19e-04   1.63e-06     
    11     1.86e-05   3.60e-06     
    12     9.01e-06   3.23e-07     
    13     4.13e-06   6.49e-07     
    14     2.73e-06   4.11e-07     
    15     5.98e-07   7.98e-08     
 ------------------------------------------------------------------------------
                                   Orbital response converged.

 Computing density matrices... Done.
 CCSD calculation:   CPU 1769.26 s  wall 1226.13 s

Current path: /canmo/ccsd/grad/
/g1_bb_aa
/g1_bb_bb
/g1_o1o1
/g1_o1o2
/g1_o1v1
/g1_o2v1
/g1_v1v1
/g1p_bb_aa
/g1p_bb_bb
/g1s_bb_aa
/g1s_bb_bb
/g2_o1o1o1o1
/g2_o1o1o1v1
/g2_o1o1v1v1
/g2_o1v1o1v1
/g2_o1v1v1v1
/g2_v1v1v1v1
/w_bb_aa
/w_bb_bb
 Transferring MO TPDM to AO TPDM
 Transferring g2_o1o1o1o1
 Transferring g2_o1o1o1v1
 Transferring g2_o1o1v1v1
 Transferring g2_o1v1o1v1
 Transferring g2_o1v1v1v1
 Transferring g2_v1v1v1v1
 Adding separable TPDM
 Computing TPDM gradient
 --------------------------------------------------------
 2e gradient
  Atom          X               Y               Z
 --------------------------------------------------------
    1        -55.293079       17.893302        0.000000  
    2        -15.937549      -20.140824        0.000000  
    3         23.752209      -15.504205       -0.000000  
    4         47.478419       17.751727       -0.000000  
 --------------------------------------------------------
 --------------------------------------------------------
 Final gradient
  Atom          X               Y               Z
 --------------------------------------------------------
    1        -55.293079       17.893302        0.000000  
    2        -15.937549      -20.140824        0.000000  
    3         23.752209      -15.504205       -0.000000  
    4         47.478419       17.751727       -0.000000  
 --------------------------------------------------------
 Analytic gradient from two-electron contribution:   CPU 1694.66 s  wall 764.75 s

 Total ccman2 time:   CPU 3573.84 s  wall 2062.76 s


 --------------------------------------------------------------
             Orbital Energies (a.u.) and Symmetries
 --------------------------------------------------------------

 Alpha MOs, Restricted
 -- Occupied --                  
******* -490.04 -180.92 -169.72 -169.72  -65.17  -58.53  -58.53
  1 A'    2 A'    3 A'    4 A'    5 A'    6 A'    7 A'    8 A'                 
-37.971 -33.161 -33.154 -24.345 -24.343 -24.336 -15.752 -15.736
  9 A'   10 A'   11 A'   12 A'   13 A'   14 A'   15 A'   16 A'                 
 -9.850  -7.464  -7.454  -7.287  -5.523  -5.507-169.723 -58.529
 17 A'   18 A'   19 A'   20 A'   21 A'   22 A'    1 A"    2 A"                 
-33.154 -24.343 -24.336  -7.454  -5.507  -3.203  -3.199  -3.188
  3 A"    4 A"    5 A"    6 A"    7 A"   23 A'   24 A'   25 A'                 
 -2.446  -2.440  -2.422  -1.487  -1.012  -0.915  -0.802  -0.673
 26 A'   27 A'   28 A'   29 A'   30 A'   31 A'   32 A'   33 A'                 
 -0.653  -0.432  -0.407  -0.351  -3.199  -3.188  -2.440  -2.422
 34 A'   35 A'   36 A'   37 A'    8 A"    9 A"   10 A"   11 A"                 
 -0.642  -0.425  -0.413
 12 A"   13 A"   14 A"                                                         
 -- Virtual --                   
 -0.088   0.081   0.090   0.116   0.122   0.179   0.188   0.231
 38 A'   39 A'   40 A'   41 A'   42 A'   43 A'   44 A'   45 A'                 
  0.241   0.293   0.314   0.332   0.359   0.470   0.534   0.553
 46 A'   47 A'   48 A'   49 A'   50 A'   51 A'   52 A'   53 A'                 
  0.592   0.626   0.658   0.757   0.794   0.809   0.835   0.954
 54 A'   55 A'   56 A'   57 A'   58 A'   59 A'   60 A'   61 A'                 
  0.987   1.015   1.088   1.247   1.322   1.486   1.543   1.577
 62 A'   63 A'   64 A'   65 A'   66 A'   67 A'   68 A'   69 A'                 
  1.951   2.040   2.316   2.373   2.651   2.764   3.134   3.449
 70 A'   71 A'   72 A'   73 A'   74 A'   75 A'   76 A'   77 A'                 
  4.109   4.436   4.457   4.484   4.555   4.566   4.613   4.662
 78 A'   79 A'   80 A'   81 A'   82 A'   83 A'   84 A'   85 A'                 
  4.785   4.802   5.101   6.518   6.534   7.158   8.222   8.293
 86 A'   87 A'   88 A'   89 A'   90 A'   91 A'   92 A'   93 A'                 
 28.871  29.506  29.518  29.842  29.861  29.930  36.477  37.360
 94 A'   95 A'   96 A'   97 A'   98 A'   99 A'  100 A'  101 A'                 
 49.435 130.560 130.578 154.263 293.898 293.9821028.3651912.181
102 A'  103 A'  104 A'  105 A'  106 A'  107 A'  108 A'  109 A'                 
  0.080   0.113   0.185   0.261   0.319   0.546   0.564   0.593
 15 A"   16 A"   17 A"   18 A"   19 A"   20 A"   21 A"   22 A"                 
  0.763   0.785   0.933   1.062   1.508   1.925   1.960   2.289
 23 A"   24 A"   25 A"   26 A"   27 A"   28 A"   29 A"   30 A"                 
  2.440   3.110   4.097   4.366   4.447   4.469   4.544   4.570
 31 A"   32 A"   33 A"   34 A"   35 A"   36 A"   37 A"   38 A"                 
  6.493   8.204  29.487  29.837  29.843 130.546 293.882
 39 A"   40 A"   41 A"   42 A"   43 A"   44 A"   45 A"                         

 Beta MOs, Restricted
 -- Occupied --                  
******* -490.04 -180.92 -169.72 -169.72  -65.17  -58.53  -58.53
  1 A'    2 A'    3 A'    4 A'    5 A'    6 A'    7 A'    8 A'                 
-37.971 -33.161 -33.154 -24.345 -24.343 -24.336 -15.752 -15.736
  9 A'   10 A'   11 A'   12 A'   13 A'   14 A'   15 A'   16 A'                 
 -9.850  -7.464  -7.454  -7.287  -5.523  -5.507-169.723 -58.529
 17 A'   18 A'   19 A'   20 A'   21 A'   22 A'    1 A"    2 A"                 
-33.154 -24.343 -24.336  -7.454  -5.507  -3.203  -3.199  -3.188
  3 A"    4 A"    5 A"    6 A"    7 A"   23 A'   24 A'   25 A'                 
 -2.446  -2.440  -2.422  -1.487  -1.012  -0.915  -0.802  -0.673
 26 A'   27 A'   28 A'   29 A'   30 A'   31 A'   32 A'   33 A'                 
 -0.653  -0.432  -0.407  -0.351  -3.199  -3.188  -2.440  -2.422
 34 A'   35 A'   36 A'   37 A'    8 A"    9 A"   10 A"   11 A"                 
 -0.642  -0.425  -0.413
 12 A"   13 A"   14 A"                                                         
 -- Virtual --                   
 -0.088   0.081   0.090   0.116   0.122   0.179   0.188   0.231
 38 A'   39 A'   40 A'   41 A'   42 A'   43 A'   44 A'   45 A'                 
  0.241   0.293   0.314   0.332   0.359   0.470   0.534   0.553
 46 A'   47 A'   48 A'   49 A'   50 A'   51 A'   52 A'   53 A'                 
  0.592   0.626   0.658   0.757   0.794   0.809   0.835   0.954
 54 A'   55 A'   56 A'   57 A'   58 A'   59 A'   60 A'   61 A'                 
  0.987   1.015   1.088   1.247   1.322   1.486   1.543   1.577
 62 A'   63 A'   64 A'   65 A'   66 A'   67 A'   68 A'   69 A'                 
  1.951   2.040   2.316   2.373   2.651   2.764   3.134   3.449
 70 A'   71 A'   72 A'   73 A'   74 A'   75 A'   76 A'   77 A'                 
  4.109   4.436   4.457   4.484   4.555   4.566   4.613   4.662
 78 A'   79 A'   80 A'   81 A'   82 A'   83 A'   84 A'   85 A'                 
  4.785   4.802   5.101   6.518   6.534   7.158   8.222   8.293
 86 A'   87 A'   88 A'   89 A'   90 A'   91 A'   92 A'   93 A'                 
 28.871  29.506  29.518  29.842  29.861  29.930  36.477  37.360
 94 A'   95 A'   96 A'   97 A'   98 A'   99 A'  100 A'  101 A'                 
 49.435 130.560 130.578 154.263 293.898 293.9821028.3651912.181
102 A'  103 A'  104 A'  105 A'  106 A'  107 A'  108 A'  109 A'                 
  0.080   0.113   0.185   0.261   0.319   0.546   0.564   0.593
 15 A"   16 A"   17 A"   18 A"   19 A"   20 A"   21 A"   22 A"                 
  0.763   0.785   0.933   1.062   1.508   1.925   1.960   2.289
 23 A"   24 A"   25 A"   26 A"   27 A"   28 A"   29 A"   30 A"                 
  2.440   3.110   4.097   4.366   4.447   4.469   4.544   4.570
 31 A"   32 A"   33 A"   34 A"   35 A"   36 A"   37 A"   38 A"                 
  6.493   8.204  29.487  29.837  29.843 130.546 293.882
 39 A"   40 A"   41 A"   42 A"   43 A"   44 A"   45 A"                         
 --------------------------------------------------------------

          Ground-State Mulliken Net Atomic Charges

     Atom                 Charge (a.u.)
  ----------------------------------------
      1 I                     0.072707
      2 N                     0.039317
      3 N                    -0.000795
      4 Br                   -0.111229
  ----------------------------------------
  Sum of atomic charges =     0.000000

 -----------------------------------------------------------------
                    Cartesian Multipole Moments
 -----------------------------------------------------------------
    Charge (ESU x 10^10)
                 0.0000
    Dipole Moment (Debye)
         X       1.0962      Y      -0.0200      Z      -0.0000
       Tot       1.0964
    Quadrupole Moments (Debye-Ang)
        XX     -59.5208     XY      -1.2286     YY     -56.9452
        XZ       0.0000     YZ      -0.0000     ZZ     -58.7991
    Octopole Moments (Debye-Ang^2)
       XXX      14.2625    XXY     -15.8673    XYY       1.2138
       YYY     -19.1886    XXZ      -0.0000    XYZ      -0.0000
       YYZ      -0.0000    XZZ       1.0485    YZZ      -3.4964
       ZZZ       0.0000
    Hexadecapole Moments (Debye-Ang^3)
      XXXX   -1140.7672   XXXY       5.6152   XXYY    -217.2806
      XYYY       8.2680   YYYY    -238.7619   XXXZ       0.0000
      XXYZ       0.0000   XYYZ       0.0000   YYYZ       0.0000
      XXZZ    -208.2855   XYZZ       1.2321   YYZZ     -50.5047
      XZZZ       0.0000   YZZZ       0.0000   ZZZZ     -75.9404
 -----------------------------------------------------------------
 DrvMan completing analytic gradient of the correlated energy
 Correlated dipole moment
            1
    1   0.4312948
    2  -0.0078859
    3  -0.0000000
 Energy read as -9598.845066176
 Full Analytical Gradient: (in a.u., or Hartree/Bohr)
             1             2             3             4
    1   -0.00279008   -0.00303397    0.00420272    0.00162133
    2    0.00469312   -0.00456598   -0.00514759    0.00502045
    3    0.00000000   -0.00000000    0.00000000   -0.00000000
 Gradient time:  CPU 0.35 s  wall 5.34 s
 Geometry Optimization Parameters
   NAtoms,    NIC,     NZ,  NCons,   NDum,   NFix, NCnnct, MaxDiis
        4      14       4       0       0       0       0       0


** GEOMETRY OPTIMIZATION IN DELOCALIZED INTERNAL COORDINATES **
   Searching for a Minimum

   Optimization Cycle:   1

                       Coordinates (Angstroms)
     ATOM                X               Y               Z
      1  I         1.6297669479   -0.1811268647    0.0000000000
      2  N         0.0659430498    1.5376028576    0.0000000000
      3  N        -1.0801658490    1.4829339465    0.0000000000
      4  Br       -2.2650882470   -0.3298295372    0.0000000000
   Point Group: cs    Number of degrees of freedom:     5


   Energy is  -9598.845066176


 Attempting to Generate Delocalized Internal Coordinates

  5 Hessian modes will be used to form the next step
  Hessian Eigenvalues:
     0.073415    0.102089    0.250000    0.250000    1.363985

 Minimum Search - Taking Simple RFO Step
 Searching for Lamda that Minimizes Along All modes
 Value Taken    Lamda =  -0.00088237
 Step Taken.  Stepsize is  0.092333

                             Maximum     Tolerance    Cnvgd?
         Gradient           0.010483      0.000300      NO
         Displacement       0.069412      0.001200      NO
         Energy change     *********      0.000001      NO


 New Cartesian Coordinates Obtained by Inverse Iteration

 Displacement from previous Coordinates is:  0.112652
 ----------------------------------------------------------------
             Standard Nuclear Orientation (Angstroms)
    I     Atom           X                Y                Z
 ----------------------------------------------------------------
    1      I       1.6185728817    -0.2110327353     0.0000000000
    2      N       0.0614538025     1.5647678429     0.0000000000
    3      N      -1.0868613046     1.5090689933     0.0000000000
    4      Br     -2.2427094779    -0.3532236987     0.0000000000
 ----------------------------------------------------------------
 Molecular Point Group                 Cs    NOp =  2
 Largest Abelian Subgroup              Cs    NOp =  2
 Nuclear Repulsion Energy =   523.3629375042 hartrees
 There are       51 alpha and       51 beta electrons
 Applying Cartesian multipole field
    Component          Value
    ---------          -----
     (2,0,0)        1.00000E-11
     (0,2,0)        2.00000E-11
     (0,0,2)       -3.00000E-11
 Nucleus-field energy     =     0.0000000144 hartrees
 Requested basis set is 6-311++G(d,p)
 There are 55 shells and 154 basis functions
 A cutoff of  1.0D-14 yielded   1232 shell pairs
 There are     10357 function pairs (     11759 Cartesian)
 Smallest overlap matrix eigenvalue = 1.40E-04
 Guess MOs from SCF MO coefficient file

 -----------------------------------------------------------------------
  General SCF calculation program by
  Eric Jon Sundstrom, Paul Horn, Yuezhi Mao, Dmitri Zuev, Alec White,
  David Stuck, Shaama M.S., Shane Yost, Joonho Lee, David Small,
  Daniel Levine, Susi Lehtola, Hugh Burton, Evgeny Epifanovsky
 -----------------------------------------------------------------------
 Hartree-Fock
 using 4 threads for integral computing
 -------------------------------------------------------
 OpenMP Integral computing Module                
 Release: version 2.0, May 2017, Q-Chem Inc. Pleasanton 
 -------------------------------------------------------
 A restricted SCF calculation will be
 performed using DIIS
 SCF converges when DIIS error is below 1.0e-08
 ---------------------------------------
  Cycle       Energy         DIIS error
 ---------------------------------------
    1   -9597.9891072123      2.70e-04  
    2   -9597.9895079925      1.01e-04  
    3   -9597.9895950109      6.83e-05  
    4   -9597.9896299228      3.15e-05  
    5   -9597.9896486990      1.74e-05  
    6   -9597.9896534542      6.97e-06  
    7   -9597.9896544273      2.55e-06  
    8   -9597.9896545462      1.28e-06  
    9   -9597.9896545815      4.77e-07  
   10   -9597.9896545857      1.98e-07  
   11   -9597.9896545863      6.69e-08  
   12   -9597.9896545864      1.93e-08  
   13   -9597.9896545863      9.40e-09  Convergence criterion met
 ---------------------------------------
 SCF time:   CPU 19.67s  wall 9.00s 
 SCF   energy in the final basis set =    -9597.9896545863
 Total energy in the final basis set =    -9597.9896545863


 ------------------------------------------------------------------------------

   CCMAN2: suite of methods based on coupled cluster
           and equation of motion theories.

   Components:
   * libvmm-1.3-trunk
     by Evgeny Epifanovsky, Ilya Kaliman.
   * libtensor-2.5-trunk
     by Evgeny Epifanovsky, Michael Wormit, Dmitry Zuev, Sam Manzer, 
        Ilya Kaliman.
   * libcc-2.5-trunk
     by Evgeny Epifanovsky, Arik Landau, Tomasz Kus, Kirill Khistyaev, 
        Dmitry Zuev, Prashant Manohar, Xintian Feng, Anna Krylov, 
        Matthew Goldey, Alec White, Thomas Jagau, Kaushik Nanda, 
        Anastasia Gunina, Alexander Kunitsa, Joonho Lee.

   CCMAN original authors:
   Anna I. Krylov, C. David Sherrill, Steven R. Gwaltney,
   Edward F. C. Byrd (2000)
   Sergey V. Levchenko, Lyudmila V. Slipchenko, Tao Wang,
   Ana-Maria C. Cristian (2003)
   Piotr A. Pieniazek, C. Melania Oana, Evgeny Epifanovsky (2007)
   Prashant Manohar (2009)

 ------------------------------------------------------------------------------


 Allocating and initializing 3808MB of RAM...
 Calculation will run on 4 cores.


 Alpha MOs, Restricted
 -- Occupied --                  
******* -490.04 -180.92 -169.72 -169.72 -169.72  -65.17  -58.53
  1 A'    2 A'    3 A'    4 A'    1 A"    5 A'    6 A'    7 A'                 
-58.529 -58.529 -37.971 -33.161 -33.154 -33.154 -24.345 -24.343
  2 A"    8 A'    9 A'   10 A'    3 A"   11 A'   12 A'    4 A"                 
-24.343 -24.336 -24.336 -15.753 -15.738  -9.849  -7.463  -7.454
 13 A'    5 A"   14 A'   15 A'   16 A'   17 A'   18 A'    6 A"                 
 -7.453  -7.287  -5.523  -5.507  -5.507  -3.203  -3.199  -3.199
 19 A'   20 A'   21 A'    7 A"   22 A'   23 A'    8 A"   24 A'                 
 -3.187  -3.187  -2.446  -2.440  -2.439  -2.421  -2.421  -1.486
 25 A'    9 A"   26 A'   10 A"   27 A'   11 A"   28 A'   29 A'                 
 -1.008  -0.909  -0.804  -0.672  -0.650  -0.641  -0.433  -0.424
 30 A'   31 A'   32 A'   33 A'   34 A'   12 A"   35 A'   13 A"                 
 -0.413  -0.405  -0.351
 14 A"   36 A'   37 A'                                                         
 -- Virtual --                   
 -0.097   0.080   0.081   0.091   0.114   0.116   0.122   0.178
 38 A'   15 A"   39 A'   40 A'   16 A"   41 A'   42 A'   43 A'                 
  0.184   0.188   0.229   0.241   0.260   0.294   0.311   0.320
 17 A"   44 A'   45 A'   46 A'   18 A"   47 A'   48 A'   19 A"                 
  0.332   0.359   0.469   0.534   0.545   0.551   0.564   0.589
 49 A'   50 A'   51 A'   52 A'   20 A"   53 A'   21 A"   54 A'                 
  0.592   0.629   0.657   0.746   0.764   0.785   0.791   0.810
 22 A"   55 A'   56 A'   57 A'   23 A"   24 A"   58 A'   59 A'                 
  0.828   0.932   0.948   0.979   1.010   1.057   1.086   1.245
 60 A'   25 A"   61 A'   62 A'   63 A'   26 A"   64 A'   65 A'                 
  1.322   1.479   1.509   1.540   1.578   1.923   1.947   1.959
 66 A'   67 A'   27 A"   68 A'   69 A'   28 A"   70 A'   29 A"                 
  2.033   2.290   2.317   2.365   2.436   2.645   2.762   3.108
 71 A'   30 A"   72 A'   73 A'   31 A"   74 A'   75 A'   32 A"                 
  3.128   3.445   4.096   4.110   4.362   4.433   4.447   4.457
 76 A'   77 A'   33 A"   78 A'   34 A"   79 A'   35 A"   80 A'                 
  4.467   4.481   4.545   4.555   4.562   4.568   4.604   4.648
 36 A"   81 A'   37 A"   82 A'   83 A'   38 A"   84 A'   85 A'                 
  4.779   4.789   5.106   6.493   6.518   6.534   7.153   8.204
 86 A'   87 A'   88 A'   39 A"   89 A'   90 A'   91 A'   40 A"                 
  8.223   8.289  28.863  29.487  29.506  29.518  29.837  29.842
 92 A'   93 A'   94 A'   41 A"   95 A'   96 A'   42 A"   43 A"                 
 29.843  29.859  29.924  36.476  37.345  49.430 130.546 130.560
 97 A'   98 A'   99 A'  100 A'  101 A'  102 A'   44 A"  103 A'                 
130.578 154.256 293.882 293.899 293.9781028.3581912.174
104 A'  105 A'   45 A"  106 A'  107 A'  108 A'  109 A'                         

 Beta MOs, Restricted
 -- Occupied --                  
******* -490.04 -180.92 -169.72 -169.72 -169.72  -65.17  -58.53
  1 A'    2 A'    3 A'    4 A'    1 A"    5 A'    6 A'    7 A'                 
-58.529 -58.529 -37.971 -33.161 -33.154 -33.154 -24.345 -24.343
  2 A"    8 A'    9 A'   10 A'    3 A"   11 A'   12 A'    4 A"                 
-24.343 -24.336 -24.336 -15.753 -15.738  -9.849  -7.463  -7.454
 13 A'    5 A"   14 A'   15 A'   16 A'   17 A'   18 A'    6 A"                 
 -7.453  -7.287  -5.523  -5.507  -5.507  -3.203  -3.199  -3.199
 19 A'   20 A'   21 A'    7 A"   22 A'   23 A'    8 A"   24 A'                 
 -3.187  -3.187  -2.446  -2.440  -2.439  -2.421  -2.421  -1.486
 25 A'    9 A"   26 A'   10 A"   27 A'   11 A"   28 A'   29 A'                 
 -1.008  -0.909  -0.804  -0.672  -0.650  -0.641  -0.433  -0.424
 30 A'   31 A'   32 A'   33 A'   34 A'   12 A"   35 A'   13 A"                 
 -0.413  -0.405  -0.351
 14 A"   36 A'   37 A'                                                         
 -- Virtual --                   
 -0.097   0.080   0.081   0.091   0.114   0.116   0.122   0.178
 38 A'   15 A"   39 A'   40 A'   16 A"   41 A'   42 A'   43 A'                 
  0.184   0.188   0.229   0.241   0.260   0.294   0.311   0.320
 17 A"   44 A'   45 A'   46 A'   18 A"   47 A'   48 A'   19 A"                 
  0.332   0.359   0.469   0.534   0.545   0.551   0.564   0.589
 49 A'   50 A'   51 A'   52 A'   20 A"   53 A'   21 A"   54 A'                 
  0.592   0.629   0.657   0.746   0.764   0.785   0.791   0.810
 22 A"   55 A'   56 A'   57 A'   23 A"   24 A"   58 A'   59 A'                 
  0.828   0.932   0.948   0.979   1.010   1.057   1.086   1.245
 60 A'   25 A"   61 A'   62 A'   63 A'   26 A"   64 A'   65 A'                 
  1.322   1.479   1.509   1.540   1.578   1.923   1.947   1.959
 66 A'   67 A'   27 A"   68 A'   69 A'   28 A"   70 A'   29 A"                 
  2.033   2.290   2.317   2.365   2.436   2.645   2.762   3.108
 71 A'   30 A"   72 A'   73 A'   31 A"   74 A'   75 A'   32 A"                 
  3.128   3.445   4.096   4.110   4.362   4.433   4.447   4.457
 76 A'   77 A'   33 A"   78 A'   34 A"   79 A'   35 A"   80 A'                 
  4.467   4.481   4.545   4.555   4.562   4.568   4.604   4.648
 36 A"   81 A'   37 A"   82 A'   83 A'   38 A"   84 A'   85 A'                 
  4.779   4.789   5.106   6.493   6.518   6.534   7.153   8.204
 86 A'   87 A'   88 A'   39 A"   89 A'   90 A'   91 A'   40 A"                 
  8.223   8.289  28.863  29.487  29.506  29.518  29.837  29.842
 92 A'   93 A'   94 A'   41 A"   95 A'   96 A'   42 A"   43 A"                 
 29.843  29.859  29.924  36.476  37.345  49.430 130.546 130.560
 97 A'   98 A'   99 A'  100 A'  101 A'  102 A'   44 A"  103 A'                 
130.578 154.256 293.882 293.899 293.9781028.3581912.174
104 A'  105 A'   45 A"  106 A'  107 A'  108 A'  109 A'                         

 Occupation and symmetry of molecular orbitals

 Point group: Cs (2 irreducible representations).

                           A'   A"    All 
 ------------------------------------------
 All molecular orbitals:
  - Alpha                  109  45    154 
  - Beta                   109  45    154 
 ------------------------------------------
 Alpha orbitals:
  - Frozen occupied        22   7     29  
  - Active occupied        15   7     22  
  - Active virtual         72   31    103 
  - Frozen virtual         0    0     0   
 ------------------------------------------
 Beta orbitals:
  - Frozen occupied        22   7     29  
  - Active occupied        15   7     22  
  - Active virtual         72   31    103 
  - Frozen virtual         0    0     0   
 ------------------------------------------

 Import integrals:   CPU 0.00 s  wall 0.04 s

 Import integrals:   CPU 104.71 s  wall 71.46 s

 MP2 amplitudes:   CPU 0.26 s  wall 0.52 s

Running a double precision version
           CCSD T amplitudes will be solved using DIIS.

           Start     Size      MaxIter   EConv     TConv     
           3         7         100       1.00e-07  1.00e-05  
 ------------------------------------------------------------------------------
           Energy (a.u.)   Ediff      Tdiff       Comment
 ------------------------------------------------------------------------------
         -9598.85465794                           
     1   -9598.80739846   4.73e-02   8.52e-01     
     2   -9598.84497796   3.76e-02   1.12e-01     
     3   -9598.83888804   6.09e-03   7.38e-02     
     4   -9598.84351968   4.63e-03   2.96e-02     Switched to DIIS steps.
     5   -9598.84531688   1.80e-03   1.98e-02     
     6   -9598.84556577   2.49e-04   8.23e-03     
     7   -9598.84558819   2.24e-05   2.89e-03     
     8   -9598.84565837   7.02e-05   2.05e-03     
     9   -9598.84571324   5.49e-05   1.14e-03     
    10   -9598.84570073   1.25e-05   4.54e-04     
    11   -9598.84570929   8.56e-06   2.97e-04     
    12   -9598.84570966   3.60e-07   2.85e-04     
    13   -9598.84570759   2.07e-06   7.12e-05     
    14   -9598.84570894   1.35e-06   2.90e-05     
    15   -9598.84570810   8.40e-07   2.17e-05     
    16   -9598.84570809   9.02e-09   7.01e-06     
 ------------------------------------------------------------------------------
         -9598.84570809                           CCSD T converged.

End of double precision
 SCF energy                 = -9597.98965459
 MP2 energy                 = -9598.85465794
 CCSD correlation energy     =    -0.85605351
 CCSD total energy           = -9598.84570809

 CCSD  T1^2 = 0.0332  T2^2 = 0.3478  Leading amplitudes:

 Amplitude    Orbitals with energies
 -0.0566       37 (A') A                 ->    38 (A') A                  
              -0.3509                         -0.0965                     
 -0.0566       37 (A') B                 ->    38 (A') B                  
              -0.3509                         -0.0965                     
  0.0532       35 (A') A                 ->    38 (A') A                  
              -0.4332                         -0.0965                     
  0.0532       35 (A') B                 ->    38 (A') B                  
              -0.4332                         -0.0965                     

 Amplitude    Orbitals with energies
 -0.2392       37 (A') A     37 (A') B   ->    38 (A') A     38 (A') B    
              -0.3509       -0.3509           -0.0965       -0.0965       
  0.2392       37 (A') A     37 (A') B   ->    38 (A') B     38 (A') A    
              -0.3509       -0.3509           -0.0965       -0.0965       
  0.2392       37 (A') B     37 (A') A   ->    38 (A') A     38 (A') B    
              -0.3509       -0.3509           -0.0965       -0.0965       
 -0.2392       37 (A') B     37 (A') A   ->    38 (A') B     38 (A') A    
              -0.3509       -0.3509           -0.0965       -0.0965       

 Computing CCSD intemediates for later calculations in double precision
 Finished.

Running a double precision version
           CCSD Lambda amplitudes will be solved using DIIS.
           Start     Size      MaxIter   EConv     LConv     
           3         7         100       1.00e-07  1.00e-05  
 ------------------------------------------------------------------------------
            Enorm      Ldiff       Comment
 ------------------------------------------------------------------------------
     1     1.11e-01   8.19e-02     
     2     2.78e-02   2.74e-04     
     3     1.67e-02   5.78e-03     
     4     6.93e-03   1.14e-03     Switched to DIIS steps.
     5     3.76e-03   1.46e-03     
     6     1.71e-03   1.19e-03     
     7     8.37e-04   3.95e-04     
     8     4.94e-04   1.29e-04     
     9     2.57e-04   6.37e-05     
    10     1.57e-04   2.46e-05     
    11     8.91e-05   2.10e-05     
    12     3.69e-05   1.56e-05     
    13     1.82e-05   1.58e-06     
    14     1.07e-05   8.56e-07     
    15     5.41e-06   1.45e-06     
    16     3.36e-06   9.82e-07     
    17     1.57e-06   8.88e-07     
    18     9.04e-07   3.47e-07     
    19     5.95e-07   1.19e-07     
    20     4.08e-07   7.54e-08     
    21     2.53e-07   5.36e-08     
    22     1.23e-07   2.88e-08     
    23     6.60e-08   2.46e-08     
 ------------------------------------------------------------------------------
                                   CCSD Lambda converged.

 Computing density matrices in double precision...
           Orbital response amplitudes will be solved using DIIS.
           Start     Size      MaxIter   EConv     LConv     
           3         7         100       1.00e-06  1.00e-06  
 ------------------------------------------------------------------------------
            Enorm      Ldiff       Comment
 ------------------------------------------------------------------------------
     1     1.42e-01   2.21e-02     
     2     3.40e-01   1.57e-01     
     3     9.95e-01   4.90e-01     
     4     7.49e-02   6.87e-01     Switched to DIIS steps.
     5     1.76e-02   2.43e-02     
     6     7.07e-03   3.67e-03     
     7     2.46e-03   2.61e-04     
     8     9.60e-04   1.64e-05     
     9     1.80e-04   4.46e-05     
    10     1.31e-04   2.01e-06     
    11     2.03e-05   2.05e-06     
    12     1.07e-05   3.98e-07     
    13     5.58e-06   6.14e-07     
    14     3.46e-06   3.84e-07     
    15     1.02e-06   6.74e-08     
    16     4.72e-07   6.19e-09     
 ------------------------------------------------------------------------------
                                   Orbital response converged.

 Computing density matrices... Done.
 CCSD calculation:   CPU 1769.81 s  wall 1199.97 s

Current path: /canmo/ccsd/grad/
/g1_bb_aa
/g1_bb_bb
/g1_o1o1
/g1_o1o2
/g1_o1v1
/g1_o2v1
/g1_v1v1
/g1p_bb_aa
/g1p_bb_bb
/g1s_bb_aa
/g1s_bb_bb
/g2_o1o1o1o1
/g2_o1o1o1v1
/g2_o1o1v1v1
/g2_o1v1o1v1
/g2_o1v1v1v1
/g2_v1v1v1v1
/w_bb_aa
/w_bb_bb
 Transferring MO TPDM to AO TPDM
 Transferring g2_o1o1o1o1
 Transferring g2_o1o1o1v1
 Transferring g2_o1o1v1v1
 Transferring g2_o1v1o1v1
 Transferring g2_o1v1v1v1
 Transferring g2_v1v1v1v1
 Adding separable TPDM
 Computing TPDM gradient
 --------------------------------------------------------
 2e gradient
  Atom          X               Y               Z
 --------------------------------------------------------
    1        -54.873061       17.837265       -0.000000  
    2        -16.580859      -20.114345        0.000000  
    3         24.146869      -15.481081       -0.000000  
    4         47.307050       17.758160       -0.000000  
 --------------------------------------------------------
 --------------------------------------------------------
 Final gradient
  Atom          X               Y               Z
 --------------------------------------------------------
    1        -54.873061       17.837265       -0.000000  
    2        -16.580859      -20.114345        0.000000  
    3         24.146869      -15.481081       -0.000000  
    4         47.307050       17.758160       -0.000000  
 --------------------------------------------------------
 Analytic gradient from two-electron contribution:   CPU 1683.97 s  wall 769.40 s

 Total ccman2 time:   CPU 3564.40 s  wall 2061.98 s


 --------------------------------------------------------------
             Orbital Energies (a.u.) and Symmetries
 --------------------------------------------------------------

 Alpha MOs, Restricted
 -- Occupied --                  
******* -490.04 -180.92 -169.72 -169.72  -65.17  -58.53  -58.53
  1 A'    2 A'    3 A'    4 A'    5 A'    6 A'    7 A'    8 A'                 
-37.971 -33.161 -33.154 -24.345 -24.343 -24.336 -15.753 -15.738
  9 A'   10 A'   11 A'   12 A'   13 A'   14 A'   15 A'   16 A'                 
 -9.849  -7.463  -7.453  -7.287  -5.523  -5.507-169.723 -58.529
 17 A'   18 A'   19 A'   20 A'   21 A'   22 A'    1 A"    2 A"                 
-33.154 -24.343 -24.336  -7.454  -5.507  -3.203  -3.199  -3.187
  3 A"    4 A"    5 A"    6 A"    7 A"   23 A'   24 A'   25 A'                 
 -2.446  -2.439  -2.421  -1.486  -1.008  -0.909  -0.804  -0.672
 26 A'   27 A'   28 A'   29 A'   30 A'   31 A'   32 A'   33 A'                 
 -0.650  -0.433  -0.405  -0.351  -3.199  -3.187  -2.440  -2.421
 34 A'   35 A'   36 A'   37 A'    8 A"    9 A"   10 A"   11 A"                 
 -0.641  -0.424  -0.413
 12 A"   13 A"   14 A"                                                         
 -- Virtual --                   
 -0.097   0.081   0.091   0.116   0.122   0.178   0.188   0.229
 38 A'   39 A'   40 A'   41 A'   42 A'   43 A'   44 A'   45 A'                 
  0.241   0.294   0.311   0.332   0.359   0.469   0.534   0.551
 46 A'   47 A'   48 A'   49 A'   50 A'   51 A'   52 A'   53 A'                 
  0.589   0.629   0.657   0.746   0.791   0.810   0.828   0.948
 54 A'   55 A'   56 A'   57 A'   58 A'   59 A'   60 A'   61 A'                 
  0.979   1.010   1.086   1.245   1.322   1.479   1.540   1.578
 62 A'   63 A'   64 A'   65 A'   66 A'   67 A'   68 A'   69 A'                 
  1.947   2.033   2.317   2.365   2.645   2.762   3.128   3.445
 70 A'   71 A'   72 A'   73 A'   74 A'   75 A'   76 A'   77 A'                 
  4.110   4.433   4.457   4.481   4.555   4.562   4.604   4.648
 78 A'   79 A'   80 A'   81 A'   82 A'   83 A'   84 A'   85 A'                 
  4.779   4.789   5.106   6.518   6.534   7.153   8.223   8.289
 86 A'   87 A'   88 A'   89 A'   90 A'   91 A'   92 A'   93 A'                 
 28.863  29.506  29.518  29.843  29.859  29.924  36.476  37.345
 94 A'   95 A'   96 A'   97 A'   98 A'   99 A'  100 A'  101 A'                 
 49.430 130.560 130.578 154.256 293.899 293.9781028.3581912.174
102 A'  103 A'  104 A'  105 A'  106 A'  107 A'  108 A'  109 A'                 
  0.080   0.114   0.184   0.260   0.320   0.545   0.564   0.592
 15 A"   16 A"   17 A"   18 A"   19 A"   20 A"   21 A"   22 A"                 
  0.764   0.785   0.932   1.057   1.509   1.923   1.959   2.290
 23 A"   24 A"   25 A"   26 A"   27 A"   28 A"   29 A"   30 A"                 
  2.436   3.108   4.096   4.362   4.447   4.467   4.545   4.568
 31 A"   32 A"   33 A"   34 A"   35 A"   36 A"   37 A"   38 A"                 
  6.493   8.204  29.487  29.837  29.842 130.546 293.882
 39 A"   40 A"   41 A"   42 A"   43 A"   44 A"   45 A"                         

 Beta MOs, Restricted
 -- Occupied --                  
******* -490.04 -180.92 -169.72 -169.72  -65.17  -58.53  -58.53
  1 A'    2 A'    3 A'    4 A'    5 A'    6 A'    7 A'    8 A'                 
-37.971 -33.161 -33.154 -24.345 -24.343 -24.336 -15.753 -15.738
  9 A'   10 A'   11 A'   12 A'   13 A'   14 A'   15 A'   16 A'                 
 -9.849  -7.463  -7.453  -7.287  -5.523  -5.507-169.723 -58.529
 17 A'   18 A'   19 A'   20 A'   21 A'   22 A'    1 A"    2 A"                 
-33.154 -24.343 -24.336  -7.454  -5.507  -3.203  -3.199  -3.187
  3 A"    4 A"    5 A"    6 A"    7 A"   23 A'   24 A'   25 A'                 
 -2.446  -2.439  -2.421  -1.486  -1.008  -0.909  -0.804  -0.672
 26 A'   27 A'   28 A'   29 A'   30 A'   31 A'   32 A'   33 A'                 
 -0.650  -0.433  -0.405  -0.351  -3.199  -3.187  -2.440  -2.421
 34 A'   35 A'   36 A'   37 A'    8 A"    9 A"   10 A"   11 A"                 
 -0.641  -0.424  -0.413
 12 A"   13 A"   14 A"                                                         
 -- Virtual --                   
 -0.097   0.081   0.091   0.116   0.122   0.178   0.188   0.229
 38 A'   39 A'   40 A'   41 A'   42 A'   43 A'   44 A'   45 A'                 
  0.241   0.294   0.311   0.332   0.359   0.469   0.534   0.551
 46 A'   47 A'   48 A'   49 A'   50 A'   51 A'   52 A'   53 A'                 
  0.589   0.629   0.657   0.746   0.791   0.810   0.828   0.948
 54 A'   55 A'   56 A'   57 A'   58 A'   59 A'   60 A'   61 A'                 
  0.979   1.010   1.086   1.245   1.322   1.479   1.540   1.578
 62 A'   63 A'   64 A'   65 A'   66 A'   67 A'   68 A'   69 A'                 
  1.947   2.033   2.317   2.365   2.645   2.762   3.128   3.445
 70 A'   71 A'   72 A'   73 A'   74 A'   75 A'   76 A'   77 A'                 
  4.110   4.433   4.457   4.481   4.555   4.562   4.604   4.648
 78 A'   79 A'   80 A'   81 A'   82 A'   83 A'   84 A'   85 A'                 
  4.779   4.789   5.106   6.518   6.534   7.153   8.223   8.289
 86 A'   87 A'   88 A'   89 A'   90 A'   91 A'   92 A'   93 A'                 
 28.863  29.506  29.518  29.843  29.859  29.924  36.476  37.345
 94 A'   95 A'   96 A'   97 A'   98 A'   99 A'  100 A'  101 A'                 
 49.430 130.560 130.578 154.256 293.899 293.9781028.3581912.174
102 A'  103 A'  104 A'  105 A'  106 A'  107 A'  108 A'  109 A'                 
  0.080   0.114   0.184   0.260   0.320   0.545   0.564   0.592
 15 A"   16 A"   17 A"   18 A"   19 A"   20 A"   21 A"   22 A"                 
  0.764   0.785   0.932   1.057   1.509   1.923   1.959   2.290
 23 A"   24 A"   25 A"   26 A"   27 A"   28 A"   29 A"   30 A"                 
  2.436   3.108   4.096   4.362   4.447   4.467   4.545   4.568
 31 A"   32 A"   33 A"   34 A"   35 A"   36 A"   37 A"   38 A"                 
  6.493   8.204  29.487  29.837  29.842 130.546 293.882
 39 A"   40 A"   41 A"   42 A"   43 A"   44 A"   45 A"                         
 --------------------------------------------------------------

          Ground-State Mulliken Net Atomic Charges

     Atom                 Charge (a.u.)
  ----------------------------------------
      1 I                     0.064672
      2 N                     0.031395
      3 N                     0.010426
      4 Br                   -0.106493
  ----------------------------------------
  Sum of atomic charges =     0.000000

 -----------------------------------------------------------------
                    Cartesian Multipole Moments
 -----------------------------------------------------------------
    Charge (ESU x 10^10)
                -0.0000
    Dipole Moment (Debye)
         X       1.0016      Y       0.0202      Z      -0.0000
       Tot       1.0018
    Quadrupole Moments (Debye-Ang)
        XX     -59.7799     XY      -1.3039     YY     -56.5864
        XZ       0.0000     YZ       0.0000     ZZ     -58.8687
    Octopole Moments (Debye-Ang^2)
       XXX      13.7017    XXY     -14.6338    XYY       1.0217
       YYY     -16.1868    XXZ      -0.0000    XYZ      -0.0000
       YYZ      -0.0000    XZZ       0.9418    YZZ      -2.4686
       ZZZ       0.0000
    Hexadecapole Moments (Debye-Ang^3)
      XXXX   -1129.2459   XXXY       7.0499   XXYY    -215.1369
      XYYY      10.2540   YYYY    -245.9610   XXXZ       0.0000
      XXYZ       0.0000   XYYZ       0.0000   YYYZ       0.0000
      XXZZ    -205.6432   XYZZ       1.9492   YYZZ     -51.9462
      XZZZ       0.0000   YZZZ       0.0000   ZZZZ     -76.1536
 -----------------------------------------------------------------
 DrvMan completing analytic gradient of the correlated energy
 Correlated dipole moment
            1
    1   0.3940747
    2   0.0079497
    3  -0.0000000
 Energy read as -9598.845708092
 Full Analytical Gradient: (in a.u., or Hartree/Bohr)
             1             2             3             4
    1   -0.00264785    0.00909818   -0.00891821    0.00246787
    2    0.00274291   -0.00260458   -0.00357060    0.00343227
    3    0.00000000   -0.00000000    0.00000000   -0.00000000
 Gradient time:  CPU 0.36 s  wall 6.25 s
 Geometry Optimization Parameters
   NAtoms,    NIC,     NZ,  NCons,   NDum,   NFix, NCnnct, MaxDiis
        4      14       4       0       0       0       0       0

 Cartesian Hessian Update
 Hessian Updated using BFGS Update


** GEOMETRY OPTIMIZATION IN DELOCALIZED INTERNAL COORDINATES **
   Searching for a Minimum

   Optimization Cycle:   2

                       Coordinates (Angstroms)
     ATOM                X               Y               Z
      1  I         1.6185728817   -0.2110327353    0.0000000000
      2  N         0.0614538025    1.5647678429    0.0000000000
      3  N        -1.0868613046    1.5090689933    0.0000000000
      4  Br       -2.2427094779   -0.3532236987    0.0000000000
   Point Group: cs    Number of degrees of freedom:     5


   Energy is  -9598.845708092

 Hessian Updated using BFGS Update

  5 Hessian modes will be used to form the next step
  Hessian Eigenvalues:
     0.027189    0.090821    0.249980    0.332652    1.670860

 Minimum Search - Taking Simple RFO Step
 Searching for Lamda that Minimizes Along All modes
 Value Taken    Lamda =  -0.00107877
 Step Taken.  Stepsize is  0.191349

                             Maximum     Tolerance    Cnvgd?
         Gradient           0.008636      0.000300      NO
         Displacement       0.135972      0.001200      NO
         Energy change     -0.000642      0.000001      NO


 New Cartesian Coordinates Obtained by Inverse Iteration

 Displacement from previous Coordinates is:  0.147217
 ----------------------------------------------------------------
             Standard Nuclear Orientation (Angstroms)
    I     Atom           X                Y                Z
 ----------------------------------------------------------------
    1      I       1.6484089351    -0.2484369840     0.0000000000
    2      N       0.0527975440     1.6004874716     0.0000000000
    3      N      -1.0926766590     1.5427567205     0.0000000000
    4      Br     -2.2580739183    -0.3852268060     0.0000000000
 ----------------------------------------------------------------
 Molecular Point Group                 Cs    NOp =  2
 Largest Abelian Subgroup              Cs    NOp =  2
 Nuclear Repulsion Energy =   514.1798251765 hartrees
 There are       51 alpha and       51 beta electrons
 Applying Cartesian multipole field
    Component          Value
    ---------          -----
     (2,0,0)        1.00000E-11
     (0,2,0)        2.00000E-11
     (0,0,2)       -3.00000E-11
 Nucleus-field energy     =     0.0000000149 hartrees
 Requested basis set is 6-311++G(d,p)
 There are 55 shells and 154 basis functions
 A cutoff of  1.0D-14 yielded   1227 shell pairs
 There are     10324 function pairs (     11722 Cartesian)
 Smallest overlap matrix eigenvalue = 1.44E-04
 Guess MOs from SCF MO coefficient file

 -----------------------------------------------------------------------
  General SCF calculation program by
  Eric Jon Sundstrom, Paul Horn, Yuezhi Mao, Dmitri Zuev, Alec White,
  David Stuck, Shaama M.S., Shane Yost, Joonho Lee, David Small,
  Daniel Levine, Susi Lehtola, Hugh Burton, Evgeny Epifanovsky
 -----------------------------------------------------------------------
 Hartree-Fock
 using 4 threads for integral computing
 -------------------------------------------------------
 OpenMP Integral computing Module                
 Release: version 2.0, May 2017, Q-Chem Inc. Pleasanton 
 -------------------------------------------------------
 A restricted SCF calculation will be
 performed using DIIS
 SCF converges when DIIS error is below 1.0e-08
 ---------------------------------------
  Cycle       Energy         DIIS error
 ---------------------------------------
    1   -9597.9846636918      4.71e-04  
    2   -9597.9859769372      1.75e-04  
    3   -9597.9862636227      1.14e-04  
    4   -9597.9863613456      5.70e-05  
    5   -9597.9864102377      3.02e-05  
    6   -9597.9864209587      1.18e-05  
    7   -9597.9864227308      3.99e-06  
    8   -9597.9864230806      2.28e-06  
    9   -9597.9864232590      1.10e-06  
   10   -9597.9864232974      4.16e-07  
   11   -9597.9864233022      1.70e-07  
   12   -9597.9864233027      9.78e-08  
   13   -9597.9864233031      5.84e-08  
   14   -9597.9864233032      2.23e-08  
   15   -9597.9864233032      8.00e-09  Convergence criterion met
 ---------------------------------------
 SCF time:   CPU 22.16s  wall 12.00s 
 SCF   energy in the final basis set =    -9597.9864233032
 Total energy in the final basis set =    -9597.9864233032


 ------------------------------------------------------------------------------

   CCMAN2: suite of methods based on coupled cluster
           and equation of motion theories.

   Components:
   * libvmm-1.3-trunk
     by Evgeny Epifanovsky, Ilya Kaliman.
   * libtensor-2.5-trunk
     by Evgeny Epifanovsky, Michael Wormit, Dmitry Zuev, Sam Manzer, 
        Ilya Kaliman.
   * libcc-2.5-trunk
     by Evgeny Epifanovsky, Arik Landau, Tomasz Kus, Kirill Khistyaev, 
        Dmitry Zuev, Prashant Manohar, Xintian Feng, Anna Krylov, 
        Matthew Goldey, Alec White, Thomas Jagau, Kaushik Nanda, 
        Anastasia Gunina, Alexander Kunitsa, Joonho Lee.

   CCMAN original authors:
   Anna I. Krylov, C. David Sherrill, Steven R. Gwaltney,
   Edward F. C. Byrd (2000)
   Sergey V. Levchenko, Lyudmila V. Slipchenko, Tao Wang,
   Ana-Maria C. Cristian (2003)
   Piotr A. Pieniazek, C. Melania Oana, Evgeny Epifanovsky (2007)
   Prashant Manohar (2009)

 ------------------------------------------------------------------------------


 Allocating and initializing 3808MB of RAM...
 Calculation will run on 4 cores.


 Alpha MOs, Restricted
 -- Occupied --                  
******* -490.04 -180.92 -169.73 -169.72 -169.72  -65.17  -58.53
  1 A'    2 A'    3 A'    4 A'    1 A"    5 A'    6 A'    7 A'                 
-58.527 -58.527 -37.972 -33.161 -33.154 -33.154 -24.345 -24.343
  2 A"    8 A'    9 A'   10 A'    3 A"   11 A'   12 A'    4 A"                 
-24.343 -24.337 -24.337 -15.755 -15.741  -9.847  -7.461  -7.451
 13 A'    5 A"   14 A'   15 A'   16 A'   17 A'   18 A'    6 A"                 
 -7.451  -7.287  -5.523  -5.507  -5.507  -3.201  -3.197  -3.197
 19 A'   20 A'   21 A'    7 A"   22 A'   23 A'    8 A"   24 A'                 
 -3.185  -3.185  -2.446  -2.440  -2.440  -2.422  -2.422  -1.488
 25 A'    9 A"   26 A'   10 A"   27 A'   11 A"   28 A'   29 A'                 
 -1.000  -0.899  -0.808  -0.672  -0.648  -0.641  -0.432  -0.422
 30 A'   31 A'   32 A'   33 A'   34 A'   12 A"   35 A'   13 A"                 
 -0.414  -0.404  -0.346
 14 A"   36 A'   37 A'                                                         
 -- Virtual --                   
 -0.115   0.081   0.081   0.093   0.114   0.116   0.123   0.176
 38 A'   15 A"   39 A'   40 A'   16 A"   41 A'   42 A'   43 A'                 
  0.182   0.186   0.227   0.242   0.260   0.295   0.307   0.319
 17 A"   44 A'   45 A'   46 A'   18 A"   47 A'   48 A'   19 A"                 
  0.332   0.359   0.469   0.530   0.547   0.552   0.564   0.587
 49 A'   50 A'   51 A'   52 A'   20 A"   53 A'   21 A"   54 A'                 
  0.591   0.626   0.663   0.729   0.767   0.782   0.787   0.806
 22 A"   55 A'   56 A'   57 A'   23 A"   58 A'   24 A"   59 A'                 
  0.820   0.926   0.938   0.959   1.003   1.050   1.087   1.241
 60 A'   25 A"   61 A'   62 A'   63 A'   26 A"   64 A'   65 A'                 
  1.324   1.459   1.508   1.536   1.577   1.924   1.943   1.954
 66 A'   67 A'   27 A"   68 A'   69 A'   28 A"   70 A'   29 A"                 
  2.020   2.295   2.318   2.351   2.431   2.621   2.765   3.113
 71 A'   30 A"   72 A'   73 A'   31 A"   74 A'   75 A'   32 A"                 
  3.128   3.448   4.094   4.112   4.358   4.427   4.447   4.456
 76 A'   77 A'   33 A"   78 A'   34 A"   79 A'   35 A"   80 A'                 
  4.462   4.478   4.547   4.552   4.564   4.565   4.588   4.633
 36 A"   81 A'   37 A"   82 A'   83 A'   38 A"   84 A'   85 A'                 
  4.754   4.772   5.103   6.491   6.516   6.532   7.144   8.206
 86 A'   87 A'   88 A'   39 A"   89 A'   90 A'   91 A'   40 A"                 
  8.223   8.279  28.848  29.485  29.504  29.515  29.836  29.839
 92 A'   93 A'   94 A'   41 A"   95 A'   96 A'   42 A"   43 A"                 
 29.842  29.855  29.913  36.469  37.356  49.423 130.545 130.558
 97 A'   98 A'   99 A'  100 A'  101 A'  102 A'   44 A"  103 A'                 
130.574 154.244 293.884 293.900 293.9681028.3481912.161
104 A'  105 A'   45 A"  106 A'  107 A'  108 A'  109 A'                         

 Beta MOs, Restricted
 -- Occupied --                  
******* -490.04 -180.92 -169.73 -169.72 -169.72  -65.17  -58.53
  1 A'    2 A'    3 A'    4 A'    1 A"    5 A'    6 A'    7 A'                 
-58.527 -58.527 -37.972 -33.161 -33.154 -33.154 -24.345 -24.343
  2 A"    8 A'    9 A'   10 A'    3 A"   11 A'   12 A'    4 A"                 
-24.343 -24.337 -24.337 -15.755 -15.741  -9.847  -7.461  -7.451
 13 A'    5 A"   14 A'   15 A'   16 A'   17 A'   18 A'    6 A"                 
 -7.451  -7.287  -5.523  -5.507  -5.507  -3.201  -3.197  -3.197
 19 A'   20 A'   21 A'    7 A"   22 A'   23 A'    8 A"   24 A'                 
 -3.185  -3.185  -2.446  -2.440  -2.440  -2.422  -2.422  -1.488
 25 A'    9 A"   26 A'   10 A"   27 A'   11 A"   28 A'   29 A'                 
 -1.000  -0.899  -0.808  -0.672  -0.648  -0.641  -0.432  -0.422
 30 A'   31 A'   32 A'   33 A'   34 A'   12 A"   35 A'   13 A"                 
 -0.414  -0.404  -0.346
 14 A"   36 A'   37 A'                                                         
 -- Virtual --                   
 -0.115   0.081   0.081   0.093   0.114   0.116   0.123   0.176
 38 A'   15 A"   39 A'   40 A'   16 A"   41 A'   42 A'   43 A'                 
  0.182   0.186   0.227   0.242   0.260   0.295   0.307   0.319
 17 A"   44 A'   45 A'   46 A'   18 A"   47 A'   48 A'   19 A"                 
  0.332   0.359   0.469   0.530   0.547   0.552   0.564   0.587
 49 A'   50 A'   51 A'   52 A'   20 A"   53 A'   21 A"   54 A'                 
  0.591   0.626   0.663   0.729   0.767   0.782   0.787   0.806
 22 A"   55 A'   56 A'   57 A'   23 A"   58 A'   24 A"   59 A'                 
  0.820   0.926   0.938   0.959   1.003   1.050   1.087   1.241
 60 A'   25 A"   61 A'   62 A'   63 A'   26 A"   64 A'   65 A'                 
  1.324   1.459   1.508   1.536   1.577   1.924   1.943   1.954
 66 A'   67 A'   27 A"   68 A'   69 A'   28 A"   70 A'   29 A"                 
  2.020   2.295   2.318   2.351   2.431   2.621   2.765   3.113
 71 A'   30 A"   72 A'   73 A'   31 A"   74 A'   75 A'   32 A"                 
  3.128   3.448   4.094   4.112   4.358   4.427   4.447   4.456
 76 A'   77 A'   33 A"   78 A'   34 A"   79 A'   35 A"   80 A'                 
  4.462   4.478   4.547   4.552   4.564   4.565   4.588   4.633
 36 A"   81 A'   37 A"   82 A'   83 A'   38 A"   84 A'   85 A'                 
  4.754   4.772   5.103   6.491   6.516   6.532   7.144   8.206
 86 A'   87 A'   88 A'   39 A"   89 A'   90 A'   91 A'   40 A"                 
  8.223   8.279  28.848  29.485  29.504  29.515  29.836  29.839
 92 A'   93 A'   94 A'   41 A"   95 A'   96 A'   42 A"   43 A"                 
 29.842  29.855  29.913  36.469  37.356  49.423 130.545 130.558
 97 A'   98 A'   99 A'  100 A'  101 A'  102 A'   44 A"  103 A'                 
130.574 154.244 293.884 293.900 293.9681028.3481912.161
104 A'  105 A'   45 A"  106 A'  107 A'  108 A'  109 A'                         

 Occupation and symmetry of molecular orbitals

 Point group: Cs (2 irreducible representations).

                           A'   A"    All 
 ------------------------------------------
 All molecular orbitals:
  - Alpha                  109  45    154 
  - Beta                   109  45    154 
 ------------------------------------------
 Alpha orbitals:
  - Frozen occupied        22   7     29  
  - Active occupied        15   7     22  
  - Active virtual         72   31    103 
  - Frozen virtual         0    0     0   
 ------------------------------------------
 Beta orbitals:
  - Frozen occupied        22   7     29  
  - Active occupied        15   7     22  
  - Active virtual         72   31    103 
  - Frozen virtual         0    0     0   
 ------------------------------------------

 Import integrals:   CPU 0.00 s  wall 0.00 s

 Import integrals:   CPU 104.61 s  wall 65.00 s

 MP2 amplitudes:   CPU 0.28 s  wall 0.46 s

Running a double precision version
           CCSD T amplitudes will be solved using DIIS.

           Start     Size      MaxIter   EConv     TConv     
           3         7         100       1.00e-07  1.00e-05  
 ------------------------------------------------------------------------------
           Energy (a.u.)   Ediff      Tdiff       Comment
 ------------------------------------------------------------------------------
         -9598.85572058                           
     1   -9598.80649109   4.92e-02   8.63e-01     
     2   -9598.84606431   3.96e-02   1.06e-01     
     3   -9598.83913531   6.93e-03   8.13e-02     
     4   -9598.84434265   5.21e-03   3.48e-02     Switched to DIIS steps.
     5   -9598.84631314   1.97e-03   2.21e-02     
     6   -9598.84667943   3.66e-04   1.19e-02     
     7   -9598.84665974   1.97e-05   2.81e-03     
     8   -9598.84674138   8.16e-05   2.25e-03     
     9   -9598.84682195   8.06e-05   1.26e-03     
    10   -9598.84679939   2.26e-05   6.54e-04     
    11   -9598.84681587   1.65e-05   4.71e-04     
    12   -9598.84681999   4.12e-06   4.22e-04     
    13   -9598.84681411   5.88e-06   1.02e-04     
    14   -9598.84681754   3.43e-06   3.91e-05     
    15   -9598.84681641   1.14e-06   3.08e-05     
    16   -9598.84681654   1.34e-07   1.52e-05     
    17   -9598.84681641   1.25e-07   1.58e-05     
    18   -9598.84681645   3.26e-08   1.17e-05     
    19   -9598.84681658   1.33e-07   6.39e-06     
    20   -9598.84681661   2.65e-08   3.56e-06     
 ------------------------------------------------------------------------------
         -9598.84681661                           CCSD T converged.

End of double precision
 SCF energy                 = -9597.98642330
 MP2 energy                 = -9598.85572058
 CCSD correlation energy     =    -0.86039330
 CCSD total energy           = -9598.84681661

 CCSD  T1^2 = 0.0375  T2^2 = 0.3748  Leading amplitudes:

 Amplitude    Orbitals with energies
 -0.0685       37 (A') A                 ->    38 (A') A                  
              -0.3463                         -0.1145                     
 -0.0685       37 (A') B                 ->    38 (A') B                  
              -0.3463                         -0.1145                     
  0.0573       35 (A') A                 ->    38 (A') A                  
              -0.4319                         -0.1145                     
  0.0573       35 (A') B                 ->    38 (A') B                  
              -0.4319                         -0.1145                     

 Amplitude    Orbitals with energies
 -0.2902       37 (A') A     37 (A') B   ->    38 (A') A     38 (A') B    
              -0.3463       -0.3463           -0.1145       -0.1145       
  0.2902       37 (A') A     37 (A') B   ->    38 (A') B     38 (A') A    
              -0.3463       -0.3463           -0.1145       -0.1145       
  0.2902       37 (A') B     37 (A') A   ->    38 (A') A     38 (A') B    
              -0.3463       -0.3463           -0.1145       -0.1145       
 -0.2902       37 (A') B     37 (A') A   ->    38 (A') B     38 (A') A    
              -0.3463       -0.3463           -0.1145       -0.1145       

 Computing CCSD intemediates for later calculations in double precision
 Finished.

Running a double precision version
           CCSD Lambda amplitudes will be solved using DIIS.
           Start     Size      MaxIter   EConv     LConv     
           3         7         100       1.00e-07  1.00e-05  
 ------------------------------------------------------------------------------
            Enorm      Ldiff       Comment
 ------------------------------------------------------------------------------
     1     1.42e-01   1.02e-01     
     2     3.86e-02   2.19e-03     
     3     2.60e-02   7.88e-03     
     4     8.91e-03   1.33e-03     Switched to DIIS steps.
     5     5.21e-03   1.47e-03     
     6     2.00e-03   1.90e-03     
     7     1.06e-03   4.21e-04     
     8     6.48e-04   1.82e-04     
     9     3.77e-04   8.99e-05     
    10     2.43e-04   3.89e-05     
    11     1.41e-04   4.16e-05     
    12     6.02e-05   3.21e-05     
    13     2.91e-05   4.45e-06     
    14     1.68e-05   2.15e-06     
    15     8.65e-06   2.39e-06     
    16     5.63e-06   1.46e-06     
    17     3.05e-06   1.49e-06     
    18     2.13e-06   5.18e-07     
    19     1.62e-06   1.16e-07     
    20     1.12e-06   1.32e-08     
    21     6.37e-07   4.20e-08     
    22     2.85e-07   7.25e-08     
    23     1.62e-07   2.19e-08     
    24     1.04e-07   7.81e-09     
    25     6.41e-08   3.46e-09     
 ------------------------------------------------------------------------------
                                   CCSD Lambda converged.

 Computing density matrices in double precision...
           Orbital response amplitudes will be solved using DIIS.
           Start     Size      MaxIter   EConv     LConv     
           3         7         100       1.00e-06  1.00e-06  
 ------------------------------------------------------------------------------
            Enorm      Ldiff       Comment
 ------------------------------------------------------------------------------
     1     1.56e-01   4.01e-02     
     2     5.07e-01   2.86e-01     
     3     1.86e+00   1.06e+00     
     4     9.80e-02   1.39e+00     Switched to DIIS steps.
     5     2.18e-02   3.84e-02     
     6     1.13e-02   3.89e-03     
     7     4.64e-03   1.10e-03     
     8     1.52e-03   2.12e-04     
     9     1.91e-04   2.18e-05     
    10     1.70e-04   1.07e-05     
    11     2.38e-05   4.93e-06     
    12     1.31e-05   4.91e-09     
    13     1.06e-05   4.60e-08     
    14     6.40e-06   2.83e-07     
    15     2.52e-06   1.54e-07     
    16     6.18e-07   7.14e-08     
 ------------------------------------------------------------------------------
                                   Orbital response converged.

 Computing density matrices... Done.
 CCSD calculation:   CPU 2045.76 s  wall 1307.20 s

Current path: /canmo/ccsd/grad/
/g1_bb_aa
/g1_bb_bb
/g1_o1o1
/g1_o1o2
/g1_o1v1
/g1_o2v1
/g1_v1v1
/g1p_bb_aa
/g1p_bb_bb
/g1s_bb_aa
/g1s_bb_bb
/g2_o1o1o1o1
/g2_o1o1o1v1
/g2_o1o1v1v1
/g2_o1v1o1v1
/g2_o1v1v1v1
/g2_v1v1v1v1
/w_bb_aa
/w_bb_bb
 Transferring MO TPDM to AO TPDM
 Transferring g2_o1o1o1o1
 Transferring g2_o1o1o1v1
 Transferring g2_o1o1v1v1
 Transferring g2_o1v1o1v1
 Transferring g2_o1v1v1v1
 Transferring g2_v1v1v1v1
 Adding separable TPDM
 Computing TPDM gradient
 --------------------------------------------------------
 2e gradient
  Atom          X               Y               Z
 --------------------------------------------------------
    1        -52.610362       16.942442       -0.000000  
    2        -18.009131      -19.261522       -0.000000  
    3         25.034613      -14.657830        0.000000  
    4         45.584880       16.976909        0.000000  
 --------------------------------------------------------
 --------------------------------------------------------
 Final gradient
  Atom          X               Y               Z
 --------------------------------------------------------
    1        -52.610362       16.942442       -0.000000  
    2        -18.009131      -19.261522       -0.000000  
    3         25.034613      -14.657830        0.000000  
    4         45.584880       16.976909        0.000000  
 --------------------------------------------------------
 Analytic gradient from two-electron contribution:   CPU 1680.56 s  wall 773.03 s

 Total ccman2 time:   CPU 3836.79 s  wall 2157.67 s


 --------------------------------------------------------------
             Orbital Energies (a.u.) and Symmetries
 --------------------------------------------------------------

 Alpha MOs, Restricted
 -- Occupied --                  
******* -490.04 -180.92 -169.73 -169.72  -65.17  -58.53  -58.53
  1 A'    2 A'    3 A'    4 A'    5 A'    6 A'    7 A'    8 A'                 
-37.972 -33.161 -33.154 -24.345 -24.343 -24.337 -15.755 -15.741
  9 A'   10 A'   11 A'   12 A'   13 A'   14 A'   15 A'   16 A'                 
 -9.847  -7.461  -7.451  -7.287  -5.523  -5.507-169.724 -58.527
 17 A'   18 A'   19 A'   20 A'   21 A'   22 A'    1 A"    2 A"                 
-33.154 -24.343 -24.337  -7.451  -5.507  -3.201  -3.197  -3.185
  3 A"    4 A"    5 A"    6 A"    7 A"   23 A'   24 A'   25 A'                 
 -2.446  -2.440  -2.422  -1.488  -1.000  -0.899  -0.808  -0.672
 26 A'   27 A'   28 A'   29 A'   30 A'   31 A'   32 A'   33 A'                 
 -0.648  -0.432  -0.404  -0.346  -3.197  -3.185  -2.440  -2.422
 34 A'   35 A'   36 A'   37 A'    8 A"    9 A"   10 A"   11 A"                 
 -0.641  -0.422  -0.414
 12 A"   13 A"   14 A"                                                         
 -- Virtual --                   
 -0.115   0.081   0.093   0.116   0.123   0.176   0.186   0.227
 38 A'   39 A'   40 A'   41 A'   42 A'   43 A'   44 A'   45 A'                 
  0.242   0.295   0.307   0.332   0.359   0.469   0.530   0.552
 46 A'   47 A'   48 A'   49 A'   50 A'   51 A'   52 A'   53 A'                 
  0.587   0.626   0.663   0.729   0.782   0.806   0.820   0.938
 54 A'   55 A'   56 A'   57 A'   58 A'   59 A'   60 A'   61 A'                 
  0.959   1.003   1.087   1.241   1.324   1.459   1.536   1.577
 62 A'   63 A'   64 A'   65 A'   66 A'   67 A'   68 A'   69 A'                 
  1.943   2.020   2.318   2.351   2.621   2.765   3.128   3.448
 70 A'   71 A'   72 A'   73 A'   74 A'   75 A'   76 A'   77 A'                 
  4.112   4.427   4.456   4.478   4.552   4.564   4.588   4.633
 78 A'   79 A'   80 A'   81 A'   82 A'   83 A'   84 A'   85 A'                 
  4.754   4.772   5.103   6.516   6.532   7.144   8.223   8.279
 86 A'   87 A'   88 A'   89 A'   90 A'   91 A'   92 A'   93 A'                 
 28.848  29.504  29.515  29.842  29.855  29.913  36.469  37.356
 94 A'   95 A'   96 A'   97 A'   98 A'   99 A'  100 A'  101 A'                 
 49.423 130.558 130.574 154.244 293.900 293.9681028.3481912.161
102 A'  103 A'  104 A'  105 A'  106 A'  107 A'  108 A'  109 A'                 
  0.081   0.114   0.182   0.260   0.319   0.547   0.564   0.591
 15 A"   16 A"   17 A"   18 A"   19 A"   20 A"   21 A"   22 A"                 
  0.767   0.787   0.926   1.050   1.508   1.924   1.954   2.295
 23 A"   24 A"   25 A"   26 A"   27 A"   28 A"   29 A"   30 A"                 
  2.431   3.113   4.094   4.358   4.447   4.462   4.547   4.565
 31 A"   32 A"   33 A"   34 A"   35 A"   36 A"   37 A"   38 A"                 
  6.491   8.206  29.485  29.836  29.839 130.545 293.884
 39 A"   40 A"   41 A"   42 A"   43 A"   44 A"   45 A"                         

 Beta MOs, Restricted
 -- Occupied --                  
******* -490.04 -180.92 -169.73 -169.72  -65.17  -58.53  -58.53
  1 A'    2 A'    3 A'    4 A'    5 A'    6 A'    7 A'    8 A'                 
-37.972 -33.161 -33.154 -24.345 -24.343 -24.337 -15.755 -15.741
  9 A'   10 A'   11 A'   12 A'   13 A'   14 A'   15 A'   16 A'                 
 -9.847  -7.461  -7.451  -7.287  -5.523  -5.507-169.724 -58.527
 17 A'   18 A'   19 A'   20 A'   21 A'   22 A'    1 A"    2 A"                 
-33.154 -24.343 -24.337  -7.451  -5.507  -3.201  -3.197  -3.185
  3 A"    4 A"    5 A"    6 A"    7 A"   23 A'   24 A'   25 A'                 
 -2.446  -2.440  -2.422  -1.488  -1.000  -0.899  -0.808  -0.672
 26 A'   27 A'   28 A'   29 A'   30 A'   31 A'   32 A'   33 A'                 
 -0.648  -0.432  -0.404  -0.346  -3.197  -3.185  -2.440  -2.422
 34 A'   35 A'   36 A'   37 A'    8 A"    9 A"   10 A"   11 A"                 
 -0.641  -0.422  -0.414
 12 A"   13 A"   14 A"                                                         
 -- Virtual --                   
 -0.115   0.081   0.093   0.116   0.123   0.176   0.186   0.227
 38 A'   39 A'   40 A'   41 A'   42 A'   43 A'   44 A'   45 A'                 
  0.242   0.295   0.307   0.332   0.359   0.469   0.530   0.552
 46 A'   47 A'   48 A'   49 A'   50 A'   51 A'   52 A'   53 A'                 
  0.587   0.626   0.663   0.729   0.782   0.806   0.820   0.938
 54 A'   55 A'   56 A'   57 A'   58 A'   59 A'   60 A'   61 A'                 
  0.959   1.003   1.087   1.241   1.324   1.459   1.536   1.577
 62 A'   63 A'   64 A'   65 A'   66 A'   67 A'   68 A'   69 A'                 
  1.943   2.020   2.318   2.351   2.621   2.765   3.128   3.448
 70 A'   71 A'   72 A'   73 A'   74 A'   75 A'   76 A'   77 A'                 
  4.112   4.427   4.456   4.478   4.552   4.564   4.588   4.633
 78 A'   79 A'   80 A'   81 A'   82 A'   83 A'   84 A'   85 A'                 
  4.754   4.772   5.103   6.516   6.532   7.144   8.223   8.279
 86 A'   87 A'   88 A'   89 A'   90 A'   91 A'   92 A'   93 A'                 
 28.848  29.504  29.515  29.842  29.855  29.913  36.469  37.356
 94 A'   95 A'   96 A'   97 A'   98 A'   99 A'  100 A'  101 A'                 
 49.423 130.558 130.574 154.244 293.900 293.9681028.3481912.161
102 A'  103 A'  104 A'  105 A'  106 A'  107 A'  108 A'  109 A'                 
  0.081   0.114   0.182   0.260   0.319   0.547   0.564   0.591
 15 A"   16 A"   17 A"   18 A"   19 A"   20 A"   21 A"   22 A"                 
  0.767   0.787   0.926   1.050   1.508   1.924   1.954   2.295
 23 A"   24 A"   25 A"   26 A"   27 A"   28 A"   29 A"   30 A"                 
  2.431   3.113   4.094   4.358   4.447   4.462   4.547   4.565
 31 A"   32 A"   33 A"   34 A"   35 A"   36 A"   37 A"   38 A"                 
  6.491   8.206  29.485  29.836  29.839 130.545 293.884
 39 A"   40 A"   41 A"   42 A"   43 A"   44 A"   45 A"                         
 --------------------------------------------------------------

          Ground-State Mulliken Net Atomic Charges

     Atom                 Charge (a.u.)
  ----------------------------------------
      1 I                     0.043981
      2 N                     0.028824
      3 N                     0.025061
      4 Br                   -0.097866
  ----------------------------------------
  Sum of atomic charges =     0.000000

 -----------------------------------------------------------------
                    Cartesian Multipole Moments
 -----------------------------------------------------------------
    Charge (ESU x 10^10)
                -0.0000
    Dipole Moment (Debye)
         X       0.8095      Y       0.1922      Z       0.0000
       Tot       0.8321
    Quadrupole Moments (Debye-Ang)
        XX     -60.1471     XY      -1.4001     YY     -55.9399
        XZ      -0.0000     YZ      -0.0000     ZZ     -58.9992
    Octopole Moments (Debye-Ang^2)
       XXX      11.4900    XXY     -13.1679    XYY       0.0771
       YYY     -11.3675    XXZ       0.0000    XYZ       0.0000
       YYZ       0.0000    XZZ       0.2827    YZZ      -1.0897
       ZZZ      -0.0000
    Hexadecapole Moments (Debye-Ang^3)
      XXXX   -1160.2565   XXXY       8.6834   XXYY    -219.9387
      XYYY      12.1988   YYYY    -254.2414   XXXZ      -0.0000
      XXYZ      -0.0000   XYYZ      -0.0000   YYYZ      -0.0000
      XXZZ    -210.4332   XYZZ       2.7535   YYZZ     -53.9314
      XZZZ      -0.0000   YZZZ      -0.0000   ZZZZ     -76.5938
 -----------------------------------------------------------------
 DrvMan completing analytic gradient of the correlated energy
 Correlated dipole moment
            1
    1   0.3184981
    2   0.0756291
    3   0.0000000
 Energy read as -9598.846816607
 Full Analytical Gradient: (in a.u., or Hartree/Bohr)
             1             2             3             4
    1   -0.00338819    0.02613132   -0.02656051    0.00381739
    2    0.00234775   -0.00168939   -0.00433466    0.00367630
    3   -0.00000000    0.00000000   -0.00000000    0.00000000
 Gradient time:  CPU 0.37 s  wall 5.38 s
 Geometry Optimization Parameters
   NAtoms,    NIC,     NZ,  NCons,   NDum,   NFix, NCnnct, MaxDiis
        4      14       4       0       0       0       0       0

 Cartesian Hessian Update
 Hessian Updated using BFGS Update
**WARNING** Hereditary positive definiteness endangered


** GEOMETRY OPTIMIZATION IN DELOCALIZED INTERNAL COORDINATES **
   Searching for a Minimum

   Optimization Cycle:   3

                       Coordinates (Angstroms)
     ATOM                X               Y               Z
      1  I         1.6484089351   -0.2484369840    0.0000000000
      2  N         0.0527975440    1.6004874716    0.0000000000
      3  N        -1.0926766590    1.5427567205    0.0000000000
      4  Br       -2.2580739183   -0.3852268060    0.0000000000
   Point Group: cs    Number of degrees of freedom:     5


   Energy is  -9598.846816607

 Hessian Updated using BFGS Update
**WARNING** Hereditary positive definiteness endangered

  5 Hessian modes will be used to form the next step
  Hessian Eigenvalues:
    -0.810884    0.005074    0.090837    0.250086    0.466146
**WARNING** Hessian does not have the Desired Local Structure

 Minimum Search - Taking Simple RFO Step
 Searching for Lamda that Minimizes Along All modes
 Value Taken    Lamda =  -0.81158225
 Calculated Step too Large.  Step scaled by  0.008799
 Step Taken.  Stepsize is  0.300000

                             Maximum     Tolerance    Cnvgd?
         Gradient           0.021148      0.000300      NO
         Displacement       0.215097      0.001200      NO
         Energy change     -0.001109      0.000001      NO


 New Cartesian Coordinates Obtained by Inverse Iteration

 Displacement from previous Coordinates is:  0.536606
 ----------------------------------------------------------------
             Standard Nuclear Orientation (Angstroms)
    I     Atom           X                Y                Z
 ----------------------------------------------------------------
    1      I       1.7874590295    -0.1598625867     0.0000000000
    2      N       0.0005796930     1.5177058695     0.0000000000
    3      N      -1.0138995459     1.4683619847     0.0000000000
    4      Br     -2.4236832748    -0.3166248653     0.0000000000
 ----------------------------------------------------------------
 Molecular Point Group                 Cs    NOp =  2
 Largest Abelian Subgroup              Cs    NOp =  2
 Nuclear Repulsion Energy =   498.8078789757 hartrees
 There are       51 alpha and       51 beta electrons
 Applying Cartesian multipole field
    Component          Value
    ---------          -----
     (2,0,0)        1.00000E-11
     (0,2,0)        2.00000E-11
     (0,0,2)       -3.00000E-11
 Nucleus-field energy     =     0.0000000162 hartrees
 Requested basis set is 6-311++G(d,p)
 There are 55 shells and 154 basis functions
 A cutoff of  1.0D-14 yielded   1226 shell pairs
 There are     10320 function pairs (     11718 Cartesian)
 Smallest overlap matrix eigenvalue = 6.02E-05
 Guess MOs from SCF MO coefficient file

 -----------------------------------------------------------------------
  General SCF calculation program by
  Eric Jon Sundstrom, Paul Horn, Yuezhi Mao, Dmitri Zuev, Alec White,
  David Stuck, Shaama M.S., Shane Yost, Joonho Lee, David Small,
  Daniel Levine, Susi Lehtola, Hugh Burton, Evgeny Epifanovsky
 -----------------------------------------------------------------------
 Hartree-Fock
 using 4 threads for integral computing
 -------------------------------------------------------
 OpenMP Integral computing Module                
 Release: version 2.0, May 2017, Q-Chem Inc. Pleasanton 
 -------------------------------------------------------
 A restricted SCF calculation will be
 performed using DIIS
 SCF converges when DIIS error is below 1.0e-08
 ---------------------------------------
  Cycle       Energy         DIIS error
 ---------------------------------------
    1   -9597.9291816237      3.21e-03  
    2   -9597.9538173239      8.85e-04  
    3   -9597.9574294653      4.18e-04  
    4   -9597.9585007811      1.58e-04  
    5   -9597.9588085570      9.14e-05  
    6   -9597.9589050547      4.81e-05  
    7   -9597.9589334999      2.45e-05  
    8   -9597.9589447733      1.10e-05  
    9   -9597.9589492652      6.26e-06  
   10   -9597.9589512373      2.35e-06  
   11   -9597.9589514613      8.41e-07  
   12   -9597.9589514785      3.16e-07  
   13   -9597.9589514817      1.85e-07  
   14   -9597.9589514837      9.38e-08  
   15   -9597.9589514843      4.00e-08  
   16   -9597.9589514844      1.89e-08  
   17   -9597.9589514843      8.58e-09  Convergence criterion met
 ---------------------------------------
 SCF time:   CPU 25.21s  wall 13.00s 
 SCF   energy in the final basis set =    -9597.9589514843
 Total energy in the final basis set =    -9597.9589514843


 ------------------------------------------------------------------------------

   CCMAN2: suite of methods based on coupled cluster
           and equation of motion theories.

   Components:
   * libvmm-1.3-trunk
     by Evgeny Epifanovsky, Ilya Kaliman.
   * libtensor-2.5-trunk
     by Evgeny Epifanovsky, Michael Wormit, Dmitry Zuev, Sam Manzer, 
        Ilya Kaliman.
   * libcc-2.5-trunk
     by Evgeny Epifanovsky, Arik Landau, Tomasz Kus, Kirill Khistyaev, 
        Dmitry Zuev, Prashant Manohar, Xintian Feng, Anna Krylov, 
        Matthew Goldey, Alec White, Thomas Jagau, Kaushik Nanda, 
        Anastasia Gunina, Alexander Kunitsa, Joonho Lee.

   CCMAN original authors:
   Anna I. Krylov, C. David Sherrill, Steven R. Gwaltney,
   Edward F. C. Byrd (2000)
   Sergey V. Levchenko, Lyudmila V. Slipchenko, Tao Wang,
   Ana-Maria C. Cristian (2003)
   Piotr A. Pieniazek, C. Melania Oana, Evgeny Epifanovsky (2007)
   Prashant Manohar (2009)

 ------------------------------------------------------------------------------


 Allocating and initializing 3808MB of RAM...
 Calculation will run on 4 cores.


 Alpha MOs, Restricted
 -- Occupied --                  
******* -490.02 -180.92 -169.73 -169.72 -169.72  -65.16  -58.52
  1 A'    2 A'    3 A'    4 A'    1 A"    5 A'    6 A'    7 A'                 
-58.515 -58.515 -37.973 -33.162 -33.156 -33.155 -24.347 -24.344
  2 A"    8 A'    9 A'   10 A'    3 A"   11 A'   12 A'    4 A"                 
-24.344 -24.338 -24.338 -15.723 -15.715  -9.836  -7.450  -7.441
 13 A'    5 A"   14 A'   15 A'   16 A'   17 A'   18 A'    6 A"                 
 -7.440  -7.289  -5.524  -5.508  -5.508  -3.189  -3.185  -3.185
 19 A'   20 A'   21 A'    7 A"   22 A'   23 A'    8 A"   24 A'                 
 -3.174  -3.174  -2.448  -2.441  -2.441  -2.423  -2.423  -1.598
  9 A"   25 A'   26 A'   10 A"   27 A'   11 A"   28 A'   29 A'                 
 -0.990  -0.895  -0.792  -0.714  -0.712  -0.691  -0.422  -0.417
 30 A'   31 A'   32 A'   33 A'   12 A"   34 A'   35 A'   13 A"                 
 -0.415  -0.408  -0.320
 14 A"   36 A'   37 A'                                                         
 -- Virtual --                   
 -0.133   0.091   0.104   0.114   0.117   0.124   0.128   0.176
 38 A'   39 A'   40 A'   15 A"   41 A'   16 A"   42 A'   17 A"                 
  0.179   0.193   0.231   0.249   0.277   0.294   0.314   0.318
 43 A'   44 A'   45 A'   46 A'   18 A"   47 A'   48 A'   19 A"                 
  0.334   0.355   0.489   0.536   0.550   0.557   0.566   0.592
 49 A'   50 A'   51 A'   52 A'   20 A"   53 A'   21 A"   22 A"                 
  0.595   0.618   0.685   0.740   0.775   0.787   0.796   0.803
 54 A'   55 A'   56 A'   57 A'   23 A"   58 A'   24 A"   59 A'                 
  0.843   0.893   0.930   0.978   1.007   1.071   1.148   1.258
 60 A'   25 A"   61 A'   62 A'   63 A'   26 A"   64 A'   65 A'                 
  1.404   1.507   1.507   1.537   1.627   1.883   1.921   2.037
 66 A'   27 A"   67 A'   68 A'   69 A'   28 A"   70 A'   29 A"                 
  2.052   2.307   2.319   2.391   2.512   2.650   2.837   3.287
 71 A'   30 A"   72 A'   73 A'   31 A"   74 A'   75 A'   32 A"                 
  3.300   3.760   4.128   4.147   4.401   4.446   4.446   4.466
 76 A'   77 A'   33 A"   78 A'   34 A"   35 A"   79 A'   80 A'                 
  4.468   4.494   4.556   4.560   4.581   4.596   4.613   4.708
 36 A"   81 A'   37 A"   82 A'   38 A"   83 A'   84 A'   85 A'                 
  4.777   4.813   4.904   6.489   6.508   6.532   7.165   8.216
 86 A'   87 A'   88 A'   39 A"   89 A'   90 A'   91 A'   40 A"                 
  8.227   8.286  28.857  29.484  29.498  29.514  29.835  29.839
 92 A'   93 A'   94 A'   41 A"   95 A'   96 A'   42 A"   97 A'                 
 29.839  29.856  29.915  36.418  38.231  49.444 130.543 130.554
 43 A"   98 A'   99 A'  100 A'  101 A'  102 A'   44 A"  103 A'                 
130.574 154.251 293.896 293.905 293.9771028.3721912.168
104 A'  105 A'   45 A"  106 A'  107 A'  108 A'  109 A'                         

 Beta MOs, Restricted
 -- Occupied --                  
******* -490.02 -180.92 -169.73 -169.72 -169.72  -65.16  -58.52
  1 A'    2 A'    3 A'    4 A'    1 A"    5 A'    6 A'    7 A'                 
-58.515 -58.515 -37.973 -33.162 -33.156 -33.155 -24.347 -24.344
  2 A"    8 A'    9 A'   10 A'    3 A"   11 A'   12 A'    4 A"                 
-24.344 -24.338 -24.338 -15.723 -15.715  -9.836  -7.450  -7.441
 13 A'    5 A"   14 A'   15 A'   16 A'   17 A'   18 A'    6 A"                 
 -7.440  -7.289  -5.524  -5.508  -5.508  -3.189  -3.185  -3.185
 19 A'   20 A'   21 A'    7 A"   22 A'   23 A'    8 A"   24 A'                 
 -3.174  -3.174  -2.448  -2.441  -2.441  -2.423  -2.423  -1.598
  9 A"   25 A'   26 A'   10 A"   27 A'   11 A"   28 A'   29 A'                 
 -0.990  -0.895  -0.792  -0.714  -0.712  -0.691  -0.422  -0.417
 30 A'   31 A'   32 A'   33 A'   12 A"   34 A'   35 A'   13 A"                 
 -0.415  -0.408  -0.320
 14 A"   36 A'   37 A'                                                         
 -- Virtual --                   
 -0.133   0.091   0.104   0.114   0.117   0.124   0.128   0.176
 38 A'   39 A'   40 A'   15 A"   41 A'   16 A"   42 A'   17 A"                 
  0.179   0.193   0.231   0.249   0.277   0.294   0.314   0.318
 43 A'   44 A'   45 A'   46 A'   18 A"   47 A'   48 A'   19 A"                 
  0.334   0.355   0.489   0.536   0.550   0.557   0.566   0.592
 49 A'   50 A'   51 A'   52 A'   20 A"   53 A'   21 A"   22 A"                 
  0.595   0.618   0.685   0.740   0.775   0.787   0.796   0.803
 54 A'   55 A'   56 A'   57 A'   23 A"   58 A'   24 A"   59 A'                 
  0.843   0.893   0.930   0.978   1.007   1.071   1.148   1.258
 60 A'   25 A"   61 A'   62 A'   63 A'   26 A"   64 A'   65 A'                 
  1.404   1.507   1.507   1.537   1.627   1.883   1.921   2.037
 66 A'   27 A"   67 A'   68 A'   69 A'   28 A"   70 A'   29 A"                 
  2.052   2.307   2.319   2.391   2.512   2.650   2.837   3.287
 71 A'   30 A"   72 A'   73 A'   31 A"   74 A'   75 A'   32 A"                 
  3.300   3.760   4.128   4.147   4.401   4.446   4.446   4.466
 76 A'   77 A'   33 A"   78 A'   34 A"   35 A"   79 A'   80 A'                 
  4.468   4.494   4.556   4.560   4.581   4.596   4.613   4.708
 36 A"   81 A'   37 A"   82 A'   38 A"   83 A'   84 A'   85 A'                 
  4.777   4.813   4.904   6.489   6.508   6.532   7.165   8.216
 86 A'   87 A'   88 A'   39 A"   89 A'   90 A'   91 A'   40 A"                 
  8.227   8.286  28.857  29.484  29.498  29.514  29.835  29.839
 92 A'   93 A'   94 A'   41 A"   95 A'   96 A'   42 A"   97 A'                 
 29.839  29.856  29.915  36.418  38.231  49.444 130.543 130.554
 43 A"   98 A'   99 A'  100 A'  101 A'  102 A'   44 A"  103 A'                 
130.574 154.251 293.896 293.905 293.9771028.3721912.168
104 A'  105 A'   45 A"  106 A'  107 A'  108 A'  109 A'                         

 Occupation and symmetry of molecular orbitals

 Point group: Cs (2 irreducible representations).

                           A'   A"    All 
 ------------------------------------------
 All molecular orbitals:
  - Alpha                  109  45    154 
  - Beta                   109  45    154 
 ------------------------------------------
 Alpha orbitals:
  - Frozen occupied        22   7     29  
  - Active occupied        15   7     22  
  - Active virtual         72   31    103 
  - Frozen virtual         0    0     0   
 ------------------------------------------
 Beta orbitals:
  - Frozen occupied        22   7     29  
  - Active occupied        15   7     22  
  - Active virtual         72   31    103 
  - Frozen virtual         0    0     0   
 ------------------------------------------

 Import integrals:   CPU 0.00 s  wall 0.05 s

 Import integrals:   CPU 103.99 s  wall 68.10 s

 MP2 amplitudes:   CPU 0.27 s  wall 0.43 s

Running a double precision version
           CCSD T amplitudes will be solved using DIIS.

           Start     Size      MaxIter   EConv     TConv     
           3         7         100       1.00e-07  1.00e-05  
 ------------------------------------------------------------------------------
           Energy (a.u.)   Ediff      Tdiff       Comment
 ------------------------------------------------------------------------------
         -9598.81641251                           
     1   -9598.77028919   4.61e-02   8.82e-01     
     2   -9598.81047640   4.02e-02   4.82e-02     
     3   -9598.79968421   1.08e-02   7.03e-02     
     4   -9598.80710211   7.42e-03   1.11e-01     Switched to DIIS steps.
     5   -9598.80903395   1.93e-03   2.53e-02     
     6   -9598.80971489   6.81e-04   2.30e-02     
     7   -9598.80955413   1.61e-04   2.36e-03     
     8   -9598.80966191   1.08e-04   2.34e-03     
     9   -9598.80979353   1.32e-04   1.21e-03     
    10   -9598.80973290   6.06e-05   1.28e-03     
    11   -9598.80976957   3.67e-05   7.74e-04     
    12   -9598.80977717   7.60e-06   3.85e-04     
    13   -9598.80976557   1.16e-05   9.76e-05     
    14   -9598.80977178   6.21e-06   9.83e-05     
    15   -9598.80977169   8.99e-08   1.90e-05     
    16   -9598.80977125   4.35e-07   1.88e-05     
    17   -9598.80977110   1.49e-07   1.50e-05     
    18   -9598.80977152   4.13e-07   1.37e-05     
    19   -9598.80977168   1.62e-07   1.19e-05     
    20   -9598.80977191   2.33e-07   5.81e-06     
    21   -9598.80977189   1.78e-08   2.57e-06     
 ------------------------------------------------------------------------------
         -9598.80977189                           CCSD T converged.

End of double precision
 SCF energy                 = -9597.95895148
 MP2 energy                 = -9598.81641251
 CCSD correlation energy     =    -0.85082041
 CCSD total energy           = -9598.80977189

 CCSD  T1^2 = 0.0469  T2^2 = 0.4205  Leading amplitudes:

 Amplitude    Orbitals with energies
  0.1035       37 (A') A                 ->    38 (A') A                  
              -0.3203                         -0.1326                     
  0.1035       37 (A') B                 ->    38 (A') B                  
              -0.3203                         -0.1326                     
 -0.0626       35 (A') A                 ->    38 (A') A                  
              -0.4223                         -0.1326                     
 -0.0626       35 (A') B                 ->    38 (A') B                  
              -0.4223                         -0.1326                     

 Amplitude    Orbitals with energies
 -0.3980       37 (A') A     37 (A') B   ->    38 (A') A     38 (A') B    
              -0.3203       -0.3203           -0.1326       -0.1326       
  0.3980       37 (A') A     37 (A') B   ->    38 (A') B     38 (A') A    
              -0.3203       -0.3203           -0.1326       -0.1326       
  0.3980       37 (A') B     37 (A') A   ->    38 (A') A     38 (A') B    
              -0.3203       -0.3203           -0.1326       -0.1326       
 -0.3980       37 (A') B     37 (A') A   ->    38 (A') B     38 (A') A    
              -0.3203       -0.3203           -0.1326       -0.1326       

 Computing CCSD intemediates for later calculations in double precision
 Finished.

Running a double precision version
           CCSD Lambda amplitudes will be solved using DIIS.
           Start     Size      MaxIter   EConv     LConv     
           3         7         100       1.00e-07  1.00e-05  
 ------------------------------------------------------------------------------
            Enorm      Ldiff       Comment
 ------------------------------------------------------------------------------
     1     2.40e-01   1.66e-01     
     2     8.97e-02   1.72e-02     
     3     8.36e-02   1.45e-02     
     4     1.66e-02   3.58e-03     Switched to DIIS steps.
     5     9.63e-03   3.56e-05     
     6     2.74e-03   3.87e-03     
     7     1.51e-03   4.92e-04     
     8     8.58e-04   3.62e-04     
     9     5.58e-04   1.53e-04     
    10     4.07e-04   8.19e-05     
    11     2.12e-04   8.47e-05     
    12     1.13e-04   6.53e-05     
    13     4.47e-05   5.74e-06     
    14     2.56e-05   4.08e-06     
    15     1.24e-05   5.54e-06     
    16     6.07e-06   2.95e-06     
    17     2.34e-06   1.90e-06     
    18     1.13e-06   7.27e-07     
    19     5.89e-07   2.40e-07     
    20     4.36e-07   7.31e-08     
    21     3.15e-07   7.03e-08     
    22     2.00e-07   5.63e-08     
    23     1.00e-07   5.68e-08     
    24     6.41e-08   6.42e-09     
 ------------------------------------------------------------------------------
                                   CCSD Lambda converged.

 Computing density matrices in double precision...
           Orbital response amplitudes will be solved using DIIS.
           Start     Size      MaxIter   EConv     LConv     
           3         7         100       1.00e-06  1.00e-06  
 ------------------------------------------------------------------------------
            Enorm      Ldiff       Comment
 ------------------------------------------------------------------------------
     1     2.19e-01   1.21e-01     
     2     1.44e+00   1.06e+00     
     3     8.96e+00   6.44e+00     
     4     1.49e-01   7.57e+00     Switched to DIIS steps.
     5     1.11e-02   1.00e-01     
     6     2.82e-02   1.34e-02     
     7     6.63e-03   1.03e-02     
     8     1.71e-03   1.05e-03     
     9     3.99e-04   1.58e-04     
    10     3.61e-04   2.48e-05     
    11     7.54e-05   5.54e-05     
    12     2.21e-05   1.99e-05     
    13     5.02e-06   2.23e-06     
    14     1.50e-05   4.58e-06     
    15     1.05e-06   3.32e-06     
    16     1.58e-06   8.90e-08     
    17     5.90e-07   3.50e-08     
 ------------------------------------------------------------------------------
                                   Orbital response converged.

 Computing density matrices... Done.
 CCSD calculation:   CPU 2069.98 s  wall 1291.74 s

Current path: /canmo/ccsd/grad/
/g1_bb_aa
/g1_bb_bb
/g1_o1o1
/g1_o1o2
/g1_o1v1
/g1_o2v1
/g1_v1v1
/g1p_bb_aa
/g1p_bb_bb
/g1s_bb_aa
/g1s_bb_bb
/g2_o1o1o1o1
/g2_o1o1o1v1
/g2_o1o1v1v1
/g2_o1v1o1v1
/g2_o1v1v1v1
/g2_v1v1v1v1
/w_bb_aa
/w_bb_bb
 Transferring MO TPDM to AO TPDM
 Transferring g2_o1o1o1o1
 Transferring g2_o1o1o1v1
 Transferring g2_o1o1v1v1
 Transferring g2_o1v1o1v1
 Transferring g2_o1v1v1v1
 Transferring g2_v1v1v1v1
 Adding separable TPDM
 Computing TPDM gradient
 --------------------------------------------------------
 2e gradient
  Atom          X               Y               Z
 --------------------------------------------------------
    1        -48.849824       14.212903       -0.000000  
    2        -21.619756      -16.609028       -0.000000  
    3         28.359356      -12.006352        0.000000  
    4         42.110224       14.402477        0.000000  
 --------------------------------------------------------
 --------------------------------------------------------
 Final gradient
  Atom          X               Y               Z
 --------------------------------------------------------
    1        -48.849824       14.212903       -0.000000  
    2        -21.619756      -16.609028       -0.000000  
    3         28.359356      -12.006352        0.000000  
    4         42.110224       14.402477        0.000000  
 --------------------------------------------------------
 Analytic gradient from two-electron contribution:   CPU 1692.78 s  wall 748.79 s

 Total ccman2 time:   CPU 3872.80 s  wall 2123.19 s


 --------------------------------------------------------------
             Orbital Energies (a.u.) and Symmetries
 --------------------------------------------------------------

 Alpha MOs, Restricted
 -- Occupied --                  
******* -490.02 -180.92 -169.73 -169.72  -65.16  -58.52  -58.52
  1 A'    2 A'    3 A'    4 A'    5 A'    6 A'    7 A'    8 A'                 
-37.973 -33.162 -33.155 -24.347 -24.344 -24.338 -15.723 -15.715
  9 A'   10 A'   11 A'   12 A'   13 A'   14 A'   15 A'   16 A'                 
 -9.836  -7.450  -7.440  -7.289  -5.524  -5.508-169.725 -58.515
 17 A'   18 A'   19 A'   20 A'   21 A'   22 A'    1 A"    2 A"                 
-33.156 -24.344 -24.338  -7.441  -5.508  -3.189  -3.185  -3.174
  3 A"    4 A"    5 A"    6 A"    7 A"   23 A'   24 A'   25 A'                 
 -2.448  -2.441  -2.423  -1.598  -0.990  -0.895  -0.792  -0.714
 26 A'   27 A'   28 A'   29 A'   30 A'   31 A'   32 A'   33 A'                 
 -0.691  -0.422  -0.408  -0.320  -3.185  -3.174  -2.441  -2.423
 34 A'   35 A'   36 A'   37 A'    8 A"    9 A"   10 A"   11 A"                 
 -0.712  -0.417  -0.415
 12 A"   13 A"   14 A"                                                         
 -- Virtual --                   
 -0.133   0.091   0.104   0.117   0.128   0.179   0.193   0.231
 38 A'   39 A'   40 A'   41 A'   42 A'   43 A'   44 A'   45 A'                 
  0.249   0.294   0.314   0.334   0.355   0.489   0.536   0.557
 46 A'   47 A'   48 A'   49 A'   50 A'   51 A'   52 A'   53 A'                 
  0.595   0.618   0.685   0.740   0.787   0.803   0.843   0.930
 54 A'   55 A'   56 A'   57 A'   58 A'   59 A'   60 A'   61 A'                 
  0.978   1.007   1.148   1.258   1.404   1.507   1.537   1.627
 62 A'   63 A'   64 A'   65 A'   66 A'   67 A'   68 A'   69 A'                 
  1.921   2.052   2.319   2.391   2.650   2.837   3.300   3.760
 70 A'   71 A'   72 A'   73 A'   74 A'   75 A'   76 A'   77 A'                 
  4.147   4.446   4.466   4.494   4.560   4.596   4.613   4.708
 78 A'   79 A'   80 A'   81 A'   82 A'   83 A'   84 A'   85 A'                 
  4.777   4.813   4.904   6.508   6.532   7.165   8.227   8.286
 86 A'   87 A'   88 A'   89 A'   90 A'   91 A'   92 A'   93 A'                 
 28.857  29.498  29.514  29.839  29.856  29.915  36.418  38.231
 94 A'   95 A'   96 A'   97 A'   98 A'   99 A'  100 A'  101 A'                 
 49.444 130.554 130.574 154.251 293.905 293.9771028.3721912.168
102 A'  103 A'  104 A'  105 A'  106 A'  107 A'  108 A'  109 A'                 
  0.114   0.124   0.176   0.277   0.318   0.550   0.566   0.592
 15 A"   16 A"   17 A"   18 A"   19 A"   20 A"   21 A"   22 A"                 
  0.775   0.796   0.893   1.071   1.507   1.883   2.037   2.307
 23 A"   24 A"   25 A"   26 A"   27 A"   28 A"   29 A"   30 A"                 
  2.512   3.287   4.128   4.401   4.446   4.468   4.556   4.581
 31 A"   32 A"   33 A"   34 A"   35 A"   36 A"   37 A"   38 A"                 
  6.489   8.216  29.484  29.835  29.839 130.543 293.896
 39 A"   40 A"   41 A"   42 A"   43 A"   44 A"   45 A"                         

 Beta MOs, Restricted
 -- Occupied --                  
******* -490.02 -180.92 -169.73 -169.72  -65.16  -58.52  -58.52
  1 A'    2 A'    3 A'    4 A'    5 A'    6 A'    7 A'    8 A'                 
-37.973 -33.162 -33.155 -24.347 -24.344 -24.338 -15.723 -15.715
  9 A'   10 A'   11 A'   12 A'   13 A'   14 A'   15 A'   16 A'                 
 -9.836  -7.450  -7.440  -7.289  -5.524  -5.508-169.725 -58.515
 17 A'   18 A'   19 A'   20 A'   21 A'   22 A'    1 A"    2 A"                 
-33.156 -24.344 -24.338  -7.441  -5.508  -3.189  -3.185  -3.174
  3 A"    4 A"    5 A"    6 A"    7 A"   23 A'   24 A'   25 A'                 
 -2.448  -2.441  -2.423  -1.598  -0.990  -0.895  -0.792  -0.714
 26 A'   27 A'   28 A'   29 A'   30 A'   31 A'   32 A'   33 A'                 
 -0.691  -0.422  -0.408  -0.320  -3.185  -3.174  -2.441  -2.423
 34 A'   35 A'   36 A'   37 A'    8 A"    9 A"   10 A"   11 A"                 
 -0.712  -0.417  -0.415
 12 A"   13 A"   14 A"                                                         
 -- Virtual --                   
 -0.133   0.091   0.104   0.117   0.128   0.179   0.193   0.231
 38 A'   39 A'   40 A'   41 A'   42 A'   43 A'   44 A'   45 A'                 
  0.249   0.294   0.314   0.334   0.355   0.489   0.536   0.557
 46 A'   47 A'   48 A'   49 A'   50 A'   51 A'   52 A'   53 A'                 
  0.595   0.618   0.685   0.740   0.787   0.803   0.843   0.930
 54 A'   55 A'   56 A'   57 A'   58 A'   59 A'   60 A'   61 A'                 
  0.978   1.007   1.148   1.258   1.404   1.507   1.537   1.627
 62 A'   63 A'   64 A'   65 A'   66 A'   67 A'   68 A'   69 A'                 
  1.921   2.052   2.319   2.391   2.650   2.837   3.300   3.760
 70 A'   71 A'   72 A'   73 A'   74 A'   75 A'   76 A'   77 A'                 
  4.147   4.446   4.466   4.494   4.560   4.596   4.613   4.708
 78 A'   79 A'   80 A'   81 A'   82 A'   83 A'   84 A'   85 A'                 
  4.777   4.813   4.904   6.508   6.532   7.165   8.227   8.286
 86 A'   87 A'   88 A'   89 A'   90 A'   91 A'   92 A'   93 A'                 
 28.857  29.498  29.514  29.839  29.856  29.915  36.418  38.231
 94 A'   95 A'   96 A'   97 A'   98 A'   99 A'  100 A'  101 A'                 
 49.444 130.554 130.574 154.251 293.905 293.9771028.3721912.168
102 A'  103 A'  104 A'  105 A'  106 A'  107 A'  108 A'  109 A'                 
  0.114   0.124   0.176   0.277   0.318   0.550   0.566   0.592
 15 A"   16 A"   17 A"   18 A"   19 A"   20 A"   21 A"   22 A"                 
  0.775   0.796   0.893   1.071   1.507   1.883   2.037   2.307
 23 A"   24 A"   25 A"   26 A"   27 A"   28 A"   29 A"   30 A"                 
  2.512   3.287   4.128   4.401   4.446   4.468   4.556   4.581
 31 A"   32 A"   33 A"   34 A"   35 A"   36 A"   37 A"   38 A"                 
  6.489   8.216  29.484  29.835  29.839 130.543 293.896
 39 A"   40 A"   41 A"   42 A"   43 A"   44 A"   45 A"                         
 --------------------------------------------------------------

          Ground-State Mulliken Net Atomic Charges

     Atom                 Charge (a.u.)
  ----------------------------------------
      1 I                    -0.004394
      2 N                     0.112993
      3 N                    -0.006149
      4 Br                   -0.102450
  ----------------------------------------
  Sum of atomic charges =     0.000000

 -----------------------------------------------------------------
                    Cartesian Multipole Moments
 -----------------------------------------------------------------
    Charge (ESU x 10^10)
                -0.0000
    Dipole Moment (Debye)
         X       0.4275      Y       0.7970      Z       0.0000
       Tot       0.9045
    Quadrupole Moments (Debye-Ang)
        XX     -60.5873     XY      -1.3345     YY     -55.1655
        XZ      -0.0000     YZ      -0.0000     ZZ     -58.7656
    Octopole Moments (Debye-Ang^2)
       XXX       6.6922    XXY     -16.2157    XYY      -2.4150
       YYY     -14.1343    XXZ       0.0000    XYZ       0.0000
       YYZ       0.0000    XZZ      -1.3219    YZZ      -3.3854
       ZZZ      -0.0000
    Hexadecapole Moments (Debye-Ang^3)
      XXXX   -1319.5805   XXXY       4.4531   XXYY    -243.7839
      XYYY       3.6218   YYYY    -217.0953   XXXZ      -0.0000
      XXYZ      -0.0000   XYYZ      -0.0000   YYYZ      -0.0000
      XXZZ    -239.1737   XYZZ       0.2175   YYZZ     -48.3965
      XZZZ      -0.0000   YZZZ      -0.0000   ZZZZ     -76.5975
 -----------------------------------------------------------------
 DrvMan completing analytic gradient of the correlated energy
 Correlated dipole moment
            1
    1   0.1681962
    2   0.3135831
    3   0.0000000
 Energy read as -9598.809771893
 Full Analytical Gradient: (in a.u., or Hartree/Bohr)
             1             2             3             4
    1   -0.01782028   -0.38086455    0.38361954    0.01506528
    2    0.01726903   -0.03657031   -0.00052473    0.01982600
    3   -0.00000000    0.00000000   -0.00000000    0.00000000
 Gradient time:  CPU 0.37 s  wall 9.11 s
 Geometry Optimization Parameters
   NAtoms,    NIC,     NZ,  NCons,   NDum,   NFix, NCnnct, MaxDiis
        4      14       4       0       0       0       0       0

 Cartesian Hessian Update
 Hessian Updated using BFGS Update


** GEOMETRY OPTIMIZATION IN DELOCALIZED INTERNAL COORDINATES **
   Searching for a Minimum

   Optimization Cycle:   4

                       Coordinates (Angstroms)
     ATOM                X               Y               Z
      1  I         1.7874590295   -0.1598625867    0.0000000000
      2  N         0.0005796930    1.5177058695    0.0000000000
      3  N        -1.0138995459    1.4683619847    0.0000000000
      4  Br       -2.4236832748   -0.3166248653    0.0000000000
   Point Group: cs    Number of degrees of freedom:     5


   Energy is  -9598.809771893

 Hessian Updated using BFGS Update

  5 Hessian modes will be used to form the next step
  Hessian Eigenvalues:
     0.004989    0.090590    0.250052    0.296797    1.871362

 Minimum Search - Taking Simple RFO Step
 Searching for Lamda that Minimizes Along All modes
 Value Taken    Lamda =  -0.08712097
 Step Taken.  Stepsize is  0.248769

                             Maximum     Tolerance    Cnvgd?
         Gradient           0.298082      0.000300      NO
         Displacement       0.218015      0.001200      NO
         Energy change      0.037045      0.000001      NO


 New Cartesian Coordinates Obtained by Inverse Iteration

 Displacement from previous Coordinates is:  0.338776
 ----------------------------------------------------------------
             Standard Nuclear Orientation (Angstroms)
    I     Atom           X                Y                Z
 ----------------------------------------------------------------
    1      I       1.7380275356    -0.2323430231     0.0000000000
    2      N       0.0461276057     1.5890344740     0.0000000000
    3      N      -1.0796150004     1.5326409016     0.0000000000
    4      Br     -2.3540842392    -0.3797519502     0.0000000000
 ----------------------------------------------------------------
 Molecular Point Group                 Cs    NOp =  2
 Largest Abelian Subgroup              Cs    NOp =  2
 Nuclear Repulsion Energy =   498.9306818303 hartrees
 There are       51 alpha and       51 beta electrons
 Applying Cartesian multipole field
    Component          Value
    ---------          -----
     (2,0,0)        1.00000E-11
     (0,2,0)        2.00000E-11
     (0,0,2)       -3.00000E-11
 Nucleus-field energy     =     0.0000000159 hartrees
 Requested basis set is 6-311++G(d,p)
 There are 55 shells and 154 basis functions
 A cutoff of  1.0D-14 yielded   1220 shell pairs
 There are     10269 function pairs (     11660 Cartesian)
 Smallest overlap matrix eigenvalue = 1.26E-04
 Guess MOs from SCF MO coefficient file

 -----------------------------------------------------------------------
  General SCF calculation program by
  Eric Jon Sundstrom, Paul Horn, Yuezhi Mao, Dmitri Zuev, Alec White,
  David Stuck, Shaama M.S., Shane Yost, Joonho Lee, David Small,
  Daniel Levine, Susi Lehtola, Hugh Burton, Evgeny Epifanovsky
 -----------------------------------------------------------------------
 Hartree-Fock
 using 4 threads for integral computing
 -------------------------------------------------------
 OpenMP Integral computing Module                
 Release: version 2.0, May 2017, Q-Chem Inc. Pleasanton 
 -------------------------------------------------------
 A restricted SCF calculation will be
 performed using DIIS
 SCF converges when DIIS error is below 1.0e-08
 ---------------------------------------
  Cycle       Energy         DIIS error
 ---------------------------------------
    1   -9597.9679695064      2.79e-03  
    2   -9597.9832458858      7.24e-04  
    3   -9597.9852422888      3.51e-04  
    4   -9597.9858096930      1.18e-04  
    5   -9597.9859434168      7.34e-05  
    6   -9597.9859986146      3.64e-05  
    7   -9597.9860162139      1.68e-05  
    8   -9597.9860218310      6.57e-06  
    9   -9597.9860230962      3.59e-06  
   10   -9597.9860235973      1.93e-06  
   11   -9597.9860237252      9.95e-07  
   12   -9597.9860237587      3.61e-07  
   13   -9597.9860237629      1.82e-07  
   14   -9597.9860237639      1.07e-07  
   15   -9597.9860237645      4.95e-08  
   16   -9597.9860237647      1.78e-08  
   17   -9597.9860237647      8.25e-09  Convergence criterion met
 ---------------------------------------
 SCF time:   CPU 24.89s  wall 14.00s 
 SCF   energy in the final basis set =    -9597.9860237647
 Total energy in the final basis set =    -9597.9860237647


 ------------------------------------------------------------------------------

   CCMAN2: suite of methods based on coupled cluster
           and equation of motion theories.

   Components:
   * libvmm-1.3-trunk
     by Evgeny Epifanovsky, Ilya Kaliman.
   * libtensor-2.5-trunk
     by Evgeny Epifanovsky, Michael Wormit, Dmitry Zuev, Sam Manzer, 
        Ilya Kaliman.
   * libcc-2.5-trunk
     by Evgeny Epifanovsky, Arik Landau, Tomasz Kus, Kirill Khistyaev, 
        Dmitry Zuev, Prashant Manohar, Xintian Feng, Anna Krylov, 
        Matthew Goldey, Alec White, Thomas Jagau, Kaushik Nanda, 
        Anastasia Gunina, Alexander Kunitsa, Joonho Lee.

   CCMAN original authors:
   Anna I. Krylov, C. David Sherrill, Steven R. Gwaltney,
   Edward F. C. Byrd (2000)
   Sergey V. Levchenko, Lyudmila V. Slipchenko, Tao Wang,
   Ana-Maria C. Cristian (2003)
   Piotr A. Pieniazek, C. Melania Oana, Evgeny Epifanovsky (2007)
   Prashant Manohar (2009)

 ------------------------------------------------------------------------------


 Allocating and initializing 3808MB of RAM...
 Calculation will run on 4 cores.


 Alpha MOs, Restricted
 -- Occupied --                  
******* -490.03 -180.92 -169.73 -169.73 -169.73  -65.17  -58.53
  1 A'    2 A'    3 A'    4 A'    1 A"    5 A'    6 A'    7 A'                 
-58.523 -58.523 -37.974 -33.163 -33.156 -33.156 -24.347 -24.345
  2 A"    8 A'    9 A'   10 A'    3 A"   11 A'   12 A'    4 A"                 
-24.345 -24.339 -24.339 -15.751 -15.740  -9.844  -7.458  -7.448
 13 A'    5 A"   14 A'   15 A'   16 A'   17 A'   18 A'    6 A"                 
 -7.448  -7.289  -5.525  -5.509  -5.509  -3.197  -3.193  -3.193
 19 A'   20 A'   21 A'    7 A"   22 A'   23 A'    8 A"   24 A'                 
 -3.182  -3.182  -2.448  -2.442  -2.442  -2.423  -2.423  -1.504
 25 A'    9 A"   26 A'   10 A"   27 A'   11 A"   28 A'   29 A'                 
 -0.993  -0.894  -0.809  -0.676  -0.654  -0.650  -0.427  -0.419
 30 A'   31 A'   32 A'   33 A'   34 A'   12 A"   35 A'   13 A"                 
 -0.415  -0.407  -0.338
 14 A"   36 A'   37 A'                                                         
 -- Virtual --                   
 -0.128   0.085   0.087   0.093   0.115   0.116   0.123   0.176
 38 A'   39 A'   15 A"   40 A'   16 A"   41 A'   42 A'   43 A'                 
  0.180   0.185   0.228   0.241   0.262   0.294   0.308   0.317
 17 A"   44 A'   45 A'   46 A'   18 A"   47 A'   48 A'   19 A"                 
  0.333   0.356   0.477   0.527   0.550   0.555   0.563   0.588
 49 A'   50 A'   51 A'   52 A'   20 A"   53 A'   21 A"   22 A"                 
  0.591   0.616   0.673   0.727   0.772   0.774   0.790   0.800
 54 A'   55 A'   56 A'   57 A'   23 A"   58 A'   24 A"   59 A'                 
  0.823   0.918   0.929   0.950   0.999   1.049   1.098   1.240
 60 A'   25 A"   61 A'   62 A'   63 A'   26 A"   64 A'   65 A'                 
  1.338   1.448   1.506   1.533   1.575   1.937   1.941   1.944
 66 A'   67 A'   27 A"   68 A'   69 A'   28 A"   29 A"   70 A'                 
  2.010   2.300   2.316   2.350   2.438   2.598   2.782   3.138
 71 A'   30 A"   72 A'   73 A'   31 A"   74 A'   75 A'   32 A"                 
  3.151   3.483   4.097   4.116   4.363   4.428   4.445   4.453
 76 A'   77 A'   33 A"   78 A'   34 A"   79 A'   35 A"   80 A'                 
  4.459   4.480   4.550   4.554   4.567   4.577   4.587   4.649
 36 A"   81 A'   37 A"   82 A'   38 A"   83 A'   84 A'   85 A'                 
  4.744   4.764   5.063   6.488   6.510   6.528   7.143   8.209
 86 A'   87 A'   88 A'   39 A"   89 A'   90 A'   91 A'   40 A"                 
  8.222   8.273  28.841  29.483  29.499  29.512  29.834  29.837
 92 A'   93 A'   94 A'   41 A"   95 A'   96 A'   42 A"   43 A"                 
 29.838  29.852  29.906  36.456  37.466  49.423 130.542 130.554
 97 A'   98 A'   99 A'  100 A'  101 A'  102 A'   44 A"  103 A'                 
130.571 154.237 293.887 293.899 293.9631028.3481912.154
104 A'  105 A'   45 A"  106 A'  107 A'  108 A'  109 A'                         

 Beta MOs, Restricted
 -- Occupied --                  
******* -490.03 -180.92 -169.73 -169.73 -169.73  -65.17  -58.53
  1 A'    2 A'    3 A'    4 A'    1 A"    5 A'    6 A'    7 A'                 
-58.523 -58.523 -37.974 -33.163 -33.156 -33.156 -24.347 -24.345
  2 A"    8 A'    9 A'   10 A'    3 A"   11 A'   12 A'    4 A"                 
-24.345 -24.339 -24.339 -15.751 -15.740  -9.844  -7.458  -7.448
 13 A'    5 A"   14 A'   15 A'   16 A'   17 A'   18 A'    6 A"                 
 -7.448  -7.289  -5.525  -5.509  -5.509  -3.197  -3.193  -3.193
 19 A'   20 A'   21 A'    7 A"   22 A'   23 A'    8 A"   24 A'                 
 -3.182  -3.182  -2.448  -2.442  -2.442  -2.423  -2.423  -1.504
 25 A'    9 A"   26 A'   10 A"   27 A'   11 A"   28 A'   29 A'                 
 -0.993  -0.894  -0.809  -0.676  -0.654  -0.650  -0.427  -0.419
 30 A'   31 A'   32 A'   33 A'   34 A'   12 A"   35 A'   13 A"                 
 -0.415  -0.407  -0.338
 14 A"   36 A'   37 A'                                                         
 -- Virtual --                   
 -0.128   0.085   0.087   0.093   0.115   0.116   0.123   0.176
 38 A'   39 A'   15 A"   40 A'   16 A"   41 A'   42 A'   43 A'                 
  0.180   0.185   0.228   0.241   0.262   0.294   0.308   0.317
 17 A"   44 A'   45 A'   46 A'   18 A"   47 A'   48 A'   19 A"                 
  0.333   0.356   0.477   0.527   0.550   0.555   0.563   0.588
 49 A'   50 A'   51 A'   52 A'   20 A"   53 A'   21 A"   22 A"                 
  0.591   0.616   0.673   0.727   0.772   0.774   0.790   0.800
 54 A'   55 A'   56 A'   57 A'   23 A"   58 A'   24 A"   59 A'                 
  0.823   0.918   0.929   0.950   0.999   1.049   1.098   1.240
 60 A'   25 A"   61 A'   62 A'   63 A'   26 A"   64 A'   65 A'                 
  1.338   1.448   1.506   1.533   1.575   1.937   1.941   1.944
 66 A'   67 A'   27 A"   68 A'   69 A'   28 A"   29 A"   70 A'                 
  2.010   2.300   2.316   2.350   2.438   2.598   2.782   3.138
 71 A'   30 A"   72 A'   73 A'   31 A"   74 A'   75 A'   32 A"                 
  3.151   3.483   4.097   4.116   4.363   4.428   4.445   4.453
 76 A'   77 A'   33 A"   78 A'   34 A"   79 A'   35 A"   80 A'                 
  4.459   4.480   4.550   4.554   4.567   4.577   4.587   4.649
 36 A"   81 A'   37 A"   82 A'   38 A"   83 A'   84 A'   85 A'                 
  4.744   4.764   5.063   6.488   6.510   6.528   7.143   8.209
 86 A'   87 A'   88 A'   39 A"   89 A'   90 A'   91 A'   40 A"                 
  8.222   8.273  28.841  29.483  29.499  29.512  29.834  29.837
 92 A'   93 A'   94 A'   41 A"   95 A'   96 A'   42 A"   43 A"                 
 29.838  29.852  29.906  36.456  37.466  49.423 130.542 130.554
 97 A'   98 A'   99 A'  100 A'  101 A'  102 A'   44 A"  103 A'                 
130.571 154.237 293.887 293.899 293.9631028.3481912.154
104 A'  105 A'   45 A"  106 A'  107 A'  108 A'  109 A'                         

 Occupation and symmetry of molecular orbitals

 Point group: Cs (2 irreducible representations).

                           A'   A"    All 
 ------------------------------------------
 All molecular orbitals:
  - Alpha                  109  45    154 
  - Beta                   109  45    154 
 ------------------------------------------
 Alpha orbitals:
  - Frozen occupied        22   7     29  
  - Active occupied        15   7     22  
  - Active virtual         72   31    103 
  - Frozen virtual         0    0     0   
 ------------------------------------------
 Beta orbitals:
  - Frozen occupied        22   7     29  
  - Active occupied        15   7     22  
  - Active virtual         72   31    103 
  - Frozen virtual         0    0     0   
 ------------------------------------------

 Import integrals:   CPU 0.00 s  wall 0.06 s

 Import integrals:   CPU 103.99 s  wall 62.87 s

 MP2 amplitudes:   CPU 0.27 s  wall 0.52 s

Running a double precision version
           CCSD T amplitudes will be solved using DIIS.

           Start     Size      MaxIter   EConv     TConv     
           3         7         100       1.00e-07  1.00e-05  
 ------------------------------------------------------------------------------
           Energy (a.u.)   Ediff      Tdiff       Comment
 ------------------------------------------------------------------------------
         -9598.85741000                           
     1   -9598.80660485   5.08e-02   8.75e-01     
     2   -9598.84821130   4.16e-02   9.00e-02     
     3   -9598.83972690   8.48e-03   8.60e-02     
     4   -9598.84573646   6.01e-03   5.20e-02     Switched to DIIS steps.
     5   -9598.84781849   2.08e-03   2.38e-02     
     6   -9598.84839934   5.81e-04   1.74e-02     
     7   -9598.84832216   7.72e-05   2.71e-03     
     8   -9598.84841800   9.58e-05   2.43e-03     
     9   -9598.84853302   1.15e-04   1.33e-03     
    10   -9598.84849255   4.05e-05   9.30e-04     
    11   -9598.84852167   2.91e-05   7.29e-04     
    12   -9598.84853260   1.09e-05   5.11e-04     
    13   -9598.84851956   1.30e-05   1.52e-04     
    14   -9598.84852593   6.36e-06   6.93e-05     
    15   -9598.84852594   1.89e-08   3.07e-05     
    16   -9598.84852565   2.90e-07   1.94e-05     
    17   -9598.84852572   6.72e-08   1.48e-05     
    18   -9598.84852553   1.88e-07   1.45e-05     
    19   -9598.84852570   1.69e-07   1.12e-05     
    20   -9598.84852588   1.72e-07   4.98e-06     
    21   -9598.84852583   4.66e-08   3.27e-06     
 ------------------------------------------------------------------------------
         -9598.84852583                           CCSD T converged.

End of double precision
 SCF energy                 = -9597.98602376
 MP2 energy                 = -9598.85741000
 CCSD correlation energy     =    -0.86250206
 CCSD total energy           = -9598.84852583

 CCSD  T1^2 = 0.0440  T2^2 = 0.4026  Leading amplitudes:

 Amplitude    Orbitals with energies
 -0.0833       37 (A') A                 ->    38 (A') A                  
              -0.3384                         -0.1277                     
 -0.0833       37 (A') B                 ->    38 (A') B                  
              -0.3384                         -0.1277                     
 -0.0628       35 (A') A                 ->    38 (A') A                  
              -0.4268                         -0.1277                     
 -0.0628       35 (A') B                 ->    38 (A') B                  
              -0.4268                         -0.1277                     

 Amplitude    Orbitals with energies
 -0.3421       37 (A') A     37 (A') B   ->    38 (A') A     38 (A') B    
              -0.3384       -0.3384           -0.1277       -0.1277       
  0.3421       37 (A') A     37 (A') B   ->    38 (A') B     38 (A') A    
              -0.3384       -0.3384           -0.1277       -0.1277       
  0.3421       37 (A') B     37 (A') A   ->    38 (A') A     38 (A') B    
              -0.3384       -0.3384           -0.1277       -0.1277       
 -0.3421       37 (A') B     37 (A') A   ->    38 (A') B     38 (A') A    
              -0.3384       -0.3384           -0.1277       -0.1277       

 Computing CCSD intemediates for later calculations in double precision
 Finished.

Running a double precision version
           CCSD Lambda amplitudes will be solved using DIIS.
           Start     Size      MaxIter   EConv     LConv     
           3         7         100       1.00e-07  1.00e-05  
 ------------------------------------------------------------------------------
            Enorm      Ldiff       Comment
 ------------------------------------------------------------------------------
     1     1.83e-01   1.29e-01     
     2     5.64e-02   6.97e-03     
     3     4.34e-02   1.09e-02     
     4     1.18e-02   1.76e-03     Switched to DIIS steps.
     5     7.16e-03   1.11e-03     
     6     2.36e-03   2.90e-03     
     7     1.35e-03   4.44e-04     
     8     8.22e-04   2.81e-04     
     9     5.26e-04   1.34e-04     
    10     3.60e-04   6.79e-05     
    11     2.01e-04   7.91e-05     
    12     9.49e-05   5.67e-05     
    13     4.25e-05   9.37e-06     
    14     2.47e-05   3.39e-06     
    15     1.26e-05   4.20e-06     
    16     7.64e-06   2.33e-06     
    17     4.16e-06   2.20e-06     
    18     3.06e-06   7.94e-07     
    19     2.36e-06   2.23e-07     
    20     1.66e-06   1.66e-08     
    21     1.04e-06   5.19e-08     
    22     5.08e-07   1.28e-07     
    23     3.10e-07   4.45e-08     
    24     2.23e-07   5.35e-09     
    25     1.30e-07   2.51e-08     
    26     7.94e-08   2.25e-09     
 ------------------------------------------------------------------------------
                                   CCSD Lambda converged.

 Computing density matrices in double precision...
           Orbital response amplitudes will be solved using DIIS.
           Start     Size      MaxIter   EConv     LConv     
           3         7         100       1.00e-06  1.00e-06  
 ------------------------------------------------------------------------------
            Enorm      Ldiff       Comment
 ------------------------------------------------------------------------------
     1     1.76e-01   6.48e-02     
     2     7.72e-01   4.99e-01     
     3     3.53e+00   2.26e+00     
     4     1.18e-01   2.81e+00     Switched to DIIS steps.
     5     2.44e-02   5.47e-02     
     6     1.74e-02   1.27e-03     
     7     7.32e-03   3.11e-03     
     8     1.80e-03   8.53e-04     
     9     1.84e-04   3.72e-05     
    10     2.13e-04   2.90e-05     
    11     3.21e-05   1.69e-05     
    12     1.07e-05   4.69e-07     
    13     1.37e-05   1.33e-06     
    14     9.99e-06   2.18e-06     
    15     2.72e-06   9.87e-07     
    16     5.92e-07   1.68e-07     
 ------------------------------------------------------------------------------
                                   Orbital response converged.

 Computing density matrices... Done.
 CCSD calculation:   CPU 2112.89 s  wall 1240.65 s

Current path: /canmo/ccsd/grad/
/g1_bb_aa
/g1_bb_bb
/g1_o1o1
/g1_o1o2
/g1_o1v1
/g1_o2v1
/g1_v1v1
/g1p_bb_aa
/g1p_bb_bb
/g1s_bb_aa
/g1s_bb_bb
/g2_o1o1o1o1
/g2_o1o1o1v1
/g2_o1o1v1v1
/g2_o1v1o1v1
/g2_o1v1v1v1
/g2_v1v1v1v1
/w_bb_aa
/w_bb_bb
 Transferring MO TPDM to AO TPDM
 Transferring g2_o1o1o1o1
 Transferring g2_o1o1o1v1
 Transferring g2_o1o1v1v1
 Transferring g2_o1v1o1v1
 Transferring g2_o1v1v1v1
 Transferring g2_v1v1v1v1
 Adding separable TPDM
 Computing TPDM gradient
 --------------------------------------------------------
 2e gradient
  Atom          X               Y               Z
 --------------------------------------------------------
    1        -49.496559       15.529952       -0.000000  
    2        -19.134639      -17.823403        0.000000  
    3         25.839326      -13.312064       -0.000000  
    4         42.791873       15.605516        0.000000  
 --------------------------------------------------------
 --------------------------------------------------------
 Final gradient
  Atom          X               Y               Z
 --------------------------------------------------------
    1        -49.496559       15.529952       -0.000000  
    2        -19.134639      -17.823403        0.000000  
    3         25.839326      -13.312064       -0.000000  
    4         42.791873       15.605516        0.000000  
 --------------------------------------------------------
 Analytic gradient from two-electron contribution:   CPU 1683.81 s  wall 767.90 s

 Total ccman2 time:   CPU 3906.72 s  wall 2083.62 s


 --------------------------------------------------------------
             Orbital Energies (a.u.) and Symmetries
 --------------------------------------------------------------

 Alpha MOs, Restricted
 -- Occupied --                  
******* -490.03 -180.92 -169.73 -169.73  -65.17  -58.53  -58.52
  1 A'    2 A'    3 A'    4 A'    5 A'    6 A'    7 A'    8 A'                 
-37.974 -33.163 -33.156 -24.347 -24.345 -24.339 -15.751 -15.740
  9 A'   10 A'   11 A'   12 A'   13 A'   14 A'   15 A'   16 A'                 
 -9.844  -7.458  -7.448  -7.289  -5.525  -5.509-169.726 -58.523
 17 A'   18 A'   19 A'   20 A'   21 A'   22 A'    1 A"    2 A"                 
-33.156 -24.345 -24.339  -7.448  -5.509  -3.197  -3.193  -3.182
  3 A"    4 A"    5 A"    6 A"    7 A"   23 A'   24 A'   25 A'                 
 -2.448  -2.442  -2.423  -1.504  -0.993  -0.894  -0.809  -0.676
 26 A'   27 A'   28 A'   29 A'   30 A'   31 A'   32 A'   33 A'                 
 -0.654  -0.427  -0.407  -0.338  -3.193  -3.182  -2.442  -2.423
 34 A'   35 A'   36 A'   37 A'    8 A"    9 A"   10 A"   11 A"                 
 -0.650  -0.419  -0.415
 12 A"   13 A"   14 A"                                                         
 -- Virtual --                   
 -0.128   0.085   0.093   0.116   0.123   0.176   0.185   0.228
 38 A'   39 A'   40 A'   41 A'   42 A'   43 A'   44 A'   45 A'                 
  0.241   0.294   0.308   0.333   0.356   0.477   0.527   0.555
 46 A'   47 A'   48 A'   49 A'   50 A'   51 A'   52 A'   53 A'                 
  0.591   0.616   0.673   0.727   0.774   0.800   0.823   0.929
 54 A'   55 A'   56 A'   57 A'   58 A'   59 A'   60 A'   61 A'                 
  0.950   0.999   1.098   1.240   1.338   1.448   1.533   1.575
 62 A'   63 A'   64 A'   65 A'   66 A'   67 A'   68 A'   69 A'                 
  1.944   2.010   2.316   2.350   2.598   2.782   3.151   3.483
 70 A'   71 A'   72 A'   73 A'   74 A'   75 A'   76 A'   77 A'                 
  4.116   4.428   4.453   4.480   4.554   4.577   4.587   4.649
 78 A'   79 A'   80 A'   81 A'   82 A'   83 A'   84 A'   85 A'                 
  4.744   4.764   5.063   6.510   6.528   7.143   8.222   8.273
 86 A'   87 A'   88 A'   89 A'   90 A'   91 A'   92 A'   93 A'                 
 28.841  29.499  29.512  29.838  29.852  29.906  36.456  37.466
 94 A'   95 A'   96 A'   97 A'   98 A'   99 A'  100 A'  101 A'                 
 49.423 130.554 130.571 154.237 293.899 293.9631028.3481912.154
102 A'  103 A'  104 A'  105 A'  106 A'  107 A'  108 A'  109 A'                 
  0.087   0.115   0.180   0.262   0.317   0.550   0.563   0.588
 15 A"   16 A"   17 A"   18 A"   19 A"   20 A"   21 A"   22 A"                 
  0.772   0.790   0.918   1.049   1.506   1.937   1.941   2.300
 23 A"   24 A"   25 A"   26 A"   27 A"   28 A"   29 A"   30 A"                 
  2.438   3.138   4.097   4.363   4.445   4.459   4.550   4.567
 31 A"   32 A"   33 A"   34 A"   35 A"   36 A"   37 A"   38 A"                 
  6.488   8.209  29.483  29.834  29.837 130.542 293.887
 39 A"   40 A"   41 A"   42 A"   43 A"   44 A"   45 A"                         

 Beta MOs, Restricted
 -- Occupied --                  
******* -490.03 -180.92 -169.73 -169.73  -65.17  -58.53  -58.52
  1 A'    2 A'    3 A'    4 A'    5 A'    6 A'    7 A'    8 A'                 
-37.974 -33.163 -33.156 -24.347 -24.345 -24.339 -15.751 -15.740
  9 A'   10 A'   11 A'   12 A'   13 A'   14 A'   15 A'   16 A'                 
 -9.844  -7.458  -7.448  -7.289  -5.525  -5.509-169.726 -58.523
 17 A'   18 A'   19 A'   20 A'   21 A'   22 A'    1 A"    2 A"                 
-33.156 -24.345 -24.339  -7.448  -5.509  -3.197  -3.193  -3.182
  3 A"    4 A"    5 A"    6 A"    7 A"   23 A'   24 A'   25 A'                 
 -2.448  -2.442  -2.423  -1.504  -0.993  -0.894  -0.809  -0.676
 26 A'   27 A'   28 A'   29 A'   30 A'   31 A'   32 A'   33 A'                 
 -0.654  -0.427  -0.407  -0.338  -3.193  -3.182  -2.442  -2.423
 34 A'   35 A'   36 A'   37 A'    8 A"    9 A"   10 A"   11 A"                 
 -0.650  -0.419  -0.415
 12 A"   13 A"   14 A"                                                         
 -- Virtual --                   
 -0.128   0.085   0.093   0.116   0.123   0.176   0.185   0.228
 38 A'   39 A'   40 A'   41 A'   42 A'   43 A'   44 A'   45 A'                 
  0.241   0.294   0.308   0.333   0.356   0.477   0.527   0.555
 46 A'   47 A'   48 A'   49 A'   50 A'   51 A'   52 A'   53 A'                 
  0.591   0.616   0.673   0.727   0.774   0.800   0.823   0.929
 54 A'   55 A'   56 A'   57 A'   58 A'   59 A'   60 A'   61 A'                 
  0.950   0.999   1.098   1.240   1.338   1.448   1.533   1.575
 62 A'   63 A'   64 A'   65 A'   66 A'   67 A'   68 A'   69 A'                 
  1.944   2.010   2.316   2.350   2.598   2.782   3.151   3.483
 70 A'   71 A'   72 A'   73 A'   74 A'   75 A'   76 A'   77 A'                 
  4.116   4.428   4.453   4.480   4.554   4.577   4.587   4.649
 78 A'   79 A'   80 A'   81 A'   82 A'   83 A'   84 A'   85 A'                 
  4.744   4.764   5.063   6.510   6.528   7.143   8.222   8.273
 86 A'   87 A'   88 A'   89 A'   90 A'   91 A'   92 A'   93 A'                 
 28.841  29.499  29.512  29.838  29.852  29.906  36.456  37.466
 94 A'   95 A'   96 A'   97 A'   98 A'   99 A'  100 A'  101 A'                 
 49.423 130.554 130.571 154.237 293.899 293.9631028.3481912.154
102 A'  103 A'  104 A'  105 A'  106 A'  107 A'  108 A'  109 A'                 
  0.087   0.115   0.180   0.262   0.317   0.550   0.563   0.588
 15 A"   16 A"   17 A"   18 A"   19 A"   20 A"   21 A"   22 A"                 
  0.772   0.790   0.918   1.049   1.506   1.937   1.941   2.300
 23 A"   24 A"   25 A"   26 A"   27 A"   28 A"   29 A"   30 A"                 
  2.438   3.138   4.097   4.363   4.445   4.459   4.550   4.567
 31 A"   32 A"   33 A"   34 A"   35 A"   36 A"   37 A"   38 A"                 
  6.488   8.209  29.483  29.834  29.837 130.542 293.887
 39 A"   40 A"   41 A"   42 A"   43 A"   44 A"   45 A"                         
 --------------------------------------------------------------

          Ground-State Mulliken Net Atomic Charges

     Atom                 Charge (a.u.)
  ----------------------------------------
      1 I                     0.024407
      2 N                     0.044581
      3 N                     0.025927
      4 Br                   -0.094914
  ----------------------------------------
  Sum of atomic charges =    -0.000000

 -----------------------------------------------------------------
                    Cartesian Multipole Moments
 -----------------------------------------------------------------
    Charge (ESU x 10^10)
                -0.0000
    Dipole Moment (Debye)
         X       0.6692      Y       0.4094      Z      -0.0000
       Tot       0.7845
    Quadrupole Moments (Debye-Ang)
        XX     -60.2051     XY      -1.3698     YY     -55.6562
        XZ      -0.0000     YZ      -0.0000     ZZ     -59.0400
    Octopole Moments (Debye-Ang^2)
       XXX       8.6082    XXY     -14.1389    XYY      -1.2792
       YYY     -10.7452    XXZ       0.0000    XYZ       0.0000
       YYZ       0.0000    XZZ      -0.6990    YZZ      -1.4148
       ZZZ      -0.0000
    Hexadecapole Moments (Debye-Ang^3)
      XXXX   -1258.3007   XXXY       7.4637   XXYY    -235.3273
      XYYY       9.6431   YYYY    -247.0793   XXXZ      -0.0000
      XXYZ      -0.0000   XYYZ      -0.0000   YYYZ      -0.0000
      XXZZ    -228.0226   XYZZ       2.0150   YYZZ     -53.1559
      XZZZ      -0.0000   YZZZ      -0.0000   ZZZZ     -76.8298
 -----------------------------------------------------------------
 DrvMan completing analytic gradient of the correlated energy
 Correlated dipole moment
            1
    1   0.2632918
    2   0.1610778
    3  -0.0000000
 Energy read as -9598.848525829
 Full Analytical Gradient: (in a.u., or Hartree/Bohr)
             1             2             3             4
    1   -0.00552117    0.00416815   -0.00355518    0.00490821
    2    0.00610371   -0.00636048   -0.00715544    0.00741221
    3   -0.00000000    0.00000000   -0.00000000    0.00000000
 Gradient time:  CPU 0.37 s  wall 4.42 s
 Geometry Optimization Parameters
   NAtoms,    NIC,     NZ,  NCons,   NDum,   NFix, NCnnct, MaxDiis
        4      14       4       0       0       0       0       0

 Cartesian Hessian Update
 Hessian Updated using BFGS Update


** GEOMETRY OPTIMIZATION IN DELOCALIZED INTERNAL COORDINATES **
   Searching for a Minimum

   Optimization Cycle:   5

                       Coordinates (Angstroms)
     ATOM                X               Y               Z
      1  I         1.7380275356   -0.2323430231    0.0000000000
      2  N         0.0461276057    1.5890344740    0.0000000000
      3  N        -1.0796150004    1.5326409016    0.0000000000
      4  Br       -2.3540842392   -0.3797519502    0.0000000000
   Point Group: cs    Number of degrees of freedom:     5


   Energy is  -9598.848525829

 Hessian Updated using BFGS Update

  5 Hessian modes will be used to form the next step
  Hessian Eigenvalues:
     0.004943    0.090583    0.250055    0.305520    1.927525

 Minimum Search - Taking Simple RFO Step
 Searching for Lamda that Minimizes Along All modes
 Value Taken    Lamda =  -0.00957743
 Calculated Step too Large.  Step scaled by  0.370406
 Step Taken.  Stepsize is  0.300000

                             Maximum     Tolerance    Cnvgd?
         Gradient           0.009573      0.000300      NO
         Displacement       0.218016      0.001200      NO
         Energy change     -0.038754      0.000001      NO


 New Cartesian Coordinates Obtained by Inverse Iteration

 Displacement from previous Coordinates is:  0.235068
 ----------------------------------------------------------------
             Standard Nuclear Orientation (Angstroms)
    I     Atom           X                Y                Z
 ----------------------------------------------------------------
    1      I       1.7725178716    -0.2954711408     0.0000000000
    2      N       0.0299024594     1.6494083118     0.0000000000
    3      N      -1.0868230025     1.5897520250     0.0000000000
    4      Br     -2.3651414268    -0.4341087938     0.0000000000
 ----------------------------------------------------------------
 Molecular Point Group                 Cs    NOp =  2
 Largest Abelian Subgroup              Cs    NOp =  2
 Nuclear Repulsion Energy =   487.7999455071 hartrees
 There are       51 alpha and       51 beta electrons
 Applying Cartesian multipole field
    Component          Value
    ---------          -----
     (2,0,0)        1.00000E-11
     (0,2,0)        2.00000E-11
     (0,0,2)       -3.00000E-11
 Nucleus-field energy     =     0.0000000167 hartrees
 Requested basis set is 6-311++G(d,p)
 There are 55 shells and 154 basis functions
 A cutoff of  1.0D-14 yielded   1206 shell pairs
 There are     10189 function pairs (     11573 Cartesian)
 Smallest overlap matrix eigenvalue = 1.29E-04
 Guess MOs from SCF MO coefficient file

 -----------------------------------------------------------------------
  General SCF calculation program by
  Eric Jon Sundstrom, Paul Horn, Yuezhi Mao, Dmitri Zuev, Alec White,
  David Stuck, Shaama M.S., Shane Yost, Joonho Lee, David Small,
  Daniel Levine, Susi Lehtola, Hugh Burton, Evgeny Epifanovsky
 -----------------------------------------------------------------------
 Hartree-Fock
 using 4 threads for integral computing
 -------------------------------------------------------
 OpenMP Integral computing Module                
 Release: version 2.0, May 2017, Q-Chem Inc. Pleasanton 
 -------------------------------------------------------
 A restricted SCF calculation will be
 performed using DIIS
 SCF converges when DIIS error is below 1.0e-08
 ---------------------------------------
  Cycle       Energy         DIIS error
 ---------------------------------------
    1   -9597.9796961602      6.29e-04  
    2   -9597.9822897318      2.16e-04  
    3   -9597.9829085195      1.40e-04  
    4   -9597.9830785433      8.41e-05  
    5   -9597.9831852114      4.45e-05  
    6   -9597.9832123368      1.98e-05  
    7   -9597.9832215919      1.08e-05  
    8   -9597.9832255713      7.47e-06  
    9   -9597.9832285242      3.57e-06  
   10   -9597.9832292284      1.25e-06  
   11   -9597.9832292893      7.03e-07  
   12   -9597.9832293038      4.37e-07  
   13   -9597.9832293143      2.73e-07  
   14   -9597.9832293202      1.59e-07  
   15   -9597.9832293222      9.53e-08  
   16   -9597.9832293226      3.24e-08  
   17   -9597.9832293228      6.98e-09  Convergence criterion met
 ---------------------------------------
 SCF time:   CPU 24.29s  wall 13.00s 
 SCF   energy in the final basis set =    -9597.9832293228
 Total energy in the final basis set =    -9597.9832293228


 ------------------------------------------------------------------------------

   CCMAN2: suite of methods based on coupled cluster
           and equation of motion theories.

   Components:
   * libvmm-1.3-trunk
     by Evgeny Epifanovsky, Ilya Kaliman.
   * libtensor-2.5-trunk
     by Evgeny Epifanovsky, Michael Wormit, Dmitry Zuev, Sam Manzer, 
        Ilya Kaliman.
   * libcc-2.5-trunk
     by Evgeny Epifanovsky, Arik Landau, Tomasz Kus, Kirill Khistyaev, 
        Dmitry Zuev, Prashant Manohar, Xintian Feng, Anna Krylov, 
        Matthew Goldey, Alec White, Thomas Jagau, Kaushik Nanda, 
        Anastasia Gunina, Alexander Kunitsa, Joonho Lee.

   CCMAN original authors:
   Anna I. Krylov, C. David Sherrill, Steven R. Gwaltney,
   Edward F. C. Byrd (2000)
   Sergey V. Levchenko, Lyudmila V. Slipchenko, Tao Wang,
   Ana-Maria C. Cristian (2003)
   Piotr A. Pieniazek, C. Melania Oana, Evgeny Epifanovsky (2007)
   Prashant Manohar (2009)

 ------------------------------------------------------------------------------


 Allocating and initializing 3808MB of RAM...
 Calculation will run on 4 cores.


 Alpha MOs, Restricted
 -- Occupied --                  
******* -490.03 -180.92 -169.73 -169.73 -169.73  -65.16  -58.52
  1 A'    2 A'    3 A'    4 A'    1 A"    5 A'    6 A'    7 A'                 
-58.522 -58.522 -37.974 -33.164 -33.157 -33.157 -24.348 -24.346
  2 A"    8 A'    9 A'   10 A'    3 A"   11 A'   12 A'    4 A"                 
-24.346 -24.339 -24.339 -15.747 -15.737  -9.842  -7.456  -7.447
 13 A'    5 A"   14 A'   15 A'   16 A'   17 A'   18 A'    6 A"                 
 -7.447  -7.290  -5.526  -5.509  -5.509  -3.196  -3.192  -3.192
 19 A'   20 A'   21 A'    7 A"   22 A'   23 A'    8 A"   24 A'                 
 -3.180  -3.180  -2.448  -2.442  -2.442  -2.424  -2.424  -1.509
 25 A'    9 A"   26 A'   10 A"   27 A'   11 A"   28 A'   29 A'                 
 -0.984  -0.880  -0.812  -0.675  -0.654  -0.651  -0.426  -0.418
 30 A'   31 A'   32 A'   33 A'   34 A'   12 A"   35 A'   13 A"                 
 -0.415  -0.406  -0.333
 14 A"   36 A'   37 A'                                                         
 -- Virtual --                   
 -0.149   0.089   0.092   0.096   0.116   0.116   0.124   0.173
 38 A'   39 A'   15 A"   40 A'   16 A"   41 A'   42 A'   43 A'                 
  0.178   0.184   0.226   0.243   0.262   0.295   0.304   0.317
 17 A"   44 A'   45 A'   46 A'   18 A"   47 A'   48 A'   19 A"                 
  0.333   0.357   0.476   0.521   0.551   0.560   0.564   0.586
 49 A'   50 A'   51 A'   52 A'   20 A"   53 A'   21 A"   22 A"                 
  0.588   0.615   0.673   0.705   0.768   0.778   0.792   0.795
 54 A'   55 A'   56 A'   57 A'   58 A'   23 A"   24 A"   59 A'                 
  0.818   0.907   0.911   0.919   0.997   1.041   1.104   1.220
 60 A'   61 A'   25 A"   62 A'   63 A'   26 A"   64 A'   65 A'                 
  1.336   1.434   1.505   1.533   1.573   1.935   1.945   1.946
 66 A'   67 A'   27 A"   68 A'   69 A'   28 A"   70 A'   29 A"                 
  1.999   2.304   2.317   2.338   2.442   2.564   2.792   3.153
 71 A'   30 A"   72 A'   73 A'   31 A"   74 A'   75 A'   32 A"                 
  3.163   3.498   4.100   4.122   4.365   4.409   4.445   4.451
 76 A'   77 A'   33 A"   78 A'   34 A"   79 A'   35 A"   80 A'                 
  4.453   4.473   4.548   4.551   4.562   4.565   4.582   4.660
 36 A"   81 A'   82 A'   37 A"   38 A"   83 A'   84 A'   85 A'                 
  4.706   4.745   5.051   6.486   6.507   6.518   7.128   8.210
 86 A'   87 A'   88 A'   39 A"   89 A'   90 A'   91 A'   40 A"                 
  8.221   8.258  28.820  29.481  29.496  29.505  29.833  29.835
 92 A'   93 A'   94 A'   41 A"   95 A'   96 A'   42 A"   43 A"                 
 29.837  29.846  29.891  36.449  37.519  49.411 130.540 130.552
 97 A'   98 A'   99 A'  100 A'  101 A'  102 A'   44 A"  103 A'                 
130.564 154.219 293.888 293.898 293.9501028.3321912.135
104 A'  105 A'   45 A"  106 A'  107 A'  108 A'  109 A'                         

 Beta MOs, Restricted
 -- Occupied --                  
******* -490.03 -180.92 -169.73 -169.73 -169.73  -65.16  -58.52
  1 A'    2 A'    3 A'    4 A'    1 A"    5 A'    6 A'    7 A'                 
-58.522 -58.522 -37.974 -33.164 -33.157 -33.157 -24.348 -24.346
  2 A"    8 A'    9 A'   10 A'    3 A"   11 A'   12 A'    4 A"                 
-24.346 -24.339 -24.339 -15.747 -15.737  -9.842  -7.456  -7.447
 13 A'    5 A"   14 A'   15 A'   16 A'   17 A'   18 A'    6 A"                 
 -7.447  -7.290  -5.526  -5.509  -5.509  -3.196  -3.192  -3.192
 19 A'   20 A'   21 A'    7 A"   22 A'   23 A'    8 A"   24 A'                 
 -3.180  -3.180  -2.448  -2.442  -2.442  -2.424  -2.424  -1.509
 25 A'    9 A"   26 A'   10 A"   27 A'   11 A"   28 A'   29 A'                 
 -0.984  -0.880  -0.812  -0.675  -0.654  -0.651  -0.426  -0.418
 30 A'   31 A'   32 A'   33 A'   34 A'   12 A"   35 A'   13 A"                 
 -0.415  -0.406  -0.333
 14 A"   36 A'   37 A'                                                         
 -- Virtual --                   
 -0.149   0.089   0.092   0.096   0.116   0.116   0.124   0.173
 38 A'   39 A'   15 A"   40 A'   16 A"   41 A'   42 A'   43 A'                 
  0.178   0.184   0.226   0.243   0.262   0.295   0.304   0.317
 17 A"   44 A'   45 A'   46 A'   18 A"   47 A'   48 A'   19 A"                 
  0.333   0.357   0.476   0.521   0.551   0.560   0.564   0.586
 49 A'   50 A'   51 A'   52 A'   20 A"   53 A'   21 A"   22 A"                 
  0.588   0.615   0.673   0.705   0.768   0.778   0.792   0.795
 54 A'   55 A'   56 A'   57 A'   58 A'   23 A"   24 A"   59 A'                 
  0.818   0.907   0.911   0.919   0.997   1.041   1.104   1.220
 60 A'   61 A'   25 A"   62 A'   63 A'   26 A"   64 A'   65 A'                 
  1.336   1.434   1.505   1.533   1.573   1.935   1.945   1.946
 66 A'   67 A'   27 A"   68 A'   69 A'   28 A"   70 A'   29 A"                 
  1.999   2.304   2.317   2.338   2.442   2.564   2.792   3.153
 71 A'   30 A"   72 A'   73 A'   31 A"   74 A'   75 A'   32 A"                 
  3.163   3.498   4.100   4.122   4.365   4.409   4.445   4.451
 76 A'   77 A'   33 A"   78 A'   34 A"   79 A'   35 A"   80 A'                 
  4.453   4.473   4.548   4.551   4.562   4.565   4.582   4.660
 36 A"   81 A'   82 A'   37 A"   38 A"   83 A'   84 A'   85 A'                 
  4.706   4.745   5.051   6.486   6.507   6.518   7.128   8.210
 86 A'   87 A'   88 A'   39 A"   89 A'   90 A'   91 A'   40 A"                 
  8.221   8.258  28.820  29.481  29.496  29.505  29.833  29.835
 92 A'   93 A'   94 A'   41 A"   95 A'   96 A'   42 A"   43 A"                 
 29.837  29.846  29.891  36.449  37.519  49.411 130.540 130.552
 97 A'   98 A'   99 A'  100 A'  101 A'  102 A'   44 A"  103 A'                 
130.564 154.219 293.888 293.898 293.9501028.3321912.135
104 A'  105 A'   45 A"  106 A'  107 A'  108 A'  109 A'                         

 Occupation and symmetry of molecular orbitals

 Point group: Cs (2 irreducible representations).

                           A'   A"    All 
 ------------------------------------------
 All molecular orbitals:
  - Alpha                  109  45    154 
  - Beta                   109  45    154 
 ------------------------------------------
 Alpha orbitals:
  - Frozen occupied        22   7     29  
  - Active occupied        15   7     22  
  - Active virtual         72   31    103 
  - Frozen virtual         0    0     0   
 ------------------------------------------
 Beta orbitals:
  - Frozen occupied        22   7     29  
  - Active occupied        15   7     22  
  - Active virtual         72   31    103 
  - Frozen virtual         0    0     0   
 ------------------------------------------

 Import integrals:   CPU 0.00 s  wall 0.00 s

 Import integrals:   CPU 104.07 s  wall 64.17 s

 MP2 amplitudes:   CPU 0.27 s  wall 0.38 s

Running a double precision version
           CCSD T amplitudes will be solved using DIIS.

           Start     Size      MaxIter   EConv     TConv     
           3         7         100       1.00e-07  1.00e-05  
 ------------------------------------------------------------------------------
           Energy (a.u.)   Ediff      Tdiff       Comment
 ------------------------------------------------------------------------------
         -9598.86055353                           
     1   -9598.80691517   5.36e-02   9.03e-01     
     2   -9598.85292776   4.60e-02   5.68e-02     
     3   -9598.84094395   1.20e-02   8.53e-02     
     4   -9598.84919599   8.25e-03   9.67e-02     Switched to DIIS steps.
     5   -9598.85155278   2.36e-03   3.07e-02     
     6   -9598.85238200   8.29e-04   2.67e-02     
     7   -9598.85218052   2.01e-04   2.04e-03     
     8   -9598.85228080   1.00e-04   2.20e-03     
     9   -9598.85244529   1.64e-04   1.23e-03     
    10   -9598.85237013   7.52e-05   1.26e-03     
    11   -9598.85242997   5.98e-05   1.17e-03     
    12   -9598.85245305   2.31e-05   6.50e-04     
    13   -9598.85242863   2.44e-05   1.86e-04     
    14   -9598.85244313   1.45e-05   1.73e-04     
    15   -9598.85244431   1.18e-06   3.90e-05     
    16   -9598.85244203   2.28e-06   5.56e-05     
    17   -9598.85244200   2.30e-08   6.83e-05     
    18   -9598.85244274   7.36e-07   5.79e-05     
    19   -9598.85244352   7.79e-07   4.81e-05     
    20   -9598.85244450   9.83e-07   1.95e-05     
    21   -9598.85244473   2.30e-07   9.06e-06     
    22   -9598.85244457   1.62e-07   1.03e-05     
    23   -9598.85244421   3.58e-07   6.53e-06     
    24   -9598.85244399   2.23e-07   6.07e-06     
    25   -9598.85244387   1.19e-07   3.94e-06     
    26   -9598.85244397   1.02e-07   1.83e-06     
    27   -9598.85244400   3.35e-08   7.97e-07     
 ------------------------------------------------------------------------------
         -9598.85244400                           CCSD T converged.

End of double precision
 SCF energy                 = -9597.98322932
 MP2 energy                 = -9598.86055353
 CCSD correlation energy     =    -0.86921468
 CCSD total energy           = -9598.85244400

 CCSD  T1^2 = 0.0514  T2^2 = 0.4666  Leading amplitudes:

 Amplitude    Orbitals with energies
  0.0984       37 (A') A                 ->    38 (A') A                  
              -0.3332                         -0.1491                     
  0.0984       37 (A') B                 ->    38 (A') B                  
              -0.3332                         -0.1491                     
 -0.0661       35 (A') A                 ->    38 (A') A                  
              -0.4263                         -0.1491                     
 -0.0661       35 (A') B                 ->    38 (A') B                  
              -0.4263                         -0.1491                     

 Amplitude    Orbitals with energies
 -0.4302       37 (A') A     37 (A') B   ->    38 (A') A     38 (A') B    
              -0.3332       -0.3332           -0.1491       -0.1491       
  0.4302       37 (A') A     37 (A') B   ->    38 (A') B     38 (A') A    
              -0.3332       -0.3332           -0.1491       -0.1491       
  0.4302       37 (A') B     37 (A') A   ->    38 (A') A     38 (A') B    
              -0.3332       -0.3332           -0.1491       -0.1491       
 -0.4302       37 (A') B     37 (A') A   ->    38 (A') B     38 (A') A    
              -0.3332       -0.3332           -0.1491       -0.1491       

 Computing CCSD intemediates for later calculations in double precision
 Finished.

Running a double precision version
           CCSD Lambda amplitudes will be solved using DIIS.
           Start     Size      MaxIter   EConv     LConv     
           3         7         100       1.00e-07  1.00e-05  
 ------------------------------------------------------------------------------
            Enorm      Ldiff       Comment
 ------------------------------------------------------------------------------
     1     2.70e-01   1.88e-01     
     2     9.69e-02   2.15e-02     
     3     8.35e-02   1.98e-02     
     4     1.90e-02   2.49e-03     Switched to DIIS steps.
     5     1.04e-02   8.16e-05     
     6     2.71e-03   4.40e-03     
     7     1.49e-03   4.56e-04     
     8     8.83e-04   3.52e-04     
     9     6.36e-04   1.35e-04     
    10     5.03e-04   8.90e-05     
    11     3.17e-04   1.37e-04     
    12     1.83e-04   1.14e-04     
    13     9.32e-05   5.03e-05     
    14     6.17e-05   1.42e-05     
    15     4.84e-05   5.62e-06     
    16     3.67e-05   2.31e-06     
    17     2.90e-05   3.71e-06     
    18     2.14e-05   1.05e-06     
    19     1.35e-05   1.91e-06     
    20     7.87e-06   3.88e-06     
    21     5.95e-06   1.17e-06     
    22     4.75e-06   3.04e-07     
    23     3.76e-06   6.09e-07     
    24     2.67e-06   7.30e-07     
    25     1.25e-06   1.03e-06     
    26     7.33e-07   1.82e-07     
    27     4.91e-07   4.93e-09     
    28     3.59e-07   3.89e-08     
    29     2.59e-07   2.77e-09     
    30     1.62e-07   1.54e-08     
    31     1.14e-07   4.30e-08     
    32     7.63e-08   1.29e-08     
 ------------------------------------------------------------------------------
                                   CCSD Lambda converged.

 Computing density matrices in double precision...
           Orbital response amplitudes will be solved using DIIS.
           Start     Size      MaxIter   EConv     LConv     
           3         7         100       1.00e-06  1.00e-06  
 ------------------------------------------------------------------------------
            Enorm      Ldiff       Comment
 ------------------------------------------------------------------------------
     1     2.16e-01   1.12e-01     
     2     1.50e+00   1.13e+00     
     3     1.00e+01   7.39e+00     
     4     1.74e-01   8.57e+00     Switched to DIIS steps.
     5     3.08e-02   1.05e-01     
     6     3.08e-02   9.39e-03     
     7     1.42e-02   9.08e-03     
     8     3.46e-03   3.94e-03     
     9     3.22e-04   6.56e-04     
    10     4.68e-04   1.95e-04     
    11     1.37e-04   7.70e-05     
    12     5.33e-05   1.31e-05     
    13     5.37e-05   2.43e-05     
    14     2.79e-05   1.97e-05     
    15     1.75e-05   9.58e-06     
    16     8.14e-06   1.81e-06     
    17     2.58e-06   2.10e-06     
    18     2.65e-06   8.53e-08     
    19     2.65e-06   1.84e-07     
    20     2.46e-06   1.36e-07     
    21     4.52e-06   2.51e-07     
    22     2.43e-06   8.78e-07     
    23     1.55e-06   7.75e-07     
    24     2.65e-07   3.49e-07     
 ------------------------------------------------------------------------------
                                   Orbital response converged.

 Computing density matrices... Done.
 CCSD calculation:   CPU 2616.27 s  wall 1380.06 s

Current path: /canmo/ccsd/grad/
/g1_bb_aa
/g1_bb_bb
/g1_o1o1
/g1_o1o2
/g1_o1v1
/g1_o2v1
/g1_v1v1
/g1p_bb_aa
/g1p_bb_bb
/g1s_bb_aa
/g1s_bb_bb
/g2_o1o1o1o1
/g2_o1o1o1v1
/g2_o1o1v1v1
/g2_o1v1o1v1
/g2_o1v1v1v1
/g2_v1v1v1v1
/w_bb_aa
/w_bb_bb
 Transferring MO TPDM to AO TPDM
 Transferring g2_o1o1o1o1
 Transferring g2_o1o1o1v1
 Transferring g2_o1o1v1v1
 Transferring g2_o1v1o1v1
 Transferring g2_o1v1v1v1
 Transferring g2_v1v1v1v1
 Adding separable TPDM
 Computing TPDM gradient
 --------------------------------------------------------
 2e gradient
  Atom          X               Y               Z
 --------------------------------------------------------
    1        -46.760055       14.442115       -0.000000  
    2        -21.031453      -16.795571       -0.000000  
    3         27.027899      -12.277583       -0.000000  
    4         40.763609       14.631039        0.000000  
 --------------------------------------------------------
 --------------------------------------------------------
 Final gradient
  Atom          X               Y               Z
 --------------------------------------------------------
    1        -46.760055       14.442115       -0.000000  
    2        -21.031453      -16.795571       -0.000000  
    3         27.027899      -12.277583       -0.000000  
    4         40.763609       14.631039        0.000000  
 --------------------------------------------------------
 Analytic gradient from two-electron contribution:   CPU 1664.21 s  wall 776.20 s

 Total ccman2 time:   CPU 4390.49 s  wall 2233.46 s


 --------------------------------------------------------------
             Orbital Energies (a.u.) and Symmetries
 --------------------------------------------------------------

 Alpha MOs, Restricted
 -- Occupied --                  
******* -490.03 -180.92 -169.73 -169.73  -65.16  -58.52  -58.52
  1 A'    2 A'    3 A'    4 A'    5 A'    6 A'    7 A'    8 A'                 
-37.974 -33.164 -33.157 -24.348 -24.346 -24.339 -15.747 -15.737
  9 A'   10 A'   11 A'   12 A'   13 A'   14 A'   15 A'   16 A'                 
 -9.842  -7.456  -7.447  -7.290  -5.526  -5.509-169.726 -58.522
 17 A'   18 A'   19 A'   20 A'   21 A'   22 A'    1 A"    2 A"                 
-33.157 -24.346 -24.339  -7.447  -5.509  -3.196  -3.192  -3.180
  3 A"    4 A"    5 A"    6 A"    7 A"   23 A'   24 A'   25 A'                 
 -2.448  -2.442  -2.424  -1.509  -0.984  -0.880  -0.812  -0.675
 26 A'   27 A'   28 A'   29 A'   30 A'   31 A'   32 A'   33 A'                 
 -0.654  -0.426  -0.406  -0.333  -3.192  -3.180  -2.442  -2.424
 34 A'   35 A'   36 A'   37 A'    8 A"    9 A"   10 A"   11 A"                 
 -0.651  -0.418  -0.415
 12 A"   13 A"   14 A"                                                         
 -- Virtual --                   
 -0.149   0.089   0.096   0.116   0.124   0.173   0.184   0.226
 38 A'   39 A'   40 A'   41 A'   42 A'   43 A'   44 A'   45 A'                 
  0.243   0.295   0.304   0.333   0.357   0.476   0.521   0.560
 46 A'   47 A'   48 A'   49 A'   50 A'   51 A'   52 A'   53 A'                 
  0.588   0.615   0.673   0.705   0.768   0.795   0.818   0.907
 54 A'   55 A'   56 A'   57 A'   58 A'   59 A'   60 A'   61 A'                 
  0.919   0.997   1.104   1.220   1.336   1.434   1.533   1.573
 62 A'   63 A'   64 A'   65 A'   66 A'   67 A'   68 A'   69 A'                 
  1.945   1.999   2.317   2.338   2.564   2.792   3.163   3.498
 70 A'   71 A'   72 A'   73 A'   74 A'   75 A'   76 A'   77 A'                 
  4.122   4.409   4.451   4.473   4.548   4.565   4.582   4.660
 78 A'   79 A'   80 A'   81 A'   82 A'   83 A'   84 A'   85 A'                 
  4.706   4.745   5.051   6.507   6.518   7.128   8.221   8.258
 86 A'   87 A'   88 A'   89 A'   90 A'   91 A'   92 A'   93 A'                 
 28.820  29.496  29.505  29.837  29.846  29.891  36.449  37.519
 94 A'   95 A'   96 A'   97 A'   98 A'   99 A'  100 A'  101 A'                 
 49.411 130.552 130.564 154.219 293.898 293.9501028.3321912.135
102 A'  103 A'  104 A'  105 A'  106 A'  107 A'  108 A'  109 A'                 
  0.092   0.116   0.178   0.262   0.317   0.551   0.564   0.586
 15 A"   16 A"   17 A"   18 A"   19 A"   20 A"   21 A"   22 A"                 
  0.778   0.792   0.911   1.041   1.505   1.935   1.946   2.304
 23 A"   24 A"   25 A"   26 A"   27 A"   28 A"   29 A"   30 A"                 
  2.442   3.153   4.100   4.365   4.445   4.453   4.551   4.562
 31 A"   32 A"   33 A"   34 A"   35 A"   36 A"   37 A"   38 A"                 
  6.486   8.210  29.481  29.833  29.835 130.540 293.888
 39 A"   40 A"   41 A"   42 A"   43 A"   44 A"   45 A"                         

 Beta MOs, Restricted
 -- Occupied --                  
******* -490.03 -180.92 -169.73 -169.73  -65.16  -58.52  -58.52
  1 A'    2 A'    3 A'    4 A'    5 A'    6 A'    7 A'    8 A'                 
-37.974 -33.164 -33.157 -24.348 -24.346 -24.339 -15.747 -15.737
  9 A'   10 A'   11 A'   12 A'   13 A'   14 A'   15 A'   16 A'                 
 -9.842  -7.456  -7.447  -7.290  -5.526  -5.509-169.726 -58.522
 17 A'   18 A'   19 A'   20 A'   21 A'   22 A'    1 A"    2 A"                 
-33.157 -24.346 -24.339  -7.447  -5.509  -3.196  -3.192  -3.180
  3 A"    4 A"    5 A"    6 A"    7 A"   23 A'   24 A'   25 A'                 
 -2.448  -2.442  -2.424  -1.509  -0.984  -0.880  -0.812  -0.675
 26 A'   27 A'   28 A'   29 A'   30 A'   31 A'   32 A'   33 A'                 
 -0.654  -0.426  -0.406  -0.333  -3.192  -3.180  -2.442  -2.424
 34 A'   35 A'   36 A'   37 A'    8 A"    9 A"   10 A"   11 A"                 
 -0.651  -0.418  -0.415
 12 A"   13 A"   14 A"                                                         
 -- Virtual --                   
 -0.149   0.089   0.096   0.116   0.124   0.173   0.184   0.226
 38 A'   39 A'   40 A'   41 A'   42 A'   43 A'   44 A'   45 A'                 
  0.243   0.295   0.304   0.333   0.357   0.476   0.521   0.560
 46 A'   47 A'   48 A'   49 A'   50 A'   51 A'   52 A'   53 A'                 
  0.588   0.615   0.673   0.705   0.768   0.795   0.818   0.907
 54 A'   55 A'   56 A'   57 A'   58 A'   59 A'   60 A'   61 A'                 
  0.919   0.997   1.104   1.220   1.336   1.434   1.533   1.573
 62 A'   63 A'   64 A'   65 A'   66 A'   67 A'   68 A'   69 A'                 
  1.945   1.999   2.317   2.338   2.564   2.792   3.163   3.498
 70 A'   71 A'   72 A'   73 A'   74 A'   75 A'   76 A'   77 A'                 
  4.122   4.409   4.451   4.473   4.548   4.565   4.582   4.660
 78 A'   79 A'   80 A'   81 A'   82 A'   83 A'   84 A'   85 A'                 
  4.706   4.745   5.051   6.507   6.518   7.128   8.221   8.258
 86 A'   87 A'   88 A'   89 A'   90 A'   91 A'   92 A'   93 A'                 
 28.820  29.496  29.505  29.837  29.846  29.891  36.449  37.519
 94 A'   95 A'   96 A'   97 A'   98 A'   99 A'  100 A'  101 A'                 
 49.411 130.552 130.564 154.219 293.898 293.9501028.3321912.135
102 A'  103 A'  104 A'  105 A'  106 A'  107 A'  108 A'  109 A'                 
  0.092   0.116   0.178   0.262   0.317   0.551   0.564   0.586
 15 A"   16 A"   17 A"   18 A"   19 A"   20 A"   21 A"   22 A"                 
  0.778   0.792   0.911   1.041   1.505   1.935   1.946   2.304
 23 A"   24 A"   25 A"   26 A"   27 A"   28 A"   29 A"   30 A"                 
  2.442   3.153   4.100   4.365   4.445   4.453   4.551   4.562
 31 A"   32 A"   33 A"   34 A"   35 A"   36 A"   37 A"   38 A"                 
  6.486   8.210  29.481  29.833  29.835 130.540 293.888
 39 A"   40 A"   41 A"   42 A"   43 A"   44 A"   45 A"                         
 --------------------------------------------------------------

          Ground-State Mulliken Net Atomic Charges

     Atom                 Charge (a.u.)
  ----------------------------------------
      1 I                     0.000898
      2 N                     0.034102
      3 N                     0.037551
      4 Br                   -0.072551
  ----------------------------------------
  Sum of atomic charges =    -0.000000

 -----------------------------------------------------------------
                    Cartesian Multipole Moments
 -----------------------------------------------------------------
    Charge (ESU x 10^10)
                 0.0000
    Dipole Moment (Debye)
         X       0.3299      Y       0.5018      Z       0.0000
       Tot       0.6005
    Quadrupole Moments (Debye-Ang)
        XX     -60.4975     XY      -1.3657     YY     -54.8408
        XZ      -0.0000     YZ      -0.0000     ZZ     -59.1318
    Octopole Moments (Debye-Ang^2)
       XXX       4.5466    XXY     -11.7597    XYY      -2.5383
       YYY      -3.6023    XXZ       0.0000    XYZ       0.0000
       YYZ       0.0000    XZZ      -1.6841    YZZ       0.8976
       ZZZ      -0.0000
    Hexadecapole Moments (Debye-Ang^3)
      XXXX   -1293.6653   XXXY      11.1751   XXYY    -240.9066
      XYYY      13.9352   YYYY    -263.7013   XXXZ      -0.0000
      XXYZ      -0.0000   XYYZ      -0.0000   YYYZ      -0.0000
      XXZZ    -233.0620   XYZZ       3.5806   YYZZ     -56.6956
      XZZZ      -0.0000   YZZZ      -0.0000   ZZZZ     -77.1446
 -----------------------------------------------------------------
 DrvMan completing analytic gradient of the correlated energy
 Correlated dipole moment
            1
    1   0.1298018
    2   0.1974078
    3   0.0000000
 Energy read as -9598.852444003
 Full Analytical Gradient: (in a.u., or Hartree/Bohr)
             1             2             3             4
    1   -0.00744290    0.00954673   -0.00954703    0.00744321
    2    0.00662305   -0.00693138   -0.00881503    0.00912336
    3   -0.00000000    0.00000000   -0.00000000    0.00000000
 Gradient time:  CPU 0.37 s  wall 4.57 s
 Geometry Optimization Parameters
   NAtoms,    NIC,     NZ,  NCons,   NDum,   NFix, NCnnct, MaxDiis
        4      14       4       0       0       0       0       0

 Cartesian Hessian Update
 Hessian Updated using BFGS Update
**WARNING** Hereditary positive definiteness endangered


** GEOMETRY OPTIMIZATION IN DELOCALIZED INTERNAL COORDINATES **
   Searching for a Minimum

   Optimization Cycle:   6

                       Coordinates (Angstroms)
     ATOM                X               Y               Z
      1  I         1.7725178716   -0.2954711408    0.0000000000
      2  N         0.0299024594    1.6494083118    0.0000000000
      3  N        -1.0868230025    1.5897520250    0.0000000000
      4  Br       -2.3651414268   -0.4341087938    0.0000000000
   Point Group: cs    Number of degrees of freedom:     5


   Energy is  -9598.852444003

 Hessian Updated using BFGS Update
**WARNING** Hereditary positive definiteness endangered

  5 Hessian modes will be used to form the next step
  Hessian Eigenvalues:
    -0.013249    0.087880    0.180442    0.250395    1.917925
**WARNING** Hessian does not have the Desired Local Structure

 Minimum Search - Taking Simple RFO Step
 Searching for Lamda that Minimizes Along All modes
 Value Taken    Lamda =  -0.02380709
 Calculated Step too Large.  Step scaled by  0.201145
 Step Taken.  Stepsize is  0.300000

                             Maximum     Tolerance    Cnvgd?
         Gradient           0.012678      0.000300      NO
         Displacement       0.227417      0.001200      NO
         Energy change     -0.003918      0.000001      NO


 New Cartesian Coordinates Obtained by Inverse Iteration

 Displacement from previous Coordinates is:  0.290614
 ----------------------------------------------------------------
             Standard Nuclear Orientation (Angstroms)
    I     Atom           X                Y                Z
 ----------------------------------------------------------------
    1      I       1.8774918343    -0.3221501644     0.0000000000
    2      N       0.0189719225     1.6780043923     0.0000000000
    3      N      -1.0850937419     1.6188305318     0.0000000000
    4      Br     -2.4609141132    -0.4651043574     0.0000000000
 ----------------------------------------------------------------
 Molecular Point Group                 Cs    NOp =  2
 Largest Abelian Subgroup              Cs    NOp =  2
 Nuclear Repulsion Energy =   468.4035196843 hartrees
 There are       51 alpha and       51 beta electrons
 Applying Cartesian multipole field
    Component          Value
    ---------          -----
     (2,0,0)        1.00000E-11
     (0,2,0)        2.00000E-11
     (0,0,2)       -3.00000E-11
 Nucleus-field energy     =     0.0000000182 hartrees
 Requested basis set is 6-311++G(d,p)
 There are 55 shells and 154 basis functions
 A cutoff of  1.0D-14 yielded   1195 shell pairs
 There are     10048 function pairs (     11398 Cartesian)
 Smallest overlap matrix eigenvalue = 1.23E-04
 Guess MOs from SCF MO coefficient file

 -----------------------------------------------------------------------
  General SCF calculation program by
  Eric Jon Sundstrom, Paul Horn, Yuezhi Mao, Dmitri Zuev, Alec White,
  David Stuck, Shaama M.S., Shane Yost, Joonho Lee, David Small,
  Daniel Levine, Susi Lehtola, Hugh Burton, Evgeny Epifanovsky
 -----------------------------------------------------------------------
 Hartree-Fock
 using 4 threads for integral computing
 -------------------------------------------------------
 OpenMP Integral computing Module                
 Release: version 2.0, May 2017, Q-Chem Inc. Pleasanton 
 -------------------------------------------------------
 A restricted SCF calculation will be
 performed using DIIS
 SCF converges when DIIS error is below 1.0e-08
 ---------------------------------------
  Cycle       Energy         DIIS error
 ---------------------------------------
    1   -9597.9779802108      5.81e-04  
    2   -9597.9802145688      1.87e-04  
    3   -9597.9807219549      9.76e-05  
    4   -9597.9808522108      5.22e-05  
    5   -9597.9808880449      2.51e-05  
    6   -9597.9808919249      1.33e-05  
    7   -9597.9808928788      6.18e-06  
    8   -9597.9808932153      2.81e-06  
    9   -9597.9808935066      2.22e-06  
   10   -9597.9808938717      1.56e-06  
   11   -9597.9808941702      1.01e-06  
   12   -9597.9808942666      5.40e-07  
   13   -9597.9808942964      1.67e-07  
   14   -9597.9808942975      3.97e-08  
   15   -9597.9808942975      2.29e-08  
   16   -9597.9808942976      1.53e-08  
   17   -9597.9808942975      9.50e-09  Convergence criterion met
 ---------------------------------------
 SCF time:   CPU 23.40s  wall 20.00s 
 SCF   energy in the final basis set =    -9597.9808942975
 Total energy in the final basis set =    -9597.9808942975


 ------------------------------------------------------------------------------

   CCMAN2: suite of methods based on coupled cluster
           and equation of motion theories.

   Components:
   * libvmm-1.3-trunk
     by Evgeny Epifanovsky, Ilya Kaliman.
   * libtensor-2.5-trunk
     by Evgeny Epifanovsky, Michael Wormit, Dmitry Zuev, Sam Manzer, 
        Ilya Kaliman.
   * libcc-2.5-trunk
     by Evgeny Epifanovsky, Arik Landau, Tomasz Kus, Kirill Khistyaev, 
        Dmitry Zuev, Prashant Manohar, Xintian Feng, Anna Krylov, 
        Matthew Goldey, Alec White, Thomas Jagau, Kaushik Nanda, 
        Anastasia Gunina, Alexander Kunitsa, Joonho Lee.

   CCMAN original authors:
   Anna I. Krylov, C. David Sherrill, Steven R. Gwaltney,
   Edward F. C. Byrd (2000)
   Sergey V. Levchenko, Lyudmila V. Slipchenko, Tao Wang,
   Ana-Maria C. Cristian (2003)
   Piotr A. Pieniazek, C. Melania Oana, Evgeny Epifanovsky (2007)
   Prashant Manohar (2009)

 ------------------------------------------------------------------------------


 Allocating and initializing 3808MB of RAM...
 Calculation will run on 4 cores.


 Alpha MOs, Restricted
 -- Occupied --                  
******* -490.03 -180.92 -169.73 -169.73 -169.73  -65.16  -58.52
  1 A'    2 A'    3 A'    4 A'    1 A"    5 A'    6 A'    7 A'                 
-58.522 -58.522 -37.976 -33.166 -33.159 -33.158 -24.350 -24.348
  2 A"    8 A'    9 A'   10 A'    3 A"   11 A'   12 A'    4 A"                 
-24.347 -24.341 -24.341 -15.739 -15.731  -9.842  -7.456  -7.446
 13 A'    5 A"   14 A'   15 A'   16 A'   17 A'   18 A'    6 A"                 
 -7.446  -7.291  -5.527  -5.511  -5.511  -3.195  -3.191  -3.191
 19 A'   20 A'   21 A'    7 A"   22 A'   23 A'    8 A"   24 A'                 
 -3.179  -3.179  -2.450  -2.444  -2.444  -2.425  -2.425  -1.515
  9 A"   25 A'   26 A'   10 A"   27 A'   11 A"   28 A'   29 A'                 
 -0.977  -0.871  -0.812  -0.673  -0.654  -0.653  -0.424  -0.417
 30 A'   31 A'   32 A'   33 A'   34 A'   12 A"   35 A'   13 A"                 
 -0.416  -0.409  -0.327
 14 A"   36 A'   37 A'                                                         
 -- Virtual --                   
 -0.167   0.094   0.098   0.098   0.116   0.117   0.125   0.172
 38 A'   39 A'   40 A'   15 A"   16 A"   41 A'   42 A'   43 A'                 
  0.177   0.183   0.225   0.244   0.264   0.295   0.305   0.316
 17 A"   44 A'   45 A'   46 A'   18 A"   47 A'   48 A'   19 A"                 
  0.333   0.355   0.477   0.525   0.550   0.567   0.568   0.583
 49 A'   50 A'   51 A'   52 A'   20 A"   21 A"   53 A'   22 A"                 
  0.586   0.607   0.663   0.699   0.765   0.784   0.793   0.794
 54 A'   55 A'   56 A'   57 A'   58 A'   23 A"   59 A'   24 A"                 
  0.817   0.876   0.902   0.905   0.992   1.036   1.115   1.196
 60 A'   61 A'   62 A'   25 A"   63 A'   26 A"   64 A'   65 A'                 
  1.329   1.432   1.502   1.531   1.566   1.929   1.946   1.960
 66 A'   67 A'   27 A"   68 A'   69 A'   28 A"   70 A'   29 A"                 
  1.996   2.306   2.315   2.335   2.452   2.527   2.806   3.174
 71 A'   30 A"   72 A'   73 A'   31 A"   74 A'   75 A'   32 A"                 
  3.182   3.524   4.105   4.126   4.372   4.391   4.443   4.447
 76 A'   77 A'   33 A"   78 A'   34 A"   79 A'   35 A"   80 A'                 
  4.447   4.465   4.539   4.552   4.558   4.560   4.576   4.677
 36 A"   81 A'   82 A'   37 A"   38 A"   83 A'   84 A'   85 A'                 
  4.688   4.732   5.025   6.483   6.501   6.506   7.116   8.211
 86 A'   87 A'   88 A'   39 A"   89 A'   90 A'   91 A'   40 A"                 
  8.219   8.245  28.801  29.478  29.491  29.498  29.829  29.833
 92 A'   93 A'   94 A'   41 A"   95 A'   96 A'   42 A"   43 A"                 
 29.834  29.841  29.878  36.442  37.602  49.401 130.538 130.548
 97 A'   98 A'   99 A'  100 A'  101 A'  102 A'   44 A"  103 A'                 
130.557 154.202 293.889 293.896 293.9411028.3201912.118
104 A'  105 A'   45 A"  106 A'  107 A'  108 A'  109 A'                         

 Beta MOs, Restricted
 -- Occupied --                  
******* -490.03 -180.92 -169.73 -169.73 -169.73  -65.16  -58.52
  1 A'    2 A'    3 A'    4 A'    1 A"    5 A'    6 A'    7 A'                 
-58.522 -58.522 -37.976 -33.166 -33.159 -33.158 -24.350 -24.348
  2 A"    8 A'    9 A'   10 A'    3 A"   11 A'   12 A'    4 A"                 
-24.347 -24.341 -24.341 -15.739 -15.731  -9.842  -7.456  -7.446
 13 A'    5 A"   14 A'   15 A'   16 A'   17 A'   18 A'    6 A"                 
 -7.446  -7.291  -5.527  -5.511  -5.511  -3.195  -3.191  -3.191
 19 A'   20 A'   21 A'    7 A"   22 A'   23 A'    8 A"   24 A'                 
 -3.179  -3.179  -2.450  -2.444  -2.444  -2.425  -2.425  -1.515
  9 A"   25 A'   26 A'   10 A"   27 A'   11 A"   28 A'   29 A'                 
 -0.977  -0.871  -0.812  -0.673  -0.654  -0.653  -0.424  -0.417
 30 A'   31 A'   32 A'   33 A'   34 A'   12 A"   35 A'   13 A"                 
 -0.416  -0.409  -0.327
 14 A"   36 A'   37 A'                                                         
 -- Virtual --                   
 -0.167   0.094   0.098   0.098   0.116   0.117   0.125   0.172
 38 A'   39 A'   40 A'   15 A"   16 A"   41 A'   42 A'   43 A'                 
  0.177   0.183   0.225   0.244   0.264   0.295   0.305   0.316
 17 A"   44 A'   45 A'   46 A'   18 A"   47 A'   48 A'   19 A"                 
  0.333   0.355   0.477   0.525   0.550   0.567   0.568   0.583
 49 A'   50 A'   51 A'   52 A'   20 A"   21 A"   53 A'   22 A"                 
  0.586   0.607   0.663   0.699   0.765   0.784   0.793   0.794
 54 A'   55 A'   56 A'   57 A'   58 A'   23 A"   59 A'   24 A"                 
  0.817   0.876   0.902   0.905   0.992   1.036   1.115   1.196
 60 A'   61 A'   62 A'   25 A"   63 A'   26 A"   64 A'   65 A'                 
  1.329   1.432   1.502   1.531   1.566   1.929   1.946   1.960
 66 A'   67 A'   27 A"   68 A'   69 A'   28 A"   70 A'   29 A"                 
  1.996   2.306   2.315   2.335   2.452   2.527   2.806   3.174
 71 A'   30 A"   72 A'   73 A'   31 A"   74 A'   75 A'   32 A"                 
  3.182   3.524   4.105   4.126   4.372   4.391   4.443   4.447
 76 A'   77 A'   33 A"   78 A'   34 A"   79 A'   35 A"   80 A'                 
  4.447   4.465   4.539   4.552   4.558   4.560   4.576   4.677
 36 A"   81 A'   82 A'   37 A"   38 A"   83 A'   84 A'   85 A'                 
  4.688   4.732   5.025   6.483   6.501   6.506   7.116   8.211
 86 A'   87 A'   88 A'   39 A"   89 A'   90 A'   91 A'   40 A"                 
  8.219   8.245  28.801  29.478  29.491  29.498  29.829  29.833
 92 A'   93 A'   94 A'   41 A"   95 A'   96 A'   42 A"   43 A"                 
 29.834  29.841  29.878  36.442  37.602  49.401 130.538 130.548
 97 A'   98 A'   99 A'  100 A'  101 A'  102 A'   44 A"  103 A'                 
130.557 154.202 293.889 293.896 293.9411028.3201912.118
104 A'  105 A'   45 A"  106 A'  107 A'  108 A'  109 A'                         

 Occupation and symmetry of molecular orbitals

 Point group: Cs (2 irreducible representations).

                           A'   A"    All 
 ------------------------------------------
 All molecular orbitals:
  - Alpha                  109  45    154 
  - Beta                   109  45    154 
 ------------------------------------------
 Alpha orbitals:
  - Frozen occupied        22   7     29  
  - Active occupied        15   7     22  
  - Active virtual         72   31    103 
  - Frozen virtual         0    0     0   
 ------------------------------------------
 Beta orbitals:
  - Frozen occupied        22   7     29  
  - Active occupied        15   7     22  
  - Active virtual         72   31    103 
  - Frozen virtual         0    0     0   
 ------------------------------------------

 Import integrals:   CPU 0.00 s  wall 0.00 s

 Import integrals:   CPU 103.19 s  wall 67.95 s

 MP2 amplitudes:   CPU 0.27 s  wall 0.44 s

Running a double precision version
           CCSD T amplitudes will be solved using DIIS.

           Start     Size      MaxIter   EConv     TConv     
           3         7         100       1.00e-07  1.00e-05  
 ------------------------------------------------------------------------------
           Energy (a.u.)   Ediff      Tdiff       Comment
 ------------------------------------------------------------------------------
         -9598.86601565                           
     1   -9598.80648884   5.95e-02   9.37e-01     
     2   -9598.86070025   5.42e-02   8.96e-03     
     3   -9598.83852510   2.22e-02   4.09e-02     
     4   -9598.85385423   1.53e-02   2.33e-01     Switched to DIIS steps.
     5   -9598.85642350   2.57e-03   4.07e-02     
     6   -9598.85742037   9.97e-04   3.96e-02     
     7   -9598.85702943   3.91e-04   1.47e-03     
     8   -9598.85715477   1.25e-04   1.79e-03     
     9   -9598.85732134   1.67e-04   1.22e-03     
    10   -9598.85725222   6.91e-05   1.28e-03     
    11   -9598.85732858   7.64e-05   1.61e-03     
    12   -9598.85736616   3.76e-05   9.33e-04     
    13   -9598.85734661   1.96e-05   3.04e-04     
    14   -9598.85736547   1.89e-05   2.53e-04     
    15   -9598.85736410   1.37e-06   3.17e-05     
    16   -9598.85736377   3.29e-07   6.63e-05     
    17   -9598.85736328   4.97e-07   9.37e-05     
    18   -9598.85736739   4.11e-06   1.12e-04     
    19   -9598.85736821   8.19e-07   7.85e-05     
    20   -9598.85737022   2.01e-06   2.57e-05     
    21   -9598.85736833   1.89e-06   2.64e-05     
    22   -9598.85736871   3.80e-07   3.25e-05     
    23   -9598.85736745   1.26e-06   1.72e-05     
    24   -9598.85736738   7.23e-08   9.45e-06     
 ------------------------------------------------------------------------------
         -9598.85736738                           CCSD T converged.

End of double precision
 SCF energy                 = -9597.98089430
 MP2 energy                 = -9598.86601565
 CCSD correlation energy     =    -0.87647308
 CCSD total energy           = -9598.85736738

 CCSD  T1^2 = 0.0592  T2^2 = 0.5449  Leading amplitudes:

 Amplitude    Orbitals with energies
  0.1116       37 (A') A                 ->    38 (A') A                  
              -0.3274                         -0.1670                     
  0.1116       37 (A') B                 ->    38 (A') B                  
              -0.3274                         -0.1670                     
 -0.0706       35 (A') A                 ->    38 (A') A                  
              -0.4235                         -0.1670                     
 -0.0706       35 (A') B                 ->    38 (A') B                  
              -0.4235                         -0.1670                     

 Amplitude    Orbitals with energies
 -0.5189       37 (A') A     37 (A') B   ->    38 (A') A     38 (A') B    
              -0.3274       -0.3274           -0.1670       -0.1670       
  0.5189       37 (A') A     37 (A') B   ->    38 (A') B     38 (A') A    
              -0.3274       -0.3274           -0.1670       -0.1670       
  0.5189       37 (A') B     37 (A') A   ->    38 (A') A     38 (A') B    
              -0.3274       -0.3274           -0.1670       -0.1670       
 -0.5189       37 (A') B     37 (A') A   ->    38 (A') B     38 (A') A    
              -0.3274       -0.3274           -0.1670       -0.1670       

 Computing CCSD intemediates for later calculations in double precision
 Finished.

Running a double precision version
           CCSD Lambda amplitudes will be solved using DIIS.
           Start     Size      MaxIter   EConv     LConv     
           3         7         100       1.00e-07  1.00e-05  
 ------------------------------------------------------------------------------
            Enorm      Ldiff       Comment
 ------------------------------------------------------------------------------
     1     3.96e-01   2.77e-01     
     2     1.74e-01   5.79e-02     
     3     1.67e-01   4.13e-02     
     4     3.81e-02   2.84e-03     Switched to DIIS steps.
     5     1.38e-02   3.07e-03     
     6     3.40e-03   5.24e-03     
     7     1.44e-03   4.82e-04     
     8     7.68e-04   3.67e-04     
     9     5.25e-04   1.26e-04     
    10     4.39e-04   7.55e-05     
    11     3.41e-04   1.09e-04     
    12     2.63e-04   9.94e-05     
    13     1.41e-04   1.48e-04     
    14     8.34e-05   4.86e-05     
    15     6.10e-05   1.87e-05     
    16     4.81e-05   6.26e-06     
    17     3.83e-05   1.32e-07     
    18     3.18e-05   1.16e-06     
    19     2.40e-05   9.32e-07     
    20     1.58e-05   5.27e-06     
    21     8.10e-06   2.01e-06     
    22     6.24e-06   8.51e-07     
    23     4.31e-06   2.74e-07     
    24     3.44e-06   9.75e-07     
    25     2.38e-06   9.99e-07     
    26     1.46e-06   9.31e-07     
    27     9.93e-07   4.34e-07     
    28     6.36e-07   1.81e-07     
    29     4.40e-07   4.51e-08     
    30     3.33e-07   4.53e-08     
    31     2.29e-07   2.04e-08     
    32     1.37e-07   7.03e-08     
    33     7.43e-08   8.91e-09     
 ------------------------------------------------------------------------------
                                   CCSD Lambda converged.

 Computing density matrices in double precision...
           Orbital response amplitudes will be solved using DIIS.
           Start     Size      MaxIter   EConv     LConv     
           3         7         100       1.00e-06  1.00e-06  
 ------------------------------------------------------------------------------
            Enorm      Ldiff       Comment
 ------------------------------------------------------------------------------
     1     2.75e-01   1.78e-01     
     2     2.98e+00   2.48e+00     
     3     2.99e+01   2.45e+01     
     4     2.79e-01   2.70e+01     Switched to DIIS steps.
     5     4.31e-02   2.00e-01     
     6     4.48e-02   1.74e-02     
     7     2.50e-02   1.32e-02     
     8     5.04e-03   1.02e-02     
     9     9.16e-04   1.73e-03     
    10     6.10e-04   2.74e-04     
    11     6.17e-04   6.76e-05     
    12     3.07e-04   8.73e-05     
    13     8.86e-05   1.31e-04     
    14     1.41e-05   2.91e-05     
    15     5.00e-05   2.61e-06     
    16     3.11e-05   3.12e-06     
    17     3.17e-05   1.37e-05     
    18     7.10e-06   1.32e-05     
    19     1.13e-06   2.22e-06     
    20     1.56e-06   3.50e-07     
    21     3.55e-07   4.00e-07     
 ------------------------------------------------------------------------------
                                   Orbital response converged.

 Computing density matrices... Done.
 CCSD calculation:   CPU 2480.09 s  wall 1416.92 s

Current path: /canmo/ccsd/grad/
/g1_bb_aa
/g1_bb_bb
/g1_o1o1
/g1_o1o2
/g1_o1v1
/g1_o2v1
/g1_v1v1
/g1p_bb_aa
/g1p_bb_bb
/g1s_bb_aa
/g1s_bb_bb
/g2_o1o1o1o1
/g2_o1o1o1v1
/g2_o1o1v1v1
/g2_o1v1o1v1
/g2_o1v1v1v1
/g2_v1v1v1v1
/w_bb_aa
/w_bb_bb
 Transferring MO TPDM to AO TPDM
 Transferring g2_o1o1o1o1
 Transferring g2_o1o1o1v1
 Transferring g2_o1o1v1v1
 Transferring g2_o1v1o1v1
 Transferring g2_o1v1v1v1
 Transferring g2_v1v1v1v1
 Adding separable TPDM
 Computing TPDM gradient
 --------------------------------------------------------
 2e gradient
  Atom          X               Y               Z
 --------------------------------------------------------
    1        -42.923218       12.996806        0.000000  
    2        -22.066065      -15.259297       -0.000000  
    3         27.508484      -10.956688        0.000000  
    4         37.480799       13.219178       -0.000000  
 --------------------------------------------------------
 --------------------------------------------------------
 Final gradient
  Atom          X               Y               Z
 --------------------------------------------------------
    1        -42.923218       12.996806        0.000000  
    2        -22.066065      -15.259297       -0.000000  
    3         27.508484      -10.956688        0.000000  
    4         37.480799       13.219178       -0.000000  
 --------------------------------------------------------
 Analytic gradient from two-electron contribution:   CPU 1667.48 s  wall 1357.75 s

 Total ccman2 time:   CPU 4256.59 s  wall 2859.37 s


 --------------------------------------------------------------
             Orbital Energies (a.u.) and Symmetries
 --------------------------------------------------------------

 Alpha MOs, Restricted
 -- Occupied --                  
******* -490.03 -180.92 -169.73 -169.73  -65.16  -58.52  -58.52
  1 A'    2 A'    3 A'    4 A'    5 A'    6 A'    7 A'    8 A'                 
-37.976 -33.166 -33.158 -24.350 -24.347 -24.341 -15.739 -15.731
  9 A'   10 A'   11 A'   12 A'   13 A'   14 A'   15 A'   16 A'                 
 -9.842  -7.456  -7.446  -7.291  -5.527  -5.511-169.728 -58.522
 17 A'   18 A'   19 A'   20 A'   21 A'   22 A'    1 A"    2 A"                 
-33.159 -24.348 -24.341  -7.446  -5.511  -3.195  -3.191  -3.179
  3 A"    4 A"    5 A"    6 A"    7 A"   23 A'   24 A'   25 A'                 
 -2.450  -2.444  -2.425  -1.515  -0.977  -0.871  -0.812  -0.673
 26 A'   27 A'   28 A'   29 A'   30 A'   31 A'   32 A'   33 A'                 
 -0.654  -0.424  -0.409  -0.327  -3.191  -3.179  -2.444  -2.425
 34 A'   35 A'   36 A'   37 A'    8 A"    9 A"   10 A"   11 A"                 
 -0.653  -0.417  -0.416
 12 A"   13 A"   14 A"                                                         
 -- Virtual --                   
 -0.167   0.094   0.098   0.117   0.125   0.172   0.183   0.225
 38 A'   39 A'   40 A'   41 A'   42 A'   43 A'   44 A'   45 A'                 
  0.244   0.295   0.305   0.333   0.355   0.477   0.525   0.568
 46 A'   47 A'   48 A'   49 A'   50 A'   51 A'   52 A'   53 A'                 
  0.586   0.607   0.663   0.699   0.765   0.793   0.817   0.876
 54 A'   55 A'   56 A'   57 A'   58 A'   59 A'   60 A'   61 A'                 
  0.902   0.992   1.115   1.196   1.329   1.432   1.531   1.566
 62 A'   63 A'   64 A'   65 A'   66 A'   67 A'   68 A'   69 A'                 
  1.946   1.996   2.315   2.335   2.527   2.806   3.182   3.524
 70 A'   71 A'   72 A'   73 A'   74 A'   75 A'   76 A'   77 A'                 
  4.126   4.391   4.447   4.465   4.539   4.560   4.576   4.677
 78 A'   79 A'   80 A'   81 A'   82 A'   83 A'   84 A'   85 A'                 
  4.688   4.732   5.025   6.501   6.506   7.116   8.219   8.245
 86 A'   87 A'   88 A'   89 A'   90 A'   91 A'   92 A'   93 A'                 
 28.801  29.491  29.498  29.834  29.841  29.878  36.442  37.602
 94 A'   95 A'   96 A'   97 A'   98 A'   99 A'  100 A'  101 A'                 
 49.401 130.548 130.557 154.202 293.896 293.9411028.3201912.118
102 A'  103 A'  104 A'  105 A'  106 A'  107 A'  108 A'  109 A'                 
  0.098   0.116   0.177   0.264   0.316   0.550   0.567   0.583
 15 A"   16 A"   17 A"   18 A"   19 A"   20 A"   21 A"   22 A"                 
  0.784   0.794   0.905   1.036   1.502   1.929   1.960   2.306
 23 A"   24 A"   25 A"   26 A"   27 A"   28 A"   29 A"   30 A"                 
  2.452   3.174   4.105   4.372   4.443   4.447   4.552   4.558
 31 A"   32 A"   33 A"   34 A"   35 A"   36 A"   37 A"   38 A"                 
  6.483   8.211  29.478  29.829  29.833 130.538 293.889
 39 A"   40 A"   41 A"   42 A"   43 A"   44 A"   45 A"                         

 Beta MOs, Restricted
 -- Occupied --                  
******* -490.03 -180.92 -169.73 -169.73  -65.16  -58.52  -58.52
  1 A'    2 A'    3 A'    4 A'    5 A'    6 A'    7 A'    8 A'                 
-37.976 -33.166 -33.158 -24.350 -24.347 -24.341 -15.739 -15.731
  9 A'   10 A'   11 A'   12 A'   13 A'   14 A'   15 A'   16 A'                 
 -9.842  -7.456  -7.446  -7.291  -5.527  -5.511-169.728 -58.522
 17 A'   18 A'   19 A'   20 A'   21 A'   22 A'    1 A"    2 A"                 
-33.159 -24.348 -24.341  -7.446  -5.511  -3.195  -3.191  -3.179
  3 A"    4 A"    5 A"    6 A"    7 A"   23 A'   24 A'   25 A'                 
 -2.450  -2.444  -2.425  -1.515  -0.977  -0.871  -0.812  -0.673
 26 A'   27 A'   28 A'   29 A'   30 A'   31 A'   32 A'   33 A'                 
 -0.654  -0.424  -0.409  -0.327  -3.191  -3.179  -2.444  -2.425
 34 A'   35 A'   36 A'   37 A'    8 A"    9 A"   10 A"   11 A"                 
 -0.653  -0.417  -0.416
 12 A"   13 A"   14 A"                                                         
 -- Virtual --                   
 -0.167   0.094   0.098   0.117   0.125   0.172   0.183   0.225
 38 A'   39 A'   40 A'   41 A'   42 A'   43 A'   44 A'   45 A'                 
  0.244   0.295   0.305   0.333   0.355   0.477   0.525   0.568
 46 A'   47 A'   48 A'   49 A'   50 A'   51 A'   52 A'   53 A'                 
  0.586   0.607   0.663   0.699   0.765   0.793   0.817   0.876
 54 A'   55 A'   56 A'   57 A'   58 A'   59 A'   60 A'   61 A'                 
  0.902   0.992   1.115   1.196   1.329   1.432   1.531   1.566
 62 A'   63 A'   64 A'   65 A'   66 A'   67 A'   68 A'   69 A'                 
  1.946   1.996   2.315   2.335   2.527   2.806   3.182   3.524
 70 A'   71 A'   72 A'   73 A'   74 A'   75 A'   76 A'   77 A'                 
  4.126   4.391   4.447   4.465   4.539   4.560   4.576   4.677
 78 A'   79 A'   80 A'   81 A'   82 A'   83 A'   84 A'   85 A'                 
  4.688   4.732   5.025   6.501   6.506   7.116   8.219   8.245
 86 A'   87 A'   88 A'   89 A'   90 A'   91 A'   92 A'   93 A'                 
 28.801  29.491  29.498  29.834  29.841  29.878  36.442  37.602
 94 A'   95 A'   96 A'   97 A'   98 A'   99 A'  100 A'  101 A'                 
 49.401 130.548 130.557 154.202 293.896 293.9411028.3201912.118
102 A'  103 A'  104 A'  105 A'  106 A'  107 A'  108 A'  109 A'                 
  0.098   0.116   0.177   0.264   0.316   0.550   0.567   0.583
 15 A"   16 A"   17 A"   18 A"   19 A"   20 A"   21 A"   22 A"                 
  0.784   0.794   0.905   1.036   1.502   1.929   1.960   2.306
 23 A"   24 A"   25 A"   26 A"   27 A"   28 A"   29 A"   30 A"                 
  2.452   3.174   4.105   4.372   4.443   4.447   4.552   4.558
 31 A"   32 A"   33 A"   34 A"   35 A"   36 A"   37 A"   38 A"                 
  6.483   8.211  29.478  29.829  29.833 130.538 293.889
 39 A"   40 A"   41 A"   42 A"   43 A"   44 A"   45 A"                         
 --------------------------------------------------------------

          Ground-State Mulliken Net Atomic Charges

     Atom                 Charge (a.u.)
  ----------------------------------------
      1 I                    -0.014271
      2 N                     0.031221
      3 N                     0.036814
      4 Br                   -0.053764
  ----------------------------------------
  Sum of atomic charges =     0.000000

 -----------------------------------------------------------------
                    Cartesian Multipole Moments
 -----------------------------------------------------------------
    Charge (ESU x 10^10)
                -0.0000
    Dipole Moment (Debye)
         X       0.0852      Y       0.5229      Z       0.0000
       Tot       0.5298
    Quadrupole Moments (Debye-Ang)
        XX     -60.3885     XY      -1.2366     YY     -54.4861
        XZ       0.0000     YZ       0.0000     ZZ     -59.1620
    Octopole Moments (Debye-Ang^2)
       XXX      -0.6813    XXY     -11.6024    XYY      -4.2338
       YYY       0.1345    XXZ      -0.0000    XYZ      -0.0000
       YYZ      -0.0000    XZZ      -3.1439    YZZ       1.9956
       ZZZ       0.0000
    Hexadecapole Moments (Debye-Ang^3)
      XXXX   -1410.0533   XXXY      13.0771   XXYY    -259.6247
      XYYY      15.2616   YYYY    -271.8423   XXXZ       0.0000
      XXYZ       0.0000   XYYZ       0.0000   YYYZ       0.0000
      XXZZ    -253.3103   XYZZ       4.0621   YYZZ     -58.5629
      XZZZ       0.0000   YZZZ       0.0000   ZZZZ     -77.2588
 -----------------------------------------------------------------
 DrvMan completing analytic gradient of the correlated energy
 Correlated dipole moment
            1
    1   0.0335039
    2   0.2057265
    3   0.0000000
 Energy read as -9598.857367377
 Full Analytical Gradient: (in a.u., or Hartree/Bohr)
             1             2             3             4
    1   -0.00798877   -0.00470704    0.00466049    0.00803531
    2    0.00733274   -0.00841277   -0.00906323    0.01014326
    3    0.00000000   -0.00000000    0.00000000   -0.00000000
 Gradient time:  CPU 0.32 s  wall 16.24 s
 Geometry Optimization Parameters
   NAtoms,    NIC,     NZ,  NCons,   NDum,   NFix, NCnnct, MaxDiis
        4      14       4       0       0       0       0       0

 Cartesian Hessian Update
 Hessian Updated using BFGS Update
**WARNING** Hereditary positive definiteness endangered


** GEOMETRY OPTIMIZATION IN DELOCALIZED INTERNAL COORDINATES **
   Searching for a Minimum

   Optimization Cycle:   7

                       Coordinates (Angstroms)
     ATOM                X               Y               Z
      1  I         1.8774918343   -0.3221501644    0.0000000000
      2  N         0.0189719225    1.6780043923    0.0000000000
      3  N        -1.0850937419    1.6188305318    0.0000000000
      4  Br       -2.4609141132   -0.4651043574    0.0000000000
   Point Group: cs    Number of degrees of freedom:     5


   Energy is  -9598.857367377

 Hessian Updated using BFGS Update
**WARNING** Hereditary positive definiteness endangered

  5 Hessian modes will be used to form the next step
  Hessian Eigenvalues:
    -3.575662    0.000156    0.088124    0.249929    0.290900
**WARNING** Hessian does not have the Desired Local Structure

 Minimum Search - Taking Simple RFO Step
 Searching for Lamda that Minimizes Along All modes
 Value Taken    Lamda =  -3.57570929
 Calculated Step too Large.  Step scaled by  0.001086
 Step Taken.  Stepsize is  0.300000

                             Maximum     Tolerance    Cnvgd?
         Gradient           0.019355      0.000300      NO
         Displacement       0.233293      0.001200      NO
         Energy change     -0.004923      0.000001      NO


 New Cartesian Coordinates Obtained by Inverse Iteration

 Displacement from previous Coordinates is:  0.251226
 ----------------------------------------------------------------
             Standard Nuclear Orientation (Angstroms)
    I     Atom           X                Y                Z
 ----------------------------------------------------------------
    1      I       1.8784091947    -0.3589107147     0.0000000000
    2      N       0.0929036370     1.7205407581     0.0000000000
    3      N      -1.1654688346     1.6515732202     0.0000000000
    4      Br     -2.4553880955    -0.5036228614     0.0000000000
 ----------------------------------------------------------------
 Molecular Point Group                 Cs    NOp =  2
 Largest Abelian Subgroup              Cs    NOp =  2
 Nuclear Repulsion Energy =   462.3485675129 hartrees
 There are       51 alpha and       51 beta electrons
 Applying Cartesian multipole field
    Component          Value
    ---------          -----
     (2,0,0)        1.00000E-11
     (0,2,0)        2.00000E-11
     (0,0,2)       -3.00000E-11
 Nucleus-field energy     =     0.0000000185 hartrees
 Requested basis set is 6-311++G(d,p)
 There are 55 shells and 154 basis functions
 A cutoff of  1.0D-14 yielded   1189 shell pairs
 There are      9988 function pairs (     11326 Cartesian)
 Smallest overlap matrix eigenvalue = 2.79E-04
 Guess MOs from SCF MO coefficient file

 -----------------------------------------------------------------------
  General SCF calculation program by
  Eric Jon Sundstrom, Paul Horn, Yuezhi Mao, Dmitri Zuev, Alec White,
  David Stuck, Shaama M.S., Shane Yost, Joonho Lee, David Small,
  Daniel Levine, Susi Lehtola, Hugh Burton, Evgeny Epifanovsky
 -----------------------------------------------------------------------
 Hartree-Fock
 using 4 threads for integral computing
 -------------------------------------------------------
 OpenMP Integral computing Module                
 Release: version 2.0, May 2017, Q-Chem Inc. Pleasanton 
 -------------------------------------------------------
 A restricted SCF calculation will be
 performed using DIIS
 SCF converges when DIIS error is below 1.0e-08
 ---------------------------------------
  Cycle       Energy         DIIS error
 ---------------------------------------
    1   -9597.8967653859      2.97e-03  
    2   -9597.9171613732      7.94e-04  
    3   -9597.9198138471      3.57e-04  
    4   -9597.9205179192      1.31e-04  
    5   -9597.9206830876      8.71e-05  
    6   -9597.9207533742      4.91e-05  
    7   -9597.9207801408      2.20e-05  
    8   -9597.9207892573      8.11e-06  
    9   -9597.9207908691      5.41e-06  
   10   -9597.9207916965      3.96e-06  
   11   -9597.9207923954      2.01e-06  
   12   -9597.9207926652      9.59e-07  
   13   -9597.9207927129      6.32e-07  
   14   -9597.9207927386      4.30e-07  
   15   -9597.9207927532      2.00e-07  
   16   -9597.9207927567      7.44e-08  
   17   -9597.9207927571      4.82e-08  
   18   -9597.9207927572      2.52e-08  
   19   -9597.9207927572      1.24e-08  
   20   -9597.9207927573      4.40e-09  Convergence criterion met
 ---------------------------------------
 SCF time:   CPU 27.26s  wall 13.00s 
 SCF   energy in the final basis set =    -9597.9207927573
 Total energy in the final basis set =    -9597.9207927573


 ------------------------------------------------------------------------------

   CCMAN2: suite of methods based on coupled cluster
           and equation of motion theories.

   Components:
   * libvmm-1.3-trunk
     by Evgeny Epifanovsky, Ilya Kaliman.
   * libtensor-2.5-trunk
     by Evgeny Epifanovsky, Michael Wormit, Dmitry Zuev, Sam Manzer, 
        Ilya Kaliman.
   * libcc-2.5-trunk
     by Evgeny Epifanovsky, Arik Landau, Tomasz Kus, Kirill Khistyaev, 
        Dmitry Zuev, Prashant Manohar, Xintian Feng, Anna Krylov, 
        Matthew Goldey, Alec White, Thomas Jagau, Kaushik Nanda, 
        Anastasia Gunina, Alexander Kunitsa, Joonho Lee.

   CCMAN original authors:
   Anna I. Krylov, C. David Sherrill, Steven R. Gwaltney,
   Edward F. C. Byrd (2000)
   Sergey V. Levchenko, Lyudmila V. Slipchenko, Tao Wang,
   Ana-Maria C. Cristian (2003)
   Piotr A. Pieniazek, C. Melania Oana, Evgeny Epifanovsky (2007)
   Prashant Manohar (2009)

 ------------------------------------------------------------------------------


 Allocating and initializing 3808MB of RAM...
 Calculation will run on 4 cores.


 Alpha MOs, Restricted
 -- Occupied --                  
******* -490.04 -180.93 -169.73 -169.73 -169.73  -65.17  -58.53
  1 A'    2 A'    3 A'    4 A'    1 A"    5 A'    6 A'    7 A'                 
-58.527 -58.527 -37.978 -33.168 -33.161 -33.161 -24.352 -24.350
  2 A"    8 A'    9 A'   10 A'    3 A"   11 A'   12 A'    4 A"                 
-24.350 -24.343 -24.343 -15.780 -15.769  -9.847  -7.461  -7.451
 13 A'    5 A"   14 A'   15 A'   16 A'   17 A'   18 A'    6 A"                 
 -7.451  -7.294  -5.530  -5.513  -5.513  -3.201  -3.197  -3.197
 19 A'   20 A'   21 A'    7 A"   22 A'   23 A'    8 A"   24 A'                 
 -3.185  -3.185  -2.453  -2.446  -2.446  -2.427  -2.427  -1.401
  9 A"   25 A'   26 A'   10 A"   27 A'   11 A"   28 A'   29 A'                 
 -0.981  -0.885  -0.834  -0.649  -0.593  -0.588  -0.426  -0.419
 30 A'   31 A'   32 A'   33 A'   34 A'   12 A"   35 A'   13 A"                 
 -0.417  -0.411  -0.342
 14 A"   36 A'   37 A'                                                         
 -- Virtual --                   
 -0.159   0.045   0.048   0.097   0.114   0.116   0.122   0.164
 38 A'   15 A"   39 A'   40 A'   41 A'   16 A"   42 A'   43 A'                 
  0.182   0.183   0.224   0.238   0.250   0.293   0.302   0.315
 17 A"   44 A'   45 A'   46 A'   18 A"   47 A'   48 A'   19 A"                 
  0.332   0.356   0.464   0.520   0.548   0.550   0.565   0.570
 49 A'   50 A'   51 A'   52 A'   20 A"   53 A'   21 A"   54 A'                 
  0.579   0.585   0.637   0.664   0.761   0.781   0.790   0.794
 22 A"   55 A'   56 A'   57 A'   58 A'   23 A"   24 A"   59 A'                 
  0.805   0.861   0.909   0.932   1.008   1.017   1.038   1.170
 60 A'   61 A'   62 A'   25 A"   63 A'   26 A"   64 A'   65 A'                 
  1.276   1.391   1.500   1.527   1.550   1.864   1.897   2.001
 66 A'   67 A'   27 A"   68 A'   69 A'   28 A"   70 A'   29 A"                 
  2.038   2.302   2.305   2.312   2.360   2.454   2.632   2.970
 71 A'   30 A"   72 A'   73 A'   31 A"   74 A'   75 A'   32 A"                 
  2.975   3.298   4.066   4.086   4.299   4.316   4.350   4.440
 76 A'   77 A'   33 A"   78 A'   34 A"   79 A'   80 A'   35 A"                 
  4.442   4.445   4.465   4.541   4.547   4.548   4.553   4.572
 36 A"   81 A'   82 A'   83 A'   37 A"   38 A"   84 A'   85 A'                 
  4.667   4.712   5.225   6.481   6.499   6.502   7.104   8.206
 86 A'   87 A'   88 A'   39 A"   89 A'   90 A'   91 A'   40 A"                 
  8.214   8.236  28.792  29.475  29.489  29.494  29.826  29.830
 92 A'   93 A'   94 A'   41 A"   95 A'   96 A'   42 A"   43 A"                 
 29.832  29.837  29.872  36.476  36.852  49.390 130.535 130.545
 97 A'   98 A'   99 A'  100 A'  101 A'  102 A'   44 A"  103 A'                 
130.553 154.194 293.883 293.890 293.9311028.3071912.109
104 A'  105 A'   45 A"  106 A'  107 A'  108 A'  109 A'                         

 Beta MOs, Restricted
 -- Occupied --                  
******* -490.04 -180.93 -169.73 -169.73 -169.73  -65.17  -58.53
  1 A'    2 A'    3 A'    4 A'    1 A"    5 A'    6 A'    7 A'                 
-58.527 -58.527 -37.978 -33.168 -33.161 -33.161 -24.352 -24.350
  2 A"    8 A'    9 A'   10 A'    3 A"   11 A'   12 A'    4 A"                 
-24.350 -24.343 -24.343 -15.780 -15.769  -9.847  -7.461  -7.451
 13 A'    5 A"   14 A'   15 A'   16 A'   17 A'   18 A'    6 A"                 
 -7.451  -7.294  -5.530  -5.513  -5.513  -3.201  -3.197  -3.197
 19 A'   20 A'   21 A'    7 A"   22 A'   23 A'    8 A"   24 A'                 
 -3.185  -3.185  -2.453  -2.446  -2.446  -2.427  -2.427  -1.401
  9 A"   25 A'   26 A'   10 A"   27 A'   11 A"   28 A'   29 A'                 
 -0.981  -0.885  -0.834  -0.649  -0.593  -0.588  -0.426  -0.419
 30 A'   31 A'   32 A'   33 A'   34 A'   12 A"   35 A'   13 A"                 
 -0.417  -0.411  -0.342
 14 A"   36 A'   37 A'                                                         
 -- Virtual --                   
 -0.159   0.045   0.048   0.097   0.114   0.116   0.122   0.164
 38 A'   15 A"   39 A'   40 A'   41 A'   16 A"   42 A'   43 A'                 
  0.182   0.183   0.224   0.238   0.250   0.293   0.302   0.315
 17 A"   44 A'   45 A'   46 A'   18 A"   47 A'   48 A'   19 A"                 
  0.332   0.356   0.464   0.520   0.548   0.550   0.565   0.570
 49 A'   50 A'   51 A'   52 A'   20 A"   53 A'   21 A"   54 A'                 
  0.579   0.585   0.637   0.664   0.761   0.781   0.790   0.794
 22 A"   55 A'   56 A'   57 A'   58 A'   23 A"   24 A"   59 A'                 
  0.805   0.861   0.909   0.932   1.008   1.017   1.038   1.170
 60 A'   61 A'   62 A'   25 A"   63 A'   26 A"   64 A'   65 A'                 
  1.276   1.391   1.500   1.527   1.550   1.864   1.897   2.001
 66 A'   67 A'   27 A"   68 A'   69 A'   28 A"   70 A'   29 A"                 
  2.038   2.302   2.305   2.312   2.360   2.454   2.632   2.970
 71 A'   30 A"   72 A'   73 A'   31 A"   74 A'   75 A'   32 A"                 
  2.975   3.298   4.066   4.086   4.299   4.316   4.350   4.440
 76 A'   77 A'   33 A"   78 A'   34 A"   79 A'   80 A'   35 A"                 
  4.442   4.445   4.465   4.541   4.547   4.548   4.553   4.572
 36 A"   81 A'   82 A'   83 A'   37 A"   38 A"   84 A'   85 A'                 
  4.667   4.712   5.225   6.481   6.499   6.502   7.104   8.206
 86 A'   87 A'   88 A'   39 A"   89 A'   90 A'   91 A'   40 A"                 
  8.214   8.236  28.792  29.475  29.489  29.494  29.826  29.830
 92 A'   93 A'   94 A'   41 A"   95 A'   96 A'   42 A"   43 A"                 
 29.832  29.837  29.872  36.476  36.852  49.390 130.535 130.545
 97 A'   98 A'   99 A'  100 A'  101 A'  102 A'   44 A"  103 A'                 
130.553 154.194 293.883 293.890 293.9311028.3071912.109
104 A'  105 A'   45 A"  106 A'  107 A'  108 A'  109 A'                         

 Occupation and symmetry of molecular orbitals

 Point group: Cs (2 irreducible representations).

                           A'   A"    All 
 ------------------------------------------
 All molecular orbitals:
  - Alpha                  109  45    154 
  - Beta                   109  45    154 
 ------------------------------------------
 Alpha orbitals:
  - Frozen occupied        22   7     29  
  - Active occupied        15   7     22  
  - Active virtual         72   31    103 
  - Frozen virtual         0    0     0   
 ------------------------------------------
 Beta orbitals:
  - Frozen occupied        22   7     29  
  - Active occupied        15   7     22  
  - Active virtual         72   31    103 
  - Frozen virtual         0    0     0   
 ------------------------------------------

 Import integrals:   CPU 0.00 s  wall 0.00 s

 Import integrals:   CPU 102.00 s  wall 78.01 s

 MP2 amplitudes:   CPU 0.28 s  wall 0.81 s

Running a double precision version
           CCSD T amplitudes will be solved using DIIS.

           Start     Size      MaxIter   EConv     TConv     
           3         7         100       1.00e-07  1.00e-05  
 ------------------------------------------------------------------------------
           Energy (a.u.)   Ediff      Tdiff       Comment
 ------------------------------------------------------------------------------
         -9598.83335154                           
     1   -9598.75869145   7.47e-02   9.04e-01     
     2   -9598.82034812   6.17e-02   7.77e-02     
     3   -9598.80143527   1.89e-02   1.04e-01     
     4   -9598.81297250   1.15e-02   1.02e-01     Switched to DIIS steps.
     5   -9598.81617319   3.20e-03   3.48e-02     
     6   -9598.81742358   1.25e-03   3.32e-02     
     7   -9598.81717232   2.51e-04   2.83e-03     
     8   -9598.81728311   1.11e-04   2.60e-03     
     9   -9598.81746703   1.84e-04   1.11e-03     
    10   -9598.81742408   4.30e-05   9.84e-04     
    11   -9598.81747808   5.40e-05   1.42e-03     
    12   -9598.81753242   5.43e-05   7.94e-04     
    13   -9598.81748258   4.98e-05   6.35e-04     
    14   -9598.81751468   3.21e-05   4.81e-04     
    15   -9598.81752270   8.02e-06   7.89e-05     
    16   -9598.81752449   1.79e-06   5.83e-05     
    17   -9598.81752524   7.50e-07   3.09e-05     
    18   -9598.81752279   2.45e-06   4.33e-05     
    19   -9598.81752037   2.43e-06   5.95e-05     
    20   -9598.81752177   1.41e-06   3.91e-05     
    21   -9598.81752235   5.74e-07   1.74e-05     
    22   -9598.81752306   7.11e-07   1.25e-05     
    23   -9598.81752371   6.45e-07   1.04e-05     
    24   -9598.81752344   2.61e-07   1.41e-05     
    25   -9598.81752289   5.55e-07   9.11e-06     
    26   -9598.81752266   2.25e-07   4.93e-06     
    27   -9598.81752238   2.82e-07   3.83e-06     
    28   -9598.81752249   1.10e-07   1.30e-06     
    29   -9598.81752248   8.45e-09   7.53e-07     
 ------------------------------------------------------------------------------
         -9598.81752248                           CCSD T converged.

End of double precision
 SCF energy                 = -9597.92079276
 MP2 energy                 = -9598.83335154
 CCSD correlation energy     =    -0.89672973
 CCSD total energy           = -9598.81752248

 CCSD  T1^2 = 0.0637  T2^2 = 0.5214  Leading amplitudes:

 Amplitude    Orbitals with energies
 -0.0986       37 (A') A                 ->    38 (A') A                  
              -0.3419                         -0.1589                     
 -0.0986       37 (A') B                 ->    38 (A') B                  
              -0.3419                         -0.1589                     
  0.0738       35 (A') A                 ->    38 (A') A                  
              -0.4257                         -0.1589                     
  0.0738       35 (A') B                 ->    38 (A') B                  
              -0.4257                         -0.1589                     

 Amplitude    Orbitals with energies
 -0.4484       37 (A') A     37 (A') B   ->    38 (A') A     38 (A') B    
              -0.3419       -0.3419           -0.1589       -0.1589       
  0.4484       37 (A') A     37 (A') B   ->    38 (A') B     38 (A') A    
              -0.3419       -0.3419           -0.1589       -0.1589       
  0.4484       37 (A') B     37 (A') A   ->    38 (A') A     38 (A') B    
              -0.3419       -0.3419           -0.1589       -0.1589       
 -0.4484       37 (A') B     37 (A') A   ->    38 (A') B     38 (A') A    
              -0.3419       -0.3419           -0.1589       -0.1589       
 -0.1241       12 (A") A     12 (A") B   ->    15 (A") A     15 (A") B    
              -0.5883       -0.5883            0.0446        0.0446       
  0.1241       12 (A") A     12 (A") B   ->    15 (A") B     15 (A") A    
              -0.5883       -0.5883            0.0446        0.0446       
  0.1241       12 (A") B     12 (A") A   ->    15 (A") A     15 (A") B    
              -0.5883       -0.5883            0.0446        0.0446       
 -0.1241       12 (A") B     12 (A") A   ->    15 (A") B     15 (A") A    
              -0.5883       -0.5883            0.0446        0.0446       

 Computing CCSD intemediates for later calculations in double precision
 Finished.

Running a double precision version
           CCSD Lambda amplitudes will be solved using DIIS.
           Start     Size      MaxIter   EConv     LConv     
           3         7         100       1.00e-07  1.00e-05  
 ------------------------------------------------------------------------------
            Enorm      Ldiff       Comment
 ------------------------------------------------------------------------------
     1     3.02e-01   2.08e-01     
     2     1.10e-01   2.50e-02     
     3     8.78e-02   2.54e-02     
     4     2.21e-02   1.25e-03     Switched to DIIS steps.
     5     1.18e-02   2.79e-04     
     6     3.16e-03   5.15e-03     
     7     1.70e-03   5.15e-04     
     8     1.02e-03   4.35e-04     
     9     7.39e-04   1.33e-04     
    10     6.17e-04   9.02e-05     
    11     4.25e-04   1.59e-04     
    12     2.83e-04   1.24e-04     
    13     1.42e-04   1.31e-04     
    14     8.45e-05   1.97e-05     
    15     5.30e-05   1.36e-05     
    16     3.29e-05   5.07e-06     
    17     2.36e-05   2.14e-06     
    18     2.04e-05   1.39e-06     
    19     1.69e-05   1.14e-06     
    20     1.34e-05   1.17e-06     
    21     8.03e-06   2.27e-06     
    22     5.03e-06   1.73e-06     
    23     3.20e-06   8.44e-07     
    24     2.40e-06   3.13e-07     
    25     1.86e-06   2.20e-07     
    26     1.51e-06   5.69e-08     
    27     1.16e-06   3.25e-07     
    28     7.89e-07   2.24e-07     
    29     4.91e-07   2.46e-07     
    30     2.31e-07   1.34e-07     
    31     1.31e-07   3.05e-08     
    32     7.59e-08   2.68e-08     
 ------------------------------------------------------------------------------
                                   CCSD Lambda converged.

 Computing density matrices in double precision...
           Orbital response amplitudes will be solved using DIIS.
           Start     Size      MaxIter   EConv     LConv     
           3         7         100       1.00e-06  1.00e-06  
 ------------------------------------------------------------------------------
            Enorm      Ldiff       Comment
 ------------------------------------------------------------------------------
     1     2.12e-01   9.49e-02     
     2     1.30e+00   9.62e-01     
     3     8.28e+00   6.00e+00     
     4     2.21e-01   6.98e+00     Switched to DIIS steps.
     5     6.67e-02   9.43e-02     
     6     2.38e-02   2.00e-02     
     7     2.09e-02   1.00e-03     
     8     7.86e-03   5.58e-03     
     9     6.22e-04   2.09e-03     
    10     7.47e-04   4.11e-04     
    11     1.34e-04   1.46e-04     
    12     7.05e-05   4.20e-06     
    13     1.04e-04   2.24e-05     
    14     2.83e-05   2.51e-05     
    15     2.40e-05   1.95e-06     
    16     1.12e-05   4.67e-06     
    17     2.41e-06   2.45e-06     
    18     4.01e-06   1.28e-06     
    19     4.38e-06   2.68e-07     
    20     1.51e-06   3.50e-07     
    21     1.39e-06   2.49e-07     
    22     3.25e-07   1.25e-08     
 ------------------------------------------------------------------------------
                                   Orbital response converged.

 Computing density matrices... Done.
 CCSD calculation:   CPU 2709.79 s  wall 1481.54 s

Current path: /canmo/ccsd/grad/
/g1_bb_aa
/g1_bb_bb
/g1_o1o1
/g1_o1o2
/g1_o1v1
/g1_o2v1
/g1_v1v1
/g1p_bb_aa
/g1p_bb_bb
/g1s_bb_aa
/g1s_bb_bb
/g2_o1o1o1o1
/g2_o1o1o1v1
/g2_o1o1v1v1
/g2_o1v1o1v1
/g2_o1v1v1v1
/g2_v1v1v1v1
/w_bb_aa
/w_bb_bb
 Transferring MO TPDM to AO TPDM
 Transferring g2_o1o1o1o1
 Transferring g2_o1o1o1v1
 Transferring g2_o1o1v1v1
 Transferring g2_o1v1o1v1
 Transferring g2_o1v1v1v1
 Transferring g2_v1v1v1v1
 Adding separable TPDM
 Computing TPDM gradient
 --------------------------------------------------------
 2e gradient
  Atom          X               Y               Z
 --------------------------------------------------------
    1        -42.613404       13.591158       -0.000000  
    2        -17.641301      -15.616149        0.000000  
    3         23.110133      -11.741074        0.000000  
    4         37.144572       13.766066       -0.000000  
 --------------------------------------------------------
 --------------------------------------------------------
 Final gradient
  Atom          X               Y               Z
 --------------------------------------------------------
    1        -42.613404       13.591158       -0.000000  
    2        -17.641301      -15.616149        0.000000  
    3         23.110133      -11.741074        0.000000  
    4         37.144572       13.766066       -0.000000  
 --------------------------------------------------------
 Analytic gradient from two-electron contribution:   CPU 1643.68 s  wall 762.98 s

 Total ccman2 time:   CPU 4463.32 s  wall 2339.26 s


 --------------------------------------------------------------
             Orbital Energies (a.u.) and Symmetries
 --------------------------------------------------------------

 Alpha MOs, Restricted
 -- Occupied --                  
******* -490.04 -180.93 -169.73 -169.73  -65.17  -58.53  -58.53
  1 A'    2 A'    3 A'    4 A'    5 A'    6 A'    7 A'    8 A'                 
-37.978 -33.168 -33.161 -24.352 -24.350 -24.343 -15.780 -15.769
  9 A'   10 A'   11 A'   12 A'   13 A'   14 A'   15 A'   16 A'                 
 -9.847  -7.461  -7.451  -7.294  -5.530  -5.513-169.731 -58.527
 17 A'   18 A'   19 A'   20 A'   21 A'   22 A'    1 A"    2 A"                 
-33.161 -24.350 -24.343  -7.451  -5.513  -3.201  -3.197  -3.185
  3 A"    4 A"    5 A"    6 A"    7 A"   23 A'   24 A'   25 A'                 
 -2.453  -2.446  -2.427  -1.401  -0.981  -0.885  -0.834  -0.649
 26 A'   27 A'   28 A'   29 A'   30 A'   31 A'   32 A'   33 A'                 
 -0.593  -0.426  -0.411  -0.342  -3.197  -3.185  -2.446  -2.427
 34 A'   35 A'   36 A'   37 A'    8 A"    9 A"   10 A"   11 A"                 
 -0.588  -0.419  -0.417
 12 A"   13 A"   14 A"                                                         
 -- Virtual --                   
 -0.159   0.048   0.097   0.114   0.122   0.164   0.183   0.224
 38 A'   39 A'   40 A'   41 A'   42 A'   43 A'   44 A'   45 A'                 
  0.238   0.293   0.302   0.332   0.356   0.464   0.520   0.550
 46 A'   47 A'   48 A'   49 A'   50 A'   51 A'   52 A'   53 A'                 
  0.570   0.585   0.637   0.664   0.761   0.794   0.805   0.861
 54 A'   55 A'   56 A'   57 A'   58 A'   59 A'   60 A'   61 A'                 
  0.909   1.008   1.038   1.170   1.276   1.391   1.527   1.550
 62 A'   63 A'   64 A'   65 A'   66 A'   67 A'   68 A'   69 A'                 
  1.897   2.038   2.305   2.312   2.454   2.632   2.975   3.298
 70 A'   71 A'   72 A'   73 A'   74 A'   75 A'   76 A'   77 A'                 
  4.086   4.316   4.350   4.445   4.465   4.541   4.553   4.572
 78 A'   79 A'   80 A'   81 A'   82 A'   83 A'   84 A'   85 A'                 
  4.667   4.712   5.225   6.499   6.502   7.104   8.214   8.236
 86 A'   87 A'   88 A'   89 A'   90 A'   91 A'   92 A'   93 A'                 
 28.792  29.489  29.494  29.832  29.837  29.872  36.476  36.852
 94 A'   95 A'   96 A'   97 A'   98 A'   99 A'  100 A'  101 A'                 
 49.390 130.545 130.553 154.194 293.890 293.9311028.3071912.109
102 A'  103 A'  104 A'  105 A'  106 A'  107 A'  108 A'  109 A'                 
  0.045   0.116   0.182   0.250   0.315   0.548   0.565   0.579
 15 A"   16 A"   17 A"   18 A"   19 A"   20 A"   21 A"   22 A"                 
  0.781   0.790   0.932   1.017   1.500   1.864   2.001   2.302
 23 A"   24 A"   25 A"   26 A"   27 A"   28 A"   29 A"   30 A"                 
  2.360   2.970   4.066   4.299   4.440   4.442   4.547   4.548
 31 A"   32 A"   33 A"   34 A"   35 A"   36 A"   37 A"   38 A"                 
  6.481   8.206  29.475  29.826  29.830 130.535 293.883
 39 A"   40 A"   41 A"   42 A"   43 A"   44 A"   45 A"                         

 Beta MOs, Restricted
 -- Occupied --                  
******* -490.04 -180.93 -169.73 -169.73  -65.17  -58.53  -58.53
  1 A'    2 A'    3 A'    4 A'    5 A'    6 A'    7 A'    8 A'                 
-37.978 -33.168 -33.161 -24.352 -24.350 -24.343 -15.780 -15.769
  9 A'   10 A'   11 A'   12 A'   13 A'   14 A'   15 A'   16 A'                 
 -9.847  -7.461  -7.451  -7.294  -5.530  -5.513-169.731 -58.527
 17 A'   18 A'   19 A'   20 A'   21 A'   22 A'    1 A"    2 A"                 
-33.161 -24.350 -24.343  -7.451  -5.513  -3.201  -3.197  -3.185
  3 A"    4 A"    5 A"    6 A"    7 A"   23 A'   24 A'   25 A'                 
 -2.453  -2.446  -2.427  -1.401  -0.981  -0.885  -0.834  -0.649
 26 A'   27 A'   28 A'   29 A'   30 A'   31 A'   32 A'   33 A'                 
 -0.593  -0.426  -0.411  -0.342  -3.197  -3.185  -2.446  -2.427
 34 A'   35 A'   36 A'   37 A'    8 A"    9 A"   10 A"   11 A"                 
 -0.588  -0.419  -0.417
 12 A"   13 A"   14 A"                                                         
 -- Virtual --                   
 -0.159   0.048   0.097   0.114   0.122   0.164   0.183   0.224
 38 A'   39 A'   40 A'   41 A'   42 A'   43 A'   44 A'   45 A'                 
  0.238   0.293   0.302   0.332   0.356   0.464   0.520   0.550
 46 A'   47 A'   48 A'   49 A'   50 A'   51 A'   52 A'   53 A'                 
  0.570   0.585   0.637   0.664   0.761   0.794   0.805   0.861
 54 A'   55 A'   56 A'   57 A'   58 A'   59 A'   60 A'   61 A'                 
  0.909   1.008   1.038   1.170   1.276   1.391   1.527   1.550
 62 A'   63 A'   64 A'   65 A'   66 A'   67 A'   68 A'   69 A'                 
  1.897   2.038   2.305   2.312   2.454   2.632   2.975   3.298
 70 A'   71 A'   72 A'   73 A'   74 A'   75 A'   76 A'   77 A'                 
  4.086   4.316   4.350   4.445   4.465   4.541   4.553   4.572
 78 A'   79 A'   80 A'   81 A'   82 A'   83 A'   84 A'   85 A'                 
  4.667   4.712   5.225   6.499   6.502   7.104   8.214   8.236
 86 A'   87 A'   88 A'   89 A'   90 A'   91 A'   92 A'   93 A'                 
 28.792  29.489  29.494  29.832  29.837  29.872  36.476  36.852
 94 A'   95 A'   96 A'   97 A'   98 A'   99 A'  100 A'  101 A'                 
 49.390 130.545 130.553 154.194 293.890 293.9311028.3071912.109
102 A'  103 A'  104 A'  105 A'  106 A'  107 A'  108 A'  109 A'                 
  0.045   0.116   0.182   0.250   0.315   0.548   0.565   0.579
 15 A"   16 A"   17 A"   18 A"   19 A"   20 A"   21 A"   22 A"                 
  0.781   0.790   0.932   1.017   1.500   1.864   2.001   2.302
 23 A"   24 A"   25 A"   26 A"   27 A"   28 A"   29 A"   30 A"                 
  2.360   2.970   4.066   4.299   4.440   4.442   4.547   4.548
 31 A"   32 A"   33 A"   34 A"   35 A"   36 A"   37 A"   38 A"                 
  6.481   8.206  29.475  29.826  29.830 130.535 293.883
 39 A"   40 A"   41 A"   42 A"   43 A"   44 A"   45 A"                         
 --------------------------------------------------------------

          Ground-State Mulliken Net Atomic Charges

     Atom                 Charge (a.u.)
  ----------------------------------------
      1 I                     0.007161
      2 N                     0.013764
      3 N                     0.033926
      4 Br                   -0.054850
  ----------------------------------------
  Sum of atomic charges =    -0.000000

 -----------------------------------------------------------------
                    Cartesian Multipole Moments
 -----------------------------------------------------------------
    Charge (ESU x 10^10)
                 0.0000
    Dipole Moment (Debye)
         X       0.3271      Y       0.2688      Z      -0.0000
       Tot       0.4233
    Quadrupole Moments (Debye-Ang)
        XX     -60.0121     XY      -1.2499     YY     -55.2385
        XZ      -0.0000     YZ       0.0000     ZZ     -59.5358
    Octopole Moments (Debye-Ang^2)
       XXX       0.7455    XXY     -11.2217    XYY      -3.5253
       YYY       0.5439    XXZ      -0.0000    XYZ      -0.0000
       YYZ      -0.0000    XZZ      -2.7974    YZZ       2.6082
       ZZZ      -0.0000
    Hexadecapole Moments (Debye-Ang^3)
      XXXX   -1408.3652   XXXY      14.2909   XXYY    -262.6520
      XYYY      18.2071   YYYY    -298.0707   XXXZ      -0.0000
      XXYZ       0.0000   XYYZ       0.0000   YYYZ       0.0000
      XXZZ    -253.7629   XYZZ       4.9017   YYZZ     -62.8469
      XZZZ       0.0000   YZZZ       0.0000   ZZZZ     -77.7949
 -----------------------------------------------------------------
 DrvMan completing analytic gradient of the correlated energy
 Correlated dipole moment
            1
    1   0.1286804
    2   0.1057467
    3  -0.0000000
 Energy read as -9598.817522484
 Full Analytical Gradient: (in a.u., or Hartree/Bohr)
             1             2             3             4
    1   -0.00023437    0.23154380   -0.23188951    0.00058008
    2    0.00008993    0.01233308   -0.01289203    0.00046903
    3    0.00000000   -0.00000000    0.00000000   -0.00000000
 Gradient time:  CPU 0.37 s  wall 7.47 s
 Geometry Optimization Parameters
   NAtoms,    NIC,     NZ,  NCons,   NDum,   NFix, NCnnct, MaxDiis
        4      14       4       0       0       0       0       0

 Cartesian Hessian Update
 Hessian Updated using BFGS Update


** GEOMETRY OPTIMIZATION IN DELOCALIZED INTERNAL COORDINATES **
   Searching for a Minimum

   Optimization Cycle:   8

                       Coordinates (Angstroms)
     ATOM                X               Y               Z
      1  I         1.8784091947   -0.3589107147    0.0000000000
      2  N         0.0929036370    1.7205407581    0.0000000000
      3  N        -1.1654688346    1.6515732202    0.0000000000
      4  Br       -2.4553880955   -0.5036228614    0.0000000000
   Point Group: cs    Number of degrees of freedom:     5


   Energy is  -9598.817522484

 Hessian Updated using BFGS Update

  5 Hessian modes will be used to form the next step
  Hessian Eigenvalues:
     0.000156    0.088118    0.249614    0.269902    0.859273

 Minimum Search - Taking Simple RFO Step
 Searching for Lamda that Minimizes Along All modes
 Value Taken    Lamda =  -0.06374774
 Calculated Step too Large.  Step scaled by  0.815788
 Step Taken.  Stepsize is  0.300000

                             Maximum     Tolerance    Cnvgd?
         Gradient           0.165093      0.000300      NO
         Displacement       0.295189      0.001200      NO
         Energy change      0.039845      0.000001      NO


 New Cartesian Coordinates Obtained by Inverse Iteration

 Displacement from previous Coordinates is:  0.277794
 ----------------------------------------------------------------
             Standard Nuclear Orientation (Angstroms)
    I     Atom           X                Y                Z
 ----------------------------------------------------------------
    1      I       1.9603196987    -0.3448649795     0.0000000000
    2      N       0.0360960235     1.7065852160     0.0000000000
    3      N      -1.1042118553     1.6455840748     0.0000000000
    4      Br     -2.5417479652    -0.4977239090     0.0000000000
 ----------------------------------------------------------------
 Molecular Point Group                 Cs    NOp =  2
 Largest Abelian Subgroup              Cs    NOp =  2
 Nuclear Repulsion Energy =   452.6063334463 hartrees
 There are       51 alpha and       51 beta electrons
 Applying Cartesian multipole field
    Component          Value
    ---------          -----
     (2,0,0)        1.00000E-11
     (0,2,0)        2.00000E-11
     (0,0,2)       -3.00000E-11
 Nucleus-field energy     =     0.0000000195 hartrees
 Requested basis set is 6-311++G(d,p)
 There are 55 shells and 154 basis functions
 A cutoff of  1.0D-14 yielded   1183 shell pairs
 There are      9932 function pairs (     11263 Cartesian)
 Smallest overlap matrix eigenvalue = 1.52E-04
 Guess MOs from SCF MO coefficient file

 -----------------------------------------------------------------------
  General SCF calculation program by
  Eric Jon Sundstrom, Paul Horn, Yuezhi Mao, Dmitri Zuev, Alec White,
  David Stuck, Shaama M.S., Shane Yost, Joonho Lee, David Small,
  Daniel Levine, Susi Lehtola, Hugh Burton, Evgeny Epifanovsky
 -----------------------------------------------------------------------
 Hartree-Fock
 using 4 threads for integral computing
 -------------------------------------------------------
 OpenMP Integral computing Module                
 Release: version 2.0, May 2017, Q-Chem Inc. Pleasanton 
 -------------------------------------------------------
 A restricted SCF calculation will be
 performed using DIIS
 SCF converges when DIIS error is below 1.0e-08
 ---------------------------------------
  Cycle       Energy         DIIS error
 ---------------------------------------
    1   -9597.9529149326      2.22e-03  
    2   -9597.9675036685      6.33e-04  
    3   -9597.9697332866      2.75e-04  
    4   -9597.9703859703      1.14e-04  
    5   -9597.9705525669      6.54e-05  
    6   -9597.9705920781      3.97e-05  
    7   -9597.9706017080      1.86e-05  
    8   -9597.9706043481      5.43e-06  
    9   -9597.9706050583      3.60e-06  
   10   -9597.9706056899      2.77e-06  
   11   -9597.9706061062      2.12e-06  
   12   -9597.9706064919      1.57e-06  
   13   -9597.9706067642      1.06e-06  
   14   -9597.9706069429      4.45e-07  
   15   -9597.9706069626      1.01e-07  
   16   -9597.9706069629      3.49e-08  
   17   -9597.9706069628      1.77e-08  
   18   -9597.9706069628      5.95e-09  Convergence criterion met
 ---------------------------------------
 SCF time:   CPU 24.58s  wall 12.00s 
 SCF   energy in the final basis set =    -9597.9706069628
 Total energy in the final basis set =    -9597.9706069628


 ------------------------------------------------------------------------------

   CCMAN2: suite of methods based on coupled cluster
           and equation of motion theories.

   Components:
   * libvmm-1.3-trunk
     by Evgeny Epifanovsky, Ilya Kaliman.
   * libtensor-2.5-trunk
     by Evgeny Epifanovsky, Michael Wormit, Dmitry Zuev, Sam Manzer, 
        Ilya Kaliman.
   * libcc-2.5-trunk
     by Evgeny Epifanovsky, Arik Landau, Tomasz Kus, Kirill Khistyaev, 
        Dmitry Zuev, Prashant Manohar, Xintian Feng, Anna Krylov, 
        Matthew Goldey, Alec White, Thomas Jagau, Kaushik Nanda, 
        Anastasia Gunina, Alexander Kunitsa, Joonho Lee.

   CCMAN original authors:
   Anna I. Krylov, C. David Sherrill, Steven R. Gwaltney,
   Edward F. C. Byrd (2000)
   Sergey V. Levchenko, Lyudmila V. Slipchenko, Tao Wang,
   Ana-Maria C. Cristian (2003)
   Piotr A. Pieniazek, C. Melania Oana, Evgeny Epifanovsky (2007)
   Prashant Manohar (2009)

 ------------------------------------------------------------------------------


 Allocating and initializing 3808MB of RAM...
 Calculation will run on 4 cores.


 Alpha MOs, Restricted
 -- Occupied --                  
******* -490.03 -180.93 -169.73 -169.73 -169.73  -65.16  -58.52
  1 A'    2 A'    3 A'    4 A'    1 A"    5 A'    6 A'    7 A'                 
-58.522 -58.522 -37.978 -33.168 -33.161 -33.161 -24.352 -24.350
  2 A"    8 A'    9 A'   10 A'    3 A"   11 A'   12 A'    4 A"                 
-24.350 -24.343 -24.343 -15.747 -15.739  -9.842  -7.456  -7.446
 13 A'    5 A"   14 A'   15 A'   16 A'   17 A'   18 A'    6 A"                 
 -7.446  -7.294  -5.530  -5.513  -5.513  -3.196  -3.192  -3.192
 19 A'   20 A'   21 A'    7 A"   22 A'   23 A'    8 A"   24 A'                 
 -3.180  -3.180  -2.453  -2.446  -2.446  -2.427  -2.427  -1.484
  9 A"   25 A'   26 A'   10 A"   27 A'   11 A"   28 A'   29 A'                 
 -0.974  -0.869  -0.820  -0.666  -0.635  -0.634  -0.422  -0.418
 30 A'   31 A'   32 A'   33 A'   34 A'   12 A"   35 A'   13 A"                 
 -0.416  -0.411  -0.327
 14 A"   36 A'   37 A'                                                         
 -- Virtual --                   
 -0.176   0.087   0.087   0.099   0.116   0.116   0.124   0.168
 38 A'   39 A'   15 A"   40 A'   41 A'   16 A"   42 A'   43 A'                 
  0.177   0.182   0.224   0.241   0.260   0.294   0.305   0.314
 17 A"   44 A'   45 A'   46 A'   18 A"   47 A'   48 A'   19 A"                 
  0.332   0.355   0.471   0.534   0.547   0.567   0.574   0.581
 49 A'   50 A'   51 A'   52 A'   20 A"   21 A"   53 A'   22 A"                 
  0.583   0.598   0.648   0.680   0.765   0.787   0.793   0.795
 54 A'   55 A'   56 A'   57 A'   58 A'   23 A"   59 A'   24 A"                 
  0.817   0.855   0.889   0.910   0.993   1.026   1.096   1.171
 60 A'   61 A'   62 A'   25 A"   63 A'   26 A"   64 A'   65 A'                 
  1.298   1.412   1.499   1.526   1.553   1.933   1.941   1.947
 66 A'   67 A'   27 A"   68 A'   69 A'   28 A"   70 A'   29 A"                 
  1.989   2.307   2.314   2.329   2.430   2.480   2.779   3.127
 71 A'   30 A"   72 A'   73 A'   31 A"   74 A'   75 A'   32 A"                 
  3.134   3.455   4.095   4.114   4.358   4.363   4.440   4.442
 76 A'   77 A'   33 A"   78 A'   34 A"   79 A'   35 A"   36 A"                 
  4.444   4.456   4.512   4.551   4.553   4.556   4.566   4.626
 80 A'   81 A'   82 A'   37 A"   38 A"   83 A'   84 A'   85 A'                 
  4.664   4.711   5.095   6.480   6.496   6.497   7.105   8.211
 86 A'   87 A'   88 A'   39 A"   89 A'   90 A'   91 A'   40 A"                 
  8.217   8.237  28.786  29.474  29.486  29.492  29.826  29.830
 92 A'   93 A'   94 A'   41 A"   95 A'   96 A'   42 A"   43 A"                 
 29.831  29.837  29.868  36.451  37.381  49.393 130.534 130.543
 97 A'   98 A'   99 A'  100 A'  101 A'  102 A'   44 A"  103 A'                 
130.552 154.189 293.888 293.894 293.9341028.3091912.104
104 A'  105 A'   45 A"  106 A'  107 A'  108 A'  109 A'                         

 Beta MOs, Restricted
 -- Occupied --                  
******* -490.03 -180.93 -169.73 -169.73 -169.73  -65.16  -58.52
  1 A'    2 A'    3 A'    4 A'    1 A"    5 A'    6 A'    7 A'                 
-58.522 -58.522 -37.978 -33.168 -33.161 -33.161 -24.352 -24.350
  2 A"    8 A'    9 A'   10 A'    3 A"   11 A'   12 A'    4 A"                 
-24.350 -24.343 -24.343 -15.747 -15.739  -9.842  -7.456  -7.446
 13 A'    5 A"   14 A'   15 A'   16 A'   17 A'   18 A'    6 A"                 
 -7.446  -7.294  -5.530  -5.513  -5.513  -3.196  -3.192  -3.192
 19 A'   20 A'   21 A'    7 A"   22 A'   23 A'    8 A"   24 A'                 
 -3.180  -3.180  -2.453  -2.446  -2.446  -2.427  -2.427  -1.484
  9 A"   25 A'   26 A'   10 A"   27 A'   11 A"   28 A'   29 A'                 
 -0.974  -0.869  -0.820  -0.666  -0.635  -0.634  -0.422  -0.418
 30 A'   31 A'   32 A'   33 A'   34 A'   12 A"   35 A'   13 A"                 
 -0.416  -0.411  -0.327
 14 A"   36 A'   37 A'                                                         
 -- Virtual --                   
 -0.176   0.087   0.087   0.099   0.116   0.116   0.124   0.168
 38 A'   39 A'   15 A"   40 A'   41 A'   16 A"   42 A'   43 A'                 
  0.177   0.182   0.224   0.241   0.260   0.294   0.305   0.314
 17 A"   44 A'   45 A'   46 A'   18 A"   47 A'   48 A'   19 A"                 
  0.332   0.355   0.471   0.534   0.547   0.567   0.574   0.581
 49 A'   50 A'   51 A'   52 A'   20 A"   21 A"   53 A'   22 A"                 
  0.583   0.598   0.648   0.680   0.765   0.787   0.793   0.795
 54 A'   55 A'   56 A'   57 A'   58 A'   23 A"   59 A'   24 A"                 
  0.817   0.855   0.889   0.910   0.993   1.026   1.096   1.171
 60 A'   61 A'   62 A'   25 A"   63 A'   26 A"   64 A'   65 A'                 
  1.298   1.412   1.499   1.526   1.553   1.933   1.941   1.947
 66 A'   67 A'   27 A"   68 A'   69 A'   28 A"   70 A'   29 A"                 
  1.989   2.307   2.314   2.329   2.430   2.480   2.779   3.127
 71 A'   30 A"   72 A'   73 A'   31 A"   74 A'   75 A'   32 A"                 
  3.134   3.455   4.095   4.114   4.358   4.363   4.440   4.442
 76 A'   77 A'   33 A"   78 A'   34 A"   79 A'   35 A"   36 A"                 
  4.444   4.456   4.512   4.551   4.553   4.556   4.566   4.626
 80 A'   81 A'   82 A'   37 A"   38 A"   83 A'   84 A'   85 A'                 
  4.664   4.711   5.095   6.480   6.496   6.497   7.105   8.211
 86 A'   87 A'   88 A'   39 A"   89 A'   90 A'   91 A'   40 A"                 
  8.217   8.237  28.786  29.474  29.486  29.492  29.826  29.830
 92 A'   93 A'   94 A'   41 A"   95 A'   96 A'   42 A"   43 A"                 
 29.831  29.837  29.868  36.451  37.381  49.393 130.534 130.543
 97 A'   98 A'   99 A'  100 A'  101 A'  102 A'   44 A"  103 A'                 
130.552 154.189 293.888 293.894 293.9341028.3091912.104
104 A'  105 A'   45 A"  106 A'  107 A'  108 A'  109 A'                         

 Occupation and symmetry of molecular orbitals

 Point group: Cs (2 irreducible representations).

                           A'   A"    All 
 ------------------------------------------
 All molecular orbitals:
  - Alpha                  109  45    154 
  - Beta                   109  45    154 
 ------------------------------------------
 Alpha orbitals:
  - Frozen occupied        22   7     29  
  - Active occupied        15   7     22  
  - Active virtual         72   31    103 
  - Frozen virtual         0    0     0   
 ------------------------------------------
 Beta orbitals:
  - Frozen occupied        22   7     29  
  - Active occupied        15   7     22  
  - Active virtual         72   31    103 
  - Frozen virtual         0    0     0   
 ------------------------------------------

 Import integrals:   CPU 0.00 s  wall 0.01 s

 Import integrals:   CPU 102.14 s  wall 71.10 s

 MP2 amplitudes:   CPU 0.27 s  wall 0.39 s

Running a double precision version
           CCSD T amplitudes will be solved using DIIS.

           Start     Size      MaxIter   EConv     TConv     
           3         7         100       1.00e-07  1.00e-05  
 ------------------------------------------------------------------------------
           Energy (a.u.)   Ediff      Tdiff       Comment
 ------------------------------------------------------------------------------
         -9598.86980873                           
     1   -9598.80083234   6.90e-02   9.49e-01     
     2   -9598.86400699   6.32e-02   4.79e-02     
     3   -9598.83111512   3.29e-02   7.73e-03     
     4   -9598.85420392   2.31e-02   3.47e-01     Switched to DIIS steps.
     5   -9598.85713319   2.93e-03   4.88e-02     
     6   -9598.85825439   1.12e-03   4.76e-02     
     7   -9598.85770438   5.50e-04   2.97e-03     
     8   -9598.85784455   1.40e-04   1.36e-03     
     9   -9598.85799729   1.53e-04   1.41e-03     
    10   -9598.85796631   3.10e-05   1.13e-03     
    11   -9598.85803088   6.46e-05   1.70e-03     
    12   -9598.85808423   5.34e-05   1.21e-03     
    13   -9598.85806414   2.01e-05   5.16e-04     
    14   -9598.85809486   3.07e-05   4.34e-04     
    15   -9598.85809188   2.97e-06   4.11e-05     
    16   -9598.85809444   2.55e-06   6.19e-05     
    17   -9598.85809479   3.48e-07   5.83e-05     
    18   -9598.85809810   3.31e-06   1.16e-04     
    19   -9598.85809856   4.59e-07   1.16e-04     
    20   -9598.85810061   2.05e-06   3.71e-05     
    21   -9598.85809870   1.91e-06   1.52e-05     
    22   -9598.85809860   9.52e-08   2.53e-05     
    23   -9598.85809818   4.22e-07   2.10e-05     
    24   -9598.85809765   5.26e-07   1.72e-05     
    25   -9598.85809740   2.56e-07   7.82e-06     
    26   -9598.85809762   2.25e-07   5.51e-06     
    27   -9598.85809733   2.96e-07   6.83e-06     
    28   -9598.85809731   1.85e-08   3.64e-06     
 ------------------------------------------------------------------------------
         -9598.85809731                           CCSD T converged.

End of double precision
 SCF energy                 = -9597.97060696
 MP2 energy                 = -9598.86980873
 CCSD correlation energy     =    -0.88749035
 CCSD total energy           = -9598.85809731

 CCSD  T1^2 = 0.0669  T2^2 = 0.5932  Leading amplitudes:

 Amplitude    Orbitals with energies
  0.1177       37 (A') A                 ->    38 (A') A                  
              -0.3271                         -0.1759                     
  0.1177       37 (A') B                 ->    38 (A') B                  
              -0.3271                         -0.1759                     
 -0.0787       35 (A') A                 ->    38 (A') A                  
              -0.4225                         -0.1759                     
 -0.0787       35 (A') B                 ->    38 (A') B                  
              -0.4225                         -0.1759                     

 Amplitude    Orbitals with energies
 -0.5575       37 (A') A     37 (A') B   ->    38 (A') A     38 (A') B    
              -0.3271       -0.3271           -0.1759       -0.1759       
  0.5575       37 (A') A     37 (A') B   ->    38 (A') B     38 (A') A    
              -0.3271       -0.3271           -0.1759       -0.1759       
  0.5575       37 (A') B     37 (A') A   ->    38 (A') A     38 (A') B    
              -0.3271       -0.3271           -0.1759       -0.1759       
 -0.5575       37 (A') B     37 (A') A   ->    38 (A') B     38 (A') A    
              -0.3271       -0.3271           -0.1759       -0.1759       

 Computing CCSD intemediates for later calculations in double precision
 Finished.

Running a double precision version
           CCSD Lambda amplitudes will be solved using DIIS.
           Start     Size      MaxIter   EConv     LConv     
           3         7         100       1.00e-07  1.00e-05  
 ------------------------------------------------------------------------------
            Enorm      Ldiff       Comment
 ------------------------------------------------------------------------------
     1     4.71e-01   3.28e-01     
     2     2.29e-01   8.47e-02     
     3     2.26e-01   5.91e-02     
     4     5.61e-02   2.19e-03     Switched to DIIS steps.
     5     1.56e-02   5.60e-03     
     6     4.21e-03   5.45e-03     
     7     1.44e-03   5.13e-04     
     8     7.18e-04   3.64e-04     
     9     3.93e-04   1.26e-04     
    10     3.05e-04   6.21e-05     
    11     2.43e-04   6.26e-05     
    12     2.10e-04   4.75e-05     
    13     1.61e-04   9.23e-05     
    14     1.33e-04   5.25e-05     
    15     7.09e-05   5.77e-05     
    16     4.52e-05   3.11e-05     
    17     2.68e-05   5.23e-06     
    18     2.29e-05   2.93e-06     
    19     1.88e-05   1.75e-06     
    20     1.74e-05   1.80e-06     
    21     1.35e-05   4.43e-07     
    22     1.27e-05   1.32e-06     
    23     8.91e-06   8.72e-07     
    24     5.89e-06   9.87e-07     
    25     4.58e-06   1.34e-07     
    26     3.13e-06   7.71e-07     
    27     2.46e-06   2.95e-07     
    28     1.98e-06   4.47e-07     
    29     1.49e-06   5.59e-07     
    30     1.18e-06   5.87e-07     
    31     8.83e-07   3.87e-07     
    32     4.30e-07   3.40e-07     
    33     2.41e-07   1.71e-07     
    34     1.33e-07   4.17e-08     
    35     8.63e-08   2.41e-08     
 ------------------------------------------------------------------------------
                                   CCSD Lambda converged.

 Computing density matrices in double precision...
           Orbital response amplitudes will be solved using DIIS.
           Start     Size      MaxIter   EConv     LConv     
           3         7         100       1.00e-06  1.00e-06  
 ------------------------------------------------------------------------------
            Enorm      Ldiff       Comment
 ------------------------------------------------------------------------------
     1     3.02e-01   2.05e-01     
     2     3.84e+00   3.28e+00     
     3     4.52e+01   3.80e+01     
     4     3.48e-01   4.13e+01     Switched to DIIS steps.
     5     1.05e-01   2.10e-01     
     6     2.31e-02   4.79e-02     
     7     4.28e-02   1.81e-02     
     8     1.41e-02   1.86e-02     
     9     5.47e-03   3.67e-03     
    10     6.84e-04   2.20e-03     
    11     9.90e-04   5.71e-04     
    12     4.23e-04   1.69e-04     
    13     8.63e-05   1.71e-04     
    14     1.81e-04   2.44e-05     
    15     3.85e-05   8.39e-06     
    16     2.30e-05   3.55e-06     
    17     1.00e-05   5.19e-06     
    18     3.68e-06   2.50e-07     
    19     6.97e-06   2.62e-06     
    20     2.74e-06   1.10e-06     
    21     1.00e-06   1.19e-06     
    22     2.56e-06   1.40e-07     
    23     2.20e-06   2.86e-08     
    24     1.07e-06   1.88e-09     
    25     5.79e-07   3.35e-07     
 ------------------------------------------------------------------------------
                                   Orbital response converged.

 Computing density matrices... Done.
 CCSD calculation:   CPU 2747.25 s  wall 1567.33 s

Current path: /canmo/ccsd/grad/
/g1_bb_aa
/g1_bb_bb
/g1_o1o1
/g1_o1o2
/g1_o1v1
/g1_o2v1
/g1_v1v1
/g1p_bb_aa
/g1p_bb_bb
/g1s_bb_aa
/g1s_bb_bb
/g2_o1o1o1o1
/g2_o1o1o1v1
/g2_o1o1v1v1
/g2_o1v1o1v1
/g2_o1v1v1v1
/g2_v1v1v1v1
/w_bb_aa
/w_bb_bb
 Transferring MO TPDM to AO TPDM
 Transferring g2_o1o1o1o1
 Transferring g2_o1o1o1v1
 Transferring g2_o1o1v1v1
 Transferring g2_o1v1o1v1
 Transferring g2_o1v1v1v1
 Transferring g2_v1v1v1v1
 Adding separable TPDM
 Computing TPDM gradient
 --------------------------------------------------------
 2e gradient
  Atom          X               Y               Z
 --------------------------------------------------------
    1        -40.220767       12.210342        0.000000  
    2        -21.485917      -14.334690       -0.000000  
    3         26.638813      -10.279683       -0.000000  
    4         35.067871       12.404031        0.000000  
 --------------------------------------------------------
 --------------------------------------------------------
 Final gradient
  Atom          X               Y               Z
 --------------------------------------------------------
    1        -40.220767       12.210342        0.000000  
    2        -21.485917      -14.334690       -0.000000  
    3         26.638813      -10.279683       -0.000000  
    4         35.067871       12.404031        0.000000  
 --------------------------------------------------------
 Analytic gradient from two-electron contribution:   CPU 1631.89 s  wall 720.15 s

 Total ccman2 time:   CPU 4487.20 s  wall 2376.12 s


 --------------------------------------------------------------
             Orbital Energies (a.u.) and Symmetries
 --------------------------------------------------------------

 Alpha MOs, Restricted
 -- Occupied --                  
******* -490.03 -180.93 -169.73 -169.73  -65.16  -58.52  -58.52
  1 A'    2 A'    3 A'    4 A'    5 A'    6 A'    7 A'    8 A'                 
-37.978 -33.168 -33.161 -24.352 -24.350 -24.343 -15.747 -15.739
  9 A'   10 A'   11 A'   12 A'   13 A'   14 A'   15 A'   16 A'                 
 -9.842  -7.456  -7.446  -7.294  -5.530  -5.513-169.731 -58.522
 17 A'   18 A'   19 A'   20 A'   21 A'   22 A'    1 A"    2 A"                 
-33.161 -24.350 -24.343  -7.446  -5.513  -3.196  -3.192  -3.180
  3 A"    4 A"    5 A"    6 A"    7 A"   23 A'   24 A'   25 A'                 
 -2.453  -2.446  -2.427  -1.484  -0.974  -0.869  -0.820  -0.666
 26 A'   27 A'   28 A'   29 A'   30 A'   31 A'   32 A'   33 A'                 
 -0.635  -0.422  -0.411  -0.327  -3.192  -3.180  -2.446  -2.427
 34 A'   35 A'   36 A'   37 A'    8 A"    9 A"   10 A"   11 A"                 
 -0.634  -0.418  -0.416
 12 A"   13 A"   14 A"                                                         
 -- Virtual --                   
 -0.176   0.087   0.099   0.116   0.124   0.168   0.182   0.224
 38 A'   39 A'   40 A'   41 A'   42 A'   43 A'   44 A'   45 A'                 
  0.241   0.294   0.305   0.332   0.355   0.471   0.534   0.574
 46 A'   47 A'   48 A'   49 A'   50 A'   51 A'   52 A'   53 A'                 
  0.583   0.598   0.648   0.680   0.765   0.793   0.817   0.855
 54 A'   55 A'   56 A'   57 A'   58 A'   59 A'   60 A'   61 A'                 
  0.889   0.993   1.096   1.171   1.298   1.412   1.526   1.553
 62 A'   63 A'   64 A'   65 A'   66 A'   67 A'   68 A'   69 A'                 
  1.941   1.989   2.314   2.329   2.480   2.779   3.134   3.455
 70 A'   71 A'   72 A'   73 A'   74 A'   75 A'   76 A'   77 A'                 
  4.114   4.363   4.444   4.456   4.512   4.556   4.566   4.626
 78 A'   79 A'   80 A'   81 A'   82 A'   83 A'   84 A'   85 A'                 
  4.664   4.711   5.095   6.496   6.497   7.105   8.217   8.237
 86 A'   87 A'   88 A'   89 A'   90 A'   91 A'   92 A'   93 A'                 
 28.786  29.486  29.492  29.831  29.837  29.868  36.451  37.381
 94 A'   95 A'   96 A'   97 A'   98 A'   99 A'  100 A'  101 A'                 
 49.393 130.543 130.552 154.189 293.894 293.9341028.3091912.104
102 A'  103 A'  104 A'  105 A'  106 A'  107 A'  108 A'  109 A'                 
  0.087   0.116   0.177   0.260   0.314   0.547   0.567   0.581
 15 A"   16 A"   17 A"   18 A"   19 A"   20 A"   21 A"   22 A"                 
  0.787   0.795   0.910   1.026   1.499   1.933   1.947   2.307
 23 A"   24 A"   25 A"   26 A"   27 A"   28 A"   29 A"   30 A"                 
  2.430   3.127   4.095   4.358   4.440   4.442   4.551   4.553
 31 A"   32 A"   33 A"   34 A"   35 A"   36 A"   37 A"   38 A"                 
  6.480   8.211  29.474  29.826  29.830 130.534 293.888
 39 A"   40 A"   41 A"   42 A"   43 A"   44 A"   45 A"                         

 Beta MOs, Restricted
 -- Occupied --                  
******* -490.03 -180.93 -169.73 -169.73  -65.16  -58.52  -58.52
  1 A'    2 A'    3 A'    4 A'    5 A'    6 A'    7 A'    8 A'                 
-37.978 -33.168 -33.161 -24.352 -24.350 -24.343 -15.747 -15.739
  9 A'   10 A'   11 A'   12 A'   13 A'   14 A'   15 A'   16 A'                 
 -9.842  -7.456  -7.446  -7.294  -5.530  -5.513-169.731 -58.522
 17 A'   18 A'   19 A'   20 A'   21 A'   22 A'    1 A"    2 A"                 
-33.161 -24.350 -24.343  -7.446  -5.513  -3.196  -3.192  -3.180
  3 A"    4 A"    5 A"    6 A"    7 A"   23 A'   24 A'   25 A'                 
 -2.453  -2.446  -2.427  -1.484  -0.974  -0.869  -0.820  -0.666
 26 A'   27 A'   28 A'   29 A'   30 A'   31 A'   32 A'   33 A'                 
 -0.635  -0.422  -0.411  -0.327  -3.192  -3.180  -2.446  -2.427
 34 A'   35 A'   36 A'   37 A'    8 A"    9 A"   10 A"   11 A"                 
 -0.634  -0.418  -0.416
 12 A"   13 A"   14 A"                                                         
 -- Virtual --                   
 -0.176   0.087   0.099   0.116   0.124   0.168   0.182   0.224
 38 A'   39 A'   40 A'   41 A'   42 A'   43 A'   44 A'   45 A'                 
  0.241   0.294   0.305   0.332   0.355   0.471   0.534   0.574
 46 A'   47 A'   48 A'   49 A'   50 A'   51 A'   52 A'   53 A'                 
  0.583   0.598   0.648   0.680   0.765   0.793   0.817   0.855
 54 A'   55 A'   56 A'   57 A'   58 A'   59 A'   60 A'   61 A'                 
  0.889   0.993   1.096   1.171   1.298   1.412   1.526   1.553
 62 A'   63 A'   64 A'   65 A'   66 A'   67 A'   68 A'   69 A'                 
  1.941   1.989   2.314   2.329   2.480   2.779   3.134   3.455
 70 A'   71 A'   72 A'   73 A'   74 A'   75 A'   76 A'   77 A'                 
  4.114   4.363   4.444   4.456   4.512   4.556   4.566   4.626
 78 A'   79 A'   80 A'   81 A'   82 A'   83 A'   84 A'   85 A'                 
  4.664   4.711   5.095   6.496   6.497   7.105   8.217   8.237
 86 A'   87 A'   88 A'   89 A'   90 A'   91 A'   92 A'   93 A'                 
 28.786  29.486  29.492  29.831  29.837  29.868  36.451  37.381
 94 A'   95 A'   96 A'   97 A'   98 A'   99 A'  100 A'  101 A'                 
 49.393 130.543 130.552 154.189 293.894 293.9341028.3091912.104
102 A'  103 A'  104 A'  105 A'  106 A'  107 A'  108 A'  109 A'                 
  0.087   0.116   0.177   0.260   0.314   0.547   0.567   0.581
 15 A"   16 A"   17 A"   18 A"   19 A"   20 A"   21 A"   22 A"                 
  0.787   0.795   0.910   1.026   1.499   1.933   1.947   2.307
 23 A"   24 A"   25 A"   26 A"   27 A"   28 A"   29 A"   30 A"                 
  2.430   3.127   4.095   4.358   4.440   4.442   4.551   4.553
 31 A"   32 A"   33 A"   34 A"   35 A"   36 A"   37 A"   38 A"                 
  6.480   8.211  29.474  29.826  29.830 130.534 293.888
 39 A"   40 A"   41 A"   42 A"   43 A"   44 A"   45 A"                         
 --------------------------------------------------------------

          Ground-State Mulliken Net Atomic Charges

     Atom                 Charge (a.u.)
  ----------------------------------------
      1 I                    -0.015642
      2 N                     0.026075
      3 N                     0.032364
      4 Br                   -0.042797
  ----------------------------------------
  Sum of atomic charges =     0.000000

 -----------------------------------------------------------------
                    Cartesian Multipole Moments
 -----------------------------------------------------------------
    Charge (ESU x 10^10)
                 0.0000
    Dipole Moment (Debye)
         X       0.0171      Y       0.4492      Z       0.0000
       Tot       0.4495
    Quadrupole Moments (Debye-Ang)
        XX     -60.1939     XY      -1.1351     YY     -54.5485
        XZ       0.0000     YZ      -0.0000     ZZ     -59.2869
    Octopole Moments (Debye-Ang^2)
       XXX      -3.8466    XXY     -11.6883    XYY      -5.1653
       YYY       2.2325    XXZ       0.0000    XYZ       0.0000
       YYZ       0.0000    XZZ      -4.0413    YZZ       2.7609
       ZZZ       0.0000
    Hexadecapole Moments (Debye-Ang^3)
      XXXX   -1508.1709   XXXY      13.6587   XXYY    -276.2574
      XYYY      15.9253   YYYY    -284.6482   XXXZ       0.0000
      XXYZ      -0.0000   XYYZ      -0.0000   YYYZ      -0.0000
      XXZZ    -270.6803   XYZZ       4.1993   YYZZ     -60.9544
      XZZZ       0.0000   YZZZ      -0.0000   ZZZZ     -77.4554
 -----------------------------------------------------------------
 DrvMan completing analytic gradient of the correlated energy
 Correlated dipole moment
            1
    1   0.0067427
    2   0.1767290
    3   0.0000000
 Energy read as -9598.858097309
 Full Analytical Gradient: (in a.u., or Hartree/Bohr)
             1             2             3             4
    1   -0.00638737    0.09158288   -0.09142650    0.00623099
    2    0.00598957   -0.00168825   -0.01229289    0.00799157
    3    0.00000000   -0.00000000    0.00000000    0.00000000
 Gradient time:  CPU 0.39 s  wall 4.11 s
 Geometry Optimization Parameters
   NAtoms,    NIC,     NZ,  NCons,   NDum,   NFix, NCnnct, MaxDiis
        4      14       4       0       0       0       0       0

 Cartesian Hessian Update
 Hessian Updated using BFGS Update


** GEOMETRY OPTIMIZATION IN DELOCALIZED INTERNAL COORDINATES **
   Searching for a Minimum

   Optimization Cycle:   9

                       Coordinates (Angstroms)
     ATOM                X               Y               Z
      1  I         1.9603196987   -0.3448649795    0.0000000000
      2  N         0.0360960235    1.7065852160    0.0000000000
      3  N        -1.1042118553    1.6455840748    0.0000000000
      4  Br       -2.5417479652   -0.4977239090    0.0000000000
   Point Group: cs    Number of degrees of freedom:     5


   Energy is  -9598.858097309

 Hessian Updated using BFGS Update

  5 Hessian modes will be used to form the next step
  Hessian Eigenvalues:
     0.000149    0.088002    0.249567    0.267809    0.742429

 Minimum Search - Taking Simple RFO Step
 Searching for Lamda that Minimizes Along All modes
 Value Taken    Lamda =  -0.02648349
 Calculated Step too Large.  Step scaled by  0.374174
 Step Taken.  Stepsize is  0.300000

                             Maximum     Tolerance    Cnvgd?
         Gradient           0.070188      0.000300      NO
         Displacement       0.253851      0.001200      NO
         Energy change     -0.040575      0.000001      NO


 New Cartesian Coordinates Obtained by Inverse Iteration

 Displacement from previous Coordinates is:  0.325707
 ----------------------------------------------------------------
             Standard Nuclear Orientation (Angstroms)
    I     Atom           X                Y                Z
 ----------------------------------------------------------------
    1      I       2.0801710691    -0.3535368744     0.0000000000
    2      N       0.0170093115     1.7185632620     0.0000000000
    3      N      -1.0870115728     1.6603995652     0.0000000000
    4      Br     -2.6597129061    -0.5158455506     0.0000000000
 ----------------------------------------------------------------
 Molecular Point Group                 Cs    NOp =  2
 Largest Abelian Subgroup              Cs    NOp =  2
 Nuclear Repulsion Energy =   435.3485620555 hartrees
 There are       51 alpha and       51 beta electrons
 Applying Cartesian multipole field
    Component          Value
    ---------          -----
     (2,0,0)        1.00000E-11
     (0,2,0)        2.00000E-11
     (0,0,2)       -3.00000E-11
 Nucleus-field energy     =     0.0000000213 hartrees
 Requested basis set is 6-311++G(d,p)
 There are 55 shells and 154 basis functions
 A cutoff of  1.0D-14 yielded   1170 shell pairs
 There are      9796 function pairs (     11102 Cartesian)
 Smallest overlap matrix eigenvalue = 1.25E-04
 Guess MOs from SCF MO coefficient file

 -----------------------------------------------------------------------
  General SCF calculation program by
  Eric Jon Sundstrom, Paul Horn, Yuezhi Mao, Dmitri Zuev, Alec White,
  David Stuck, Shaama M.S., Shane Yost, Joonho Lee, David Small,
  Daniel Levine, Susi Lehtola, Hugh Burton, Evgeny Epifanovsky
 -----------------------------------------------------------------------
 Hartree-Fock
 using 4 threads for integral computing
 -------------------------------------------------------
 OpenMP Integral computing Module                
 Release: version 2.0, May 2017, Q-Chem Inc. Pleasanton 
 -------------------------------------------------------
 A restricted SCF calculation will be
 performed using DIIS
 SCF converges when DIIS error is below 1.0e-08
 ---------------------------------------
  Cycle       Energy         DIIS error
 ---------------------------------------
    1   -9597.9719353894      8.80e-04  
    2   -9597.9748032607      2.40e-04  
    3   -9597.9752559434      1.06e-04  
    4   -9597.9753704733      8.46e-05  
    5   -9597.9754059050      4.75e-05  
    6   -9597.9754250807      1.24e-05  
    7   -9597.9754269897      6.81e-06  
    8   -9597.9754278924      4.20e-06  
    9   -9597.9754286476      3.61e-06  
   10   -9597.9754296684      2.69e-06  
   11   -9597.9754307610      1.60e-06  
   12   -9597.9754311377      9.63e-07  
   13   -9597.9754312219      5.41e-07  
   14   -9597.9754312438      4.09e-07  
   15   -9597.9754312598      3.41e-07  
   16   -9597.9754312800      2.27e-07  
   17   -9597.9754312918      8.56e-08  
   18   -9597.9754312929      5.23e-08  
   19   -9597.9754312929      1.06e-08  
   20   -9597.9754312929      4.29e-09  Convergence criterion met
 ---------------------------------------
 SCF time:   CPU 26.19s  wall 13.00s 
 SCF   energy in the final basis set =    -9597.9754312929
 Total energy in the final basis set =    -9597.9754312929


 ------------------------------------------------------------------------------

   CCMAN2: suite of methods based on coupled cluster
           and equation of motion theories.

   Components:
   * libvmm-1.3-trunk
     by Evgeny Epifanovsky, Ilya Kaliman.
   * libtensor-2.5-trunk
     by Evgeny Epifanovsky, Michael Wormit, Dmitry Zuev, Sam Manzer, 
        Ilya Kaliman.
   * libcc-2.5-trunk
     by Evgeny Epifanovsky, Arik Landau, Tomasz Kus, Kirill Khistyaev, 
        Dmitry Zuev, Prashant Manohar, Xintian Feng, Anna Krylov, 
        Matthew Goldey, Alec White, Thomas Jagau, Kaushik Nanda, 
        Anastasia Gunina, Alexander Kunitsa, Joonho Lee.

   CCMAN original authors:
   Anna I. Krylov, C. David Sherrill, Steven R. Gwaltney,
   Edward F. C. Byrd (2000)
   Sergey V. Levchenko, Lyudmila V. Slipchenko, Tao Wang,
   Ana-Maria C. Cristian (2003)
   Piotr A. Pieniazek, C. Melania Oana, Evgeny Epifanovsky (2007)
   Prashant Manohar (2009)

 ------------------------------------------------------------------------------


 Allocating and initializing 3808MB of RAM...
 Calculation will run on 4 cores.


 Alpha MOs, Restricted
 -- Occupied --                  
******* -490.03 -180.93 -169.73 -169.73 -169.73  -65.16  -58.52
  1 A'    2 A'    3 A'    4 A'    1 A"    5 A'    6 A'    7 A'                 
-58.522 -58.522 -37.979 -33.169 -33.162 -33.162 -24.353 -24.351
  2 A"    8 A'    9 A'   10 A'    3 A"   11 A'   12 A'    4 A"                 
-24.351 -24.344 -24.344 -15.730 -15.724  -9.842  -7.456  -7.446
 13 A'    5 A"   14 A'   15 A'   16 A'   17 A'   18 A'   19 A'                 
 -7.446  -7.295  -5.531  -5.514  -5.514  -3.196  -3.192  -3.192
  6 A"   20 A'   21 A'    7 A"   22 A'   23 A'    8 A"   24 A'                 
 -3.180  -3.180  -2.454  -2.448  -2.447  -2.429  -2.429  -1.507
  9 A"   25 A'   26 A'   10 A"   27 A'   11 A"   28 A'   29 A'                 
 -0.970  -0.861  -0.812  -0.667  -0.646  -0.645  -0.421  -0.419
 30 A'   31 A'   32 A'   33 A'   34 A'   12 A"   35 A'   13 A"                 
 -0.415  -0.413  -0.322
 14 A"   36 A'   37 A'                                                         
 -- Virtual --                   
 -0.188   0.098   0.100   0.103   0.116   0.118   0.124   0.169
 38 A'   39 A'   40 A'   15 A"   16 A"   41 A'   42 A'   43 A'                 
  0.176   0.182   0.225   0.243   0.266   0.294   0.309   0.313
 17 A"   44 A'   45 A'   46 A'   18 A"   47 A'   48 A'   19 A"                 
  0.329   0.355   0.464   0.546   0.546   0.567   0.578   0.580
 49 A'   50 A'   51 A'   20 A"   52 A'   21 A"   53 A'   22 A"                 
  0.586   0.598   0.633   0.693   0.769   0.789   0.789   0.798
 54 A'   55 A'   56 A'   57 A'   58 A'   59 A'   23 A"   24 A"                 
  0.814   0.843   0.879   0.903   0.981   1.030   1.118   1.160
 60 A'   61 A'   62 A'   25 A"   63 A'   26 A"   64 A'   65 A'                 
  1.285   1.439   1.496   1.523   1.545   1.933   1.945   1.967
 66 A'   67 A'   27 A"   68 A'   69 A'   28 A"   70 A'   29 A"                 
  1.991   2.307   2.313   2.330   2.458   2.482   2.815   3.181
 71 A'   30 A"   72 A'   73 A'   31 A"   74 A'   75 A'   32 A"                 
  3.189   3.528   4.111   4.127   4.363   4.381   4.437   4.440
 76 A'   77 A'   33 A"   78 A'   79 A'   34 A"   35 A"   36 A"                 
  4.442   4.453   4.508   4.549   4.552   4.555   4.564   4.643
 80 A'   81 A'   82 A'   37 A"   38 A"   83 A'   84 A'   85 A'                 
  4.680   4.721   5.014   6.477   6.490   6.490   7.096   8.211
 86 A'   87 A'   88 A'   39 A"   89 A'   90 A'   91 A'   40 A"                 
  8.216   8.233  28.772  29.472  29.482  29.486  29.824  29.829
 92 A'   93 A'   94 A'   41 A"   95 A'   96 A'   42 A"   43 A"                 
 29.829  29.834  29.859  36.441  37.610  49.386 130.533 130.540
 97 A'   98 A'   99 A'  100 A'  101 A'  102 A'   44 A"  103 A'                 
130.547 154.177 293.888 293.894 293.9291028.3001912.092
104 A'  105 A'   45 A"  106 A'  107 A'  108 A'  109 A'                         

 Beta MOs, Restricted
 -- Occupied --                  
******* -490.03 -180.93 -169.73 -169.73 -169.73  -65.16  -58.52
  1 A'    2 A'    3 A'    4 A'    1 A"    5 A'    6 A'    7 A'                 
-58.522 -58.522 -37.979 -33.169 -33.162 -33.162 -24.353 -24.351
  2 A"    8 A'    9 A'   10 A'    3 A"   11 A'   12 A'    4 A"                 
-24.351 -24.344 -24.344 -15.730 -15.724  -9.842  -7.456  -7.446
 13 A'    5 A"   14 A'   15 A'   16 A'   17 A'   18 A'   19 A'                 
 -7.446  -7.295  -5.531  -5.514  -5.514  -3.196  -3.192  -3.192
  6 A"   20 A'   21 A'    7 A"   22 A'   23 A'    8 A"   24 A'                 
 -3.180  -3.180  -2.454  -2.448  -2.447  -2.429  -2.429  -1.507
  9 A"   25 A'   26 A'   10 A"   27 A'   11 A"   28 A'   29 A'                 
 -0.970  -0.861  -0.812  -0.667  -0.646  -0.645  -0.421  -0.419
 30 A'   31 A'   32 A'   33 A'   34 A'   12 A"   35 A'   13 A"                 
 -0.415  -0.413  -0.322
 14 A"   36 A'   37 A'                                                         
 -- Virtual --                   
 -0.188   0.098   0.100   0.103   0.116   0.118   0.124   0.169
 38 A'   39 A'   40 A'   15 A"   16 A"   41 A'   42 A'   43 A'                 
  0.176   0.182   0.225   0.243   0.266   0.294   0.309   0.313
 17 A"   44 A'   45 A'   46 A'   18 A"   47 A'   48 A'   19 A"                 
  0.329   0.355   0.464   0.546   0.546   0.567   0.578   0.580
 49 A'   50 A'   51 A'   20 A"   52 A'   21 A"   53 A'   22 A"                 
  0.586   0.598   0.633   0.693   0.769   0.789   0.789   0.798
 54 A'   55 A'   56 A'   57 A'   58 A'   59 A'   23 A"   24 A"                 
  0.814   0.843   0.879   0.903   0.981   1.030   1.118   1.160
 60 A'   61 A'   62 A'   25 A"   63 A'   26 A"   64 A'   65 A'                 
  1.285   1.439   1.496   1.523   1.545   1.933   1.945   1.967
 66 A'   67 A'   27 A"   68 A'   69 A'   28 A"   70 A'   29 A"                 
  1.991   2.307   2.313   2.330   2.458   2.482   2.815   3.181
 71 A'   30 A"   72 A'   73 A'   31 A"   74 A'   75 A'   32 A"                 
  3.189   3.528   4.111   4.127   4.363   4.381   4.437   4.440
 76 A'   77 A'   33 A"   78 A'   79 A'   34 A"   35 A"   36 A"                 
  4.442   4.453   4.508   4.549   4.552   4.555   4.564   4.643
 80 A'   81 A'   82 A'   37 A"   38 A"   83 A'   84 A'   85 A'                 
  4.680   4.721   5.014   6.477   6.490   6.490   7.096   8.211
 86 A'   87 A'   88 A'   39 A"   89 A'   90 A'   91 A'   40 A"                 
  8.216   8.233  28.772  29.472  29.482  29.486  29.824  29.829
 92 A'   93 A'   94 A'   41 A"   95 A'   96 A'   42 A"   43 A"                 
 29.829  29.834  29.859  36.441  37.610  49.386 130.533 130.540
 97 A'   98 A'   99 A'  100 A'  101 A'  102 A'   44 A"  103 A'                 
130.547 154.177 293.888 293.894 293.9291028.3001912.092
104 A'  105 A'   45 A"  106 A'  107 A'  108 A'  109 A'                         

 Occupation and symmetry of molecular orbitals

 Point group: Cs (2 irreducible representations).

                           A'   A"    All 
 ------------------------------------------
 All molecular orbitals:
  - Alpha                  109  45    154 
  - Beta                   109  45    154 
 ------------------------------------------
 Alpha orbitals:
  - Frozen occupied        22   7     29  
  - Active occupied        15   7     22  
  - Active virtual         72   31    103 
  - Frozen virtual         0    0     0   
 ------------------------------------------
 Beta orbitals:
  - Frozen occupied        22   7     29  
  - Active occupied        15   7     22  
  - Active virtual         72   31    103 
  - Frozen virtual         0    0     0   
 ------------------------------------------

 Import integrals:   CPU 0.00 s  wall 0.00 s

 Import integrals:   CPU 101.75 s  wall 57.55 s

 MP2 amplitudes:   CPU 0.28 s  wall 0.44 s

Running a double precision version
           CCSD T amplitudes will be solved using DIIS.

           Start     Size      MaxIter   EConv     TConv     
           3         7         100       1.00e-07  1.00e-05  
 ------------------------------------------------------------------------------
           Energy (a.u.)   Ediff      Tdiff       Comment
 ------------------------------------------------------------------------------
         -9598.87892562                           
     1   -9598.80041397   7.85e-02   9.61e-01     
     2   -9598.87575228   7.53e-02   1.78e-01     
     3   -9598.80255743   7.32e-02   2.47e-01     
     4   -9598.86221516   5.97e-02   7.67e-01     Switched to DIIS steps.
     5   -9598.86510637   2.89e-03   7.29e-02     
     6   -9598.86546003   3.54e-04   5.05e-02     
     7   -9598.86485301   6.07e-04   2.18e-02     
     8   -9598.86506036   2.07e-04   6.77e-04     
     9   -9598.86514623   8.59e-05   8.98e-04     
    10   -9598.86516111   1.49e-05   1.59e-03     
    11   -9598.86519038   2.93e-05   1.48e-03     
    12   -9598.86526665   7.63e-05   1.45e-03     
    13   -9598.86524106   2.56e-05   8.78e-04     
    14   -9598.86528822   4.72e-05   2.55e-04     
    15   -9598.86527493   1.33e-05   2.52e-04     
    16   -9598.86527811   3.18e-06   5.18e-05     
    17   -9598.86527879   6.81e-07   5.99e-05     
    18   -9598.86528277   3.98e-06   8.85e-05     
    19   -9598.86527917   3.60e-06   9.89e-05     
    20   -9598.86528354   4.36e-06   6.93e-05     
    21   -9598.86528127   2.26e-06   4.25e-05     
    22   -9598.86528144   1.63e-07   4.59e-05     
    23   -9598.86528269   1.25e-06   2.48e-05     
    24   -9598.86528185   8.42e-07   1.03e-05     
    25   -9598.86528209   2.43e-07   8.14e-06     
    26   -9598.86528183   2.57e-07   6.56e-06     
    27   -9598.86528175   8.20e-08   9.29e-06     
 ------------------------------------------------------------------------------
         -9598.86528175                           CCSD T converged.

End of double precision
 SCF energy                 = -9597.97543129
 MP2 energy                 = -9598.87892562
 CCSD correlation energy     =    -0.88985046
 CCSD total energy           = -9598.86528175

 CCSD  T1^2 = 0.0671  T2^2 = 0.6660  Leading amplitudes:

 Amplitude    Orbitals with energies
 -0.1238       37 (A') A                 ->    38 (A') A                  
              -0.3216                         -0.1885                     
 -0.1238       37 (A') B                 ->    38 (A') B                  
              -0.3216                         -0.1885                     
  0.0806       35 (A') A                 ->    38 (A') A                  
              -0.4212                         -0.1885                     
  0.0806       35 (A') B                 ->    38 (A') B                  
              -0.4212                         -0.1885                     

 Amplitude    Orbitals with energies
 -0.6277       37 (A') A     37 (A') B   ->    38 (A') A     38 (A') B    
              -0.3216       -0.3216           -0.1885       -0.1885       
  0.6277       37 (A') A     37 (A') B   ->    38 (A') B     38 (A') A    
              -0.3216       -0.3216           -0.1885       -0.1885       
  0.6277       37 (A') B     37 (A') A   ->    38 (A') A     38 (A') B    
              -0.3216       -0.3216           -0.1885       -0.1885       
 -0.6277       37 (A') B     37 (A') A   ->    38 (A') B     38 (A') A    
              -0.3216       -0.3216           -0.1885       -0.1885       

 Computing CCSD intemediates for later calculations in double precision
 Finished.

Running a double precision version
           CCSD Lambda amplitudes will be solved using DIIS.
           Start     Size      MaxIter   EConv     LConv     
           3         7         100       1.00e-07  1.00e-05  
 ------------------------------------------------------------------------------
            Enorm      Ldiff       Comment
 ------------------------------------------------------------------------------
     1     6.36e-01   4.45e-01     
     2     3.86e-01   1.77e-01     
     3     4.20e-01   1.20e-01     
     4     1.23e-01   6.03e-04     Switched to DIIS steps.
     5     1.79e-02   1.51e-02     
     6     5.23e-03   4.46e-03     
     7     1.37e-03   3.47e-04     
     8     6.37e-04   2.48e-04     
     9     3.49e-04   7.27e-05     
    10     2.52e-04   7.33e-07     
    11     2.21e-04   1.76e-05     
    12     1.91e-04   3.59e-05     
    13     1.87e-04   6.44e-06     
    14     1.40e-04   7.74e-05     
    15     9.48e-05   7.80e-05     
    16     5.97e-05   6.71e-05     
    17     3.77e-05   4.22e-05     
    18     2.53e-05   4.51e-06     
    19     2.07e-05   1.07e-05     
    20     1.61e-05   8.97e-07     
    21     1.83e-05   3.57e-06     
    22     1.21e-05   3.31e-07     
    23     9.92e-06   1.66e-06     
    24     8.73e-06   2.86e-07     
    25     6.10e-06   1.32e-06     
    26     4.14e-06   2.56e-07     
    27     2.66e-06   6.61e-07     
    28     2.26e-06   6.70e-08     
    29     2.06e-06   5.55e-07     
    30     2.07e-06   4.65e-07     
    31     1.43e-06   4.80e-07     
    32     8.15e-07   1.37e-06     
    33     3.88e-07   5.60e-07     
    34     2.25e-07   2.54e-07     
    35     1.28e-07   6.42e-08     
    36     7.90e-08   2.03e-08     
 ------------------------------------------------------------------------------
                                   CCSD Lambda converged.

 Computing density matrices in double precision...
           Orbital response amplitudes will be solved using DIIS.
           Start     Size      MaxIter   EConv     LConv     
           3         7         100       1.00e-06  1.00e-06  
 ------------------------------------------------------------------------------
            Enorm      Ldiff       Comment
 ------------------------------------------------------------------------------
     1     4.22e-01   3.34e-01     
     2     8.48e+00   7.68e+00     
     3     1.64e+02   1.48e+02     
     4     3.01e+01   1.27e+02     Switched to DIIS steps.
     5     9.03e-01   2.79e+01     
     6     3.52e-01   4.88e-01     
     7     3.47e-02   2.70e-01     
     8     7.36e-02   3.37e-02     
     9     2.06e-02   4.19e-02     
    10     7.97e-03   6.96e-03     
    11     2.30e-03   2.60e-03     
    12     4.19e-03   3.16e-04     
    13     2.25e-03   4.29e-04     
    14     1.47e-04   1.00e-03     
    15     3.51e-04   2.48e-05     
    16     4.77e-04   1.42e-05     
    17     2.56e-04   4.71e-05     
    18     1.63e-04   3.10e-05     
    19     4.82e-05   2.98e-05     
    20     9.43e-05   3.44e-05     
    21     1.26e-04   1.83e-05     
    22     5.85e-05   2.76e-05     
    23     3.04e-05   9.84e-06     
    24     3.76e-05   7.36e-06     
    25     3.93e-05   3.43e-06     
    26     3.31e-05   3.76e-06     
    27     2.33e-05   3.49e-06     
    28     2.53e-05   9.27e-06     
    29     3.45e-05   9.17e-06     
    30     6.42e-05   1.85e-05     
    31     1.55e-04   1.95e-05     
    32     1.23e-04   2.31e-05     
    33     6.35e-05   5.07e-06     
    34     7.67e-05   3.21e-06     
    35     7.19e-05   6.27e-06     
    36     8.06e-05   1.26e-05     
    37     8.42e-05   1.93e-06     
    38     2.54e-04   2.27e-05     
    39     1.19e-04   1.64e-05     
    40     4.38e-05   1.85e-05     
    41     7.82e-05   3.87e-06     
    42     7.22e-05   2.15e-06     
    43     1.35e-05   6.72e-06     
    44     1.49e-05   1.42e-06     
    45     8.24e-06   1.20e-07     
    46     1.18e-06   9.47e-07     
    47     5.11e-06   9.24e-08     
    48     3.07e-06   1.63e-07     
    49     9.98e-07   4.54e-07     
 ------------------------------------------------------------------------------
                                   Orbital response converged.

 Computing density matrices... Done.
 CCSD calculation:   CPU 2769.30 s  wall 1491.17 s

Current path: /canmo/ccsd/grad/
/g1_bb_aa
/g1_bb_bb
/g1_o1o1
/g1_o1o2
/g1_o1v1
/g1_o2v1
/g1_v1v1
/g1p_bb_aa
/g1p_bb_bb
/g1s_bb_aa
/g1s_bb_bb
/g2_o1o1o1o1
/g2_o1o1o1v1
/g2_o1o1v1v1
/g2_o1v1o1v1
/g2_o1v1v1v1
/g2_v1v1v1v1
/w_bb_aa
/w_bb_bb
 Transferring MO TPDM to AO TPDM
 Transferring g2_o1o1o1o1
 Transferring g2_o1o1o1v1
 Transferring g2_o1o1v1v1
 Transferring g2_o1v1o1v1
 Transferring g2_o1v1v1v1
 Transferring g2_v1v1v1v1
 Adding separable TPDM
 Computing TPDM gradient
 --------------------------------------------------------
 2e gradient
  Atom          X               Y               Z
 --------------------------------------------------------
    1        -37.098710       11.081646       -0.000000  
    2        -22.208627      -13.119596       -0.000000  
    3         27.008361       -9.237711        0.000000  
    4         32.298976       11.275661       -0.000000  
 --------------------------------------------------------
 --------------------------------------------------------
 Final gradient
  Atom          X               Y               Z
 --------------------------------------------------------
    1        -37.098710       11.081646       -0.000000  
    2        -22.208627      -13.119596       -0.000000  
    3         27.008361       -9.237711        0.000000  
    4         32.298976       11.275661       -0.000000  
 --------------------------------------------------------
 Analytic gradient from two-electron contribution:   CPU 1609.32 s  wall 747.56 s

 Total ccman2 time:   CPU 4486.32 s  wall 2308.26 s


 --------------------------------------------------------------
             Orbital Energies (a.u.) and Symmetries
 --------------------------------------------------------------

 Alpha MOs, Restricted
 -- Occupied --                  
******* -490.03 -180.93 -169.73 -169.73  -65.16  -58.52  -58.52
  1 A'    2 A'    3 A'    4 A'    5 A'    6 A'    7 A'    8 A'                 
-37.979 -33.169 -33.162 -24.353 -24.351 -24.344 -15.730 -15.724
  9 A'   10 A'   11 A'   12 A'   13 A'   14 A'   15 A'   16 A'                 
 -9.842  -7.456  -7.446  -7.295  -5.531  -5.514-169.732 -58.522
 17 A'   18 A'   19 A'   20 A'   21 A'   22 A'    1 A"    2 A"                 
-33.162 -24.351 -24.344  -7.446  -5.514  -3.196  -3.192  -3.180
  3 A"    4 A"    5 A"    6 A"    7 A"   23 A'   24 A'   25 A'                 
 -2.454  -2.447  -2.429  -1.507  -0.970  -0.861  -0.812  -0.667
 26 A'   27 A'   28 A'   29 A'   30 A'   31 A'   32 A'   33 A'                 
 -0.646  -0.421  -0.413  -0.322  -3.192  -3.180  -2.448  -2.429
 34 A'   35 A'   36 A'   37 A'    8 A"    9 A"   10 A"   11 A"                 
 -0.645  -0.419  -0.415
 12 A"   13 A"   14 A"                                                         
 -- Virtual --                   
 -0.188   0.098   0.100   0.118   0.124   0.169   0.182   0.225
 38 A'   39 A'   40 A'   41 A'   42 A'   43 A'   44 A'   45 A'                 
  0.243   0.294   0.309   0.329   0.355   0.464   0.546   0.578
 46 A'   47 A'   48 A'   49 A'   50 A'   51 A'   52 A'   53 A'                 
  0.586   0.598   0.633   0.693   0.769   0.789   0.814   0.843
 54 A'   55 A'   56 A'   57 A'   58 A'   59 A'   60 A'   61 A'                 
  0.879   0.981   1.118   1.160   1.285   1.439   1.523   1.545
 62 A'   63 A'   64 A'   65 A'   66 A'   67 A'   68 A'   69 A'                 
  1.945   1.991   2.313   2.330   2.482   2.815   3.189   3.528
 70 A'   71 A'   72 A'   73 A'   74 A'   75 A'   76 A'   77 A'                 
  4.127   4.363   4.442   4.453   4.508   4.555   4.564   4.643
 78 A'   79 A'   80 A'   81 A'   82 A'   83 A'   84 A'   85 A'                 
  4.680   4.721   5.014   6.490   6.490   7.096   8.216   8.233
 86 A'   87 A'   88 A'   89 A'   90 A'   91 A'   92 A'   93 A'                 
 28.772  29.482  29.486  29.829  29.834  29.859  36.441  37.610
 94 A'   95 A'   96 A'   97 A'   98 A'   99 A'  100 A'  101 A'                 
 49.386 130.540 130.547 154.177 293.894 293.9291028.3001912.092
102 A'  103 A'  104 A'  105 A'  106 A'  107 A'  108 A'  109 A'                 
  0.103   0.116   0.176   0.266   0.313   0.546   0.567   0.580
 15 A"   16 A"   17 A"   18 A"   19 A"   20 A"   21 A"   22 A"                 
  0.789   0.798   0.903   1.030   1.496   1.933   1.967   2.307
 23 A"   24 A"   25 A"   26 A"   27 A"   28 A"   29 A"   30 A"                 
  2.458   3.181   4.111   4.381   4.437   4.440   4.549   4.552
 31 A"   32 A"   33 A"   34 A"   35 A"   36 A"   37 A"   38 A"                 
  6.477   8.211  29.472  29.824  29.829 130.533 293.888
 39 A"   40 A"   41 A"   42 A"   43 A"   44 A"   45 A"                         

 Beta MOs, Restricted
 -- Occupied --                  
******* -490.03 -180.93 -169.73 -169.73  -65.16  -58.52  -58.52
  1 A'    2 A'    3 A'    4 A'    5 A'    6 A'    7 A'    8 A'                 
-37.979 -33.169 -33.162 -24.353 -24.351 -24.344 -15.730 -15.724
  9 A'   10 A'   11 A'   12 A'   13 A'   14 A'   15 A'   16 A'                 
 -9.842  -7.456  -7.446  -7.295  -5.531  -5.514-169.732 -58.522
 17 A'   18 A'   19 A'   20 A'   21 A'   22 A'    1 A"    2 A"                 
-33.162 -24.351 -24.344  -7.446  -5.514  -3.196  -3.192  -3.180
  3 A"    4 A"    5 A"    6 A"    7 A"   23 A'   24 A'   25 A'                 
 -2.454  -2.447  -2.429  -1.507  -0.970  -0.861  -0.812  -0.667
 26 A'   27 A'   28 A'   29 A'   30 A'   31 A'   32 A'   33 A'                 
 -0.646  -0.421  -0.413  -0.322  -3.192  -3.180  -2.448  -2.429
 34 A'   35 A'   36 A'   37 A'    8 A"    9 A"   10 A"   11 A"                 
 -0.645  -0.419  -0.415
 12 A"   13 A"   14 A"                                                         
 -- Virtual --                   
 -0.188   0.098   0.100   0.118   0.124   0.169   0.182   0.225
 38 A'   39 A'   40 A'   41 A'   42 A'   43 A'   44 A'   45 A'                 
  0.243   0.294   0.309   0.329   0.355   0.464   0.546   0.578
 46 A'   47 A'   48 A'   49 A'   50 A'   51 A'   52 A'   53 A'                 
  0.586   0.598   0.633   0.693   0.769   0.789   0.814   0.843
 54 A'   55 A'   56 A'   57 A'   58 A'   59 A'   60 A'   61 A'                 
  0.879   0.981   1.118   1.160   1.285   1.439   1.523   1.545
 62 A'   63 A'   64 A'   65 A'   66 A'   67 A'   68 A'   69 A'                 
  1.945   1.991   2.313   2.330   2.482   2.815   3.189   3.528
 70 A'   71 A'   72 A'   73 A'   74 A'   75 A'   76 A'   77 A'                 
  4.127   4.363   4.442   4.453   4.508   4.555   4.564   4.643
 78 A'   79 A'   80 A'   81 A'   82 A'   83 A'   84 A'   85 A'                 
  4.680   4.721   5.014   6.490   6.490   7.096   8.216   8.233
 86 A'   87 A'   88 A'   89 A'   90 A'   91 A'   92 A'   93 A'                 
 28.772  29.482  29.486  29.829  29.834  29.859  36.441  37.610
 94 A'   95 A'   96 A'   97 A'   98 A'   99 A'  100 A'  101 A'                 
 49.386 130.540 130.547 154.177 293.894 293.9291028.3001912.092
102 A'  103 A'  104 A'  105 A'  106 A'  107 A'  108 A'  109 A'                 
  0.103   0.116   0.176   0.266   0.313   0.546   0.567   0.580
 15 A"   16 A"   17 A"   18 A"   19 A"   20 A"   21 A"   22 A"                 
  0.789   0.798   0.903   1.030   1.496   1.933   1.967   2.307
 23 A"   24 A"   25 A"   26 A"   27 A"   28 A"   29 A"   30 A"                 
  2.458   3.181   4.111   4.381   4.437   4.440   4.549   4.552
 31 A"   32 A"   33 A"   34 A"   35 A"   36 A"   37 A"   38 A"                 
  6.477   8.211  29.472  29.824  29.829 130.533 293.888
 39 A"   40 A"   41 A"   42 A"   43 A"   44 A"   45 A"                         
 --------------------------------------------------------------

          Ground-State Mulliken Net Atomic Charges

     Atom                 Charge (a.u.)
  ----------------------------------------
      1 I                    -0.019755
      2 N                     0.025120
      3 N                     0.026063
      4 Br                   -0.031428
  ----------------------------------------
  Sum of atomic charges =     0.000000

 -----------------------------------------------------------------
                    Cartesian Multipole Moments
 -----------------------------------------------------------------
    Charge (ESU x 10^10)
                 0.0000
    Dipole Moment (Debye)
         X      -0.0960      Y       0.4101      Z       0.0000
       Tot       0.4212
    Quadrupole Moments (Debye-Ang)
        XX     -59.9540     XY      -1.0273     YY     -54.4022
        XZ       0.0000     YZ       0.0000     ZZ     -59.2057
    Octopole Moments (Debye-Ang^2)
       XXX      -8.5763    XXY     -12.4648    XYY      -6.7335
       YYY       4.1637    XXZ      -0.0000    XYZ       0.0000
       YYZ      -0.0000    XZZ      -5.4870    YZZ       3.3478
       ZZZ       0.0000
    Hexadecapole Moments (Debye-Ang^3)
      XXXX   -1654.0121   XXXY      13.8516   XXYY    -299.3488
      XYYY      15.5316   YYYY    -287.4941   XXXZ       0.0000
      XXYZ       0.0000   XYYZ       0.0000   YYYZ      -0.0000
      XXZZ    -296.4714   XYZZ       4.0140   YYZZ     -61.6280
      XZZZ       0.0000   YZZZ      -0.0000   ZZZZ     -77.3158
 -----------------------------------------------------------------
 DrvMan completing analytic gradient of the correlated energy
 Correlated dipole moment
            1
    1  -0.0377575
    2   0.1613370
    3   0.0000000
 Energy read as -9598.865281753
 Full Analytical Gradient: (in a.u., or Hartree/Bohr)
             1             2             3             4
    1   -0.00618923    0.00797310   -0.00790740    0.00612353
    2    0.00559166   -0.00568951   -0.00742269    0.00752054
    3    0.00000000    0.00000000    0.00000000   -0.00000000
 Gradient time:  CPU 0.38 s  wall 6.63 s
 Geometry Optimization Parameters
   NAtoms,    NIC,     NZ,  NCons,   NDum,   NFix, NCnnct, MaxDiis
        4      14       4       0       0       0       0       0

 Cartesian Hessian Update
 Hessian Updated using BFGS Update


** GEOMETRY OPTIMIZATION IN DELOCALIZED INTERNAL COORDINATES **
   Searching for a Minimum

   Optimization Cycle:  10

                       Coordinates (Angstroms)
     ATOM                X               Y               Z
      1  I         2.0801710691   -0.3535368744    0.0000000000
      2  N         0.0170093115    1.7185632620    0.0000000000
      3  N        -1.0870115728    1.6603995652    0.0000000000
      4  Br       -2.6597129061   -0.5158455506    0.0000000000
   Point Group: cs    Number of degrees of freedom:     5


   Energy is  -9598.865281753

 Hessian Updated using BFGS Update

  5 Hessian modes will be used to form the next step
  Hessian Eigenvalues:
     0.000403    0.087720    0.249699    0.272209    1.220095

 Minimum Search - Taking Simple RFO Step
 Searching for Lamda that Minimizes Along All modes
 Value Taken    Lamda =  -0.01267242
 Calculated Step too Large.  Step scaled by  0.305612
 Step Taken.  Stepsize is  0.300000

                             Maximum     Tolerance    Cnvgd?
         Gradient           0.010377      0.000300      NO
         Displacement       0.210261      0.001200      NO
         Energy change     -0.007184      0.000001      NO


 New Cartesian Coordinates Obtained by Inverse Iteration

 Displacement from previous Coordinates is:  0.318484
 ----------------------------------------------------------------
             Standard Nuclear Orientation (Angstroms)
    I     Atom           X                Y                Z
 ----------------------------------------------------------------
    1      I       2.1983220453    -0.3753474130     0.0000000000
    2      N       0.0130400506     1.7430404359     0.0000000000
    3      N      -1.0915808013     1.6847008584     0.0000000000
    4      Br     -2.7693253929    -0.5428134791     0.0000000000
 ----------------------------------------------------------------
 Molecular Point Group                 Cs    NOp =  2
 Largest Abelian Subgroup              Cs    NOp =  2
 Nuclear Repulsion Energy =   418.5110502842 hartrees
 There are       51 alpha and       51 beta electrons
 Applying Cartesian multipole field
    Component          Value
    ---------          -----
     (2,0,0)        1.00000E-11
     (0,2,0)        2.00000E-11
     (0,0,2)       -3.00000E-11
 Nucleus-field energy     =     0.0000000232 hartrees
 Requested basis set is 6-311++G(d,p)
 There are 55 shells and 154 basis functions
 A cutoff of  1.0D-14 yielded   1146 shell pairs
 There are      9638 function pairs (     10922 Cartesian)
 Smallest overlap matrix eigenvalue = 1.28E-04
 Guess MOs from SCF MO coefficient file

 -----------------------------------------------------------------------
  General SCF calculation program by
  Eric Jon Sundstrom, Paul Horn, Yuezhi Mao, Dmitri Zuev, Alec White,
  David Stuck, Shaama M.S., Shane Yost, Joonho Lee, David Small,
  Daniel Levine, Susi Lehtola, Hugh Burton, Evgeny Epifanovsky
 -----------------------------------------------------------------------
 Hartree-Fock
 using 4 threads for integral computing
 -------------------------------------------------------
 OpenMP Integral computing Module                
 Release: version 2.0, May 2017, Q-Chem Inc. Pleasanton 
 -------------------------------------------------------
 A restricted SCF calculation will be
 performed using DIIS
 SCF converges when DIIS error is below 1.0e-08
 ---------------------------------------
  Cycle       Energy         DIIS error
 ---------------------------------------
    1   -9597.9716587108      3.00e-04  
    2   -9597.9723520051      9.68e-05  
    3   -9597.9724770841      6.95e-05  
    4   -9597.9724991667      6.15e-05  
    5   -9597.9725208616      1.84e-05  
    6   -9597.9725244417      7.61e-06  
    7   -9597.9725254285      4.77e-06  
    8   -9597.9725261502      3.74e-06  
    9   -9597.9725272193      3.13e-06  
   10   -9597.9725290892      1.92e-06  
   11   -9597.9725298651      1.12e-06  
   12   -9597.9725299815      5.69e-07  
   13   -9597.9725300127      4.03e-07  
   14   -9597.9725300267      3.58e-07  
   15   -9597.9725300421      2.97e-07  
   16   -9597.9725300678      1.75e-07  
   17   -9597.9725300772      1.19e-07  
   18   -9597.9725300783      4.40e-08  
   19   -9597.9725300783      6.16e-09  Convergence criterion met
 ---------------------------------------
 SCF time:   CPU 24.26s  wall 11.00s 
 SCF   energy in the final basis set =    -9597.9725300783
 Total energy in the final basis set =    -9597.9725300783


 ------------------------------------------------------------------------------

   CCMAN2: suite of methods based on coupled cluster
           and equation of motion theories.

   Components:
   * libvmm-1.3-trunk
     by Evgeny Epifanovsky, Ilya Kaliman.
   * libtensor-2.5-trunk
     by Evgeny Epifanovsky, Michael Wormit, Dmitry Zuev, Sam Manzer, 
        Ilya Kaliman.
   * libcc-2.5-trunk
     by Evgeny Epifanovsky, Arik Landau, Tomasz Kus, Kirill Khistyaev, 
        Dmitry Zuev, Prashant Manohar, Xintian Feng, Anna Krylov, 
        Matthew Goldey, Alec White, Thomas Jagau, Kaushik Nanda, 
        Anastasia Gunina, Alexander Kunitsa, Joonho Lee.

   CCMAN original authors:
   Anna I. Krylov, C. David Sherrill, Steven R. Gwaltney,
   Edward F. C. Byrd (2000)
   Sergey V. Levchenko, Lyudmila V. Slipchenko, Tao Wang,
   Ana-Maria C. Cristian (2003)
   Piotr A. Pieniazek, C. Melania Oana, Evgeny Epifanovsky (2007)
   Prashant Manohar (2009)

 ------------------------------------------------------------------------------


 Allocating and initializing 3808MB of RAM...
 Calculation will run on 4 cores.


 Alpha MOs, Restricted
 -- Occupied --                  
******* -490.03 -180.93 -169.73 -169.73 -169.73  -65.17  -58.53
  1 A'    2 A'    3 A'    4 A'    1 A"    5 A'    6 A'    7 A'                 
-58.524 -58.524 -37.980 -33.170 -33.163 -33.163 -24.354 -24.352
  2 A"    8 A'    9 A'   10 A'    3 A"   11 A'   12 A'    4 A"                 
-24.352 -24.345 -24.345 -15.725 -15.719  -9.843  -7.458  -7.448
 13 A'    5 A"   14 A'   15 A'   16 A'   17 A'   18 A'   19 A'                 
 -7.448  -7.296  -5.532  -5.515  -5.515  -3.197  -3.193  -3.193
  6 A"   20 A'   21 A'    7 A"   22 A'   23 A'   24 A'    8 A"                 
 -3.181  -3.181  -2.455  -2.449  -2.448  -2.429  -2.429  -1.502
 25 A'    9 A"   26 A'   10 A"   27 A'   11 A"   28 A'   29 A'                 
 -0.969  -0.858  -0.810  -0.663  -0.641  -0.641  -0.421  -0.420
 30 A'   31 A'   32 A'   33 A'   34 A'   12 A"   35 A'   13 A"                 
 -0.416  -0.415  -0.319
 14 A"   36 A'   37 A'                                                         
 -- Virtual --                   
 -0.197   0.100   0.101   0.105   0.116   0.119   0.123   0.166
 38 A'   39 A'   40 A'   15 A"   16 A"   41 A'   42 A'   43 A'                 
  0.175   0.181   0.225   0.243   0.266   0.293   0.312   0.313
 17 A"   44 A'   45 A'   46 A'   18 A"   47 A'   19 A"   48 A'                 
  0.327   0.356   0.456   0.544   0.549   0.565   0.579   0.582
 49 A'   50 A'   51 A'   20 A"   52 A'   21 A"   22 A"   53 A'                 
  0.589   0.598   0.622   0.691   0.771   0.782   0.789   0.799
 54 A'   55 A'   56 A'   57 A'   58 A'   59 A'   23 A"   24 A"                 
  0.805   0.838   0.877   0.904   0.971   1.029   1.114   1.150
 60 A'   61 A'   62 A'   25 A"   63 A'   26 A"   64 A'   65 A'                 
  1.259   1.447   1.493   1.519   1.531   1.936   1.946   1.971
 66 A'   67 A'   27 A"   68 A'   69 A'   28 A"   70 A'   29 A"                 
  1.988   2.306   2.312   2.325   2.462   2.474   2.818   3.184
 71 A'   30 A"   72 A'   73 A'   31 A"   74 A'   75 A'   32 A"                 
  3.192   3.529   4.114   4.128   4.356   4.387   4.432   4.439
 76 A'   77 A'   33 A"   78 A'   79 A'   34 A"   35 A"   36 A"                 
  4.440   4.447   4.490   4.544   4.551   4.552   4.557   4.622
 80 A'   81 A'   82 A'   37 A"   38 A"   83 A'   84 A'   85 A'                 
  4.669   4.716   5.004   6.475   6.484   6.486   7.086   8.210
 86 A'   87 A'   88 A'   39 A"   89 A'   90 A'   91 A'   40 A"                 
  8.215   8.228  28.757  29.471  29.478  29.481  29.822  29.828
 92 A'   93 A'   94 A'   41 A"   95 A'   96 A'   42 A"   97 A'                 
 29.828  29.831  29.850  36.443  37.611  49.377 130.531 130.537
 43 A"   98 A'   99 A'  100 A'  101 A'  102 A'   44 A"  103 A'                 
130.543 154.164 293.886 293.892 293.9241028.2901912.079
104 A'  105 A'   45 A"  106 A'  107 A'  108 A'  109 A'                         

 Beta MOs, Restricted
 -- Occupied --                  
******* -490.03 -180.93 -169.73 -169.73 -169.73  -65.17  -58.53
  1 A'    2 A'    3 A'    4 A'    1 A"    5 A'    6 A'    7 A'                 
-58.524 -58.524 -37.980 -33.170 -33.163 -33.163 -24.354 -24.352
  2 A"    8 A'    9 A'   10 A'    3 A"   11 A'   12 A'    4 A"                 
-24.352 -24.345 -24.345 -15.725 -15.719  -9.843  -7.458  -7.448
 13 A'    5 A"   14 A'   15 A'   16 A'   17 A'   18 A'   19 A'                 
 -7.448  -7.296  -5.532  -5.515  -5.515  -3.197  -3.193  -3.193
  6 A"   20 A'   21 A'    7 A"   22 A'   23 A'   24 A'    8 A"                 
 -3.181  -3.181  -2.455  -2.449  -2.448  -2.429  -2.429  -1.502
 25 A'    9 A"   26 A'   10 A"   27 A'   11 A"   28 A'   29 A'                 
 -0.969  -0.858  -0.810  -0.663  -0.641  -0.641  -0.421  -0.420
 30 A'   31 A'   32 A'   33 A'   34 A'   12 A"   35 A'   13 A"                 
 -0.416  -0.415  -0.319
 14 A"   36 A'   37 A'                                                         
 -- Virtual --                   
 -0.197   0.100   0.101   0.105   0.116   0.119   0.123   0.166
 38 A'   39 A'   40 A'   15 A"   16 A"   41 A'   42 A'   43 A'                 
  0.175   0.181   0.225   0.243   0.266   0.293   0.312   0.313
 17 A"   44 A'   45 A'   46 A'   18 A"   47 A'   19 A"   48 A'                 
  0.327   0.356   0.456   0.544   0.549   0.565   0.579   0.582
 49 A'   50 A'   51 A'   20 A"   52 A'   21 A"   22 A"   53 A'                 
  0.589   0.598   0.622   0.691   0.771   0.782   0.789   0.799
 54 A'   55 A'   56 A'   57 A'   58 A'   59 A'   23 A"   24 A"                 
  0.805   0.838   0.877   0.904   0.971   1.029   1.114   1.150
 60 A'   61 A'   62 A'   25 A"   63 A'   26 A"   64 A'   65 A'                 
  1.259   1.447   1.493   1.519   1.531   1.936   1.946   1.971
 66 A'   67 A'   27 A"   68 A'   69 A'   28 A"   70 A'   29 A"                 
  1.988   2.306   2.312   2.325   2.462   2.474   2.818   3.184
 71 A'   30 A"   72 A'   73 A'   31 A"   74 A'   75 A'   32 A"                 
  3.192   3.529   4.114   4.128   4.356   4.387   4.432   4.439
 76 A'   77 A'   33 A"   78 A'   79 A'   34 A"   35 A"   36 A"                 
  4.440   4.447   4.490   4.544   4.551   4.552   4.557   4.622
 80 A'   81 A'   82 A'   37 A"   38 A"   83 A'   84 A'   85 A'                 
  4.669   4.716   5.004   6.475   6.484   6.486   7.086   8.210
 86 A'   87 A'   88 A'   39 A"   89 A'   90 A'   91 A'   40 A"                 
  8.215   8.228  28.757  29.471  29.478  29.481  29.822  29.828
 92 A'   93 A'   94 A'   41 A"   95 A'   96 A'   42 A"   97 A'                 
 29.828  29.831  29.850  36.443  37.611  49.377 130.531 130.537
 43 A"   98 A'   99 A'  100 A'  101 A'  102 A'   44 A"  103 A'                 
130.543 154.164 293.886 293.892 293.9241028.2901912.079
104 A'  105 A'   45 A"  106 A'  107 A'  108 A'  109 A'                         

 Occupation and symmetry of molecular orbitals

 Point group: Cs (2 irreducible representations).

                           A'   A"    All 
 ------------------------------------------
 All molecular orbitals:
  - Alpha                  109  45    154 
  - Beta                   109  45    154 
 ------------------------------------------
 Alpha orbitals:
  - Frozen occupied        22   7     29  
  - Active occupied        15   7     22  
  - Active virtual         72   31    103 
  - Frozen virtual         0    0     0   
 ------------------------------------------
 Beta orbitals:
  - Frozen occupied        22   7     29  
  - Active occupied        15   7     22  
  - Active virtual         72   31    103 
  - Frozen virtual         0    0     0   
 ------------------------------------------

 Import integrals:   CPU 0.00 s  wall 0.00 s

 Import integrals:   CPU 100.88 s  wall 72.50 s

 MP2 amplitudes:   CPU 0.27 s  wall 0.46 s

Running a double precision version
           CCSD T amplitudes will be solved using DIIS.

           Start     Size      MaxIter   EConv     TConv     
           3         7         100       1.00e-07  1.00e-05  
 ------------------------------------------------------------------------------
           Energy (a.u.)   Ediff      Tdiff       Comment
 ------------------------------------------------------------------------------
         -9598.88684942                           
     1   -9598.79360832   9.32e-02   9.52e-01     
     2   -9598.88153391   8.79e-02   2.91e-01     
     3   -9598.74365125   1.38e-01   5.67e-01     
     4   -9598.86667571   1.23e-01   1.26e+00     Switched to DIIS steps.
     5   -9598.86967860   3.00e-03   1.01e-01     
     6   -9598.86842385   1.25e-03   5.52e-02     
     7   -9598.86812606   2.98e-04   4.44e-02     
     8   -9598.86844455   3.18e-04   3.38e-03     
     9   -9598.86859953   1.55e-04   1.58e-03     
    10   -9598.86857913   2.04e-05   2.75e-03     
    11   -9598.86857610   3.04e-06   1.17e-03     
    12   -9598.86863743   6.13e-05   7.51e-04     
    13   -9598.86867206   3.46e-05   1.36e-03     
    14   -9598.86867567   3.61e-06   9.42e-04     
    15   -9598.86868035   4.68e-06   3.30e-04     
    16   -9598.86869166   1.13e-05   9.00e-05     
    17   -9598.86869074   9.17e-07   6.46e-05     
    18   -9598.86869667   5.92e-06   4.36e-05     
    19   -9598.86869635   3.16e-07   9.28e-05     
    20   -9598.86869386   2.49e-06   1.96e-05     
    21   -9598.86869350   3.63e-07   5.73e-05     
    22   -9598.86868982   3.68e-06   6.03e-05     
    23   -9598.86869268   2.86e-06   6.19e-05     
    24   -9598.86869596   3.28e-06   8.37e-05     
    25   -9598.86869506   9.01e-07   3.40e-05     
    26   -9598.86869608   1.02e-06   1.66e-05     
    27   -9598.86869559   4.93e-07   7.19e-06     
    28   -9598.86869534   2.45e-07   4.73e-06     
    29   -9598.86869533   1.05e-08   2.40e-06     
 ------------------------------------------------------------------------------
         -9598.86869533                           CCSD T converged.

End of double precision
 SCF energy                 = -9597.97253008
 MP2 energy                 = -9598.88684942
 CCSD correlation energy     =    -0.89616525
 CCSD total energy           = -9598.86869533

 CCSD  T1^2 = 0.0667  T2^2 = 0.7211  Leading amplitudes:

 Amplitude    Orbitals with energies
 -0.1237       37 (A') A                 ->    38 (A') A                  
              -0.3194                         -0.1973                     
 -0.1237       37 (A') B                 ->    38 (A') B                  
              -0.3194                         -0.1973                     
  0.0831       35 (A') A                 ->    38 (A') A                  
              -0.4208                         -0.1973                     
  0.0831       35 (A') B                 ->    38 (A') B                  
              -0.4208                         -0.1973                     

 Amplitude    Orbitals with energies
 -0.6710       37 (A') A     37 (A') B   ->    38 (A') A     38 (A') B    
              -0.3194       -0.3194           -0.1973       -0.1973       
  0.6710       37 (A') A     37 (A') B   ->    38 (A') B     38 (A') A    
              -0.3194       -0.3194           -0.1973       -0.1973       
  0.6710       37 (A') B     37 (A') A   ->    38 (A') A     38 (A') B    
              -0.3194       -0.3194           -0.1973       -0.1973       
 -0.6710       37 (A') B     37 (A') A   ->    38 (A') B     38 (A') A    
              -0.3194       -0.3194           -0.1973       -0.1973       

 Computing CCSD intemediates for later calculations in double precision
 Finished.

Running a double precision version
           CCSD Lambda amplitudes will be solved using DIIS.
           Start     Size      MaxIter   EConv     LConv     
           3         7         100       1.00e-07  1.00e-05  
 ------------------------------------------------------------------------------
            Enorm      Ldiff       Comment
 ------------------------------------------------------------------------------
     1     7.71e-01   5.38e-01     
     2     5.47e-01   2.80e-01     
     3     6.29e-01   1.97e-01     
     4     2.06e-01   5.85e-03     Switched to DIIS steps.
     5     1.92e-02   2.35e-02     
     6     6.15e-03   3.33e-03     
     7     1.57e-03   1.01e-04     
     8     9.58e-04   1.41e-04     
     9     8.00e-04   1.39e-05     
    10     7.17e-04   6.98e-05     
    11     6.58e-04   1.47e-04     
    12     5.35e-04   3.55e-04     
    13     5.43e-04   1.24e-04     
    14     2.82e-04   5.39e-04     
    15     1.69e-04   2.86e-04     
    16     1.04e-04   9.06e-05     
    17     8.42e-05   5.45e-05     
    18     6.40e-05   1.18e-05     
    19     6.07e-05   1.67e-05     
    20     5.12e-05   3.95e-06     
    21     6.04e-05   7.27e-06     
    22     4.25e-05   6.40e-06     
    23     3.43e-05   3.39e-06     
    24     2.92e-05   4.52e-06     
    25     2.03e-05   4.15e-06     
    26     1.73e-05   1.35e-06     
    27     1.47e-05   3.08e-06     
    28     1.33e-05   2.74e-06     
    29     1.09e-05   1.11e-05     
    30     1.33e-05   4.36e-06     
    31     4.92e-06   8.09e-06     
    32     2.81e-06   5.91e-06     
    33     1.55e-06   1.00e-06     
    34     9.55e-07   1.07e-06     
    35     5.41e-07   1.68e-07     
    36     3.73e-07   8.96e-09     
    37     2.08e-07   1.17e-07     
    38     1.99e-07   5.05e-08     
    39     1.62e-07   2.49e-08     
    40     1.18e-07   6.14e-08     
    41     8.83e-08   4.76e-08     
 ------------------------------------------------------------------------------
                                   CCSD Lambda converged.

 Computing density matrices in double precision...
           Orbital response amplitudes will be solved using DIIS.
           Start     Size      MaxIter   EConv     LConv     
           3         7         100       1.00e-06  1.00e-06  
 ------------------------------------------------------------------------------
            Enorm      Ldiff       Comment
 ------------------------------------------------------------------------------
     1     5.45e-01   4.60e-01     
     2     1.55e+01   1.44e+01     
     3     4.13e+02   3.83e+02     
     4     3.70e+00   3.94e+02     Switched to DIIS steps.
     5     1.52e+00   2.40e+00     
     6     1.40e+00   2.79e-01     
     7     1.72e-01   1.21e+00     
     8     1.30e-01   2.45e-02     
     9     5.81e-02   6.07e-02     
    10     1.49e-02   2.75e-02     
    11     5.42e-03   4.45e-03     
    12     5.85e-04   3.88e-05     
    13     1.91e-03   2.87e-04     
    14     7.18e-04   1.14e-04     
    15     1.37e-03   1.69e-04     
    16     2.50e-04   2.07e-04     
    17     4.34e-04   1.89e-04     
    18     9.04e-04   2.91e-04     
    19     1.76e-04   2.92e-04     
    20     5.32e-05   5.02e-05     
    21     4.23e-05   1.08e-05     
    22     5.08e-05   4.01e-06     
    23     4.81e-05   1.08e-05     
    24     2.68e-05   1.41e-05     
    25     4.63e-06   1.56e-05     
    26     3.19e-05   4.20e-06     
    27     2.27e-05   5.77e-06     
    28     4.15e-05   1.04e-05     
    29     1.63e-05   8.74e-07     
    30     1.46e-05   1.03e-05     
    31     1.07e-05   3.07e-07     
    32     9.12e-06   5.15e-07     
    33     9.53e-06   1.44e-06     
    34     7.36e-06   3.02e-07     
    35     7.96e-06   3.60e-07     
    36     8.75e-06   2.94e-06     
    37     8.53e-06   1.54e-06     
    38     8.16e-06   1.06e-06     
    39     8.04e-06   3.05e-06     
    40     1.18e-05   7.95e-07     
    41     7.63e-06   4.54e-07     
    42     1.44e-05   4.60e-06     
    43     1.23e-05   1.85e-06     
    44     1.59e-05   1.14e-05     
    45     2.30e-05   4.69e-06     
    46     2.12e-05   3.08e-06     
    47     3.62e-06   1.12e-05     
    48     1.81e-06   1.11e-06     
    49     4.24e-06   5.08e-07     
    50     3.30e-06   9.81e-07     
    51     1.97e-06   7.50e-07     
    52     3.97e-06   6.34e-07     
    53     3.72e-06   3.65e-08     
    54     3.52e-06   7.20e-08     
    55     4.17e-06   4.39e-07     
    56     3.12e-06   1.01e-07     
    57     1.31e-06   2.54e-07     
    58     5.44e-07   8.11e-07     
 ------------------------------------------------------------------------------
                                   Orbital response converged.

 Computing density matrices... Done.
 CCSD calculation:   CPU 3011.20 s  wall 1523.84 s

Current path: /canmo/ccsd/grad/
/g1_bb_aa
/g1_bb_bb
/g1_o1o1
/g1_o1o2
/g1_o1v1
/g1_o2v1
/g1_v1v1
/g1p_bb_aa
/g1p_bb_bb
/g1s_bb_aa
/g1s_bb_bb
/g2_o1o1o1o1
/g2_o1o1o1v1
/g2_o1o1v1v1
/g2_o1v1o1v1
/g2_o1v1v1v1
/g2_v1v1v1v1
/w_bb_aa
/w_bb_bb
 Transferring MO TPDM to AO TPDM
 Transferring g2_o1o1o1o1
 Transferring g2_o1o1o1v1
 Transferring g2_o1o1v1v1
 Transferring g2_o1v1o1v1
 Transferring g2_o1v1v1v1
 Transferring g2_v1v1v1v1
 Adding separable TPDM
 Computing TPDM gradient
 --------------------------------------------------------
 2e gradient
  Atom          X               Y               Z
 --------------------------------------------------------
    1        -34.297908       10.204874        0.000000  
    2        -22.095902      -12.140490       -0.000000  
    3         26.541320       -8.473822        0.000000  
    4         29.852490       10.409437       -0.000000  
 --------------------------------------------------------
 --------------------------------------------------------
 Final gradient
  Atom          X               Y               Z
 --------------------------------------------------------
    1        -34.297908       10.204874        0.000000  
    2        -22.095902      -12.140490       -0.000000  
    3         26.541320       -8.473822        0.000000  
    4         29.852490       10.409437       -0.000000  
 --------------------------------------------------------
 Analytic gradient from two-electron contribution:   CPU 1589.31 s  wall 727.68 s

 Total ccman2 time:   CPU 4707.37 s  wall 2335.77 s


 --------------------------------------------------------------
             Orbital Energies (a.u.) and Symmetries
 --------------------------------------------------------------

 Alpha MOs, Restricted
 -- Occupied --                  
******* -490.03 -180.93 -169.73 -169.73  -65.17  -58.53  -58.52
  1 A'    2 A'    3 A'    4 A'    5 A'    6 A'    7 A'    8 A'                 
-37.980 -33.170 -33.163 -24.354 -24.352 -24.345 -15.725 -15.719
  9 A'   10 A'   11 A'   12 A'   13 A'   14 A'   15 A'   16 A'                 
 -9.843  -7.458  -7.448  -7.296  -5.532  -5.515-169.733 -58.524
 17 A'   18 A'   19 A'   20 A'   21 A'   22 A'    1 A"    2 A"                 
-33.163 -24.352 -24.345  -7.448  -5.515  -3.197  -3.193  -3.181
  3 A"    4 A"    5 A"    6 A"    7 A"   23 A'   24 A'   25 A'                 
 -2.455  -2.448  -2.429  -1.502  -0.969  -0.858  -0.810  -0.663
 26 A'   27 A'   28 A'   29 A'   30 A'   31 A'   32 A'   33 A'                 
 -0.641  -0.421  -0.415  -0.319  -3.193  -3.181  -2.449  -2.429
 34 A'   35 A'   36 A'   37 A'    8 A"    9 A"   10 A"   11 A"                 
 -0.641  -0.420  -0.416
 12 A"   13 A"   14 A"                                                         
 -- Virtual --                   
 -0.197   0.100   0.101   0.119   0.123   0.166   0.181   0.225
 38 A'   39 A'   40 A'   41 A'   42 A'   43 A'   44 A'   45 A'                 
  0.243   0.293   0.313   0.327   0.356   0.456   0.549   0.582
 46 A'   47 A'   48 A'   49 A'   50 A'   51 A'   52 A'   53 A'                 
  0.589   0.598   0.622   0.691   0.771   0.782   0.805   0.838
 54 A'   55 A'   56 A'   57 A'   58 A'   59 A'   60 A'   61 A'                 
  0.877   0.971   1.114   1.150   1.259   1.447   1.519   1.531
 62 A'   63 A'   64 A'   65 A'   66 A'   67 A'   68 A'   69 A'                 
  1.946   1.988   2.312   2.325   2.474   2.818   3.192   3.529
 70 A'   71 A'   72 A'   73 A'   74 A'   75 A'   76 A'   77 A'                 
  4.128   4.356   4.440   4.447   4.490   4.552   4.557   4.622
 78 A'   79 A'   80 A'   81 A'   82 A'   83 A'   84 A'   85 A'                 
  4.669   4.716   5.004   6.484   6.486   7.086   8.215   8.228
 86 A'   87 A'   88 A'   89 A'   90 A'   91 A'   92 A'   93 A'                 
 28.757  29.478  29.481  29.828  29.831  29.850  36.443  37.611
 94 A'   95 A'   96 A'   97 A'   98 A'   99 A'  100 A'  101 A'                 
 49.377 130.537 130.543 154.164 293.892 293.9241028.2901912.079
102 A'  103 A'  104 A'  105 A'  106 A'  107 A'  108 A'  109 A'                 
  0.105   0.116   0.175   0.266   0.312   0.544   0.565   0.579
 15 A"   16 A"   17 A"   18 A"   19 A"   20 A"   21 A"   22 A"                 
  0.789   0.799   0.904   1.029   1.493   1.936   1.971   2.306
 23 A"   24 A"   25 A"   26 A"   27 A"   28 A"   29 A"   30 A"                 
  2.462   3.184   4.114   4.387   4.432   4.439   4.544   4.551
 31 A"   32 A"   33 A"   34 A"   35 A"   36 A"   37 A"   38 A"                 
  6.475   8.210  29.471  29.822  29.828 130.531 293.886
 39 A"   40 A"   41 A"   42 A"   43 A"   44 A"   45 A"                         

 Beta MOs, Restricted
 -- Occupied --                  
******* -490.03 -180.93 -169.73 -169.73  -65.17  -58.53  -58.52
  1 A'    2 A'    3 A'    4 A'    5 A'    6 A'    7 A'    8 A'                 
-37.980 -33.170 -33.163 -24.354 -24.352 -24.345 -15.725 -15.719
  9 A'   10 A'   11 A'   12 A'   13 A'   14 A'   15 A'   16 A'                 
 -9.843  -7.458  -7.448  -7.296  -5.532  -5.515-169.733 -58.524
 17 A'   18 A'   19 A'   20 A'   21 A'   22 A'    1 A"    2 A"                 
-33.163 -24.352 -24.345  -7.448  -5.515  -3.197  -3.193  -3.181
  3 A"    4 A"    5 A"    6 A"    7 A"   23 A'   24 A'   25 A'                 
 -2.455  -2.448  -2.429  -1.502  -0.969  -0.858  -0.810  -0.663
 26 A'   27 A'   28 A'   29 A'   30 A'   31 A'   32 A'   33 A'                 
 -0.641  -0.421  -0.415  -0.319  -3.193  -3.181  -2.449  -2.429
 34 A'   35 A'   36 A'   37 A'    8 A"    9 A"   10 A"   11 A"                 
 -0.641  -0.420  -0.416
 12 A"   13 A"   14 A"                                                         
 -- Virtual --                   
 -0.197   0.100   0.101   0.119   0.123   0.166   0.181   0.225
 38 A'   39 A'   40 A'   41 A'   42 A'   43 A'   44 A'   45 A'                 
  0.243   0.293   0.313   0.327   0.356   0.456   0.549   0.582
 46 A'   47 A'   48 A'   49 A'   50 A'   51 A'   52 A'   53 A'                 
  0.589   0.598   0.622   0.691   0.771   0.782   0.805   0.838
 54 A'   55 A'   56 A'   57 A'   58 A'   59 A'   60 A'   61 A'                 
  0.877   0.971   1.114   1.150   1.259   1.447   1.519   1.531
 62 A'   63 A'   64 A'   65 A'   66 A'   67 A'   68 A'   69 A'                 
  1.946   1.988   2.312   2.325   2.474   2.818   3.192   3.529
 70 A'   71 A'   72 A'   73 A'   74 A'   75 A'   76 A'   77 A'                 
  4.128   4.356   4.440   4.447   4.490   4.552   4.557   4.622
 78 A'   79 A'   80 A'   81 A'   82 A'   83 A'   84 A'   85 A'                 
  4.669   4.716   5.004   6.484   6.486   7.086   8.215   8.228
 86 A'   87 A'   88 A'   89 A'   90 A'   91 A'   92 A'   93 A'                 
 28.757  29.478  29.481  29.828  29.831  29.850  36.443  37.611
 94 A'   95 A'   96 A'   97 A'   98 A'   99 A'  100 A'  101 A'                 
 49.377 130.537 130.543 154.164 293.892 293.9241028.2901912.079
102 A'  103 A'  104 A'  105 A'  106 A'  107 A'  108 A'  109 A'                 
  0.105   0.116   0.175   0.266   0.312   0.544   0.565   0.579
 15 A"   16 A"   17 A"   18 A"   19 A"   20 A"   21 A"   22 A"                 
  0.789   0.799   0.904   1.029   1.493   1.936   1.971   2.306
 23 A"   24 A"   25 A"   26 A"   27 A"   28 A"   29 A"   30 A"                 
  2.462   3.184   4.114   4.387   4.432   4.439   4.544   4.551
 31 A"   32 A"   33 A"   34 A"   35 A"   36 A"   37 A"   38 A"                 
  6.475   8.210  29.471  29.822  29.828 130.531 293.886
 39 A"   40 A"   41 A"   42 A"   43 A"   44 A"   45 A"                         
 --------------------------------------------------------------

          Ground-State Mulliken Net Atomic Charges

     Atom                 Charge (a.u.)
  ----------------------------------------
      1 I                    -0.017758
      2 N                     0.021833
      3 N                     0.019466
      4 Br                   -0.023541
  ----------------------------------------
  Sum of atomic charges =     0.000000

 -----------------------------------------------------------------
                    Cartesian Multipole Moments
 -----------------------------------------------------------------
    Charge (ESU x 10^10)
                 0.0000
    Dipole Moment (Debye)
         X      -0.1204      Y       0.3368      Z      -0.0000
       Tot       0.3577
    Quadrupole Moments (Debye-Ang)
        XX     -59.7173     XY      -0.9758     YY     -54.4255
        XZ       0.0000     YZ      -0.0000     ZZ     -59.2188
    Octopole Moments (Debye-Ang^2)
       XXX     -12.6749    XXY     -12.8836    XYY      -8.1307
       YYY       6.4533    XXZ       0.0000    XYZ      -0.0000
       YYZ       0.0000    XZZ      -6.8725    YZZ       4.1901
       ZZZ      -0.0000
    Hexadecapole Moments (Debye-Ang^3)
      XXXX   -1802.7298   XXXY      14.7441   XXYY    -323.6931
      XYYY      16.9757   YYYY    -298.0098   XXXZ       0.0000
      XXYZ      -0.0000   XYYZ       0.0000   YYYZ      -0.0000
      XXZZ    -322.8134   XYZZ       4.4217   YYZZ     -63.5534
      XZZZ       0.0000   YZZZ      -0.0000   ZZZZ     -77.3149
 -----------------------------------------------------------------
 DrvMan completing analytic gradient of the correlated energy
 Correlated dipole moment
            1
    1  -0.0473631
    2   0.1325095
    3  -0.0000000
 Energy read as -9598.868695333
 Full Analytical Gradient: (in a.u., or Hartree/Bohr)
             1             2             3             4
    1   -0.00468156    0.01143297   -0.01165782    0.00490641
    2    0.00409432   -0.00386464   -0.00608339    0.00585371
    3   -0.00000000   -0.00000000    0.00000000    0.00000000
 Gradient time:  CPU 0.36 s  wall 3.23 s
 Geometry Optimization Parameters
   NAtoms,    NIC,     NZ,  NCons,   NDum,   NFix, NCnnct, MaxDiis
        4      14       4       0       0       0       0       0

 Cartesian Hessian Update
 Hessian Updated using BFGS Update


** GEOMETRY OPTIMIZATION IN DELOCALIZED INTERNAL COORDINATES **
   Searching for a Minimum

   Optimization Cycle:  11

                       Coordinates (Angstroms)
     ATOM                X               Y               Z
      1  I         2.1983220453   -0.3753474130    0.0000000000
      2  N         0.0130400506    1.7430404359    0.0000000000
      3  N        -1.0915808013    1.6847008584    0.0000000000
      4  Br       -2.7693253929   -0.5428134791    0.0000000000
   Point Group: cs    Number of degrees of freedom:     5


   Energy is  -9598.868695333

 Hessian Updated using BFGS Update

  5 Hessian modes will be used to form the next step
  Hessian Eigenvalues:
     0.009897    0.078140    0.249229    0.258175    1.242633

 Minimum Search - Taking Simple RFO Step
 Searching for Lamda that Minimizes Along All modes
 Value Taken    Lamda =  -0.00623779
 Calculated Step too Large.  Step scaled by  0.486233
 Step Taken.  Stepsize is  0.300000

                             Maximum     Tolerance    Cnvgd?
         Gradient           0.011783      0.000300      NO
         Displacement       0.215259      0.001200      NO
         Energy change     -0.003414      0.000001      NO


 New Cartesian Coordinates Obtained by Inverse Iteration

 Displacement from previous Coordinates is:  0.331302
 ----------------------------------------------------------------
             Standard Nuclear Orientation (Angstroms)
    I     Atom           X                Y                Z
 ----------------------------------------------------------------
    1      I       2.3208738524    -0.3908078435     0.0000000000
    2      N       0.0095037791     1.7625784487     0.0000000000
    3      N      -1.0919496718     1.7050059812     0.0000000000
    4      Br     -2.8879720580    -0.5671961842     0.0000000000
 ----------------------------------------------------------------
 Molecular Point Group                 Cs    NOp =  2
 Largest Abelian Subgroup              Cs    NOp =  2
 Nuclear Repulsion Energy =   402.6560047724 hartrees
 There are       51 alpha and       51 beta electrons
 Applying Cartesian multipole field
    Component          Value
    ---------          -----
     (2,0,0)        1.00000E-11
     (0,2,0)        2.00000E-11
     (0,0,2)       -3.00000E-11
 Nucleus-field energy     =     0.0000000253 hartrees
 Requested basis set is 6-311++G(d,p)
 There are 55 shells and 154 basis functions
 A cutoff of  1.0D-14 yielded   1120 shell pairs
 There are      9384 function pairs (     10608 Cartesian)
 Smallest overlap matrix eigenvalue = 1.27E-04
 Guess MOs from SCF MO coefficient file

 -----------------------------------------------------------------------
  General SCF calculation program by
  Eric Jon Sundstrom, Paul Horn, Yuezhi Mao, Dmitri Zuev, Alec White,
  David Stuck, Shaama M.S., Shane Yost, Joonho Lee, David Small,
  Daniel Levine, Susi Lehtola, Hugh Burton, Evgeny Epifanovsky
 -----------------------------------------------------------------------
 Hartree-Fock
 using 4 threads for integral computing
 -------------------------------------------------------
 OpenMP Integral computing Module                
 Release: version 2.0, May 2017, Q-Chem Inc. Pleasanton 
 -------------------------------------------------------
 A restricted SCF calculation will be
 performed using DIIS
 SCF converges when DIIS error is below 1.0e-08
 ---------------------------------------
  Cycle       Energy         DIIS error
 ---------------------------------------
    1   -9597.9698634454      2.69e-04  
    2   -9597.9704019351      8.46e-05  
    3   -9597.9704788665      7.71e-05  
    4   -9597.9705020328      5.78e-05  
    5   -9597.9705222685      1.34e-05  
    6   -9597.9705245878      6.67e-06  
    7   -9597.9705256059      4.65e-06  
    8   -9597.9705265009      4.01e-06  
    9   -9597.9705279924      3.46e-06  
   10   -9597.9705312989      2.02e-06  
   11   -9597.9705324436      1.08e-06  
   12   -9597.9705325588      4.75e-07  
   13   -9597.9705325788      3.03e-07  
   14   -9597.9705325861      2.66e-07  
   15   -9597.9705325927      2.42e-07  
   16   -9597.9705326099      1.81e-07  
   17   -9597.9705326251      1.48e-07  
   18   -9597.9705326281      3.70e-08  
   19   -9597.9705326282      1.06e-08  
   20   -9597.9705326283      1.36e-09  Convergence criterion met
 ---------------------------------------
 SCF time:   CPU 24.16s  wall 12.00s 
 SCF   energy in the final basis set =    -9597.9705326283
 Total energy in the final basis set =    -9597.9705326283


 ------------------------------------------------------------------------------

   CCMAN2: suite of methods based on coupled cluster
           and equation of motion theories.

   Components:
   * libvmm-1.3-trunk
     by Evgeny Epifanovsky, Ilya Kaliman.
   * libtensor-2.5-trunk
     by Evgeny Epifanovsky, Michael Wormit, Dmitry Zuev, Sam Manzer, 
        Ilya Kaliman.
   * libcc-2.5-trunk
     by Evgeny Epifanovsky, Arik Landau, Tomasz Kus, Kirill Khistyaev, 
        Dmitry Zuev, Prashant Manohar, Xintian Feng, Anna Krylov, 
        Matthew Goldey, Alec White, Thomas Jagau, Kaushik Nanda, 
        Anastasia Gunina, Alexander Kunitsa, Joonho Lee.

   CCMAN original authors:
   Anna I. Krylov, C. David Sherrill, Steven R. Gwaltney,
   Edward F. C. Byrd (2000)
   Sergey V. Levchenko, Lyudmila V. Slipchenko, Tao Wang,
   Ana-Maria C. Cristian (2003)
   Piotr A. Pieniazek, C. Melania Oana, Evgeny Epifanovsky (2007)
   Prashant Manohar (2009)

 ------------------------------------------------------------------------------


 Allocating and initializing 3808MB of RAM...
 Calculation will run on 4 cores.


 Alpha MOs, Restricted
 -- Occupied --                  
******* -490.03 -180.93 -169.74 -169.73 -169.73  -65.17  -58.53
  1 A'    2 A'    3 A'    4 A'    1 A"    5 A'    6 A'    7 A'                 
-58.525 -58.525 -37.981 -33.171 -33.164 -33.164 -24.355 -24.353
  2 A"    8 A'    9 A'   10 A'    3 A"   11 A'   12 A'    4 A"                 
-24.353 -24.346 -24.346 -15.719 -15.714  -9.845  -7.459  -7.449
 13 A'    5 A"   14 A'   15 A'   16 A'   17 A'   18 A'   19 A'                 
 -7.449  -7.297  -5.533  -5.516  -5.516  -3.199  -3.195  -3.195
  6 A"   20 A'   21 A'    7 A"   22 A'   23 A'   24 A'    8 A"                 
 -3.182  -3.182  -2.456  -2.450  -2.449  -2.430  -2.430  -1.500
 25 A'    9 A"   26 A'   10 A"   27 A'   11 A"   28 A'   29 A'                 
 -0.968  -0.856  -0.807  -0.660  -0.639  -0.638  -0.421  -0.421
 30 A'   31 A'   32 A'   33 A'   34 A'   12 A"   35 A'   13 A"                 
 -0.417  -0.416  -0.317
 14 A"   36 A'   37 A'                                                         
 -- Virtual --                   
 -0.205   0.100   0.104   0.109   0.116   0.120   0.123   0.165
 38 A'   39 A'   40 A'   15 A"   16 A"   41 A'   42 A'   43 A'                 
  0.175   0.181   0.225   0.244   0.267   0.291   0.311   0.316
 17 A"   44 A'   45 A'   46 A'   18 A"   47 A'   19 A"   48 A'                 
  0.325   0.357   0.450   0.544   0.546   0.562   0.579   0.583
 49 A'   50 A'   51 A'   20 A"   52 A'   21 A"   22 A"   53 A'                 
  0.590   0.603   0.619   0.692   0.774   0.775   0.789   0.798
 54 A'   55 A'   56 A'   57 A'   58 A'   59 A'   23 A"   60 A'                 
  0.799   0.832   0.881   0.905   0.959   1.031   1.106   1.149
 24 A"   61 A'   62 A'   25 A"   63 A'   26 A"   64 A'   65 A'                 
  1.237   1.458   1.491   1.513   1.518   1.938   1.946   1.977
 66 A'   67 A'   27 A"   68 A'   69 A'   28 A"   70 A'   29 A"                 
  1.988   2.305   2.310   2.321   2.468   2.476   2.823   3.192
 71 A'   30 A"   72 A'   73 A'   31 A"   74 A'   75 A'   32 A"                 
  3.200   3.539   4.119   4.131   4.357   4.395   4.428   4.438
 76 A'   77 A'   33 A"   78 A'   79 A'   34 A"   35 A"   80 A'                 
  4.438   4.443   4.475   4.540   4.550   4.550   4.553   4.604
 36 A"   81 A'   82 A'   37 A"   38 A"   83 A'   84 A'   85 A'                 
  4.656   4.718   4.988   6.473   6.478   6.482   7.077   8.209
 86 A'   87 A'   88 A'   39 A"   89 A'   90 A'   91 A'   40 A"                 
  8.213   8.224  28.744  29.469  29.475  29.477  29.821  29.826
 92 A'   93 A'   94 A'   41 A"   95 A'   96 A'   42 A"   97 A'                 
 29.827  29.829  29.843  36.444  37.637  49.369 130.529 130.534
 43 A"   98 A'   99 A'  100 A'  101 A'  102 A'   44 A"  103 A'                 
130.539 154.153 293.884 293.890 293.9201028.2801912.067
104 A'  105 A'   45 A"  106 A'  107 A'  108 A'  109 A'                         

 Beta MOs, Restricted
 -- Occupied --                  
******* -490.03 -180.93 -169.74 -169.73 -169.73  -65.17  -58.53
  1 A'    2 A'    3 A'    4 A'    1 A"    5 A'    6 A'    7 A'                 
-58.525 -58.525 -37.981 -33.171 -33.164 -33.164 -24.355 -24.353
  2 A"    8 A'    9 A'   10 A'    3 A"   11 A'   12 A'    4 A"                 
-24.353 -24.346 -24.346 -15.719 -15.714  -9.845  -7.459  -7.449
 13 A'    5 A"   14 A'   15 A'   16 A'   17 A'   18 A'   19 A'                 
 -7.449  -7.297  -5.533  -5.516  -5.516  -3.199  -3.195  -3.195
  6 A"   20 A'   21 A'    7 A"   22 A'   23 A'   24 A'    8 A"                 
 -3.182  -3.182  -2.456  -2.450  -2.449  -2.430  -2.430  -1.500
 25 A'    9 A"   26 A'   10 A"   27 A'   11 A"   28 A'   29 A'                 
 -0.968  -0.856  -0.807  -0.660  -0.639  -0.638  -0.421  -0.421
 30 A'   31 A'   32 A'   33 A'   34 A'   12 A"   35 A'   13 A"                 
 -0.417  -0.416  -0.317
 14 A"   36 A'   37 A'                                                         
 -- Virtual --                   
 -0.205   0.100   0.104   0.109   0.116   0.120   0.123   0.165
 38 A'   39 A'   40 A'   15 A"   16 A"   41 A'   42 A'   43 A'                 
  0.175   0.181   0.225   0.244   0.267   0.291   0.311   0.316
 17 A"   44 A'   45 A'   46 A'   18 A"   47 A'   19 A"   48 A'                 
  0.325   0.357   0.450   0.544   0.546   0.562   0.579   0.583
 49 A'   50 A'   51 A'   20 A"   52 A'   21 A"   22 A"   53 A'                 
  0.590   0.603   0.619   0.692   0.774   0.775   0.789   0.798
 54 A'   55 A'   56 A'   57 A'   58 A'   59 A'   23 A"   60 A'                 
  0.799   0.832   0.881   0.905   0.959   1.031   1.106   1.149
 24 A"   61 A'   62 A'   25 A"   63 A'   26 A"   64 A'   65 A'                 
  1.237   1.458   1.491   1.513   1.518   1.938   1.946   1.977
 66 A'   67 A'   27 A"   68 A'   69 A'   28 A"   70 A'   29 A"                 
  1.988   2.305   2.310   2.321   2.468   2.476   2.823   3.192
 71 A'   30 A"   72 A'   73 A'   31 A"   74 A'   75 A'   32 A"                 
  3.200   3.539   4.119   4.131   4.357   4.395   4.428   4.438
 76 A'   77 A'   33 A"   78 A'   79 A'   34 A"   35 A"   80 A'                 
  4.438   4.443   4.475   4.540   4.550   4.550   4.553   4.604
 36 A"   81 A'   82 A'   37 A"   38 A"   83 A'   84 A'   85 A'                 
  4.656   4.718   4.988   6.473   6.478   6.482   7.077   8.209
 86 A'   87 A'   88 A'   39 A"   89 A'   90 A'   91 A'   40 A"                 
  8.213   8.224  28.744  29.469  29.475  29.477  29.821  29.826
 92 A'   93 A'   94 A'   41 A"   95 A'   96 A'   42 A"   97 A'                 
 29.827  29.829  29.843  36.444  37.637  49.369 130.529 130.534
 43 A"   98 A'   99 A'  100 A'  101 A'  102 A'   44 A"  103 A'                 
130.539 154.153 293.884 293.890 293.9201028.2801912.067
104 A'  105 A'   45 A"  106 A'  107 A'  108 A'  109 A'                         

 Occupation and symmetry of molecular orbitals

 Point group: Cs (2 irreducible representations).

                           A'   A"    All 
 ------------------------------------------
 All molecular orbitals:
  - Alpha                  109  45    154 
  - Beta                   109  45    154 
 ------------------------------------------
 Alpha orbitals:
  - Frozen occupied        22   7     29  
  - Active occupied        15   7     22  
  - Active virtual         72   31    103 
  - Frozen virtual         0    0     0   
 ------------------------------------------
 Beta orbitals:
  - Frozen occupied        22   7     29  
  - Active occupied        15   7     22  
  - Active virtual         72   31    103 
  - Frozen virtual         0    0     0   
 ------------------------------------------

 Import integrals:   CPU 0.00 s  wall 0.00 s

 Import integrals:   CPU 98.20 s  wall 51.38 s

 MP2 amplitudes:   CPU 0.26 s  wall 0.35 s

Running a double precision version
           CCSD T amplitudes will be solved using DIIS.

           Start     Size      MaxIter   EConv     TConv     
           3         7         100       1.00e-07  1.00e-05  
 ------------------------------------------------------------------------------
           Energy (a.u.)   Ediff      Tdiff       Comment
 ------------------------------------------------------------------------------
         -9598.89480030                           
     1   -9598.78330315   1.11e-01   9.09e-01     
     2   -9598.88268361   9.94e-02   4.15e-01     
     3   -9598.63006208   2.53e-01   1.04e+00     
     4   -9598.87152409   2.41e-01   1.92e+00     Switched to DIIS steps.
     5   -9598.87400949   2.49e-03   1.33e-01     
     6   -9598.86900672   5.00e-03   3.84e-02     
     7   -9598.87112957   2.12e-03   8.98e-02     
     8   -9598.87086848   2.61e-04   2.07e-02     
     9   -9598.87125939   3.91e-04   4.61e-04     
    10   -9598.87118349   7.59e-05   3.62e-03     
    11   -9598.87114258   4.09e-05   7.67e-04     
    12   -9598.87121705   7.45e-05   6.87e-04     
    13   -9598.87124824   3.12e-05   1.78e-03     
    14   -9598.87126074   1.25e-05   6.85e-04     
    15   -9598.87129540   3.47e-05   3.26e-04     
    16   -9598.87127388   2.15e-05   4.31e-04     
    17   -9598.87128732   1.34e-05   1.44e-04     
    18   -9598.87128357   3.75e-06   6.16e-05     
    19   -9598.87129409   1.05e-05   6.00e-05     
    20   -9598.87128828   5.82e-06   5.44e-05     
    21   -9598.87129283   4.55e-06   1.52e-05     
    22   -9598.87129064   2.19e-06   5.73e-05     
    23   -9598.87128692   3.72e-06   3.89e-05     
    24   -9598.87129205   5.13e-06   3.66e-05     
    25   -9598.87128988   2.17e-06   9.32e-05     
    26   -9598.87129198   2.11e-06   2.79e-05     
    27   -9598.87129102   9.63e-07   1.24e-05     
    28   -9598.87129190   8.81e-07   4.88e-06     
    29   -9598.87129168   2.20e-07   3.26e-06     
    30   -9598.87129180   1.19e-07   1.18e-06     
    31   -9598.87129187   7.27e-08   1.94e-06     
 ------------------------------------------------------------------------------
         -9598.87129187                           CCSD T converged.

End of double precision
 SCF energy                 = -9597.97053263
 MP2 energy                 = -9598.89480030
 CCSD correlation energy     =    -0.90075924
 CCSD total energy           = -9598.87129187

 CCSD  T1^2 = 0.0652  T2^2 = 0.7654  Leading amplitudes:

 Amplitude    Orbitals with energies
 -0.1234       37 (A') A                 ->    38 (A') A                  
              -0.3173                         -0.2045                     
 -0.1234       37 (A') B                 ->    38 (A') B                  
              -0.3173                         -0.2045                     
 -0.0838       35 (A') A                 ->    38 (A') A                  
              -0.4209                         -0.2045                     
 -0.0838       35 (A') B                 ->    38 (A') B                  
              -0.4209                         -0.2045                     

 Amplitude    Orbitals with energies
 -0.7043       37 (A') A     37 (A') B   ->    38 (A') A     38 (A') B    
              -0.3173       -0.3173           -0.2045       -0.2045       
  0.7043       37 (A') A     37 (A') B   ->    38 (A') B     38 (A') A    
              -0.3173       -0.3173           -0.2045       -0.2045       
  0.7043       37 (A') B     37 (A') A   ->    38 (A') A     38 (A') B    
              -0.3173       -0.3173           -0.2045       -0.2045       
 -0.7043       37 (A') B     37 (A') A   ->    38 (A') B     38 (A') A    
              -0.3173       -0.3173           -0.2045       -0.2045       

 Computing CCSD intemediates for later calculations in double precision
 Finished.

Running a double precision version
           CCSD Lambda amplitudes will be solved using DIIS.
           Start     Size      MaxIter   EConv     LConv     
           3         7         100       1.00e-07  1.00e-05  
 ------------------------------------------------------------------------------
            Enorm      Ldiff       Comment
 ------------------------------------------------------------------------------
     1     9.05e-01   6.25e-01     
     2     7.40e-01   4.08e-01     
     3     9.09e-01   2.89e-01     
     4     3.21e-01   7.86e-03     Switched to DIIS steps.
     5     2.02e-02   3.02e-02     
     6     6.82e-03   2.15e-03     
     7     1.88e-03   2.08e-04     
     8     1.33e-03   4.36e-05     
     9     1.23e-03   4.26e-05     
    10     1.13e-03   1.54e-04     
    11     1.03e-03   3.54e-04     
    12     7.78e-04   1.11e-03     
    13     7.69e-04   2.97e-04     
    14     3.35e-04   9.59e-04     
    15     2.11e-04   4.13e-04     
    16     1.35e-04   7.35e-05     
    17     1.17e-04   7.95e-05     
    18     9.13e-05   3.17e-05     
    19     8.98e-05   1.65e-05     
    20     7.79e-05   1.24e-05     
    21     9.41e-05   1.43e-06     
    22     6.63e-05   1.21e-05     
    23     5.75e-05   2.73e-06     
    24     5.29e-05   1.11e-05     
    25     4.13e-05   1.05e-06     
    26     3.65e-05   8.87e-06     
    27     3.11e-05   7.21e-06     
    28     2.78e-05   1.30e-05     
    29     2.21e-05   4.16e-05     
    30     2.72e-05   2.72e-06     
    31     7.07e-06   2.54e-05     
    32     4.20e-06   8.18e-06     
    33     2.63e-06   1.32e-06     
    34     1.84e-06   1.97e-06     
    35     1.30e-06   8.33e-08     
    36     1.02e-06   2.55e-07     
    37     6.99e-07   2.05e-07     
    38     8.97e-07   7.08e-09     
    39     5.33e-07   1.07e-07     
    40     4.56e-07   2.77e-07     
    41     3.98e-07   1.87e-07     
    42     3.30e-07   2.91e-07     
    43     2.30e-07   4.71e-07     
    44     1.96e-07   1.63e-07     
    45     1.65e-07   1.00e-07     
    46     1.70e-07   8.03e-08     
    47     1.49e-07   2.04e-08     
    48     1.09e-07   2.53e-08     
    49     8.73e-08   3.49e-08     
 ------------------------------------------------------------------------------
                                   CCSD Lambda converged.

 Computing density matrices in double precision...
           Orbital response amplitudes will be solved using DIIS.
           Start     Size      MaxIter   EConv     LConv     
           3         7         100       1.00e-06  1.00e-06  
 ------------------------------------------------------------------------------
            Enorm      Ldiff       Comment
 ------------------------------------------------------------------------------
     1     7.27e-01   6.46e-01     
     2     2.93e+01   2.79e+01     
     3     1.13e+03   1.07e+03     
     4     1.38e+00   1.10e+03     Switched to DIIS steps.
     5     2.02e+00   5.72e-01     
     6     2.06e-01   1.79e+00     
     7     1.61e-01   2.81e-02     
     8     1.01e-01   5.62e-02     
     9     9.39e-02   3.50e-03     
    10     1.49e-02   5.42e-02     
    11     2.84e-02   9.07e-03     
    12     1.65e-02   9.54e-03     
    13     1.15e-02   2.07e-03     
    14     1.76e-02   3.26e-03     
    15     2.21e-02   4.77e-03     
    16     5.37e-03   2.86e-03     
    17     7.23e-04   8.12e-04     
    18     1.46e-03   3.89e-04     
    19     6.45e-04   2.10e-04     
    20     6.66e-04   6.62e-05     
    21     2.24e-04   2.78e-05     
    22     6.86e-05   6.54e-05     
    23     9.54e-05   7.56e-06     
    24     4.64e-05   1.38e-05     
    25     4.30e-05   1.50e-06     
    26     4.61e-05   3.17e-06     
    27     1.03e-04   3.08e-06     
    28     1.11e-04   1.96e-06     
    29     1.86e-05   4.27e-06     
    30     7.48e-06   6.47e-06     
    31     3.44e-05   1.05e-06     
    32     1.36e-05   3.50e-06     
    33     1.20e-05   4.89e-06     
    34     6.47e-06   6.74e-07     
    35     1.70e-05   3.06e-07     
    36     5.26e-06   5.15e-07     
    37     6.64e-06   2.66e-06     
    38     5.05e-06   6.08e-07     
    39     4.76e-06   4.33e-07     
    40     5.84e-06   3.44e-06     
    41     2.68e-06   4.10e-06     
    42     3.42e-06   4.63e-07     
    43     3.72e-06   1.05e-06     
    44     3.97e-06   7.67e-08     
    45     3.33e-06   1.71e-06     
    46     2.74e-06   1.27e-06     
    47     4.08e-06   1.39e-06     
    48     2.45e-06   1.98e-06     
    49     3.52e-06   7.63e-07     
    50     2.75e-06   1.35e-07     
    51     4.74e-07   1.61e-06     
    52     8.41e-07   1.02e-07     
 ------------------------------------------------------------------------------
                                   Orbital response converged.

 Computing density matrices... Done.
 CCSD calculation:   CPU 3315.11 s  wall 1763.01 s

Current path: /canmo/ccsd/grad/
/g1_bb_aa
/g1_bb_bb
/g1_o1o1
/g1_o1o2
/g1_o1v1
/g1_o2v1
/g1_v1v1
/g1p_bb_aa
/g1p_bb_bb
/g1s_bb_aa
/g1s_bb_bb
/g2_o1o1o1o1
/g2_o1o1o1v1
/g2_o1o1v1v1
/g2_o1v1o1v1
/g2_o1v1v1v1
/g2_v1v1v1v1
/w_bb_aa
/w_bb_bb
 Transferring MO TPDM to AO TPDM
 Transferring g2_o1o1o1o1
 Transferring g2_o1o1o1v1
 Transferring g2_o1o1v1v1
 Transferring g2_o1v1o1v1
 Transferring g2_o1v1v1v1
 Transferring g2_v1v1v1v1
 Adding separable TPDM
 Computing TPDM gradient
 --------------------------------------------------------
 2e gradient
  Atom          X               Y               Z
 --------------------------------------------------------
    1        -31.771644        9.411500        0.000000  
    2        -21.978658      -11.243667       -0.000000  
    3         26.138964       -7.779514        0.000000  
    4         27.611338        9.611682        0.000000  
 --------------------------------------------------------
 --------------------------------------------------------
 Final gradient
  Atom          X               Y               Z
 --------------------------------------------------------
    1        -31.771644        9.411500        0.000000  
    2        -21.978658      -11.243667       -0.000000  
    3         26.138964       -7.779514        0.000000  
    4         27.611338        9.611682        0.000000  
 --------------------------------------------------------
 Analytic gradient from two-electron contribution:   CPU 1552.80 s  wall 693.02 s

 Total ccman2 time:   CPU 4972.12 s  wall 2520.87 s


 --------------------------------------------------------------
             Orbital Energies (a.u.) and Symmetries
 --------------------------------------------------------------

 Alpha MOs, Restricted
 -- Occupied --                  
******* -490.03 -180.93 -169.74 -169.73  -65.17  -58.53  -58.52
  1 A'    2 A'    3 A'    4 A'    5 A'    6 A'    7 A'    8 A'                 
-37.981 -33.171 -33.164 -24.355 -24.353 -24.346 -15.719 -15.714
  9 A'   10 A'   11 A'   12 A'   13 A'   14 A'   15 A'   16 A'                 
 -9.845  -7.459  -7.449  -7.297  -5.533  -5.516-169.734 -58.525
 17 A'   18 A'   19 A'   20 A'   21 A'   22 A'    1 A"    2 A"                 
-33.164 -24.353 -24.346  -7.449  -5.516  -3.199  -3.195  -3.182
  3 A"    4 A"    5 A"    6 A"    7 A"   23 A'   24 A'   25 A'                 
 -2.456  -2.449  -2.430  -1.500  -0.968  -0.856  -0.807  -0.660
 26 A'   27 A'   28 A'   29 A'   30 A'   31 A'   32 A'   33 A'                 
 -0.639  -0.421  -0.416  -0.317  -3.195  -3.182  -2.450  -2.430
 34 A'   35 A'   36 A'   37 A'    8 A"    9 A"   10 A"   11 A"                 
 -0.638  -0.421  -0.417
 12 A"   13 A"   14 A"                                                         
 -- Virtual --                   
 -0.205   0.100   0.104   0.120   0.123   0.165   0.181   0.225
 38 A'   39 A'   40 A'   41 A'   42 A'   43 A'   44 A'   45 A'                 
  0.244   0.291   0.316   0.325   0.357   0.450   0.546   0.583
 46 A'   47 A'   48 A'   49 A'   50 A'   51 A'   52 A'   53 A'                 
  0.590   0.603   0.619   0.692   0.774   0.775   0.798   0.832
 54 A'   55 A'   56 A'   57 A'   58 A'   59 A'   60 A'   61 A'                 
  0.881   0.959   1.106   1.149   1.237   1.458   1.513   1.518
 62 A'   63 A'   64 A'   65 A'   66 A'   67 A'   68 A'   69 A'                 
  1.946   1.988   2.310   2.321   2.476   2.823   3.200   3.539
 70 A'   71 A'   72 A'   73 A'   74 A'   75 A'   76 A'   77 A'                 
  4.131   4.357   4.438   4.443   4.475   4.550   4.553   4.604
 78 A'   79 A'   80 A'   81 A'   82 A'   83 A'   84 A'   85 A'                 
  4.656   4.718   4.988   6.478   6.482   7.077   8.213   8.224
 86 A'   87 A'   88 A'   89 A'   90 A'   91 A'   92 A'   93 A'                 
 28.744  29.475  29.477  29.826  29.829  29.843  36.444  37.637
 94 A'   95 A'   96 A'   97 A'   98 A'   99 A'  100 A'  101 A'                 
 49.369 130.534 130.539 154.153 293.890 293.9201028.2801912.067
102 A'  103 A'  104 A'  105 A'  106 A'  107 A'  108 A'  109 A'                 
  0.109   0.116   0.175   0.267   0.311   0.544   0.562   0.579
 15 A"   16 A"   17 A"   18 A"   19 A"   20 A"   21 A"   22 A"                 
  0.789   0.799   0.905   1.031   1.491   1.938   1.977   2.305
 23 A"   24 A"   25 A"   26 A"   27 A"   28 A"   29 A"   30 A"                 
  2.468   3.192   4.119   4.395   4.428   4.438   4.540   4.550
 31 A"   32 A"   33 A"   34 A"   35 A"   36 A"   37 A"   38 A"                 
  6.473   8.209  29.469  29.821  29.827 130.529 293.884
 39 A"   40 A"   41 A"   42 A"   43 A"   44 A"   45 A"                         

 Beta MOs, Restricted
 -- Occupied --                  
******* -490.03 -180.93 -169.74 -169.73  -65.17  -58.53  -58.52
  1 A'    2 A'    3 A'    4 A'    5 A'    6 A'    7 A'    8 A'                 
-37.981 -33.171 -33.164 -24.355 -24.353 -24.346 -15.719 -15.714
  9 A'   10 A'   11 A'   12 A'   13 A'   14 A'   15 A'   16 A'                 
 -9.845  -7.459  -7.449  -7.297  -5.533  -5.516-169.734 -58.525
 17 A'   18 A'   19 A'   20 A'   21 A'   22 A'    1 A"    2 A"                 
-33.164 -24.353 -24.346  -7.449  -5.516  -3.199  -3.195  -3.182
  3 A"    4 A"    5 A"    6 A"    7 A"   23 A'   24 A'   25 A'                 
 -2.456  -2.449  -2.430  -1.500  -0.968  -0.856  -0.807  -0.660
 26 A'   27 A'   28 A'   29 A'   30 A'   31 A'   32 A'   33 A'                 
 -0.639  -0.421  -0.416  -0.317  -3.195  -3.182  -2.450  -2.430
 34 A'   35 A'   36 A'   37 A'    8 A"    9 A"   10 A"   11 A"                 
 -0.638  -0.421  -0.417
 12 A"   13 A"   14 A"                                                         
 -- Virtual --                   
 -0.205   0.100   0.104   0.120   0.123   0.165   0.181   0.225
 38 A'   39 A'   40 A'   41 A'   42 A'   43 A'   44 A'   45 A'                 
  0.244   0.291   0.316   0.325   0.357   0.450   0.546   0.583
 46 A'   47 A'   48 A'   49 A'   50 A'   51 A'   52 A'   53 A'                 
  0.590   0.603   0.619   0.692   0.774   0.775   0.798   0.832
 54 A'   55 A'   56 A'   57 A'   58 A'   59 A'   60 A'   61 A'                 
  0.881   0.959   1.106   1.149   1.237   1.458   1.513   1.518
 62 A'   63 A'   64 A'   65 A'   66 A'   67 A'   68 A'   69 A'                 
  1.946   1.988   2.310   2.321   2.476   2.823   3.200   3.539
 70 A'   71 A'   72 A'   73 A'   74 A'   75 A'   76 A'   77 A'                 
  4.131   4.357   4.438   4.443   4.475   4.550   4.553   4.604
 78 A'   79 A'   80 A'   81 A'   82 A'   83 A'   84 A'   85 A'                 
  4.656   4.718   4.988   6.478   6.482   7.077   8.213   8.224
 86 A'   87 A'   88 A'   89 A'   90 A'   91 A'   92 A'   93 A'                 
 28.744  29.475  29.477  29.826  29.829  29.843  36.444  37.637
 94 A'   95 A'   96 A'   97 A'   98 A'   99 A'  100 A'  101 A'                 
 49.369 130.534 130.539 154.153 293.890 293.9201028.2801912.067
102 A'  103 A'  104 A'  105 A'  106 A'  107 A'  108 A'  109 A'                 
  0.109   0.116   0.175   0.267   0.311   0.544   0.562   0.579
 15 A"   16 A"   17 A"   18 A"   19 A"   20 A"   21 A"   22 A"                 
  0.789   0.799   0.905   1.031   1.491   1.938   1.977   2.305
 23 A"   24 A"   25 A"   26 A"   27 A"   28 A"   29 A"   30 A"                 
  2.468   3.192   4.119   4.395   4.428   4.438   4.540   4.550
 31 A"   32 A"   33 A"   34 A"   35 A"   36 A"   37 A"   38 A"                 
  6.473   8.209  29.469  29.821  29.827 130.529 293.884
 39 A"   40 A"   41 A"   42 A"   43 A"   44 A"   45 A"                         
 --------------------------------------------------------------

          Ground-State Mulliken Net Atomic Charges

     Atom                 Charge (a.u.)
  ----------------------------------------
      1 I                    -0.015064
      2 N                     0.019894
      3 N                     0.012872
      4 Br                   -0.017701
  ----------------------------------------
  Sum of atomic charges =    -0.000000

 -----------------------------------------------------------------
                    Cartesian Multipole Moments
 -----------------------------------------------------------------
    Charge (ESU x 10^10)
                -0.0000
    Dipole Moment (Debye)
         X      -0.1259      Y       0.2747      Z      -0.0000
       Tot       0.3022
    Quadrupole Moments (Debye-Ang)
        XX     -59.4799     XY      -0.9385     YY     -54.4821
        XZ       0.0000     YZ      -0.0000     ZZ     -59.2171
    Octopole Moments (Debye-Ang^2)
       XXX     -16.4915    XXY     -13.5670    XYY      -9.5327
       YYY       8.3203    XXZ       0.0000    XYZ      -0.0000
       YYZ       0.0000    XZZ      -8.2286    YZZ       4.8708
       ZZZ      -0.0000
    Hexadecapole Moments (Debye-Ang^3)
      XXXX   -1966.5031   XXXY      14.4520   XXYY    -350.4739
      XYYY      17.4007   YYYY    -306.9011   XXXZ       0.0000
      XXYZ      -0.0000   XYYZ       0.0000   YYYZ      -0.0000
      XXZZ    -352.0009   XYZZ       4.4425   YYZZ     -65.1538
      XZZZ       0.0000   YZZZ      -0.0000   ZZZZ     -77.2897
 -----------------------------------------------------------------
 DrvMan completing analytic gradient of the correlated energy
 Correlated dipole moment
            1
    1  -0.0495325
    2   0.1080711
    3  -0.0000000
 Energy read as -9598.871291873
 Full Analytical Gradient: (in a.u., or Hartree/Bohr)
             1             2             3             4
    1   -0.00343286    0.00255964   -0.00282700    0.00370022
    2    0.00288337   -0.00299418   -0.00412649    0.00423730
    3   -0.00000000    0.00000000    0.00000000    0.00000000
 Gradient time:  CPU 0.35 s  wall 4.00 s
 Geometry Optimization Parameters
   NAtoms,    NIC,     NZ,  NCons,   NDum,   NFix, NCnnct, MaxDiis
        4      14       4       0       0       0       0       0

 Cartesian Hessian Update
 Hessian Updated using BFGS Update


** GEOMETRY OPTIMIZATION IN DELOCALIZED INTERNAL COORDINATES **
   Searching for a Minimum

   Optimization Cycle:  12

                       Coordinates (Angstroms)
     ATOM                X               Y               Z
      1  I         2.3208738524   -0.3908078435    0.0000000000
      2  N         0.0095037791    1.7625784487    0.0000000000
      3  N        -1.0919496718    1.7050059812    0.0000000000
      4  Br       -2.8879720580   -0.5671961842    0.0000000000
   Point Group: cs    Number of degrees of freedom:     5


   Energy is  -9598.871291873

 Hessian Updated using BFGS Update

  5 Hessian modes will be used to form the next step
  Hessian Eigenvalues:
     0.008924    0.077680    0.249220    0.258360    1.298262

 Minimum Search - Taking Simple RFO Step
 Searching for Lamda that Minimizes Along All modes
 Value Taken    Lamda =  -0.00405380
 Calculated Step too Large.  Step scaled by  0.538395
 Step Taken.  Stepsize is  0.300000

                             Maximum     Tolerance    Cnvgd?
         Gradient           0.005285      0.000300      NO
         Displacement       0.210768      0.001200      NO
         Energy change     -0.002597      0.000001      NO


 New Cartesian Coordinates Obtained by Inverse Iteration

 Displacement from previous Coordinates is:  0.336547
 ----------------------------------------------------------------
             Standard Nuclear Orientation (Angstroms)
    I     Atom           X                Y                Z
 ----------------------------------------------------------------
    1      I       2.4456073178    -0.4049146166     0.0000000000
    2      N       0.0078674316     1.7809449540     0.0000000000
    3      N      -1.0937794951     1.7241060819     0.0000000000
    4      Br     -3.0092393526    -0.5905560171     0.0000000000
 ----------------------------------------------------------------
 Molecular Point Group                 Cs    NOp =  2
 Largest Abelian Subgroup              Cs    NOp =  2
 Nuclear Repulsion Energy =   387.7851159401 hartrees
 There are       51 alpha and       51 beta electrons
 Applying Cartesian multipole field
    Component          Value
    ---------          -----
     (2,0,0)        1.00000E-11
     (0,2,0)        2.00000E-11
     (0,0,2)       -3.00000E-11
 Nucleus-field energy     =     0.0000000275 hartrees
 Requested basis set is 6-311++G(d,p)
 There are 55 shells and 154 basis functions
 A cutoff of  1.0D-14 yielded   1101 shell pairs
 There are      9257 function pairs (     10461 Cartesian)
 Smallest overlap matrix eigenvalue = 1.29E-04
 Guess MOs from SCF MO coefficient file

 -----------------------------------------------------------------------
  General SCF calculation program by
  Eric Jon Sundstrom, Paul Horn, Yuezhi Mao, Dmitri Zuev, Alec White,
  David Stuck, Shaama M.S., Shane Yost, Joonho Lee, David Small,
  Daniel Levine, Susi Lehtola, Hugh Burton, Evgeny Epifanovsky
 -----------------------------------------------------------------------
 Hartree-Fock
 using 4 threads for integral computing
 -------------------------------------------------------
 OpenMP Integral computing Module                
 Release: version 2.0, May 2017, Q-Chem Inc. Pleasanton 
 -------------------------------------------------------
 A restricted SCF calculation will be
 performed using DIIS
 SCF converges when DIIS error is below 1.0e-08
 ---------------------------------------
  Cycle       Energy         DIIS error
 ---------------------------------------
    1   -9597.9677319410      2.17e-04  
    2   -9597.9680818090      6.77e-05  
    3   -9597.9681119584      8.47e-05  
    4   -9597.9681449542      3.93e-05  
    5   -9597.9681556065      1.15e-05  
    6   -9597.9681572158      5.44e-06  
    7   -9597.9681580665      4.21e-06  
    8   -9597.9681588608      3.79e-06  
    9   -9597.9681606137      3.33e-06  
   10   -9597.9681646832      2.04e-06  
   11   -9597.9681662433      1.03e-06  
   12   -9597.9681663991      4.27e-07  
   13   -9597.9681664168      2.31e-07  
   14   -9597.9681664205      1.92e-07  
   15   -9597.9681664226      1.72e-07  
   16   -9597.9681664266      1.58e-07  
   17   -9597.9681664363      1.40e-07  
   18   -9597.9681664451      7.17e-08  
   19   -9597.9681664474      1.04e-08  
   20   -9597.9681664473      3.50e-09  Convergence criterion met
 ---------------------------------------
 SCF time:   CPU 23.56s  wall 15.00s 
 SCF   energy in the final basis set =    -9597.9681664473
 Total energy in the final basis set =    -9597.9681664473


 ------------------------------------------------------------------------------

   CCMAN2: suite of methods based on coupled cluster
           and equation of motion theories.

   Components:
   * libvmm-1.3-trunk
     by Evgeny Epifanovsky, Ilya Kaliman.
   * libtensor-2.5-trunk
     by Evgeny Epifanovsky, Michael Wormit, Dmitry Zuev, Sam Manzer, 
        Ilya Kaliman.
   * libcc-2.5-trunk
     by Evgeny Epifanovsky, Arik Landau, Tomasz Kus, Kirill Khistyaev, 
        Dmitry Zuev, Prashant Manohar, Xintian Feng, Anna Krylov, 
        Matthew Goldey, Alec White, Thomas Jagau, Kaushik Nanda, 
        Anastasia Gunina, Alexander Kunitsa, Joonho Lee.

   CCMAN original authors:
   Anna I. Krylov, C. David Sherrill, Steven R. Gwaltney,
   Edward F. C. Byrd (2000)
   Sergey V. Levchenko, Lyudmila V. Slipchenko, Tao Wang,
   Ana-Maria C. Cristian (2003)
   Piotr A. Pieniazek, C. Melania Oana, Evgeny Epifanovsky (2007)
   Prashant Manohar (2009)

 ------------------------------------------------------------------------------


 Allocating and initializing 3808MB of RAM...
 Calculation will run on 4 cores.


 Alpha MOs, Restricted
 -- Occupied --                  
******* -490.04 -180.93 -169.74 -169.73 -169.73  -65.17  -58.53
  1 A'    2 A'    3 A'    4 A'    1 A"    5 A'    6 A'    7 A'                 
-58.526 -58.526 -37.982 -33.172 -33.165 -33.165 -24.356 -24.354
  2 A"    8 A'    9 A'   10 A'    3 A"   11 A'   12 A'    4 A"                 
-24.354 -24.347 -24.347 -15.715 -15.710  -9.846  -7.460  -7.450
 13 A'    5 A"   14 A'   15 A'   16 A'   17 A'   18 A'   19 A'                 
 -7.450  -7.298  -5.534  -5.517  -5.517  -3.200  -3.196  -3.196
  6 A"   20 A'   21 A'    7 A"   22 A'   23 A'   24 A'    8 A"                 
 -3.183  -3.183  -2.457  -2.450  -2.450  -2.431  -2.431  -1.496
 25 A'    9 A"   26 A'   10 A"   27 A'   11 A"   28 A'   29 A'                 
 -0.968  -0.855  -0.804  -0.657  -0.635  -0.635  -0.421  -0.421
 30 A'   31 A'   32 A'   33 A'   34 A'   12 A"   13 A"   35 A'                 
 -0.417  -0.417  -0.316
 14 A"   36 A'   37 A'                                                         
 -- Virtual --                   
 -0.210   0.100   0.106   0.111   0.117   0.120   0.123   0.163
 38 A'   39 A'   40 A'   15 A"   16 A"   41 A'   42 A'   43 A'                 
  0.174   0.180   0.224   0.244   0.267   0.289   0.310   0.317
 17 A"   44 A'   45 A'   46 A'   18 A"   47 A'   19 A"   48 A'                 
  0.325   0.356   0.445   0.543   0.543   0.559   0.578   0.581
 49 A'   50 A'   51 A'   20 A"   52 A'   21 A"   22 A"   53 A'                 
  0.589   0.606   0.620   0.693   0.768   0.780   0.788   0.795
 54 A'   55 A'   56 A'   57 A'   58 A'   59 A'   23 A"   60 A'                 
  0.797   0.826   0.887   0.907   0.949   1.033   1.094   1.150
 24 A"   61 A'   62 A'   25 A"   63 A'   26 A"   64 A'   65 A'                 
  1.221   1.462   1.489   1.502   1.516   1.941   1.947   1.981
 66 A'   67 A'   27 A"   68 A'   69 A'   28 A"   70 A'   29 A"                 
  1.987   2.304   2.309   2.319   2.471   2.478   2.824   3.196
 71 A'   30 A"   72 A'   73 A'   31 A"   74 A'   75 A'   32 A"                 
  3.202   3.541   4.121   4.134   4.362   4.399   4.425   4.435
 76 A'   77 A'   33 A"   78 A'   79 A'   34 A"   35 A"   80 A'                 
  4.437   4.440   4.461   4.538   4.548   4.549   4.550   4.587
 36 A"   81 A'   82 A'   37 A"   83 A'   38 A"   84 A'   85 A'                 
  4.641   4.711   4.983   6.472   6.473   6.479   7.069   8.208
 86 A'   87 A'   88 A'   39 A"   89 A'   90 A'   91 A'   40 A"                 
  8.211   8.221  28.733  29.467  29.472  29.473  29.819  29.824
 92 A'   93 A'   94 A'   41 A"   95 A'   96 A'   42 A"   97 A'                 
 29.826  29.828  29.837  36.445  37.640  49.362 130.528 130.532
 43 A"   98 A'   99 A'  100 A'  101 A'  102 A'   44 A"  103 A'                 
130.536 154.143 293.883 293.888 293.9171028.2711912.056
104 A'  105 A'   45 A"  106 A'  107 A'  108 A'  109 A'                         

 Beta MOs, Restricted
 -- Occupied --                  
******* -490.04 -180.93 -169.74 -169.73 -169.73  -65.17  -58.53
  1 A'    2 A'    3 A'    4 A'    1 A"    5 A'    6 A'    7 A'                 
-58.526 -58.526 -37.982 -33.172 -33.165 -33.165 -24.356 -24.354
  2 A"    8 A'    9 A'   10 A'    3 A"   11 A'   12 A'    4 A"                 
-24.354 -24.347 -24.347 -15.715 -15.710  -9.846  -7.460  -7.450
 13 A'    5 A"   14 A'   15 A'   16 A'   17 A'   18 A'   19 A'                 
 -7.450  -7.298  -5.534  -5.517  -5.517  -3.200  -3.196  -3.196
  6 A"   20 A'   21 A'    7 A"   22 A'   23 A'   24 A'    8 A"                 
 -3.183  -3.183  -2.457  -2.450  -2.450  -2.431  -2.431  -1.496
 25 A'    9 A"   26 A'   10 A"   27 A'   11 A"   28 A'   29 A'                 
 -0.968  -0.855  -0.804  -0.657  -0.635  -0.635  -0.421  -0.421
 30 A'   31 A'   32 A'   33 A'   34 A'   12 A"   13 A"   35 A'                 
 -0.417  -0.417  -0.316
 14 A"   36 A'   37 A'                                                         
 -- Virtual --                   
 -0.210   0.100   0.106   0.111   0.117   0.120   0.123   0.163
 38 A'   39 A'   40 A'   15 A"   16 A"   41 A'   42 A'   43 A'                 
  0.174   0.180   0.224   0.244   0.267   0.289   0.310   0.317
 17 A"   44 A'   45 A'   46 A'   18 A"   47 A'   19 A"   48 A'                 
  0.325   0.356   0.445   0.543   0.543   0.559   0.578   0.581
 49 A'   50 A'   51 A'   20 A"   52 A'   21 A"   22 A"   53 A'                 
  0.589   0.606   0.620   0.693   0.768   0.780   0.788   0.795
 54 A'   55 A'   56 A'   57 A'   58 A'   59 A'   23 A"   60 A'                 
  0.797   0.826   0.887   0.907   0.949   1.033   1.094   1.150
 24 A"   61 A'   62 A'   25 A"   63 A'   26 A"   64 A'   65 A'                 
  1.221   1.462   1.489   1.502   1.516   1.941   1.947   1.981
 66 A'   67 A'   27 A"   68 A'   69 A'   28 A"   70 A'   29 A"                 
  1.987   2.304   2.309   2.319   2.471   2.478   2.824   3.196
 71 A'   30 A"   72 A'   73 A'   31 A"   74 A'   75 A'   32 A"                 
  3.202   3.541   4.121   4.134   4.362   4.399   4.425   4.435
 76 A'   77 A'   33 A"   78 A'   79 A'   34 A"   35 A"   80 A'                 
  4.437   4.440   4.461   4.538   4.548   4.549   4.550   4.587
 36 A"   81 A'   82 A'   37 A"   83 A'   38 A"   84 A'   85 A'                 
  4.641   4.711   4.983   6.472   6.473   6.479   7.069   8.208
 86 A'   87 A'   88 A'   39 A"   89 A'   90 A'   91 A'   40 A"                 
  8.211   8.221  28.733  29.467  29.472  29.473  29.819  29.824
 92 A'   93 A'   94 A'   41 A"   95 A'   96 A'   42 A"   97 A'                 
 29.826  29.828  29.837  36.445  37.640  49.362 130.528 130.532
 43 A"   98 A'   99 A'  100 A'  101 A'  102 A'   44 A"  103 A'                 
130.536 154.143 293.883 293.888 293.9171028.2711912.056
104 A'  105 A'   45 A"  106 A'  107 A'  108 A'  109 A'                         

 Occupation and symmetry of molecular orbitals

 Point group: Cs (2 irreducible representations).

                           A'   A"    All 
 ------------------------------------------
 All molecular orbitals:
  - Alpha                  109  45    154 
  - Beta                   109  45    154 
 ------------------------------------------
 Alpha orbitals:
  - Frozen occupied        22   7     29  
  - Active occupied        15   7     22  
  - Active virtual         72   31    103 
  - Frozen virtual         0    0     0   
 ------------------------------------------
 Beta orbitals:
  - Frozen occupied        22   7     29  
  - Active occupied        15   7     22  
  - Active virtual         72   31    103 
  - Frozen virtual         0    0     0   
 ------------------------------------------

 Import integrals:   CPU 0.00 s  wall 0.00 s

 Import integrals:   CPU 99.49 s  wall 58.15 s

 MP2 amplitudes:   CPU 0.27 s  wall 0.46 s

Running a double precision version
           CCSD T amplitudes will be solved using DIIS.

           Start     Size      MaxIter   EConv     TConv     
           3         7         100       1.00e-07  1.00e-05  
 ------------------------------------------------------------------------------
           Energy (a.u.)   Ediff      Tdiff       Comment
 ------------------------------------------------------------------------------
         -9598.90287434                           
     1   -9598.76953573   1.33e-01   8.35e-01     
     2   -9598.87782484   1.08e-01   5.26e-01     
     3   -9598.46032829   4.17e-01   1.60e+00     
     4   -9598.87708609   4.17e-01   2.65e+00     Switched to DIIS steps.
     5   -9598.87758526   4.99e-04   1.07e-01     
     6   -9598.87230512   5.28e-03   2.73e-01     
     7   -9598.87240177   9.66e-05   6.98e-03     
     8   -9598.87298108   5.79e-04   6.12e-03     
     9   -9598.87289419   8.69e-05   2.26e-05     
    10   -9598.87304008   1.46e-04   1.03e-03     
    11   -9598.87296375   7.63e-05   4.67e-04     
    12   -9598.87306186   9.81e-05   5.13e-04     
    13   -9598.87307496   1.31e-05   1.14e-03     
    14   -9598.87307302   1.95e-06   8.75e-04     
    15   -9598.87313028   5.73e-05   1.02e-03     
    16   -9598.87309578   3.45e-05   3.46e-04     
    17   -9598.87312088   2.51e-05   2.87e-04     
    18   -9598.87311890   1.98e-06   1.13e-04     
    19   -9598.87313247   1.36e-05   9.82e-06     
    20   -9598.87312459   7.88e-06   7.82e-05     
    21   -9598.87312647   1.88e-06   4.67e-05     
    22   -9598.87312461   1.86e-06   1.18e-05     
    23   -9598.87312225   2.36e-06   1.87e-05     
    24   -9598.87312654   4.29e-06   4.43e-06     
    25   -9598.87312090   5.64e-06   5.72e-05     
    26   -9598.87312490   3.99e-06   8.01e-05     
    27   -9598.87312604   1.14e-06   5.82e-05     
    28   -9598.87312709   1.05e-06   2.18e-05     
    29   -9598.87312690   1.87e-07   1.49e-05     
    30   -9598.87312703   1.32e-07   4.18e-06     
    31   -9598.87312702   1.66e-08   3.08e-06     
 ------------------------------------------------------------------------------
         -9598.87312702                           CCSD T converged.

End of double precision
 SCF energy                 = -9597.96816645
 MP2 energy                 = -9598.90287434
 CCSD correlation energy     =    -0.90496057
 CCSD total energy           = -9598.87312702

 CCSD  T1^2 = 0.0633  T2^2 = 0.7997  Leading amplitudes:

 Amplitude    Orbitals with energies
 -0.1221       37 (A') A                 ->    38 (A') A                  
              -0.3155                         -0.2103                     
 -0.1221       37 (A') B                 ->    38 (A') B                  
              -0.3155                         -0.2103                     
 -0.0819       35 (A') A                 ->    38 (A') A                  
              -0.4212                         -0.2103                     
 -0.0819       35 (A') B                 ->    38 (A') B                  
              -0.4212                         -0.2103                     

 Amplitude    Orbitals with energies
 -0.7286       37 (A') A     37 (A') B   ->    38 (A') A     38 (A') B    
              -0.3155       -0.3155           -0.2103       -0.2103       
  0.7286       37 (A') A     37 (A') B   ->    38 (A') B     38 (A') A    
              -0.3155       -0.3155           -0.2103       -0.2103       
  0.7286       37 (A') B     37 (A') A   ->    38 (A') A     38 (A') B    
              -0.3155       -0.3155           -0.2103       -0.2103       
 -0.7286       37 (A') B     37 (A') A   ->    38 (A') B     38 (A') A    
              -0.3155       -0.3155           -0.2103       -0.2103       

 Computing CCSD intemediates for later calculations in double precision
 Finished.

Running a double precision version
           CCSD Lambda amplitudes will be solved using DIIS.
           Start     Size      MaxIter   EConv     LConv     
           3         7         100       1.00e-07  1.00e-05  
 ------------------------------------------------------------------------------
            Enorm      Ldiff       Comment
 ------------------------------------------------------------------------------
     1     1.03e+00   6.99e-01     
     2     9.52e-01   5.51e-01     
     3     1.25e+00   3.80e-01     
     4     4.61e-01   3.31e-03     Switched to DIIS steps.
     5     2.09e-02   3.00e-02     
     6     7.31e-03   1.11e-03     
     7     2.20e-03   5.19e-04     
     8     1.67e-03   3.63e-05     
     9     1.60e-03   8.95e-05     
    10     1.48e-03   2.45e-04     
    11     1.33e-03   6.07e-04     
    12     9.93e-04   2.20e-03     
    13     8.97e-04   4.97e-04     
    14     3.46e-04   1.28e-03     
    15     2.29e-04   5.12e-04     
    16     1.52e-04   2.42e-05     
    17     1.38e-04   1.25e-04     
    18     1.07e-04   5.33e-05     
    19     1.07e-04   6.09e-06     
    20     9.56e-05   2.04e-05     
    21     1.11e-04   2.11e-05     
    22     8.30e-05   1.55e-05     
    23     7.50e-05   7.20e-06     
    24     7.15e-05   1.36e-05     
    25     5.49e-05   3.33e-06     
    26     4.33e-05   4.10e-05     
    27     3.28e-05   2.41e-05     
    28     2.76e-05   2.29e-05     
    29     2.41e-05   5.70e-05     
    30     1.96e-05   3.96e-06     
    31     6.36e-06   1.82e-05     
    32     4.13e-06   9.51e-06     
    33     2.70e-06   5.43e-07     
    34     1.90e-06   1.71e-06     
    35     1.38e-06   6.16e-07     
    36     1.06e-06   4.44e-07     
    37     8.03e-07   5.21e-07     
    38     8.61e-07   1.13e-07     
    39     5.79e-07   2.08e-07     
    40     5.11e-07   2.67e-07     
    41     4.53e-07   4.39e-07     
    42     3.37e-07   3.70e-07     
    43     2.05e-07   6.28e-07     
    44     1.39e-07   2.02e-07     
    45     1.17e-07   1.53e-07     
    46     1.38e-07   8.95e-08     
    47     6.95e-08   3.63e-09     
 ------------------------------------------------------------------------------
                                   CCSD Lambda converged.

 Computing density matrices in double precision...
           Orbital response amplitudes will be solved using DIIS.
           Start     Size      MaxIter   EConv     LConv     
           3         7         100       1.00e-06  1.00e-06  
 ------------------------------------------------------------------------------
            Enorm      Ldiff       Comment
 ------------------------------------------------------------------------------
     1     9.75e-01   8.96e-01     
     2     5.51e+01   5.32e+01     
     3     3.00e+03   2.89e+03     
     4     1.99e+00   2.94e+03     Switched to DIIS steps.
     5     1.78e+00   2.07e-01     
     6     3.94e-01   1.39e+00     
     7     1.84e-01   1.92e-01     
     8     2.56e-01   6.86e-02     
     9     1.95e-01   5.63e-02     
    10     2.19e-02   1.35e-01     
    11     2.12e-01   1.58e-01     
    12     1.35e-02   1.56e-01     
    13     3.67e-03   5.78e-04     
    14     1.34e-02   7.14e-03     
    15     4.98e-03   2.57e-03     
    16     7.87e-04   1.04e-03     
    17     2.39e-03   1.20e-04     
    18     2.93e-03   6.11e-04     
    19     2.82e-03   5.58e-05     
    20     2.01e-03   8.12e-05     
    21     3.64e-04   2.34e-04     
    22     1.00e-04   2.83e-05     
    23     1.57e-05   2.84e-06     
    24     1.17e-05   3.36e-06     
    25     2.59e-05   4.92e-06     
    26     1.04e-05   1.81e-06     
    27     3.04e-06   1.10e-06     
    28     3.02e-06   5.73e-07     
    29     8.11e-07   3.84e-07     
 ------------------------------------------------------------------------------
                                   Orbital response converged.

 Computing density matrices... Done.
 CCSD calculation:   CPU 3234.81 s  wall 1709.23 s

Current path: /canmo/ccsd/grad/
/g1_bb_aa
/g1_bb_bb
/g1_o1o1
/g1_o1o2
/g1_o1v1
/g1_o2v1
/g1_v1v1
/g1p_bb_aa
/g1p_bb_bb
/g1s_bb_aa
/g1s_bb_bb
/g2_o1o1o1o1
/g2_o1o1o1v1
/g2_o1o1v1v1
/g2_o1v1o1v1
/g2_o1v1v1v1
/g2_v1v1v1v1
/w_bb_aa
/w_bb_bb
 Transferring MO TPDM to AO TPDM
 Transferring g2_o1o1o1o1
 Transferring g2_o1o1o1v1
 Transferring g2_o1o1v1v1
 Transferring g2_o1v1o1v1
 Transferring g2_o1v1v1v1
 Transferring g2_v1v1v1v1
 Adding separable TPDM
 Computing TPDM gradient
 --------------------------------------------------------
 2e gradient
  Atom          X               Y               Z
 --------------------------------------------------------
    1        -29.495512        8.695268       -0.000000  
    2        -21.829589      -10.430176       -0.000000  
    3         25.732827       -7.157214        0.000000  
    4         25.592274        8.892122       -0.000000  
 --------------------------------------------------------
 --------------------------------------------------------
 Final gradient
  Atom          X               Y               Z
 --------------------------------------------------------
    1        -29.495512        8.695268       -0.000000  
    2        -21.829589      -10.430176       -0.000000  
    3         25.732827       -7.157214        0.000000  
    4         25.592274        8.892122       -0.000000  
 --------------------------------------------------------
 Analytic gradient from two-electron contribution:   CPU 1537.12 s  wall 671.07 s

 Total ccman2 time:   CPU 4877.23 s  wall 2454.42 s


 --------------------------------------------------------------
             Orbital Energies (a.u.) and Symmetries
 --------------------------------------------------------------

 Alpha MOs, Restricted
 -- Occupied --                  
******* -490.04 -180.93 -169.74 -169.73  -65.17  -58.53  -58.53
  1 A'    2 A'    3 A'    4 A'    5 A'    6 A'    7 A'    8 A'                 
-37.982 -33.172 -33.165 -24.356 -24.354 -24.347 -15.715 -15.710
  9 A'   10 A'   11 A'   12 A'   13 A'   14 A'   15 A'   16 A'                 
 -9.846  -7.460  -7.450  -7.298  -5.534  -5.517-169.735 -58.526
 17 A'   18 A'   19 A'   20 A'   21 A'   22 A'    1 A"    2 A"                 
-33.165 -24.354 -24.347  -7.450  -5.517  -3.200  -3.196  -3.183
  3 A"    4 A"    5 A"    6 A"    7 A"   23 A'   24 A'   25 A'                 
 -2.457  -2.450  -2.431  -1.496  -0.968  -0.855  -0.804  -0.657
 26 A'   27 A'   28 A'   29 A'   30 A'   31 A'   32 A'   33 A'                 
 -0.635  -0.421  -0.417  -0.316  -3.196  -3.183  -2.450  -2.431
 34 A'   35 A'   36 A'   37 A'    8 A"    9 A"   10 A"   11 A"                 
 -0.635  -0.421  -0.417
 12 A"   13 A"   14 A"                                                         
 -- Virtual --                   
 -0.210   0.100   0.106   0.120   0.123   0.163   0.180   0.224
 38 A'   39 A'   40 A'   41 A'   42 A'   43 A'   44 A'   45 A'                 
  0.244   0.289   0.317   0.325   0.356   0.445   0.543   0.581
 46 A'   47 A'   48 A'   49 A'   50 A'   51 A'   52 A'   53 A'                 
  0.589   0.606   0.620   0.693   0.768   0.780   0.795   0.826
 54 A'   55 A'   56 A'   57 A'   58 A'   59 A'   60 A'   61 A'                 
  0.887   0.949   1.094   1.150   1.221   1.462   1.502   1.516
 62 A'   63 A'   64 A'   65 A'   66 A'   67 A'   68 A'   69 A'                 
  1.947   1.987   2.309   2.319   2.478   2.824   3.202   3.541
 70 A'   71 A'   72 A'   73 A'   74 A'   75 A'   76 A'   77 A'                 
  4.134   4.362   4.435   4.440   4.461   4.548   4.550   4.587
 78 A'   79 A'   80 A'   81 A'   82 A'   83 A'   84 A'   85 A'                 
  4.641   4.711   4.983   6.473   6.479   7.069   8.211   8.221
 86 A'   87 A'   88 A'   89 A'   90 A'   91 A'   92 A'   93 A'                 
 28.733  29.472  29.473  29.824  29.828  29.837  36.445  37.640
 94 A'   95 A'   96 A'   97 A'   98 A'   99 A'  100 A'  101 A'                 
 49.362 130.532 130.536 154.143 293.888 293.9171028.2711912.056
102 A'  103 A'  104 A'  105 A'  106 A'  107 A'  108 A'  109 A'                 
  0.111   0.117   0.174   0.267   0.310   0.543   0.559   0.578
 15 A"   16 A"   17 A"   18 A"   19 A"   20 A"   21 A"   22 A"                 
  0.788   0.797   0.907   1.033   1.489   1.941   1.981   2.304
 23 A"   24 A"   25 A"   26 A"   27 A"   28 A"   29 A"   30 A"                 
  2.471   3.196   4.121   4.399   4.425   4.437   4.538   4.549
 31 A"   32 A"   33 A"   34 A"   35 A"   36 A"   37 A"   38 A"                 
  6.472   8.208  29.467  29.819  29.826 130.528 293.883
 39 A"   40 A"   41 A"   42 A"   43 A"   44 A"   45 A"                         

 Beta MOs, Restricted
 -- Occupied --                  
******* -490.04 -180.93 -169.74 -169.73  -65.17  -58.53  -58.53
  1 A'    2 A'    3 A'    4 A'    5 A'    6 A'    7 A'    8 A'                 
-37.982 -33.172 -33.165 -24.356 -24.354 -24.347 -15.715 -15.710
  9 A'   10 A'   11 A'   12 A'   13 A'   14 A'   15 A'   16 A'                 
 -9.846  -7.460  -7.450  -7.298  -5.534  -5.517-169.735 -58.526
 17 A'   18 A'   19 A'   20 A'   21 A'   22 A'    1 A"    2 A"                 
-33.165 -24.354 -24.347  -7.450  -5.517  -3.200  -3.196  -3.183
  3 A"    4 A"    5 A"    6 A"    7 A"   23 A'   24 A'   25 A'                 
 -2.457  -2.450  -2.431  -1.496  -0.968  -0.855  -0.804  -0.657
 26 A'   27 A'   28 A'   29 A'   30 A'   31 A'   32 A'   33 A'                 
 -0.635  -0.421  -0.417  -0.316  -3.196  -3.183  -2.450  -2.431
 34 A'   35 A'   36 A'   37 A'    8 A"    9 A"   10 A"   11 A"                 
 -0.635  -0.421  -0.417
 12 A"   13 A"   14 A"                                                         
 -- Virtual --                   
 -0.210   0.100   0.106   0.120   0.123   0.163   0.180   0.224
 38 A'   39 A'   40 A'   41 A'   42 A'   43 A'   44 A'   45 A'                 
  0.244   0.289   0.317   0.325   0.356   0.445   0.543   0.581
 46 A'   47 A'   48 A'   49 A'   50 A'   51 A'   52 A'   53 A'                 
  0.589   0.606   0.620   0.693   0.768   0.780   0.795   0.826
 54 A'   55 A'   56 A'   57 A'   58 A'   59 A'   60 A'   61 A'                 
  0.887   0.949   1.094   1.150   1.221   1.462   1.502   1.516
 62 A'   63 A'   64 A'   65 A'   66 A'   67 A'   68 A'   69 A'                 
  1.947   1.987   2.309   2.319   2.478   2.824   3.202   3.541
 70 A'   71 A'   72 A'   73 A'   74 A'   75 A'   76 A'   77 A'                 
  4.134   4.362   4.435   4.440   4.461   4.548   4.550   4.587
 78 A'   79 A'   80 A'   81 A'   82 A'   83 A'   84 A'   85 A'                 
  4.641   4.711   4.983   6.473   6.479   7.069   8.211   8.221
 86 A'   87 A'   88 A'   89 A'   90 A'   91 A'   92 A'   93 A'                 
 28.733  29.472  29.473  29.824  29.828  29.837  36.445  37.640
 94 A'   95 A'   96 A'   97 A'   98 A'   99 A'  100 A'  101 A'                 
 49.362 130.532 130.536 154.143 293.888 293.9171028.2711912.056
102 A'  103 A'  104 A'  105 A'  106 A'  107 A'  108 A'  109 A'                 
  0.111   0.117   0.174   0.267   0.310   0.543   0.559   0.578
 15 A"   16 A"   17 A"   18 A"   19 A"   20 A"   21 A"   22 A"                 
  0.788   0.797   0.907   1.033   1.489   1.941   1.981   2.304
 23 A"   24 A"   25 A"   26 A"   27 A"   28 A"   29 A"   30 A"                 
  2.471   3.196   4.121   4.399   4.425   4.437   4.538   4.549
 31 A"   32 A"   33 A"   34 A"   35 A"   36 A"   37 A"   38 A"                 
  6.472   8.208  29.467  29.819  29.826 130.528 293.883
 39 A"   40 A"   41 A"   42 A"   43 A"   44 A"   45 A"                         
 --------------------------------------------------------------

          Ground-State Mulliken Net Atomic Charges

     Atom                 Charge (a.u.)
  ----------------------------------------
      1 I                    -0.012172
      2 N                     0.018432
      3 N                     0.007053
      4 Br                   -0.013314
  ----------------------------------------
  Sum of atomic charges =     0.000000

 -----------------------------------------------------------------
                    Cartesian Multipole Moments
 -----------------------------------------------------------------
    Charge (ESU x 10^10)
                 0.0000
    Dipole Moment (Debye)
         X      -0.1207      Y       0.2228      Z       0.0000
       Tot       0.2534
    Quadrupole Moments (Debye-Ang)
        XX     -59.2512     XY      -0.9175     YY     -54.5727
        XZ      -0.0000     YZ       0.0000     ZZ     -59.2231
    Octopole Moments (Debye-Ang^2)
       XXX     -20.1032    XXY     -14.3452    XYY     -10.9694
       YYY      10.0506    XXZ      -0.0000    XYZ       0.0000
       YYZ      -0.0000    XZZ      -9.5871    YZZ       5.4962
       ZZZ       0.0000
    Hexadecapole Moments (Debye-Ang^3)
      XXXX   -2141.0061   XXXY      13.7235   XXYY    -379.2100
      XYYY      17.7443   YYYY    -315.8642   XXXZ      -0.0000
      XXYZ       0.0000   XYYZ      -0.0000   YYYZ       0.0000
      XXZZ    -383.2672   XYZZ       4.4084   YYZZ     -66.7439
      XZZZ      -0.0000   YZZZ       0.0000   ZZZZ     -77.2794
 -----------------------------------------------------------------
 DrvMan completing analytic gradient of the correlated energy
 Correlated dipole moment
            1
    1  -0.0474737
    2   0.0876499
    3   0.0000000
 Energy read as -9598.873127018
 Full Analytical Gradient: (in a.u., or Hartree/Bohr)
             1             2             3             4
    1   -0.00239219    0.00270499   -0.00296589    0.00265309
    2    0.00192132   -0.00192647   -0.00290501    0.00291016
    3    0.00000000    0.00000000   -0.00000000   -0.00000000
 Gradient time:  CPU 0.38 s  wall 4.87 s
 Geometry Optimization Parameters
   NAtoms,    NIC,     NZ,  NCons,   NDum,   NFix, NCnnct, MaxDiis
        4      14       4       0       0       0       0       0

 Cartesian Hessian Update
 Hessian Updated using BFGS Update


** GEOMETRY OPTIMIZATION IN DELOCALIZED INTERNAL COORDINATES **
   Searching for a Minimum

   Optimization Cycle:  13

                       Coordinates (Angstroms)
     ATOM                X               Y               Z
      1  I         2.4456073178   -0.4049146166    0.0000000000
      2  N         0.0078674316    1.7809449540    0.0000000000
      3  N        -1.0937794951    1.7241060819    0.0000000000
      4  Br       -3.0092393526   -0.5905560171    0.0000000000
   Point Group: cs    Number of degrees of freedom:     5


   Energy is  -9598.873127018

 Hessian Updated using BFGS Update

  5 Hessian modes will be used to form the next step
  Hessian Eigenvalues:
     0.007404    0.077261    0.249170    0.258003    1.300129

 Minimum Search - Taking Simple RFO Step
 Searching for Lamda that Minimizes Along All modes
 Value Taken    Lamda =  -0.00255855
 Calculated Step too Large.  Step scaled by  0.593556
 Step Taken.  Stepsize is  0.300000

                             Maximum     Tolerance    Cnvgd?
         Gradient           0.003753      0.000300      NO
         Displacement       0.211558      0.001200      NO
         Energy change     -0.001835      0.000001      NO


 New Cartesian Coordinates Obtained by Inverse Iteration

 Displacement from previous Coordinates is:  0.346215
 ----------------------------------------------------------------
             Standard Nuclear Orientation (Angstroms)
    I     Atom           X                Y                Z
 ----------------------------------------------------------------
    1      I       2.5741360930    -0.4151542677     0.0000000000
    2      N       0.0067092058     1.7958040971     0.0000000000
    3      N      -1.0944905572     1.7400324566     0.0000000000
    4      Br     -3.1358988399    -0.6111018838     0.0000000000
 ----------------------------------------------------------------
 Molecular Point Group                 Cs    NOp =  2
 Largest Abelian Subgroup              Cs    NOp =  2
 Nuclear Repulsion Energy =   373.8028285449 hartrees
 There are       51 alpha and       51 beta electrons
 Applying Cartesian multipole field
    Component          Value
    ---------          -----
     (2,0,0)        1.00000E-11
     (0,2,0)        2.00000E-11
     (0,0,2)       -3.00000E-11
 Nucleus-field energy     =     0.0000000298 hartrees
 Requested basis set is 6-311++G(d,p)
 There are 55 shells and 154 basis functions
 A cutoff of  1.0D-14 yielded   1068 shell pairs
 There are      9018 function pairs (     10191 Cartesian)
 Smallest overlap matrix eigenvalue = 1.30E-04
 Guess MOs from SCF MO coefficient file

 -----------------------------------------------------------------------
  General SCF calculation program by
  Eric Jon Sundstrom, Paul Horn, Yuezhi Mao, Dmitri Zuev, Alec White,
  David Stuck, Shaama M.S., Shane Yost, Joonho Lee, David Small,
  Daniel Levine, Susi Lehtola, Hugh Burton, Evgeny Epifanovsky
 -----------------------------------------------------------------------
 Hartree-Fock
 using 4 threads for integral computing
 -------------------------------------------------------
 OpenMP Integral computing Module                
 Release: version 2.0, May 2017, Q-Chem Inc. Pleasanton 
 -------------------------------------------------------
 A restricted SCF calculation will be
 performed using DIIS
 SCF converges when DIIS error is below 1.0e-08
 ---------------------------------------
  Cycle       Energy         DIIS error
 ---------------------------------------
    1   -9597.9657571248      1.89e-04  
    2   -9597.9660069473      5.91e-05  
    3   -9597.9660073512      9.37e-05  
    4   -9597.9660508872      2.97e-05  
    5   -9597.9660575471      9.98e-06  
    6   -9597.9660587344      4.72e-06  
    7   -9597.9660594504      3.82e-06  
    8   -9597.9660601740      3.55e-06  
    9   -9597.9660618114      3.22e-06  
   10   -9597.9660668073      2.07e-06  
   11   -9597.9660690632      1.03e-06  
   12   -9597.9660693034      3.99e-07  
   13   -9597.9660693267      1.69e-07  
   14   -9597.9660693279      7.73e-08  
   15   -9597.9660693282      6.58e-08  
   16   -9597.9660693285      6.16e-08  
   17   -9597.9660693293      5.85e-08  
   18   -9597.9660693309      4.39e-08  
   19   -9597.9660693325      3.21e-08  
   20   -9597.9660693328      6.77e-09  Convergence criterion met
 ---------------------------------------
 SCF time:   CPU 22.57s  wall 16.00s 
 SCF   energy in the final basis set =    -9597.9660693328
 Total energy in the final basis set =    -9597.9660693328


 ------------------------------------------------------------------------------

   CCMAN2: suite of methods based on coupled cluster
           and equation of motion theories.

   Components:
   * libvmm-1.3-trunk
     by Evgeny Epifanovsky, Ilya Kaliman.
   * libtensor-2.5-trunk
     by Evgeny Epifanovsky, Michael Wormit, Dmitry Zuev, Sam Manzer, 
        Ilya Kaliman.
   * libcc-2.5-trunk
     by Evgeny Epifanovsky, Arik Landau, Tomasz Kus, Kirill Khistyaev, 
        Dmitry Zuev, Prashant Manohar, Xintian Feng, Anna Krylov, 
        Matthew Goldey, Alec White, Thomas Jagau, Kaushik Nanda, 
        Anastasia Gunina, Alexander Kunitsa, Joonho Lee.

   CCMAN original authors:
   Anna I. Krylov, C. David Sherrill, Steven R. Gwaltney,
   Edward F. C. Byrd (2000)
   Sergey V. Levchenko, Lyudmila V. Slipchenko, Tao Wang,
   Ana-Maria C. Cristian (2003)
   Piotr A. Pieniazek, C. Melania Oana, Evgeny Epifanovsky (2007)
   Prashant Manohar (2009)

 ------------------------------------------------------------------------------


 Allocating and initializing 3808MB of RAM...
 Calculation will run on 4 cores.


 Alpha MOs, Restricted
 -- Occupied --                  
******* -490.04 -180.93 -169.74 -169.74 -169.74  -65.17  -58.53
  1 A'    2 A'    3 A'    4 A'    1 A"    5 A'    6 A'    7 A'                 
-58.527 -58.527 -37.983 -33.173 -33.165 -33.165 -24.357 -24.355
  2 A"    8 A'    9 A'   10 A'    3 A"   11 A'   12 A'    4 A"                 
-24.355 -24.348 -24.348 -15.711 -15.706  -9.847  -7.461  -7.451
 13 A'    5 A"   14 A'   15 A'   16 A'   17 A'   18 A'   19 A'                 
 -7.451  -7.298  -5.534  -5.518  -5.518  -3.201  -3.197  -3.197
  6 A"   20 A'   21 A'    7 A"   22 A'   23 A'   24 A'    8 A"                 
 -3.184  -3.184  -2.457  -2.451  -2.451  -2.432  -2.432  -1.493
 25 A'    9 A"   26 A'   10 A"   27 A'   11 A"   28 A'   29 A'                 
 -0.968  -0.855  -0.801  -0.654  -0.632  -0.632  -0.422  -0.422
 30 A'   31 A'   32 A'   33 A'   34 A'   12 A"   13 A"   35 A'                 
 -0.418  -0.418  -0.314
 36 A'   14 A"   37 A'                                                         
 -- Virtual --                   
 -0.215   0.100   0.108   0.112   0.117   0.119   0.124   0.161
 38 A'   39 A'   40 A'   15 A"   16 A"   41 A'   42 A'   43 A'                 
  0.174   0.180   0.224   0.243   0.267   0.287   0.310   0.315
 17 A"   44 A'   45 A'   46 A'   18 A"   47 A'   19 A"   48 A'                 
  0.327   0.353   0.441   0.542   0.543   0.556   0.578   0.579
 49 A'   50 A'   51 A'   52 A'   20 A"   21 A"   22 A"   53 A'                 
  0.588   0.605   0.623   0.695   0.763   0.785   0.788   0.795
 54 A'   55 A'   56 A'   57 A'   58 A'   59 A'   23 A"   60 A'                 
  0.795   0.822   0.892   0.909   0.941   1.036   1.081   1.151
 24 A"   61 A'   62 A'   25 A"   63 A'   26 A"   64 A'   65 A'                 
  1.211   1.461   1.488   1.495   1.516   1.944   1.947   1.984
 66 A'   67 A'   27 A"   68 A'   69 A'   28 A"   70 A'   29 A"                 
  1.988   2.303   2.308   2.318   2.474   2.480   2.824   3.199
 71 A'   30 A"   72 A'   73 A'   31 A"   74 A'   75 A'   32 A"                 
  3.204   3.544   4.124   4.136   4.372   4.402   4.425   4.433
 76 A'   77 A'   33 A"   78 A'   79 A'   34 A"   35 A"   80 A'                 
  4.436   4.439   4.449   4.536   4.545   4.548   4.548   4.573
 36 A"   81 A'   82 A'   37 A"   83 A'   38 A"   84 A'   85 A'                 
  4.626   4.706   4.980   6.469   6.470   6.477   7.061   8.206
 86 A'   87 A'   88 A'   89 A'   39 A"   90 A'   91 A'   40 A"                 
  8.209   8.218  28.722  29.466  29.470  29.471  29.818  29.823
 92 A'   93 A'   94 A'   41 A"   95 A'   96 A'   42 A"   97 A'                 
 29.825  29.827  29.833  36.446  37.647  49.355 130.527 130.531
 43 A"   98 A'   99 A'  100 A'  101 A'  102 A'   44 A"  103 A'                 
130.534 154.134 293.881 293.886 293.9141028.2631912.047
104 A'  105 A'   45 A"  106 A'  107 A'  108 A'  109 A'                         

 Beta MOs, Restricted
 -- Occupied --                  
******* -490.04 -180.93 -169.74 -169.74 -169.74  -65.17  -58.53
  1 A'    2 A'    3 A'    4 A'    1 A"    5 A'    6 A'    7 A'                 
-58.527 -58.527 -37.983 -33.173 -33.165 -33.165 -24.357 -24.355
  2 A"    8 A'    9 A'   10 A'    3 A"   11 A'   12 A'    4 A"                 
-24.355 -24.348 -24.348 -15.711 -15.706  -9.847  -7.461  -7.451
 13 A'    5 A"   14 A'   15 A'   16 A'   17 A'   18 A'   19 A'                 
 -7.451  -7.298  -5.534  -5.518  -5.518  -3.201  -3.197  -3.197
  6 A"   20 A'   21 A'    7 A"   22 A'   23 A'   24 A'    8 A"                 
 -3.184  -3.184  -2.457  -2.451  -2.451  -2.432  -2.432  -1.493
 25 A'    9 A"   26 A'   10 A"   27 A'   11 A"   28 A'   29 A'                 
 -0.968  -0.855  -0.801  -0.654  -0.632  -0.632  -0.422  -0.422
 30 A'   31 A'   32 A'   33 A'   34 A'   12 A"   13 A"   35 A'                 
 -0.418  -0.418  -0.314
 36 A'   14 A"   37 A'                                                         
 -- Virtual --                   
 -0.215   0.100   0.108   0.112   0.117   0.119   0.124   0.161
 38 A'   39 A'   40 A'   15 A"   16 A"   41 A'   42 A'   43 A'                 
  0.174   0.180   0.224   0.243   0.267   0.287   0.310   0.315
 17 A"   44 A'   45 A'   46 A'   18 A"   47 A'   19 A"   48 A'                 
  0.327   0.353   0.441   0.542   0.543   0.556   0.578   0.579
 49 A'   50 A'   51 A'   52 A'   20 A"   21 A"   22 A"   53 A'                 
  0.588   0.605   0.623   0.695   0.763   0.785   0.788   0.795
 54 A'   55 A'   56 A'   57 A'   58 A'   59 A'   23 A"   60 A'                 
  0.795   0.822   0.892   0.909   0.941   1.036   1.081   1.151
 24 A"   61 A'   62 A'   25 A"   63 A'   26 A"   64 A'   65 A'                 
  1.211   1.461   1.488   1.495   1.516   1.944   1.947   1.984
 66 A'   67 A'   27 A"   68 A'   69 A'   28 A"   70 A'   29 A"                 
  1.988   2.303   2.308   2.318   2.474   2.480   2.824   3.199
 71 A'   30 A"   72 A'   73 A'   31 A"   74 A'   75 A'   32 A"                 
  3.204   3.544   4.124   4.136   4.372   4.402   4.425   4.433
 76 A'   77 A'   33 A"   78 A'   79 A'   34 A"   35 A"   80 A'                 
  4.436   4.439   4.449   4.536   4.545   4.548   4.548   4.573
 36 A"   81 A'   82 A'   37 A"   83 A'   38 A"   84 A'   85 A'                 
  4.626   4.706   4.980   6.469   6.470   6.477   7.061   8.206
 86 A'   87 A'   88 A'   89 A'   39 A"   90 A'   91 A'   40 A"                 
  8.209   8.218  28.722  29.466  29.470  29.471  29.818  29.823
 92 A'   93 A'   94 A'   41 A"   95 A'   96 A'   42 A"   97 A'                 
 29.825  29.827  29.833  36.446  37.647  49.355 130.527 130.531
 43 A"   98 A'   99 A'  100 A'  101 A'  102 A'   44 A"  103 A'                 
130.534 154.134 293.881 293.886 293.9141028.2631912.047
104 A'  105 A'   45 A"  106 A'  107 A'  108 A'  109 A'                         

 Occupation and symmetry of molecular orbitals

 Point group: Cs (2 irreducible representations).

                           A'   A"    All 
 ------------------------------------------
 All molecular orbitals:
  - Alpha                  109  45    154 
  - Beta                   109  45    154 
 ------------------------------------------
 Alpha orbitals:
  - Frozen occupied        22   7     29  
  - Active occupied        15   7     22
[truncated: 317,579 more chars]
