# Supplementary material for: Geometric and energetic data from ab initio calculations of haloethene, haloimine, halomethylenephosphine, haloiminophosphine, halodiazene, halodiphosphene and halocyclopropane
Source: Data Brief. 2019 Nov 2;27:104738. doi: 10.1016/j.dib.2019.104738 (PMC6861602; doi:10.1016/j.dib.2019.104738)
Supplement: Multimedia component 6 [file mmc6.zip › NN/CCSD/ClENNBrE.out]

Q-Chem Developer Version!
                  Welcome to Q-Chem
     A Quantum Leap Into The Future Of Chemistry


 Q-Chem 5.1, Q-Chem, Inc., Pleasanton, CA (2018)

 Yihan Shao,  Zhengting Gan,  E. Epifanovsky,  A. T. B. Gilbert,  M. Wormit,  
 J. Kussmann,  A. W. Lange,  A. Behn,  Jia Deng,  Xintian Feng,  D. Ghosh,  
 M. Goldey,  P. R. Horn,  L. D. Jacobson,  I. Kaliman,  T. Kus,  A. Landau,  
 Jie Liu,  E. I. Proynov,  R. M. Richard,  R. P. Steele,  E. J. Sundstrom,  
 H. L. Woodcock III,  P. M. Zimmerman,  D. Zuev,  B. Albrecht,  E. Alguire,  
 S. A. Baeppler,  D. Barton,  Z. Benda,  Y. A. Bernard,  E. J. Berquist,  
 K. B. Bravaya,  H. Burton,  D. Casanova,  Chun-Min Chang,  Yunqing Chen,  
 A. Chien,  K. D. Closser,  M. P. Coons,  S. Coriani,  S. Dasgupta,  
 A. L. Dempwolff,  M. Diedenhofen,  Hainam Do,  R. G. Edgar,  Po-Tung Fang,  
 S. Faraji,  S. Fatehi,  Qingguo Feng,  K. D. Fenk,  J. Fosso-Tande,  
 Qinghui Ge,  A. Ghysels,  G. Gidofalvi,  J. Gomes,  J. Gonthier,  A. Gunina,  
 D. Hait,  M. W. D. Hanson-Heine,  P. H. P. Harbach,  A. W. Hauser,  
 J. E. Herr,  E. G. Hohenstein,  Z. C. Holden,  Kerwin Hui,  B. C. Huynh,  
 T.-C. Jagau,  Hyunjun Ji,  B. Kaduk,  K. Khistyaev,  Jaehoon Kim,  
 P. Klunzinger,  K. Koh,  D. Kosenkov,  L. Koulias,  T. Kowalczyk,  
 C. M. Krauter,  A. Kunitsa,  Ka Un Lao,  A. Laurent,  K. V. Lawler,  
 Joonho Lee,  D. Lefrancois,  S. Lehtola,  D. S. Levine,  Yi-Pei Li,  
 You-Sheng Lin,  Fenglai Liu,  E. Livshits,  A. Luenser,  P. Manohar,  
 E. Mansoor,  S. F. Manzer,  Shan-Ping Mao,  Yuezhi Mao,  N. Mardirossian,  
 A. V. Marenich,  T. Markovich,  L. A. Martinez-Martinez,  S. A. Maurer,  
 N. J. Mayhall,  S. C. McKenzie,  J.-M. Mewes,  A. F. Morrison,  
 J. W. Mullinax,  K. Nanda,  T. S. Nguyen-Beck,  R. Olivares-Amaya,  
 J. A. Parkhill,  T. M. Perrine,  F. Plasser,  P. Pokhilko,  S. Prager,  
 A. Prociuk,  E. Ramos,  D. R. Rehn,  F. Rob,  M. Schneider,  N. Sergueev,  
 S. M. Sharada,  S. Sharma,  D. W. Small,  T. Stauch,  T. Stein,  
 Yu-Chuan Su,  A. J. W. Thom,  A. Tkatchenko,  T. Tsuchimochi,  N. M. Tubman,  
 L. Vogt,  M. L. Vidal,  O. Vydrov,  M. A. Watson,  J. Wenzel,  
 M. de Wergifosse,  T. A. Wesolowski,  A. White,  J. Witte,  A. Yamada,  
 Jun Yang,  K. Yao,  S. Yeganeh,  S. R. Yost,  Zhi-Qiang You,  A. Zech,  
 Igor Ying Zhang,  Xing Zhang,  Yan Zhao,  Ying Zhu,  B. R. Brooks,  
 G. K. L. Chan,  C. J. Cramer,  M. S. Gordon,  W. J. Hehre,  A. Klamt,  
 M. W. Schmidt,  C. D. Sherrill,  D. G. Truhlar,  A. Aspuru-Guzik,  R. Baer,  
 A. T. Bell,  N. A. Besley,  Jeng-Da Chai,  A. E. DePrince, III,  
 R. A. DiStasio Jr.,  A. Dreuw,  B. D. Dunietz,  T. R. Furlani,  
 Chao-Ping Hsu,  Yousung Jung,  Jing Kong,  D. S. Lambrecht,  WanZhen Liang,  
 C. Ochsenfeld,  V. A. Rassolov,  L. V. Slipchenko,  J. E. Subotnik,  
 T. Van Voorhis,  J. M. Herbert,  A. I. Krylov,  P. M. W. Gill,  M. Head-Gordon

 Contributors to earlier versions of Q-Chem not listed above: 
 R. D. Adamson,  B. Austin,  J. Baker,  G. J. O. Beran,  K. Brandhorst,  
 S. T. Brown,  E. F. C. Byrd,  A. K. Chakraborty,  C.-L. Cheng,  
 Siu Hung Chien,  D. M. Chipman,  D. L. Crittenden,  H. Dachsel,  
 R. J. Doerksen,  A. D. Dutoi,  L. Fusti-Molnar,  W. A. Goddard III,  
 A. Golubeva-Zadorozhnaya,  S. R. Gwaltney,  G. Hawkins,  A. Heyden,  
 S. Hirata,  G. Kedziora,  F. J. Keil,  C. Kelley,  Jihan Kim,  R. A. King,  
 R. Z. Khaliullin,  P. P. Korambath,  W. Kurlancheek,  A. M. Lee,  M. S. Lee,  
 S. V. Levchenko,  Ching Yeh Lin,  D. Liotard,  R. C. Lochan,  I. Lotan,  
 P. E. Maslen,  N. Nair,  D. P. O'Neill,  D. Neuhauser,  E. Neuscamman,  
 C. M. Oana,  R. Olson,  B. Peters,  R. Peverati,  P. A. Pieniazek,  
 Y. M. Rhee,  J. Ritchie,  M. A. Rohrdanz,  E. Rosta,  N. J. Russ,  
 H. F. Schaefer III,  N. E. Schultz,  N. Shenvi,  A. C. Simmonett,  A. Sodt,  
 D. Stuck,  K. S. Thanthiriwatte,  V. Vanovschi,  Tao Wang,  A. Warshel,  
 C. F. Williams,  Q. Wu,  X. Xu,  W. Zhang

 Please cite Q-Chem as follows:
 Y. Shao et al., Mol. Phys. 113, 184-215 (2015)
 DOI: 10.1080/00268976.2014.952696

 Q-Chem 5.1.1 for Intel X86 EM64T Linux

 Parts of Q-Chem use Armadillo 8.300.2 (Tropical Shenanigans).
 http://arma.sourceforge.net/

 Q-Chem begins on Thu Nov  1 15:34:44 2018  

Host: 
0

     Scratch files written to /scratch/taweetham/qchem39767//
Input Ideriv = 1
Curr. Ideriv = -1
Max.  Ideriv = 1

Checking the input file for inconsistencies... 	...done.

--------------------------------------------------------------
User input:
--------------------------------------------------------------
../CCSD/Cl=Br_c.inp
$molecule
0 1
Br
N  1 2.008459
N  2 1.175838 1 125.202641
Cl 3 1.874347 2 123.763647 1 -0.000000 0
$end

$rem
   JOB_TYPE	OPTIMIZATION
   BASIS	6-311++G**
   METHOD	ccsd
   MEM_TOTAL	4000
   N_FROZEN_CORE      FC
$end

--------------------------------------------------------------
 ----------------------------------------------------------------
             Standard Nuclear Orientation (Angstroms)
    I     Atom           X                Y                Z
 ----------------------------------------------------------------
    1      Br      1.2769484180    -0.2069325895    -0.0000000000
    2      N      -0.0823705940     1.2716340740     0.0000000000
    3      N      -1.2484384447     1.1203701668     0.0000000000
    4      Cl     -2.0810312564    -0.5589052384    -0.0000000000
 ----------------------------------------------------------------
 Molecular Point Group                 Cs    NOp =  2
 Largest Abelian Subgroup              Cs    NOp =  2
 Nuclear Repulsion Energy =   282.1324224110 hartrees
 There are       33 alpha and       33 beta electrons
 Requested basis set is 6-311++G(d,p)
 There are 44 shells and 122 basis functions
 Total memory of 4000MB is distributed as follows: 
   QALLOC including MEM_STATIC uses 192MB
   MEM_STATIC is set to 192MB
   CCMAN JOB total memory use is  3808MB
 Warning: actual memory use might exceed 4000MB

 Total QAlloc Memory Limit    192 MB
 Mega-Array Size       188 MB
 MEM_STATIC part       192 MB
 A cutoff of  1.0D-14 yielded    878 shell pairs
 There are      7210 function pairs (      7968 Cartesian)

 -------------------------------------------------------
 OpenMP Integral Computing Module                       
 Release: version 1.0, May 2013, Q-Chem Inc. Pittsburgh 
 -------------------------------------------------------
 Integral Job Info:
 Integral job number is                      11
 Integral operator is                         1
 short-range coefficients                     0
 long-range coefficients              100000000
 Omega coefficients                           0
 if combine SR and LR in K                    0
 Integral screening is                        0
 Integral computing path is                   2
 max size of driver memory is            800000
 size of driver memory is                593474
 size of scratch memory is             29634545
 max col of scratch BK array               1296
 max len of scratch array in speh3          155
 max len of scratch index in speh4           18
 max int batch size is                      520
 min int batch size is                       52
 fixed nKL is                                45
 max L of basis functions is                  2
 order of int derivative is                   0
 number of shells is                         44
 number of basis is                         128
 number of cartesian basis is               128
 number of contracted shell pairs           878
 number of primitive shell pairs           2549
 maxK2 (contraction) of shell pair           36
 max number of K2 of shell pair               1
 max number of CS2 of shell pair             86
 max number of PS2 of shell pair            204
 mem total for path MDJ                  517022
 -------------------------------------------------------
 Smallest overlap matrix eigenvalue = 1.34E-04

 Scale SEOQF with 1.000000e-01/1.000000e-01/1.000000e-01

 Standard Electronic Orientation quadrupole field applied
 Nucleus-field energy     =     0.0000000070 hartrees
 Guess from superposition of atomic densities
 Warning:  Energy on first SCF cycle will be non-variational
 SAD guess density has 66.000000 electrons

 -----------------------------------------------------------------------
  General SCF calculation program by
  Eric Jon Sundstrom, Paul Horn, Yuezhi Mao, Dmitri Zuev, Alec White,
  David Stuck, Shaama M.S., Shane Yost, Joonho Lee, David Small,
  Daniel Levine, Susi Lehtola, Hugh Burton, Evgeny Epifanovsky
 -----------------------------------------------------------------------
 Hartree-Fock
 using 4 threads for integral computing
 -------------------------------------------------------
 OpenMP Integral computing Module                
 Release: version 2.0, May 2017, Q-Chem Inc. Pleasanton 
 -------------------------------------------------------
 A restricted SCF calculation will be
 performed using DIIS
 SCF converges when DIIS error is below 1.0e-08
 ---------------------------------------
  Cycle       Energy         DIIS error
 ---------------------------------------
    1   -3140.9981820632      4.21e-02  
    2   -3140.5393939886      7.33e-03  
    3   -3140.5932560941      6.17e-03  
    4   -3140.6628782015      7.38e-04  
    5   -3140.6654564478      4.15e-04  
    6   -3140.6660336643      1.31e-04  
    7   -3140.6661570067      5.28e-05  
    8   -3140.6661696017      2.59e-05  
    9   -3140.6661725625      9.37e-06  
   10   -3140.6661734932      3.43e-06  
   11   -3140.6661736206      1.24e-06  
   12   -3140.6661736320      3.37e-07  
   13   -3140.6661736330      1.20e-07  
   14   -3140.6661736331      4.50e-08  
   15   -3140.6661736331      1.34e-08  
   16   -3140.6661736331      5.07e-09  Convergence criterion met
 ---------------------------------------
 SCF time:   CPU 14.38s  wall 6.00s 
 SCF   energy in the final basis set =    -3140.6661736331
 Total energy in the final basis set =    -3140.6661736331


 ------------------------------------------------------------------------------

   CCMAN2: suite of methods based on coupled cluster
           and equation of motion theories.

   Components:
   * libvmm-1.3-trunk
     by Evgeny Epifanovsky, Ilya Kaliman.
   * libtensor-2.5-trunk
     by Evgeny Epifanovsky, Michael Wormit, Dmitry Zuev, Sam Manzer, 
        Ilya Kaliman.
   * libcc-2.5-trunk
     by Evgeny Epifanovsky, Arik Landau, Tomasz Kus, Kirill Khistyaev, 
        Dmitry Zuev, Prashant Manohar, Xintian Feng, Anna Krylov, 
        Matthew Goldey, Alec White, Thomas Jagau, Kaushik Nanda, 
        Anastasia Gunina, Alexander Kunitsa, Joonho Lee.

   CCMAN original authors:
   Anna I. Krylov, C. David Sherrill, Steven R. Gwaltney,
   Edward F. C. Byrd (2000)
   Sergey V. Levchenko, Lyudmila V. Slipchenko, Tao Wang,
   Ana-Maria C. Cristian (2003)
   Piotr A. Pieniazek, C. Melania Oana, Evgeny Epifanovsky (2007)
   Prashant Manohar (2009)

 ------------------------------------------------------------------------------


 Allocating and initializing 3808MB of RAM...
 Calculation will run on 4 cores.


 Alpha MOs, Restricted
 -- Occupied --                  
-490.08 -104.88  -65.21  -58.57  -58.57  -58.57  -15.76  -15.75
  1 A'    2 A'    3 A'    4 A'    1 A"    5 A'    6 A'    7 A'                 
-10.607  -9.891  -8.075  -8.071  -8.071  -7.506  -7.494  -7.494
  8 A'    9 A'   10 A'    2 A"   11 A'   12 A'    3 A"   13 A'                 
 -3.246  -3.241  -3.241  -3.227  -3.227  -1.479  -1.130  -1.059
 14 A'    4 A"   15 A'    5 A"   16 A'   17 A'   18 A'   19 A'                 
 -0.845  -0.694  -0.675  -0.647  -0.492  -0.489  -0.455  -0.452
 20 A'   21 A'   22 A'    6 A"   23 A'    7 A"   24 A'    8 A"                 
 -0.406
 25 A'                                                                         
 -- Virtual --                   
 -0.025   0.073   0.079   0.084   0.102   0.102   0.107   0.133
 26 A'    9 A"   27 A'   28 A'   29 A'   10 A"   30 A'   31 A'                 
  0.137   0.172   0.187   0.198   0.199   0.236   0.245   0.274
 11 A"   32 A'   33 A'   12 A"   34 A'   35 A'   36 A'   13 A"                 
  0.304   0.321   0.377   0.519   0.534   0.539   0.551   0.565
 37 A'   38 A'   39 A'   40 A'   41 A'   14 A"   42 A'   43 A'                 
  0.597   0.654   0.733   0.738   0.753   0.773   0.795   0.907
 15 A"   44 A'   45 A'   16 A"   17 A"   46 A'   47 A'   18 A"                 
  0.958   0.979   1.003   1.022   1.050   1.084   1.118   1.150
 48 A'   49 A'   50 A'   19 A"   51 A'   52 A'   20 A"   53 A'                 
  1.186   1.208   1.267   1.308   1.372   1.588   1.901   1.957
 54 A'   21 A"   55 A'   56 A'   57 A'   58 A'   22 A"   59 A'                 
  1.982   2.103   2.253   2.280   2.341   2.418   2.607   2.609
 23 A"   60 A'   24 A"   61 A'   62 A'   25 A"   26 A"   63 A'                 
  2.660   2.738   2.858   3.069   3.206   3.416   4.095   4.123
 64 A'   65 A'   66 A'   27 A"   67 A'   68 A'   28 A"   69 A'                 
  4.365   4.410   4.508   4.520   4.528   4.545   4.612   4.847
 29 A"   70 A'   30 A"   71 A'   72 A'   31 A"   73 A'   74 A'                 
  5.169   7.142   8.170   8.194   8.270  10.291  26.617  26.727
 75 A'   76 A'   32 A"   77 A'   78 A'   79 A'   33 A"   80 A'                 
 27.071  36.507  37.223  49.418 219.130 293.845 293.868 293.970
 81 A'   82 A'   83 A'   84 A'   85 A'   34 A"   86 A'   87 A'                 
*******
 88 A'                                                                         

 Beta MOs, Restricted
 -- Occupied --                  
-490.08 -104.88  -65.21  -58.57  -58.57  -58.57  -15.76  -15.75
  1 A'    2 A'    3 A'    4 A'    1 A"    5 A'    6 A'    7 A'                 
-10.607  -9.891  -8.075  -8.071  -8.071  -7.506  -7.494  -7.494
  8 A'    9 A'   10 A'    2 A"   11 A'   12 A'    3 A"   13 A'                 
 -3.246  -3.241  -3.241  -3.227  -3.227  -1.479  -1.130  -1.059
 14 A'    4 A"   15 A'    5 A"   16 A'   17 A'   18 A'   19 A'                 
 -0.845  -0.694  -0.675  -0.647  -0.492  -0.489  -0.455  -0.452
 20 A'   21 A'   22 A'    6 A"   23 A'    7 A"   24 A'    8 A"                 
 -0.406
 25 A'                                                                         
 -- Virtual --                   
 -0.025   0.073   0.079   0.084   0.102   0.102   0.107   0.133
 26 A'    9 A"   27 A'   28 A'   29 A'   10 A"   30 A'   31 A'                 
  0.137   0.172   0.187   0.198   0.199   0.236   0.245   0.274
 11 A"   32 A'   33 A'   12 A"   34 A'   35 A'   36 A'   13 A"                 
  0.304   0.321   0.377   0.519   0.534   0.539   0.551   0.565
 37 A'   38 A'   39 A'   40 A'   41 A'   14 A"   42 A'   43 A'                 
  0.597   0.654   0.733   0.738   0.753   0.773   0.795   0.907
 15 A"   44 A'   45 A'   16 A"   17 A"   46 A'   47 A'   18 A"                 
  0.958   0.979   1.003   1.022   1.050   1.084   1.118   1.150
 48 A'   49 A'   50 A'   19 A"   51 A'   52 A'   20 A"   53 A'                 
  1.186   1.208   1.267   1.308   1.372   1.588   1.901   1.957
 54 A'   21 A"   55 A'   56 A'   57 A'   58 A'   22 A"   59 A'                 
  1.982   2.103   2.253   2.280   2.341   2.418   2.607   2.609
 23 A"   60 A'   24 A"   61 A'   62 A'   25 A"   26 A"   63 A'                 
  2.660   2.738   2.858   3.069   3.206   3.416   4.095   4.123
 64 A'   65 A'   66 A'   27 A"   67 A'   68 A'   28 A"   69 A'                 
  4.365   4.410   4.508   4.520   4.528   4.545   4.612   4.847
 29 A"   70 A'   30 A"   71 A'   72 A'   31 A"   73 A'   74 A'                 
  5.169   7.142   8.170   8.194   8.270  10.291  26.617  26.727
 75 A'   76 A'   32 A"   77 A'   78 A'   79 A'   33 A"   80 A'                 
 27.071  36.507  37.223  49.418 219.130 293.845 293.868 293.970
 81 A'   82 A'   83 A'   84 A'   85 A'   34 A"   86 A'   87 A'                 
*******
 88 A'                                                                         

 Occupation and symmetry of molecular orbitals

 Point group: Cs (2 irreducible representations).

                           A'   A"    All 
 ------------------------------------------
 All molecular orbitals:
  - Alpha                  88   34    122 
  - Beta                   88   34    122 
 ------------------------------------------
 Alpha orbitals:
  - Frozen occupied        13   3     16  
  - Active occupied        12   5     17  
  - Active virtual         63   26    89  
  - Frozen virtual         0    0     0   
 ------------------------------------------
 Beta orbitals:
  - Frozen occupied        13   3     16  
  - Active occupied        12   5     17  
  - Active virtual         63   26    89  
  - Frozen virtual         0    0     0   
 ------------------------------------------

 Import integrals:   CPU 0.00 s  wall 0.00 s

 Import integrals:   CPU 36.21 s  wall 31.11 s

 MP2 amplitudes:   CPU 0.16 s  wall 0.37 s

Running a double precision version
           CCSD T amplitudes will be solved using DIIS.

           Start     Size      MaxIter   EConv     TConv     
           3         7         100       1.00e-07  1.00e-05  
 ------------------------------------------------------------------------------
           Energy (a.u.)   Ediff      Tdiff       Comment
 ------------------------------------------------------------------------------
         -3141.45130808                           
     1   -3141.42269713   2.86e-02   8.07e-01     
     2   -3141.45441747   3.17e-02   1.13e-01     
     3   -3141.45085784   3.56e-03   5.57e-02     
     4   -3141.45434856   3.49e-03   2.18e-02     Switched to DIIS steps.
     5   -3141.45576087   1.41e-03   1.51e-02     
     6   -3141.45589043   1.30e-04   3.82e-03     
     7   -3141.45594482   5.44e-05   2.47e-03     
     8   -3141.45597244   2.76e-05   8.34e-04     
     9   -3141.45598370   1.13e-05   5.13e-04     
    10   -3141.45598282   8.74e-07   1.38e-04     
    11   -3141.45598348   6.56e-07   8.30e-05     
    12   -3141.45598309   3.88e-07   6.40e-05     
    13   -3141.45598310   8.47e-09   1.85e-05     
    14   -3141.45598306   4.01e-08   8.05e-06     
 ------------------------------------------------------------------------------
         -3141.45598306                           CCSD T converged.

End of double precision
 SCF energy                 = -3140.66617363
 MP2 energy                 = -3141.45130808
 CCSD correlation energy     =    -0.78980943
 CCSD total energy           = -3141.45598306

 CCSD  T1^2 = 0.0226  T2^2 = 0.2886  Leading amplitudes:

 Amplitude    Orbitals with energies
  0.0359       22 (A') A                 ->    26 (A') A                  
              -0.6750                         -0.0255                     
  0.0359       22 (A') B                 ->    26 (A') B                  
              -0.6750                         -0.0255                     
  0.0347       7 (A") A                  ->    9 (A") A                   
              -0.4888                          0.0731                     
  0.0347       7 (A") B                  ->    9 (A") B                   
              -0.4888                          0.0731                     

 Amplitude    Orbitals with energies
 -0.1158       25 (A') A     25 (A') B   ->    26 (A') A     26 (A') B    
              -0.4062       -0.4062           -0.0255       -0.0255       
  0.1158       25 (A') A     25 (A') B   ->    26 (A') B     26 (A') A    
              -0.4062       -0.4062           -0.0255       -0.0255       
  0.1158       25 (A') B     25 (A') A   ->    26 (A') A     26 (A') B    
              -0.4062       -0.4062           -0.0255       -0.0255       
 -0.1158       25 (A') B     25 (A') A   ->    26 (A') B     26 (A') A    
              -0.4062       -0.4062           -0.0255       -0.0255       

 Computing CCSD intemediates for later calculations in double precision
 Finished.

Running a double precision version
           CCSD Lambda amplitudes will be solved using DIIS.
           Start     Size      MaxIter   EConv     LConv     
           3         7         100       1.00e-07  1.00e-05  
 ------------------------------------------------------------------------------
            Enorm      Ldiff       Comment
 ------------------------------------------------------------------------------
     1     6.55e-02   5.13e-02     
     2     1.49e-02   3.76e-03     
     3     6.54e-03   2.74e-03     
     4     4.05e-03   1.22e-03     Switched to DIIS steps.
     5     1.68e-03   9.04e-04     
     6     9.76e-04   4.04e-04     
     7     3.24e-04   1.87e-04     
     8     1.33e-04   2.45e-05     
     9     6.36e-05   4.18e-06     
    10     3.70e-05   1.41e-06     
    11     1.60e-05   2.26e-06     
    12     6.36e-06   7.02e-07     
    13     2.63e-06   7.67e-08     
    14     1.03e-06   1.02e-07     
    15     5.81e-07   1.10e-07     
    16     2.85e-07   6.83e-08     
    17     1.55e-07   4.62e-08     
    18     7.29e-08   2.42e-08     
 ------------------------------------------------------------------------------
                                   CCSD Lambda converged.

 Computing density matrices in double precision...
           Orbital response amplitudes will be solved using DIIS.
           Start     Size      MaxIter   EConv     LConv     
           3         7         100       1.00e-06  1.00e-06  
 ------------------------------------------------------------------------------
            Enorm      Ldiff       Comment
 ------------------------------------------------------------------------------
     1     1.18e-01   2.88e-03     
     2     1.61e-01   3.72e-02     
     3     2.76e-01   6.88e-02     
     4     2.07e-02   1.43e-01     Switched to DIIS steps.
     5     6.70e-03   2.76e-03     
     6     1.84e-03   1.60e-04     
     7     4.37e-04   8.03e-05     
     8     2.22e-04   9.65e-05     
     9     6.66e-05   7.26e-06     
    10     1.70e-05   6.62e-06     
    11     7.51e-06   8.89e-07     
    12     2.82e-06   4.40e-08     
    13     1.81e-06   2.18e-07     
    14     2.43e-07   2.42e-08     
 ------------------------------------------------------------------------------
                                   Orbital response converged.

 Computing density matrices... Done.
 CCSD calculation:   CPU 536.86 s  wall 235.00 s

Current path: /canmo/ccsd/grad/
/g1_bb_aa
/g1_bb_bb
/g1_o1o1
/g1_o1o2
/g1_o1v1
/g1_o2v1
/g1_v1v1
/g1p_bb_aa
/g1p_bb_bb
/g1s_bb_aa
/g1s_bb_bb
/g2_o1o1o1o1
/g2_o1o1o1v1
/g2_o1o1v1v1
/g2_o1v1o1v1
/g2_o1v1v1v1
/g2_v1v1v1v1
/w_bb_aa
/w_bb_bb
 Transferring MO TPDM to AO TPDM
 Transferring g2_o1o1o1o1
 Transferring g2_o1o1o1v1
 Transferring g2_o1o1v1v1
 Transferring g2_o1v1o1v1
 Transferring g2_o1v1v1v1
 Transferring g2_v1v1v1v1
 Adding separable TPDM
 Computing TPDM gradient
 --------------------------------------------------------
 2e gradient
  Atom          X               Y               Z
 --------------------------------------------------------
    1        -33.380376       14.969001       -0.000000  
    2         -7.944805      -17.688205       -0.000000  
    3         20.115145      -10.026232        0.000000  
    4         21.210036       12.745436       -0.000000  
 --------------------------------------------------------
 --------------------------------------------------------
 Final gradient
  Atom          X               Y               Z
 --------------------------------------------------------
    1        -33.380376       14.969001       -0.000000  
    2         -7.944805      -17.688205       -0.000000  
    3         20.115145      -10.026232        0.000000  
    4         21.210036       12.745436       -0.000000  
 --------------------------------------------------------
 Analytic gradient from two-electron contribution:   CPU 601.20 s  wall 302.98 s

 Total ccman2 time:   CPU 1178.55 s  wall 578.50 s


 --------------------------------------------------------------
             Orbital Energies (a.u.) and Symmetries
 --------------------------------------------------------------

 Alpha MOs, Restricted
 -- Occupied --                  
-490.08 -104.88  -65.21  -58.57  -58.57  -15.76  -15.75  -10.61
  1 A'    2 A'    3 A'    4 A'    5 A'    6 A'    7 A'    8 A'                 
 -9.891  -8.075  -8.071  -7.506  -7.494 -58.570  -8.071  -7.494
  9 A'   10 A'   11 A'   12 A'   13 A'    1 A"    2 A"    3 A"                 
 -3.246  -3.241  -3.227  -1.479  -1.130  -1.059  -0.845  -0.694
 14 A'   15 A'   16 A'   17 A'   18 A'   19 A'   20 A'   21 A'                 
 -0.675  -0.492  -0.455  -0.406  -3.241  -3.227  -0.647  -0.489
 22 A'   23 A'   24 A'   25 A'    4 A"    5 A"    6 A"    7 A"                 
 -0.452
  8 A"                                                                         
 -- Virtual --                   
 -0.025   0.079   0.084   0.102   0.107   0.133   0.172   0.187
 26 A'   27 A'   28 A'   29 A'   30 A'   31 A'   32 A'   33 A'                 
  0.199   0.236   0.245   0.304   0.321   0.377   0.519   0.534
 34 A'   35 A'   36 A'   37 A'   38 A'   39 A'   40 A'   41 A'                 
  0.551   0.565   0.654   0.733   0.773   0.795   0.958   0.979
 42 A'   43 A'   44 A'   45 A'   46 A'   47 A'   48 A'   49 A'                 
  1.003   1.050   1.084   1.150   1.186   1.267   1.308   1.372
 50 A'   51 A'   52 A'   53 A'   54 A'   55 A'   56 A'   57 A'                 
  1.588   1.957   2.103   2.280   2.341   2.609   2.660   2.738
 58 A'   59 A'   60 A'   61 A'   62 A'   63 A'   64 A'   65 A'                 
  2.858   3.206   3.416   4.123   4.410   4.520   4.528   4.612
 66 A'   67 A'   68 A'   69 A'   70 A'   71 A'   72 A'   73 A'                 
  4.847   5.169   7.142   8.194   8.270  10.291  26.727  27.071
 74 A'   75 A'   76 A'   77 A'   78 A'   79 A'   80 A'   81 A'                 
 36.507  37.223  49.418 219.130 293.868 293.9701028.353   0.073
 82 A'   83 A'   84 A'   85 A'   86 A'   87 A'   88 A'    9 A"                 
  0.102   0.137   0.198   0.274   0.539   0.597   0.738   0.753
 10 A"   11 A"   12 A"   13 A"   14 A"   15 A"   16 A"   17 A"                 
  0.907   1.022   1.118   1.208   1.901   1.982   2.253   2.418
 18 A"   19 A"   20 A"   21 A"   22 A"   23 A"   24 A"   25 A"                 
  2.607   3.069   4.095   4.365   4.508   4.545   8.170  26.617
 26 A"   27 A"   28 A"   29 A"   30 A"   31 A"   32 A"   33 A"                 
293.845
 34 A"                                                                         

 Beta MOs, Restricted
 -- Occupied --                  
-490.08 -104.88  -65.21  -58.57  -58.57  -15.76  -15.75  -10.61
  1 A'    2 A'    3 A'    4 A'    5 A'    6 A'    7 A'    8 A'                 
 -9.891  -8.075  -8.071  -7.506  -7.494 -58.570  -8.071  -7.494
  9 A'   10 A'   11 A'   12 A'   13 A'    1 A"    2 A"    3 A"                 
 -3.246  -3.241  -3.227  -1.479  -1.130  -1.059  -0.845  -0.694
 14 A'   15 A'   16 A'   17 A'   18 A'   19 A'   20 A'   21 A'                 
 -0.675  -0.492  -0.455  -0.406  -3.241  -3.227  -0.647  -0.489
 22 A'   23 A'   24 A'   25 A'    4 A"    5 A"    6 A"    7 A"                 
 -0.452
  8 A"                                                                         
 -- Virtual --                   
 -0.025   0.079   0.084   0.102   0.107   0.133   0.172   0.187
 26 A'   27 A'   28 A'   29 A'   30 A'   31 A'   32 A'   33 A'                 
  0.199   0.236   0.245   0.304   0.321   0.377   0.519   0.534
 34 A'   35 A'   36 A'   37 A'   38 A'   39 A'   40 A'   41 A'                 
  0.551   0.565   0.654   0.733   0.773   0.795   0.958   0.979
 42 A'   43 A'   44 A'   45 A'   46 A'   47 A'   48 A'   49 A'                 
  1.003   1.050   1.084   1.150   1.186   1.267   1.308   1.372
 50 A'   51 A'   52 A'   53 A'   54 A'   55 A'   56 A'   57 A'                 
  1.588   1.957   2.103   2.280   2.341   2.609   2.660   2.738
 58 A'   59 A'   60 A'   61 A'   62 A'   63 A'   64 A'   65 A'                 
  2.858   3.206   3.416   4.123   4.410   4.520   4.528   4.612
 66 A'   67 A'   68 A'   69 A'   70 A'   71 A'   72 A'   73 A'                 
  4.847   5.169   7.142   8.194   8.270  10.291  26.727  27.071
 74 A'   75 A'   76 A'   77 A'   78 A'   79 A'   80 A'   81 A'                 
 36.507  37.223  49.418 219.130 293.868 293.9701028.353   0.073
 82 A'   83 A'   84 A'   85 A'   86 A'   87 A'   88 A'    9 A"                 
  0.102   0.137   0.198   0.274   0.539   0.597   0.738   0.753
 10 A"   11 A"   12 A"   13 A"   14 A"   15 A"   16 A"   17 A"                 
  0.907   1.022   1.118   1.208   1.901   1.982   2.253   2.418
 18 A"   19 A"   20 A"   21 A"   22 A"   23 A"   24 A"   25 A"                 
  2.607   3.069   4.095   4.365   4.508   4.545   8.170  26.617
 26 A"   27 A"   28 A"   29 A"   30 A"   31 A"   32 A"   33 A"                 
293.845
 34 A"                                                                         
 --------------------------------------------------------------

          Ground-State Mulliken Net Atomic Charges

     Atom                 Charge (a.u.)
  ----------------------------------------
      1 Br                   -0.043056
      2 N                     0.024202
      3 N                     0.083582
      4 Cl                   -0.064727
  ----------------------------------------
  Sum of atomic charges =    -0.000000

 -----------------------------------------------------------------
                    Cartesian Multipole Moments
 -----------------------------------------------------------------
    Charge (ESU x 10^10)
                -0.0000
    Dipole Moment (Debye)
         X       0.4141      Y      -0.4353      Z       0.0000
       Tot       0.6008
    Quadrupole Moments (Debye-Ang)
        XX     -42.9061     XY      -0.4723     YY     -42.5098
        XZ      -0.0000     YZ      -0.0000     ZZ     -42.1110
    Octopole Moments (Debye-Ang^2)
       XXX      37.3597    XXY      -8.9114    XYY      10.4554
       YYY     -12.4297    XXZ       0.0000    XYZ       0.0000
       YYZ      -0.0000    XZZ       9.9161    YZZ      -0.8977
       ZZZ       0.0000
    Hexadecapole Moments (Debye-Ang^3)
      XXXX    -611.2632   XXXY      -3.2578   XXYY    -122.4654
      XYYY      -0.6127   YYYY    -173.4476   XXXZ      -0.0000
      XXYZ      -0.0000   XYYZ      -0.0000   YYYZ      -0.0000
      XXZZ    -111.7064   XYZZ      -2.8867   YYZZ     -35.5829
      XZZZ      -0.0000   YZZZ      -0.0000   ZZZZ     -47.6587
 -----------------------------------------------------------------
 DrvMan completing analytic gradient of the correlated energy
 Correlated dipole moment
            1
    1   0.1629345
    2  -0.1712414
    3   0.0000000
 Energy read as -3141.455983060
 Full Analytical Gradient: (in a.u., or Hartree/Bohr)
             1             2             3             4
    1    0.00237320   -0.01763222    0.02029286   -0.00503384
    2    0.00082032   -0.00308145    0.00725332   -0.00499218
    3   -0.00000000   -0.00000000    0.00000000   -0.00000000
 Gradient time:  CPU 0.26 s  wall 2.24 s
 Geometry Optimization Parameters
   NAtoms,    NIC,     NZ,  NCons,   NDum,   NFix, NCnnct, MaxDiis
        4      14       4       0       0       0       0       0


** GEOMETRY OPTIMIZATION IN DELOCALIZED INTERNAL COORDINATES **
   Searching for a Minimum

   Optimization Cycle:   1

                       Coordinates (Angstroms)
     ATOM                X               Y               Z
      1  Br        1.2769484180   -0.2069325895    0.0000000000
      2  N        -0.0823705940    1.2716340740    0.0000000000
      3  N        -1.2484384447    1.1203701668    0.0000000000
      4  Cl       -2.0810312564   -0.5589052384    0.0000000000
   Point Group: cs    Number of degrees of freedom:     5


   Energy is  -3141.455983060


 Attempting to Generate Delocalized Internal Coordinates

  5 Hessian modes will be used to form the next step
  Hessian Eigenvalues:
     0.147571    0.210375    0.250000    0.250000    1.179653

 Minimum Search - Taking Simple RFO Step
 Searching for Lamda that Minimizes Along All modes
 Value Taken    Lamda =  -0.00098808
 Step Taken.  Stepsize is  0.059011

                             Maximum     Tolerance    Cnvgd?
         Gradient           0.015675      0.000300      NO
         Displacement       0.045979      0.001200      NO
         Energy change     *********      0.000001      NO


 New Cartesian Coordinates Obtained by Inverse Iteration

 Displacement from previous Coordinates is:  0.159647
 ----------------------------------------------------------------
             Standard Nuclear Orientation (Angstroms)
    I     Atom           X                Y                Z
 ----------------------------------------------------------------
    1      Br      1.2266039172    -0.2293729791     0.0000000000
    2      N      -0.0843241241     1.2875477707     0.0000000000
    3      N      -1.2566140317     1.1305895929     0.0000000000
    4      Cl     -2.0205576385    -0.5625979716     0.0000000000
 ----------------------------------------------------------------
 Molecular Point Group                 Cs    NOp =  2
 Largest Abelian Subgroup              Cs    NOp =  2
 Nuclear Repulsion Energy =   286.2544376414 hartrees
 There are       33 alpha and       33 beta electrons
 Applying Cartesian multipole field
    Component          Value
    ---------          -----
     (2,0,0)        1.00000E-11
     (0,2,0)        2.00000E-11
     (0,0,2)       -3.00000E-11
 Nucleus-field energy     =     0.0000000067 hartrees
 Requested basis set is 6-311++G(d,p)
 There are 44 shells and 122 basis functions
 A cutoff of  1.0D-14 yielded    880 shell pairs
 There are      7222 function pairs (      7980 Cartesian)
 Smallest overlap matrix eigenvalue = 1.43E-04
 Guess MOs from SCF MO coefficient file

 -----------------------------------------------------------------------
  General SCF calculation program by
  Eric Jon Sundstrom, Paul Horn, Yuezhi Mao, Dmitri Zuev, Alec White,
  David Stuck, Shaama M.S., Shane Yost, Joonho Lee, David Small,
  Daniel Levine, Susi Lehtola, Hugh Burton, Evgeny Epifanovsky
 -----------------------------------------------------------------------
 Hartree-Fock
 using 4 threads for integral computing
 -------------------------------------------------------
 OpenMP Integral computing Module                
 Release: version 2.0, May 2017, Q-Chem Inc. Pleasanton 
 -------------------------------------------------------
 A restricted SCF calculation will be
 performed using DIIS
 SCF converges when DIIS error is below 1.0e-08
 ---------------------------------------
  Cycle       Energy         DIIS error
 ---------------------------------------
    1   -3140.6661750690      4.84e-04  
    2   -3140.6670073782      1.54e-04  
    3   -3140.6671683510      7.43e-05  
    4   -3140.6672017356      4.44e-05  
    5   -3140.6672142038      1.69e-05  
    6   -3140.6672167302      5.67e-06  
    7   -3140.6672170219      2.54e-06  
    8   -3140.6672170575      7.65e-07  
    9   -3140.6672170611      2.88e-07  
   10   -3140.6672170613      8.30e-08  
   11   -3140.6672170613      3.39e-08  
   12   -3140.6672170613      1.24e-08  
   13   -3140.6672170613      2.53e-09  Convergence criterion met
 ---------------------------------------
 SCF time:   CPU 11.52s  wall 10.00s 
 SCF   energy in the final basis set =    -3140.6672170613
 Total energy in the final basis set =    -3140.6672170613


 ------------------------------------------------------------------------------

   CCMAN2: suite of methods based on coupled cluster
           and equation of motion theories.

   Components:
   * libvmm-1.3-trunk
     by Evgeny Epifanovsky, Ilya Kaliman.
   * libtensor-2.5-trunk
     by Evgeny Epifanovsky, Michael Wormit, Dmitry Zuev, Sam Manzer, 
        Ilya Kaliman.
   * libcc-2.5-trunk
     by Evgeny Epifanovsky, Arik Landau, Tomasz Kus, Kirill Khistyaev, 
        Dmitry Zuev, Prashant Manohar, Xintian Feng, Anna Krylov, 
        Matthew Goldey, Alec White, Thomas Jagau, Kaushik Nanda, 
        Anastasia Gunina, Alexander Kunitsa, Joonho Lee.

   CCMAN original authors:
   Anna I. Krylov, C. David Sherrill, Steven R. Gwaltney,
   Edward F. C. Byrd (2000)
   Sergey V. Levchenko, Lyudmila V. Slipchenko, Tao Wang,
   Ana-Maria C. Cristian (2003)
   Piotr A. Pieniazek, C. Melania Oana, Evgeny Epifanovsky (2007)
   Prashant Manohar (2009)

 ------------------------------------------------------------------------------


 Allocating and initializing 3808MB of RAM...
 Calculation will run on 4 cores.


 Alpha MOs, Restricted
 -- Occupied --                  
-490.08 -104.89  -65.21  -58.57  -58.57  -58.57  -15.76  -15.75
  1 A'    2 A'    3 A'    4 A'    1 A"    5 A'    6 A'    7 A'                 
-10.609  -9.889  -8.077  -8.073  -8.073  -7.504  -7.493  -7.492
  8 A'    9 A'   10 A'    2 A"   11 A'   12 A'    3 A"   13 A'                 
 -3.244  -3.239  -3.239  -3.225  -3.225  -1.475  -1.134  -1.058
 14 A'    4 A"   15 A'    5 A"   16 A'   17 A'   18 A'   19 A'                 
 -0.845  -0.693  -0.675  -0.645  -0.495  -0.490  -0.452  -0.451
 20 A'   21 A'   22 A'    6 A"   23 A'    7 A"   24 A'    8 A"                 
 -0.411
 25 A'                                                                         
 -- Virtual --                   
 -0.021   0.071   0.080   0.085   0.102   0.103   0.107   0.133
 26 A'    9 A"   27 A'   28 A'   29 A'   10 A"   30 A'   31 A'                 
  0.137   0.176   0.186   0.198   0.200   0.236   0.244   0.273
 11 A"   32 A'   33 A'   12 A"   34 A'   35 A'   36 A'   13 A"                 
  0.304   0.319   0.378   0.522   0.526   0.539   0.561   0.567
 37 A'   38 A'   39 A'   40 A'   41 A'   14 A"   42 A'   43 A'                 
  0.595   0.647   0.727   0.740   0.754   0.770   0.800   0.907
 15 A"   44 A'   45 A'   16 A"   17 A"   46 A'   47 A'   18 A"                 
  0.957   0.979   1.002   1.023   1.054   1.080   1.116   1.153
 48 A'   49 A'   50 A'   19 A"   51 A'   52 A'   20 A"   53 A'                 
  1.182   1.205   1.276   1.311   1.366   1.582   1.897   1.957
 54 A'   21 A"   55 A'   56 A'   57 A'   58 A'   22 A"   59 A'                 
  1.988   2.113   2.253   2.286   2.349   2.416   2.609   2.612
 23 A"   60 A'   24 A"   61 A'   62 A'   25 A"   26 A"   63 A'                 
  2.668   2.730   2.872   3.061   3.195   3.406   4.095   4.125
 64 A'   65 A'   66 A'   27 A"   67 A'   68 A'   28 A"   69 A'                 
  4.363   4.404   4.510   4.512   4.532   4.546   4.612   4.851
 29 A"   70 A'   30 A"   71 A'   72 A'   31 A"   73 A'   74 A'                 
  5.182   7.142   8.171   8.198   8.273  10.293  26.617  26.738
 75 A'   76 A'   32 A"   77 A'   78 A'   79 A'   33 A"   80 A'                 
 27.082  36.513  37.193  49.419 219.132 293.847 293.872 293.973
 81 A'   82 A'   83 A'   84 A'   85 A'   34 A"   86 A'   87 A'                 
*******
 88 A'                                                                         

 Beta MOs, Restricted
 -- Occupied --                  
-490.08 -104.89  -65.21  -58.57  -58.57  -58.57  -15.76  -15.75
  1 A'    2 A'    3 A'    4 A'    1 A"    5 A'    6 A'    7 A'                 
-10.609  -9.889  -8.077  -8.073  -8.073  -7.504  -7.493  -7.492
  8 A'    9 A'   10 A'    2 A"   11 A'   12 A'    3 A"   13 A'                 
 -3.244  -3.239  -3.239  -3.225  -3.225  -1.475  -1.134  -1.058
 14 A'    4 A"   15 A'    5 A"   16 A'   17 A'   18 A'   19 A'                 
 -0.845  -0.693  -0.675  -0.645  -0.495  -0.490  -0.452  -0.451
 20 A'   21 A'   22 A'    6 A"   23 A'    7 A"   24 A'    8 A"                 
 -0.411
 25 A'                                                                         
 -- Virtual --                   
 -0.021   0.071   0.080   0.085   0.102   0.103   0.107   0.133
 26 A'    9 A"   27 A'   28 A'   29 A'   10 A"   30 A'   31 A'                 
  0.137   0.176   0.186   0.198   0.200   0.236   0.244   0.273
 11 A"   32 A'   33 A'   12 A"   34 A'   35 A'   36 A'   13 A"                 
  0.304   0.319   0.378   0.522   0.526   0.539   0.561   0.567
 37 A'   38 A'   39 A'   40 A'   41 A'   14 A"   42 A'   43 A'                 
  0.595   0.647   0.727   0.740   0.754   0.770   0.800   0.907
 15 A"   44 A'   45 A'   16 A"   17 A"   46 A'   47 A'   18 A"                 
  0.957   0.979   1.002   1.023   1.054   1.080   1.116   1.153
 48 A'   49 A'   50 A'   19 A"   51 A'   52 A'   20 A"   53 A'                 
  1.182   1.205   1.276   1.311   1.366   1.582   1.897   1.957
 54 A'   21 A"   55 A'   56 A'   57 A'   58 A'   22 A"   59 A'                 
  1.988   2.113   2.253   2.286   2.349   2.416   2.609   2.612
 23 A"   60 A'   24 A"   61 A'   62 A'   25 A"   26 A"   63 A'                 
  2.668   2.730   2.872   3.061   3.195   3.406   4.095   4.125
 64 A'   65 A'   66 A'   27 A"   67 A'   68 A'   28 A"   69 A'                 
  4.363   4.404   4.510   4.512   4.532   4.546   4.612   4.851
 29 A"   70 A'   30 A"   71 A'   72 A'   31 A"   73 A'   74 A'                 
  5.182   7.142   8.171   8.198   8.273  10.293  26.617  26.738
 75 A'   76 A'   32 A"   77 A'   78 A'   79 A'   33 A"   80 A'                 
 27.082  36.513  37.193  49.419 219.132 293.847 293.872 293.973
 81 A'   82 A'   83 A'   84 A'   85 A'   34 A"   86 A'   87 A'                 
*******
 88 A'                                                                         

 Occupation and symmetry of molecular orbitals

 Point group: Cs (2 irreducible representations).

                           A'   A"    All 
 ------------------------------------------
 All molecular orbitals:
  - Alpha                  88   34    122 
  - Beta                   88   34    122 
 ------------------------------------------
 Alpha orbitals:
  - Frozen occupied        13   3     16  
  - Active occupied        12   5     17  
  - Active virtual         63   26    89  
  - Frozen virtual         0    0     0   
 ------------------------------------------
 Beta orbitals:
  - Frozen occupied        13   3     16  
  - Active occupied        12   5     17  
  - Active virtual         63   26    89  
  - Frozen virtual         0    0     0   
 ------------------------------------------

 Import integrals:   CPU 0.00 s  wall 0.03 s

 Import integrals:   CPU 36.30 s  wall 43.71 s

 MP2 amplitudes:   CPU 0.18 s  wall 0.34 s

Running a double precision version
           CCSD T amplitudes will be solved using DIIS.

           Start     Size      MaxIter   EConv     TConv     
           3         7         100       1.00e-07  1.00e-05  
 ------------------------------------------------------------------------------
           Energy (a.u.)   Ediff      Tdiff       Comment
 ------------------------------------------------------------------------------
         -3141.45145603                           
     1   -3141.42364513   2.78e-02   8.07e-01     
     2   -3141.45485125   3.12e-02   1.13e-01     
     3   -3141.45153396   3.32e-03   5.43e-02     
     4   -3141.45491452   3.38e-03   2.10e-02     Switched to DIIS steps.
     5   -3141.45627344   1.36e-03   1.47e-02     
     6   -3141.45639357   1.20e-04   3.65e-03     
     7   -3141.45644153   4.80e-05   2.33e-03     
     8   -3141.45646645   2.49e-05   7.81e-04     
     9   -3141.45647574   9.29e-06   4.70e-04     
    10   -3141.45647521   5.33e-07   1.24e-04     
    11   -3141.45647557   3.63e-07   7.41e-05     
    12   -3141.45647532   2.50e-07   5.18e-05     
    13   -3141.45647534   2.38e-08   1.64e-05     
    14   -3141.45647530   4.55e-08   7.20e-06     
 ------------------------------------------------------------------------------
         -3141.45647530                           CCSD T converged.

End of double precision
 SCF energy                 = -3140.66721706
 MP2 energy                 = -3141.45145603
 CCSD correlation energy     =    -0.78925824
 CCSD total energy           = -3141.45647530

 CCSD  T1^2 = 0.0214  T2^2 = 0.2866  Leading amplitudes:

 Amplitude    Orbitals with energies
  0.0347       7 (A") A                  ->    9 (A") A                   
              -0.4895                          0.0714                     
  0.0347       7 (A") B                  ->    9 (A") B                   
              -0.4895                          0.0714                     
  0.0341       23 (A') A                 ->    26 (A') A                  
              -0.4955                         -0.0207                     
  0.0341       23 (A') B                 ->    26 (A') B                  
              -0.4955                         -0.0207                     

 Amplitude    Orbitals with energies
 -0.1060       25 (A') A     25 (A') B   ->    26 (A') A     26 (A') B    
              -0.4107       -0.4107           -0.0207       -0.0207       
  0.1060       25 (A') A     25 (A') B   ->    26 (A') B     26 (A') A    
              -0.4107       -0.4107           -0.0207       -0.0207       
  0.1060       25 (A') B     25 (A') A   ->    26 (A') A     26 (A') B    
              -0.4107       -0.4107           -0.0207       -0.0207       
 -0.1060       25 (A') B     25 (A') A   ->    26 (A') B     26 (A') A    
              -0.4107       -0.4107           -0.0207       -0.0207       

 Computing CCSD intemediates for later calculations in double precision
 Finished.

Running a double precision version
           CCSD Lambda amplitudes will be solved using DIIS.
           Start     Size      MaxIter   EConv     LConv     
           3         7         100       1.00e-07  1.00e-05  
 ------------------------------------------------------------------------------
            Enorm      Ldiff       Comment
 ------------------------------------------------------------------------------
     1     6.36e-02   4.98e-02     
     2     1.47e-02   3.85e-03     
     3     6.43e-03   2.58e-03     
     4     3.99e-03   1.18e-03     Switched to DIIS steps.
     5     1.63e-03   8.65e-04     
     6     9.29e-04   3.80e-04     
     7     3.06e-04   1.67e-04     
     8     1.24e-04   1.80e-05     
     9     5.69e-05   2.46e-06     
    10     3.26e-05   5.61e-07     
    11     1.48e-05   1.60e-06     
    12     5.84e-06   6.41e-07     
    13     2.40e-06   5.48e-08     
    14     9.23e-07   1.08e-07     
    15     5.17e-07   8.93e-08     
    16     2.52e-07   5.13e-08     
    17     1.37e-07   3.45e-08     
    18     6.29e-08   2.03e-08     
 ------------------------------------------------------------------------------
                                   CCSD Lambda converged.

 Computing density matrices in double precision...
           Orbital response amplitudes will be solved using DIIS.
           Start     Size      MaxIter   EConv     LConv     
           3         7         100       1.00e-06  1.00e-06  
 ------------------------------------------------------------------------------
            Enorm      Ldiff       Comment
 ------------------------------------------------------------------------------
     1     1.17e-01   3.41e-03     
     2     1.60e-01   3.45e-02     
     3     2.67e-01   6.46e-02     
     4     1.89e-02   1.37e-01     Switched to DIIS steps.
     5     5.20e-03   2.35e-03     
     6     1.86e-03   1.66e-04     
     7     4.85e-04   7.03e-05     
     8     2.31e-04   1.02e-04     
     9     5.79e-05   6.80e-06     
    10     1.61e-05   6.08e-06     
    11     6.77e-06   7.05e-07     
    12     2.60e-06   7.64e-08     
    13     1.60e-06   1.76e-07     
    14     2.27e-07   2.59e-08     
 ------------------------------------------------------------------------------
                                   Orbital response converged.

 Computing density matrices... Done.
 CCSD calculation:   CPU 540.59 s  wall 243.53 s

Current path: /canmo/ccsd/grad/
/g1_bb_aa
/g1_bb_bb
/g1_o1o1
/g1_o1o2
/g1_o1v1
/g1_o2v1
/g1_v1v1
/g1p_bb_aa
/g1p_bb_bb
/g1s_bb_aa
/g1s_bb_bb
/g2_o1o1o1o1
/g2_o1o1o1v1
/g2_o1o1v1v1
/g2_o1v1o1v1
/g2_o1v1v1v1
/g2_v1v1v1v1
/w_bb_aa
/w_bb_bb
 Transferring MO TPDM to AO TPDM
 Transferring g2_o1o1o1o1
 Transferring g2_o1o1o1v1
 Transferring g2_o1o1v1v1
 Transferring g2_o1v1o1v1
 Transferring g2_o1v1v1v1
 Transferring g2_v1v1v1v1
 Adding separable TPDM
 Computing TPDM gradient
 --------------------------------------------------------
 2e gradient
  Atom          X               Y               Z
 --------------------------------------------------------
    1        -33.849144       15.603158        0.000000  
    2         -8.090079      -18.369875        0.000000  
    3         20.252183      -10.568802       -0.000000  
    4         21.687041       13.335519        0.000000  
 --------------------------------------------------------
 --------------------------------------------------------
 Final gradient
  Atom          X               Y               Z
 --------------------------------------------------------
    1        -33.849144       15.603158        0.000000  
    2         -8.090079      -18.369875        0.000000  
    3         20.252183      -10.568802       -0.000000  
    4         21.687041       13.335519        0.000000  
 --------------------------------------------------------
 Analytic gradient from two-electron contribution:   CPU 603.14 s  wall 307.09 s

 Total ccman2 time:   CPU 1184.41 s  wall 607.86 s


 --------------------------------------------------------------
             Orbital Energies (a.u.) and Symmetries
 --------------------------------------------------------------

 Alpha MOs, Restricted
 -- Occupied --                  
-490.08 -104.89  -65.21  -58.57  -58.57  -15.76  -15.75  -10.61
  1 A'    2 A'    3 A'    4 A'    5 A'    6 A'    7 A'    8 A'                 
 -9.889  -8.077  -8.073  -7.504  -7.492 -58.568  -8.073  -7.493
  9 A'   10 A'   11 A'   12 A'   13 A'    1 A"    2 A"    3 A"                 
 -3.244  -3.239  -3.225  -1.475  -1.134  -1.058  -0.845  -0.693
 14 A'   15 A'   16 A'   17 A'   18 A'   19 A'   20 A'   21 A'                 
 -0.675  -0.495  -0.452  -0.411  -3.239  -3.225  -0.645  -0.490
 22 A'   23 A'   24 A'   25 A'    4 A"    5 A"    6 A"    7 A"                 
 -0.451
  8 A"                                                                         
 -- Virtual --                   
 -0.021   0.080   0.085   0.102   0.107   0.133   0.176   0.186
 26 A'   27 A'   28 A'   29 A'   30 A'   31 A'   32 A'   33 A'                 
  0.200   0.236   0.244   0.304   0.319   0.378   0.522   0.526
 34 A'   35 A'   36 A'   37 A'   38 A'   39 A'   40 A'   41 A'                 
  0.561   0.567   0.647   0.727   0.770   0.800   0.957   0.979
 42 A'   43 A'   44 A'   45 A'   46 A'   47 A'   48 A'   49 A'                 
  1.002   1.054   1.080   1.153   1.182   1.276   1.311   1.366
 50 A'   51 A'   52 A'   53 A'   54 A'   55 A'   56 A'   57 A'                 
  1.582   1.957   2.113   2.286   2.349   2.612   2.668   2.730
 58 A'   59 A'   60 A'   61 A'   62 A'   63 A'   64 A'   65 A'                 
  2.872   3.195   3.406   4.125   4.404   4.512   4.532   4.612
 66 A'   67 A'   68 A'   69 A'   70 A'   71 A'   72 A'   73 A'                 
  4.851   5.182   7.142   8.198   8.273  10.293  26.738  27.082
 74 A'   75 A'   76 A'   77 A'   78 A'   79 A'   80 A'   81 A'                 
 36.513  37.193  49.419 219.132 293.872 293.9731028.353   0.071
 82 A'   83 A'   84 A'   85 A'   86 A'   87 A'   88 A'    9 A"                 
  0.103   0.137   0.198   0.273   0.539   0.595   0.740   0.754
 10 A"   11 A"   12 A"   13 A"   14 A"   15 A"   16 A"   17 A"                 
  0.907   1.023   1.116   1.205   1.897   1.988   2.253   2.416
 18 A"   19 A"   20 A"   21 A"   22 A"   23 A"   24 A"   25 A"                 
  2.609   3.061   4.095   4.363   4.510   4.546   8.171  26.617
 26 A"   27 A"   28 A"   29 A"   30 A"   31 A"   32 A"   33 A"                 
293.847
 34 A"                                                                         

 Beta MOs, Restricted
 -- Occupied --                  
-490.08 -104.89  -65.21  -58.57  -58.57  -15.76  -15.75  -10.61
  1 A'    2 A'    3 A'    4 A'    5 A'    6 A'    7 A'    8 A'                 
 -9.889  -8.077  -8.073  -7.504  -7.492 -58.568  -8.073  -7.493
  9 A'   10 A'   11 A'   12 A'   13 A'    1 A"    2 A"    3 A"                 
 -3.244  -3.239  -3.225  -1.475  -1.134  -1.058  -0.845  -0.693
 14 A'   15 A'   16 A'   17 A'   18 A'   19 A'   20 A'   21 A'                 
 -0.675  -0.495  -0.452  -0.411  -3.239  -3.225  -0.645  -0.490
 22 A'   23 A'   24 A'   25 A'    4 A"    5 A"    6 A"    7 A"                 
 -0.451
  8 A"                                                                         
 -- Virtual --                   
 -0.021   0.080   0.085   0.102   0.107   0.133   0.176   0.186
 26 A'   27 A'   28 A'   29 A'   30 A'   31 A'   32 A'   33 A'                 
  0.200   0.236   0.244   0.304   0.319   0.378   0.522   0.526
 34 A'   35 A'   36 A'   37 A'   38 A'   39 A'   40 A'   41 A'                 
  0.561   0.567   0.647   0.727   0.770   0.800   0.957   0.979
 42 A'   43 A'   44 A'   45 A'   46 A'   47 A'   48 A'   49 A'                 
  1.002   1.054   1.080   1.153   1.182   1.276   1.311   1.366
 50 A'   51 A'   52 A'   53 A'   54 A'   55 A'   56 A'   57 A'                 
  1.582   1.957   2.113   2.286   2.349   2.612   2.668   2.730
 58 A'   59 A'   60 A'   61 A'   62 A'   63 A'   64 A'   65 A'                 
  2.872   3.195   3.406   4.125   4.404   4.512   4.532   4.612
 66 A'   67 A'   68 A'   69 A'   70 A'   71 A'   72 A'   73 A'                 
  4.851   5.182   7.142   8.198   8.273  10.293  26.738  27.082
 74 A'   75 A'   76 A'   77 A'   78 A'   79 A'   80 A'   81 A'                 
 36.513  37.193  49.419 219.132 293.872 293.9731028.353   0.071
 82 A'   83 A'   84 A'   85 A'   86 A'   87 A'   88 A'    9 A"                 
  0.103   0.137   0.198   0.273   0.539   0.595   0.740   0.754
 10 A"   11 A"   12 A"   13 A"   14 A"   15 A"   16 A"   17 A"                 
  0.907   1.023   1.116   1.205   1.897   1.988   2.253   2.416
 18 A"   19 A"   20 A"   21 A"   22 A"   23 A"   24 A"   25 A"                 
  2.609   3.061   4.095   4.363   4.510   4.546   8.171  26.617
 26 A"   27 A"   28 A"   29 A"   30 A"   31 A"   32 A"   33 A"                 
293.847
 34 A"                                                                         
 --------------------------------------------------------------

          Ground-State Mulliken Net Atomic Charges

     Atom                 Charge (a.u.)
  ----------------------------------------
      1 Br                   -0.046563
      2 N                     0.020456
      3 N                     0.075134
      4 Cl                   -0.049027
  ----------------------------------------
  Sum of atomic charges =    -0.000000

 -----------------------------------------------------------------
                    Cartesian Multipole Moments
 -----------------------------------------------------------------
    Charge (ESU x 10^10)
                 0.0000
    Dipole Moment (Debye)
         X       0.3278      Y      -0.5498      Z      -0.0000
       Tot       0.6401
    Quadrupole Moments (Debye-Ang)
        XX     -42.9924     XY      -0.4153     YY     -42.4466
        XZ       0.0000     YZ       0.0000     ZZ     -42.0934
    Octopole Moments (Debye-Ang^2)
       XXX      37.4245    XXY      -8.4795    XYY      10.7271
       YYY     -12.2693    XXZ      -0.0000    XYZ      -0.0000
       YYZ      -0.0000    XZZ      10.0527    YZZ      -0.6366
       ZZZ      -0.0000
    Hexadecapole Moments (Debye-Ang^3)
      XXXX    -581.3634   XXXY      -0.9744   XXYY    -117.9637
      XYYY       1.9949   YYYY    -176.8295   XXXZ       0.0000
      XXYZ      -0.0000   XYYZ       0.0000   YYYZ      -0.0000
      XXZZ    -106.1141   XYZZ      -2.0247   YYZZ     -36.1438
      XZZZ       0.0000   YZZZ       0.0000   ZZZZ     -47.6040
 -----------------------------------------------------------------
 DrvMan completing analytic gradient of the correlated energy
 Correlated dipole moment
            1
    1   0.1289678
    2  -0.2163151
    3  -0.0000000
 Energy read as -3141.456475297
 Full Analytical Gradient: (in a.u., or Hartree/Bohr)
             1             2             3             4
    1   -0.00031685   -0.01269487    0.01354665   -0.00053493
    2   -0.00176738   -0.00092160    0.00898876   -0.00629978
    3   -0.00000000    0.00000000   -0.00000000    0.00000000
 Gradient time:  CPU 0.26 s  wall 1.58 s
 Geometry Optimization Parameters
   NAtoms,    NIC,     NZ,  NCons,   NDum,   NFix, NCnnct, MaxDiis
        4      14       4       0       0       0       0       0

 Cartesian Hessian Update
 Hessian Updated using BFGS Update


** GEOMETRY OPTIMIZATION IN DELOCALIZED INTERNAL COORDINATES **
   Searching for a Minimum

   Optimization Cycle:   2

                       Coordinates (Angstroms)
     ATOM                X               Y               Z
      1  Br        1.2266039172   -0.2293729791    0.0000000000
      2  N        -0.0843241241    1.2875477707    0.0000000000
      3  N        -1.2566140317    1.1305895929    0.0000000000
      4  Cl       -2.0205576385   -0.5625979716    0.0000000000
   Point Group: cs    Number of degrees of freedom:     5


   Energy is  -3141.456475297

 Hessian Updated using BFGS Update

  5 Hessian modes will be used to form the next step
  Hessian Eigenvalues:
     0.125061    0.153185    0.249270    0.509420    0.994725

 Minimum Search - Taking Simple RFO Step
 Searching for Lamda that Minimizes Along All modes
 Value Taken    Lamda =  -0.00058991
 Step Taken.  Stepsize is  0.051229

                             Maximum     Tolerance    Cnvgd?
         Gradient           0.012049      0.000300      NO
         Displacement       0.039796      0.001200      NO
         Energy change     -0.000492      0.000001      NO


 New Cartesian Coordinates Obtained by Inverse Iteration

 Displacement from previous Coordinates is:  0.039666
 ----------------------------------------------------------------
             Standard Nuclear Orientation (Angstroms)
    I     Atom           X                Y                Z
 ----------------------------------------------------------------
    1      Br      1.2321131949    -0.2243427661     0.0000000000
    2      N      -0.0814855058     1.2823904074     0.0000000000
    3      N      -1.2626273800     1.1182302711     0.0000000000
    4      Cl     -2.0228921862    -0.5501114995     0.0000000000
 ----------------------------------------------------------------
 Molecular Point Group                 Cs    NOp =  2
 Largest Abelian Subgroup              Cs    NOp =  2
 Nuclear Repulsion Energy =   286.5505151008 hartrees
 There are       33 alpha and       33 beta electrons
 Applying Cartesian multipole field
    Component          Value
    ---------          -----
     (2,0,0)        1.00000E-11
     (0,2,0)        2.00000E-11
     (0,0,2)       -3.00000E-11
 Nucleus-field energy     =     0.0000000067 hartrees
 Requested basis set is 6-311++G(d,p)
 There are 44 shells and 122 basis functions
 A cutoff of  1.0D-14 yielded    880 shell pairs
 There are      7222 function pairs (      7980 Cartesian)
 Smallest overlap matrix eigenvalue = 1.48E-04
 Guess MOs from SCF MO coefficient file

 -----------------------------------------------------------------------
  General SCF calculation program by
  Eric Jon Sundstrom, Paul Horn, Yuezhi Mao, Dmitri Zuev, Alec White,
  David Stuck, Shaama M.S., Shane Yost, Joonho Lee, David Small,
  Daniel Levine, Susi Lehtola, Hugh Burton, Evgeny Epifanovsky
 -----------------------------------------------------------------------
 Hartree-Fock
 using 4 threads for integral computing
 -------------------------------------------------------
 OpenMP Integral computing Module                
 Release: version 2.0, May 2017, Q-Chem Inc. Pleasanton 
 -------------------------------------------------------
 A restricted SCF calculation will be
 performed using DIIS
 SCF converges when DIIS error is below 1.0e-08
 ---------------------------------------
  Cycle       Energy         DIIS error
 ---------------------------------------
    1   -3140.6671626301      3.78e-04  
    2   -3140.6675222122      1.07e-04  
    3   -3140.6675727033      6.57e-05  
    4   -3140.6675852555      2.83e-05  
    5   -3140.6675897237      1.03e-05  
    6   -3140.6675906345      4.59e-06  
    7   -3140.6675907393      1.93e-06  
    8   -3140.6675907627      7.93e-07  
    9   -3140.6675907692      2.42e-07  
   10   -3140.6675907699      7.35e-08  
   11   -3140.6675907699      2.31e-08  
   12   -3140.6675907699      9.71e-09  Convergence criterion met
 ---------------------------------------
 SCF time:   CPU 10.65s  wall 9.00s 
 SCF   energy in the final basis set =    -3140.6675907699
 Total energy in the final basis set =    -3140.6675907699


 ------------------------------------------------------------------------------

   CCMAN2: suite of methods based on coupled cluster
           and equation of motion theories.

   Components:
   * libvmm-1.3-trunk
     by Evgeny Epifanovsky, Ilya Kaliman.
   * libtensor-2.5-trunk
     by Evgeny Epifanovsky, Michael Wormit, Dmitry Zuev, Sam Manzer, 
        Ilya Kaliman.
   * libcc-2.5-trunk
     by Evgeny Epifanovsky, Arik Landau, Tomasz Kus, Kirill Khistyaev, 
        Dmitry Zuev, Prashant Manohar, Xintian Feng, Anna Krylov, 
        Matthew Goldey, Alec White, Thomas Jagau, Kaushik Nanda, 
        Anastasia Gunina, Alexander Kunitsa, Joonho Lee.

   CCMAN original authors:
   Anna I. Krylov, C. David Sherrill, Steven R. Gwaltney,
   Edward F. C. Byrd (2000)
   Sergey V. Levchenko, Lyudmila V. Slipchenko, Tao Wang,
   Ana-Maria C. Cristian (2003)
   Piotr A. Pieniazek, C. Melania Oana, Evgeny Epifanovsky (2007)
   Prashant Manohar (2009)

 ------------------------------------------------------------------------------


 Allocating and initializing 3808MB of RAM...
 Calculation will run on 4 cores.


 Alpha MOs, Restricted
 -- Occupied --                  
-490.08 -104.89  -65.21  -58.57  -58.57  -58.57  -15.75  -15.75
  1 A'    2 A'    3 A'    4 A'    1 A"    5 A'    6 A'    7 A'                 
-10.613  -9.887  -8.081  -8.077  -8.077  -7.502  -7.491  -7.491
  8 A'    9 A'   10 A'    2 A"   11 A'   12 A'    3 A"   13 A'                 
 -3.243  -3.238  -3.237  -3.224  -3.224  -1.468  -1.141  -1.057
 14 A'    4 A"   15 A'    5 A"   16 A'   17 A'   18 A'   19 A'                 
 -0.846  -0.693  -0.673  -0.642  -0.496  -0.492  -0.453  -0.449
 20 A'   21 A'   22 A'    6 A"   23 A'    7 A"   24 A'    8 A"                 
 -0.412
 25 A'                                                                         
 -- Virtual --                   
 -0.014   0.069   0.081   0.085   0.103   0.103   0.107   0.133
 26 A'    9 A"   27 A'   28 A'   10 A"   29 A'   30 A'   31 A'                 
  0.136   0.176   0.187   0.199   0.200   0.236   0.245   0.273
 11 A"   32 A'   33 A'   12 A"   34 A'   35 A'   36 A'   13 A"                 
  0.304   0.319   0.378   0.522   0.525   0.539   0.560   0.563
 37 A'   38 A'   39 A'   40 A'   41 A'   14 A"   42 A'   43 A'                 
  0.594   0.646   0.727   0.742   0.755   0.772   0.800   0.908
 15 A"   44 A'   45 A'   16 A"   17 A"   46 A'   47 A'   18 A"                 
  0.958   0.979   1.004   1.023   1.056   1.078   1.112   1.150
 48 A'   49 A'   50 A'   19 A"   51 A'   52 A'   20 A"   53 A'                 
  1.179   1.204   1.281   1.312   1.363   1.578   1.894   1.960
 54 A'   21 A"   55 A'   56 A'   57 A'   58 A'   22 A"   59 A'                 
  1.996   2.123   2.254   2.288   2.360   2.413   2.608   2.609
 23 A"   60 A'   24 A"   61 A'   62 A'   25 A"   63 A'   26 A"                 
  2.670   2.721   2.870   3.049   3.195   3.393   4.095   4.127
 64 A'   65 A'   66 A'   27 A"   67 A'   68 A'   28 A"   69 A'                 
  4.360   4.401   4.499   4.512   4.533   4.548   4.613   4.854
 29 A"   70 A'   71 A'   30 A"   72 A'   31 A"   73 A'   74 A'                 
  5.196   7.144   8.173   8.199   8.274  10.294  26.615  26.738
 75 A'   76 A'   32 A"   77 A'   78 A'   79 A'   33 A"   80 A'                 
 27.087  36.519  37.152  49.421 219.133 293.849 293.873 293.975
 81 A'   82 A'   83 A'   84 A'   85 A'   34 A"   86 A'   87 A'                 
*******
 88 A'                                                                         

 Beta MOs, Restricted
 -- Occupied --                  
-490.08 -104.89  -65.21  -58.57  -58.57  -58.57  -15.75  -15.75
  1 A'    2 A'    3 A'    4 A'    1 A"    5 A'    6 A'    7 A'                 
-10.613  -9.887  -8.081  -8.077  -8.077  -7.502  -7.491  -7.491
  8 A'    9 A'   10 A'    2 A"   11 A'   12 A'    3 A"   13 A'                 
 -3.243  -3.238  -3.237  -3.224  -3.224  -1.468  -1.141  -1.057
 14 A'    4 A"   15 A'    5 A"   16 A'   17 A'   18 A'   19 A'                 
 -0.846  -0.693  -0.673  -0.642  -0.496  -0.492  -0.453  -0.449
 20 A'   21 A'   22 A'    6 A"   23 A'    7 A"   24 A'    8 A"                 
 -0.412
 25 A'                                                                         
 -- Virtual --                   
 -0.014   0.069   0.081   0.085   0.103   0.103   0.107   0.133
 26 A'    9 A"   27 A'   28 A'   10 A"   29 A'   30 A'   31 A'                 
  0.136   0.176   0.187   0.199   0.200   0.236   0.245   0.273
 11 A"   32 A'   33 A'   12 A"   34 A'   35 A'   36 A'   13 A"                 
  0.304   0.319   0.378   0.522   0.525   0.539   0.560   0.563
 37 A'   38 A'   39 A'   40 A'   41 A'   14 A"   42 A'   43 A'                 
  0.594   0.646   0.727   0.742   0.755   0.772   0.800   0.908
 15 A"   44 A'   45 A'   16 A"   17 A"   46 A'   47 A'   18 A"                 
  0.958   0.979   1.004   1.023   1.056   1.078   1.112   1.150
 48 A'   49 A'   50 A'   19 A"   51 A'   52 A'   20 A"   53 A'                 
  1.179   1.204   1.281   1.312   1.363   1.578   1.894   1.960
 54 A'   21 A"   55 A'   56 A'   57 A'   58 A'   22 A"   59 A'                 
  1.996   2.123   2.254   2.288   2.360   2.413   2.608   2.609
 23 A"   60 A'   24 A"   61 A'   62 A'   25 A"   63 A'   26 A"                 
  2.670   2.721   2.870   3.049   3.195   3.393   4.095   4.127
 64 A'   65 A'   66 A'   27 A"   67 A'   68 A'   28 A"   69 A'                 
  4.360   4.401   4.499   4.512   4.533   4.548   4.613   4.854
 29 A"   70 A'   71 A'   30 A"   72 A'   31 A"   73 A'   74 A'                 
  5.196   7.144   8.173   8.199   8.274  10.294  26.615  26.738
 75 A'   76 A'   32 A"   77 A'   78 A'   79 A'   33 A"   80 A'                 
 27.087  36.519  37.152  49.421 219.133 293.849 293.873 293.975
 81 A'   82 A'   83 A'   84 A'   85 A'   34 A"   86 A'   87 A'                 
*******
 88 A'                                                                         

 Occupation and symmetry of molecular orbitals

 Point group: Cs (2 irreducible representations).

                           A'   A"    All 
 ------------------------------------------
 All molecular orbitals:
  - Alpha                  88   34    122 
  - Beta                   88   34    122 
 ------------------------------------------
 Alpha orbitals:
  - Frozen occupied        13   3     16  
  - Active occupied        12   5     17  
  - Active virtual         63   26    89  
  - Frozen virtual         0    0     0   
 ------------------------------------------
 Beta orbitals:
  - Frozen occupied        13   3     16  
  - Active occupied        12   5     17  
  - Active virtual         63   26    89  
  - Frozen virtual         0    0     0   
 ------------------------------------------

 Import integrals:   CPU 0.00 s  wall 0.00 s

 Import integrals:   CPU 36.85 s  wall 38.32 s

 MP2 amplitudes:   CPU 0.17 s  wall 0.27 s

Running a double precision version
           CCSD T amplitudes will be solved using DIIS.

           Start     Size      MaxIter   EConv     TConv     
           3         7         100       1.00e-07  1.00e-05  
 ------------------------------------------------------------------------------
           Energy (a.u.)   Ediff      Tdiff       Comment
 ------------------------------------------------------------------------------
         -3141.45192781                           
     1   -3141.42412468   2.78e-02   8.06e-01     
     2   -3141.45532090   3.12e-02   1.13e-01     
     3   -3141.45200124   3.32e-03   5.38e-02     
     4   -3141.45536335   3.36e-03   2.10e-02     Switched to DIIS steps.
     5   -3141.45670711   1.34e-03   1.44e-02     
     6   -3141.45682693   1.20e-04   3.61e-03     
     7   -3141.45687387   4.69e-05   2.28e-03     
     8   -3141.45689738   2.35e-05   7.56e-04     
     9   -3141.45690598   8.60e-06   4.51e-04     
    10   -3141.45690548   5.00e-07   1.14e-04     
    11   -3141.45690573   2.49e-07   6.61e-05     
    12   -3141.45690553   1.98e-07   4.52e-05     
    13   -3141.45690556   3.09e-08   1.51e-05     
    14   -3141.45690552   4.10e-08   6.73e-06     
 ------------------------------------------------------------------------------
         -3141.45690552                           CCSD T converged.

End of double precision
 SCF energy                 = -3140.66759077
 MP2 energy                 = -3141.45192781
 CCSD correlation energy     =    -0.78931475
 CCSD total energy           = -3141.45690552

 CCSD  T1^2 = 0.0212  T2^2 = 0.2853  Leading amplitudes:

 Amplitude    Orbitals with energies
  0.0355       7 (A") A                  ->    9 (A") A                   
              -0.4916                          0.0688                     
  0.0355       7 (A") B                  ->    9 (A") B                   
              -0.4916                          0.0688                     
  0.0325       23 (A') A                 ->    26 (A') A                  
              -0.4965                         -0.0137                     
  0.0325       23 (A') B                 ->    26 (A') B                  
              -0.4965                         -0.0137                     

 Amplitude    Orbitals with energies
 -0.0972       25 (A') A     25 (A') B   ->    26 (A') A     26 (A') B    
              -0.4124       -0.4124           -0.0137       -0.0137       
  0.0972       25 (A') A     25 (A') B   ->    26 (A') B     26 (A') A    
              -0.4124       -0.4124           -0.0137       -0.0137       
  0.0972       25 (A') B     25 (A') A   ->    26 (A') A     26 (A') B    
              -0.4124       -0.4124           -0.0137       -0.0137       
 -0.0972       25 (A') B     25 (A') A   ->    26 (A') B     26 (A') A    
              -0.4124       -0.4124           -0.0137       -0.0137       

 Computing CCSD intemediates for later calculations in double precision
 Finished.

Running a double precision version
           CCSD Lambda amplitudes will be solved using DIIS.
           Start     Size      MaxIter   EConv     LConv     
           3         7         100       1.00e-07  1.00e-05  
 ------------------------------------------------------------------------------
            Enorm      Ldiff       Comment
 ------------------------------------------------------------------------------
     1     6.25e-02   4.88e-02     
     2     1.47e-02   3.96e-03     
     3     6.39e-03   2.49e-03     
     4     3.99e-03   1.18e-03     Switched to DIIS steps.
     5     1.62e-03   8.51e-04     
     6     9.08e-04   3.75e-04     
     7     2.94e-04   1.59e-04     
     8     1.17e-04   1.54e-05     
     9     5.11e-05   1.62e-06     
    10     2.90e-05   1.68e-07     
    11     1.40e-05   1.15e-06     
    12     5.69e-06   6.43e-07     
    13     2.31e-06   4.14e-08     
    14     9.02e-07   1.14e-07     
    15     5.15e-07   8.26e-08     
    16     2.57e-07   4.72e-08     
    17     1.41e-07   3.21e-08     
    18     6.38e-08   1.93e-08     
 ------------------------------------------------------------------------------
                                   CCSD Lambda converged.

 Computing density matrices in double precision...
           Orbital response amplitudes will be solved using DIIS.
           Start     Size      MaxIter   EConv     LConv     
           3         7         100       1.00e-06  1.00e-06  
 ------------------------------------------------------------------------------
            Enorm      Ldiff       Comment
 ------------------------------------------------------------------------------
     1     1.18e-01   3.49e-03     
     2     1.58e-01   3.24e-02     
     3     2.59e-01   6.08e-02     
     4     1.77e-02   1.32e-01     Switched to DIIS steps.
     5     4.37e-03   1.86e-03     
     6     1.70e-03   2.35e-04     
     7     5.79e-04   3.46e-05     
     8     2.44e-04   1.07e-04     
     9     5.07e-05   3.92e-06     
    10     1.49e-05   5.78e-06     
    11     6.25e-06   5.56e-07     
    12     2.42e-06   1.92e-07     
    13     1.42e-06   1.22e-07     
    14     3.11e-07   2.21e-08     
 ------------------------------------------------------------------------------
                                   Orbital response converged.

 Computing density matrices... Done.
 CCSD calculation:   CPU 535.42 s  wall 243.38 s

Current path: /canmo/ccsd/grad/
/g1_bb_aa
/g1_bb_bb
/g1_o1o1
/g1_o1o2
/g1_o1v1
/g1_o2v1
/g1_v1v1
/g1p_bb_aa
/g1p_bb_bb
/g1s_bb_aa
/g1s_bb_bb
/g2_o1o1o1o1
/g2_o1o1o1v1
/g2_o1o1v1v1
/g2_o1v1o1v1
/g2_o1v1v1v1
/g2_v1v1v1v1
/w_bb_aa
/w_bb_bb
 Transferring MO TPDM to AO TPDM
 Transferring g2_o1o1o1o1
 Transferring g2_o1o1o1v1
 Transferring g2_o1o1v1v1
 Transferring g2_o1v1o1v1
 Transferring g2_o1v1v1v1
 Transferring g2_v1v1v1v1
 Adding separable TPDM
 Computing TPDM gradient
 --------------------------------------------------------
 2e gradient
  Atom          X               Y               Z
 --------------------------------------------------------
    1        -33.989100       15.585007        0.000000  
    2         -7.679745      -18.434694       -0.000000  
    3         19.830079      -10.678431        0.000000  
    4         21.838765       13.528117        0.000000  
 --------------------------------------------------------
 --------------------------------------------------------
 Final gradient
  Atom          X               Y               Z
 --------------------------------------------------------
    1        -33.989100       15.585007        0.000000  
    2         -7.679745      -18.434694       -0.000000  
    3         19.830079      -10.678431        0.000000  
    4         21.838765       13.528117        0.000000  
 --------------------------------------------------------
 Analytic gradient from two-electron contribution:   CPU 604.02 s  wall 309.58 s

 Total ccman2 time:   CPU 1180.38 s  wall 601.71 s


 --------------------------------------------------------------
             Orbital Energies (a.u.) and Symmetries
 --------------------------------------------------------------

 Alpha MOs, Restricted
 -- Occupied --                  
-490.08 -104.89  -65.21  -58.57  -58.57  -15.75  -15.75  -10.61
  1 A'    2 A'    3 A'    4 A'    5 A'    6 A'    7 A'    8 A'                 
 -9.887  -8.081  -8.077  -7.502  -7.491 -58.566  -8.077  -7.491
  9 A'   10 A'   11 A'   12 A'   13 A'    1 A"    2 A"    3 A"                 
 -3.243  -3.237  -3.224  -1.468  -1.141  -1.057  -0.846  -0.693
 14 A'   15 A'   16 A'   17 A'   18 A'   19 A'   20 A'   21 A'                 
 -0.673  -0.496  -0.453  -0.412  -3.238  -3.224  -0.642  -0.492
 22 A'   23 A'   24 A'   25 A'    4 A"    5 A"    6 A"    7 A"                 
 -0.449
  8 A"                                                                         
 -- Virtual --                   
 -0.014   0.081   0.085   0.103   0.107   0.133   0.176   0.187
 26 A'   27 A'   28 A'   29 A'   30 A'   31 A'   32 A'   33 A'                 
  0.200   0.236   0.245   0.304   0.319   0.378   0.522   0.525
 34 A'   35 A'   36 A'   37 A'   38 A'   39 A'   40 A'   41 A'                 
  0.560   0.563   0.646   0.727   0.772   0.800   0.958   0.979
 42 A'   43 A'   44 A'   45 A'   46 A'   47 A'   48 A'   49 A'                 
  1.004   1.056   1.078   1.150   1.179   1.281   1.312   1.363
 50 A'   51 A'   52 A'   53 A'   54 A'   55 A'   56 A'   57 A'                 
  1.578   1.960   2.123   2.288   2.360   2.608   2.670   2.721
 58 A'   59 A'   60 A'   61 A'   62 A'   63 A'   64 A'   65 A'                 
  2.870   3.195   3.393   4.127   4.401   4.499   4.533   4.613
 66 A'   67 A'   68 A'   69 A'   70 A'   71 A'   72 A'   73 A'                 
  4.854   5.196   7.144   8.199   8.274  10.294  26.738  27.087
 74 A'   75 A'   76 A'   77 A'   78 A'   79 A'   80 A'   81 A'                 
 36.519  37.152  49.421 219.133 293.873 293.9751028.355   0.069
 82 A'   83 A'   84 A'   85 A'   86 A'   87 A'   88 A'    9 A"                 
  0.103   0.136   0.199   0.273   0.539   0.594   0.742   0.755
 10 A"   11 A"   12 A"   13 A"   14 A"   15 A"   16 A"   17 A"                 
  0.908   1.023   1.112   1.204   1.894   1.996   2.254   2.413
 18 A"   19 A"   20 A"   21 A"   22 A"   23 A"   24 A"   25 A"                 
  2.609   3.049   4.095   4.360   4.512   4.548   8.173  26.615
 26 A"   27 A"   28 A"   29 A"   30 A"   31 A"   32 A"   33 A"                 
293.849
 34 A"                                                                         

 Beta MOs, Restricted
 -- Occupied --                  
-490.08 -104.89  -65.21  -58.57  -58.57  -15.75  -15.75  -10.61
  1 A'    2 A'    3 A'    4 A'    5 A'    6 A'    7 A'    8 A'                 
 -9.887  -8.081  -8.077  -7.502  -7.491 -58.566  -8.077  -7.491
  9 A'   10 A'   11 A'   12 A'   13 A'    1 A"    2 A"    3 A"                 
 -3.243  -3.237  -3.224  -1.468  -1.141  -1.057  -0.846  -0.693
 14 A'   15 A'   16 A'   17 A'   18 A'   19 A'   20 A'   21 A'                 
 -0.673  -0.496  -0.453  -0.412  -3.238  -3.224  -0.642  -0.492
 22 A'   23 A'   24 A'   25 A'    4 A"    5 A"    6 A"    7 A"                 
 -0.449
  8 A"                                                                         
 -- Virtual --                   
 -0.014   0.081   0.085   0.103   0.107   0.133   0.176   0.187
 26 A'   27 A'   28 A'   29 A'   30 A'   31 A'   32 A'   33 A'                 
  0.200   0.236   0.245   0.304   0.319   0.378   0.522   0.525
 34 A'   35 A'   36 A'   37 A'   38 A'   39 A'   40 A'   41 A'                 
  0.560   0.563   0.646   0.727   0.772   0.800   0.958   0.979
 42 A'   43 A'   44 A'   45 A'   46 A'   47 A'   48 A'   49 A'                 
  1.004   1.056   1.078   1.150   1.179   1.281   1.312   1.363
 50 A'   51 A'   52 A'   53 A'   54 A'   55 A'   56 A'   57 A'                 
  1.578   1.960   2.123   2.288   2.360   2.608   2.670   2.721
 58 A'   59 A'   60 A'   61 A'   62 A'   63 A'   64 A'   65 A'                 
  2.870   3.195   3.393   4.127   4.401   4.499   4.533   4.613
 66 A'   67 A'   68 A'   69 A'   70 A'   71 A'   72 A'   73 A'                 
  4.854   5.196   7.144   8.199   8.274  10.294  26.738  27.087
 74 A'   75 A'   76 A'   77 A'   78 A'   79 A'   80 A'   81 A'                 
 36.519  37.152  49.421 219.133 293.873 293.9751028.355   0.069
 82 A'   83 A'   84 A'   85 A'   86 A'   87 A'   88 A'    9 A"                 
  0.103   0.136   0.199   0.273   0.539   0.594   0.742   0.755
 10 A"   11 A"   12 A"   13 A"   14 A"   15 A"   16 A"   17 A"                 
  0.908   1.023   1.112   1.204   1.894   1.996   2.254   2.413
 18 A"   19 A"   20 A"   21 A"   22 A"   23 A"   24 A"   25 A"                 
  2.609   3.049   4.095   4.360   4.512   4.548   8.173  26.615
 26 A"   27 A"   28 A"   29 A"   30 A"   31 A"   32 A"   33 A"                 
293.849
 34 A"                                                                         
 --------------------------------------------------------------

          Ground-State Mulliken Net Atomic Charges

     Atom                 Charge (a.u.)
  ----------------------------------------
      1 Br                   -0.050378
      2 N                     0.020524
      3 N                     0.071700
      4 Cl                   -0.041846
  ----------------------------------------
  Sum of atomic charges =    -0.000000

 -----------------------------------------------------------------
                    Cartesian Multipole Moments
 -----------------------------------------------------------------
    Charge (ESU x 10^10)
                -0.0000
    Dipole Moment (Debye)
         X       0.2210      Y      -0.6465      Z      -0.0000
       Tot       0.6833
    Quadrupole Moments (Debye-Ang)
        XX     -42.7315     XY      -0.2552     YY     -42.6265
        XZ      -0.0000     YZ      -0.0000     ZZ     -42.0729
    Octopole Moments (Debye-Ang^2)
       XXX      36.4925    XXY      -8.9360    XYY      10.6395
       YYY     -13.0654    XXZ       0.0000    XYZ       0.0000
       YYZ      -0.0000    XZZ       9.8917    YZZ      -0.8747
       ZZZ      -0.0000
    Hexadecapole Moments (Debye-Ang^3)
      XXXX    -581.2319   XXXY       0.2703   XXYY    -117.9875
      XYYY       2.8540   YYYY    -175.1311   XXXZ      -0.0000
      XXYZ      -0.0000   XYYZ      -0.0000   YYYZ      -0.0000
      XXZZ    -106.3130   XYZZ      -1.7695   YYZZ     -35.7885
      XZZZ      -0.0000   YZZZ      -0.0000   ZZZZ     -47.5398
 -----------------------------------------------------------------
 DrvMan completing analytic gradient of the correlated energy
 Correlated dipole moment
            1
    1   0.0869388
    2  -0.2543712
    3  -0.0000000
 Energy read as -3141.456905517
 Full Analytical Gradient: (in a.u., or Hartree/Bohr)
             1             2             3             4
    1    0.00052324   -0.00147840    0.00197023   -0.00101507
    2   -0.00124951    0.00037663    0.00537142   -0.00449854
    3    0.00000000    0.00000000   -0.00000000   -0.00000000
 Gradient time:  CPU 0.26 s  wall 2.37 s
 Geometry Optimization Parameters
   NAtoms,    NIC,     NZ,  NCons,   NDum,   NFix, NCnnct, MaxDiis
        4      14       4       0       0       0       0       0

 Cartesian Hessian Update
 Hessian Updated using BFGS Update


** GEOMETRY OPTIMIZATION IN DELOCALIZED INTERNAL COORDINATES **
   Searching for a Minimum

   Optimization Cycle:   3

                       Coordinates (Angstroms)
     ATOM                X               Y               Z
      1  Br        1.2321131949   -0.2243427661    0.0000000000
      2  N        -0.0814855058    1.2823904074    0.0000000000
      3  N        -1.2626273800    1.1182302711    0.0000000000
      4  Cl       -2.0228921862   -0.5501114995    0.0000000000
   Point Group: cs    Number of degrees of freedom:     5


   Energy is  -3141.456905517

 Hessian Updated using BFGS Update

  5 Hessian modes will be used to form the next step
  Hessian Eigenvalues:
     0.065636    0.152203    0.249090    0.454654    1.171864

 Minimum Search - Taking Simple RFO Step
 Searching for Lamda that Minimizes Along All modes
 Value Taken    Lamda =  -0.00036225
 Step Taken.  Stepsize is  0.071299

                             Maximum     Tolerance    Cnvgd?
         Gradient           0.003240      0.000300      NO
         Displacement       0.050662      0.001200      NO
         Energy change     -0.000430      0.000001      NO


 New Cartesian Coordinates Obtained by Inverse Iteration

 Displacement from previous Coordinates is:  0.049849
 ----------------------------------------------------------------
             Standard Nuclear Orientation (Angstroms)
    I     Atom           X                Y                Z
 ----------------------------------------------------------------
    1      Br      1.2290081695    -0.2187570590     0.0000000000
    2      N      -0.0804951928     1.2761829691     0.0000000000
    3      N      -1.2668935961     1.1018619424     0.0000000000
    4      Cl     -2.0165112577    -0.5331214396     0.0000000000
 ----------------------------------------------------------------
 Molecular Point Group                 Cs    NOp =  2
 Largest Abelian Subgroup              Cs    NOp =  2
 Nuclear Repulsion Energy =   288.1106222261 hartrees
 There are       33 alpha and       33 beta electrons
 Applying Cartesian multipole field
    Component          Value
    ---------          -----
     (2,0,0)        1.00000E-11
     (0,2,0)        2.00000E-11
     (0,0,2)       -3.00000E-11
 Nucleus-field energy     =     0.0000000066 hartrees
 Requested basis set is 6-311++G(d,p)
 There are 44 shells and 122 basis functions
 A cutoff of  1.0D-14 yielded    881 shell pairs
 There are      7225 function pairs (      7983 Cartesian)
 Smallest overlap matrix eigenvalue = 1.51E-04
 Guess MOs from SCF MO coefficient file

 -----------------------------------------------------------------------
  General SCF calculation program by
  Eric Jon Sundstrom, Paul Horn, Yuezhi Mao, Dmitri Zuev, Alec White,
  David Stuck, Shaama M.S., Shane Yost, Joonho Lee, David Small,
  Daniel Levine, Susi Lehtola, Hugh Burton, Evgeny Epifanovsky
 -----------------------------------------------------------------------
 Hartree-Fock
 using 4 threads for integral computing
 -------------------------------------------------------
 OpenMP Integral computing Module                
 Release: version 2.0, May 2017, Q-Chem Inc. Pleasanton 
 -------------------------------------------------------
 A restricted SCF calculation will be
 performed using DIIS
 SCF converges when DIIS error is below 1.0e-08
 ---------------------------------------
  Cycle       Energy         DIIS error
 ---------------------------------------
    1   -3140.6679040857      4.63e-04  
    2   -3140.6684793866      1.37e-04  
    3   -3140.6685557647      8.33e-05  
    4   -3140.6685743845      3.38e-05  
    5   -3140.6685803913      1.23e-05  
    6   -3140.6685816055      5.16e-06  
    7   -3140.6685817413      2.05e-06  
    8   -3140.6685817732      1.02e-06  
    9   -3140.6685817799      4.44e-07  
   10   -3140.6685817815      1.29e-07  
   11   -3140.6685817817      3.42e-08  
   12   -3140.6685817817      1.21e-08  
   13   -3140.6685817817      4.38e-09  Convergence criterion met
 ---------------------------------------
 SCF time:   CPU 11.45s  wall 10.00s 
 SCF   energy in the final basis set =    -3140.6685817817
 Total energy in the final basis set =    -3140.6685817817


 ------------------------------------------------------------------------------

   CCMAN2: suite of methods based on coupled cluster
           and equation of motion theories.

   Components:
   * libvmm-1.3-trunk
     by Evgeny Epifanovsky, Ilya Kaliman.
   * libtensor-2.5-trunk
     by Evgeny Epifanovsky, Michael Wormit, Dmitry Zuev, Sam Manzer, 
        Ilya Kaliman.
   * libcc-2.5-trunk
     by Evgeny Epifanovsky, Arik Landau, Tomasz Kus, Kirill Khistyaev, 
        Dmitry Zuev, Prashant Manohar, Xintian Feng, Anna Krylov, 
        Matthew Goldey, Alec White, Thomas Jagau, Kaushik Nanda, 
        Anastasia Gunina, Alexander Kunitsa, Joonho Lee.

   CCMAN original authors:
   Anna I. Krylov, C. David Sherrill, Steven R. Gwaltney,
   Edward F. C. Byrd (2000)
   Sergey V. Levchenko, Lyudmila V. Slipchenko, Tao Wang,
   Ana-Maria C. Cristian (2003)
   Piotr A. Pieniazek, C. Melania Oana, Evgeny Epifanovsky (2007)
   Prashant Manohar (2009)

 ------------------------------------------------------------------------------


 Allocating and initializing 3808MB of RAM...
 Calculation will run on 4 cores.


 Alpha MOs, Restricted
 -- Occupied --                  
-490.07 -104.89  -65.21  -58.57  -58.56  -58.56  -15.75  -15.74
  1 A'    2 A'    3 A'    4 A'    1 A"    5 A'    6 A'    7 A'                 
-10.617  -9.885  -8.085  -8.081  -8.081  -7.500  -7.489  -7.488
  8 A'    9 A'   10 A'    2 A"   11 A'   12 A'    3 A"   13 A'                 
 -3.240  -3.235  -3.235  -3.221  -3.221  -1.464  -1.151  -1.057
 14 A'    4 A"   15 A'    5 A"   16 A'   17 A'   18 A'   19 A'                 
 -0.847  -0.695  -0.673  -0.642  -0.498  -0.494  -0.453  -0.447
 20 A'   21 A'   22 A'    6 A"   23 A'    7 A"   24 A'    8 A"                 
 -0.413
 25 A'                                                                         
 -- Virtual --                   
 -0.004   0.068   0.081   0.086   0.103   0.104   0.107   0.133
 26 A'    9 A"   27 A'   28 A'   10 A"   29 A'   30 A'   31 A'                 
  0.135   0.177   0.188   0.201   0.201   0.236   0.246   0.273
 11 A"   32 A'   33 A'   12 A"   34 A'   35 A'   36 A'   13 A"                 
  0.305   0.320   0.379   0.523   0.525   0.540   0.557   0.562
 37 A'   38 A'   39 A'   40 A'   41 A'   14 A"   42 A'   43 A'                 
  0.591   0.646   0.724   0.743   0.757   0.774   0.802   0.909
 15 A"   44 A'   45 A'   16 A"   17 A"   46 A'   47 A'   18 A"                 
  0.958   0.982   1.009   1.024   1.060   1.077   1.108   1.148
 48 A'   49 A'   50 A'   19 A"   51 A'   52 A'   20 A"   53 A'                 
  1.179   1.202   1.288   1.315   1.362   1.572   1.892   1.965
 54 A'   21 A"   55 A'   56 A'   57 A'   58 A'   22 A"   59 A'                 
  2.003   2.138   2.255   2.291   2.378   2.412   2.604   2.611
 23 A"   60 A'   24 A"   61 A'   62 A'   25 A"   63 A'   26 A"                 
  2.674   2.718   2.872   3.041   3.201   3.385   4.096   4.132
 64 A'   65 A'   66 A'   27 A"   67 A'   68 A'   28 A"   69 A'                 
  4.360   4.400   4.495   4.514   4.535   4.552   4.616   4.861
 29 A"   70 A'   71 A'   30 A"   72 A'   31 A"   73 A'   74 A'                 
  5.207   7.148   8.175   8.201   8.277  10.299  26.614  26.741
 75 A'   76 A'   32 A"   77 A'   78 A'   79 A'   33 A"   80 A'                 
 27.091  36.525  37.127  49.424 219.138 293.851 293.876 293.979
 81 A'   82 A'   83 A'   84 A'   85 A'   34 A"   86 A'   87 A'                 
*******
 88 A'                                                                         

 Beta MOs, Restricted
 -- Occupied --                  
-490.07 -104.89  -65.21  -58.57  -58.56  -58.56  -15.75  -15.74
  1 A'    2 A'    3 A'    4 A'    1 A"    5 A'    6 A'    7 A'                 
-10.617  -9.885  -8.085  -8.081  -8.081  -7.500  -7.489  -7.488
  8 A'    9 A'   10 A'    2 A"   11 A'   12 A'    3 A"   13 A'                 
 -3.240  -3.235  -3.235  -3.221  -3.221  -1.464  -1.151  -1.057
 14 A'    4 A"   15 A'    5 A"   16 A'   17 A'   18 A'   19 A'                 
 -0.847  -0.695  -0.673  -0.642  -0.498  -0.494  -0.453  -0.447
 20 A'   21 A'   22 A'    6 A"   23 A'    7 A"   24 A'    8 A"                 
 -0.413
 25 A'                                                                         
 -- Virtual --                   
 -0.004   0.068   0.081   0.086   0.103   0.104   0.107   0.133
 26 A'    9 A"   27 A'   28 A'   10 A"   29 A'   30 A'   31 A'                 
  0.135   0.177   0.188   0.201   0.201   0.236   0.246   0.273
 11 A"   32 A'   33 A'   12 A"   34 A'   35 A'   36 A'   13 A"                 
  0.305   0.320   0.379   0.523   0.525   0.540   0.557   0.562
 37 A'   38 A'   39 A'   40 A'   41 A'   14 A"   42 A'   43 A'                 
  0.591   0.646   0.724   0.743   0.757   0.774   0.802   0.909
 15 A"   44 A'   45 A'   16 A"   17 A"   46 A'   47 A'   18 A"                 
  0.958   0.982   1.009   1.024   1.060   1.077   1.108   1.148
 48 A'   49 A'   50 A'   19 A"   51 A'   52 A'   20 A"   53 A'                 
  1.179   1.202   1.288   1.315   1.362   1.572   1.892   1.965
 54 A'   21 A"   55 A'   56 A'   57 A'   58 A'   22 A"   59 A'                 
  2.003   2.138   2.255   2.291   2.378   2.412   2.604   2.611
 23 A"   60 A'   24 A"   61 A'   62 A'   25 A"   63 A'   26 A"                 
  2.674   2.718   2.872   3.041   3.201   3.385   4.096   4.132
 64 A'   65 A'   66 A'   27 A"   67 A'   68 A'   28 A"   69 A'                 
  4.360   4.400   4.495   4.514   4.535   4.552   4.616   4.861
 29 A"   70 A'   71 A'   30 A"   72 A'   31 A"   73 A'   74 A'                 
  5.207   7.148   8.175   8.201   8.277  10.299  26.614  26.741
 75 A'   76 A'   32 A"   77 A'   78 A'   79 A'   33 A"   80 A'                 
 27.091  36.525  37.127  49.424 219.138 293.851 293.876 293.979
 81 A'   82 A'   83 A'   84 A'   85 A'   34 A"   86 A'   87 A'                 
*******
 88 A'                                                                         

 Occupation and symmetry of molecular orbitals

 Point group: Cs (2 irreducible representations).

                           A'   A"    All 
 ------------------------------------------
 All molecular orbitals:
  - Alpha                  88   34    122 
  - Beta                   88   34    122 
 ------------------------------------------
 Alpha orbitals:
  - Frozen occupied        13   3     16  
  - Active occupied        12   5     17  
  - Active virtual         63   26    89  
  - Frozen virtual         0    0     0   
 ------------------------------------------
 Beta orbitals:
  - Frozen occupied        13   3     16  
  - Active occupied        12   5     17  
  - Active virtual         63   26    89  
  - Frozen virtual         0    0     0   
 ------------------------------------------

 Import integrals:   CPU 0.00 s  wall 0.00 s

 Import integrals:   CPU 36.34 s  wall 33.89 s

 MP2 amplitudes:   CPU 0.16 s  wall 0.29 s

Running a double precision version
           CCSD T amplitudes will be solved using DIIS.

           Start     Size      MaxIter   EConv     TConv     
           3         7         100       1.00e-07  1.00e-05  
 ------------------------------------------------------------------------------
           Energy (a.u.)   Ediff      Tdiff       Comment
 ------------------------------------------------------------------------------
         -3141.45198941                           
     1   -3141.42465053   2.73e-02   8.05e-01     
     2   -3141.45549863   3.08e-02   1.13e-01     
     3   -3141.45228530   3.21e-03   5.29e-02     
     4   -3141.45557612   3.29e-03   2.07e-02     Switched to DIIS steps.
     5   -3141.45688633   1.31e-03   1.41e-02     
     6   -3141.45700316   1.17e-04   3.52e-03     
     7   -3141.45704782   4.47e-05   2.20e-03     
     8   -3141.45706944   2.16e-05   7.19e-04     
     9   -3141.45707707   7.63e-06   4.23e-04     
    10   -3141.45707660   4.67e-07   1.03e-04     
    11   -3141.45707674   1.46e-07   5.59e-05     
    12   -3141.45707659   1.53e-07   3.70e-05     
    13   -3141.45707662   2.76e-08   1.32e-05     
    14   -3141.45707658   3.47e-08   5.91e-06     
 ------------------------------------------------------------------------------
         -3141.45707658                           CCSD T converged.

End of double precision
 SCF energy                 = -3140.66858178
 MP2 energy                 = -3141.45198941
 CCSD correlation energy     =    -0.78849480
 CCSD total energy           = -3141.45707658

 CCSD  T1^2 = 0.0208  T2^2 = 0.2826  Leading amplitudes:

 Amplitude    Orbitals with energies
  0.0362       7 (A") A                  ->    9 (A") A                   
              -0.4940                          0.0676                     
  0.0362       7 (A") B                  ->    9 (A") B                   
              -0.4940                          0.0676                     
  0.0305       23 (A') A                 ->    26 (A') A                  
              -0.4981                         -0.0040                     
  0.0305       23 (A') B                 ->    26 (A') B                  
              -0.4981                         -0.0040                     

 Amplitude    Orbitals with energies
 -0.0883       6 (A") A      6 (A") B    ->    9 (A") A      9 (A") B     
              -0.6418       -0.6418            0.0676        0.0676       
  0.0883       6 (A") A      6 (A") B    ->    9 (A") B      9 (A") A     
              -0.6418       -0.6418            0.0676        0.0676       
  0.0883       6 (A") B      6 (A") A    ->    9 (A") A      9 (A") B     
              -0.6418       -0.6418            0.0676        0.0676       
 -0.0883       6 (A") B      6 (A") A    ->    9 (A") B      9 (A") A     
              -0.6418       -0.6418            0.0676        0.0676       

 Computing CCSD intemediates for later calculations in double precision
 Finished.

Running a double precision version
           CCSD Lambda amplitudes will be solved using DIIS.
           Start     Size      MaxIter   EConv     LConv     
           3         7         100       1.00e-07  1.00e-05  
 ------------------------------------------------------------------------------
            Enorm      Ldiff       Comment
 ------------------------------------------------------------------------------
     1     6.08e-02   4.74e-02     
     2     1.45e-02   4.06e-03     
     3     6.29e-03   2.36e-03     
     4     3.94e-03   1.17e-03     Switched to DIIS steps.
     5     1.58e-03   8.29e-04     
     6     8.67e-04   3.63e-04     
     7     2.75e-04   1.47e-04     
     8     1.08e-04   1.23e-05     
     9     4.36e-05   7.28e-07     
    10     2.43e-05   1.54e-07     
    11     1.21e-05   7.17e-07     
    12     5.12e-06   5.42e-07     
    13     2.05e-06   2.30e-08     
    14     8.09e-07   1.03e-07     
    15     4.65e-07   6.93e-08     
    16     2.34e-07   3.83e-08     
    17     1.29e-07   2.65e-08     
    18     5.60e-08   1.67e-08     
 ------------------------------------------------------------------------------
                                   CCSD Lambda converged.

 Computing density matrices in double precision...
           Orbital response amplitudes will be solved using DIIS.
           Start     Size      MaxIter   EConv     LConv     
           3         7         100       1.00e-06  1.00e-06  
 ------------------------------------------------------------------------------
            Enorm      Ldiff       Comment
 ------------------------------------------------------------------------------
     1     1.17e-01   3.20e-03     
     2     1.54e-01   2.96e-02     
     3     2.47e-01   5.61e-02     
     4     1.67e-02   1.24e-01     Switched to DIIS steps.
     5     3.83e-03   1.36e-03     
     6     1.20e-03   3.51e-04     
     7     5.91e-04   4.97e-05     
     8     2.79e-04   8.76e-05     
     9     4.42e-05   5.18e-06     
    10     1.33e-05   5.51e-06     
    11     5.61e-06   3.60e-07     
    12     2.19e-06   2.66e-07     
    13     1.26e-06   6.84e-08     
    14     3.44e-07   1.69e-08     
 ------------------------------------------------------------------------------
                                   Orbital response converged.

 Computing density matrices... Done.
 CCSD calculation:   CPU 540.03 s  wall 220.45 s

Current path: /canmo/ccsd/grad/
/g1_bb_aa
/g1_bb_bb
/g1_o1o1
/g1_o1o2
/g1_o1v1
/g1_o2v1
/g1_v1v1
/g1p_bb_aa
/g1p_bb_bb
/g1s_bb_aa
/g1s_bb_bb
/g2_o1o1o1o1
/g2_o1o1o1v1
/g2_o1o1v1v1
/g2_o1v1o1v1
/g2_o1v1v1v1
/g2_v1v1v1v1
/w_bb_aa
/w_bb_bb
 Transferring MO TPDM to AO TPDM
 Transferring g2_o1o1o1o1
 Transferring g2_o1o1o1v1
 Transferring g2_o1o1v1v1
 Transferring g2_o1v1o1v1
 Transferring g2_o1v1v1v1
 Transferring g2_v1v1v1v1
 Adding separable TPDM
 Computing TPDM gradient
 --------------------------------------------------------
 2e gradient
  Atom          X               Y               Z
 --------------------------------------------------------
    1        -34.320023       15.648614       -0.000000  
    2         -7.280205      -18.638902       -0.000000  
    3         19.435968      -10.864851        0.000000  
    4         22.164260       13.855139       -0.000000  
 --------------------------------------------------------
 --------------------------------------------------------
 Final gradient
  Atom          X               Y               Z
 --------------------------------------------------------
    1        -34.320023       15.648614       -0.000000  
    2         -7.280205      -18.638902       -0.000000  
    3         19.435968      -10.864851        0.000000  
    4         22.164260       13.855139       -0.000000  
 --------------------------------------------------------
 Analytic gradient from two-electron contribution:   CPU 606.60 s  wall 314.02 s

 Total ccman2 time:   CPU 1187.47 s  wall 576.32 s


 --------------------------------------------------------------
             Orbital Energies (a.u.) and Symmetries
 --------------------------------------------------------------

 Alpha MOs, Restricted
 -- Occupied --                  
-490.07 -104.89  -65.21  -58.57  -58.56  -15.75  -15.74  -10.62
  1 A'    2 A'    3 A'    4 A'    5 A'    6 A'    7 A'    8 A'                 
 -9.885  -8.085  -8.081  -7.500  -7.488 -58.564  -8.081  -7.489
  9 A'   10 A'   11 A'   12 A'   13 A'    1 A"    2 A"    3 A"                 
 -3.240  -3.235  -3.221  -1.464  -1.151  -1.057  -0.847  -0.695
 14 A'   15 A'   16 A'   17 A'   18 A'   19 A'   20 A'   21 A'                 
 -0.673  -0.498  -0.453  -0.413  -3.235  -3.221  -0.642  -0.494
 22 A'   23 A'   24 A'   25 A'    4 A"    5 A"    6 A"    7 A"                 
 -0.447
  8 A"                                                                         
 -- Virtual --                   
 -0.004   0.081   0.086   0.104   0.107   0.133   0.177   0.188
 26 A'   27 A'   28 A'   29 A'   30 A'   31 A'   32 A'   33 A'                 
  0.201   0.236   0.246   0.305   0.320   0.379   0.523   0.525
 34 A'   35 A'   36 A'   37 A'   38 A'   39 A'   40 A'   41 A'                 
  0.557   0.562   0.646   0.724   0.774   0.802   0.958   0.982
 42 A'   43 A'   44 A'   45 A'   46 A'   47 A'   48 A'   49 A'                 
  1.009   1.060   1.077   1.148   1.179   1.288   1.315   1.362
 50 A'   51 A'   52 A'   53 A'   54 A'   55 A'   56 A'   57 A'                 
  1.572   1.965   2.138   2.291   2.378   2.604   2.674   2.718
 58 A'   59 A'   60 A'   61 A'   62 A'   63 A'   64 A'   65 A'                 
  2.872   3.201   3.385   4.132   4.400   4.495   4.535   4.616
 66 A'   67 A'   68 A'   69 A'   70 A'   71 A'   72 A'   73 A'                 
  4.861   5.207   7.148   8.201   8.277  10.299  26.741  27.091
 74 A'   75 A'   76 A'   77 A'   78 A'   79 A'   80 A'   81 A'                 
 36.525  37.127  49.424 219.138 293.876 293.9791028.359   0.068
 82 A'   83 A'   84 A'   85 A'   86 A'   87 A'   88 A'    9 A"                 
  0.103   0.135   0.201   0.273   0.540   0.591   0.743   0.757
 10 A"   11 A"   12 A"   13 A"   14 A"   15 A"   16 A"   17 A"                 
  0.909   1.024   1.108   1.202   1.892   2.003   2.255   2.412
 18 A"   19 A"   20 A"   21 A"   22 A"   23 A"   24 A"   25 A"                 
  2.611   3.041   4.096   4.360   4.514   4.552   8.175  26.614
 26 A"   27 A"   28 A"   29 A"   30 A"   31 A"   32 A"   33 A"                 
293.851
 34 A"                                                                         

 Beta MOs, Restricted
 -- Occupied --                  
-490.07 -104.89  -65.21  -58.57  -58.56  -15.75  -15.74  -10.62
  1 A'    2 A'    3 A'    4 A'    5 A'    6 A'    7 A'    8 A'                 
 -9.885  -8.085  -8.081  -7.500  -7.488 -58.564  -8.081  -7.489
  9 A'   10 A'   11 A'   12 A'   13 A'    1 A"    2 A"    3 A"                 
 -3.240  -3.235  -3.221  -1.464  -1.151  -1.057  -0.847  -0.695
 14 A'   15 A'   16 A'   17 A'   18 A'   19 A'   20 A'   21 A'                 
 -0.673  -0.498  -0.453  -0.413  -3.235  -3.221  -0.642  -0.494
 22 A'   23 A'   24 A'   25 A'    4 A"    5 A"    6 A"    7 A"                 
 -0.447
  8 A"                                                                         
 -- Virtual --                   
 -0.004   0.081   0.086   0.104   0.107   0.133   0.177   0.188
 26 A'   27 A'   28 A'   29 A'   30 A'   31 A'   32 A'   33 A'                 
  0.201   0.236   0.246   0.305   0.320   0.379   0.523   0.525
 34 A'   35 A'   36 A'   37 A'   38 A'   39 A'   40 A'   41 A'                 
  0.557   0.562   0.646   0.724   0.774   0.802   0.958   0.982
 42 A'   43 A'   44 A'   45 A'   46 A'   47 A'   48 A'   49 A'                 
  1.009   1.060   1.077   1.148   1.179   1.288   1.315   1.362
 50 A'   51 A'   52 A'   53 A'   54 A'   55 A'   56 A'   57 A'                 
  1.572   1.965   2.138   2.291   2.378   2.604   2.674   2.718
 58 A'   59 A'   60 A'   61 A'   62 A'   63 A'   64 A'   65 A'                 
  2.872   3.201   3.385   4.132   4.400   4.495   4.535   4.616
 66 A'   67 A'   68 A'   69 A'   70 A'   71 A'   72 A'   73 A'                 
  4.861   5.207   7.148   8.201   8.277  10.299  26.741  27.091
 74 A'   75 A'   76 A'   77 A'   78 A'   79 A'   80 A'   81 A'                 
 36.525  37.127  49.424 219.138 293.876 293.9791028.359   0.068
 82 A'   83 A'   84 A'   85 A'   86 A'   87 A'   88 A'    9 A"                 
  0.103   0.135   0.201   0.273   0.540   0.591   0.743   0.757
 10 A"   11 A"   12 A"   13 A"   14 A"   15 A"   16 A"   17 A"                 
  0.909   1.024   1.108   1.202   1.892   2.003   2.255   2.412
 18 A"   19 A"   20 A"   21 A"   22 A"   23 A"   24 A"   25 A"                 
  2.611   3.041   4.096   4.360   4.514   4.552   8.175  26.614
 26 A"   27 A"   28 A"   29 A"   30 A"   31 A"   32 A"   33 A"                 
293.851
 34 A"                                                                         
 --------------------------------------------------------------

          Ground-State Mulliken Net Atomic Charges

     Atom                 Charge (a.u.)
  ----------------------------------------
      1 Br                   -0.056383
      2 N                     0.021329
      3 N                     0.067182
      4 Cl                   -0.032127
  ----------------------------------------
  Sum of atomic charges =    -0.000000

 -----------------------------------------------------------------
                    Cartesian Multipole Moments
 -----------------------------------------------------------------
    Charge (ESU x 10^10)
                -0.0000
    Dipole Moment (Debye)
         X       0.0741      Y      -0.7663      Z       0.0000
       Tot       0.7699
    Quadrupole Moments (Debye-Ang)
        XX     -42.4351     XY      -0.0541     YY     -42.8221
        XZ       0.0000     YZ       0.0000     ZZ     -42.0209
    Octopole Moments (Debye-Ang^2)
       XXX      35.4008    XXY      -9.4136    XYY      10.5937
       YYY     -14.0256    XXZ       0.0000    XYZ      -0.0000
       YYZ       0.0000    XZZ       9.7249    YZZ      -1.1503
       ZZZ       0.0000
    Hexadecapole Moments (Debye-Ang^3)
      XXXX    -575.6582   XXXY       1.9572   XXYY    -117.1248
      XYYY       4.0528   YYYY    -172.7294   XXXZ       0.0000
      XXYZ       0.0000   XYYZ       0.0000   YYYZ      -0.0000
      XXZZ    -105.5428   XYZZ      -1.3968   YYZZ     -35.2901
      XZZZ       0.0000   YZZZ      -0.0000   ZZZZ     -47.4135
 -----------------------------------------------------------------
 DrvMan completing analytic gradient of the correlated energy
 Correlated dipole moment
            1
    1   0.0291413
    2  -0.3014813
    3   0.0000000
 Energy read as -3141.457076584
 Full Analytical Gradient: (in a.u., or Hartree/Bohr)
             1             2             3             4
    1   -0.00026650    0.00318498   -0.00302763    0.00010915
    2    0.00028907   -0.00005701   -0.00013315   -0.00009891
    3    0.00000000   -0.00000000    0.00000000    0.00000000
 Gradient time:  CPU 0.25 s  wall 2.37 s
 Geometry Optimization Parameters
   NAtoms,    NIC,     NZ,  NCons,   NDum,   NFix, NCnnct, MaxDiis
        4      14       4       0       0       0       0       0

 Cartesian Hessian Update
 Hessian Updated using BFGS Update


** GEOMETRY OPTIMIZATION IN DELOCALIZED INTERNAL COORDINATES **
   Searching for a Minimum

   Optimization Cycle:   4

                       Coordinates (Angstroms)
     ATOM                X               Y               Z
      1  Br        1.2290081695   -0.2187570590    0.0000000000
      2  N        -0.0804951928    1.2761829691    0.0000000000
      3  N        -1.2668935961    1.1018619424    0.0000000000
      4  Cl       -2.0165112577   -0.5331214396    0.0000000000
   Point Group: cs    Number of degrees of freedom:     5


   Energy is  -3141.457076584

 Hessian Updated using BFGS Update

  5 Hessian modes will be used to form the next step
  Hessian Eigenvalues:
     0.073969    0.152227    0.248778    0.436084    1.204425

 Minimum Search - Taking Simple RFO Step
 Searching for Lamda that Minimizes Along All modes
 Value Taken    Lamda =  -0.00001275
 Step Taken.  Stepsize is  0.007680

                             Maximum     Tolerance    Cnvgd?
         Gradient           0.002298      0.000300      NO
         Displacement       0.007207      0.001200      NO
         Energy change     -0.000171      0.000001      NO


 New Cartesian Coordinates Obtained by Inverse Iteration

 Displacement from previous Coordinates is:  0.007307
 ----------------------------------------------------------------
             Standard Nuclear Orientation (Angstroms)
    I     Atom           X                Y                Z
 ----------------------------------------------------------------
    1      Br      1.2313160234    -0.2186484737     0.0000000000
    2      N      -0.0812883252     1.2763885045     0.0000000000
    3      N      -1.2657854035     1.1023315602     0.0000000000
    4      Cl     -2.0191341718    -0.5339051781     0.0000000000
 ----------------------------------------------------------------
 Molecular Point Group                 Cs    NOp =  2
 Largest Abelian Subgroup              Cs    NOp =  2
 Nuclear Repulsion Energy =   287.8377734039 hartrees
 There are       33 alpha and       33 beta electrons
 Applying Cartesian multipole field
    Component          Value
    ---------          -----
     (2,0,0)        1.00000E-11
     (0,2,0)        2.00000E-11
     (0,0,2)       -3.00000E-11
 Nucleus-field energy     =     0.0000000067 hartrees
 Requested basis set is 6-311++G(d,p)
 There are 44 shells and 122 basis functions
 A cutoff of  1.0D-14 yielded    881 shell pairs
 There are      7225 function pairs (      7983 Cartesian)
 Smallest overlap matrix eigenvalue = 1.49E-04
 Guess MOs from SCF MO coefficient file

 -----------------------------------------------------------------------
  General SCF calculation program by
  Eric Jon Sundstrom, Paul Horn, Yuezhi Mao, Dmitri Zuev, Alec White,
  David Stuck, Shaama M.S., Shane Yost, Joonho Lee, David Small,
  Daniel Levine, Susi Lehtola, Hugh Burton, Evgeny Epifanovsky
 -----------------------------------------------------------------------
 Hartree-Fock
 using 4 threads for integral computing
 -------------------------------------------------------
 OpenMP Integral computing Module                
 Release: version 2.0, May 2017, Q-Chem Inc. Pleasanton 
 -------------------------------------------------------
 A restricted SCF calculation will be
 performed using DIIS
 SCF converges when DIIS error is below 1.0e-08
 ---------------------------------------
  Cycle       Energy         DIIS error
 ---------------------------------------
    1   -3140.6685978596      6.18e-05  
    2   -3140.6686072358      1.56e-05  
    3   -3140.6686084487      7.31e-06  
    4   -3140.6686086543      3.50e-06  
    5   -3140.6686087124      1.57e-06  
    6   -3140.6686087264      5.64e-07  
    7   -3140.6686087279      2.52e-07  
    8   -3140.6686087282      7.79e-08  
    9   -3140.6686087282      2.61e-08  
   10   -3140.6686087282      9.37e-09  Convergence criterion met
 ---------------------------------------
 SCF time:   CPU 8.95s  wall 6.00s 
 SCF   energy in the final basis set =    -3140.6686087282
 Total energy in the final basis set =    -3140.6686087282


 ------------------------------------------------------------------------------

   CCMAN2: suite of methods based on coupled cluster
           and equation of motion theories.

   Components:
   * libvmm-1.3-trunk
     by Evgeny Epifanovsky, Ilya Kaliman.
   * libtensor-2.5-trunk
     by Evgeny Epifanovsky, Michael Wormit, Dmitry Zuev, Sam Manzer, 
        Ilya Kaliman.
   * libcc-2.5-trunk
     by Evgeny Epifanovsky, Arik Landau, Tomasz Kus, Kirill Khistyaev, 
        Dmitry Zuev, Prashant Manohar, Xintian Feng, Anna Krylov, 
        Matthew Goldey, Alec White, Thomas Jagau, Kaushik Nanda, 
        Anastasia Gunina, Alexander Kunitsa, Joonho Lee.

   CCMAN original authors:
   Anna I. Krylov, C. David Sherrill, Steven R. Gwaltney,
   Edward F. C. Byrd (2000)
   Sergey V. Levchenko, Lyudmila V. Slipchenko, Tao Wang,
   Ana-Maria C. Cristian (2003)
   Piotr A. Pieniazek, C. Melania Oana, Evgeny Epifanovsky (2007)
   Prashant Manohar (2009)

 ------------------------------------------------------------------------------


 Allocating and initializing 3808MB of RAM...
 Calculation will run on 4 cores.


 Alpha MOs, Restricted
 -- Occupied --                  
-490.07 -104.89  -65.21  -58.57  -58.56  -58.56  -15.75  -15.74
  1 A'    2 A'    3 A'    4 A'    1 A"    5 A'    6 A'    7 A'                 
-10.617  -9.885  -8.085  -8.081  -8.081  -7.500  -7.489  -7.488
  8 A'    9 A'   10 A'    2 A"   11 A'   12 A'    3 A"   13 A'                 
 -3.240  -3.235  -3.235  -3.221  -3.221  -1.465  -1.150  -1.057
 14 A'    4 A"   15 A'    5 A"   16 A'   17 A'   18 A'   19 A'                 
 -0.847  -0.695  -0.674  -0.642  -0.498  -0.494  -0.453  -0.447
 20 A'   21 A'   22 A'    6 A"   23 A'    7 A"   24 A'    8 A"                 
 -0.413
 25 A'                                                                         
 -- Virtual --                   
 -0.005   0.068   0.081   0.086   0.103   0.104   0.107   0.133
 26 A'    9 A"   27 A'   28 A'   10 A"   29 A'   30 A'   31 A'                 
  0.136   0.177   0.188   0.201   0.201   0.236   0.246   0.273
 11 A"   32 A'   33 A'   12 A"   34 A'   35 A'   36 A'   13 A"                 
  0.305   0.320   0.379   0.523   0.525   0.540   0.557   0.562
 37 A'   38 A'   39 A'   40 A'   41 A'   14 A"   42 A'   43 A'                 
  0.592   0.647   0.725   0.743   0.757   0.773   0.802   0.908
 15 A"   44 A'   45 A'   16 A"   17 A"   46 A'   47 A'   18 A"                 
  0.958   0.982   1.008   1.024   1.060   1.077   1.108   1.148
 48 A'   49 A'   50 A'   19 A"   51 A'   52 A'   20 A"   53 A'                 
  1.179   1.202   1.287   1.315   1.362   1.573   1.893   1.964
 54 A'   21 A"   55 A'   56 A'   57 A'   58 A'   22 A"   59 A'                 
  2.002   2.136   2.255   2.291   2.376   2.412   2.604   2.610
 23 A"   60 A'   24 A"   61 A'   62 A'   25 A"   63 A'   26 A"                 
  2.674   2.719   2.871   3.044   3.202   3.387   4.096   4.132
 64 A'   65 A'   66 A'   27 A"   67 A'   68 A'   28 A"   69 A'                 
  4.360   4.400   4.498   4.514   4.535   4.552   4.616   4.860
 29 A"   70 A'   71 A'   30 A"   72 A'   31 A"   73 A'   74 A'                 
  5.205   7.147   8.175   8.201   8.277  10.298  26.614  26.740
 75 A'   76 A'   32 A"   77 A'   78 A'   79 A'   33 A"   80 A'                 
 27.091  36.524  37.135  49.424 219.138 293.851 293.876 293.979
 81 A'   82 A'   83 A'   84 A'   85 A'   34 A"   86 A'   87 A'                 
*******
 88 A'                                                                         

 Beta MOs, Restricted
 -- Occupied --                  
-490.07 -104.89  -65.21  -58.57  -58.56  -58.56  -15.75  -15.74
  1 A'    2 A'    3 A'    4 A'    1 A"    5 A'    6 A'    7 A'                 
-10.617  -9.885  -8.085  -8.081  -8.081  -7.500  -7.489  -7.488
  8 A'    9 A'   10 A'    2 A"   11 A'   12 A'    3 A"   13 A'                 
 -3.240  -3.235  -3.235  -3.221  -3.221  -1.465  -1.150  -1.057
 14 A'    4 A"   15 A'    5 A"   16 A'   17 A'   18 A'   19 A'                 
 -0.847  -0.695  -0.674  -0.642  -0.498  -0.494  -0.453  -0.447
 20 A'   21 A'   22 A'    6 A"   23 A'    7 A"   24 A'    8 A"                 
 -0.413
 25 A'                                                                         
 -- Virtual --                   
 -0.005   0.068   0.081   0.086   0.103   0.104   0.107   0.133
 26 A'    9 A"   27 A'   28 A'   10 A"   29 A'   30 A'   31 A'                 
  0.136   0.177   0.188   0.201   0.201   0.236   0.246   0.273
 11 A"   32 A'   33 A'   12 A"   34 A'   35 A'   36 A'   13 A"                 
  0.305   0.320   0.379   0.523   0.525   0.540   0.557   0.562
 37 A'   38 A'   39 A'   40 A'   41 A'   14 A"   42 A'   43 A'                 
  0.592   0.647   0.725   0.743   0.757   0.773   0.802   0.908
 15 A"   44 A'   45 A'   16 A"   17 A"   46 A'   47 A'   18 A"                 
  0.958   0.982   1.008   1.024   1.060   1.077   1.108   1.148
 48 A'   49 A'   50 A'   19 A"   51 A'   52 A'   20 A"   53 A'                 
  1.179   1.202   1.287   1.315   1.362   1.573   1.893   1.964
 54 A'   21 A"   55 A'   56 A'   57 A'   58 A'   22 A"   59 A'                 
  2.002   2.136   2.255   2.291   2.376   2.412   2.604   2.610
 23 A"   60 A'   24 A"   61 A'   62 A'   25 A"   63 A'   26 A"                 
  2.674   2.719   2.871   3.044   3.202   3.387   4.096   4.132
 64 A'   65 A'   66 A'   27 A"   67 A'   68 A'   28 A"   69 A'                 
  4.360   4.400   4.498   4.514   4.535   4.552   4.616   4.860
 29 A"   70 A'   71 A'   30 A"   72 A'   31 A"   73 A'   74 A'                 
  5.205   7.147   8.175   8.201   8.277  10.298  26.614  26.740
 75 A'   76 A'   32 A"   77 A'   78 A'   79 A'   33 A"   80 A'                 
 27.091  36.524  37.135  49.424 219.138 293.851 293.876 293.979
 81 A'   82 A'   83 A'   84 A'   85 A'   34 A"   86 A'   87 A'                 
*******
 88 A'                                                                         

 Occupation and symmetry of molecular orbitals

 Point group: Cs (2 irreducible representations).

                           A'   A"    All 
 ------------------------------------------
 All molecular orbitals:
  - Alpha                  88   34    122 
  - Beta                   88   34    122 
 ------------------------------------------
 Alpha orbitals:
  - Frozen occupied        13   3     16  
  - Active occupied        12   5     17  
  - Active virtual         63   26    89  
  - Frozen virtual         0    0     0   
 ------------------------------------------
 Beta orbitals:
  - Frozen occupied        13   3     16  
  - Active occupied        12   5     17  
  - Active virtual         63   26    89  
  - Frozen virtual         0    0     0   
 ------------------------------------------

 Import integrals:   CPU 0.00 s  wall 0.00 s

 Import integrals:   CPU 36.31 s  wall 33.59 s

 MP2 amplitudes:   CPU 0.17 s  wall 0.33 s

Running a double precision version
           CCSD T amplitudes will be solved using DIIS.

           Start     Size      MaxIter   EConv     TConv     
           3         7         100       1.00e-07  1.00e-05  
 ------------------------------------------------------------------------------
           Energy (a.u.)   Ediff      Tdiff       Comment
 ------------------------------------------------------------------------------
         -3141.45199594                           
     1   -3141.42464821   2.73e-02   8.05e-01     
     2   -3141.45550389   3.09e-02   1.13e-01     
     3   -3141.45228498   3.22e-03   5.30e-02     
     4   -3141.45557971   3.29e-03   2.07e-02     Switched to DIIS steps.
     5   -3141.45689290   1.31e-03   1.41e-02     
     6   -3141.45700998   1.17e-04   3.52e-03     
     7   -3141.45705507   4.51e-05   2.21e-03     
     8   -3141.45707692   2.19e-05   7.23e-04     
     9   -3141.45708467   7.75e-06   4.26e-04     
    10   -3141.45708419   4.80e-07   1.04e-04     
    11   -3141.45708436   1.67e-07   5.70e-05     
    12   -3141.45708419   1.64e-07   3.81e-05     
    13   -3141.45708422   2.84e-08   1.34e-05     
    14   -3141.45708419   3.56e-08   6.01e-06     
 ------------------------------------------------------------------------------
         -3141.45708419                           CCSD T converged.

End of double precision
 SCF energy                 = -3140.66860873
 MP2 energy                 = -3141.45199594
 CCSD correlation energy     =    -0.78847546
 CCSD total energy           = -3141.45708419

 CCSD  T1^2 = 0.0208  T2^2 = 0.2827  Leading amplitudes:

 Amplitude    Orbitals with energies
 -0.0360       7 (A") A                  ->    9 (A") A                   
              -0.4940                          0.0681                     
 -0.0360       7 (A") B                  ->    9 (A") B                   
              -0.4940                          0.0681                     
  0.0308       23 (A') A                 ->    26 (A') A                  
              -0.4981                         -0.0051                     
  0.0308       23 (A') B                 ->    26 (A') B                  
              -0.4981                         -0.0051                     

 Amplitude    Orbitals with energies
 -0.0884       6 (A") A      6 (A") B    ->    9 (A") A      9 (A") B     
              -0.6423       -0.6423            0.0681        0.0681       
  0.0884       6 (A") A      6 (A") B    ->    9 (A") B      9 (A") A     
              -0.6423       -0.6423            0.0681        0.0681       
  0.0884       6 (A") B      6 (A") A    ->    9 (A") A      9 (A") B     
              -0.6423       -0.6423            0.0681        0.0681       
 -0.0884       6 (A") B      6 (A") A    ->    9 (A") B      9 (A") A     
              -0.6423       -0.6423            0.0681        0.0681       

 Computing CCSD intemediates for later calculations in double precision
 Finished.

Running a double precision version
           CCSD Lambda amplitudes will be solved using DIIS.
           Start     Size      MaxIter   EConv     LConv     
           3         7         100       1.00e-07  1.00e-05  
 ------------------------------------------------------------------------------
            Enorm      Ldiff       Comment
 ------------------------------------------------------------------------------
     1     6.10e-02   4.75e-02     
     2     1.45e-02   4.04e-03     
     3     6.29e-03   2.37e-03     
     4     3.94e-03   1.17e-03     Switched to DIIS steps.
     5     1.59e-03   8.31e-04     
     6     8.71e-04   3.65e-04     
     7     2.77e-04   1.48e-04     
     8     1.08e-04   1.28e-05     
     9     4.43e-05   8.75e-07     
    10     2.48e-05   9.39e-08     
    11     1.23e-05   7.77e-07     
    12     5.17e-06   5.57e-07     
    13     2.07e-06   2.52e-08     
    14     8.21e-07   1.03e-07     
    15     4.73e-07   7.11e-08     
    16     2.39e-07   3.97e-08     
    17     1.31e-07   2.73e-08     
    18     5.75e-08   1.70e-08     
 ------------------------------------------------------------------------------
                                   CCSD Lambda converged.

 Computing density matrices in double precision...
           Orbital response amplitudes will be solved using DIIS.
           Start     Size      MaxIter   EConv     LConv     
           3         7         100       1.00e-06  1.00e-06  
 ------------------------------------------------------------------------------
            Enorm      Ldiff       Comment
 ------------------------------------------------------------------------------
     1     1.17e-01   3.21e-03     
     2     1.55e-01   3.02e-02     
     3     2.49e-01   5.68e-02     
     4     1.68e-02   1.26e-01     Switched to DIIS steps.
     5     3.86e-03   1.43e-03     
     6     1.26e-03   3.29e-04     
     7     6.08e-04   3.52e-05     
     8     2.70e-04   9.24e-05     
     9     4.47e-05   4.82e-06     
    10     1.34e-05   5.51e-06     
    11     5.64e-06   3.89e-07     
    12     2.19e-06   2.56e-07     
    13     1.29e-06   7.42e-08     
    14     3.42e-07   1.52e-08     
 ------------------------------------------------------------------------------
                                   Orbital response converged.

 Computing density matrices... Done.
 CCSD calculation:   CPU 540.37 s  wall 243.75 s

Current path: /canmo/ccsd/grad/
/g1_bb_aa
/g1_bb_bb
/g1_o1o1
/g1_o1o2
/g1_o1v1
/g1_o2v1
/g1_v1v1
/g1p_bb_aa
/g1p_bb_bb
/g1s_bb_aa
/g1s_bb_bb
/g2_o1o1o1o1
/g2_o1o1o1v1
/g2_o1o1v1v1
/g2_o1v1o1v1
/g2_o1v1v1v1
/g2_v1v1v1v1
/w_bb_aa
/w_bb_bb
 Transferring MO TPDM to AO TPDM
 Transferring g2_o1o1o1o1
 Transferring g2_o1o1o1v1
 Transferring g2_o1o1v1v1
 Transferring g2_o1v1o1v1
 Transferring g2_o1v1v1v1
 Transferring g2_v1v1v1v1
 Adding separable TPDM
 Computing TPDM gradient
 --------------------------------------------------------
 2e gradient
  Atom          X               Y               Z
 --------------------------------------------------------
    1        -34.264497       15.603435       -0.000000  
    2         -7.335176      -18.601476       -0.000000  
    3         19.472627      -10.810577        0.000000  
    4         22.127045       13.808618       -0.000000  
 --------------------------------------------------------
 --------------------------------------------------------
 Final gradient
  Atom          X               Y               Z
 --------------------------------------------------------
    1        -34.264497       15.603435       -0.000000  
    2         -7.335176      -18.601476       -0.000000  
    3         19.472627      -10.810577        0.000000  
    4         22.127045       13.808618       -0.000000  
 --------------------------------------------------------
 Analytic gradient from two-electron contribution:   CPU 606.72 s  wall 304.49 s

 Total ccman2 time:   CPU 1188.10 s  wall 591.49 s


 --------------------------------------------------------------
             Orbital Energies (a.u.) and Symmetries
 --------------------------------------------------------------

 Alpha MOs, Restricted
 -- Occupied --                  
-490.07 -104.89  -65.21  -58.57  -58.56  -15.75  -15.74  -10.62
  1 A'    2 A'    3 A'    4 A'    5 A'    6 A'    7 A'    8 A'                 
 -9.885  -8.085  -8.081  -7.500  -7.488 -58.564  -8.081  -7.489
  9 A'   10 A'   11 A'   12 A'   13 A'    1 A"    2 A"    3 A"                 
 -3.240  -3.235  -3.221  -1.465  -1.150  -1.057  -0.847  -0.695
 14 A'   15 A'   16 A'   17 A'   18 A'   19 A'   20 A'   21 A'                 
 -0.674  -0.498  -0.453  -0.413  -3.235  -3.221  -0.642  -0.494
 22 A'   23 A'   24 A'   25 A'    4 A"    5 A"    6 A"    7 A"                 
 -0.447
  8 A"                                                                         
 -- Virtual --                   
 -0.005   0.081   0.086   0.104   0.107   0.133   0.177   0.188
 26 A'   27 A'   28 A'   29 A'   30 A'   31 A'   32 A'   33 A'                 
  0.201   0.236   0.246   0.305   0.320   0.379   0.523   0.525
 34 A'   35 A'   36 A'   37 A'   38 A'   39 A'   40 A'   41 A'                 
  0.557   0.562   0.647   0.725   0.773   0.802   0.958   0.982
 42 A'   43 A'   44 A'   45 A'   46 A'   47 A'   48 A'   49 A'                 
  1.008   1.060   1.077   1.148   1.179   1.287   1.315   1.362
 50 A'   51 A'   52 A'   53 A'   54 A'   55 A'   56 A'   57 A'                 
  1.573   1.964   2.136   2.291   2.376   2.604   2.674   2.719
 58 A'   59 A'   60 A'   61 A'   62 A'   63 A'   64 A'   65 A'                 
  2.871   3.202   3.387   4.132   4.400   4.498   4.535   4.616
 66 A'   67 A'   68 A'   69 A'   70 A'   71 A'   72 A'   73 A'                 
  4.860   5.205   7.147   8.201   8.277  10.298  26.740  27.091
 74 A'   75 A'   76 A'   77 A'   78 A'   79 A'   80 A'   81 A'                 
 36.524  37.135  49.424 219.138 293.876 293.9791028.359   0.068
 82 A'   83 A'   84 A'   85 A'   86 A'   87 A'   88 A'    9 A"                 
  0.103   0.136   0.201   0.273   0.540   0.592   0.743   0.757
 10 A"   11 A"   12 A"   13 A"   14 A"   15 A"   16 A"   17 A"                 
  0.908   1.024   1.108   1.202   1.893   2.002   2.255   2.412
 18 A"   19 A"   20 A"   21 A"   22 A"   23 A"   24 A"   25 A"                 
  2.610   3.044   4.096   4.360   4.514   4.552   8.175  26.614
 26 A"   27 A"   28 A"   29 A"   30 A"   31 A"   32 A"   33 A"                 
293.851
 34 A"                                                                         

 Beta MOs, Restricted
 -- Occupied --                  
-490.07 -104.89  -65.21  -58.57  -58.56  -15.75  -15.74  -10.62
  1 A'    2 A'    3 A'    4 A'    5 A'    6 A'    7 A'    8 A'                 
 -9.885  -8.085  -8.081  -7.500  -7.488 -58.564  -8.081  -7.489
  9 A'   10 A'   11 A'   12 A'   13 A'    1 A"    2 A"    3 A"                 
 -3.240  -3.235  -3.221  -1.465  -1.150  -1.057  -0.847  -0.695
 14 A'   15 A'   16 A'   17 A'   18 A'   19 A'   20 A'   21 A'                 
 -0.674  -0.498  -0.453  -0.413  -3.235  -3.221  -0.642  -0.494
 22 A'   23 A'   24 A'   25 A'    4 A"    5 A"    6 A"    7 A"                 
 -0.447
  8 A"                                                                         
 -- Virtual --                   
 -0.005   0.081   0.086   0.104   0.107   0.133   0.177   0.188
 26 A'   27 A'   28 A'   29 A'   30 A'   31 A'   32 A'   33 A'                 
  0.201   0.236   0.246   0.305   0.320   0.379   0.523   0.525
 34 A'   35 A'   36 A'   37 A'   38 A'   39 A'   40 A'   41 A'                 
  0.557   0.562   0.647   0.725   0.773   0.802   0.958   0.982
 42 A'   43 A'   44 A'   45 A'   46 A'   47 A'   48 A'   49 A'                 
  1.008   1.060   1.077   1.148   1.179   1.287   1.315   1.362
 50 A'   51 A'   52 A'   53 A'   54 A'   55 A'   56 A'   57 A'                 
  1.573   1.964   2.136   2.291   2.376   2.604   2.674   2.719
 58 A'   59 A'   60 A'   61 A'   62 A'   63 A'   64 A'   65 A'                 
  2.871   3.202   3.387   4.132   4.400   4.498   4.535   4.616
 66 A'   67 A'   68 A'   69 A'   70 A'   71 A'   72 A'   73 A'                 
  4.860   5.205   7.147   8.201   8.277  10.298  26.740  27.091
 74 A'   75 A'   76 A'   77 A'   78 A'   79 A'   80 A'   81 A'                 
 36.524  37.135  49.424 219.138 293.876 293.9791028.359   0.068
 82 A'   83 A'   84 A'   85 A'   86 A'   87 A'   88 A'    9 A"                 
  0.103   0.136   0.201   0.273   0.540   0.592   0.743   0.757
 10 A"   11 A"   12 A"   13 A"   14 A"   15 A"   16 A"   17 A"                 
  0.908   1.024   1.108   1.202   1.893   2.002   2.255   2.412
 18 A"   19 A"   20 A"   21 A"   22 A"   23 A"   24 A"   25 A"                 
  2.610   3.044   4.096   4.360   4.514   4.552   8.175  26.614
 26 A"   27 A"   28 A"   29 A"   30 A"   31 A"   32 A"   33 A"                 
293.851
 34 A"                                                                         
 --------------------------------------------------------------

          Ground-State Mulliken Net Atomic Charges

     Atom                 Charge (a.u.)
  ----------------------------------------
      1 Br                   -0.056734
      2 N                     0.022015
      3 N                     0.067859
      4 Cl                   -0.033139
  ----------------------------------------
  Sum of atomic charges =    -0.000000

 -----------------------------------------------------------------
                    Cartesian Multipole Moments
 -----------------------------------------------------------------
    Charge (ESU x 10^10)
                 0.0000
    Dipole Moment (Debye)
         X       0.0757      Y      -0.7493      Z       0.0000
       Tot       0.7531
    Quadrupole Moments (Debye-Ang)
        XX     -42.4492     XY      -0.0678     YY     -42.8021
        XZ       0.0000     YZ       0.0000     ZZ     -42.0246
    Octopole Moments (Debye-Ang^2)
       XXX      35.3994    XXY      -9.3918    XYY      10.5674
       YYY     -13.9323    XXZ       0.0000    XYZ      -0.0000
       YYZ       0.0000    XZZ       9.7166    YZZ      -1.1326
       ZZZ       0.0000
    Hexadecapole Moments (Debye-Ang^3)
      XXXX    -577.0921   XXXY       1.8277   XXYY    -117.3307
      XYYY       3.9197   YYYY    -172.7239   XXXZ       0.0000
      XXYZ      -0.0000   XYYZ       0.0000   YYYZ      -0.0000
      XXZZ    -105.8005   XYZZ      -1.4378   YYZZ     -35.2970
      XZZZ       0.0000   YZZZ      -0.0000   ZZZZ     -47.4272
 -----------------------------------------------------------------
 DrvMan completing analytic gradient of the correlated energy
 Correlated dipole moment
            1
    1   0.0297846
    2  -0.2947824
    3   0.0000000
 Energy read as -3141.457084186
 Full Analytical Gradient: (in a.u., or Hartree/Bohr)
             1             2             3             4
    1   -0.00013003    0.00104060   -0.00077119   -0.00013939
    2    0.00024841   -0.00021330    0.00024706   -0.00028217
    3    0.00000000   -0.00000000    0.00000000    0.00000000
 Gradient time:  CPU 0.25 s  wall 3.53 s
 Geometry Optimization Parameters
   NAtoms,    NIC,     NZ,  NCons,   NDum,   NFix, NCnnct, MaxDiis
        4      14       4       0       0       0       0       0

 Cartesian Hessian Update
 Hessian Updated using BFGS Update


** GEOMETRY OPTIMIZATION IN DELOCALIZED INTERNAL COORDINATES **
   Searching for a Minimum

   Optimization Cycle:   5

                       Coordinates (Angstroms)
     ATOM                X               Y               Z
      1  Br        1.2313160234   -0.2186484737    0.0000000000
      2  N        -0.0812883252    1.2763885045    0.0000000000
      3  N        -1.2657854035    1.1023315602    0.0000000000
      4  Cl       -2.0191341718   -0.5339051781    0.0000000000
   Point Group: cs    Number of degrees of freedom:     5


   Energy is  -3141.457084186

 Hessian Updated using BFGS Update

  5 Hessian modes will be used to form the next step
  Hessian Eigenvalues:
     0.086280    0.133593    0.245175    0.448864    0.937474

 Minimum Search - Taking Simple RFO Step
 Searching for Lamda that Minimizes Along All modes
 Value Taken    Lamda =  -0.00000256
 Step Taken.  Stepsize is  0.003652

                             Maximum     Tolerance    Cnvgd?
         Gradient           0.000623      0.000300      NO
         Displacement       0.003230      0.001200      NO
         Energy change     -0.000008      0.000001      NO


 New Cartesian Coordinates Obtained by Inverse Iteration

 Displacement from previous Coordinates is:  0.002506
 ----------------------------------------------------------------
             Standard Nuclear Orientation (Angstroms)
    I     Atom           X                Y                Z
 ----------------------------------------------------------------
    1      Br      1.2316334259    -0.2192165079     0.0000000000
    2      N      -0.0820500332     1.2768194828     0.0000000000
    3      N      -1.2657860222     1.1019749293     0.0000000000
    4      Cl     -2.0186892476    -0.5334114914     0.0000000000
 ----------------------------------------------------------------
 Molecular Point Group                 Cs    NOp =  2
 Largest Abelian Subgroup              Cs    NOp =  2
 Nuclear Repulsion Energy =   287.8289415924 hartrees
 There are       33 alpha and       33 beta electrons
 Applying Cartesian multipole field
    Component          Value
    ---------          -----
     (2,0,0)        1.00000E-11
     (0,2,0)        2.00000E-11
     (0,0,2)       -3.00000E-11
 Nucleus-field energy     =     0.0000000067 hartrees
 Requested basis set is 6-311++G(d,p)
 There are 44 shells and 122 basis functions
 A cutoff of  1.0D-14 yielded    881 shell pairs
 There are      7225 function pairs (      7983 Cartesian)
 Smallest overlap matrix eigenvalue = 1.49E-04
 Guess MOs from SCF MO coefficient file

 -----------------------------------------------------------------------
  General SCF calculation program by
  Eric Jon Sundstrom, Paul Horn, Yuezhi Mao, Dmitri Zuev, Alec White,
  David Stuck, Shaama M.S., Shane Yost, Joonho Lee, David Small,
  Daniel Levine, Susi Lehtola, Hugh Burton, Evgeny Epifanovsky
 -----------------------------------------------------------------------
 Hartree-Fock
 using 4 threads for integral computing
 -------------------------------------------------------
 OpenMP Integral computing Module                
 Release: version 2.0, May 2017, Q-Chem Inc. Pleasanton 
 -------------------------------------------------------
 A restricted SCF calculation will be
 performed using DIIS
 SCF converges when DIIS error is below 1.0e-08
 ---------------------------------------
  Cycle       Energy         DIIS error
 ---------------------------------------
    1   -3140.6686529848      2.63e-05  
    2   -3140.6686545533      8.94e-06  
    3   -3140.6686547540      6.01e-06  
    4   -3140.6686548396      1.75e-06  
    5   -3140.6686548594      8.99e-07  
    6   -3140.6686548656      4.31e-07  
    7   -3140.6686548673      1.44e-07  
    8   -3140.6686548673      6.30e-08  
    9   -3140.6686548673      1.78e-08  
   10   -3140.6686548674      6.15e-09  Convergence criterion met
 ---------------------------------------
 SCF time:   CPU 8.81s  wall 17.00s 
 SCF   energy in the final basis set =    -3140.6686548674
 Total energy in the final basis set =    -3140.6686548674


 ------------------------------------------------------------------------------

   CCMAN2: suite of methods based on coupled cluster
           and equation of motion theories.

   Components:
   * libvmm-1.3-trunk
     by Evgeny Epifanovsky, Ilya Kaliman.
   * libtensor-2.5-trunk
     by Evgeny Epifanovsky, Michael Wormit, Dmitry Zuev, Sam Manzer, 
        Ilya Kaliman.
   * libcc-2.5-trunk
     by Evgeny Epifanovsky, Arik Landau, Tomasz Kus, Kirill Khistyaev, 
        Dmitry Zuev, Prashant Manohar, Xintian Feng, Anna Krylov, 
        Matthew Goldey, Alec White, Thomas Jagau, Kaushik Nanda, 
        Anastasia Gunina, Alexander Kunitsa, Joonho Lee.

   CCMAN original authors:
   Anna I. Krylov, C. David Sherrill, Steven R. Gwaltney,
   Edward F. C. Byrd (2000)
   Sergey V. Levchenko, Lyudmila V. Slipchenko, Tao Wang,
   Ana-Maria C. Cristian (2003)
   Piotr A. Pieniazek, C. Melania Oana, Evgeny Epifanovsky (2007)
   Prashant Manohar (2009)

 ------------------------------------------------------------------------------


 Allocating and initializing 3808MB of RAM...
 Calculation will run on 4 cores.


 Alpha MOs, Restricted
 -- Occupied --                  
-490.07 -104.89  -65.21  -58.57  -58.56  -58.56  -15.75  -15.74
  1 A'    2 A'    3 A'    4 A'    1 A"    5 A'    6 A'    7 A'                 
-10.617  -9.884  -8.086  -8.082  -8.081  -7.500  -7.489  -7.488
  8 A'    9 A'   10 A'    2 A"   11 A'   12 A'    3 A"   13 A'                 
 -3.240  -3.235  -3.234  -3.221  -3.221  -1.465  -1.151  -1.056
 14 A'    4 A"   15 A'    5 A"   16 A'   17 A'   18 A'   19 A'                 
 -0.847  -0.695  -0.674  -0.643  -0.498  -0.494  -0.453  -0.447
 20 A'   21 A'   22 A'    6 A"   23 A'    7 A"   24 A'    8 A"                 
 -0.413
 25 A'                                                                         
 -- Virtual --                   
 -0.005   0.068   0.081   0.086   0.103   0.104   0.107   0.133
 26 A'    9 A"   27 A'   28 A'   10 A"   29 A'   30 A'   31 A'                 
  0.135   0.177   0.188   0.200   0.201   0.236   0.246   0.274
 11 A"   32 A'   33 A'   12 A"   34 A'   35 A'   36 A'   13 A"                 
  0.305   0.320   0.379   0.523   0.525   0.540   0.557   0.562
 37 A'   38 A'   39 A'   40 A'   41 A'   14 A"   42 A'   43 A'                 
  0.591   0.647   0.725   0.743   0.757   0.773   0.802   0.908
 15 A"   44 A'   45 A'   16 A"   17 A"   46 A'   47 A'   18 A"                 
  0.958   0.982   1.008   1.023   1.060   1.077   1.108   1.148
 48 A'   49 A'   50 A'   19 A"   51 A'   52 A'   20 A"   53 A'                 
  1.179   1.202   1.288   1.315   1.362   1.573   1.893   1.964
 54 A'   21 A"   55 A'   56 A'   57 A'   58 A'   22 A"   59 A'                 
  2.002   2.136   2.255   2.291   2.377   2.412   2.604   2.610
 23 A"   60 A'   24 A"   61 A'   62 A'   25 A"   63 A'   26 A"                 
  2.674   2.720   2.871   3.045   3.203   3.388   4.096   4.132
 64 A'   65 A'   66 A'   27 A"   67 A'   68 A'   28 A"   69 A'                 
  4.361   4.401   4.499   4.514   4.535   4.552   4.616   4.860
 29 A"   70 A'   71 A'   30 A"   72 A'   31 A"   73 A'   74 A'                 
  5.204   7.147   8.175   8.202   8.277  10.298  26.614  26.740
 75 A'   76 A'   32 A"   77 A'   78 A'   79 A'   33 A"   80 A'                 
 27.091  36.524  37.137  49.424 219.138 293.851 293.876 293.979
 81 A'   82 A'   83 A'   84 A'   85 A'   34 A"   86 A'   87 A'                 
*******
 88 A'                                                                         

 Beta MOs, Restricted
 -- Occupied --                  
-490.07 -104.89  -65.21  -58.57  -58.56  -58.56  -15.75  -15.74
  1 A'    2 A'    3 A'    4 A'    1 A"    5 A'    6 A'    7 A'                 
-10.617  -9.884  -8.086  -8.082  -8.081  -7.500  -7.489  -7.488
  8 A'    9 A'   10 A'    2 A"   11 A'   12 A'    3 A"   13 A'                 
 -3.240  -3.235  -3.234  -3.221  -3.221  -1.465  -1.151  -1.056
 14 A'    4 A"   15 A'    5 A"   16 A'   17 A'   18 A'   19 A'                 
 -0.847  -0.695  -0.674  -0.643  -0.498  -0.494  -0.453  -0.447
 20 A'   21 A'   22 A'    6 A"   23 A'    7 A"   24 A'    8 A"                 
 -0.413
 25 A'                                                                         
 -- Virtual --                   
 -0.005   0.068   0.081   0.086   0.103   0.104   0.107   0.133
 26 A'    9 A"   27 A'   28 A'   10 A"   29 A'   30 A'   31 A'                 
  0.135   0.177   0.188   0.200   0.201   0.236   0.246   0.274
 11 A"   32 A'   33 A'   12 A"   34 A'   35 A'   36 A'   13 A"                 
  0.305   0.320   0.379   0.523   0.525   0.540   0.557   0.562
 37 A'   38 A'   39 A'   40 A'   41 A'   14 A"   42 A'   43 A'                 
  0.591   0.647   0.725   0.743   0.757   0.773   0.802   0.908
 15 A"   44 A'   45 A'   16 A"   17 A"   46 A'   47 A'   18 A"                 
  0.958   0.982   1.008   1.023   1.060   1.077   1.108   1.148
 48 A'   49 A'   50 A'   19 A"   51 A'   52 A'   20 A"   53 A'                 
  1.179   1.202   1.288   1.315   1.362   1.573   1.893   1.964
 54 A'   21 A"   55 A'   56 A'   57 A'   58 A'   22 A"   59 A'                 
  2.002   2.136   2.255   2.291   2.377   2.412   2.604   2.610
 23 A"   60 A'   24 A"   61 A'   62 A'   25 A"   63 A'   26 A"                 
  2.674   2.720   2.871   3.045   3.203   3.388   4.096   4.132
 64 A'   65 A'   66 A'   27 A"   67 A'   68 A'   28 A"   69 A'                 
  4.361   4.401   4.499   4.514   4.535   4.552   4.616   4.860
 29 A"   70 A'   71 A'   30 A"   72 A'   31 A"   73 A'   74 A'                 
  5.204   7.147   8.175   8.202   8.277  10.298  26.614  26.740
 75 A'   76 A'   32 A"   77 A'   78 A'   79 A'   33 A"   80 A'                 
 27.091  36.524  37.137  49.424 219.138 293.851 293.876 293.979
 81 A'   82 A'   83 A'   84 A'   85 A'   34 A"   86 A'   87 A'                 
*******
 88 A'                                                                         

 Occupation and symmetry of molecular orbitals

 Point group: Cs (2 irreducible representations).

                           A'   A"    All 
 ------------------------------------------
 All molecular orbitals:
  - Alpha                  88   34    122 
  - Beta                   88   34    122 
 ------------------------------------------
 Alpha orbitals:
  - Frozen occupied        13   3     16  
  - Active occupied        12   5     17  
  - Active virtual         63   26    89  
  - Frozen virtual         0    0     0   
 ------------------------------------------
 Beta orbitals:
  - Frozen occupied        13   3     16  
  - Active occupied        12   5     17  
  - Active virtual         63   26    89  
  - Frozen virtual         0    0     0   
 ------------------------------------------

 Import integrals:   CPU 0.00 s  wall 0.00 s

 Import integrals:   CPU 36.67 s  wall 37.44 s

 MP2 amplitudes:   CPU 0.17 s  wall 0.36 s

Running a double precision version
           CCSD T amplitudes will be solved using DIIS.

           Start     Size      MaxIter   EConv     TConv     
           3         7         100       1.00e-07  1.00e-05  
 ------------------------------------------------------------------------------
           Energy (a.u.)   Ediff      Tdiff       Comment
 ------------------------------------------------------------------------------
         -3141.45199066                           
     1   -3141.42466595   2.73e-02   8.05e-01     
     2   -3141.45550435   3.08e-02   1.13e-01     
     3   -3141.45229000   3.21e-03   5.30e-02     
     4   -3141.45558243   3.29e-03   2.07e-02     Switched to DIIS steps.
     5   -3141.45689475   1.31e-03   1.41e-02     
     6   -3141.45701164   1.17e-04   3.52e-03     
     7   -3141.45705667   4.50e-05   2.21e-03     
     8   -3141.45707853   2.19e-05   7.24e-04     
     9   -3141.45708631   7.77e-06   4.26e-04     
    10   -3141.45708582   4.84e-07   1.04e-04     
    11   -3141.45708600   1.74e-07   5.71e-05     
    12   -3141.45708583   1.67e-07   3.83e-05     
    13   -3141.45708586   2.84e-08   1.34e-05     
    14   -3141.45708582   3.58e-08   6.02e-06     
 ------------------------------------------------------------------------------
         -3141.45708582                           CCSD T converged.

End of double precision
 SCF energy                 = -3140.66865487
 MP2 energy                 = -3141.45199066
 CCSD correlation energy     =    -0.78843096
 CCSD total energy           = -3141.45708582

 CCSD  T1^2 = 0.0208  T2^2 = 0.2827  Leading amplitudes:

 Amplitude    Orbitals with energies
  0.0359       7 (A") A                  ->    9 (A") A                   
              -0.4941                          0.0683                     
  0.0359       7 (A") B                  ->    9 (A") B                   
              -0.4941                          0.0683                     
  0.0309       23 (A') A                 ->    26 (A') A                  
              -0.4982                         -0.0052                     
  0.0309       23 (A') B                 ->    26 (A') B                  
              -0.4982                         -0.0052                     

 Amplitude    Orbitals with energies
 -0.0883       25 (A') A     25 (A') B   ->    26 (A') A     26 (A') B    
              -0.4128       -0.4128           -0.0052       -0.0052       
  0.0883       25 (A') A     25 (A') B   ->    26 (A') B     26 (A') A    
              -0.4128       -0.4128           -0.0052       -0.0052       
  0.0883       25 (A') B     25 (A') A   ->    26 (A') A     26 (A') B    
              -0.4128       -0.4128           -0.0052       -0.0052       
 -0.0883       25 (A') B     25 (A') A   ->    26 (A') B     26 (A') A    
              -0.4128       -0.4128           -0.0052       -0.0052       

 Computing CCSD intemediates for later calculations in double precision
 Finished.

Running a double precision version
           CCSD Lambda amplitudes will be solved using DIIS.
           Start     Size      MaxIter   EConv     LConv     
           3         7         100       1.00e-07  1.00e-05  
 ------------------------------------------------------------------------------
            Enorm      Ldiff       Comment
 ------------------------------------------------------------------------------
     1     6.10e-02   4.76e-02     
     2     1.45e-02   4.04e-03     
     3     6.29e-03   2.37e-03     
     4     3.93e-03   1.17e-03     Switched to DIIS steps.
     5     1.59e-03   8.31e-04     
     6     8.70e-04   3.64e-04     
     7     2.77e-04   1.48e-04     
     8     1.09e-04   1.28e-05     
     9     4.44e-05   8.97e-07     
    10     2.49e-05   8.47e-08     
    11     1.23e-05   7.84e-07     
    12     5.17e-06   5.60e-07     
    13     2.07e-06   2.47e-08     
    14     8.23e-07   1.03e-07     
    15     4.75e-07   7.14e-08     
    16     2.41e-07   3.99e-08     
    17     1.32e-07   2.74e-08     
    18     5.80e-08   1.71e-08     
 ------------------------------------------------------------------------------
                                   CCSD Lambda converged.

 Computing density matrices in double precision...
           Orbital response amplitudes will be solved using DIIS.
           Start     Size      MaxIter   EConv     LConv     
           3         7         100       1.00e-06  1.00e-06  
 ------------------------------------------------------------------------------
            Enorm      Ldiff       Comment
 ------------------------------------------------------------------------------
     1     1.17e-01   3.26e-03     
     2     1.55e-01   3.05e-02     
     3     2.50e-01   5.72e-02     
     4     1.69e-02   1.26e-01     Switched to DIIS steps.
     5     3.84e-03   1.44e-03     
     6     1.25e-03   3.26e-04     
     7     6.04e-04   3.58e-05     
     8     2.70e-04   9.20e-05     
     9     4.46e-05   5.23e-06     
    10     1.33e-05   5.51e-06     
    11     5.61e-06   3.89e-07     
    12     2.17e-06   2.54e-07     
    13     1.30e-06   7.40e-08     
    14     3.40e-07   1.35e-08     
 ------------------------------------------------------------------------------
                                   Orbital response converged.

 Computing density matrices... Done.
 CCSD calculation:   CPU 533.17 s  wall 227.11 s

Current path: /canmo/ccsd/grad/
/g1_bb_aa
/g1_bb_bb
/g1_o1o1
/g1_o1o2
/g1_o1v1
/g1_o2v1
/g1_v1v1
/g1p_bb_aa
/g1p_bb_bb
/g1s_bb_aa
/g1s_bb_bb
/g2_o1o1o1o1
/g2_o1o1o1v1
/g2_o1o1v1v1
/g2_o1v1o1v1
/g2_o1v1v1v1
/g2_v1v1v1v1
/w_bb_aa
/w_bb_bb
 Transferring MO TPDM to AO TPDM
 Transferring g2_o1o1o1o1
 Transferring g2_o1o1o1v1
 Transferring g2_o1o1v1v1
 Transferring g2_o1v1o1v1
 Transferring g2_o1v1v1v1
 Transferring g2_v1v1v1v1
 Adding separable TPDM
 Computing TPDM gradient
 --------------------------------------------------------
 2e gradient
  Atom          X               Y               Z
 --------------------------------------------------------
    1        -34.247340       15.585588       -0.000000  
    2         -7.360444      -18.602539        0.000000  
    3         19.477071      -10.800176       -0.000000  
    4         22.130713       13.817127       -0.000000  
 --------------------------------------------------------
 --------------------------------------------------------
 Final gradient
  Atom          X               Y               Z
 --------------------------------------------------------
    1        -34.247340       15.585588       -0.000000  
    2         -7.360444      -18.602539        0.000000  
    3         19.477071      -10.800176       -0.000000  
    4         22.130713       13.817127       -0.000000  
 --------------------------------------------------------
 Analytic gradient from two-electron contribution:   CPU 603.58 s  wall 322.34 s

 Total ccman2 time:   CPU 1177.65 s  wall 595.89 s


 --------------------------------------------------------------
             Orbital Energies (a.u.) and Symmetries
 --------------------------------------------------------------

 Alpha MOs, Restricted
 -- Occupied --                  
-490.07 -104.89  -65.21  -58.57  -58.56  -15.75  -15.74  -10.62
  1 A'    2 A'    3 A'    4 A'    5 A'    6 A'    7 A'    8 A'                 
 -9.884  -8.086  -8.081  -7.500  -7.488 -58.564  -8.082  -7.489
  9 A'   10 A'   11 A'   12 A'   13 A'    1 A"    2 A"    3 A"                 
 -3.240  -3.234  -3.221  -1.465  -1.151  -1.056  -0.847  -0.695
 14 A'   15 A'   16 A'   17 A'   18 A'   19 A'   20 A'   21 A'                 
 -0.674  -0.498  -0.453  -0.413  -3.235  -3.221  -0.643  -0.494
 22 A'   23 A'   24 A'   25 A'    4 A"    5 A"    6 A"    7 A"                 
 -0.447
  8 A"                                                                         
 -- Virtual --                   
 -0.005   0.081   0.086   0.104   0.107   0.133   0.177   0.188
 26 A'   27 A'   28 A'   29 A'   30 A'   31 A'   32 A'   33 A'                 
  0.201   0.236   0.246   0.305   0.320   0.379   0.523   0.525
 34 A'   35 A'   36 A'   37 A'   38 A'   39 A'   40 A'   41 A'                 
  0.557   0.562   0.647   0.725   0.773   0.802   0.958   0.982
 42 A'   43 A'   44 A'   45 A'   46 A'   47 A'   48 A'   49 A'                 
  1.008   1.060   1.077   1.148   1.179   1.288   1.315   1.362
 50 A'   51 A'   52 A'   53 A'   54 A'   55 A'   56 A'   57 A'                 
  1.573   1.964   2.136   2.291   2.377   2.604   2.674   2.720
 58 A'   59 A'   60 A'   61 A'   62 A'   63 A'   64 A'   65 A'                 
  2.871   3.203   3.388   4.132   4.401   4.499   4.535   4.616
 66 A'   67 A'   68 A'   69 A'   70 A'   71 A'   72 A'   73 A'                 
  4.860   5.204   7.147   8.202   8.277  10.298  26.740  27.091
 74 A'   75 A'   76 A'   77 A'   78 A'   79 A'   80 A'   81 A'                 
 36.524  37.137  49.424 219.138 293.876 293.9791028.358   0.068
 82 A'   83 A'   84 A'   85 A'   86 A'   87 A'   88 A'    9 A"                 
  0.103   0.135   0.200   0.274   0.540   0.591   0.743   0.757
 10 A"   11 A"   12 A"   13 A"   14 A"   15 A"   16 A"   17 A"                 
  0.908   1.023   1.108   1.202   1.893   2.002   2.255   2.412
 18 A"   19 A"   20 A"   21 A"   22 A"   23 A"   24 A"   25 A"                 
  2.610   3.045   4.096   4.361   4.514   4.552   8.175  26.614
 26 A"   27 A"   28 A"   29 A"   30 A"   31 A"   32 A"   33 A"                 
293.851
 34 A"                                                                         

 Beta MOs, Restricted
 -- Occupied --                  
-490.07 -104.89  -65.21  -58.57  -58.56  -15.75  -15.74  -10.62
  1 A'    2 A'    3 A'    4 A'    5 A'    6 A'    7 A'    8 A'                 
 -9.884  -8.086  -8.081  -7.500  -7.488 -58.564  -8.082  -7.489
  9 A'   10 A'   11 A'   12 A'   13 A'    1 A"    2 A"    3 A"                 
 -3.240  -3.234  -3.221  -1.465  -1.151  -1.056  -0.847  -0.695
 14 A'   15 A'   16 A'   17 A'   18 A'   19 A'   20 A'   21 A'                 
 -0.674  -0.498  -0.453  -0.413  -3.235  -3.221  -0.643  -0.494
 22 A'   23 A'   24 A'   25 A'    4 A"    5 A"    6 A"    7 A"                 
 -0.447
  8 A"                                                                         
 -- Virtual --                   
 -0.005   0.081   0.086   0.104   0.107   0.133   0.177   0.188
 26 A'   27 A'   28 A'   29 A'   30 A'   31 A'   32 A'   33 A'                 
  0.201   0.236   0.246   0.305   0.320   0.379   0.523   0.525
 34 A'   35 A'   36 A'   37 A'   38 A'   39 A'   40 A'   41 A'                 
  0.557   0.562   0.647   0.725   0.773   0.802   0.958   0.982
 42 A'   43 A'   44 A'   45 A'   46 A'   47 A'   48 A'   49 A'                 
  1.008   1.060   1.077   1.148   1.179   1.288   1.315   1.362
 50 A'   51 A'   52 A'   53 A'   54 A'   55 A'   56 A'   57 A'                 
  1.573   1.964   2.136   2.291   2.377   2.604   2.674   2.720
 58 A'   59 A'   60 A'   61 A'   62 A'   63 A'   64 A'   65 A'                 
  2.871   3.203   3.388   4.132   4.401   4.499   4.535   4.616
 66 A'   67 A'   68 A'   69 A'   70 A'   71 A'   72 A'   73 A'                 
  4.860   5.204   7.147   8.202   8.277  10.298  26.740  27.091
 74 A'   75 A'   76 A'   77 A'   78 A'   79 A'   80 A'   81 A'                 
 36.524  37.137  49.424 219.138 293.876 293.9791028.358   0.068
 82 A'   83 A'   84 A'   85 A'   86 A'   87 A'   88 A'    9 A"                 
  0.103   0.135   0.200   0.274   0.540   0.591   0.743   0.757
 10 A"   11 A"   12 A"   13 A"   14 A"   15 A"   16 A"   17 A"                 
  0.908   1.023   1.108   1.202   1.893   2.002   2.255   2.412
 18 A"   19 A"   20 A"   21 A"   22 A"   23 A"   24 A"   25 A"                 
  2.610   3.045   4.096   4.361   4.514   4.552   8.175  26.614
 26 A"   27 A"   28 A"   29 A"   30 A"   31 A"   32 A"   33 A"                 
293.851
 34 A"                                                                         
 --------------------------------------------------------------

          Ground-State Mulliken Net Atomic Charges

     Atom                 Charge (a.u.)
  ----------------------------------------
      1 Br                   -0.057750
      2 N                     0.022466
      3 N                     0.067851
      4 Cl                   -0.032567
  ----------------------------------------
  Sum of atomic charges =    -0.000000

 -----------------------------------------------------------------
                    Cartesian Multipole Moments
 -----------------------------------------------------------------
    Charge (ESU x 10^10)
                 0.0000
    Dipole Moment (Debye)
         X       0.0608      Y      -0.7476      Z       0.0000
       Tot       0.7500
    Quadrupole Moments (Debye-Ang)
        XX     -42.4422     XY      -0.0629     YY     -42.7963
        XZ       0.0000     YZ       0.0000     ZZ     -42.0244
    Octopole Moments (Debye-Ang^2)
       XXX      35.3022    XXY      -9.3902    XYY      10.5428
       YYY     -13.9094    XXZ       0.0000    XYZ       0.0000
       YYZ      -0.0000    XZZ       9.6947    YZZ      -1.1264
       ZZZ       0.0000
    Hexadecapole Moments (Debye-Ang^3)
      XXXX    -576.9773   XXXY       1.9484   XXYY    -117.3082
      XYYY       4.0223   YYYY    -172.6900   XXXZ      -0.0000
      XXYZ       0.0000   XYYZ       0.0000   YYYZ       0.0000
      XXZZ    -105.7872   XYZZ      -1.4027   YYZZ     -35.2928
      XZZZ       0.0000   YZZZ      -0.0000   ZZZZ     -47.4307
 -----------------------------------------------------------------
 DrvMan completing analytic gradient of the correlated energy
 Correlated dipole moment
            1
    1   0.0239356
    2  -0.2941198
    3   0.0000000
 Energy read as -3141.457085823
 Full Analytical Gradient: (in a.u., or Hartree/Bohr)
             1             2             3             4
    1   -0.00009406    0.00007292    0.00005859   -0.00003745
    2    0.00015230   -0.00021594    0.00016034   -0.00009671
    3   -0.00000000   -0.00000000    0.00000000    0.00000000
 Gradient time:  CPU 0.26 s  wall 1.70 s
 Geometry Optimization Parameters
   NAtoms,    NIC,     NZ,  NCons,   NDum,   NFix, NCnnct, MaxDiis
        4      14       4       0       0       0       0       0

 Cartesian Hessian Update
 Hessian Updated using BFGS Update


** GEOMETRY OPTIMIZATION IN DELOCALIZED INTERNAL COORDINATES **
   Searching for a Minimum

   Optimization Cycle:   6

                       Coordinates (Angstroms)
     ATOM                X               Y               Z
      1  Br        1.2316334259   -0.2192165079    0.0000000000
      2  N        -0.0820500332    1.2768194828    0.0000000000
      3  N        -1.2657860222    1.1019749293    0.0000000000
      4  Cl       -2.0186892476   -0.5334114914    0.0000000000
   Point Group: cs    Number of degrees of freedom:     5


   Energy is  -3141.457085823

 Hessian Updated using BFGS Update

  5 Hessian modes will be used to form the next step
  Hessian Eigenvalues:
     0.080418    0.087519    0.242917    0.455233    1.092243

 Minimum Search - Taking Simple RFO Step
 Searching for Lamda that Minimizes Along All modes
 Value Taken    Lamda =   0.00000000
 Step Taken.  Stepsize is  0.002683

                             Maximum     Tolerance    Cnvgd?
         Gradient           0.000217      0.000300     YES
         Displacement       0.002555      0.001200      NO
         Energy change     -0.000002      0.000001      NO


 New Cartesian Coordinates Obtained by Inverse Iteration

 Displacement from previous Coordinates is:  0.001834
 ----------------------------------------------------------------
             Standard Nuclear Orientation (Angstroms)
    I     Atom           X                Y                Z
 ----------------------------------------------------------------
    1      Br      1.2318918687    -0.2196868406     0.0000000000
    2      N      -0.0824316268     1.2772514860     0.0000000000
    3      N      -1.2659705586     1.1016837094     0.0000000000
    4      Cl     -2.0183815605    -0.5330819418     0.0000000000
 ----------------------------------------------------------------
 Molecular Point Group                 Cs    NOp =  2
 Largest Abelian Subgroup              Cs    NOp =  2
 Nuclear Repulsion Energy =   287.8094287645 hartrees
 There are       33 alpha and       33 beta electrons
 Applying Cartesian multipole field
    Component          Value
    ---------          -----
     (2,0,0)        1.00000E-11
     (0,2,0)        2.00000E-11
     (0,0,2)       -3.00000E-11
 Nucleus-field energy     =     0.0000000067 hartrees
 Requested basis set is 6-311++G(d,p)
 There are 44 shells and 122 basis functions
 A cutoff of  1.0D-14 yielded    881 shell pairs
 There are      7225 function pairs (      7983 Cartesian)
 Smallest overlap matrix eigenvalue = 1.49E-04
 Guess MOs from SCF MO coefficient file

 -----------------------------------------------------------------------
  General SCF calculation program by
  Eric Jon Sundstrom, Paul Horn, Yuezhi Mao, Dmitri Zuev, Alec White,
  David Stuck, Shaama M.S., Shane Yost, Joonho Lee, David Small,
  Daniel Levine, Susi Lehtola, Hugh Burton, Evgeny Epifanovsky
 -----------------------------------------------------------------------
 Hartree-Fock
 using 4 threads for integral computing
 -------------------------------------------------------
 OpenMP Integral computing Module                
 Release: version 2.0, May 2017, Q-Chem Inc. Pleasanton 
 -------------------------------------------------------
 A restricted SCF calculation will be
 performed using DIIS
 SCF converges when DIIS error is below 1.0e-08
 ---------------------------------------
  Cycle       Energy         DIIS error
 ---------------------------------------
    1   -3140.6686490774      1.72e-05  
    2   -3140.6686498310      6.24e-06  
    3   -3140.6686499262      4.44e-06  
    4   -3140.6686499712      1.15e-06  
    5   -3140.6686499821      5.56e-07  
    6   -3140.6686499847      2.42e-07  
    7   -3140.6686499852      6.13e-08  
    8   -3140.6686499852      2.74e-08  
    9   -3140.6686499852      1.21e-08  
   10   -3140.6686499852      4.52e-09  Convergence criterion met
 ---------------------------------------
 SCF time:   CPU 9.02s  wall 8.00s 
 SCF   energy in the final basis set =    -3140.6686499852
 Total energy in the final basis set =    -3140.6686499852


 ------------------------------------------------------------------------------

   CCMAN2: suite of methods based on coupled cluster
           and equation of motion theories.

   Components:
   * libvmm-1.3-trunk
     by Evgeny Epifanovsky, Ilya Kaliman.
   * libtensor-2.5-trunk
     by Evgeny Epifanovsky, Michael Wormit, Dmitry Zuev, Sam Manzer, 
        Ilya Kaliman.
   * libcc-2.5-trunk
     by Evgeny Epifanovsky, Arik Landau, Tomasz Kus, Kirill Khistyaev, 
        Dmitry Zuev, Prashant Manohar, Xintian Feng, Anna Krylov, 
        Matthew Goldey, Alec White, Thomas Jagau, Kaushik Nanda, 
        Anastasia Gunina, Alexander Kunitsa, Joonho Lee.

   CCMAN original authors:
   Anna I. Krylov, C. David Sherrill, Steven R. Gwaltney,
   Edward F. C. Byrd (2000)
   Sergey V. Levchenko, Lyudmila V. Slipchenko, Tao Wang,
   Ana-Maria C. Cristian (2003)
   Piotr A. Pieniazek, C. Melania Oana, Evgeny Epifanovsky (2007)
   Prashant Manohar (2009)

 ------------------------------------------------------------------------------


 Allocating and initializing 3808MB of RAM...
 Calculation will run on 4 cores.


 Alpha MOs, Restricted
 -- Occupied --                  
-490.07 -104.89  -65.21  -58.57  -58.56  -58.56  -15.75  -15.74
  1 A'    2 A'    3 A'    4 A'    1 A"    5 A'    6 A'    7 A'                 
-10.618  -9.884  -8.086  -8.082  -8.082  -7.499  -7.488  -7.488
  8 A'    9 A'   10 A'    2 A"   11 A'   12 A'    3 A"   13 A'                 
 -3.240  -3.235  -3.234  -3.221  -3.221  -1.466  -1.151  -1.056
 14 A'    4 A"   15 A'    5 A"   16 A'   17 A'   18 A'   19 A'                 
 -0.847  -0.695  -0.674  -0.643  -0.498  -0.494  -0.453  -0.446
 20 A'   21 A'   22 A'    6 A"   23 A'    7 A"   24 A'    8 A"                 
 -0.413
 25 A'                                                                         
 -- Virtual --                   
 -0.005   0.068   0.081   0.086   0.103   0.104   0.107   0.133
 26 A'    9 A"   27 A'   28 A'   10 A"   29 A'   30 A'   31 A'                 
  0.135   0.177   0.188   0.200   0.201   0.236   0.246   0.273
 11 A"   32 A'   33 A'   12 A"   34 A'   35 A'   36 A'   13 A"                 
  0.305   0.320   0.379   0.524   0.525   0.540   0.557   0.562
 37 A'   38 A'   39 A'   40 A'   41 A'   14 A"   42 A'   43 A'                 
  0.591   0.647   0.725   0.743   0.757   0.773   0.802   0.908
 15 A"   44 A'   45 A'   16 A"   17 A"   46 A'   47 A'   18 A"                 
  0.958   0.982   1.007   1.023   1.060   1.077   1.108   1.148
 48 A'   49 A'   50 A'   19 A"   51 A'   52 A'   20 A"   53 A'                 
  1.179   1.202   1.288   1.315   1.362   1.573   1.893   1.964
 54 A'   21 A"   55 A'   56 A'   57 A'   58 A'   22 A"   59 A'                 
  2.002   2.135   2.255   2.291   2.377   2.412   2.604   2.610
 23 A"   60 A'   24 A"   61 A'   62 A'   25 A"   63 A'   26 A"                 
  2.674   2.720   2.871   3.045   3.203   3.388   4.096   4.132
 64 A'   65 A'   66 A'   27 A"   67 A'   68 A'   28 A"   69 A'                 
  4.361   4.401   4.499   4.514   4.535   4.552   4.616   4.860
 29 A"   70 A'   71 A'   30 A"   72 A'   31 A"   73 A'   74 A'                 
  5.204   7.147   8.175   8.202   8.277  10.298  26.614  26.740
 75 A'   76 A'   32 A"   77 A'   78 A'   79 A'   33 A"   80 A'                 
 27.090  36.524  37.138  49.424 219.138 293.852 293.876 293.979
 81 A'   82 A'   83 A'   84 A'   85 A'   34 A"   86 A'   87 A'                 
*******
 88 A'                                                                         

 Beta MOs, Restricted
 -- Occupied --                  
-490.07 -104.89  -65.21  -58.57  -58.56  -58.56  -15.75  -15.74
  1 A'    2 A'    3 A'    4 A'    1 A"    5 A'    6 A'    7 A'                 
-10.618  -9.884  -8.086  -8.082  -8.082  -7.499  -7.488  -7.488
  8 A'    9 A'   10 A'    2 A"   11 A'   12 A'    3 A"   13 A'                 
 -3.240  -3.235  -3.234  -3.221  -3.221  -1.466  -1.151  -1.056
 14 A'    4 A"   15 A'    5 A"   16 A'   17 A'   18 A'   19 A'                 
 -0.847  -0.695  -0.674  -0.643  -0.498  -0.494  -0.453  -0.446
 20 A'   21 A'   22 A'    6 A"   23 A'    7 A"   24 A'    8 A"                 
 -0.413
 25 A'                                                                         
 -- Virtual --                   
 -0.005   0.068   0.081   0.086   0.103   0.104   0.107   0.133
 26 A'    9 A"   27 A'   28 A'   10 A"   29 A'   30 A'   31 A'                 
  0.135   0.177   0.188   0.200   0.201   0.236   0.246   0.273
 11 A"   32 A'   33 A'   12 A"   34 A'   35 A'   36 A'   13 A"                 
  0.305   0.320   0.379   0.524   0.525   0.540   0.557   0.562
 37 A'   38 A'   39 A'   40 A'   41 A'   14 A"   42 A'   43 A'                 
  0.591   0.647   0.725   0.743   0.757   0.773   0.802   0.908
 15 A"   44 A'   45 A'   16 A"   17 A"   46 A'   47 A'   18 A"                 
  0.958   0.982   1.007   1.023   1.060   1.077   1.108   1.148
 48 A'   49 A'   50 A'   19 A"   51 A'   52 A'   20 A"   53 A'                 
  1.179   1.202   1.288   1.315   1.362   1.573   1.893   1.964
 54 A'   21 A"   55 A'   56 A'   57 A'   58 A'   22 A"   59 A'                 
  2.002   2.135   2.255   2.291   2.377   2.412   2.604   2.610
 23 A"   60 A'   24 A"   61 A'   62 A'   25 A"   63 A'   26 A"                 
  2.674   2.720   2.871   3.045   3.203   3.388   4.096   4.132
 64 A'   65 A'   66 A'   27 A"   67 A'   68 A'   28 A"   69 A'                 
  4.361   4.401   4.499   4.514   4.535   4.552   4.616   4.860
 29 A"   70 A'   71 A'   30 A"   72 A'   31 A"   73 A'   74 A'                 
  5.204   7.147   8.175   8.202   8.277  10.298  26.614  26.740
 75 A'   76 A'   32 A"   77 A'   78 A'   79 A'   33 A"   80 A'                 
 27.090  36.524  37.138  49.424 219.138 293.852 293.876 293.979
 81 A'   82 A'   83 A'   84 A'   85 A'   34 A"   86 A'   87 A'                 
*******
 88 A'                                                                         

 Occupation and symmetry of molecular orbitals

 Point group: Cs (2 irreducible representations).

                           A'   A"    All 
 ------------------------------------------
 All molecular orbitals:
  - Alpha                  88   34    122 
  - Beta                   88   34    122 
 ------------------------------------------
 Alpha orbitals:
  - Frozen occupied        13   3     16  
  - Active occupied        12   5     17  
  - Active virtual         63   26    89  
  - Frozen virtual         0    0     0   
 ------------------------------------------
 Beta orbitals:
  - Frozen occupied        13   3     16  
  - Active occupied        12   5     17  
  - Active virtual         63   26    89  
  - Frozen virtual         0    0     0   
 ------------------------------------------

 Import integrals:   CPU 0.00 s  wall 0.00 s

 Import integrals:   CPU 36.55 s  wall 30.18 s

 MP2 amplitudes:   CPU 0.16 s  wall 0.30 s

Running a double precision version
           CCSD T amplitudes will be solved using DIIS.

           Start     Size      MaxIter   EConv     TConv     
           3         7         100       1.00e-07  1.00e-05  
 ------------------------------------------------------------------------------
           Energy (a.u.)   Ediff      Tdiff       Comment
 ------------------------------------------------------------------------------
         -3141.45199360                           
     1   -3141.42466687   2.73e-02   8.05e-01     
     2   -3141.45550557   3.08e-02   1.13e-01     
     3   -3141.45229063   3.21e-03   5.30e-02     
     4   -3141.45558315   3.29e-03   2.07e-02     Switched to DIIS steps.
     5   -3141.45689521   1.31e-03   1.41e-02     
     6   -3141.45701204   1.17e-04   3.52e-03     
     7   -3141.45705700   4.50e-05   2.21e-03     
     8   -3141.45707887   2.19e-05   7.24e-04     
     9   -3141.45708666   7.80e-06   4.26e-04     
    10   -3141.45708618   4.86e-07   1.04e-04     
    11   -3141.45708636   1.77e-07   5.71e-05     
    12   -3141.45708619   1.69e-07   3.84e-05     
    13   -3141.45708622   2.85e-08   1.34e-05     
    14   -3141.45708618   3.60e-08   6.02e-06     
 ------------------------------------------------------------------------------
         -3141.45708618                           CCSD T converged.

End of double precision
 SCF energy                 = -3140.66864999
 MP2 energy                 = -3141.45199360
 CCSD correlation energy     =    -0.78843619
 CCSD total energy           = -3141.45708618

 CCSD  T1^2 = 0.0208  T2^2 = 0.2827  Leading amplitudes:

 Amplitude    Orbitals with energies
  0.0359       7 (A") A                  ->    9 (A") A                   
              -0.4942                          0.0683                     
  0.0359       7 (A") B                  ->    9 (A") B                   
              -0.4942                          0.0683                     
  0.0309       23 (A') A                 ->    26 (A') A                  
              -0.4984                         -0.0053                     
  0.0309       23 (A') B                 ->    26 (A') B                  
              -0.4984                         -0.0053                     

 Amplitude    Orbitals with energies
 -0.0885       25 (A') A     25 (A') B   ->    26 (A') A     26 (A') B    
              -0.4128       -0.4128           -0.0053       -0.0053       
  0.0885       25 (A') A     25 (A') B   ->    26 (A') B     26 (A') A    
              -0.4128       -0.4128           -0.0053       -0.0053       
  0.0885       25 (A') B     25 (A') A   ->    26 (A') A     26 (A') B    
              -0.4128       -0.4128           -0.0053       -0.0053       
 -0.0885       25 (A') B     25 (A') A   ->    26 (A') B     26 (A') A    
              -0.4128       -0.4128           -0.0053       -0.0053       

 Computing CCSD intemediates for later calculations in double precision
 Finished.

Running a double precision version
           CCSD Lambda amplitudes will be solved using DIIS.
           Start     Size      MaxIter   EConv     LConv     
           3         7         100       1.00e-07  1.00e-05  
 ------------------------------------------------------------------------------
            Enorm      Ldiff       Comment
 ------------------------------------------------------------------------------
     1     6.10e-02   4.76e-02     
     2     1.45e-02   4.04e-03     
     3     6.29e-03   2.38e-03     
     4     3.93e-03   1.17e-03     Switched to DIIS steps.
     5     1.59e-03   8.31e-04     
     6     8.71e-04   3.64e-04     
     7     2.77e-04   1.48e-04     
     8     1.09e-04   1.28e-05     
     9     4.45e-05   9.01e-07     
    10     2.49e-05   8.58e-08     
    11     1.23e-05   7.83e-07     
    12     5.18e-06   5.63e-07     
    13     2.08e-06   2.43e-08     
    14     8.26e-07   1.03e-07     
    15     4.77e-07   7.15e-08     
    16     2.42e-07   4.01e-08     
    17     1.33e-07   2.75e-08     
    18     5.85e-08   1.71e-08     
 ------------------------------------------------------------------------------
                                   CCSD Lambda converged.

 Computing density matrices in double precision...
           Orbital response amplitudes will be solved using DIIS.
           Start     Size      MaxIter   EConv     LConv     
           3         7         100       1.00e-06  1.00e-06  
 ------------------------------------------------------------------------------
            Enorm      Ldiff       Comment
 ------------------------------------------------------------------------------
     1     1.17e-01   3.30e-03     
     2     1.55e-01   3.07e-02     
     3     2.51e-01   5.75e-02     
     4     1.69e-02   1.27e-01     Switched to DIIS steps.
     5     3.82e-03   1.45e-03     
     6     1.24e-03   3.28e-04     
     7     6.00e-04   3.81e-05     
     8     2.72e-04   9.12e-05     
     9     4.45e-05   5.59e-06     
    10     1.33e-05   5.52e-06     
    11     5.59e-06   3.86e-07     
    12     2.15e-06   2.55e-07     
    13     1.31e-06   7.32e-08     
    14     3.40e-07   1.26e-08     
 ------------------------------------------------------------------------------
                                   Orbital response converged.

 Computing density matrices... Done.
 CCSD calculation:   CPU 530.94 s  wall 236.58 s

Current path: /canmo/ccsd/grad/
/g1_bb_aa
/g1_bb_bb
/g1_o1o1
/g1_o1o2
/g1_o1v1
/g1_o2v1
/g1_v1v1
/g1p_bb_aa
/g1p_bb_bb
/g1s_bb_aa
/g1s_bb_bb
/g2_o1o1o1o1
/g2_o1o1o1v1
/g2_o1o1v1v1
/g2_o1v1o1v1
/g2_o1v1v1v1
/g2_v1v1v1v1
/w_bb_aa
/w_bb_bb
 Transferring MO TPDM to AO TPDM
 Transferring g2_o1o1o1o1
 Transferring g2_o1o1o1v1
 Transferring g2_o1o1v1v1
 Transferring g2_o1v1o1v1
 Transferring g2_o1v1v1v1
 Transferring g2_v1v1v1v1
 Adding separable TPDM
 Computing TPDM gradient
 --------------------------------------------------------
 2e gradient
  Atom          X               Y               Z
 --------------------------------------------------------
    1        -34.232717       15.574464        0.000000  
    2         -7.372532      -18.605824       -0.000000  
    3         19.472492      -10.793941        0.000000  
    4         22.132757       13.825301        0.000000  
 --------------------------------------------------------
 --------------------------------------------------------
 Final gradient
  Atom          X               Y               Z
 --------------------------------------------------------
    1        -34.232717       15.574464        0.000000  
    2         -7.372532      -18.605824       -0.000000  
    3         19.472492      -10.793941        0.000000  
    4         22.132757       13.825301        0.000000  
 --------------------------------------------------------
 Analytic gradient from two-electron contribution:   CPU 607.20 s  wall 306.39 s

 Total ccman2 time:   CPU 1178.81 s  wall 582.32 s


 --------------------------------------------------------------
             Orbital Energies (a.u.) and Symmetries
 --------------------------------------------------------------

 Alpha MOs, Restricted
 -- Occupied --                  
-490.07 -104.89  -65.21  -58.57  -58.56  -15.75  -15.74  -10.62
  1 A'    2 A'    3 A'    4 A'    5 A'    6 A'    7 A'    8 A'                 
 -9.884  -8.086  -8.082  -7.499  -7.488 -58.563  -8.082  -7.488
  9 A'   10 A'   11 A'   12 A'   13 A'    1 A"    2 A"    3 A"                 
 -3.240  -3.234  -3.221  -1.466  -1.151  -1.056  -0.847  -0.695
 14 A'   15 A'   16 A'   17 A'   18 A'   19 A'   20 A'   21 A'                 
 -0.674  -0.498  -0.453  -0.413  -3.235  -3.221  -0.643  -0.494
 22 A'   23 A'   24 A'   25 A'    4 A"    5 A"    6 A"    7 A"                 
 -0.446
  8 A"                                                                         
 -- Virtual --                   
 -0.005   0.081   0.086   0.104   0.107   0.133   0.177   0.188
 26 A'   27 A'   28 A'   29 A'   30 A'   31 A'   32 A'   33 A'                 
  0.201   0.236   0.246   0.305   0.320   0.379   0.524   0.525
 34 A'   35 A'   36 A'   37 A'   38 A'   39 A'   40 A'   41 A'                 
  0.557   0.562   0.647   0.725   0.773   0.802   0.958   0.982
 42 A'   43 A'   44 A'   45 A'   46 A'   47 A'   48 A'   49 A'                 
  1.007   1.060   1.077   1.148   1.179   1.288   1.315   1.362
 50 A'   51 A'   52 A'   53 A'   54 A'   55 A'   56 A'   57 A'                 
  1.573   1.964   2.135   2.291   2.377   2.604   2.674   2.720
 58 A'   59 A'   60 A'   61 A'   62 A'   63 A'   64 A'   65 A'                 
  2.871   3.203   3.388   4.132   4.401   4.499   4.535   4.616
 66 A'   67 A'   68 A'   69 A'   70 A'   71 A'   72 A'   73 A'                 
  4.860   5.204   7.147   8.202   8.277  10.298  26.740  27.090
 74 A'   75 A'   76 A'   77 A'   78 A'   79 A'   80 A'   81 A'                 
 36.524  37.138  49.424 219.138 293.876 293.9791028.358   0.068
 82 A'   83 A'   84 A'   85 A'   86 A'   87 A'   88 A'    9 A"                 
  0.103   0.135   0.200   0.273   0.540   0.591   0.743   0.757
 10 A"   11 A"   12 A"   13 A"   14 A"   15 A"   16 A"   17 A"                 
  0.908   1.023   1.108   1.202   1.893   2.002   2.255   2.412
 18 A"   19 A"   20 A"   21 A"   22 A"   23 A"   24 A"   25 A"                 
  2.610   3.045   4.096   4.361   4.514   4.552   8.175  26.614
 26 A"   27 A"   28 A"   29 A"   30 A"   31 A"   32 A"   33 A"                 
293.852
 34 A"                                                                         

 Beta MOs, Restricted
 -- Occupied --                  
-490.07 -104.89  -65.21  -58.57  -58.56  -15.75  -15.74  -10.62
  1 A'    2 A'    3 A'    4 A'    5 A'    6 A'    7 A'    8 A'                 
 -9.884  -8.086  -8.082  -7.499  -7.488 -58.563  -8.082  -7.488
  9 A'   10 A'   11 A'   12 A'   13 A'    1 A"    2 A"    3 A"                 
 -3.240  -3.234  -3.221  -1.466  -1.151  -1.056  -0.847  -0.695
 14 A'   15 A'   16 A'   17 A'   18 A'   19 A'   20 A'   21 A'                 
 -0.674  -0.498  -0.453  -0.413  -3.235  -3.221  -0.643  -0.494
 22 A'   23 A'   24 A'   25 A'    4 A"    5 A"    6 A"    7 A"                 
 -0.446
  8 A"                                                                         
 -- Virtual --                   
 -0.005   0.081   0.086   0.104   0.107   0.133   0.177   0.188
 26 A'   27 A'   28 A'   29 A'   30 A'   31 A'   32 A'   33 A'                 
  0.201   0.236   0.246   0.305   0.320   0.379   0.524   0.525
 34 A'   35 A'   36 A'   37 A'   38 A'   39 A'   40 A'   41 A'                 
  0.557   0.562   0.647   0.725   0.773   0.802   0.958   0.982
 42 A'   43 A'   44 A'   45 A'   46 A'   47 A'   48 A'   49 A'                 
  1.007   1.060   1.077   1.148   1.179   1.288   1.315   1.362
 50 A'   51 A'   52 A'   53 A'   54 A'   55 A'   56 A'   57 A'                 
  1.573   1.964   2.135   2.291   2.377   2.604   2.674   2.720
 58 A'   59 A'   60 A'   61 A'   62 A'   63 A'   64 A'   65 A'                 
  2.871   3.203   3.388   4.132   4.401   4.499   4.535   4.616
 66 A'   67 A'   68 A'   69 A'   70 A'   71 A'   72 A'   73 A'                 
  4.860   5.204   7.147   8.202   8.277  10.298  26.740  27.090
 74 A'   75 A'   76 A'   77 A'   78 A'   79 A'   80 A'   81 A'                 
 36.524  37.138  49.424 219.138 293.876 293.9791028.358   0.068
 82 A'   83 A'   84 A'   85 A'   86 A'   87 A'   88 A'    9 A"                 
  0.103   0.135   0.200   0.273   0.540   0.591   0.743   0.757
 10 A"   11 A"   12 A"   13 A"   14 A"   15 A"   16 A"   17 A"                 
  0.908   1.023   1.108   1.202   1.893   2.002   2.255   2.412
 18 A"   19 A"   20 A"   21 A"   22 A"   23 A"   24 A"   25 A"                 
  2.610   3.045   4.096   4.361   4.514   4.552   8.175  26.614
 26 A"   27 A"   28 A"   29 A"   30 A"   31 A"   32 A"   33 A"                 
293.852
 34 A"                                                                         
 --------------------------------------------------------------

          Ground-State Mulliken Net Atomic Charges

     Atom                 Charge (a.u.)
  ----------------------------------------
      1 Br                   -0.058466
      2 N                     0.022798
      3 N                     0.067720
      4 Cl                   -0.032052
  ----------------------------------------
  Sum of atomic charges =     0.000000

 -----------------------------------------------------------------
                    Cartesian Multipole Moments
 -----------------------------------------------------------------
    Charge (ESU x 10^10)
                -0.0000
    Dipole Moment (Debye)
         X       0.0497      Y      -0.7478      Z      -0.0000
       Tot       0.7495
    Quadrupole Moments (Debye-Ang)
        XX     -42.4354     XY      -0.0577     YY     -42.7938
        XZ       0.0000     YZ      -0.0000     ZZ     -42.0250
    Octopole Moments (Debye-Ang^2)
       XXX      35.2262    XXY      -9.3927    XYY      10.5260
       YYY     -13.8981    XXZ      -0.0000    XYZ      -0.0000
       YYZ      -0.0000    XZZ       9.6786    YZZ      -1.1228
       ZZZ      -0.0000
    Hexadecapole Moments (Debye-Ang^3)
      XXXX    -576.9044   XXXY       2.0460   XXYY    -117.2983
      XYYY       4.1038   YYYY    -172.6908   XXXZ       0.0000
      XXYZ       0.0000   XYYZ       0.0000   YYYZ      -0.0000
      XXZZ    -105.7805   XYZZ      -1.3751   YYZZ     -35.2941
      XZZZ       0.0000   YZZZ       0.0000   ZZZZ     -47.4341
 -----------------------------------------------------------------
 DrvMan completing analytic gradient of the correlated energy
 Correlated dipole moment
            1
    1   0.0195480
    2  -0.2942095
    3  -0.0000000
 Energy read as -3141.457086180
 Full Analytical Gradient: (in a.u., or Hartree/Bohr)
             1             2             3             4
    1   -0.00003503   -0.00010599    0.00013627    0.00000474
    2    0.00004469   -0.00007890    0.00003551   -0.00000130
    3   -0.00000000    0.00000000   -0.00000000   -0.00000000
 Gradient time:  CPU 0.26 s  wall 1.72 s
 Geometry Optimization Parameters
   NAtoms,    NIC,     NZ,  NCons,   NDum,   NFix, NCnnct, MaxDiis
        4      14       4       0       0       0       0       0

 Cartesian Hessian Update
 Hessian Updated using BFGS Update


** GEOMETRY OPTIMIZATION IN DELOCALIZED INTERNAL COORDINATES **
   Searching for a Minimum

   Optimization Cycle:   7

                       Coordinates (Angstroms)
     ATOM                X               Y               Z
      1  Br        1.2318918687   -0.2196868406    0.0000000000
      2  N        -0.0824316268    1.2772514860    0.0000000000
      3  N        -1.2659705586    1.1016837094    0.0000000000
      4  Cl       -2.0183815605   -0.5330819418    0.0000000000
   Point Group: cs    Number of degrees of freedom:     5


   Energy is  -3141.457086180

 Hessian Updated using BFGS Update

  5 Hessian modes will be used to form the next step
  Hessian Eigenvalues:
     0.065631    0.086737    0.242563    0.449494    1.119213

 Minimum Search - Taking Simple RFO Step
 Searching for Lamda that Minimizes Along All modes
 Value Taken    Lamda =   0.00000000
 Step Taken.  Stepsize is  0.000721

                             Maximum     Tolerance    Cnvgd?
         Gradient           0.000126      0.000300     YES
         Displacement       0.000644      0.001200     YES
         Energy change     -0.000000      0.000001     YES


                       Distance Matrix (Angstroms)
             Br(  1)   N (  2)   N (  3)
   N (  2)  1.992052
   N (  3)  2.825834  1.196490
   Cl(  4)  3.265347  2.650511  1.799606

 Final energy is   -3141.4570861798652     


 ******************************
 **  OPTIMIZATION CONVERGED  **
 ******************************

                       Coordinates (Angstroms)
     ATOM                X               Y               Z
      1  Br        1.2318918687   -0.2196868406    0.0000000000
      2  N        -0.0824316268    1.2772514860    0.0000000000
      3  N        -1.2659705586    1.1016837094    0.0000000000
      4  Cl       -2.0183815605   -0.5330819418    0.0000000000

Z-matrix Print:
$molecule
0 1
Br
N  1 1.992052
N  2 1.196490 1 122.845583
Cl 3 1.799606 2 123.152345 1 -0.000000 0
$end


 --------------------------------------------------------------
             Orbital Energies (a.u.) and Symmetries
 --------------------------------------------------------------

 Alpha MOs, Restricted
 -- Occupied --                  
-490.07 -104.89  -65.21  -58.57  -58.56  -15.75  -15.74  -10.62
  1 A'    2 A'    3 A'    4 A'    5 A'    6 A'    7 A'    8 A'                 
 -9.884  -8.086  -8.082  -7.499  -7.488 -58.563  -8.082  -7.488
  9 A'   10 A'   11 A'   12 A'   13 A'    1 A"    2 A"    3 A"                 
 -3.240  -3.234  -3.221  -1.466  -1.151  -1.056  -0.847  -0.695
 14 A'   15 A'   16 A'   17 A'   18 A'   19 A'   20 A'   21 A'                 
 -0.674  -0.498  -0.453  -0.413  -3.235  -3.221  -0.643  -0.494
 22 A'   23 A'   24 A'   25 A'    4 A"    5 A"    6 A"    7 A"                 
 -0.446
  8 A"                                                                         
 -- Virtual --                   
 -0.005   0.081   0.086   0.104   0.107   0.133   0.177   0.188
 26 A'   27 A'   28 A'   29 A'   30 A'   31 A'   32 A'   33 A'                 
  0.201   0.236   0.246   0.305   0.320   0.379   0.524   0.525
 34 A'   35 A'   36 A'   37 A'   38 A'   39 A'   40 A'   41 A'                 
  0.557   0.562   0.647   0.725   0.773   0.802   0.958   0.982
 42 A'   43 A'   44 A'   45 A'   46 A'   47 A'   48 A'   49 A'                 
  1.007   1.060   1.077   1.148   1.179   1.288   1.315   1.362
 50 A'   51 A'   52 A'   53 A'   54 A'   55 A'   56 A'   57 A'                 
  1.573   1.964   2.135   2.291   2.377   2.604   2.674   2.720
 58 A'   59 A'   60 A'   61 A'   62 A'   63 A'   64 A'   65 A'                 
  2.871   3.203   3.388   4.132   4.401   4.499   4.535   4.616
 66 A'   67 A'   68 A'   69 A'   70 A'   71 A'   72 A'   73 A'                 
  4.860   5.204   7.147   8.202   8.277  10.298  26.740  27.090
 74 A'   75 A'   76 A'   77 A'   78 A'   79 A'   80 A'   81 A'                 
 36.524  37.138  49.424 219.138 293.876 293.9791028.358   0.068
 82 A'   83 A'   84 A'   85 A'   86 A'   87 A'   88 A'    9 A"                 
  0.103   0.135   0.200   0.273   0.540   0.591   0.743   0.757
 10 A"   11 A"   12 A"   13 A"   14 A"   15 A"   16 A"   17 A"                 
  0.908   1.023   1.108   1.202   1.893   2.002   2.255   2.412
 18 A"   19 A"   20 A"   21 A"   22 A"   23 A"   24 A"   25 A"                 
  2.610   3.045   4.096   4.361   4.514   4.552   8.175  26.614
 26 A"   27 A"   28 A"   29 A"   30 A"   31 A"   32 A"   33 A"                 
293.852
 34 A"                                                                         

 Beta MOs, Restricted
 -- Occupied --                  
-490.07 -104.89  -65.21  -58.57  -58.56  -15.75  -15.74  -10.62
  1 A'    2 A'    3 A'    4 A'    5 A'    6 A'    7 A'    8 A'                 
 -9.884  -8.086  -8.082  -7.499  -7.488 -58.563  -8.082  -7.488
  9 A'   10 A'   11 A'   12 A'   13 A'    1 A"    2 A"    3 A"                 
 -3.240  -3.234  -3.221  -1.466  -1.151  -1.056  -0.847  -0.695
 14 A'   15 A'   16 A'   17 A'   18 A'   19 A'   20 A'   21 A'                 
 -0.674  -0.498  -0.453  -0.413  -3.235  -3.221  -0.643  -0.494
 22 A'   23 A'   24 A'   25 A'    4 A"    5 A"    6 A"    7 A"                 
 -0.446
  8 A"                                                                         
 -- Virtual --                   
 -0.005   0.081   0.086   0.104   0.107   0.133   0.177   0.188
 26 A'   27 A'   28 A'   29 A'   30 A'   31 A'   32 A'   33 A'                 
  0.201   0.236   0.246   0.305   0.320   0.379   0.524   0.525
 34 A'   35 A'   36 A'   37 A'   38 A'   39 A'   40 A'   41 A'                 
  0.557   0.562   0.647   0.725   0.773   0.802   0.958   0.982
 42 A'   43 A'   44 A'   45 A'   46 A'   47 A'   48 A'   49 A'                 
  1.007   1.060   1.077   1.148   1.179   1.288   1.315   1.362
 50 A'   51 A'   52 A'   53 A'   54 A'   55 A'   56 A'   57 A'                 
  1.573   1.964   2.135   2.291   2.377   2.604   2.674   2.720
 58 A'   59 A'   60 A'   61 A'   62 A'   63 A'   64 A'   65 A'                 
  2.871   3.203   3.388   4.132   4.401   4.499   4.535   4.616
 66 A'   67 A'   68 A'   69 A'   70 A'   71 A'   72 A'   73 A'                 
  4.860   5.204   7.147   8.202   8.277  10.298  26.740  27.090
 74 A'   75 A'   76 A'   77 A'   78 A'   79 A'   80 A'   81 A'                 
 36.524  37.138  49.424 219.138 293.876 293.9791028.358   0.068
 82 A'   83 A'   84 A'   85 A'   86 A'   87 A'   88 A'    9 A"                 
  0.103   0.135   0.200   0.273   0.540   0.591   0.743   0.757
 10 A"   11 A"   12 A"   13 A"   14 A"   15 A"   16 A"   17 A"                 
  0.908   1.023   1.108   1.202   1.893   2.002   2.255   2.412
 18 A"   19 A"   20 A"   21 A"   22 A"   23 A"   24 A"   25 A"                 
  2.610   3.045   4.096   4.361   4.514   4.552   8.175  26.614
 26 A"   27 A"   28 A"   29 A"   30 A"   31 A"   32 A"   33 A"                 
293.852
 34 A"                                                                         
 --------------------------------------------------------------

          Ground-State Mulliken Net Atomic Charges

     Atom                 Charge (a.u.)
  ----------------------------------------
      1 Br                   -0.058466
      2 N                     0.022798
      3 N                     0.067720
      4 Cl                   -0.032052
  ----------------------------------------
  Sum of atomic charges =     0.000000

 -----------------------------------------------------------------
                    Cartesian Multipole Moments
 -----------------------------------------------------------------
    Charge (ESU x 10^10)
                -0.0000
    Dipole Moment (Debye)
         X       0.0497      Y      -0.7478      Z      -0.0000
       Tot       0.7495
    Quadrupole Moments (Debye-Ang)
        XX     -42.4354     XY      -0.0577     YY     -42.7938
        XZ       0.0000     YZ      -0.0000     ZZ     -42.0250
    Octopole Moments (Debye-Ang^2)
       XXX      35.2262    XXY      -9.3927    XYY      10.5260
       YYY     -13.8981    XXZ      -0.0000    XYZ      -0.0000
       YYZ      -0.0000    XZZ       9.6786    YZZ      -1.1228
       ZZZ      -0.0000
    Hexadecapole Moments (Debye-Ang^3)
      XXXX    -576.9044   XXXY       2.0460   XXYY    -117.2983
      XYYY       4.1038   YYYY    -172.6908   XXXZ       0.0000
      XXYZ       0.0000   XYYZ       0.0000   YYYZ      -0.0000
      XXZZ    -105.7805   XYZZ      -1.3751   YYZZ     -35.2941
      XZZZ       0.0000   YZZZ       0.0000   ZZZZ     -47.4341
 -----------------------------------------------------------------
Archival summary:
1\1\TWL01\OPT\ProcedureUnspecified\BasisUnspecified\r1l12\taweetha\ThuNov116:46:342018ThuNov116:46:342018\0\\#,OPT,ProcedureUnspecified,BasisUnspecified,\\0,1\Br\N,1,1.99205\N,2,1.19649,1,122.846\Cl,3,1.79961,2,123.152,1,-0,0\\HF=-3140.66865\\@

 Total job time:  4310.46s(wall), 8361.92s(cpu) 
 Thu Nov  1 16:46:34 2018

        *************************************************************
        *                                                           *
        *  Thank you very much for using Q-Chem.  Have a nice day.  *
        *                                                           *
        *************************************************************


 
User input: 2 of 2 
 
Q-Chem Developer Version!
                  Welcome to Q-Chem
     A Quantum Leap Into The Future Of Chemistry


 Q-Chem 5.1, Q-Chem, Inc., Pleasanton, CA (2018)

 Yihan Shao,  Zhengting Gan,  E. Epifanovsky,  A. T. B. Gilbert,  M. Wormit,  
 J. Kussmann,  A. W. Lange,  A. Behn,  Jia Deng,  Xintian Feng,  D. Ghosh,  
 M. Goldey,  P. R. Horn,  L. D. Jacobson,  I. Kaliman,  T. Kus,  A. Landau,  
 Jie Liu,  E. I. Proynov,  R. M. Richard,  R. P. Steele,  E. J. Sundstrom,  
 H. L. Woodcock III,  P. M. Zimmerman,  D. Zuev,  B. Albrecht,  E. Alguire,  
 S. A. Baeppler,  D. Barton,  Z. Benda,  Y. A. Bernard,  E. J. Berquist,  
 K. B. Bravaya,  H. Burton,  D. Casanova,  Chun-Min Chang,  Yunqing Chen,  
 A. Chien,  K. D. Closser,  M. P. Coons,  S. Coriani,  S. Dasgupta,  
 A. L. Dempwolff,  M. Diedenhofen,  Hainam Do,  R. G. Edgar,  Po-Tung Fang,  
 S. Faraji,  S. Fatehi,  Qingguo Feng,  K. D. Fenk,  J. Fosso-Tande,  
 Qinghui Ge,  A. Ghysels,  G. Gidofalvi,  J. Gomes,  J. Gonthier,  A. Gunina,  
 D. Hait,  M. W. D. Hanson-Heine,  P. H. P. Harbach,  A. W. Hauser,  
 J. E. Herr,  E. G. Hohenstein,  Z. C. Holden,  Kerwin Hui,  B. C. Huynh,  
 T.-C. Jagau,  Hyunjun Ji,  B. Kaduk,  K. Khistyaev,  Jaehoon Kim,  
 P. Klunzinger,  K. Koh,  D. Kosenkov,  L. Koulias,  T. Kowalczyk,  
 C. M. Krauter,  A. Kunitsa,  Ka Un Lao,  A. Laurent,  K. V. Lawler,  
 Joonho Lee,  D. Lefrancois,  S. Lehtola,  D. S. Levine,  Yi-Pei Li,  
 You-Sheng Lin,  Fenglai Liu,  E. Livshits,  A. Luenser,  P. Manohar,  
 E. Mansoor,  S. F. Manzer,  Shan-Ping Mao,  Yuezhi Mao,  N. Mardirossian,  
 A. V. Marenich,  T. Markovich,  L. A. Martinez-Martinez,  S. A. Maurer,  
 N. J. Mayhall,  S. C. McKenzie,  J.-M. Mewes,  A. F. Morrison,  
 J. W. Mullinax,  K. Nanda,  T. S. Nguyen-Beck,  R. Olivares-Amaya,  
 J. A. Parkhill,  T. M. Perrine,  F. Plasser,  P. Pokhilko,  S. Prager,  
 A. Prociuk,  E. Ramos,  D. R. Rehn,  F. Rob,  M. Schneider,  N. Sergueev,  
 S. M. Sharada,  S. Sharma,  D. W. Small,  T. Stauch,  T. Stein,  
 Yu-Chuan Su,  A. J. W. Thom,  A. Tkatchenko,  T. Tsuchimochi,  N. M. Tubman,  
 L. Vogt,  M. L. Vidal,  O. Vydrov,  M. A. Watson,  J. Wenzel,  
 M. de Wergifosse,  T. A. Wesolowski,  A. White,  J. Witte,  A. Yamada,  
 Jun Yang,  K. Yao,  S. Yeganeh,  S. R. Yost,  Zhi-Qiang You,  A. Zech,  
 Igor Ying Zhang,  Xing Zhang,  Yan Zhao,  Ying Zhu,  B. R. Brooks,  
 G. K. L. Chan,  C. J. Cramer,  M. S. Gordon,  W. J. Hehre,  A. Klamt,  
 M. W. Schmidt,  C. D. Sherrill,  D. G. Truhlar,  A. Aspuru-Guzik,  R. Baer,  
 A. T. Bell,  N. A. Besley,  Jeng-Da Chai,  A. E. DePrince, III,  
 R. A. DiStasio Jr.,  A. Dreuw,  B. D. Dunietz,  T. R. Furlani,  
 Chao-Ping Hsu,  Yousung Jung,  Jing Kong,  D. S. Lambrecht,  WanZhen Liang,  
 C. Ochsenfeld,  V. A. Rassolov,  L. V. Slipchenko,  J. E. Subotnik,  
 T. Van Voorhis,  J. M. Herbert,  A. I. Krylov,  P. M. W. Gill,  M. Head-Gordon

 Contributors to earlier versions of Q-Chem not listed above: 
 R. D. Adamson,  B. Austin,  J. Baker,  G. J. O. Beran,  K. Brandhorst,  
 S. T. Brown,  E. F. C. Byrd,  A. K. Chakraborty,  C.-L. Cheng,  
 Siu Hung Chien,  D. M. Chipman,  D. L. Crittenden,  H. Dachsel,  
 R. J. Doerksen,  A. D. Dutoi,  L. Fusti-Molnar,  W. A. Goddard III,  
 A. Golubeva-Zadorozhnaya,  S. R. Gwaltney,  G. Hawkins,  A. Heyden,  
 S. Hirata,  G. Kedziora,  F. J. Keil,  C. Kelley,  Jihan Kim,  R. A. King,  
 R. Z. Khaliullin,  P. P. Korambath,  W. Kurlancheek,  A. M. Lee,  M. S. Lee,  
 S. V. Levchenko,  Ching Yeh Lin,  D. Liotard,  R. C. Lochan,  I. Lotan,  
 P. E. Maslen,  N. Nair,  D. P. O'Neill,  D. Neuhauser,  E. Neuscamman,  
 C. M. Oana,  R. Olson,  B. Peters,  R. Peverati,  P. A. Pieniazek,  
 Y. M. Rhee,  J. Ritchie,  M. A. Rohrdanz,  E. Rosta,  N. J. Russ,  
 H. F. Schaefer III,  N. E. Schultz,  N. Shenvi,  A. C. Simmonett,  A. Sodt,  
 D. Stuck,  K. S. Thanthiriwatte,  V. Vanovschi,  Tao Wang,  A. Warshel,  
 C. F. Williams,  Q. Wu,  X. Xu,  W. Zhang

 Please cite Q-Chem as follows:
 Y. Shao et al., Mol. Phys. 113, 184-215 (2015)
 DOI: 10.1080/00268976.2014.952696

 Q-Chem 5.1.1 for Intel X86 EM64T Linux

 Parts of Q-Chem use Armadillo 8.300.2 (Tropical Shenanigans).
 http://arma.sourceforge.net/

 Q-Chem begins on Thu Nov  1 16:46:37 2018  

Host: 
0

     Scratch files written to /scratch/taweetham/qchem39767//
The previous job contains 0 fragments, simply inherited here
Input Ideriv = 1
Curr. Ideriv = -1
Max.  Ideriv = 1


!!********************************************.
!!******************Warning*******************.
!!Desired Analytical derivatives not available.
!!Finite difference job might take a long time.
!!********************************************.
!!********************************************.


 2-order derivative to be evaluated numerically with 1-order analytical derivatives

Checking the input file for inconsistencies... 	...done.

--------------------------------------------------------------
User input:
--------------------------------------------------------------

$molecule
read
$end

$rem
   MEM_TOTAL	4000
   JOB_TYPE 	FREQUENCY
   BASIS 	6-311++G**
   METHOD	ccsd
   N_FROZEN_CORE      FC
$end


--------------------------------------------------------------
 ----------------------------------------------------------------
             Standard Nuclear Orientation (Angstroms)
    I     Atom           X                Y                Z
 ----------------------------------------------------------------
    1      Br      1.2447831599    -0.1986935245     0.0000000000
    2      N      -0.0928522567     1.2774508100    -0.0000000000
    3      N      -1.2734925845     1.0833455198    -0.0000000000
    4      Cl     -2.0001762770    -0.5630177030     0.0000000000
 ----------------------------------------------------------------
 Molecular Point Group                 Cs    NOp =  2
 Largest Abelian Subgroup              Cs    NOp =  2
 Nuclear Repulsion Energy =   287.8094287645 hartrees
 There are       33 alpha and       33 beta electrons
 Requested basis set is 6-311++G(d,p)
 There are 44 shells and 122 basis functions
 Total memory of 4000MB is distributed as follows: 
   QALLOC including MEM_STATIC uses 192MB
   MEM_STATIC is set to 192MB
   CCMAN JOB total memory use is  3808MB
 Warning: actual memory use might exceed 4000MB

 Total QAlloc Memory Limit    192 MB
 Mega-Array Size       188 MB
 MEM_STATIC part       192 MB

                       Distance Matrix (Angstroms)
             Br(  1)   N (  2)   N (  3)
   N (  2)  1.992052
   N (  3)  2.825834  1.196490
   Cl(  4)  3.265347  2.650511  1.799606

 A cutoff of  1.0D-14 yielded    881 shell pairs
 There are      7225 function pairs (      7983 Cartesian)

 -------------------------------------------------------
 OpenMP Integral Computing Module                       
 Release: version 1.0, May 2013, Q-Chem Inc. Pittsburgh 
 -------------------------------------------------------
 Integral Job Info:
 Integral job number is                      11
 Integral operator is                         1
 short-range coefficients                     0
 long-range coefficients              100000000
 Omega coefficients                           0
 if combine SR and LR in K                    0
 Integral screening is                        0
 Integral computing path is                   2
 max size of driver memory is            800000
 size of driver memory is                593474
 size of scratch memory is             29634545
 max col of scratch BK array               1296
 max len of scratch array in speh3          155
 max len of scratch index in speh4           18
 max int batch size is                      520
 min int batch size is                       52
 fixed nKL is                                45
 max L of basis functions is                  2
 order of int derivative is                   0
 number of shells is                         44
 number of basis is                         128
 number of cartesian basis is               128
 number of contracted shell pairs           881
 number of primitive shell pairs           2568
 maxK2 (contraction) of shell pair           36
 max number of K2 of shell pair               1
 max number of CS2 of shell pair             86
 max number of PS2 of shell pair            204
 mem total for path MDJ                  517022
 -------------------------------------------------------
 Smallest overlap matrix eigenvalue = 1.49E-04
 Guess from superposition of atomic densities
 Warning:  Energy on first SCF cycle will be non-variational
 SAD guess density has 66.000000 electrons

 -----------------------------------------------------------------------
  General SCF calculation program by
  Eric Jon Sundstrom, Paul Horn, Yuezhi Mao, Dmitri Zuev, Alec White,
  David Stuck, Shaama M.S., Shane Yost, Joonho Lee, David Small,
  Daniel Levine, Susi Lehtola, Hugh Burton, Evgeny Epifanovsky
 -----------------------------------------------------------------------
 Hartree-Fock
 using 4 threads for integral computing
 -------------------------------------------------------
 OpenMP Integral computing Module                
 Release: version 2.0, May 2017, Q-Chem Inc. Pleasanton 
 -------------------------------------------------------
 A restricted SCF calculation will be
 performed using DIIS
 SCF converges when DIIS error is below 1.0e-08
 ---------------------------------------
  Cycle       Energy         DIIS error
 ---------------------------------------
    1   -3141.0517844218      4.26e-02  
    2   -3140.5477274472      7.26e-03  
    3   -3140.6003285012      5.98e-03  
    4   -3140.6654012831      7.49e-04  
    5   -3140.6679272865      4.14e-04  
    6   -3140.6685206572      1.25e-04  
    7   -3140.6686389957      3.79e-05  
    8   -3140.6686483373      1.57e-05  
    9   -3140.6686495403      8.88e-06  
   10   -3140.6686499101      2.71e-06  
   11   -3140.6686499762      9.99e-07  
   12   -3140.6686499844      3.17e-07  
   13   -3140.6686499852      8.89e-08  
   14   -3140.6686499852      2.94e-08  
   15   -3140.6686499852      8.13e-09  Convergence criterion met
 ---------------------------------------
 SCF time:   CPU 13.64s  wall 5.00s 
 SCF   energy in the final basis set =    -3140.6686499852
 Total energy in the final basis set =    -3140.6686499852


 ------------------------------------------------------------------------------

   CCMAN2: suite of methods based on coupled cluster
           and equation of motion theories.

   Components:
   * libvmm-1.3-trunk
     by Evgeny Epifanovsky, Ilya Kaliman.
   * libtensor-2.5-trunk
     by Evgeny Epifanovsky, Michael Wormit, Dmitry Zuev, Sam Manzer, 
        Ilya Kaliman.
   * libcc-2.5-trunk
     by Evgeny Epifanovsky, Arik Landau, Tomasz Kus, Kirill Khistyaev, 
        Dmitry Zuev, Prashant Manohar, Xintian Feng, Anna Krylov, 
        Matthew Goldey, Alec White, Thomas Jagau, Kaushik Nanda, 
        Anastasia Gunina, Alexander Kunitsa, Joonho Lee.

   CCMAN original authors:
   Anna I. Krylov, C. David Sherrill, Steven R. Gwaltney,
   Edward F. C. Byrd (2000)
   Sergey V. Levchenko, Lyudmila V. Slipchenko, Tao Wang,
   Ana-Maria C. Cristian (2003)
   Piotr A. Pieniazek, C. Melania Oana, Evgeny Epifanovsky (2007)
   Prashant Manohar (2009)

 ------------------------------------------------------------------------------


 Allocating and initializing 3808MB of RAM...
 Calculation will run on 4 cores.


 Alpha MOs, Restricted
 -- Occupied --                  
-490.07 -104.89  -65.21  -58.57  -58.56  -58.56  -15.75  -15.74
  1 A'    2 A'    3 A'    4 A'    1 A"    5 A'    6 A'    7 A'                 
-10.618  -9.884  -8.086  -8.082  -8.082  -7.499  -7.488  -7.488
  8 A'    9 A'   10 A'    2 A"   11 A'   12 A'    3 A"   13 A'                 
 -3.240  -3.235  -3.234  -3.221  -3.221  -1.466  -1.151  -1.056
 14 A'    4 A"   15 A'    5 A"   16 A'   17 A'   18 A'   19 A'                 
 -0.847  -0.695  -0.674  -0.643  -0.498  -0.494  -0.453  -0.446
 20 A'   21 A'   22 A'    6 A"   23 A'    7 A"   24 A'    8 A"                 
 -0.413
 25 A'                                                                         
 -- Virtual --                   
 -0.005   0.068   0.081   0.086   0.103   0.104   0.107   0.133
 26 A'    9 A"   27 A'   28 A'   10 A"   29 A'   30 A'   31 A'                 
  0.135   0.177   0.188   0.200   0.201   0.236   0.246   0.273
 11 A"   32 A'   33 A'   12 A"   34 A'   35 A'   36 A'   13 A"                 
  0.305   0.320   0.379   0.524   0.525   0.540   0.557   0.562
 37 A'   38 A'   39 A'   40 A'   41 A'   14 A"   42 A'   43 A'                 
  0.591   0.647   0.725   0.743   0.757   0.773   0.802   0.908
 15 A"   44 A'   45 A'   16 A"   17 A"   46 A'   47 A'   18 A"                 
  0.958   0.982   1.007   1.023   1.060   1.077   1.108   1.148
 48 A'   49 A'   50 A'   19 A"   51 A'   52 A'   20 A"   53 A'                 
  1.179   1.202   1.288   1.315   1.362   1.573   1.893   1.964
 54 A'   21 A"   55 A'   56 A'   57 A'   58 A'   22 A"   59 A'                 
  2.002   2.135   2.255   2.291   2.377   2.412   2.604   2.610
 23 A"   60 A'   24 A"   61 A'   62 A'   25 A"   63 A'   26 A"                 
  2.674   2.720   2.871   3.045   3.203   3.388   4.096   4.132
 64 A'   65 A'   66 A'   27 A"   67 A'   68 A'   28 A"   69 A'                 
  4.361   4.401   4.499   4.514   4.535   4.552   4.616   4.860
 29 A"   70 A'   71 A'   30 A"   72 A'   31 A"   73 A'   74 A'                 
  5.204   7.147   8.175   8.202   8.277  10.298  26.614  26.740
 75 A'   76 A'   32 A"   77 A'   78 A'   79 A'   33 A"   80 A'                 
 27.090  36.524  37.138  49.424 219.138 293.852 293.876 293.979
 81 A'   82 A'   83 A'   84 A'   85 A'   34 A"   86 A'   87 A'                 
*******
 88 A'                                                                         

 Beta MOs, Restricted
 -- Occupied --                  
-490.07 -104.89  -65.21  -58.57  -58.56  -58.56  -15.75  -15.74
  1 A'    2 A'    3 A'    4 A'    1 A"    5 A'    6 A'    7 A'                 
-10.618  -9.884  -8.086  -8.082  -8.082  -7.499  -7.488  -7.488
  8 A'    9 A'   10 A'    2 A"   11 A'   12 A'    3 A"   13 A'                 
 -3.240  -3.235  -3.234  -3.221  -3.221  -1.466  -1.151  -1.056
 14 A'    4 A"   15 A'    5 A"   16 A'   17 A'   18 A'   19 A'                 
 -0.847  -0.695  -0.674  -0.643  -0.498  -0.494  -0.453  -0.446
 20 A'   21 A'   22 A'    6 A"   23 A'    7 A"   24 A'    8 A"                 
 -0.413
 25 A'                                                                         
 -- Virtual --                   
 -0.005   0.068   0.081   0.086   0.103   0.104   0.107   0.133
 26 A'    9 A"   27 A'   28 A'   10 A"   29 A'   30 A'   31 A'                 
  0.135   0.177   0.188   0.200   0.201   0.236   0.246   0.273
 11 A"   32 A'   33 A'   12 A"   34 A'   35 A'   36 A'   13 A"                 
  0.305   0.320   0.379   0.524   0.525   0.540   0.557   0.562
 37 A'   38 A'   39 A'   40 A'   41 A'   14 A"   42 A'   43 A'                 
  0.591   0.647   0.725   0.743   0.757   0.773   0.802   0.908
 15 A"   44 A'   45 A'   16 A"   17 A"   46 A'   47 A'   18 A"                 
  0.958   0.982   1.007   1.023   1.060   1.077   1.108   1.148
 48 A'   49 A'   50 A'   19 A"   51 A'   52 A'   20 A"   53 A'                 
  1.179   1.202   1.288   1.315   1.362   1.573   1.893   1.964
 54 A'   21 A"   55 A'   56 A'   57 A'   58 A'   22 A"   59 A'                 
  2.002   2.135   2.255   2.291   2.377   2.412   2.604   2.610
 23 A"   60 A'   24 A"   61 A'   62 A'   25 A"   63 A'   26 A"                 
  2.674   2.720   2.871   3.045   3.203   3.388   4.096   4.132
 64 A'   65 A'   66 A'   27 A"   67 A'   68 A'   28 A"   69 A'                 
  4.361   4.401   4.499   4.514   4.535   4.552   4.616   4.860
 29 A"   70 A'   71 A'   30 A"   72 A'   31 A"   73 A'   74 A'                 
  5.204   7.147   8.175   8.202   8.277  10.298  26.614  26.740
 75 A'   76 A'   32 A"   77 A'   78 A'   79 A'   33 A"   80 A'                 
 27.090  36.524  37.138  49.424 219.138 293.852 293.876 293.979
 81 A'   82 A'   83 A'   84 A'   85 A'   34 A"   86 A'   87 A'                 
*******
 88 A'                                                                         

 Occupation and symmetry of molecular orbitals

 Point group: Cs (2 irreducible representations).

                           A'   A"    All 
 ------------------------------------------
 All molecular orbitals:
  - Alpha                  88   34    122 
  - Beta                   88   34    122 
 ------------------------------------------
 Alpha orbitals:
  - Frozen occupied        13   3     16  
  - Active occupied        12   5     17  
  - Active virtual         63   26    89  
  - Frozen virtual         0    0     0   
 ------------------------------------------
 Beta orbitals:
  - Frozen occupied        13   3     16  
  - Active occupied        12   5     17  
  - Active virtual         63   26    89  
  - Frozen virtual         0    0     0   
 ------------------------------------------

 Import integrals:   CPU 0.00 s  wall 0.00 s

 Import integrals:   CPU 36.40 s  wall 28.92 s

 MP2 amplitudes:   CPU 0.16 s  wall 0.35 s

Running a double precision version
           CCSD T amplitudes will be solved using DIIS.

           Start     Size      MaxIter   EConv     TConv     
           3         7         100       1.00e-07  1.00e-05  
 ------------------------------------------------------------------------------
           Energy (a.u.)   Ediff      Tdiff       Comment
 ------------------------------------------------------------------------------
         -3141.45199360                           
     1   -3141.42466687   2.73e-02   8.05e-01     
     2   -3141.45550557   3.08e-02   1.13e-01     
     3   -3141.45229063   3.21e-03   5.30e-02     
     4   -3141.45558315   3.29e-03   2.07e-02     Switched to DIIS steps.
     5   -3141.45689521   1.31e-03   1.41e-02     
     6   -3141.45701204   1.17e-04   3.52e-03     
     7   -3141.45705700   4.50e-05   2.21e-03     
     8   -3141.45707887   2.19e-05   7.24e-04     
     9   -3141.45708666   7.80e-06   4.26e-04     
    10   -3141.45708618   4.86e-07   1.04e-04     
    11   -3141.45708635   1.77e-07   5.71e-05     
    12   -3141.45708618   1.69e-07   3.84e-05     
    13   -3141.45708621   2.85e-08   1.34e-05     
    14   -3141.45708618   3.60e-08   6.02e-06     
 ------------------------------------------------------------------------------
         -3141.45708618                           CCSD T converged.

End of double precision
 SCF energy                 = -3140.66864999
 MP2 energy                 = -3141.45199360
 CCSD correlation energy     =    -0.78843619
 CCSD total energy           = -3141.45708618

 CCSD  T1^2 = 0.0208  T2^2 = 0.2827  Leading amplitudes:

 Amplitude    Orbitals with energies
 -0.0359       7 (A") A                  ->    9 (A") A                   
              -0.4942                          0.0683                     
 -0.0359       7 (A") B                  ->    9 (A") B                   
              -0.4942                          0.0683                     
  0.0309       23 (A') A                 ->    26 (A') A                  
              -0.4984                         -0.0053                     
  0.0309       23 (A') B                 ->    26 (A') B                  
              -0.4984                         -0.0053                     

 Amplitude    Orbitals with energies
 -0.0885       25 (A') A     25 (A') B   ->    26 (A') A     26 (A') B    
              -0.4128       -0.4128           -0.0053       -0.0053       
  0.0885       25 (A') A     25 (A') B   ->    26 (A') B     26 (A') A    
              -0.4128       -0.4128           -0.0053       -0.0053       
  0.0885       25 (A') B     25 (A') A   ->    26 (A') A     26 (A') B    
              -0.4128       -0.4128           -0.0053       -0.0053       
 -0.0885       25 (A') B     25 (A') A   ->    26 (A') B     26 (A') A    
              -0.4128       -0.4128           -0.0053       -0.0053       

 Computing CCSD intemediates for later calculations in double precision
 Finished.

Running a double precision version
           CCSD Lambda amplitudes will be solved using DIIS.
           Start     Size      MaxIter   EConv     LConv     
           3         7         100       1.00e-07  1.00e-05  
 ------------------------------------------------------------------------------
            Enorm      Ldiff       Comment
 ------------------------------------------------------------------------------
     1     6.10e-02   4.76e-02     
     2     1.45e-02   4.04e-03     
     3     6.29e-03   2.38e-03     
     4     3.93e-03   1.17e-03     Switched to DIIS steps.
     5     1.59e-03   8.31e-04     
     6     8.71e-04   3.64e-04     
     7     2.77e-04   1.48e-04     
     8     1.09e-04   1.28e-05     
     9     4.45e-05   9.01e-07     
    10     2.49e-05   8.58e-08     
    11     1.23e-05   7.83e-07     
    12     5.18e-06   5.63e-07     
    13     2.08e-06   2.43e-08     
    14     8.26e-07   1.03e-07     
    15     4.77e-07   7.15e-08     
    16     2.42e-07   4.01e-08     
    17     1.33e-07   2.75e-08     
    18     5.85e-08   1.71e-08     
 ------------------------------------------------------------------------------
                                   CCSD Lambda converged.

 Computing density matrices in double precision...
           Orbital response amplitudes will be solved using DIIS.
           Start     Size      MaxIter   EConv     LConv     
           3         7         100       1.00e-06  1.00e-06  
 ------------------------------------------------------------------------------
            Enorm      Ldiff       Comment
 ------------------------------------------------------------------------------
     1     1.17e-01   3.30e-03     
     2     1.55e-01   3.07e-02     
     3     2.51e-01   5.75e-02     
     4     1.69e-02   1.27e-01     Switched to DIIS steps.
     5     3.82e-03   1.45e-03     
     6     1.24e-03   3.28e-04     
     7     6.00e-04   3.81e-05     
     8     2.72e-04   9.12e-05     
     9     4.45e-05   5.59e-06     
    10     1.33e-05   5.52e-06     
    11     5.59e-06   3.86e-07     
    12     2.15e-06   2.55e-07     
    13     1.31e-06   7.32e-08     
    14     3.40e-07   1.26e-08     
 ------------------------------------------------------------------------------
                                   Orbital response converged.

 Computing density matrices... Done.
 CCSD calculation:   CPU 540.92 s  wall 240.51 s

Current path: /canmo/ccsd/grad/
/g1_bb_aa
/g1_bb_bb
/g1_o1o1
/g1_o1o2
/g1_o1v1
/g1_o2v1
/g1_v1v1
/g1p_bb_aa
/g1p_bb_bb
/g1s_bb_aa
/g1s_bb_bb
/g2_o1o1o1o1
/g2_o1o1o1v1
/g2_o1o1v1v1
/g2_o1v1o1v1
/g2_o1v1v1v1
/g2_v1v1v1v1
/w_bb_aa
/w_bb_bb
 Transferring MO TPDM to AO TPDM
 Transferring g2_o1o1o1o1
 Transferring g2_o1o1o1v1
 Transferring g2_o1o1v1v1
 Transferring g2_o1v1o1v1
 Transferring g2_o1v1v1v1
 Transferring g2_v1v1v1v1
 Adding separable TPDM
 Computing TPDM gradient
 --------------------------------------------------------
 2e gradient
  Atom          X               Y               Z
 --------------------------------------------------------
    1        -34.472730       15.035747       -0.000000  
    2         -7.079866      -18.719147        0.000000  
    3         19.639355      -10.487268       -0.000000  
    4         21.913241       14.170669       -0.000000  
 --------------------------------------------------------
 --------------------------------------------------------
 Final gradient
  Atom          X               Y               Z
 --------------------------------------------------------
    1        -34.472730       15.035747       -0.000000  
    2         -7.079866      -18.719147        0.000000  
    3         19.639355      -10.487268       -0.000000  
    4         21.913241       14.170669       -0.000000  
 --------------------------------------------------------
 Analytic gradient from two-electron contribution:   CPU 605.86 s  wall 322.67 s

 Total ccman2 time:   CPU 1187.52 s  wall 597.43 s


 --------------------------------------------------------------
             Orbital Energies (a.u.) and Symmetries
 --------------------------------------------------------------

 Alpha MOs, Restricted
 -- Occupied --                  
-490.07 -104.89  -65.21  -58.57  -58.56  -15.75  -15.74  -10.62
  1 A'    2 A'    3 A'    4 A'    5 A'    6 A'    7 A'    8 A'                 
 -9.884  -8.086  -8.082  -7.499  -7.488 -58.563  -8.082  -7.488
  9 A'   10 A'   11 A'   12 A'   13 A'    1 A"    2 A"    3 A"                 
 -3.240  -3.234  -3.221  -1.466  -1.151  -1.056  -0.847  -0.695
 14 A'   15 A'   16 A'   17 A'   18 A'   19 A'   20 A'   21 A'                 
 -0.674  -0.498  -0.453  -0.413  -3.235  -3.221  -0.643  -0.494
 22 A'   23 A'   24 A'   25 A'    4 A"    5 A"    6 A"    7 A"                 
 -0.446
  8 A"                                                                         
 -- Virtual --                   
 -0.005   0.081   0.086   0.104   0.107   0.133   0.177   0.188
 26 A'   27 A'   28 A'   29 A'   30 A'   31 A'   32 A'   33 A'                 
  0.201   0.236   0.246   0.305   0.320   0.379   0.524   0.525
 34 A'   35 A'   36 A'   37 A'   38 A'   39 A'   40 A'   41 A'                 
  0.557   0.562   0.647   0.725   0.773   0.802   0.958   0.982
 42 A'   43 A'   44 A'   45 A'   46 A'   47 A'   48 A'   49 A'                 
  1.007   1.060   1.077   1.148   1.179   1.288   1.315   1.362
 50 A'   51 A'   52 A'   53 A'   54 A'   55 A'   56 A'   57 A'                 
  1.573   1.964   2.135   2.291   2.377   2.604   2.674   2.720
 58 A'   59 A'   60 A'   61 A'   62 A'   63 A'   64 A'   65 A'                 
  2.871   3.203   3.388   4.132   4.401   4.499   4.535   4.616
 66 A'   67 A'   68 A'   69 A'   70 A'   71 A'   72 A'   73 A'                 
  4.860   5.204   7.147   8.202   8.277  10.298  26.740  27.090
 74 A'   75 A'   76 A'   77 A'   78 A'   79 A'   80 A'   81 A'                 
 36.524  37.138  49.424 219.138 293.876 293.9791028.358   0.068
 82 A'   83 A'   84 A'   85 A'   86 A'   87 A'   88 A'    9 A"                 
  0.103   0.135   0.200   0.273   0.540   0.591   0.743   0.757
 10 A"   11 A"   12 A"   13 A"   14 A"   15 A"   16 A"   17 A"                 
  0.908   1.023   1.108   1.202   1.893   2.002   2.255   2.412
 18 A"   19 A"   20 A"   21 A"   22 A"   23 A"   24 A"   25 A"                 
  2.610   3.045   4.096   4.361   4.514   4.552   8.175  26.614
 26 A"   27 A"   28 A"   29 A"   30 A"   31 A"   32 A"   33 A"                 
293.852
 34 A"                                                                         

 Beta MOs, Restricted
 -- Occupied --                  
-490.07 -104.89  -65.21  -58.57  -58.56  -15.75  -15.74  -10.62
  1 A'    2 A'    3 A'    4 A'    5 A'    6 A'    7 A'    8 A'                 
 -9.884  -8.086  -8.082  -7.499  -7.488 -58.563  -8.082  -7.488
  9 A'   10 A'   11 A'   12 A'   13 A'    1 A"    2 A"    3 A"                 
 -3.240  -3.234  -3.221  -1.466  -1.151  -1.056  -0.847  -0.695
 14 A'   15 A'   16 A'   17 A'   18 A'   19 A'   20 A'   21 A'                 
 -0.674  -0.498  -0.453  -0.413  -3.235  -3.221  -0.643  -0.494
 22 A'   23 A'   24 A'   25 A'    4 A"    5 A"    6 A"    7 A"                 
 -0.446
  8 A"                                                                         
 -- Virtual --                   
 -0.005   0.081   0.086   0.104   0.107   0.133   0.177   0.188
 26 A'   27 A'   28 A'   29 A'   30 A'   31 A'   32 A'   33 A'                 
  0.201   0.236   0.246   0.305   0.320   0.379   0.524   0.525
 34 A'   35 A'   36 A'   37 A'   38 A'   39 A'   40 A'   41 A'                 
  0.557   0.562   0.647   0.725   0.773   0.802   0.958   0.982
 42 A'   43 A'   44 A'   45 A'   46 A'   47 A'   48 A'   49 A'                 
  1.007   1.060   1.077   1.148   1.179   1.288   1.315   1.362
 50 A'   51 A'   52 A'   53 A'   54 A'   55 A'   56 A'   57 A'                 
  1.573   1.964   2.135   2.291   2.377   2.604   2.674   2.720
 58 A'   59 A'   60 A'   61 A'   62 A'   63 A'   64 A'   65 A'                 
  2.871   3.203   3.388   4.132   4.401   4.499   4.535   4.616
 66 A'   67 A'   68 A'   69 A'   70 A'   71 A'   72 A'   73 A'                 
  4.860   5.204   7.147   8.202   8.277  10.298  26.740  27.090
 74 A'   75 A'   76 A'   77 A'   78 A'   79 A'   80 A'   81 A'                 
 36.524  37.138  49.424 219.138 293.876 293.9791028.358   0.068
 82 A'   83 A'   84 A'   85 A'   86 A'   87 A'   88 A'    9 A"                 
  0.103   0.135   0.200   0.273   0.540   0.591   0.743   0.757
 10 A"   11 A"   12 A"   13 A"   14 A"   15 A"   16 A"   17 A"                 
  0.908   1.023   1.108   1.202   1.893   2.002   2.255   2.412
 18 A"   19 A"   20 A"   21 A"   22 A"   23 A"   24 A"   25 A"                 
  2.610   3.045   4.096   4.361   4.514   4.552   8.175  26.614
 26 A"   27 A"   28 A"   29 A"   30 A"   31 A"   32 A"   33 A"                 
293.852
 34 A"                                                                         
 --------------------------------------------------------------

          Ground-State Mulliken Net Atomic Charges

     Atom                 Charge (a.u.)
  ----------------------------------------
      1 Br                   -0.058466
      2 N                     0.022798
      3 N                     0.067720
      4 Cl                   -0.032052
  ----------------------------------------
  Sum of atomic charges =     0.000000

 -----------------------------------------------------------------
                    Cartesian Multipole Moments
 -----------------------------------------------------------------
    Charge (ESU x 10^10)
                 0.0000
    Dipole Moment (Debye)
         X       0.0614      Y      -0.7469      Z      -0.0000
       Tot       0.7495
    Quadrupole Moments (Debye-Ang)
        XX     -42.4325     XY      -0.0591     YY     -42.7980
        XZ       0.0000     YZ       0.0000     ZZ     -42.0250
    Octopole Moments (Debye-Ang^2)
       XXX      34.4410    XXY      -9.2368    XYY      10.0381
       YYY     -13.6164    XXZ      -0.0000    XYZ      -0.0000
       YYZ      -0.0000    XZZ       9.2917    YZZ      -1.0402
       ZZZ       0.0000
    Hexadecapole Moments (Debye-Ang^3)
      XXXX    -575.5764   XXXY      -1.6884   XXYY    -117.2077
      XYYY       1.2113   YYYY    -172.6107   XXXZ       0.0000
      XXYZ       0.0000   XYYZ       0.0000   YYYZ       0.0000
      XXZZ    -105.5379   XYZZ      -2.4736   YYZZ     -35.3579
      XZZZ       0.0000   YZZZ       0.0000   ZZZZ     -47.4341
 -----------------------------------------------------------------
 DrvMan completing analytic gradient of the correlated energy
 Correlated dipole moment
            1
    1   0.0241581
    2  -0.2938669
    3  -0.0000000
 Energy read as -3141.457086177
 Full Analytical Gradient: (in a.u., or Hartree/Bohr)
             1             2             3             4
    1   -0.00003575   -0.00010480    0.00013579    0.00000476
    2    0.00004412   -0.00008054    0.00003768   -0.00000127
    3   -0.00000000    0.00000000   -0.00000000    0.00000000
 Gradient time:  CPU 0.23 s  wall 2.08 s
 ######################################################
 ######################################################
 # Starting finite difference calculation for IDERIV  #
 Finite diff step size:  1.88973e-03 a.u.
 ----------------------------------------------------------------
             Standard Nuclear Orientation (Angstroms)
    I     Atom           X                Y                Z
 ----------------------------------------------------------------
    1      Br      1.2457831599    -0.1986935245     0.0000000000
    2      N      -0.0928522567     1.2774508100    -0.0000000000
    3      N      -1.2734925845     1.0833455198    -0.0000000000
    4      Cl     -2.0001762770    -0.5630177030     0.0000000000
 ----------------------------------------------------------------
 Nuclear Repulsion Energy =   287.7436921171 hartrees
 There are       33 alpha and       33 beta electrons

                       Distance Matrix (Angstroms)
             Br(  1)   N (  2)   N (  3)
   N (  2)  1.992723
   N (  3)  2.826725  1.196490
   Cl(  4)  3.266341  2.650511  1.799606

 Requested basis set is 6-311++G(d,p)
 There are 44 shells and 122 basis functions
 A cutoff of  1.0D-14 yielded    881 shell pairs
 There are      7225 function pairs (      7983 Cartesian)
 Smallest overlap matrix eigenvalue = 1.49E-04
 Guess MOs from SCF MO coefficient file

 -----------------------------------------------------------------------
  General SCF calculation program by
  Eric Jon Sundstrom, Paul Horn, Yuezhi Mao, Dmitri Zuev, Alec White,
  David Stuck, Shaama M.S., Shane Yost, Joonho Lee, David Small,
  Daniel Levine, Susi Lehtola, Hugh Burton, Evgeny Epifanovsky
 -----------------------------------------------------------------------
 Hartree-Fock
 using 4 threads for integral computing
 -------------------------------------------------------
 OpenMP Integral computing Module                
 Release: version 2.0, May 2017, Q-Chem Inc. Pleasanton 
 -------------------------------------------------------
 A restricted SCF calculation will be
 performed using DIIS
 SCF converges when DIIS error is below 1.0e-08
 ---------------------------------------
  Cycle       Energy         DIIS error
 ---------------------------------------
    1   -3140.6686243100      6.85e-06  
    2   -3140.6686244379      2.57e-06  
    3   -3140.6686244587      1.65e-06  
    4   -3140.6686244677      6.10e-07  
    5   -3140.6686244710      2.90e-07  
    6   -3140.6686244718      1.30e-07  
    7   -3140.6686244719      4.45e-08  
    8   -3140.6686244719      1.56e-08  
    9   -3140.6686244719      5.27e-09  Convergence criterion met
 ---------------------------------------
 SCF time:   CPU 8.16s  wall 5.00s 
 SCF   energy in the final basis set =    -3140.6686244719
 Total energy in the final basis set =    -3140.6686244719


 ------------------------------------------------------------------------------

   CCMAN2: suite of methods based on coupled cluster
           and equation of motion theories.

   Components:
   * libvmm-1.3-trunk
     by Evgeny Epifanovsky, Ilya Kaliman.
   * libtensor-2.5-trunk
     by Evgeny Epifanovsky, Michael Wormit, Dmitry Zuev, Sam Manzer, 
        Ilya Kaliman.
   * libcc-2.5-trunk
     by Evgeny Epifanovsky, Arik Landau, Tomasz Kus, Kirill Khistyaev, 
        Dmitry Zuev, Prashant Manohar, Xintian Feng, Anna Krylov, 
        Matthew Goldey, Alec White, Thomas Jagau, Kaushik Nanda, 
        Anastasia Gunina, Alexander Kunitsa, Joonho Lee.

   CCMAN original authors:
   Anna I. Krylov, C. David Sherrill, Steven R. Gwaltney,
   Edward F. C. Byrd (2000)
   Sergey V. Levchenko, Lyudmila V. Slipchenko, Tao Wang,
   Ana-Maria C. Cristian (2003)
   Piotr A. Pieniazek, C. Melania Oana, Evgeny Epifanovsky (2007)
   Prashant Manohar (2009)

 ------------------------------------------------------------------------------


 Allocating and initializing 3808MB of RAM...
 Calculation will run on 4 cores.


 Alpha MOs, Restricted
 -- Occupied --                  
-490.07 -104.89  -65.21  -58.57  -58.56  -58.56  -15.75  -15.74
  1 A     2 A     3 A     4 A     5 A     6 A     7 A     8 A                  
-10.618  -9.884  -8.086  -8.082  -8.082  -7.499  -7.488  -7.488
  9 A    10 A    11 A    12 A    13 A    14 A    15 A    16 A                  
 -3.240  -3.235  -3.234  -3.221  -3.221  -1.466  -1.151  -1.056
 17 A    18 A    19 A    20 A    21 A    22 A    23 A    24 A                  
 -0.847  -0.695  -0.674  -0.643  -0.498  -0.494  -0.453  -0.446
 25 A    26 A    27 A    28 A    29 A    30 A    31 A    32 A                  
 -0.413
 33 A                                                                          
 -- Virtual --                   
 -0.005   0.068   0.081   0.086   0.103   0.104   0.106   0.133
 34 A    35 A    36 A    37 A    38 A    39 A    40 A    41 A                  
  0.135   0.177   0.188   0.200   0.201   0.236   0.246   0.273
 42 A    43 A    44 A    45 A    46 A    47 A    48 A    49 A                  
  0.305   0.320   0.379   0.524   0.525   0.540   0.557   0.562
 50 A    51 A    52 A    53 A    54 A    55 A    56 A    57 A                  
  0.591   0.647   0.725   0.743   0.757   0.773   0.802   0.908
 58 A    59 A    60 A    61 A    62 A    63 A    64 A    65 A                  
  0.958   0.982   1.007   1.023   1.060   1.077   1.108   1.148
 66 A    67 A    68 A    69 A    70 A    71 A    72 A    73 A                  
  1.179   1.202   1.288   1.315   1.362   1.573   1.893   1.964
 74 A    75 A    76 A    77 A    78 A    79 A    80 A    81 A                  
  2.002   2.135   2.255   2.291   2.377   2.412   2.604   2.610
 82 A    83 A    84 A    85 A    86 A    87 A    88 A    89 A                  
  2.674   2.720   2.871   3.045   3.203   3.388   4.096   4.132
 90 A    91 A    92 A    93 A    94 A    95 A    96 A    97 A                  
  4.361   4.401   4.499   4.514   4.535   4.552   4.616   4.859
 98 A    99 A   100 A   101 A   102 A   103 A   104 A   105 A                  
  5.204   7.147   8.175   8.202   8.277  10.298  26.614  26.740
106 A   107 A   108 A   109 A   110 A   111 A   112 A   113 A                  
 27.090  36.524  37.138  49.424 219.138 293.852 293.876 293.979
114 A   115 A   116 A   117 A   118 A   119 A   120 A   121 A                  
*******
122 A                                                                          

 Beta MOs, Restricted
 -- Occupied --                  
-490.07 -104.89  -65.21  -58.57  -58.56  -58.56  -15.75  -15.74
  1 A     2 A     3 A     4 A     5 A     6 A     7 A     8 A                  
-10.618  -9.884  -8.086  -8.082  -8.082  -7.499  -7.488  -7.488
  9 A    10 A    11 A    12 A    13 A    14 A    15 A    16 A                  
 -3.240  -3.235  -3.234  -3.221  -3.221  -1.466  -1.151  -1.056
 17 A    18 A    19 A    20 A    21 A    22 A    23 A    24 A                  
 -0.847  -0.695  -0.674  -0.643  -0.498  -0.494  -0.453  -0.446
 25 A    26 A    27 A    28 A    29 A    30 A    31 A    32 A                  
 -0.413
 33 A                                                                          
 -- Virtual --                   
 -0.005   0.068   0.081   0.086   0.103   0.104   0.106   0.133
 34 A    35 A    36 A    37 A    38 A    39 A    40 A    41 A                  
  0.135   0.177   0.188   0.200   0.201   0.236   0.246   0.273
 42 A    43 A    44 A    45 A    46 A    47 A    48 A    49 A                  
  0.305   0.320   0.379   0.524   0.525   0.540   0.557   0.562
 50 A    51 A    52 A    53 A    54 A    55 A    56 A    57 A                  
  0.591   0.647   0.725   0.743   0.757   0.773   0.802   0.908
 58 A    59 A    60 A    61 A    62 A    63 A    64 A    65 A                  
  0.958   0.982   1.007   1.023   1.060   1.077   1.108   1.148
 66 A    67 A    68 A    69 A    70 A    71 A    72 A    73 A                  
  1.179   1.202   1.288   1.315   1.362   1.573   1.893   1.964
 74 A    75 A    76 A    77 A    78 A    79 A    80 A    81 A                  
  2.002   2.135   2.255   2.291   2.377   2.412   2.604   2.610
 82 A    83 A    84 A    85 A    86 A    87 A    88 A    89 A                  
  2.674   2.720   2.871   3.045   3.203   3.388   4.096   4.132
 90 A    91 A    92 A    93 A    94 A    95 A    96 A    97 A                  
  4.361   4.401   4.499   4.514   4.535   4.552   4.616   4.859
 98 A    99 A   100 A   101 A   102 A   103 A   104 A   105 A                  
  5.204   7.147   8.175   8.202   8.277  10.298  26.614  26.740
106 A   107 A   108 A   109 A   110 A   111 A   112 A   113 A                  
 27.090  36.524  37.138  49.424 219.138 293.852 293.876 293.979
114 A   115 A   116 A   117 A   118 A   119 A   120 A   121 A                  
*******
122 A                                                                          

 Occupation and symmetry of molecular orbitals

 Point group: C1 (1 irreducible representation).

                           A     All 
 -------------------------------------
 All molecular orbitals:
  - Alpha                  122   122 
  - Beta                   122   122 
 -------------------------------------
 Alpha orbitals:
  - Frozen occupied        16    16  
  - Active occupied        17    17  
  - Active virtual         89    89  
  - Frozen virtual         0     0   
 -------------------------------------
 Beta orbitals:
  - Frozen occupied        16    16  
  - Active occupied        17    17  
  - Active virtual         89    89  
  - Frozen virtual         0     0   
 -------------------------------------

 Import integrals:   CPU 0.00 s  wall 0.00 s

 Import integrals:   CPU 40.01 s  wall 29.68 s

 MP2 amplitudes:   CPU 0.18 s  wall 0.36 s

Running a double precision version
           CCSD T amplitudes will be solved using DIIS.

           Start     Size      MaxIter   EConv     TConv     
           3         7         100       1.00e-07  1.00e-05  
 ------------------------------------------------------------------------------
           Energy (a.u.)   Ediff      Tdiff       Comment
 ------------------------------------------------------------------------------
         -3141.45199926                           
     1   -3141.42465727   2.73e-02   8.05e-01     
     2   -3141.45550672   3.08e-02   1.13e-01     
     3   -3141.45228791   3.22e-03   5.30e-02     
     4   -3141.45558231   3.29e-03   2.07e-02     Switched to DIIS steps.
     5   -3141.45689502   1.31e-03   1.41e-02     
     6   -3141.45701192   1.17e-04   3.52e-03     
     7   -3141.45705691   4.50e-05   2.21e-03     
     8   -3141.45707880   2.19e-05   7.25e-04     
     9   -3141.45708662   7.82e-06   4.27e-04     
    10   -3141.45708614   4.89e-07   1.04e-04     
    11   -3141.45708632   1.81e-07   5.72e-05     
    12   -3141.45708615   1.70e-07   3.85e-05     
    13   -3141.45708618   2.87e-08   1.35e-05     
    14   -3141.45708614   3.61e-08   6.04e-06     
 ------------------------------------------------------------------------------
         -3141.45708614                           CCSD T converged.

End of double precision
 SCF energy                 = -3140.66862447
 MP2 energy                 = -3141.45199926
 CCSD correlation energy     =    -0.78846167
 CCSD total energy           = -3141.45708614

 CCSD  T1^2 = 0.0208  T2^2 = 0.2828  Leading amplitudes:

 Amplitude    Orbitals with energies
 -0.0358       30 (A) A                  ->    35 (A) A                   
              -0.4942                          0.0683                     
 -0.0358       30 (A) B                  ->    35 (A) B                   
              -0.4942                          0.0683                     
  0.0309       29 (A) A                  ->    34 (A) A                   
              -0.4984                         -0.0054                     
  0.0309       29 (A) B                  ->    34 (A) B                   
              -0.4984                         -0.0054                     

 Amplitude    Orbitals with energies
 -0.0886       33 (A) A      33 (A) B    ->    34 (A) A      34 (A) B     
              -0.4128       -0.4128           -0.0054       -0.0054       
  0.0886       33 (A) A      33 (A) B    ->    34 (A) B      34 (A) A     
              -0.4128       -0.4128           -0.0054       -0.0054       
  0.0886       33 (A) B      33 (A) A    ->    34 (A) A      34 (A) B     
              -0.4128       -0.4128           -0.0054       -0.0054       
 -0.0886       33 (A) B      33 (A) A    ->    34 (A) B      34 (A) A     
              -0.4128       -0.4128           -0.0054       -0.0054       

 Computing CCSD intemediates for later calculations in double precision
 Finished.

Running a double precision version
           CCSD Lambda amplitudes will be solved using DIIS.
           Start     Size      MaxIter   EConv     LConv     
           3         7         100       1.00e-07  1.00e-05  
 ------------------------------------------------------------------------------
            Enorm      Ldiff       Comment
 ------------------------------------------------------------------------------
     1     6.10e-02   4.76e-02     
     2     1.45e-02   4.04e-03     
     3     6.29e-03   2.38e-03     
     4     3.94e-03   1.17e-03     Switched to DIIS steps.
     5     1.59e-03   8.32e-04     
     6     8.72e-04   3.65e-04     
     7     2.78e-04   1.48e-04     
     8     1.09e-04   1.28e-05     
     9     4.46e-05   9.13e-07     
    10     2.50e-05   8.43e-08     
    11     1.24e-05   7.86e-07     
    12     5.19e-06   5.65e-07     
    13     2.08e-06   2.44e-08     
    14     8.29e-07   1.03e-07     
    15     4.79e-07   7.17e-08     
    16     2.43e-07   4.03e-08     
    17     1.34e-07   2.76e-08     
    18     5.89e-08   1.72e-08     
 ------------------------------------------------------------------------------
                                   CCSD Lambda converged.

 Computing density matrices in double precision...
           Orbital response amplitudes will be solved using DIIS.
           Start     Size      MaxIter   EConv     LConv     
           3         7         100       1.00e-06  1.00e-06  
 ------------------------------------------------------------------------------
            Enorm      Ldiff       Comment
 ------------------------------------------------------------------------------
     1     1.17e-01   3.33e-03     
     2     1.56e-01   3.08e-02     
     3     2.51e-01   5.77e-02     
     4     1.69e-02   1.27e-01     Switched to DIIS steps.
     5     3.81e-03   1.46e-03     
     6     1.24e-03   3.27e-04     
     7     6.00e-04   3.81e-05     
     8     2.72e-04   9.13e-05     
     9     4.45e-05   5.71e-06     
    10     1.33e-05   5.53e-06     
    11     5.58e-06   3.87e-07     
    12     2.15e-06   2.55e-07     
    13     1.31e-06   7.29e-08     
    14     3.40e-07   1.22e-08     
 ------------------------------------------------------------------------------
                                   Orbital response converged.

 Computing density matrices... Done.
 CCSD calculation:   CPU 1706.61 s  wall 1154.89 s

Current path: /canmo/ccsd/grad/
/g1_bb_aa
/g1_bb_bb
/g1_o1o1
/g1_o1o2
/g1_o1v1
/g1_o2v1
/g1_v1v1
/g1p_bb_aa
/g1p_bb_bb
/g1s_bb_aa
/g1s_bb_bb
/g2_o1o1o1o1
/g2_o1o1o1v1
/g2_o1o1v1v1
/g2_o1v1o1v1
/g2_o1v1v1v1
/g2_v1v1v1v1
/w_bb_aa
/w_bb_bb
 Transferring MO TPDM to AO TPDM
 Transferring g2_o1o1o1o1
 Transferring g2_o1o1o1v1
 Transferring g2_o1o1v1v1
 Transferring g2_o1v1o1v1
 Transferring g2_o1v1v1v1
 Transferring g2_v1v1v1v1
 Adding separable TPDM
 Computing TPDM gradient
 --------------------------------------------------------
 2e gradient
  Atom          X               Y               Z
 --------------------------------------------------------
    1        -34.460642       15.021325       -0.000000  
    2         -7.082466      -18.707350       -0.000000  
    3         19.637799      -10.483394        0.000000  
    4         21.905309       14.169419        0.000000  
 --------------------------------------------------------
 --------------------------------------------------------
 Final gradient
  Atom          X               Y               Z
 --------------------------------------------------------
    1        -34.460642       15.021325       -0.000000  
    2         -7.082466      -18.707350       -0.000000  
    3         19.637799      -10.483394        0.000000  
    4         21.905309       14.169419        0.000000  
 --------------------------------------------------------
 Analytic gradient from two-electron contribution:   CPU 732.27 s  wall 344.60 s

 Total ccman2 time:   CPU 2483.10 s  wall 1537.70 s


 --------------------------------------------------------------

                    Orbital Energies (a.u.)
 --------------------------------------------------------------

 Alpha MOs
 -- Occupied --
*******-104.894 -65.205 -58.566 -58.563 -58.563 -15.751 -15.744
-10.618  -9.884  -8.086  -8.082  -8.082  -7.499  -7.488  -7.488
 -3.240  -3.235  -3.234  -3.221  -3.221  -1.466  -1.151  -1.056
 -0.847  -0.695  -0.674  -0.643  -0.498  -0.494  -0.453  -0.446
 -0.413
 -- Virtual --
 -0.005   0.068   0.081   0.086   0.103   0.104   0.106   0.133
  0.135   0.177   0.188   0.200   0.201   0.236   0.246   0.273
  0.305   0.320   0.379   0.524   0.525   0.540   0.557   0.562
  0.591   0.647   0.725   0.743   0.757   0.773   0.802   0.908
  0.958   0.982   1.007   1.023   1.060   1.077   1.108   1.148
  1.179   1.202   1.288   1.315   1.362   1.573   1.893   1.964
  2.002   2.135   2.255   2.291   2.377   2.412   2.604   2.610
  2.674   2.720   2.871   3.045   3.203   3.388   4.096   4.132
  4.361   4.401   4.499   4.514   4.535   4.552   4.616   4.859
  5.204   7.147   8.175   8.202   8.277  10.298  26.614  26.740
 27.090  36.524  37.138  49.424 219.138 293.852 293.876 293.979
*******
 --------------------------------------------------------------

          Ground-State Mulliken Net Atomic Charges

     Atom                 Charge (a.u.)
  ----------------------------------------
      1 Br                   -0.058641
      2 N                     0.022764
      3 N                     0.067865
      4 Cl                   -0.031989
  ----------------------------------------
  Sum of atomic charges =     0.000000

 -----------------------------------------------------------------
                    Cartesian Multipole Moments
 -----------------------------------------------------------------
    Charge (ESU x 10^10)
                -0.0000
    Dipole Moment (Debye)
         X       0.0585      Y      -0.7458      Z      -0.0000
       Tot       0.7481
    Quadrupole Moments (Debye-Ang)
        XX     -42.4295     XY      -0.0597     YY     -42.7973
        XZ       0.0000     YZ      -0.0000     ZZ     -42.0261
    Octopole Moments (Debye-Ang^2)
       XXX      34.3785    XXY      -9.2379    XYY      10.0133
       YYY     -13.6112    XXZ      -0.0000    XYZ       0.0000
       YYZ       0.0000    XZZ       9.2706    YZZ      -1.0401
       ZZZ      -0.0000
    Hexadecapole Moments (Debye-Ang^3)
      XXXX    -575.8148   XXXY      -1.6890   XXYY    -117.2477
      XYYY       1.2227   YYYY    -172.6061   XXXZ       0.0000
      XXYZ      -0.0000   XYYZ      -0.0000   YYYZ      -0.0000
      XXZZ    -105.5852   XYZZ      -2.4698   YYZZ     -35.3586
      XZZZ       0.0000   YZZZ      -0.0000   ZZZZ     -47.4372
 -----------------------------------------------------------------
 DrvMan completing analytic gradient of the correlated energy
 Correlated dipole moment
            1
    1   0.0230054
    2  -0.2934256
    3  -0.0000000
 Energy read as -3141.457086139
 Full Analytical Gradient: (in a.u., or Hartree/Bohr)
             1             2             3             4
    1    0.00007875   -0.00008102    0.00000414   -0.00000188
    2   -0.00001105   -0.00007213    0.00008131    0.00000187
    3   -0.00000000   -0.00000000   -0.00000000    0.00000000
 Gradient time:  CPU 0.38 s  wall 6.57 s
 ----------------------------------------------------------------
             Standard Nuclear Orientation (Angstroms)
    I     Atom           X                Y                Z
 ----------------------------------------------------------------
    1      Br      1.2437831599    -0.1986935245     0.0000000000
    2      N      -0.0928522567     1.2774508100    -0.0000000000
    3      N      -1.2734925845     1.0833455198    -0.0000000000
    4      Cl     -2.0001762770    -0.5630177030     0.0000000000
 ----------------------------------------------------------------
 Nuclear Repulsion Energy =   287.8751968885 hartrees
 There are       33 alpha and       33 beta electrons

                       Distance Matrix (Angstroms)
             Br(  1)   N (  2)   N (  3)
   N (  2)  1.991381
   N (  3)  2.824943  1.196490
   Cl(  4)  3.264354  2.650511  1.799606

 Requested basis set is 6-311++G(d,p)
 There are 44 shells and 122 basis functions
 A cutoff of  1.0D-14 yielded    881 shell pairs
 There are      7225 function pairs (      7983 Cartesian)
 Smallest overlap matrix eigenvalue = 1.49E-04
 Guess MOs from SCF MO coefficient file

 -----------------------------------------------------------------------
  General SCF calculation program by
  Eric Jon Sundstrom, Paul Horn, Yuezhi Mao, Dmitri Zuev, Alec White,
  David Stuck, Shaama M.S., Shane Yost, Joonho Lee, David Small,
  Daniel Levine, Susi Lehtola, Hugh Burton, Evgeny Epifanovsky
 -----------------------------------------------------------------------
 Hartree-Fock
 using 4 threads for integral computing
 -------------------------------------------------------
 OpenMP Integral computing Module                
 Release: version 2.0, May 2017, Q-Chem Inc. Pleasanton 
 -------------------------------------------------------
 A restricted SCF calculation will be
 performed using DIIS
 SCF converges when DIIS error is below 1.0e-08
 ---------------------------------------
  Cycle       Energy         DIIS error
 ---------------------------------------
    1   -3140.6686746033      1.37e-05  
    2   -3140.6686751158      5.14e-06  
    3   -3140.6686751987      3.31e-06  
    4   -3140.6686752350      1.22e-06  
    5   -3140.6686752478      5.80e-07  
    6   -3140.6686752512      2.59e-07  
    7   -3140.6686752518      8.89e-08  
    8   -3140.6686752518      3.11e-08  
    9   -3140.6686752518      1.05e-08  
   10   -3140.6686752518      4.27e-09  Convergence criterion met
 ---------------------------------------
 SCF time:   CPU 9.00s  wall 6.00s 
 SCF   energy in the final basis set =    -3140.6686752518
 Total energy in the final basis set =    -3140.6686752518


 ------------------------------------------------------------------------------

   CCMAN2: suite of methods based on coupled cluster
           and equation of motion theories.

   Components:
   * libvmm-1.3-trunk
     by Evgeny Epifanovsky, Ilya Kaliman.
   * libtensor-2.5-trunk
     by Evgeny Epifanovsky, Michael Wormit, Dmitry Zuev, Sam Manzer, 
        Ilya Kaliman.
   * libcc-2.5-trunk
     by Evgeny Epifanovsky, Arik Landau, Tomasz Kus, Kirill Khistyaev, 
        Dmitry Zuev, Prashant Manohar, Xintian Feng, Anna Krylov, 
        Matthew Goldey, Alec White, Thomas Jagau, Kaushik Nanda, 
        Anastasia Gunina, Alexander Kunitsa, Joonho Lee.

   CCMAN original authors:
   Anna I. Krylov, C. David Sherrill, Steven R. Gwaltney,
   Edward F. C. Byrd (2000)
   Sergey V. Levchenko, Lyudmila V. Slipchenko, Tao Wang,
   Ana-Maria C. Cristian (2003)
   Piotr A. Pieniazek, C. Melania Oana, Evgeny Epifanovsky (2007)
   Prashant Manohar (2009)

 ------------------------------------------------------------------------------


 Allocating and initializing 3808MB of RAM...
 Calculation will run on 4 cores.


 Alpha MOs, Restricted
 -- Occupied --                  
-490.07 -104.89  -65.21  -58.57  -58.56  -58.56  -15.75  -15.74
  1 A     2 A     3 A     4 A     5 A     6 A     7 A     8 A                  
-10.617  -9.884  -8.086  -8.082  -8.082  -7.500  -7.488  -7.488
  9 A    10 A    11 A    12 A    13 A    14 A    15 A    16 A                  
 -3.240  -3.235  -3.234  -3.221  -3.221  -1.466  -1.151  -1.056
 17 A    18 A    19 A    20 A    21 A    22 A    23 A    24 A                  
 -0.847  -0.695  -0.674  -0.643  -0.498  -0.494  -0.453  -0.447
 25 A    26 A    27 A    28 A    29 A    30 A    31 A    32 A                  
 -0.413
 33 A                                                                          
 -- Virtual --                   
 -0.005   0.068   0.081   0.086   0.103   0.104   0.107   0.133
 34 A    35 A    36 A    37 A    38 A    39 A    40 A    41 A                  
  0.135   0.177   0.188   0.200   0.201   0.236   0.246   0.274
 42 A    43 A    44 A    45 A    46 A    47 A    48 A    49 A                  
  0.305   0.320   0.379   0.524   0.525   0.540   0.557   0.562
 50 A    51 A    52 A    53 A    54 A    55 A    56 A    57 A                  
  0.591   0.647   0.724   0.743   0.757   0.773   0.802   0.908
 58 A    59 A    60 A    61 A    62 A    63 A    64 A    65 A                  
  0.958   0.982   1.008   1.023   1.060   1.077   1.108   1.148
 66 A    67 A    68 A    69 A    70 A    71 A    72 A    73 A                  
  1.179   1.202   1.288   1.315   1.362   1.573   1.893   1.964
 74 A    75 A    76 A    77 A    78 A    79 A    80 A    81 A                  
  2.002   2.136   2.255   2.291   2.377   2.412   2.604   2.610
 82 A    83 A    84 A    85 A    86 A    87 A    88 A    89 A                  
  2.674   2.720   2.872   3.045   3.203   3.388   4.096   4.132
 90 A    91 A    92 A    93 A    94 A    95 A    96 A    97 A                  
  4.361   4.401   4.499   4.514   4.535   4.552   4.616   4.860
 98 A    99 A   100 A   101 A   102 A   103 A   104 A   105 A                  
  5.204   7.147   8.175   8.202   8.277  10.298  26.614  26.740
106 A   107 A   108 A   109 A   110 A   111 A   112 A   113 A                  
 27.091  36.524  37.138  49.424 219.138 293.852 293.876 293.979
114 A   115 A   116 A   117 A   118 A   119 A   120 A   121 A                  
*******
122 A                                                                          

 Beta MOs, Restricted
 -- Occupied --                  
-490.07 -104.89  -65.21  -58.57  -58.56  -58.56  -15.75  -15.74
  1 A     2 A     3 A     4 A     5 A     6 A     7 A     8 A                  
-10.617  -9.884  -8.086  -8.082  -8.082  -7.500  -7.488  -7.488
  9 A    10 A    11 A    12 A    13 A    14 A    15 A    16 A                  
 -3.240  -3.235  -3.234  -3.221  -3.221  -1.466  -1.151  -1.056
 17 A    18 A    19 A    20 A    21 A    22 A    23 A    24 A                  
 -0.847  -0.695  -0.674  -0.643  -0.498  -0.494  -0.453  -0.447
 25 A    26 A    27 A    28 A    29 A    30 A    31 A    32 A                  
 -0.413
 33 A                                                                          
 -- Virtual --                   
 -0.005   0.068   0.081   0.086   0.103   0.104   0.107   0.133
 34 A    35 A    36 A    37 A    38 A    39 A    40 A    41 A                  
  0.135   0.177   0.188   0.200   0.201   0.236   0.246   0.274
 42 A    43 A    44 A    45 A    46 A    47 A    48 A    49 A                  
  0.305   0.320   0.379   0.524   0.525   0.540   0.557   0.562
 50 A    51 A    52 A    53 A    54 A    55 A    56 A    57 A                  
  0.591   0.647   0.724   0.743   0.757   0.773   0.802   0.908
 58 A    59 A    60 A    61 A    62 A    63 A    64 A    65 A                  
  0.958   0.982   1.008   1.023   1.060   1.077   1.108   1.148
 66 A    67 A    68 A    69 A    70 A    71 A    72 A    73 A                  
  1.179   1.202   1.288   1.315   1.362   1.573   1.893   1.964
 74 A    75 A    76 A    77 A    78 A    79 A    80 A    81 A                  
  2.002   2.136   2.255   2.291   2.377   2.412   2.604   2.610
 82 A    83 A    84 A    85 A    86 A    87 A    88 A    89 A                  
  2.674   2.720   2.872   3.045   3.203   3.388   4.096   4.132
 90 A    91 A    92 A    93 A    94 A    95 A    96 A    97 A                  
  4.361   4.401   4.499   4.514   4.535   4.552   4.616   4.860
 98 A    99 A   100 A   101 A   102 A   103 A   104 A   105 A                  
  5.204   7.147   8.175   8.202   8.277  10.298  26.614  26.740
106 A   107 A   108 A   109 A   110 A   111 A   112 A   113 A                  
 27.091  36.524  37.138  49.424 219.138 293.852 293.876 293.979
114 A   115 A   116 A   117 A   118 A   119 A   120 A   121 A                  
*******
122 A                                                                          

 Occupation and symmetry of molecular orbitals

 Point group: C1 (1 irreducible representation).

                           A     All 
 -------------------------------------
 All molecular orbitals:
  - Alpha                  122   122 
  - Beta                   122   122 
 -------------------------------------
 Alpha orbitals:
  - Frozen occupied        16    16  
  - Active occupied        17    17  
  - Active virtual         89    89  
  - Frozen virtual         0     0   
 -------------------------------------
 Beta orbitals:
  - Frozen occupied        16    16  
  - Active occupied        17    17  
  - Active virtual         89    89  
  - Frozen virtual         0     0   
 -------------------------------------

 Import integrals:   CPU 0.00 s  wall 0.00 s

 Import integrals:   CPU 40.00 s  wall 33.94 s

 MP2 amplitudes:   CPU 0.18 s  wall 0.37 s

Running a double precision version
           CCSD T amplitudes will be solved using DIIS.

           Start     Size      MaxIter   EConv     TConv     
           3         7         100       1.00e-07  1.00e-05  
 ------------------------------------------------------------------------------
           Energy (a.u.)   Ediff      Tdiff       Comment
 ------------------------------------------------------------------------------
         -3141.45198775                           
     1   -3141.42467624   2.73e-02   8.05e-01     
     2   -3141.45550421   3.08e-02   1.13e-01     
     3   -3141.45229314   3.21e-03   5.30e-02     
     4   -3141.45558378   3.29e-03   2.07e-02     Switched to DIIS steps.
     5   -3141.45689519   1.31e-03   1.41e-02     
     6   -3141.45701194   1.17e-04   3.52e-03     
     7   -3141.45705688   4.49e-05   2.21e-03     
     8   -3141.45707872   2.18e-05   7.23e-04     
     9   -3141.45708649   7.77e-06   4.26e-04     
    10   -3141.45708601   4.83e-07   1.04e-04     
    11   -3141.45708618   1.74e-07   5.70e-05     
    12   -3141.45708601   1.67e-07   3.82e-05     
    13   -3141.45708604   2.82e-08   1.34e-05     
    14   -3141.45708600   3.58e-08   6.01e-06     
 ------------------------------------------------------------------------------
         -3141.45708600                           CCSD T converged.

End of double precision
 SCF energy                 = -3140.66867525
 MP2 energy                 = -3141.45198775
 CCSD correlation energy     =    -0.78841075
 CCSD total energy           = -3141.45708600

 CCSD  T1^2 = 0.0208  T2^2 = 0.2827  Leading amplitudes:

 Amplitude    Orbitals with energies
  0.0359       30 (A) A                  ->    35 (A) A                   
              -0.4942                          0.0683                     
  0.0359       30 (A) B                  ->    35 (A) B                   
              -0.4942                          0.0683                     
  0.0309       29 (A) A                  ->    34 (A) A                   
              -0.4984                         -0.0052                     
  0.0309       29 (A) B                  ->    34 (A) B                   
              -0.4984                         -0.0052                     

 Amplitude    Orbitals with energies
 -0.0883       33 (A) A      33 (A) B    ->    34 (A) A      34 (A) B     
              -0.4128       -0.4128           -0.0052       -0.0052       
  0.0883       33 (A) A      33 (A) B    ->    34 (A) B      34 (A) A     
              -0.4128       -0.4128           -0.0052       -0.0052       
  0.0883       33 (A) B      33 (A) A    ->    34 (A) A      34 (A) B     
              -0.4128       -0.4128           -0.0052       -0.0052       
 -0.0883       33 (A) B      33 (A) A    ->    34 (A) B      34 (A) A     
              -0.4128       -0.4128           -0.0052       -0.0052       

 Computing CCSD intemediates for later calculations in double precision
 Finished.

Running a double precision version
           CCSD Lambda amplitudes will be solved using DIIS.
           Start     Size      MaxIter   EConv     LConv     
           3         7         100       1.00e-07  1.00e-05  
 ------------------------------------------------------------------------------
            Enorm      Ldiff       Comment
 ------------------------------------------------------------------------------
     1     6.10e-02   4.75e-02     
     2     1.45e-02   4.04e-03     
     3     6.29e-03   2.37e-03     
     4     3.93e-03   1.17e-03     Switched to DIIS steps.
     5     1.59e-03   8.31e-04     
     6     8.70e-04   3.64e-04     
     7     2.77e-04   1.48e-04     
     8     1.09e-04   1.28e-05     
     9     4.44e-05   8.90e-07     
    10     2.48e-05   8.73e-08     
    11     1.23e-05   7.80e-07     
    12     5.17e-06   5.61e-07     
    13     2.07e-06   2.43e-08     
    14     8.23e-07   1.03e-07     
    15     4.75e-07   7.12e-08     
    16     2.41e-07   3.99e-08     
    17     1.33e-07   2.74e-08     
    18     5.82e-08   1.71e-08     
 ------------------------------------------------------------------------------
                                   CCSD Lambda converged.

 Computing density matrices in double precision...
           Orbital response amplitudes will be solved using DIIS.
           Start     Size      MaxIter   EConv     LConv     
           3         7         100       1.00e-06  1.00e-06  
 ------------------------------------------------------------------------------
            Enorm      Ldiff       Comment
 ------------------------------------------------------------------------------
     1     1.17e-01   3.28e-03     
     2     1.55e-01   3.05e-02     
     3     2.50e-01   5.73e-02     
     4     1.69e-02   1.26e-01     Switched to DIIS steps.
     5     3.82e-03   1.44e-03     
     6     1.24e-03   3.29e-04     
     7     6.00e-04   3.81e-05     
     8     2.71e-04   9.11e-05     
     9     4.45e-05   5.47e-06     
    10     1.33e-05   5.51e-06     
    11     5.61e-06   3.85e-07     
    12     2.16e-06   2.56e-07     
    13     1.31e-06   7.35e-08     
    14     3.40e-07   1.30e-08     
 ------------------------------------------------------------------------------
                                   Orbital response converged.

 Computing density matrices... Done.
 CCSD calculation:   CPU 1688.57 s  wall 1160.30 s

Current path: /canmo/ccsd/grad/
/g1_bb_aa
/g1_bb_bb
/g1_o1o1
/g1_o1o2
/g1_o1v1
/g1_o2v1
/g1_v1v1
/g1p_bb_aa
/g1p_bb_bb
/g1s_bb_aa
/g1s_bb_bb
/g2_o1o1o1o1
/g2_o1o1o1v1
/g2_o1o1v1v1
/g2_o1v1o1v1
/g2_o1v1v1v1
/g2_v1v1v1v1
/w_bb_aa
/w_bb_bb
 Transferring MO TPDM to AO TPDM
 Transferring g2_o1o1o1o1
 Transferring g2_o1o1o1v1
 Transferring g2_o1o1v1v1
 Transferring g2_o1v1o1v1
 Transferring g2_o1v1v1v1
 Transferring g2_v1v1v1v1
 Adding separable TPDM
 Computing TPDM gradient
 --------------------------------------------------------
 2e gradient
  Atom          X               Y               Z
 --------------------------------------------------------
    1        -34.484809       15.050179        0.000000  
    2         -7.077276      -18.730954        0.000000  
    3         19.640910      -10.491138       -0.000000  
    4         21.921176       14.171913        0.000000  
 --------------------------------------------------------
 --------------------------------------------------------
 Final gradient
  Atom          X               Y               Z
 --------------------------------------------------------
    1        -34.484809       15.050179        0.000000  
    2         -7.077276      -18.730954        0.000000  
    3         19.640910      -10.491138       -0.000000  
    4         21.921176       14.171913        0.000000  
 --------------------------------------------------------
 Analytic gradient from two-electron contribution:   CPU 733.78 s  wall 361.61 s

 Total ccman2 time:   CPU 2466.56 s  wall 1566.58 s


 --------------------------------------------------------------

                    Orbital Energies (a.u.)
 --------------------------------------------------------------

 Alpha MOs
 -- Occupied --
*******-104.894 -65.205 -58.566 -58.564 -58.563 -15.751 -15.744
-10.617  -9.884  -8.086  -8.082  -8.082  -7.500  -7.488  -7.488
 -3.240  -3.235  -3.234  -3.221  -3.221  -1.466  -1.151  -1.056
 -0.847  -0.695  -0.674  -0.643  -0.498  -0.494  -0.453  -0.447
 -0.413
 -- Virtual --
 -0.005   0.068   0.081   0.086   0.103   0.104   0.107   0.133
  0.135   0.177   0.188   0.200   0.201   0.236   0.246   0.274
  0.305   0.320   0.379   0.524   0.525   0.540   0.557   0.562
  0.591   0.647   0.724   0.743   0.757   0.773   0.802   0.908
  0.958   0.982   1.008   1.023   1.060   1.077   1.108   1.148
  1.179   1.202   1.288   1.315   1.362   1.573   1.893   1.964
  2.002   2.136   2.255   2.291   2.377   2.412   2.604   2.610
  2.674   2.720   2.872   3.045   3.203   3.388   4.096   4.132
  4.361   4.401   4.499   4.514   4.535   4.552   4.616   4.860
  5.204   7.147   8.175   8.202   8.277  10.298  26.614  26.740
 27.091  36.524  37.138  49.424 219.138 293.852 293.876 293.979
*******
 --------------------------------------------------------------

          Ground-State Mulliken Net Atomic Charges

     Atom                 Charge (a.u.)
  ----------------------------------------
      1 Br                   -0.058292
      2 N                     0.022832
      3 N                     0.067576
      4 Cl                   -0.032115
  ----------------------------------------
  Sum of atomic charges =    -0.000000

 -----------------------------------------------------------------
                    Cartesian Multipole Moments
 -----------------------------------------------------------------
    Charge (ESU x 10^10)
                -0.0000
    Dipole Moment (Debye)
         X       0.0643      Y      -0.7481      Z      -0.0000
       Tot       0.7508
    Quadrupole Moments (Debye-Ang)
        XX     -42.4355     XY      -0.0586     YY     -42.7986
        XZ      -0.0000     YZ       0.0000     ZZ     -42.0239
    Octopole Moments (Debye-Ang^2)
       XXX      34.5035    XXY      -9.2357    XYY      10.0629
       YYY     -13.6217    XXZ      -0.0000    XYZ       0.0000
       YYZ       0.0000    XZZ       9.3128    YZZ      -1.0404
       ZZZ      -0.0000
    Hexadecapole Moments (Debye-Ang^3)
      XXXX    -575.3382   XXXY      -1.6878   XXYY    -117.1679
      XYYY       1.2000   YYYY    -172.6153   XXXZ       0.0000
      XXYZ       0.0000   XYYZ      -0.0000   YYYZ       0.0000
      XXZZ    -105.4906   XYZZ      -2.4773   YYZZ     -35.3572
      XZZZ      -0.0000   YZZZ       0.0000   ZZZZ     -47.4309
 -----------------------------------------------------------------
 DrvMan completing analytic gradient of the correlated energy
 Correlated dipole moment
            1
    1   0.0253119
    2  -0.2943076
    3  -0.0000000
 Energy read as -3141.457086004
 Full Analytical Gradient: (in a.u., or Hartree/Bohr)
             1             2             3             4
    1   -0.00015062   -0.00012816    0.00026732    0.00001146
    2    0.00009956   -0.00008902   -0.00000628   -0.00000426
    3   -0.00000000    0.00000000   -0.00000000    0.00000000
 Gradient time:  CPU 0.42 s  wall 4.85 s
 ----------------------------------------------------------------
             Standard Nuclear Orientation (Angstroms)
    I     Atom           X                Y                Z
 ----------------------------------------------------------------
    1      Br      1.2447831599    -0.1976935245     0.0000000000
    2      N      -0.0928522567     1.2774508100    -0.0000000000
    3      N      -1.2734925845     1.0833455198    -0.0000000000
    4      Cl     -2.0001762770    -0.5630177030     0.0000000000
 ----------------------------------------------------------------
 Nuclear Repulsion Energy =   287.8377098146 hartrees
 There are       33 alpha and       33 beta electrons

                       Distance Matrix (Angstroms)
             Br(  1)   N (  2)   N (  3)
   N (  2)  1.991311
   N (  3)  2.825380  1.196490
   Cl(  4)  3.265459  2.650511  1.799606

 Requested basis set is 6-311++G(d,p)
 There are 44 shells and 122 basis functions
 A cutoff of  1.0D-14 yielded    881 shell pairs
 There are      7225 function pairs (      7983 Cartesian)
 Smallest overlap matrix eigenvalue = 1.49E-04
 Guess MOs from SCF MO coefficient file

 -----------------------------------------------------------------------
  General SCF calculation program by
  Eric Jon Sundstrom, Paul Horn, Yuezhi Mao, Dmitri Zuev, Alec White,
  David Stuck, Shaama M.S., Shane Yost, Joonho Lee, David Small,
  Daniel Levine, Susi Lehtola, Hugh Burton, Evgeny Epifanovsky
 -----------------------------------------------------------------------
 Hartree-Fock
 using 4 threads for integral computing
 -------------------------------------------------------
 OpenMP Integral computing Module                
 Release: version 2.0, May 2017, Q-Chem Inc. Pleasanton 
 -------------------------------------------------------
 A restricted SCF calculation will be
 performed using DIIS
 SCF converges when DIIS error is below 1.0e-08
 ---------------------------------------
  Cycle       Energy         DIIS error
 ---------------------------------------
    1   -3140.6686742977      5.72e-06  
    2   -3140.6686744268      1.85e-06  
    3   -3140.6686744576      8.28e-07  
    4   -3140.6686744660      4.06e-07  
    5   -3140.6686744676      1.68e-07  
    6   -3140.6686744678      5.83e-08  
    7   -3140.6686744679      2.41e-08  
    8   -3140.6686744679      1.24e-08  
    9   -3140.6686744679      3.92e-09  Convergence criterion met
 ---------------------------------------
 SCF time:   CPU 7.93s  wall 9.00s 
 SCF   energy in the final basis set =    -3140.6686744679
 Total energy in the final basis set =    -3140.6686744679


 ------------------------------------------------------------------------------

   CCMAN2: suite of methods based on coupled cluster
           and equation of motion theories.

   Components:
   * libvmm-1.3-trunk
     by Evgeny Epifanovsky, Ilya Kaliman.
   * libtensor-2.5-trunk
     by Evgeny Epifanovsky, Michael Wormit, Dmitry Zuev, Sam Manzer, 
        Ilya Kaliman.
   * libcc-2.5-trunk
     by Evgeny Epifanovsky, Arik Landau, Tomasz Kus, Kirill Khistyaev, 
        Dmitry Zuev, Prashant Manohar, Xintian Feng, Anna Krylov, 
        Matthew Goldey, Alec White, Thomas Jagau, Kaushik Nanda, 
        Anastasia Gunina, Alexander Kunitsa, Joonho Lee.

   CCMAN original authors:
   Anna I. Krylov, C. David Sherrill, Steven R. Gwaltney,
   Edward F. C. Byrd (2000)
   Sergey V. Levchenko, Lyudmila V. Slipchenko, Tao Wang,
   Ana-Maria C. Cristian (2003)
   Piotr A. Pieniazek, C. Melania Oana, Evgeny Epifanovsky (2007)
   Prashant Manohar (2009)

 ------------------------------------------------------------------------------


 Allocating and initializing 3808MB of RAM...
 Calculation will run on 4 cores.


 Alpha MOs, Restricted
 -- Occupied --                  
-490.07 -104.89  -65.21  -58.57  -58.56  -58.56  -15.75  -15.74
  1 A     2 A     3 A     4 A     5 A     6 A     7 A     8 A                  
-10.617  -9.884  -8.086  -8.082  -8.082  -7.500  -7.488  -7.488
  9 A    10 A    11 A    12 A    13 A    14 A    15 A    16 A                  
 -3.240  -3.235  -3.234  -3.221  -3.221  -1.466  -1.151  -1.056
 17 A    18 A    19 A    20 A    21 A    22 A    23 A    24 A                  
 -0.847  -0.695  -0.674  -0.643  -0.498  -0.494  -0.453  -0.447
 25 A    26 A    27 A    28 A    29 A    30 A    31 A    32 A                  
 -0.413
 33 A                                                                          
 -- Virtual --                   
 -0.005   0.068   0.081   0.086   0.103   0.104   0.107   0.133
 34 A    35 A    36 A    37 A    38 A    39 A    40 A    41 A                  
  0.135   0.177   0.188   0.200   0.201   0.236   0.246   0.274
 42 A    43 A    44 A    45 A    46 A    47 A    48 A    49 A                  
  0.305   0.320   0.379   0.524   0.525   0.540   0.557   0.562
 50 A    51 A    52 A    53 A    54 A    55 A    56 A    57 A                  
  0.591   0.648   0.725   0.743   0.757   0.773   0.802   0.908
 58 A    59 A    60 A    61 A    62 A    63 A    64 A    65 A                  
  0.958   0.982   1.008   1.023   1.060   1.077   1.108   1.148
 66 A    67 A    68 A    69 A    70 A    71 A    72 A    73 A                  
  1.179   1.202   1.288   1.315   1.362   1.573   1.893   1.964
 74 A    75 A    76 A    77 A    78 A    79 A    80 A    81 A                  
  2.002   2.136   2.255   2.291   2.377   2.412   2.604   2.610
 82 A    83 A    84 A    85 A    86 A    87 A    88 A    89 A                  
  2.674   2.720   2.872   3.045   3.203   3.388   4.096   4.132
 90 A    91 A    92 A    93 A    94 A    95 A    96 A    97 A                  
  4.361   4.401   4.499   4.514   4.535   4.552   4.616   4.860
 98 A    99 A   100 A   101 A   102 A   103 A   104 A   105 A                  
  5.204   7.147   8.175   8.202   8.277  10.298  26.614  26.740
106 A   107 A   108 A   109 A   110 A   111 A   112 A   113 A                  
 27.091  36.524  37.138  49.424 219.138 293.852 293.876 293.979
114 A   115 A   116 A   117 A   118 A   119 A   120 A   121 A                  
*******
122 A                                                                          

 Beta MOs, Restricted
 -- Occupied --                  
-490.07 -104.89  -65.21  -58.57  -58.56  -58.56  -15.75  -15.74
  1 A     2 A     3 A     4 A     5 A     6 A     7 A     8 A                  
-10.617  -9.884  -8.086  -8.082  -8.082  -7.500  -7.488  -7.488
  9 A    10 A    11 A    12 A    13 A    14 A    15 A    16 A                  
 -3.240  -3.235  -3.234  -3.221  -3.221  -1.466  -1.151  -1.056
 17 A    18 A    19 A    20 A    21 A    22 A    23 A    24 A                  
 -0.847  -0.695  -0.674  -0.643  -0.498  -0.494  -0.453  -0.447
 25 A    26 A    27 A    28 A    29 A    30 A    31 A    32 A                  
 -0.413
 33 A                                                                          
 -- Virtual --                   
 -0.005   0.068   0.081   0.086   0.103   0.104   0.107   0.133
 34 A    35 A    36 A    37 A    38 A    39 A    40 A    41 A                  
  0.135   0.177   0.188   0.200   0.201   0.236   0.246   0.274
 42 A    43 A    44 A    45 A    46 A    47 A    48 A    49 A                  
  0.305   0.320   0.379   0.524   0.525   0.540   0.557   0.562
 50 A    51 A    52 A    53 A    54 A    55 A    56 A    57 A                  
  0.591   0.648   0.725   0.743   0.757   0.773   0.802   0.908
 58 A    59 A    60 A    61 A    62 A    63 A    64 A    65 A                  
  0.958   0.982   1.008   1.023   1.060   1.077   1.108   1.148
 66 A    67 A    68 A    69 A    70 A    71 A    72 A    73 A                  
  1.179   1.202   1.288   1.315   1.362   1.573   1.893   1.964
 74 A    75 A    76 A    77 A    78 A    79 A    80 A    81 A                  
  2.002   2.136   2.255   2.291   2.377   2.412   2.604   2.610
 82 A    83 A    84 A    85 A    86 A    87 A    88 A    89 A                  
  2.674   2.720   2.872   3.045   3.203   3.388   4.096   4.132
 90 A    91 A    92 A    93 A    94 A    95 A    96 A    97 A                  
  4.361   4.401   4.499   4.514   4.535   4.552   4.616   4.860
 98 A    99 A   100 A   101 A   102 A   103 A   104 A   105 A                  
  5.204   7.147   8.175   8.202   8.277  10.298  26.614  26.740
106 A   107 A   108 A   109 A   110 A   111 A   112 A   113 A                  
 27.091  36.524  37.138  49.424 219.138 293.852 293.876 293.979
114 A   115 A   116 A   117 A   118 A   119 A   120 A   121 A                  
*******
122 A                                                                          

 Occupation and symmetry of molecular orbitals

 Point group: C1 (1 irreducible representation).

                           A     All 
 -------------------------------------
 All molecular orbitals:
  - Alpha                  122   122 
  - Beta                   122   122 
 -------------------------------------
 Alpha orbitals:
  - Frozen occupied        16    16  
  - Active occupied        17    17  
  - Active virtual         89    89  
  - Frozen virtual         0     0   
 -------------------------------------
 Beta orbitals:
  - Frozen occupied        16    16  
  - Active occupied        17    17  
  - Active virtual         89    89  
  - Frozen virtual         0     0   
 -------------------------------------

 Import integrals:   CPU 0.00 s  wall 0.00 s

 Import integrals:   CPU 40.20 s  wall 30.88 s

 MP2 amplitudes:   CPU 0.19 s  wall 0.35 s

Running a double precision version
           CCSD T amplitudes will be solved using DIIS.

           Start     Size      MaxIter   EConv     TConv     
           3         7         100       1.00e-07  1.00e-05  
 ------------------------------------------------------------------------------
           Energy (a.u.)   Ediff      Tdiff       Comment
 ------------------------------------------------------------------------------
         -3141.45198898                           
     1   -3141.42467376   2.73e-02   8.05e-01     
     2   -3141.45550458   3.08e-02   1.13e-01     
     3   -3141.45229212   3.21e-03   5.30e-02     
     4   -3141.45558332   3.29e-03   2.07e-02     Switched to DIIS steps.
     5   -3141.45689506   1.31e-03   1.41e-02     
     6   -3141.45701187   1.17e-04   3.52e-03     
     7   -3141.45705685   4.50e-05   2.21e-03     
     8   -3141.45707871   2.19e-05   7.23e-04     
     9   -3141.45708648   7.77e-06   4.26e-04     
    10   -3141.45708600   4.85e-07   1.04e-04     
    11   -3141.45708617   1.75e-07   5.70e-05     
    12   -3141.45708600   1.68e-07   3.83e-05     
    13   -3141.45708603   2.84e-08   1.34e-05     
    14   -3141.45708600   3.58e-08   6.01e-06     
 ------------------------------------------------------------------------------
         -3141.45708600                           CCSD T converged.

End of double precision
 SCF energy                 = -3140.66867447
 MP2 energy                 = -3141.45198898
 CCSD correlation energy     =    -0.78841153
 CCSD total energy           = -3141.45708600

 CCSD  T1^2 = 0.0208  T2^2 = 0.2827  Leading amplitudes:

 Amplitude    Orbitals with energies
 -0.0359       30 (A) A                  ->    35 (A) A                   
              -0.4942                          0.0684                     
 -0.0359       30 (A) B                  ->    35 (A) B                   
              -0.4942                          0.0684                     
  0.0309       29 (A) A                  ->    34 (A) A                   
              -0.4983                         -0.0052                     
  0.0309       29 (A) B                  ->    34 (A) B                   
              -0.4983                         -0.0052                     

 Amplitude    Orbitals with energies
 -0.0883       33 (A) A      33 (A) B    ->    34 (A) A      34 (A) B     
              -0.4128       -0.4128           -0.0052       -0.0052       
  0.0883       33 (A) A      33 (A) B    ->    34 (A) B      34 (A) A     
              -0.4128       -0.4128           -0.0052       -0.0052       
  0.0883       33 (A) B      33 (A) A    ->    34 (A) A      34 (A) B     
              -0.4128       -0.4128           -0.0052       -0.0052       
 -0.0883       33 (A) B      33 (A) A    ->    34 (A) B      34 (A) A     
              -0.4128       -0.4128           -0.0052       -0.0052       

 Computing CCSD intemediates for later calculations in double precision
 Finished.

Running a double precision version
           CCSD Lambda amplitudes will be solved using DIIS.
           Start     Size      MaxIter   EConv     LConv     
           3         7         100       1.00e-07  1.00e-05  
 ------------------------------------------------------------------------------
            Enorm      Ldiff       Comment
 ------------------------------------------------------------------------------
     1     6.10e-02   4.75e-02     
     2     1.45e-02   4.04e-03     
     3     6.29e-03   2.37e-03     
     4     3.93e-03   1.17e-03     Switched to DIIS steps.
     5     1.59e-03   8.31e-04     
     6     8.70e-04   3.64e-04     
     7     2.77e-04   1.48e-04     
     8     1.09e-04   1.28e-05     
     9     4.44e-05   8.95e-07     
    10     2.48e-05   8.55e-08     
    11     1.23e-05   7.81e-07     
    12     5.17e-06   5.60e-07     
    13     2.07e-06   2.43e-08     
    14     8.23e-07   1.03e-07     
    15     4.75e-07   7.13e-08     
    16     2.41e-07   3.99e-08     
    17     1.33e-07   2.74e-08     
    18     5.81e-08   1.71e-08     
 ------------------------------------------------------------------------------
                                   CCSD Lambda converged.

 Computing density matrices in double precision...
           Orbital response amplitudes will be solved using DIIS.
           Start     Size      MaxIter   EConv     LConv     
           3         7         100       1.00e-06  1.00e-06  
 ------------------------------------------------------------------------------
            Enorm      Ldiff       Comment
 ------------------------------------------------------------------------------
     1     1.17e-01   3.27e-03     
     2     1.55e-01   3.05e-02     
     3     2.50e-01   5.73e-02     
     4     1.69e-02   1.26e-01     Switched to DIIS steps.
     5     3.83e-03   1.44e-03     
     6     1.24e-03   3.28e-04     
     7     6.02e-04   3.75e-05     
     8     2.71e-04   9.14e-05     
     9     4.45e-05   5.42e-06     
    10     1.33e-05   5.51e-06     
    11     5.60e-06   3.86e-07     
    12     2.16e-06   2.55e-07     
    13     1.31e-06   7.33e-08     
    14     3.40e-07   1.30e-08     
 ------------------------------------------------------------------------------
                                   Orbital response converged.

 Computing density matrices... Done.
 CCSD calculation:   CPU 1700.97 s  wall 1139.21 s

Current path: /canmo/ccsd/grad/
/g1_bb_aa
/g1_bb_bb
/g1_o1o1
/g1_o1o2
/g1_o1v1
/g1_o2v1
/g1_v1v1
/g1p_bb_aa
/g1p_bb_bb
/g1s_bb_aa
/g1s_bb_bb
/g2_o1o1o1o1
/g2_o1o1o1v1
/g2_o1o1v1v1
/g2_o1v1o1v1
/g2_o1v1v1v1
/g2_v1v1v1v1
/w_bb_aa
/w_bb_bb
 Transferring MO TPDM to AO TPDM
 Transferring g2_o1o1o1o1
 Transferring g2_o1o1o1v1
 Transferring g2_o1o1v1v1
 Transferring g2_o1v1o1v1
 Transferring g2_o1v1v1v1
 Transferring g2_v1v1v1v1
 Adding separable TPDM
 Computing TPDM gradient
 --------------------------------------------------------
 2e gradient
  Atom          X               Y               Z
 --------------------------------------------------------
    1        -34.487584       15.033624        0.000000  
    2         -7.066346      -18.720665        0.000000  
    3         19.640623      -10.486508       -0.000000  
    4         21.913308       14.173549        0.000000  
 --------------------------------------------------------
 --------------------------------------------------------
 Final gradient
  Atom          X               Y               Z
 --------------------------------------------------------
    1        -34.487584       15.033624        0.000000  
    2         -7.066346      -18.720665        0.000000  
    3         19.640623      -10.486508       -0.000000  
    4         21.913308       14.173549        0.000000  
 --------------------------------------------------------
 Analytic gradient from two-electron contribution:   CPU 732.55 s  wall 342.95 s

 Total ccman2 time:   CPU 2477.83 s  wall 1523.36 s


 --------------------------------------------------------------

                    Orbital Energies (a.u.)
 --------------------------------------------------------------

 Alpha MOs
 -- Occupied --
*******-104.894 -65.205 -58.566 -58.564 -58.563 -15.751 -15.744
-10.617  -9.884  -8.086  -8.082  -8.082  -7.500  -7.488  -7.488
 -3.240  -3.235  -3.234  -3.221  -3.221  -1.466  -1.151  -1.056
 -0.847  -0.695  -0.674  -0.643  -0.498  -0.494  -0.453  -0.447
 -0.413
 -- Virtual --
 -0.005   0.068   0.081   0.086   0.103   0.104   0.107   0.133
  0.135   0.177   0.188   0.200   0.201   0.236   0.246   0.274
  0.305   0.320   0.379   0.524   0.525   0.540   0.557   0.562
  0.591   0.648   0.725   0.743   0.757   0.773   0.802   0.908
  0.958   0.982   1.008   1.023   1.060   1.077   1.108   1.148
  1.179   1.202   1.288   1.315   1.362   1.573   1.893   1.964
  2.002   2.136   2.255   2.291   2.377   2.412   2.604   2.610
  2.674   2.720   2.872   3.045   3.203   3.388   4.096   4.132
  4.361   4.401   4.499   4.514   4.535   4.552   4.616   4.860
  5.204   7.147   8.175   8.202   8.277  10.298  26.614  26.740
 27.091  36.524  37.138  49.424 219.138 293.852 293.876 293.979
*******
 --------------------------------------------------------------

          Ground-State Mulliken Net Atomic Charges

     Atom                 Charge (a.u.)
  ----------------------------------------
      1 Br                   -0.058184
      2 N                     0.022677
      3 N                     0.067759
      4 Cl                   -0.032252
  ----------------------------------------
  Sum of atomic charges =    -0.000000

 -----------------------------------------------------------------
                    Cartesian Multipole Moments
 -----------------------------------------------------------------
    Charge (ESU x 10^10)
                 0.0000
    Dipole Moment (Debye)
         X       0.0656      Y      -0.7476      Z       0.0000
       Tot       0.7505
    Quadrupole Moments (Debye-Ang)
        XX     -42.4323     XY      -0.0594     YY     -42.8019
        XZ      -0.0000     YZ      -0.0000     ZZ     -42.0238
    Octopole Moments (Debye-Ang^2)
       XXX      34.4625    XXY      -9.2539    XYY      10.0414
       YYY     -13.6730    XXZ       0.0000    XYZ       0.0000
       YYZ       0.0000    XZZ       9.2948    YZZ      -1.0590
       ZZZ       0.0000
    Hexadecapole Moments (Debye-Ang^3)
      XXXX    -575.5692   XXXY      -1.7617   XXYY    -117.2129
      XYYY       1.1465   YYYY    -172.5868   XXXZ       0.0000
      XXYZ      -0.0000   XYYZ      -0.0000   YYYZ       0.0000
      XXZZ    -105.5364   XYZZ      -2.4976   YYZZ     -35.3507
      XZZZ      -0.0000   YZZZ      -0.0000   ZZZZ     -47.4305
 -----------------------------------------------------------------
 DrvMan completing analytic gradient of the correlated energy
 Correlated dipole moment
            1
    1   0.0257974
    2  -0.2941448
    3   0.0000000
 Energy read as -3141.457085995
 Full Analytical Gradient: (in a.u., or Hartree/Bohr)
             1             2             3             4
    1   -0.00009117   -0.00011887    0.00021655   -0.00000651
    2    0.00013842   -0.00019165    0.00002758    0.00002564
    3   -0.00000000    0.00000000   -0.00000000    0.00000000
 Gradient time:  CPU 0.40 s  wall 6.31 s
 ----------------------------------------------------------------
             Standard Nuclear Orientation (Angstroms)
    I     Atom           X                Y                Z
 ----------------------------------------------------------------
    1      Br      1.2447831599    -0.1996935245     0.0000000000
    2      N      -0.0928522567     1.2774508100    -0.0000000000
    3      N      -1.2734925845     1.0833455198    -0.0000000000
    4      Cl     -2.0001762770    -0.5630177030     0.0000000000
 ----------------------------------------------------------------
 Nuclear Repulsion Energy =   287.7811474277 hartrees
 There are       33 alpha and       33 beta electrons

                       Distance Matrix (Angstroms)
             Br(  1)   N (  2)   N (  3)
   N (  2)  1.992793
   N (  3)  2.826288  1.196490
   Cl(  4)  3.265236  2.650511  1.799606

 Requested basis set is 6-311++G(d,p)
 There are 44 shells and 122 basis functions
 A cutoff of  1.0D-14 yielded    881 shell pairs
 There are      7225 function pairs (      7983 Cartesian)
 Smallest overlap matrix eigenvalue = 1.49E-04
 Guess MOs from SCF MO coefficient file

 -----------------------------------------------------------------------
  General SCF calculation program by
  Eric Jon Sundstrom, Paul Horn, Yuezhi Mao, Dmitri Zuev, Alec White,
  David Stuck, Shaama M.S., Shane Yost, Joonho Lee, David Small,
  Daniel Levine, Susi Lehtola, Hugh Burton, Evgeny Epifanovsky
 -----------------------------------------------------------------------
 Hartree-Fock
 using 4 threads for integral computing
 -------------------------------------------------------
 OpenMP Integral computing Module                
 Release: version 2.0, May 2017, Q-Chem Inc. Pleasanton 
 -------------------------------------------------------
 A restricted SCF calculation will be
 performed using DIIS
 SCF converges when DIIS error is below 1.0e-08
 ---------------------------------------
  Cycle       Energy         DIIS error
 ---------------------------------------
    1   -3140.6686245600      1.47e-05  
    2   -3140.6686251663      5.24e-06  
    3   -3140.6686252595      3.57e-06  
    4   -3140.6686252964      1.22e-06  
    5   -3140.6686253077      5.02e-07  
    6   -3140.6686253097      2.36e-07  
    7   -3140.6686253099      7.83e-08  
    8   -3140.6686253100      3.34e-08  
    9   -3140.6686253100      9.77e-09  Convergence criterion met
 ---------------------------------------
 SCF time:   CPU 7.99s  wall 7.00s 
 SCF   energy in the final basis set =    -3140.6686253100
 Total energy in the final basis set =    -3140.6686253100


 ------------------------------------------------------------------------------

   CCMAN2: suite of methods based on coupled cluster
           and equation of motion theories.

   Components:
   * libvmm-1.3-trunk
     by Evgeny Epifanovsky, Ilya Kaliman.
   * libtensor-2.5-trunk
     by Evgeny Epifanovsky, Michael Wormit, Dmitry Zuev, Sam Manzer, 
        Ilya Kaliman.
   * libcc-2.5-trunk
     by Evgeny Epifanovsky, Arik Landau, Tomasz Kus, Kirill Khistyaev, 
        Dmitry Zuev, Prashant Manohar, Xintian Feng, Anna Krylov, 
        Matthew Goldey, Alec White, Thomas Jagau, Kaushik Nanda, 
        Anastasia Gunina, Alexander Kunitsa, Joonho Lee.

   CCMAN original authors:
   Anna I. Krylov, C. David Sherrill, Steven R. Gwaltney,
   Edward F. C. Byrd (2000)
   Sergey V. Levchenko, Lyudmila V. Slipchenko, Tao Wang,
   Ana-Maria C. Cristian (2003)
   Piotr A. Pieniazek, C. Melania Oana, Evgeny Epifanovsky (2007)
   Prashant Manohar (2009)

 ------------------------------------------------------------------------------


 Allocating and initializing 3808MB of RAM...
 Calculation will run on 4 cores.


 Alpha MOs, Restricted
 -- Occupied --                  
-490.07 -104.89  -65.21  -58.57  -58.56  -58.56  -15.75  -15.74
  1 A     2 A     3 A     4 A     5 A     6 A     7 A     8 A                  
-10.618  -9.884  -8.086  -8.082  -8.082  -7.499  -7.488  -7.488
  9 A    10 A    11 A    12 A    13 A    14 A    15 A    16 A                  
 -3.240  -3.235  -3.234  -3.221  -3.221  -1.466  -1.151  -1.056
 17 A    18 A    19 A    20 A    21 A    22 A    23 A    24 A                  
 -0.847  -0.695  -0.674  -0.643  -0.498  -0.494  -0.452  -0.446
 25 A    26 A    27 A    28 A    29 A    30 A    31 A    32 A                  
 -0.413
 33 A                                                                          
 -- Virtual --                   
 -0.005   0.068   0.081   0.086   0.103   0.104   0.107   0.133
 34 A    35 A    36 A    37 A    38 A    39 A    40 A    41 A                  
  0.135   0.177   0.188   0.200   0.201   0.236   0.246   0.273
 42 A    43 A    44 A    45 A    46 A    47 A    48 A    49 A                  
  0.305   0.320   0.379   0.524   0.525   0.540   0.557   0.562
 50 A    51 A    52 A    53 A    54 A    55 A    56 A    57 A                  
  0.591   0.647   0.725   0.743   0.757   0.773   0.802   0.908
 58 A    59 A    60 A    61 A    62 A    63 A    64 A    65 A                  
  0.958   0.982   1.007   1.023   1.060   1.077   1.108   1.148
 66 A    67 A    68 A    69 A    70 A    71 A    72 A    73 A                  
  1.179   1.202   1.288   1.315   1.362   1.573   1.893   1.964
 74 A    75 A    76 A    77 A    78 A    79 A    80 A    81 A                  
  2.002   2.135   2.255   2.291   2.377   2.412   2.604   2.610
 82 A    83 A    84 A    85 A    86 A    87 A    88 A    89 A                  
  2.674   2.720   2.871   3.045   3.202   3.388   4.096   4.132
 90 A    91 A    92 A    93 A    94 A    95 A    96 A    97 A                  
  4.361   4.401   4.499   4.514   4.535   4.552   4.616   4.859
 98 A    99 A   100 A   101 A   102 A   103 A   104 A   105 A                  
  5.204   7.147   8.175   8.202   8.277  10.298  26.614  26.740
106 A   107 A   108 A   109 A   110 A   111 A   112 A   113 A                  
 27.090  36.524  37.138  49.424 219.138 293.852 293.877 293.979
114 A   115 A   116 A   117 A   118 A   119 A   120 A   121 A                  
*******
122 A                                                                          

 Beta MOs, Restricted
 -- Occupied --                  
-490.07 -104.89  -65.21  -58.57  -58.56  -58.56  -15.75  -15.74
  1 A     2 A     3 A     4 A     5 A     6 A     7 A     8 A                  
-10.618  -9.884  -8.086  -8.082  -8.082  -7.499  -7.488  -7.488
  9 A    10 A    11 A    12 A    13 A    14 A    15 A    16 A                  
 -3.240  -3.235  -3.234  -3.221  -3.221  -1.466  -1.151  -1.056
 17 A    18 A    19 A    20 A    21 A    22 A    23 A    24 A                  
 -0.847  -0.695  -0.674  -0.643  -0.498  -0.494  -0.452  -0.446
 25 A    26 A    27 A    28 A    29 A    30 A    31 A    32 A                  
 -0.413
 33 A                                                                          
 -- Virtual --                   
 -0.005   0.068   0.081   0.086   0.103   0.104   0.107   0.133
 34 A    35 A    36 A    37 A    38 A    39 A    40 A    41 A                  
  0.135   0.177   0.188   0.200   0.201   0.236   0.246   0.273
 42 A    43 A    44 A    45 A    46 A    47 A    48 A    49 A                  
  0.305   0.320   0.379   0.524   0.525   0.540   0.557   0.562
 50 A    51 A    52 A    53 A    54 A    55 A    56 A    57 A                  
  0.591   0.647   0.725   0.743   0.757   0.773   0.802   0.908
 58 A    59 A    60 A    61 A    62 A    63 A    64 A    65 A                  
  0.958   0.982   1.007   1.023   1.060   1.077   1.108   1.148
 66 A    67 A    68 A    69 A    70 A    71 A    72 A    73 A                  
  1.179   1.202   1.288   1.315   1.362   1.573   1.893   1.964
 74 A    75 A    76 A    77 A    78 A    79 A    80 A    81 A                  
  2.002   2.135   2.255   2.291   2.377   2.412   2.604   2.610
 82 A    83 A    84 A    85 A    86 A    87 A    88 A    89 A                  
  2.674   2.720   2.871   3.045   3.202   3.388   4.096   4.132
 90 A    91 A    92 A    93 A    94 A    95 A    96 A    97 A                  
  4.361   4.401   4.499   4.514   4.535   4.552   4.616   4.859
 98 A    99 A   100 A   101 A   102 A   103 A   104 A   105 A                  
  5.204   7.147   8.175   8.202   8.277  10.298  26.614  26.740
106 A   107 A   108 A   109 A   110 A   111 A   112 A   113 A                  
 27.090  36.524  37.138  49.424 219.138 293.852 293.877 293.979
114 A   115 A   116 A   117 A   118 A   119 A   120 A   121 A                  
*******
122 A                                                                          

 Occupation and symmetry of molecular orbitals

 Point group: C1 (1 irreducible representation).

                           A     All 
 -------------------------------------
 All molecular orbitals:
  - Alpha                  122   122 
  - Beta                   122   122 
 -------------------------------------
 Alpha orbitals:
  - Frozen occupied        16    16  
  - Active occupied        17    17  
  - Active virtual         89    89  
  - Frozen virtual         0     0   
 -------------------------------------
 Beta orbitals:
  - Frozen occupied        16    16  
  - Active occupied        17    17  
  - Active virtual         89    89  
  - Frozen virtual         0     0   
 -------------------------------------

 Import integrals:   CPU 0.00 s  wall 0.00 s

 Import integrals:   CPU 39.59 s  wall 30.04 s

 MP2 amplitudes:   CPU 0.19 s  wall 0.42 s

Running a double precision version
           CCSD T amplitudes will be solved using DIIS.

           Start     Size      MaxIter   EConv     TConv     
           3         7         100       1.00e-07  1.00e-05  
 ------------------------------------------------------------------------------
           Energy (a.u.)   Ediff      Tdiff       Comment
 ------------------------------------------------------------------------------
         -3141.45199806                           
     1   -3141.42465979   2.73e-02   8.05e-01     
     2   -3141.45550638   3.08e-02   1.13e-01     
     3   -3141.45228896   3.22e-03   5.30e-02     
     4   -3141.45558281   3.29e-03   2.07e-02     Switched to DIIS steps.
     5   -3141.45689519   1.31e-03   1.41e-02     
     6   -3141.45701203   1.17e-04   3.52e-03     
     7   -3141.45705696   4.49e-05   2.21e-03     
     8   -3141.45707885   2.19e-05   7.24e-04     
     9   -3141.45708667   7.82e-06   4.27e-04     
    10   -3141.45708618   4.87e-07   1.04e-04     
    11   -3141.45708636   1.80e-07   5.73e-05     
    12   -3141.45708619   1.70e-07   3.85e-05     
    13   -3141.45708622   2.86e-08   1.35e-05     
    14   -3141.45708619   3.61e-08   6.04e-06     
 ------------------------------------------------------------------------------
         -3141.45708619                           CCSD T converged.

End of double precision
 SCF energy                 = -3140.66862531
 MP2 energy                 = -3141.45199806
 CCSD correlation energy     =    -0.78846087
 CCSD total energy           = -3141.45708619

 CCSD  T1^2 = 0.0208  T2^2 = 0.2828  Leading amplitudes:

 Amplitude    Orbitals with energies
 -0.0358       30 (A) A                  ->    35 (A) A                   
              -0.4942                          0.0683                     
 -0.0358       30 (A) B                  ->    35 (A) B                   
              -0.4942                          0.0683                     
  0.0309       29 (A) A                  ->    34 (A) A                   
              -0.4984                         -0.0055                     
  0.0309       29 (A) B                  ->    34 (A) B                   
              -0.4984                         -0.0055                     

 Amplitude    Orbitals with energies
 -0.0886       33 (A) A      33 (A) B    ->    34 (A) A      34 (A) B     
              -0.4128       -0.4128           -0.0055       -0.0055       
  0.0886       33 (A) A      33 (A) B    ->    34 (A) B      34 (A) A     
              -0.4128       -0.4128           -0.0055       -0.0055       
  0.0886       33 (A) B      33 (A) A    ->    34 (A) A      34 (A) B     
              -0.4128       -0.4128           -0.0055       -0.0055       
 -0.0886       33 (A) B      33 (A) A    ->    34 (A) B      34 (A) A     
              -0.4128       -0.4128           -0.0055       -0.0055       

 Computing CCSD intemediates for later calculations in double precision
 Finished.

Running a double precision version
           CCSD Lambda amplitudes will be solved using DIIS.
           Start     Size      MaxIter   EConv     LConv     
           3         7         100       1.00e-07  1.00e-05  
 ------------------------------------------------------------------------------
            Enorm      Ldiff       Comment
 ------------------------------------------------------------------------------
     1     6.10e-02   4.76e-02     
     2     1.45e-02   4.04e-03     
     3     6.29e-03   2.38e-03     
     4     3.94e-03   1.17e-03     Switched to DIIS steps.
     5     1.59e-03   8.31e-04     
     6     8.72e-04   3.64e-04     
     7     2.78e-04   1.48e-04     
     8     1.09e-04   1.28e-05     
     9     4.46e-05   9.08e-07     
    10     2.50e-05   8.61e-08     
    11     1.24e-05   7.85e-07     
    12     5.19e-06   5.66e-07     
    13     2.08e-06   2.43e-08     
    14     8.29e-07   1.04e-07     
    15     4.79e-07   7.17e-08     
    16     2.43e-07   4.02e-08     
    17     1.34e-07   2.76e-08     
    18     5.89e-08   1.72e-08     
 ------------------------------------------------------------------------------
                                   CCSD Lambda converged.

 Computing density matrices in double precision...
           Orbital response amplitudes will be solved using DIIS.
           Start     Size      MaxIter   EConv     LConv     
           3         7         100       1.00e-06  1.00e-06  
 ------------------------------------------------------------------------------
            Enorm      Ldiff       Comment
 ------------------------------------------------------------------------------
     1     1.17e-01   3.34e-03     
     2     1.56e-01   3.08e-02     
     3     2.51e-01   5.77e-02     
     4     1.69e-02   1.27e-01     Switched to DIIS steps.
     5     3.81e-03   1.46e-03     
     6     1.24e-03   3.28e-04     
     7     5.98e-04   3.87e-05     
     8     2.73e-04   9.10e-05     
     9     4.45e-05   5.76e-06     
    10     1.33e-05   5.53e-06     
    11     5.59e-06   3.86e-07     
    12     2.15e-06   2.55e-07     
    13     1.32e-06   7.32e-08     
    14     3.40e-07   1.22e-08     
 ------------------------------------------------------------------------------
                                   Orbital response converged.

 Computing density matrices... Done.
 CCSD calculation:   CPU 1694.68 s  wall 1094.49 s

Current path: /canmo/ccsd/grad/
/g1_bb_aa
/g1_bb_bb
/g1_o1o1
/g1_o1o2
/g1_o1v1
/g1_o2v1
/g1_v1v1
/g1p_bb_aa
/g1p_bb_bb
/g1s_bb_aa
/g1s_bb_bb
/g2_o1o1o1o1
/g2_o1o1o1v1
/g2_o1o1v1v1
/g2_o1v1o1v1
/g2_o1v1v1v1
/g2_v1v1v1v1
/w_bb_aa
/w_bb_bb
 Transferring MO TPDM to AO TPDM
 Transferring g2_o1o1o1o1
 Transferring g2_o1o1o1v1
 Transferring g2_o1o1v1v1
 Transferring g2_o1v1o1v1
 Transferring g2_o1v1v1v1
 Transferring g2_v1v1v1v1
 Adding separable TPDM
 Computing TPDM gradient
 --------------------------------------------------------
 2e gradient
  Atom          X               Y               Z
 --------------------------------------------------------
    1        -34.457889       15.037863       -0.000000  
    2         -7.093378      -18.717619        0.000000  
    3         19.638096      -10.488019       -0.000000  
    4         21.913170       14.167775        0.000000  
 --------------------------------------------------------
 --------------------------------------------------------
 Final gradient
  Atom          X               Y               Z
 --------------------------------------------------------
    1        -34.457889       15.037863       -0.000000  
    2         -7.093378      -18.717619        0.000000  
    3         19.638096      -10.488019       -0.000000  
    4         21.913170       14.167775        0.000000  
 --------------------------------------------------------
 Analytic gradient from two-electron contribution:   CPU 733.40 s  wall 343.31 s

 Total ccman2 time:   CPU 2471.94 s  wall 1478.45 s


 --------------------------------------------------------------

                    Orbital Energies (a.u.)
 --------------------------------------------------------------

 Alpha MOs
 -- Occupied --
*******-104.894 -65.205 -58.566 -58.563 -58.563 -15.751 -15.744
-10.618  -9.884  -8.086  -8.082  -8.082  -7.499  -7.488  -7.488
 -3.240  -3.235  -3.234  -3.221  -3.221  -1.466  -1.151  -1.056
 -0.847  -0.695  -0.674  -0.643  -0.498  -0.494  -0.452  -0.446
 -0.413
 -- Virtual --
 -0.005   0.068   0.081   0.086   0.103   0.104   0.107   0.133
  0.135   0.177   0.188   0.200   0.201   0.236   0.246   0.273
  0.305   0.320   0.379   0.524   0.525   0.540   0.557   0.562
  0.591   0.647   0.725   0.743   0.757   0.773   0.802   0.908
  0.958   0.982   1.007   1.023   1.060   1.077   1.108   1.148
  1.179   1.202   1.288   1.315   1.362   1.573   1.893   1.964
  2.002   2.135   2.255   2.291   2.377   2.412   2.604   2.610
  2.674   2.720   2.871   3.045   3.202   3.388   4.096   4.132
  4.361   4.401   4.499   4.514   4.535   4.552   4.616   4.859
  5.204   7.147   8.175   8.202   8.277  10.298  26.614  26.740
 27.090  36.524  37.138  49.424 219.138 293.852 293.877 293.979
*******
 --------------------------------------------------------------

          Ground-State Mulliken Net Atomic Charges

     Atom                 Charge (a.u.)
  ----------------------------------------
      1 Br                   -0.058748
      2 N                     0.022919
      3 N                     0.067682
      4 Cl                   -0.031853
  ----------------------------------------
  Sum of atomic charges =     0.000000

 -----------------------------------------------------------------
                    Cartesian Multipole Moments
 -----------------------------------------------------------------
    Charge (ESU x 10^10)
                 0.0000
    Dipole Moment (Debye)
         X       0.0572      Y      -0.7462      Z       0.0000
       Tot       0.7484
    Quadrupole Moments (Debye-Ang)
        XX     -42.4327     XY      -0.0588     YY     -42.7940
        XZ      -0.0000     YZ      -0.0000     ZZ     -42.0262
    Octopole Moments (Debye-Ang^2)
       XXX      34.4196    XXY      -9.2197    XYY      10.0348
       YYY     -13.5598    XXZ       0.0000    XYZ       0.0000
       YYZ       0.0000    XZZ       9.2885    YZZ      -1.0215
       ZZZ       0.0000
    Hexadecapole Moments (Debye-Ang^3)
      XXXX    -575.5836   XXXY      -1.6152   XXYY    -117.2027
      XYYY       1.2761   YYYY    -172.6348   XXXZ      -0.0000
      XXYZ      -0.0000   XYYZ      -0.0000   YYYZ      -0.0000
      XXZZ    -105.5394   XYZZ      -2.4495   YYZZ     -35.3652
      XZZZ      -0.0000   YZZZ      -0.0000   ZZZZ     -47.4377
 -----------------------------------------------------------------
 DrvMan completing analytic gradient of the correlated energy
 Correlated dipole moment
            1
    1   0.0225234
    2  -0.2935869
    3   0.0000000
 Energy read as -3141.457086185
 Full Analytical Gradient: (in a.u., or Hartree/Bohr)
             1             2             3             4
    1    0.00001944   -0.00009020    0.00005469    0.00001607
    2   -0.00004995    0.00003038    0.00004750   -0.00002793
    3    0.00000000   -0.00000000   -0.00000000    0.00000000
 Gradient time:  CPU 0.38 s  wall 5.80 s
 ----------------------------------------------------------------
             Standard Nuclear Orientation (Angstroms)
    I     Atom           X                Y                Z
 ----------------------------------------------------------------
    1      Br      1.2447831599    -0.1986935245     0.0010000000
    2      N      -0.0928522567     1.2774508100    -0.0000000000
    3      N      -1.2734925845     1.0833455198    -0.0000000000
    4      Cl     -2.0001762770    -0.5630177030     0.0000000000
 ----------------------------------------------------------------
 Nuclear Repulsion Energy =   287.8094131697 hartrees
 There are       33 alpha and       33 beta electrons

                       Distance Matrix (Angstroms)
             Br(  1)   N (  2)   N (  3)
   N (  2)  1.992052
   N (  3)  2.825834  1.196490
   Cl(  4)  3.265348  2.650511  1.799606

 Requested basis set is 6-311++G(d,p)
 There are 44 shells and 122 basis functions
 A cutoff of  1.0D-14 yielded    881 shell pairs
 There are      7225 function pairs (      7983 Cartesian)
 Smallest overlap matrix eigenvalue = 1.49E-04
 Guess MOs from SCF MO coefficient file

 -----------------------------------------------------------------------
  General SCF calculation program by
  Eric Jon Sundstrom, Paul Horn, Yuezhi Mao, Dmitri Zuev, Alec White,
  David Stuck, Shaama M.S., Shane Yost, Joonho Lee, David Small,
  Daniel Levine, Susi Lehtola, Hugh Burton, Evgeny Epifanovsky
 -----------------------------------------------------------------------
 Hartree-Fock
 using 4 threads for integral computing
 -------------------------------------------------------
 OpenMP Integral computing Module                
 Release: version 2.0, May 2017, Q-Chem Inc. Pleasanton 
 -------------------------------------------------------
 A restricted SCF calculation will be
 performed using DIIS
 SCF converges when DIIS error is below 1.0e-08
 ---------------------------------------
  Cycle       Energy         DIIS error
 ---------------------------------------
    1   -3140.6686496874      8.33e-06  
    2   -3140.6686499067      2.94e-06  
    3   -3140.6686499454      2.00e-06  
    4   -3140.6686499588      7.60e-07  
    5   -3140.6686499637      2.79e-07  
    6   -3140.6686499644      1.32e-07  
    7   -3140.6686499645      4.43e-08  
    8   -3140.6686499645      1.83e-08  
    9   -3140.6686499644      5.44e-09  Convergence criterion met
 ---------------------------------------
 SCF time:   CPU 8.10s  wall 8.00s 
 SCF   energy in the final basis set =    -3140.6686499644
 Total energy in the final basis set =    -3140.6686499644


 ------------------------------------------------------------------------------

   CCMAN2: suite of methods based on coupled cluster
           and equation of motion theories.

   Components:
   * libvmm-1.3-trunk
     by Evgeny Epifanovsky, Ilya Kaliman.
   * libtensor-2.5-trunk
     by Evgeny Epifanovsky, Michael Wormit, Dmitry Zuev, Sam Manzer, 
        Ilya Kaliman.
   * libcc-2.5-trunk
     by Evgeny Epifanovsky, Arik Landau, Tomasz Kus, Kirill Khistyaev, 
        Dmitry Zuev, Prashant Manohar, Xintian Feng, Anna Krylov, 
        Matthew Goldey, Alec White, Thomas Jagau, Kaushik Nanda, 
        Anastasia Gunina, Alexander Kunitsa, Joonho Lee.

   CCMAN original authors:
   Anna I. Krylov, C. David Sherrill, Steven R. Gwaltney,
   Edward F. C. Byrd (2000)
   Sergey V. Levchenko, Lyudmila V. Slipchenko, Tao Wang,
   Ana-Maria C. Cristian (2003)
   Piotr A. Pieniazek, C. Melania Oana, Evgeny Epifanovsky (2007)
   Prashant Manohar (2009)

 ------------------------------------------------------------------------------


 Allocating and initializing 3808MB of RAM...
 Calculation will run on 4 cores.


 Alpha MOs, Restricted
 -- Occupied --                  
-490.07 -104.89  -65.21  -58.57  -58.56  -58.56  -15.75  -15.74
  1 A     2 A     3 A     4 A     5 A     6 A     7 A     8 A                  
-10.618  -9.884  -8.086  -8.082  -8.082  -7.499  -7.488  -7.488
  9 A    10 A    11 A    12 A    13 A    14 A    15 A    16 A                  
 -3.240  -3.235  -3.234  -3.221  -3.221  -1.466  -1.151  -1.056
 17 A    18 A    19 A    20 A    21 A    22 A    23 A    24 A                  
 -0.847  -0.695  -0.674  -0.643  -0.498  -0.494  -0.453  -0.446
 25 A    26 A    27 A    28 A    29 A    30 A    31 A    32 A                  
 -0.413
 33 A                                                                          
 -- Virtual --                   
 -0.005   0.068   0.081   0.086   0.103   0.104   0.107   0.133
 34 A    35 A    36 A    37 A    38 A    39 A    40 A    41 A                  
  0.135   0.177   0.188   0.200   0.201   0.236   0.246   0.273
 42 A    43 A    44 A    45 A    46 A    47 A    48 A    49 A                  
  0.305   0.320   0.379   0.524   0.525   0.540   0.557   0.562
 50 A    51 A    52 A    53 A    54 A    55 A    56 A    57 A                  
  0.591   0.647   0.725   0.743   0.757   0.773   0.802   0.908
 58 A    59 A    60 A    61 A    62 A    63 A    64 A    65 A                  
  0.958   0.982   1.007   1.023   1.060   1.077   1.108   1.148
 66 A    67 A    68 A    69 A    70 A    71 A    72 A    73 A                  
  1.179   1.202   1.288   1.315   1.362   1.573   1.893   1.964
 74 A    75 A    76 A    77 A    78 A    79 A    80 A    81 A                  
  2.002   2.135   2.255   2.291   2.377   2.412   2.604   2.610
 82 A    83 A    84 A    85 A    86 A    87 A    88 A    89 A                  
  2.674   2.720   2.871   3.045   3.203   3.388   4.096   4.132
 90 A    91 A    92 A    93 A    94 A    95 A    96 A    97 A                  
  4.361   4.401   4.499   4.514   4.535   4.552   4.616   4.860
 98 A    99 A   100 A   101 A   102 A   103 A   104 A   105 A                  
  5.204   7.147   8.175   8.202   8.277  10.298  26.614  26.740
106 A   107 A   108 A   109 A   110 A   111 A   112 A   113 A                  
 27.090  36.524  37.138  49.424 219.138 293.852 293.876 293.979
114 A   115 A   116 A   117 A   118 A   119 A   120 A   121 A                  
*******
122 A                                                                          

 Beta MOs, Restricted
 -- Occupied --                  
-490.07 -104.89  -65.21  -58.57  -58.56  -58.56  -15.75  -15.74
  1 A     2 A     3 A     4 A     5 A     6 A     7 A     8 A                  
-10.618  -9.884  -8.086  -8.082  -8.082  -7.499  -7.488  -7.488
  9 A    10 A    11 A    12 A    13 A    14 A    15 A    16 A                  
 -3.240  -3.235  -3.234  -3.221  -3.221  -1.466  -1.151  -1.056
 17 A    18 A    19 A    20 A    21 A    22 A    23 A    24 A                  
 -0.847  -0.695  -0.674  -0.643  -0.498  -0.494  -0.453  -0.446
 25 A    26 A    27 A    28 A    29 A    30 A    31 A    32 A                  
 -0.413
 33 A                                                                          
 -- Virtual --                   
 -0.005   0.068   0.081   0.086   0.103   0.104   0.107   0.133
 34 A    35 A    36 A    37 A    38 A    39 A    40 A    41 A                  
  0.135   0.177   0.188   0.200   0.201   0.236   0.246   0.273
 42 A    43 A    44 A    45 A    46 A    47 A    48 A    49 A                  
  0.305   0.320   0.379   0.524   0.525   0.540   0.557   0.562
 50 A    51 A    52 A    53 A    54 A    55 A    56 A    57 A                  
  0.591   0.647   0.725   0.743   0.757   0.773   0.802   0.908
 58 A    59 A    60 A    61 A    62 A    63 A    64 A    65 A                  
  0.958   0.982   1.007   1.023   1.060   1.077   1.108   1.148
 66 A    67 A    68 A    69 A    70 A    71 A    72 A    73 A                  
  1.179   1.202   1.288   1.315   1.362   1.573   1.893   1.964
 74 A    75 A    76 A    77 A    78 A    79 A    80 A    81 A                  
  2.002   2.135   2.255   2.291   2.377   2.412   2.604   2.610
 82 A    83 A    84 A    85 A    86 A    87 A    88 A    89 A                  
  2.674   2.720   2.871   3.045   3.203   3.388   4.096   4.132
 90 A    91 A    92 A    93 A    94 A    95 A    96 A    97 A                  
  4.361   4.401   4.499   4.514   4.535   4.552   4.616   4.860
 98 A    99 A   100 A   101 A   102 A   103 A   104 A   105 A                  
  5.204   7.147   8.175   8.202   8.277  10.298  26.614  26.740
106 A   107 A   108 A   109 A   110 A   111 A   112 A   113 A                  
 27.090  36.524  37.138  49.424 219.138 293.852 293.876 293.979
114 A   115 A   116 A   117 A   118 A   119 A   120 A   121 A                  
*******
122 A                                                                          

 Occupation and symmetry of molecular orbitals

 Point group: C1 (1 irreducible representation).

                           A     All 
 -------------------------------------
 All molecular orbitals:
  - Alpha                  122   122 
  - Beta                   122   122 
 -------------------------------------
 Alpha orbitals:
  - Frozen occupied        16    16  
  - Active occupied        17    17  
  - Active virtual         89    89  
  - Frozen virtual         0     0   
 -------------------------------------
 Beta orbitals:
  - Frozen occupied        16    16  
  - Active occupied        17    17  
  - Active virtual         89    89  
  - Frozen virtual         0     0   
 -------------------------------------

 Import integrals:   CPU 0.00 s  wall 0.00 s

 Import integrals:   CPU 40.46 s  wall 43.07 s

 MP2 amplitudes:   CPU 0.19 s  wall 0.37 s

Running a double precision version
           CCSD T amplitudes will be solved using DIIS.

           Start     Size      MaxIter   EConv     TConv     
           3         7         100       1.00e-07  1.00e-05  
 ------------------------------------------------------------------------------
           Energy (a.u.)   Ediff      Tdiff       Comment
 ------------------------------------------------------------------------------
         -3141.45199358                           
     1   -3141.42466685   2.73e-02   8.05e-01     
     2   -3141.45550555   3.08e-02   1.13e-01     
     3   -3141.45229062   3.21e-03   5.30e-02     
     4   -3141.45558314   3.29e-03   2.07e-02     Switched to DIIS steps.
     5   -3141.45689519   1.31e-03   1.41e-02     
     6   -3141.45701202   1.17e-04   3.52e-03     
     7   -3141.45705698   4.50e-05   2.21e-03     
     8   -3141.45707885   2.19e-05   7.24e-04     
     9   -3141.45708665   7.80e-06   4.26e-04     
    10   -3141.45708616   4.86e-07   1.04e-04     
    11   -3141.45708634   1.77e-07   5.71e-05     
    12   -3141.45708617   1.69e-07   3.84e-05     
    13   -3141.45708620   2.85e-08   1.34e-05     
    14   -3141.45708616   3.60e-08   6.02e-06     
 ------------------------------------------------------------------------------
         -3141.45708616                           CCSD T converged.

End of double precision
 SCF energy                 = -3140.66864996
 MP2 energy                 = -3141.45199358
 CCSD correlation energy     =    -0.78843620
 CCSD total energy           = -3141.45708616

 CCSD  T1^2 = 0.0208  T2^2 = 0.2827  Leading amplitudes:

 Amplitude    Orbitals with energies
 -0.0359       30 (A) A                  ->    35 (A) A                   
              -0.4942                          0.0683                     
 -0.0359       30 (A) B                  ->    35 (A) B                   
              -0.4942                          0.0683                     
 -0.0309       29 (A) A                  ->    34 (A) A                   
              -0.4984                         -0.0053                     
 -0.0309       29 (A) B                  ->    34 (A) B                   
              -0.4984                         -0.0053                     

 Amplitude    Orbitals with energies
 -0.0885       33 (A) A      33 (A) B    ->    34 (A) A      34 (A) B     
              -0.4128       -0.4128           -0.0053       -0.0053       
  0.0885       33 (A) A      33 (A) B    ->    34 (A) B      34 (A) A     
              -0.4128       -0.4128           -0.0053       -0.0053       
  0.0885       33 (A) B      33 (A) A    ->    34 (A) A      34 (A) B     
              -0.4128       -0.4128           -0.0053       -0.0053       
 -0.0885       33 (A) B      33 (A) A    ->    34 (A) B      34 (A) A     
              -0.4128       -0.4128           -0.0053       -0.0053       

 Computing CCSD intemediates for later calculations in double precision
 Finished.

Running a double precision version
           CCSD Lambda amplitudes will be solved using DIIS.
           Start     Size      MaxIter   EConv     LConv     
           3         7         100       1.00e-07  1.00e-05  
 ------------------------------------------------------------------------------
            Enorm      Ldiff       Comment
 ------------------------------------------------------------------------------
     1     6.10e-02   4.76e-02     
     2     1.45e-02   4.04e-03     
     3     6.29e-03   2.38e-03     
     4     3.93e-03   1.17e-03     Switched to DIIS steps.
     5     1.59e-03   8.31e-04     
     6     8.71e-04   3.64e-04     
     7     2.77e-04   1.48e-04     
     8     1.09e-04   1.28e-05     
     9     4.45e-05   9.01e-07     
    10     2.49e-05   8.58e-08     
    11     1.23e-05   7.83e-07     
    12     5.18e-06   5.63e-07     
    13     2.08e-06   2.43e-08     
    14     8.26e-07   1.03e-07     
    15     4.77e-07   7.15e-08     
    16     2.42e-07   4.01e-08     
    17     1.33e-07   2.75e-08     
    18     5.85e-08   1.71e-08     
 ------------------------------------------------------------------------------
                                   CCSD Lambda converged.

 Computing density matrices in double precision...
           Orbital response amplitudes will be solved using DIIS.
           Start     Size      MaxIter   EConv     LConv     
           3         7         100       1.00e-06  1.00e-06  
 ------------------------------------------------------------------------------
            Enorm      Ldiff       Comment
 ------------------------------------------------------------------------------
     1     1.17e-01   3.30e-03     
     2     1.55e-01   3.07e-02     
     3     2.51e-01   5.75e-02     
     4     1.69e-02   1.27e-01     Switched to DIIS steps.
     5     3.82e-03   1.45e-03     
     6     1.24e-03   3.28e-04     
     7     6.00e-04   3.81e-05     
     8     2.72e-04   9.12e-05     
     9     4.45e-05   5.59e-06     
    10     1.33e-05   5.52e-06     
    11     5.59e-06   3.86e-07     
    12     2.15e-06   2.55e-07     
    13     1.31e-06   7.32e-08     
    14     3.40e-07   1.26e-08     
 ------------------------------------------------------------------------------
                                   Orbital response converged.

 Computing density matrices... Done.
 CCSD calculation:   CPU 1697.78 s  wall 1168.51 s

Current path: /canmo/ccsd/grad/
/g1_bb_aa
/g1_bb_bb
/g1_o1o1
/g1_o1o2
/g1_o1v1
/g1_o2v1
/g1_v1v1
/g1p_bb_aa
/g1p_bb_bb
/g1s_bb_aa
/g1s_bb_bb
/g2_o1o1o1o1
/g2_o1o1o1v1
/g2_o1o1v1v1
/g2_o1v1o1v1
/g2_o1v1v1v1
/g2_v1v1v1v1
/w_bb_aa
/w_bb_bb
 Transferring MO TPDM to AO TPDM
 Transferring g2_o1o1o1o1
 Transferring g2_o1o1o1v1
 Transferring g2_o1o1v1v1
 Transferring g2_o1v1o1v1
 Transferring g2_o1v1v1v1
 Transferring g2_v1v1v1v1
 Adding separable TPDM
 Computing TPDM gradient
 --------------------------------------------------------
 2e gradient
  Atom          X               Y               Z
 --------------------------------------------------------
    1        -34.472721       15.035741       -0.016442  
    2         -7.079873      -18.719143        0.007879  
    3         19.639354      -10.487266        0.004175  
    4         21.913240       14.170668        0.004388  
 --------------------------------------------------------
 --------------------------------------------------------
 Final gradient
  Atom          X               Y               Z
 --------------------------------------------------------
    1        -34.472721       15.035741       -0.016442  
    2         -7.079873      -18.719143        0.007879  
    3         19.639354      -10.487266        0.004175  
    4         21.913240       14.170668        0.004388  
 --------------------------------------------------------
 Analytic gradient from two-electron contribution:   CPU 733.03 s  wall 335.75 s

 Total ccman2 time:   CPU 2475.36 s  wall 1555.22 s


 --------------------------------------------------------------

                    Orbital Energies (a.u.)
 --------------------------------------------------------------

 Alpha MOs
 -- Occupied --
*******-104.894 -65.205 -58.566 -58.563 -58.563 -15.751 -15.744
-10.618  -9.884  -8.086  -8.082  -8.082  -7.499  -7.488  -7.488
 -3.240  -3.235  -3.234  -3.221  -3.221  -1.466  -1.151  -1.056
 -0.847  -0.695  -0.674  -0.643  -0.498  -0.494  -0.453  -0.446
 -0.413
 -- Virtual --
 -0.005   0.068   0.081   0.086   0.103   0.104   0.107   0.133
  0.135   0.177   0.188   0.200   0.201   0.236   0.246   0.273
  0.305   0.320   0.379   0.524   0.525   0.540   0.557   0.562
  0.591   0.647   0.725   0.743   0.757   0.773   0.802   0.908
  0.958   0.982   1.007   1.023   1.060   1.077   1.108   1.148
  1.179   1.202   1.288   1.315   1.362   1.573   1.893   1.964
  2.002   2.135   2.255   2.291   2.377   2.412   2.604   2.610
  2.674   2.720   2.871   3.045   3.203   3.388   4.096   4.132
  4.361   4.401   4.499   4.514   4.535   4.552   4.616   4.860
  5.204   7.147   8.175   8.202   8.277  10.298  26.614  26.740
 27.090  36.524  37.138  49.424 219.138 293.852 293.876 293.979
*******
 --------------------------------------------------------------

          Ground-State Mulliken Net Atomic Charges

     Atom                 Charge (a.u.)
  ----------------------------------------
      1 Br                   -0.058466
      2 N                     0.022798
      3 N                     0.067720
      4 Cl                   -0.032052
  ----------------------------------------
  Sum of atomic charges =    -0.000000

 -----------------------------------------------------------------
                    Cartesian Multipole Moments
 -----------------------------------------------------------------
    Charge (ESU x 10^10)
                -0.0000
    Dipole Moment (Debye)
         X       0.0614      Y      -0.7469      Z       0.0002
       Tot       0.7495
    Quadrupole Moments (Debye-Ang)
        XX     -42.4325     XY      -0.0591     YY     -42.7980
        XZ       0.0006     YZ      -0.0002     ZZ     -42.0250
    Octopole Moments (Debye-Ang^2)
       XXX      34.4410    XXY      -9.2368    XYY      10.0381
       YYY     -13.6164    XXZ      -0.0150    XYZ      -0.0035
       YYZ      -0.0165    XZZ       9.2917    YZZ      -1.0402
       ZZZ      -0.0567
    Hexadecapole Moments (Debye-Ang^3)
      XXXX    -575.5764   XXXY      -1.6884   XXYY    -117.2077
      XYYY       1.2113   YYYY    -172.6107   XXXZ      -0.0605
      XXYZ      -0.0009   XYYZ      -0.0206   YYYZ       0.0112
      XXZZ    -105.5379   XYZZ      -2.4736   YYZZ     -35.3579
      XZZZ      -0.0702   YZZZ       0.0112   ZZZZ     -47.4342
 -----------------------------------------------------------------
 DrvMan completing analytic gradient of the correlated energy
 Correlated dipole moment
            1
    1   0.0241578
    2  -0.2938668
    3   0.0000875
 Energy read as -3141.457086163
 Full Analytical Gradient: (in a.u., or Hartree/Bohr)
             1             2             3             4
    1   -0.00003574   -0.00010474    0.00013575    0.00000473
    2    0.00004410   -0.00008050    0.00003766   -0.00000126
    3    0.00001069   -0.00003020    0.00003143   -0.00001193
 Gradient time:  CPU 0.38 s  wall 4.64 s
 ----------------------------------------------------------------
             Standard Nuclear Orientation (Angstroms)
    I     Atom           X                Y                Z
 ----------------------------------------------------------------
    1      Br      1.2447831599    -0.1986935245     0.0000000000
    2      N      -0.0918522567     1.2774508100    -0.0000000000
    3      N      -1.2734925845     1.0833455198    -0.0000000000
    4      Cl     -2.0001762770    -0.5630177030     0.0000000000
 ----------------------------------------------------------------
 Nuclear Repulsion Energy =   287.8070624757 hartrees
 There are       33 alpha and       33 beta electrons

                       Distance Matrix (Angstroms)
             Br(  1)   N (  2)   N (  3)
   N (  2)  1.991381
   N (  3)  2.825834  1.197477
   Cl(  4)  3.265347  2.651231  1.799606

 Requested basis set is 6-311++G(d,p)
 There are 44 shells and 122 basis functions
 A cutoff of  1.0D-14 yielded    881 shell pairs
 There are      7225 function pairs (      7983 Cartesian)
 Smallest overlap matrix eigenvalue = 1.50E-04
 Guess MOs from SCF MO coefficient file

 -----------------------------------------------------------------------
  General SCF calculation program by
  Eric Jon Sundstrom, Paul Horn, Yuezhi Mao, Dmitri Zuev, Alec White,
  David Stuck, Shaama M.S., Shane Yost, Joonho Lee, David Small,
  Daniel Levine, Susi Lehtola, Hugh Burton, Evgeny Epifanovsky
 -----------------------------------------------------------------------
 Hartree-Fock
 using 4 threads for integral computing
 -------------------------------------------------------
 OpenMP Integral computing Module                
 Release: version 2.0, May 2017, Q-Chem Inc. Pleasanton 
 -------------------------------------------------------
 A restricted SCF calculation will be
 performed using DIIS
 SCF converges when DIIS error is below 1.0e-08
 ---------------------------------------
  Cycle       Energy         DIIS error
 ---------------------------------------
    1   -3140.6685692924      2.48e-05  
    2   -3140.6685704358      7.04e-06  
    3   -3140.6685705786      4.25e-06  
    4   -3140.6685706254      1.22e-06  
    5   -3140.6685706348      5.67e-07  
    6   -3140.6685706369      2.74e-07  
    7   -3140.6685706374      1.14e-07  
    8   -3140.6685706375      5.53e-08  
    9   -3140.6685706376      1.85e-08  
   10   -3140.6685706376      5.99e-09  Convergence criterion met
 ---------------------------------------
 SCF time:   CPU 8.88s  wall 13.00s 
 SCF   energy in the final basis set =    -3140.6685706376
 Total energy in the final basis set =    -3140.6685706376


 ------------------------------------------------------------------------------

   CCMAN2: suite of methods based on coupled cluster
           and equation of motion theories.

   Components:
   * libvmm-1.3-trunk
     by Evgeny Epifanovsky, Ilya Kaliman.
   * libtensor-2.5-trunk
     by Evgeny Epifanovsky, Michael Wormit, Dmitry Zuev, Sam Manzer, 
        Ilya Kaliman.
   * libcc-2.5-trunk
     by Evgeny Epifanovsky, Arik Landau, Tomasz Kus, Kirill Khistyaev, 
        Dmitry Zuev, Prashant Manohar, Xintian Feng, Anna Krylov, 
        Matthew Goldey, Alec White, Thomas Jagau, Kaushik Nanda, 
        Anastasia Gunina, Alexander Kunitsa, Joonho Lee.

   CCMAN original authors:
   Anna I. Krylov, C. David Sherrill, Steven R. Gwaltney,
   Edward F. C. Byrd (2000)
   Sergey V. Levchenko, Lyudmila V. Slipchenko, Tao Wang,
   Ana-Maria C. Cristian (2003)
   Piotr A. Pieniazek, C. Melania Oana, Evgeny Epifanovsky (2007)
   Prashant Manohar (2009)

 ------------------------------------------------------------------------------


 Allocating and initializing 3808MB of RAM...
 Calculation will run on 4 cores.


 Alpha MOs, Restricted
 -- Occupied --                  
-490.07 -104.89  -65.21  -58.57  -58.56  -58.56  -15.75  -15.74
  1 A     2 A     3 A     4 A     5 A     6 A     7 A     8 A                  
-10.618  -9.884  -8.086  -8.082  -8.082  -7.500  -7.488  -7.488
  9 A    10 A    11 A    12 A    13 A    14 A    15 A    16 A                  
 -3.240  -3.235  -3.234  -3.221  -3.221  -1.465  -1.151  -1.056
 17 A    18 A    19 A    20 A    21 A    22 A    23 A    24 A                  
 -0.847  -0.695  -0.674  -0.642  -0.498  -0.494  -0.453  -0.446
 25 A    26 A    27 A    28 A    29 A    30 A    31 A    32 A                  
 -0.413
 33 A                                                                          
 -- Virtual --                   
 -0.005   0.068   0.081   0.086   0.103   0.104   0.107   0.133
 34 A    35 A    36 A    37 A    38 A    39 A    40 A    41 A                  
  0.135   0.177   0.188   0.201   0.201   0.236   0.246   0.273
 42 A    43 A    44 A    45 A    46 A    47 A    48 A    49 A                  
  0.305   0.320   0.379   0.523   0.525   0.540   0.557   0.562
 50 A    51 A    52 A    53 A    54 A    55 A    56 A    57 A                  
  0.591   0.647   0.725   0.743   0.757   0.773   0.802   0.908
 58 A    59 A    60 A    61 A    62 A    63 A    64 A    65 A                  
  0.958   0.982   1.007   1.023   1.060   1.077   1.108   1.148
 66 A    67 A    68 A    69 A    70 A    71 A    72 A    73 A                  
  1.179   1.202   1.288   1.315   1.362   1.573   1.893   1.964
 74 A    75 A    76 A    77 A    78 A    79 A    80 A    81 A                  
  2.002   2.136   2.255   2.291   2.377   2.412   2.604   2.610
 82 A    83 A    84 A    85 A    86 A    87 A    88 A    89 A                  
  2.674   2.719   2.871   3.043   3.202   3.387   4.096   4.132
 90 A    91 A    92 A    93 A    94 A    95 A    96 A    97 A                  
  4.360   4.400   4.498   4.514   4.535   4.552   4.616   4.860
 98 A    99 A   100 A   101 A   102 A   103 A   104 A   105 A                  
  5.205   7.147   8.175   8.202   8.277  10.298  26.614  26.740
106 A   107 A   108 A   109 A   110 A   111 A   112 A   113 A                  
 27.090  36.524  37.134  49.424 219.138 293.851 293.876 293.979
114 A   115 A   116 A   117 A   118 A   119 A   120 A   121 A                  
*******
122 A                                                                          

 Beta MOs, Restricted
 -- Occupied --                  
-490.07 -104.89  -65.21  -58.57  -58.56  -58.56  -15.75  -15.74
  1 A     2 A     3 A     4 A     5 A     6 A     7 A     8 A                  
-10.618  -9.884  -8.086  -8.082  -8.082  -7.500  -7.488  -7.488
  9 A    10 A    11 A    12 A    13 A    14 A    15 A    16 A                  
 -3.240  -3.235  -3.234  -3.221  -3.221  -1.465  -1.151  -1.056
 17 A    18 A    19 A    20 A    21 A    22 A    23 A    24 A                  
 -0.847  -0.695  -0.674  -0.642  -0.498  -0.494  -0.453  -0.446
 25 A    26 A    27 A    28 A    29 A    30 A    31 A    32 A                  
 -0.413
 33 A                                                                          
 -- Virtual --                   
 -0.005   0.068   0.081   0.086   0.103   0.104   0.107   0.133
 34 A    35 A    36 A    37 A    38 A    39 A    40 A    41 A                  
  0.135   0.177   0.188   0.201   0.201   0.236   0.246   0.273
 42 A    43 A    44 A    45 A    46 A    47 A    48 A    49 A                  
  0.305   0.320   0.379   0.523   0.525   0.540   0.557   0.562
 50 A    51 A    52 A    53 A    54 A    55 A    56 A    57 A                  
  0.591   0.647   0.725   0.743   0.757   0.773   0.802   0.908
 58 A    59 A    60 A    61 A    62 A    63 A    64 A    65 A                  
  0.958   0.982   1.007   1.023   1.060   1.077   1.108   1.148
 66 A    67 A    68 A    69 A    70 A    71 A    72 A    73 A                  
  1.179   1.202   1.288   1.315   1.362   1.573   1.893   1.964
 74 A    75 A    76 A    77 A    78 A    79 A    80 A    81 A                  
  2.002   2.136   2.255   2.291   2.377   2.412   2.604   2.610
 82 A    83 A    84 A    85 A    86 A    87 A    88 A    89 A                  
  2.674   2.719   2.871   3.043   3.202   3.387   4.096   4.132
 90 A    91 A    92 A    93 A    94 A    95 A    96 A    97 A                  
  4.360   4.400   4.498   4.514   4.535   4.552   4.616   4.860
 98 A    99 A   100 A   101 A   102 A   103 A   104 A   105 A                  
  5.205   7.147   8.175   8.202   8.277  10.298  26.614  26.740
106 A   107 A   108 A   109 A   110 A   111 A   112 A   113 A                  
 27.090  36.524  37.134  49.424 219.138 293.851 293.876 293.979
114 A   115 A   116 A   117 A   118 A   119 A   120 A   121 A                  
*******
122 A                                                                          

 Occupation and symmetry of molecular orbitals

 Point group: C1 (1 irreducible representation).

                           A     All 
 -------------------------------------
 All molecular orbitals:
  - Alpha                  122   122 
  - Beta                   122   122 
 -------------------------------------
 Alpha orbitals:
  - Frozen occupied        16    16  
  - Active occupied        17    17  
  - Active virtual         89    89  
  - Frozen virtual         0     0   
 -------------------------------------
 Beta orbitals:
  - Frozen occupied        16    16  
  - Active occupied        17    17  
  - Active virtual         89    89  
  - Frozen virtual         0     0   
 -------------------------------------

 Import integrals:   CPU 0.00 s  wall 0.00 s

 Import integrals:   CPU 39.86 s  wall 40.61 s

 MP2 amplitudes:   CPU 0.19 s  wall 0.39 s

Running a double precision version
           CCSD T amplitudes will be solved using DIIS.

           Start     Size      MaxIter   EConv     TConv     
           3         7         100       1.00e-07  1.00e-05  
 ------------------------------------------------------------------------------
           Energy (a.u.)   Ediff      Tdiff       Comment
 ------------------------------------------------------------------------------
         -3141.45200790                           
     1   -3141.42464236   2.74e-02   8.05e-01     
     2   -3141.45550798   3.09e-02   1.13e-01     
     3   -3141.45228522   3.22e-03   5.30e-02     
     4   -3141.45558118   3.30e-03   2.07e-02     Switched to DIIS steps.
     5   -3141.45689399   1.31e-03   1.41e-02     
     6   -3141.45701101   1.17e-04   3.52e-03     
     7   -3141.45705594   4.49e-05   2.21e-03     
     8   -3141.45707778   2.18e-05   7.23e-04     
     9   -3141.45708557   7.79e-06   4.26e-04     
    10   -3141.45708508   4.83e-07   1.04e-04     
    11   -3141.45708525   1.71e-07   5.70e-05     
    12   -3141.45708509   1.65e-07   3.82e-05     
    13   -3141.45708512   2.86e-08   1.34e-05     
    14   -3141.45708508   3.58e-08   6.02e-06     
 ------------------------------------------------------------------------------
         -3141.45708508                           CCSD T converged.

End of double precision
 SCF energy                 = -3140.66857064
 MP2 energy                 = -3141.45200790
 CCSD correlation energy     =    -0.78851444
 CCSD total energy           = -3141.45708508

 CCSD  T1^2 = 0.0208  T2^2 = 0.2828  Leading amplitudes:

 Amplitude    Orbitals with energies
  0.0359       30 (A) A                  ->    35 (A) A                   
              -0.4942                          0.0680                     
  0.0359       30 (A) B                  ->    35 (A) B                   
              -0.4942                          0.0680                     
  0.0308       29 (A) A                  ->    34 (A) A                   
              -0.4983                         -0.0051                     
  0.0308       29 (A) B                  ->    34 (A) B                   
              -0.4983                         -0.0051                     

 Amplitude    Orbitals with energies
 -0.0884       28 (A) A      28 (A) B    ->    35 (A) A      35 (A) B     
              -0.6423       -0.6423            0.0680        0.0680       
  0.0884       28 (A) A      28 (A) B    ->    35 (A) B      35 (A) A     
              -0.6423       -0.6423            0.0680        0.0680       
  0.0884       28 (A) B      28 (A) A    ->    35 (A) A      35 (A) B     
              -0.6423       -0.6423            0.0680        0.0680       
 -0.0884       28 (A) B      28 (A) A    ->    35 (A) B      35 (A) A     
              -0.6423       -0.6423            0.0680        0.0680       

 Computing CCSD intemediates for later calculations in double precision
 Finished.

Running a double precision version
           CCSD Lambda amplitudes will be solved using DIIS.
           Start     Size      MaxIter   EConv     LConv     
           3         7         100       1.00e-07  1.00e-05  
 ------------------------------------------------------------------------------
            Enorm      Ldiff       Comment
 ------------------------------------------------------------------------------
     1     6.10e-02   4.76e-02     
     2     1.45e-02   4.04e-03     
     3     6.30e-03   2.37e-03     
     4     3.94e-03   1.17e-03     Switched to DIIS steps.
     5     1.59e-03   8.31e-04     
     6     8.71e-04   3.65e-04     
     7     2.77e-04   1.48e-04     
     8     1.09e-04   1.27e-05     
     9     4.44e-05   8.65e-07     
    10     2.48e-05   1.05e-07     
    11     1.23e-05   7.68e-07     
    12     5.18e-06   5.61e-07     
    13     2.08e-06   2.46e-08     
    14     8.26e-07   1.04e-07     
    15     4.77e-07   7.11e-08     
    16     2.42e-07   3.97e-08     
    17     1.33e-07   2.73e-08     
    18     5.83e-08   1.71e-08     
 ------------------------------------------------------------------------------
                                   CCSD Lambda converged.

 Computing density matrices in double precision...
           Orbital response amplitudes will be solved using DIIS.
           Start     Size      MaxIter   EConv     LConv     
           3         7         100       1.00e-06  1.00e-06  
 ------------------------------------------------------------------------------
            Enorm      Ldiff       Comment
 ------------------------------------------------------------------------------
     1     1.17e-01   3.31e-03     
     2     1.55e-01   3.05e-02     
     3     2.50e-01   5.73e-02     
     4     1.69e-02   1.26e-01     Switched to DIIS steps.
     5     3.82e-03   1.43e-03     
     6     1.23e-03   3.36e-04     
     7     5.97e-04   4.23e-05     
     8     2.75e-04   9.00e-05     
     9     4.45e-05   5.59e-06     
    10     1.33e-05   5.53e-06     
    11     5.61e-06   3.79e-07     
    12     2.17e-06   2.59e-07     
    13     1.30e-06   7.21e-08     
    14     3.42e-07   1.36e-08     
 ------------------------------------------------------------------------------
                                   Orbital response converged.

 Computing density matrices... Done.
 CCSD calculation:   CPU 1690.39 s  wall 1174.70 s

Current path: /canmo/ccsd/grad/
/g1_bb_aa
/g1_bb_bb
/g1_o1o1
/g1_o1o2
/g1_o1v1
/g1_o2v1
/g1_v1v1
/g1p_bb_aa
/g1p_bb_bb
/g1s_bb_aa
/g1s_bb_bb
/g2_o1o1o1o1
/g2_o1o1o1v1
/g2_o1o1v1v1
/g2_o1v1o1v1
/g2_o1v1v1v1
/g2_v1v1v1v1
/w_bb_aa
/w_bb_bb
 Transferring MO TPDM to AO TPDM
 Transferring g2_o1o1o1o1
 Transferring g2_o1o1o1v1
 Transferring g2_o1o1v1v1
 Transferring g2_o1v1o1v1
 Transferring g2_o1v1v1v1
 Transferring g2_v1v1v1v1
 Adding separable TPDM
 Computing TPDM gradient
 --------------------------------------------------------
 2e gradient
  Atom          X               Y               Z
 --------------------------------------------------------
    1        -34.477665       15.051530       -0.000001  
    2         -7.057092      -18.726060        0.000002  
    3         19.619404      -10.496637       -0.000001  
    4         21.915353       14.171166        0.000000  
 --------------------------------------------------------
 --------------------------------------------------------
 Final gradient
  Atom          X               Y               Z
 --------------------------------------------------------
    1        -34.477665       15.051530       -0.000001  
    2         -7.057092      -18.726060        0.000002  
    3         19.619404      -10.496637       -0.000001  
    4         21.915353       14.171166        0.000000  
 --------------------------------------------------------
 Analytic gradient from two-electron contribution:   CPU 732.44 s  wall 333.89 s

 Total ccman2 time:   CPU 2466.99 s  wall 1560.13 s


 --------------------------------------------------------------

                    Orbital Energies (a.u.)
 --------------------------------------------------------------

 Alpha MOs
 -- Occupied --
*******-104.894 -65.205 -58.566 -58.564 -58.563 -15.751 -15.744
-10.618  -9.884  -8.086  -8.082  -8.082  -7.500  -7.488  -7.488
 -3.240  -3.235  -3.234  -3.221  -3.221  -1.465  -1.151  -1.056
 -0.847  -0.695  -0.674  -0.642  -0.498  -0.494  -0.453  -0.446
 -0.413
 -- Virtual --
 -0.005   0.068   0.081   0.086   0.103   0.104   0.107   0.133
  0.135   0.177   0.188   0.201   0.201   0.236   0.246   0.273
  0.305   0.320   0.379   0.523   0.525   0.540   0.557   0.562
  0.591   0.647   0.725   0.743   0.757   0.773   0.802   0.908
  0.958   0.982   1.007   1.023   1.060   1.077   1.108   1.148
  1.179   1.202   1.288   1.315   1.362   1.573   1.893   1.964
  2.002   2.136   2.255   2.291   2.377   2.412   2.604   2.610
  2.674   2.719   2.871   3.043   3.202   3.387   4.096   4.132
  4.360   4.400   4.498   4.514   4.535   4.552   4.616   4.860
  5.205   7.147   8.175   8.202   8.277  10.298  26.614  26.740
 27.090  36.524  37.134  49.424 219.138 293.851 293.876 293.979
*******
 --------------------------------------------------------------

          Ground-State Mulliken Net Atomic Charges

     Atom                 Charge (a.u.)
  ----------------------------------------
      1 Br                   -0.058058
      2 N                     0.022673
      3 N                     0.067419
      4 Cl                   -0.032034
  ----------------------------------------
  Sum of atomic charges =    -0.000000

 -----------------------------------------------------------------
                    Cartesian Multipole Moments
 -----------------------------------------------------------------
    Charge (ESU x 10^10)
                -0.0000
    Dipole Moment (Debye)
         X       0.0658      Y      -0.7512      Z      -0.0000
       Tot       0.7541
    Quadrupole Moments (Debye-Ang)
        XX     -42.4304     XY      -0.0565     YY     -42.8047
        XZ      -0.0000     YZ       0.0000     ZZ     -42.0258
    Octopole Moments (Debye-Ang^2)
       XXX      34.4357    XXY      -9.2473    XYY      10.0431
       YYY     -13.6388    XXZ      -0.0000    XYZ       0.0000
       YYZ      -0.0000    XZZ       9.2914    YZZ      -1.0452
       ZZZ       0.0000
    Hexadecapole Moments (Debye-Ang^3)
      XXXX    -575.5425   XXXY      -1.6944   XXYY    -117.2118
      XYYY       1.1994   YYYY    -172.6536   XXXZ      -0.0000
      XXYZ       0.0000   XYYZ      -0.0000   YYYZ       0.0000
      XXZZ    -105.5342   XYZZ      -2.4767   YYZZ     -35.3637
      XZZZ      -0.0000   YZZZ       0.0000   ZZZZ     -47.4330
 -----------------------------------------------------------------
 DrvMan completing analytic gradient of the correlated energy
 Correlated dipole moment
            1
    1   0.0259047
    2  -0.2955438
    3  -0.0000000
 Energy read as -3141.457085081
 Full Analytical Gradient: (in a.u., or Hartree/Bohr)
             1             2             3             4
    1   -0.00001250    0.00126927   -0.00116616   -0.00009061
    2    0.00003008    0.00021258   -0.00012725   -0.00011541
    3    0.00000002   -0.00000002    0.00000000   -0.00000000
 Gradient time:  CPU 0.44 s  wall 6.03 s
 ----------------------------------------------------------------
             Standard Nuclear Orientation (Angstroms)
    I     Atom           X                Y                Z
 ----------------------------------------------------------------
    1      Br      1.2447831599    -0.1986935245     0.0000000000
    2      N      -0.0938522567     1.2774508100    -0.0000000000
    3      N      -1.2734925845     1.0833455198    -0.0000000000
    4      Cl     -2.0001762770    -0.5630177030     0.0000000000
 ----------------------------------------------------------------
 Nuclear Repulsion Energy =   287.8118317904 hartrees
 There are       33 alpha and       33 beta electrons

                       Distance Matrix (Angstroms)
             Br(  1)   N (  2)   N (  3)
   N (  2)  1.992723
   N (  3)  2.825834  1.195503
   Cl(  4)  3.265347  2.649792  1.799606

 Requested basis set is 6-311++G(d,p)
 There are 44 shells and 122 basis functions
 A cutoff of  1.0D-14 yielded    881 shell pairs
 There are      7225 function pairs (      7983 Cartesian)
 Smallest overlap matrix eigenvalue = 1.48E-04
 Guess MOs from SCF MO coefficient file

 -----------------------------------------------------------------------
  General SCF calculation program by
  Eric Jon Sundstrom, Paul Horn, Yuezhi Mao, Dmitri Zuev, Alec White,
  David Stuck, Shaama M.S., Shane Yost, Joonho Lee, David Small,
  Daniel Levine, Susi Lehtola, Hugh Burton, Evgeny Epifanovsky
 -----------------------------------------------------------------------
 Hartree-Fock
 using 4 threads for integral computing
 -------------------------------------------------------
 OpenMP Integral computing Module                
 Release: version 2.0, May 2017, Q-Chem Inc. Pleasanton 
 -------------------------------------------------------
 A restricted SCF calculation will be
 performed using DIIS
 SCF converges when DIIS error is below 1.0e-08
 ---------------------------------------
  Cycle       Energy         DIIS error
 ---------------------------------------
    1   -3140.6687215360      4.89e-05  
    2   -3140.6687258402      1.38e-05  
    3   -3140.6687263538      8.32e-06  
    4   -3140.6687265223      2.27e-06  
    5   -3140.6687265518      1.05e-06  
    6   -3140.6687265585      5.15e-07  
    7   -3140.6687265604      2.17e-07  
    8   -3140.6687265606      1.08e-07  
    9   -3140.6687265608      3.67e-08  
   10   -3140.6687265608      1.15e-08  
   11   -3140.6687265608      3.43e-09  Convergence criterion met
 ---------------------------------------
 SCF time:   CPU 9.94s  wall 7.00s 
 SCF   energy in the final basis set =    -3140.6687265608
 Total energy in the final basis set =    -3140.6687265608


 ------------------------------------------------------------------------------

   CCMAN2: suite of methods based on coupled cluster
           and equation of motion theories.

   Components:
   * libvmm-1.3-trunk
     by Evgeny Epifanovsky, Ilya Kaliman.
   * libtensor-2.5-trunk
     by Evgeny Epifanovsky, Michael Wormit, Dmitry Zuev, Sam Manzer, 
        Ilya Kaliman.
   * libcc-2.5-trunk
     by Evgeny Epifanovsky, Arik Landau, Tomasz Kus, Kirill Khistyaev, 
        Dmitry Zuev, Prashant Manohar, Xintian Feng, Anna Krylov, 
        Matthew Goldey, Alec White, Thomas Jagau, Kaushik Nanda, 
        Anastasia Gunina, Alexander Kunitsa, Joonho Lee.

   CCMAN original authors:
   Anna I. Krylov, C. David Sherrill, Steven R. Gwaltney,
   Edward F. C. Byrd (2000)
   Sergey V. Levchenko, Lyudmila V. Slipchenko, Tao Wang,
   Ana-Maria C. Cristian (2003)
   Piotr A. Pieniazek, C. Melania Oana, Evgeny Epifanovsky (2007)
   Prashant Manohar (2009)

 ------------------------------------------------------------------------------


 Allocating and initializing 3808MB of RAM...
 Calculation will run on 4 cores.


 Alpha MOs, Restricted
 -- Occupied --                  
-490.07 -104.89  -65.21  -58.57  -58.56  -58.56  -15.75  -15.74
  1 A     2 A     3 A     4 A     5 A     6 A     7 A     8 A                  
-10.618  -9.884  -8.086  -8.082  -8.082  -7.499  -7.488  -7.488
  9 A    10 A    11 A    12 A    13 A    14 A    15 A    16 A                  
 -3.240  -3.235  -3.234  -3.221  -3.221  -1.466  -1.151  -1.056
 17 A    18 A    19 A    20 A    21 A    22 A    23 A    24 A                  
 -0.846  -0.695  -0.674  -0.643  -0.498  -0.494  -0.452  -0.446
 25 A    26 A    27 A    28 A    29 A    30 A    31 A    32 A                  
 -0.413
 33 A                                                                          
 -- Virtual --                   
 -0.006   0.069   0.081   0.086   0.103   0.104   0.107   0.133
 34 A    35 A    36 A    37 A    38 A    39 A    40 A    41 A                  
  0.135   0.177   0.188   0.200   0.201   0.236   0.246   0.274
 42 A    43 A    44 A    45 A    46 A    47 A    48 A    49 A                  
  0.305   0.320   0.379   0.524   0.525   0.540   0.558   0.562
 50 A    51 A    52 A    53 A    54 A    55 A    56 A    57 A                  
  0.591   0.648   0.724   0.743   0.757   0.773   0.802   0.908
 58 A    59 A    60 A    61 A    62 A    63 A    64 A    65 A                  
  0.958   0.982   1.007   1.023   1.060   1.078   1.108   1.148
 66 A    67 A    68 A    69 A    70 A    71 A    72 A    73 A                  
  1.180   1.202   1.288   1.315   1.362   1.573   1.894   1.964
 74 A    75 A    76 A    77 A    78 A    79 A    80 A    81 A                  
  2.001   2.135   2.255   2.292   2.377   2.412   2.604   2.610
 82 A    83 A    84 A    85 A    86 A    87 A    88 A    89 A                  
  2.674   2.721   2.872   3.046   3.203   3.390   4.096   4.132
 90 A    91 A    92 A    93 A    94 A    95 A    96 A    97 A                  
  4.361   4.401   4.501   4.514   4.535   4.552   4.616   4.860
 98 A    99 A   100 A   101 A   102 A   103 A   104 A   105 A                  
  5.203   7.147   8.176   8.202   8.277  10.298  26.614  26.740
106 A   107 A   108 A   109 A   110 A   111 A   112 A   113 A                  
 27.091  36.523  37.142  49.424 219.138 293.852 293.877 293.979
114 A   115 A   116 A   117 A   118 A   119 A   120 A   121 A                  
*******
122 A                                                                          

 Beta MOs, Restricted
 -- Occupied --                  
-490.07 -104.89  -65.21  -58.57  -58.56  -58.56  -15.75  -15.74
  1 A     2 A     3 A     4 A     5 A     6 A     7 A     8 A                  
-10.618  -9.884  -8.086  -8.082  -8.082  -7.499  -7.488  -7.488
  9 A    10 A    11 A    12 A    13 A    14 A    15 A    16 A                  
 -3.240  -3.235  -3.234  -3.221  -3.221  -1.466  -1.151  -1.056
 17 A    18 A    19 A    20 A    21 A    22 A    23 A    24 A                  
 -0.846  -0.695  -0.674  -0.643  -0.498  -0.494  -0.452  -0.446
 25 A    26 A    27 A    28 A    29 A    30 A    31 A    32 A                  
 -0.413
 33 A                                                                          
 -- Virtual --                   
 -0.006   0.069   0.081   0.086   0.103   0.104   0.107   0.133
 34 A    35 A    36 A    37 A    38 A    39 A    40 A    41 A                  
  0.135   0.177   0.188   0.200   0.201   0.236   0.246   0.274
 42 A    43 A    44 A    45 A    46 A    47 A    48 A    49 A                  
  0.305   0.320   0.379   0.524   0.525   0.540   0.558   0.562
 50 A    51 A    52 A    53 A    54 A    55 A    56 A    57 A                  
  0.591   0.648   0.724   0.743   0.757   0.773   0.802   0.908
 58 A    59 A    60 A    61 A    62 A    63 A    64 A    65 A                  
  0.958   0.982   1.007   1.023   1.060   1.078   1.108   1.148
 66 A    67 A    68 A    69 A    70 A    71 A    72 A    73 A                  
  1.180   1.202   1.288   1.315   1.362   1.573   1.894   1.964
 74 A    75 A    76 A    77 A    78 A    79 A    80 A    81 A                  
  2.001   2.135   2.255   2.292   2.377   2.412   2.604   2.610
 82 A    83 A    84 A    85 A    86 A    87 A    88 A    89 A                  
  2.674   2.721   2.872   3.046   3.203   3.390   4.096   4.132
 90 A    91 A    92 A    93 A    94 A    95 A    96 A    97 A                  
  4.361   4.401   4.501   4.514   4.535   4.552   4.616   4.860
 98 A    99 A   100 A   101 A   102 A   103 A   104 A   105 A                  
  5.203   7.147   8.176   8.202   8.277  10.298  26.614  26.740
106 A   107 A   108 A   109 A   110 A   111 A   112 A   113 A                  
 27.091  36.523  37.142  49.424 219.138 293.852 293.877 293.979
114 A   115 A   116 A   117 A   118 A   119 A   120 A   121 A                  
*******
122 A                                                                          

 Occupation and symmetry of molecular orbitals

 Point group: C1 (1 irreducible representation).

                           A     All 
 -------------------------------------
 All molecular orbitals:
  - Alpha                  122   122 
  - Beta                   122   122 
 -------------------------------------
 Alpha orbitals:
  - Frozen occupied        16    16  
  - Active occupied        17    17  
  - Active virtual         89    89  
  - Frozen virtual         0     0   
 -------------------------------------
 Beta orbitals:
  - Frozen occupied        16    16  
  - Active occupied        17    17  
  - Active virtual         89    89  
  - Frozen virtual         0     0   
 -------------------------------------

 Import integrals:   CPU 0.00 s  wall 0.00 s

 Import integrals:   CPU 40.30 s  wall 30.68 s

 MP2 amplitudes:   CPU 0.19 s  wall 0.42 s

Running a double precision version
           CCSD T amplitudes will be solved using DIIS.

           Start     Size      MaxIter   EConv     TConv     
           3         7         100       1.00e-07  1.00e-05  
 ------------------------------------------------------------------------------
           Energy (a.u.)   Ediff      Tdiff       Comment
 ------------------------------------------------------------------------------
         -3141.45197691                           
     1   -3141.42468867   2.73e-02   8.05e-01     
     2   -3141.45550058   3.08e-02   1.13e-01     
     3   -3141.45229340   3.21e-03   5.30e-02     
     4   -3141.45558252   3.29e-03   2.07e-02     Switched to DIIS steps.
     5   -3141.45689382   1.31e-03   1.41e-02     
     6   -3141.45701046   1.17e-04   3.52e-03     
     7   -3141.45705544   4.50e-05   2.21e-03     
     8   -3141.45707734   2.19e-05   7.24e-04     
     9   -3141.45708515   7.81e-06   4.26e-04     
    10   -3141.45708466   4.89e-07   1.04e-04     
    11   -3141.45708485   1.83e-07   5.73e-05     
    12   -3141.45708467   1.72e-07   3.86e-05     
    13   -3141.45708470   2.83e-08   1.35e-05     
    14   -3141.45708467   3.61e-08   6.03e-06     
 ------------------------------------------------------------------------------
         -3141.45708467                           CCSD T converged.

End of double precision
 SCF energy                 = -3140.66872656
 MP2 energy                 = -3141.45197691
 CCSD correlation energy     =    -0.78835811
 CCSD total energy           = -3141.45708467

 CCSD  T1^2 = 0.0208  T2^2 = 0.2827  Leading amplitudes:

 Amplitude    Orbitals with energies
  0.0358       30 (A) A                  ->    35 (A) A                   
              -0.4943                          0.0686                     
  0.0358       30 (A) B                  ->    35 (A) B                   
              -0.4943                          0.0686                     
  0.0310       29 (A) A                  ->    34 (A) A                   
              -0.4984                         -0.0055                     
  0.0310       29 (A) B                  ->    34 (A) B                   
              -0.4984                         -0.0055                     

 Amplitude    Orbitals with energies
 -0.0889       33 (A) A      33 (A) B    ->    34 (A) A      34 (A) B     
              -0.4126       -0.4126           -0.0055       -0.0055       
  0.0889       33 (A) A      33 (A) B    ->    34 (A) B      34 (A) A     
              -0.4126       -0.4126           -0.0055       -0.0055       
  0.0889       33 (A) B      33 (A) A    ->    34 (A) A      34 (A) B     
              -0.4126       -0.4126           -0.0055       -0.0055       
 -0.0889       33 (A) B      33 (A) A    ->    34 (A) B      34 (A) A     
              -0.4126       -0.4126           -0.0055       -0.0055       

 Computing CCSD intemediates for later calculations in double precision
 Finished.

Running a double precision version
           CCSD Lambda amplitudes will be solved using DIIS.
           Start     Size      MaxIter   EConv     LConv     
           3         7         100       1.00e-07  1.00e-05  
 ------------------------------------------------------------------------------
            Enorm      Ldiff       Comment
 ------------------------------------------------------------------------------
     1     6.10e-02   4.76e-02     
     2     1.45e-02   4.03e-03     
     3     6.28e-03   2.38e-03     
     4     3.93e-03   1.17e-03     Switched to DIIS steps.
     5     1.59e-03   8.31e-04     
     6     8.70e-04   3.64e-04     
     7     2.77e-04   1.48e-04     
     8     1.09e-04   1.29e-05     
     9     4.46e-05   9.37e-07     
    10     2.50e-05   6.65e-08     
    11     1.24e-05   7.98e-07     
    12     5.18e-06   5.65e-07     
    13     2.08e-06   2.40e-08     
    14     8.27e-07   1.02e-07     
    15     4.78e-07   7.19e-08     
    16     2.43e-07   4.04e-08     
    17     1.34e-07   2.76e-08     
    18     5.87e-08   1.71e-08     
 ------------------------------------------------------------------------------
                                   CCSD Lambda converged.

 Computing density matrices in double precision...
           Orbital response amplitudes will be solved using DIIS.
           Start     Size      MaxIter   EConv     LConv     
           3         7         100       1.00e-06  1.00e-06  
 ------------------------------------------------------------------------------
            Enorm      Ldiff       Comment
 ------------------------------------------------------------------------------
     1     1.17e-01   3.30e-03     
     2     1.56e-01   3.09e-02     
     3     2.51e-01   5.77e-02     
     4     1.70e-02   1.27e-01     Switched to DIIS steps.
     5     3.82e-03   1.47e-03     
     6     1.26e-03   3.20e-04     
     7     6.02e-04   3.39e-05     
     8     2.69e-04   9.23e-05     
     9     4.45e-05   5.59e-06     
    10     1.33e-05   5.50e-06     
    11     5.58e-06   3.93e-07     
    12     2.14e-06   2.51e-07     
    13     1.32e-06   7.43e-08     
    14     3.38e-07   1.15e-08     
 ------------------------------------------------------------------------------
                                   Orbital response converged.

 Computing density matrices... Done.
 CCSD calculation:   CPU 1691.35 s  wall 1048.90 s

Current path: /canmo/ccsd/grad/
/g1_bb_aa
/g1_bb_bb
/g1_o1o1
/g1_o1o2
/g1_o1v1
/g1_o2v1
/g1_v1v1
/g1p_bb_aa
/g1p_bb_bb
/g1s_bb_aa
/g1s_bb_bb
/g2_o1o1o1o1
/g2_o1o1o1v1
/g2_o1o1v1v1
/g2_o1v1o1v1
/g2_o1v1v1v1
/g2_v1v1v1v1
/w_bb_aa
/w_bb_bb
 Transferring MO TPDM to AO TPDM
 Transferring g2_o1o1o1o1
 Transferring g2_o1o1o1v1
 Transferring g2_o1o1v1v1
 Transferring g2_o1v1o1v1
 Transferring g2_o1v1v1v1
 Transferring g2_v1v1v1v1
 Adding separable TPDM
 Computing TPDM gradient
 --------------------------------------------------------
 2e gradient
  Atom          X               Y               Z
 --------------------------------------------------------
    1        -34.467763       15.019958        0.000000  
    2         -7.102647      -18.712248       -0.000000  
    3         19.659290      -10.477865        0.000000  
    4         21.911120       14.170155       -0.000000  
 --------------------------------------------------------
 --------------------------------------------------------
 Final gradient
  Atom          X               Y               Z
 --------------------------------------------------------
    1        -34.467763       15.019958        0.000000  
    2         -7.102647      -18.712248       -0.000000  
    3         19.659290      -10.477865        0.000000  
    4         21.911120       14.170155       -0.000000  
 --------------------------------------------------------
 Analytic gradient from two-electron contribution:   CPU 732.75 s  wall 341.50 s

 Total ccman2 time:   CPU 2468.44 s  wall 1431.91 s


 --------------------------------------------------------------

                    Orbital Energies (a.u.)
 --------------------------------------------------------------

 Alpha MOs
 -- Occupied --
*******-104.894 -65.205 -58.566 -58.563 -58.563 -15.751 -15.744
-10.618  -9.884  -8.086  -8.082  -8.082  -7.499  -7.488  -7.488
 -3.240  -3.235  -3.234  -3.221  -3.221  -1.466  -1.151  -1.056
 -0.846  -0.695  -0.674  -0.643  -0.498  -0.494  -0.452  -0.446
 -0.413
 -- Virtual --
 -0.006   0.069   0.081   0.086   0.103   0.104   0.107   0.133
  0.135   0.177   0.188   0.200   0.201   0.236   0.246   0.274
  0.305   0.320   0.379   0.524   0.525   0.540   0.558   0.562
  0.591   0.648   0.724   0.743   0.757   0.773   0.802   0.908
  0.958   0.982   1.007   1.023   1.060   1.078   1.108   1.148
  1.180   1.202   1.288   1.315   1.362   1.573   1.894   1.964
  2.001   2.135   2.255   2.292   2.377   2.412   2.604   2.610
  2.674   2.721   2.872   3.046   3.203   3.390   4.096   4.132
  4.361   4.401   4.501   4.514   4.535   4.552   4.616   4.860
  5.203   7.147   8.176   8.202   8.277  10.298  26.614  26.740
 27.091  36.523  37.142  49.424 219.138 293.852 293.877 293.979
*******
 --------------------------------------------------------------

          Ground-State Mulliken Net Atomic Charges

     Atom                 Charge (a.u.)
  ----------------------------------------
      1 Br                   -0.058875
      2 N                     0.022923
      3 N                     0.068022
      4 Cl                   -0.032070
  ----------------------------------------
  Sum of atomic charges =    -0.000000

 -----------------------------------------------------------------
                    Cartesian Multipole Moments
 -----------------------------------------------------------------
    Charge (ESU x 10^10)
                -0.0000
    Dipole Moment (Debye)
         X       0.0569      Y      -0.7427      Z       0.0000
       Tot       0.7448
    Quadrupole Moments (Debye-Ang)
        XX     -42.4346     XY      -0.0617     YY     -42.7912
        XZ      -0.0000     YZ       0.0000     ZZ     -42.0241
    Octopole Moments (Debye-Ang^2)
       XXX      34.4462    XXY      -9.2263    XYY      10.0330
       YYY     -13.5940    XXZ       0.0000    XYZ      -0.0000
       YYZ       0.0000    XZZ       9.2919    YZZ      -1.0353
       ZZZ      -0.0000
    Hexadecapole Moments (Debye-Ang^3)
      XXXX    -575.6104   XXXY      -1.6825   XXYY    -117.2037
      XYYY       1.2232   YYYY    -172.5677   XXXZ       0.0000
      XXYZ       0.0000   XYYZ       0.0000   YYYZ       0.0000
      XXZZ    -105.5415   XYZZ      -2.4704   YYZZ     -35.3521
      XZZZ      -0.0000   YZZZ       0.0000   ZZZZ     -47.4352
 -----------------------------------------------------------------
 DrvMan completing analytic gradient of the correlated energy
 Correlated dipole moment
            1
    1   0.0224053
    2  -0.2921852
    3   0.0000000
 Energy read as -3141.457084666
 Full Analytical Gradient: (in a.u., or Hartree/Bohr)
             1             2             3             4
    1   -0.00005959   -0.00148826    0.00144744    0.00010041
    2    0.00005869   -0.00037633    0.00020421    0.00011343
    3   -0.00000000    0.00000000   -0.00000000    0.00000000
 Gradient time:  CPU 0.41 s  wall 4.94 s
 ----------------------------------------------------------------
             Standard Nuclear Orientation (Angstroms)
    I     Atom           X                Y                Z
 ----------------------------------------------------------------
    1      Br      1.2447831599    -0.1986935245     0.0000000000
    2      N      -0.0928522567     1.2784508100    -0.0000000000
    3      N      -1.2734925845     1.0833455198    -0.0000000000
    4      Cl     -2.0001762770    -0.5630177030     0.0000000000
 ----------------------------------------------------------------
 Nuclear Repulsion Energy =   287.7760552640 hartrees
 There are       33 alpha and       33 beta electrons

                       Distance Matrix (Angstroms)
             Br(  1)   N (  2)   N (  3)
   N (  2)  1.992793
   N (  3)  2.825834  1.196653
   Cl(  4)  3.265347  2.651206  1.799606

 Requested basis set is 6-311++G(d,p)
 There are 44 shells and 122 basis functions
 A cutoff of  1.0D-14 yielded    881 shell pairs
 There are      7225 function pairs (      7983 Cartesian)
 Smallest overlap matrix eigenvalue = 1.49E-04
 Guess MOs from SCF MO coefficient file

 -----------------------------------------------------------------------
  General SCF calculation program by
  Eric Jon Sundstrom, Paul Horn, Yuezhi Mao, Dmitri Zuev, Alec White,
  David Stuck, Shaama M.S., Shane Yost, Joonho Lee, David Small,
  Daniel Levine, Susi Lehtola, Hugh Burton, Evgeny Epifanovsky
 -----------------------------------------------------------------------
 Hartree-Fock
 using 4 threads for integral computing
 -------------------------------------------------------
 OpenMP Integral computing Module                
 Release: version 2.0, May 2017, Q-Chem Inc. Pleasanton 
 -------------------------------------------------------
 A restricted SCF calculation will be
 performed using DIIS
 SCF converges when DIIS error is below 1.0e-08
 ---------------------------------------
  Cycle       Energy         DIIS error
 ---------------------------------------
    1   -3140.6686027294      2.95e-05  
    2   -3140.6686042209      8.71e-06  
    3   -3140.6686044005      5.12e-06  
    4   -3140.6686044639      1.31e-06  
    5   -3140.6686044744      6.09e-07  
    6   -3140.6686044771      2.84e-07  
    7   -3140.6686044779      1.35e-07  
    8   -3140.6686044780      5.36e-08  
    9   -3140.6686044780      1.73e-08  
   10   -3140.6686044781      6.10e-09  Convergence criterion met
 ---------------------------------------
 SCF time:   CPU 8.99s  wall 6.00s 
 SCF   energy in the final basis set =    -3140.6686044781
 Total energy in the final basis set =    -3140.6686044781


 ------------------------------------------------------------------------------

   CCMAN2: suite of methods based on coupled cluster
           and equation of motion theories.

   Components:
   * libvmm-1.3-trunk
     by Evgeny Epifanovsky, Ilya Kaliman.
   * libtensor-2.5-trunk
     by Evgeny Epifanovsky, Michael Wormit, Dmitry Zuev, Sam Manzer, 
        Ilya Kaliman.
   * libcc-2.5-trunk
     by Evgeny Epifanovsky, Arik Landau, Tomasz Kus, Kirill Khistyaev, 
        Dmitry Zuev, Prashant Manohar, Xintian Feng, Anna Krylov, 
        Matthew Goldey, Alec White, Thomas Jagau, Kaushik Nanda, 
        Anastasia Gunina, Alexander Kunitsa, Joonho Lee.

   CCMAN original authors:
   Anna I. Krylov, C. David Sherrill, Steven R. Gwaltney,
   Edward F. C. Byrd (2000)
   Sergey V. Levchenko, Lyudmila V. Slipchenko, Tao Wang,
   Ana-Maria C. Cristian (2003)
   Piotr A. Pieniazek, C. Melania Oana, Evgeny Epifanovsky (2007)
   Prashant Manohar (2009)

 ------------------------------------------------------------------------------


 Allocating and initializing 3808MB of RAM...
 Calculation will run on 4 cores.


 Alpha MOs, Restricted
 -- Occupied --                  
-490.07 -104.89  -65.21  -58.57  -58.56  -58.56  -15.75  -15.74
  1 A     2 A     3 A     4 A     5 A     6 A     7 A     8 A                  
-10.618  -9.884  -8.086  -8.082  -8.082  -7.499  -7.488  -7.488
  9 A    10 A    11 A    12 A    13 A    14 A    15 A    16 A                  
 -3.240  -3.235  -3.234  -3.221  -3.221  -1.465  -1.151  -1.056
 17 A    18 A    19 A    20 A    21 A    22 A    23 A    24 A                  
 -0.847  -0.695  -0.674  -0.643  -0.498  -0.494  -0.452  -0.446
 25 A    26 A    27 A    28 A    29 A    30 A    31 A    32 A                  
 -0.413
 33 A                                                                          
 -- Virtual --                   
 -0.005   0.068   0.081   0.086   0.103   0.104   0.107   0.133
 34 A    35 A    36 A    37 A    38 A    39 A    40 A    41 A                  
  0.135   0.177   0.188   0.200   0.201   0.236   0.246   0.273
 42 A    43 A    44 A    45 A    46 A    47 A    48 A    49 A                  
  0.305   0.320   0.379   0.524   0.525   0.540   0.557   0.562
 50 A    51 A    52 A    53 A    54 A    55 A    56 A    57 A                  
  0.591   0.647   0.725   0.743   0.757   0.773   0.802   0.908
 58 A    59 A    60 A    61 A    62 A    63 A    64 A    65 A                  
  0.958   0.982   1.007   1.023   1.059   1.077   1.108   1.148
 66 A    67 A    68 A    69 A    70 A    71 A    72 A    73 A                  
  1.179   1.202   1.288   1.315   1.362   1.573   1.893   1.964
 74 A    75 A    76 A    77 A    78 A    79 A    80 A    81 A                  
  2.002   2.135   2.255   2.291   2.377   2.412   2.604   2.610
 82 A    83 A    84 A    85 A    86 A    87 A    88 A    89 A                  
  2.674   2.720   2.871   3.044   3.202   3.388   4.096   4.132
 90 A    91 A    92 A    93 A    94 A    95 A    96 A    97 A                  
  4.361   4.400   4.499   4.514   4.535   4.552   4.616   4.859
 98 A    99 A   100 A   101 A   102 A   103 A   104 A   105 A                  
  5.204   7.147   8.176   8.202   8.277  10.298  26.614  26.740
106 A   107 A   108 A   109 A   110 A   111 A   112 A   113 A                  
 27.090  36.524  37.137  49.424 219.138 293.852 293.877 293.979
114 A   115 A   116 A   117 A   118 A   119 A   120 A   121 A                  
*******
122 A                                                                          

 Beta MOs, Restricted
 -- Occupied --                  
-490.07 -104.89  -65.21  -58.57  -58.56  -58.56  -15.75  -15.74
  1 A     2 A     3 A     4 A     5 A     6 A     7 A     8 A                  
-10.618  -9.884  -8.086  -8.082  -8.082  -7.499  -7.488  -7.488
  9 A    10 A    11 A    12 A    13 A    14 A    15 A    16 A                  
 -3.240  -3.235  -3.234  -3.221  -3.221  -1.465  -1.151  -1.056
 17 A    18 A    19 A    20 A    21 A    22 A    23 A    24 A                  
 -0.847  -0.695  -0.674  -0.643  -0.498  -0.494  -0.452  -0.446
 25 A    26 A    27 A    28 A    29 A    30 A    31 A    32 A                  
 -0.413
 33 A                                                                          
 -- Virtual --                   
 -0.005   0.068   0.081   0.086   0.103   0.104   0.107   0.133
 34 A    35 A    36 A    37 A    38 A    39 A    40 A    41 A                  
  0.135   0.177   0.188   0.200   0.201   0.236   0.246   0.273
 42 A    43 A    44 A    45 A    46 A    47 A    48 A    49 A                  
  0.305   0.320   0.379   0.524   0.525   0.540   0.557   0.562
 50 A    51 A    52 A    53 A    54 A    55 A    56 A    57 A                  
  0.591   0.647   0.725   0.743   0.757   0.773   0.802   0.908
 58 A    59 A    60 A    61 A    62 A    63 A    64 A    65 A                  
  0.958   0.982   1.007   1.023   1.059   1.077   1.108   1.148
 66 A    67 A    68 A    69 A    70 A    71 A    72 A    73 A                  
  1.179   1.202   1.288   1.315   1.362   1.573   1.893   1.964
 74 A    75 A    76 A    77 A    78 A    79 A    80 A    81 A                  
  2.002   2.135   2.255   2.291   2.377   2.412   2.604   2.610
 82 A    83 A    84 A    85 A    86 A    87 A    88 A    89 A                  
  2.674   2.720   2.871   3.044   3.202   3.388   4.096   4.132
 90 A    91 A    92 A    93 A    94 A    95 A    96 A    97 A                  
  4.361   4.400   4.499   4.514   4.535   4.552   4.616   4.859
 98 A    99 A   100 A   101 A   102 A   103 A   104 A   105 A                  
  5.204   7.147   8.176   8.202   8.277  10.298  26.614  26.740
106 A   107 A   108 A   109 A   110 A   111 A   112 A   113 A                  
 27.090  36.524  37.137  49.424 219.138 293.852 293.877 293.979
114 A   115 A   116 A   117 A   118 A   119 A   120 A   121 A                  
*******
122 A                                                                          

 Occupation and symmetry of molecular orbitals

 Point group: C1 (1 irreducible representation).

                           A     All 
 -------------------------------------
 All molecular orbitals:
  - Alpha                  122   122 
  - Beta                   122   122 
 -------------------------------------
 Alpha orbitals:
  - Frozen occupied        16    16  
  - Active occupied        17    17  
  - Active virtual         89    89  
  - Frozen virtual         0     0   
 -------------------------------------
 Beta orbitals:
  - Frozen occupied        16    16  
  - Active occupied        17    17  
  - Active virtual         89    89  
  - Frozen virtual         0     0   
 -------------------------------------

 Import integrals:   CPU 0.00 s  wall 0.00 s

 Import integrals:   CPU 39.68 s  wall 36.16 s

 MP2 amplitudes:   CPU 0.19 s  wall 0.38 s

Running a double precision version
           CCSD T amplitudes will be solved using DIIS.

           Start     Size      MaxIter   EConv     TConv     
           3         7         100       1.00e-07  1.00e-05  
 ------------------------------------------------------------------------------
           Energy (a.u.)   Ediff      Tdiff       Comment
 ------------------------------------------------------------------------------
         -3141.45200369                           
     1   -3141.42465331   2.74e-02   8.05e-01     
     2   -3141.45550739   3.09e-02   1.13e-01     
     3   -3141.45228736   3.22e-03   5.30e-02     
     4   -3141.45558228   3.29e-03   2.07e-02     Switched to DIIS steps.
     5   -3141.45689491   1.31e-03   1.41e-02     
     6   -3141.45701181   1.17e-04   3.52e-03     
     7   -3141.45705676   4.50e-05   2.21e-03     
     8   -3141.45707866   2.19e-05   7.25e-04     
     9   -3141.45708648   7.82e-06   4.27e-04     
    10   -3141.45708599   4.86e-07   1.04e-04     
    11   -3141.45708617   1.79e-07   5.73e-05     
    12   -3141.45708600   1.69e-07   3.85e-05     
    13   -3141.45708603   2.86e-08   1.35e-05     
    14   -3141.45708600   3.62e-08   6.04e-06     
 ------------------------------------------------------------------------------
         -3141.45708600                           CCSD T converged.

End of double precision
 SCF energy                 = -3140.66860448
 MP2 energy                 = -3141.45200369
 CCSD correlation energy     =    -0.78848152
 CCSD total energy           = -3141.45708600

 CCSD  T1^2 = 0.0208  T2^2 = 0.2828  Leading amplitudes:

 Amplitude    Orbitals with energies
  0.0358       30 (A) A                  ->    35 (A) A                   
              -0.4943                          0.0683                     
  0.0358       30 (A) B                  ->    35 (A) B                   
              -0.4943                          0.0683                     
  0.0309       29 (A) A                  ->    34 (A) A                   
              -0.4985                         -0.0054                     
  0.0309       29 (A) B                  ->    34 (A) B                   
              -0.4985                         -0.0054                     

 Amplitude    Orbitals with energies
 -0.0886       33 (A) A      33 (A) B    ->    34 (A) A      34 (A) B     
              -0.4128       -0.4128           -0.0054       -0.0054       
  0.0886       33 (A) A      33 (A) B    ->    34 (A) B      34 (A) A     
              -0.4128       -0.4128           -0.0054       -0.0054       
  0.0886       33 (A) B      33 (A) A    ->    34 (A) A      34 (A) B     
              -0.4128       -0.4128           -0.0054       -0.0054       
 -0.0886       33 (A) B      33 (A) A    ->    34 (A) B      34 (A) A     
              -0.4128       -0.4128           -0.0054       -0.0054       

 Computing CCSD intemediates for later calculations in double precision
 Finished.

Running a double precision version
           CCSD Lambda amplitudes will be solved using DIIS.
           Start     Size      MaxIter   EConv     LConv     
           3         7         100       1.00e-07  1.00e-05  
 ------------------------------------------------------------------------------
            Enorm      Ldiff       Comment
 ------------------------------------------------------------------------------
     1     6.10e-02   4.76e-02     
     2     1.45e-02   4.04e-03     
     3     6.29e-03   2.38e-03     
     4     3.94e-03   1.17e-03     Switched to DIIS steps.
     5     1.59e-03   8.32e-04     
     6     8.72e-04   3.65e-04     
     7     2.78e-04   1.48e-04     
     8     1.09e-04   1.28e-05     
     9     4.46e-05   9.09e-07     
    10     2.50e-05   8.71e-08     
    11     1.24e-05   7.85e-07     
    12     5.20e-06   5.67e-07     
    13     2.09e-06   2.47e-08     
    14     8.30e-07   1.04e-07     
    15     4.80e-07   7.17e-08     
    16     2.44e-07   4.02e-08     
    17     1.34e-07   2.76e-08     
    18     5.90e-08   1.72e-08     
 ------------------------------------------------------------------------------
                                   CCSD Lambda converged.

 Computing density matrices in double precision...
           Orbital response amplitudes will be solved using DIIS.
           Start     Size      MaxIter   EConv     LConv     
           3         7         100       1.00e-06  1.00e-06  
 ------------------------------------------------------------------------------
            Enorm      Ldiff       Comment
 ------------------------------------------------------------------------------
     1     1.17e-01   3.35e-03     
     2     1.56e-01   3.08e-02     
     3     2.51e-01   5.77e-02     
     4     1.69e-02   1.27e-01     Switched to DIIS steps.
     5     3.81e-03   1.45e-03     
     6     1.23e-03   3.30e-04     
     7     5.97e-04   3.99e-05     
     8     2.73e-04   9.06e-05     
     9     4.46e-05   5.78e-06     
    10     1.33e-05   5.53e-06     
    11     5.60e-06   3.84e-07     
    12     2.15e-06   2.57e-07     
    13     1.32e-06   7.35e-08     
    14     3.41e-07   1.22e-08     
 ------------------------------------------------------------------------------
                                   Orbital response converged.

 Computing density matrices... Done.
 CCSD calculation:   CPU 1690.62 s  wall 1028.22 s

Current path: /canmo/ccsd/grad/
/g1_bb_aa
/g1_bb_bb
/g1_o1o1
/g1_o1o2
/g1_o1v1
/g1_o2v1
/g1_v1v1
/g1p_bb_aa
/g1p_bb_bb
/g1s_bb_aa
/g1s_bb_bb
/g2_o1o1o1o1
/g2_o1o1o1v1
/g2_o1o1v1v1
/g2_o1v1o1v1
/g2_o1v1v1v1
/g2_v1v1v1v1
/w_bb_aa
/w_bb_bb
 Transferring MO TPDM to AO TPDM
 Transferring g2_o1o1o1o1
 Transferring g2_o1o1o1v1
 Transferring g2_o1o1v1v1
 Transferring g2_o1v1o1v1
 Transferring g2_o1v1v1v1
 Transferring g2_v1v1v1v1
 Adding separable TPDM
 Computing TPDM gradient
 --------------------------------------------------------
 2e gradient
  Atom          X               Y               Z
 --------------------------------------------------------
    1        -34.457808       15.032407       -0.000000  
    2         -7.087268      -18.733346        0.000000  
    3         19.633708      -10.472200       -0.000000  
    4         21.911368       14.173140        0.000000  
 --------------------------------------------------------
 --------------------------------------------------------
 Final gradient
  Atom          X               Y               Z
 --------------------------------------------------------
    1        -34.457808       15.032407       -0.000000  
    2         -7.087268      -18.733346        0.000000  
    3         19.633708      -10.472200       -0.000000  
    4         21.911368       14.173140        0.000000  
 --------------------------------------------------------
 Analytic gradient from two-electron contribution:   CPU 732.75 s  wall 333.59 s

 Total ccman2 time:   CPU 2467.39 s  wall 1411.55 s


 --------------------------------------------------------------

                    Orbital Energies (a.u.)
 --------------------------------------------------------------

 Alpha MOs
 -- Occupied --
*******-104.894 -65.205 -58.566 -58.563 -58.563 -15.751 -15.744
-10.618  -9.884  -8.086  -8.082  -8.082  -7.499  -7.488  -7.488
 -3.240  -3.235  -3.234  -3.221  -3.221  -1.465  -1.151  -1.056
 -0.847  -0.695  -0.674  -0.643  -0.498  -0.494  -0.452  -0.446
 -0.413
 -- Virtual --
 -0.005   0.068   0.081   0.086   0.103   0.104   0.107   0.133
  0.135   0.177   0.188   0.200   0.201   0.236   0.246   0.273
  0.305   0.320   0.379   0.524   0.525   0.540   0.557   0.562
  0.591   0.647   0.725   0.743   0.757   0.773   0.802   0.908
  0.958   0.982   1.007   1.023   1.059   1.077   1.108   1.148
  1.179   1.202   1.288   1.315   1.362   1.573   1.893   1.964
  2.002   2.135   2.255   2.291   2.377   2.412   2.604   2.610
  2.674   2.720   2.871   3.044   3.202   3.388   4.096   4.132
  4.361   4.400   4.499   4.514   4.535   4.552   4.616   4.859
  5.204   7.147   8.176   8.202   8.277  10.298  26.614  26.740
 27.090  36.524  37.137  49.424 219.138 293.852 293.877 293.979
*******
 --------------------------------------------------------------

          Ground-State Mulliken Net Atomic Charges

     Atom                 Charge (a.u.)
  ----------------------------------------
      1 Br                   -0.058885
      2 N                     0.023315
      3 N                     0.067350
      4 Cl                   -0.031781
  ----------------------------------------
  Sum of atomic charges =     0.000000

 -----------------------------------------------------------------
                    Cartesian Multipole Moments
 -----------------------------------------------------------------
    Charge (ESU x 10^10)
                 0.0000
    Dipole Moment (Debye)
         X       0.0559      Y      -0.7469      Z       0.0000
       Tot       0.7490
    Quadrupole Moments (Debye-Ang)
        XX     -42.4321     XY      -0.0552     YY     -42.7947
        XZ      -0.0000     YZ       0.0000     ZZ     -42.0266
    Octopole Moments (Debye-Ang^2)
       XXX      34.4046    XXY      -9.2500    XYY      10.0341
       YYY     -13.6354    XXZ       0.0000    XYZ       0.0000
       YYZ       0.0000    XZZ       9.2873    YZZ      -1.0464
       ZZZ       0.0000
    Hexadecapole Moments (Debye-Ang^3)
      XXXX    -575.5658   XXXY      -1.6562   XXYY    -117.2152
      XYYY       1.2202   YYYY    -172.6895   XXXZ      -0.0000
      XXYZ      -0.0000   XYYZ      -0.0000   YYYZ       0.0000
      XXZZ    -105.5387   XYZZ      -2.4705   YYZZ     -35.3714
      XZZZ      -0.0000   YZZZ       0.0000   ZZZZ     -47.4385
 -----------------------------------------------------------------
 DrvMan completing analytic gradient of the correlated energy
 Correlated dipole moment
            1
    1   0.0219813
    2  -0.2938458
    3   0.0000000
 Energy read as -3141.457085995
 Full Analytical Gradient: (in a.u., or Hartree/Bohr)
             1             2             3             4
    1   -0.00002741    0.00019017   -0.00008046   -0.00008231
    2   -0.00006680    0.00027590   -0.00014098   -0.00006812
    3   -0.00000000    0.00000000   -0.00000000    0.00000000
 Gradient time:  CPU 0.30 s  wall 3.01 s
 ----------------------------------------------------------------
             Standard Nuclear Orientation (Angstroms)
    I     Atom           X                Y                Z
 ----------------------------------------------------------------
    1      Br      1.2447831599    -0.1986935245     0.0000000000
    2      N      -0.0928522567     1.2764508100    -0.0000000000
    3      N      -1.2734925845     1.0833455198    -0.0000000000
    4      Cl     -2.0001762770    -0.5630177030     0.0000000000
 ----------------------------------------------------------------
 Nuclear Repulsion Energy =   287.8428004488 hartrees
 There are       33 alpha and       33 beta electrons

                       Distance Matrix (Angstroms)
             Br(  1)   N (  2)   N (  3)
   N (  2)  1.991311
   N (  3)  2.825834  1.196328
   Cl(  4)  3.265347  2.649817  1.799606

 Requested basis set is 6-311++G(d,p)
 There are 44 shells and 122 basis functions
 A cutoff of  1.0D-14 yielded    881 shell pairs
 There are      7225 function pairs (      7983 Cartesian)
 Smallest overlap matrix eigenvalue = 1.49E-04
 Guess MOs from SCF MO coefficient file

 -----------------------------------------------------------------------
  General SCF calculation program by
  Eric Jon Sundstrom, Paul Horn, Yuezhi Mao, Dmitri Zuev, Alec White,
  David Stuck, Shaama M.S., Shane Yost, Joonho Lee, David Small,
  Daniel Levine, Susi Lehtola, Hugh Burton, Evgeny Epifanovsky
 -----------------------------------------------------------------------
 Hartree-Fock
 using 4 threads for integral computing
 -------------------------------------------------------
 OpenMP Integral computing Module                
 Release: version 2.0, May 2017, Q-Chem Inc. Pleasanton 
 -------------------------------------------------------
 A restricted SCF calculation will be
 performed using DIIS
 SCF converges when DIIS error is below 1.0e-08
 ---------------------------------------
  Cycle       Energy         DIIS error
 ---------------------------------------
    1   -3140.6686920810      3.08e-05  
    2   -3140.6686943204      9.22e-06  
    3   -3140.6686945730      5.83e-06  
    4   -3140.6686946498      1.68e-06  
    5   -3140.6686946674      7.87e-07  
    6   -3140.6686946716      3.83e-07  
    7   -3140.6686946728      1.32e-07  
    8   -3140.6686946729      4.00e-08  
    9   -3140.6686946729      1.23e-08  
   10   -3140.6686946729      4.38e-09  Convergence criterion met
 ---------------------------------------
 SCF time:   CPU 8.79s  wall 9.00s 
 SCF   energy in the final basis set =    -3140.6686946729
 Total energy in the final basis set =    -3140.6686946729


 ------------------------------------------------------------------------------

   CCMAN2: suite of methods based on coupled cluster
           and equation of motion theories.

   Components:
   * libvmm-1.3-trunk
     by Evgeny Epifanovsky, Ilya Kaliman.
   * libtensor-2.5-trunk
     by Evgeny Epifanovsky, Michael Wormit, Dmitry Zuev, Sam Manzer, 
        Ilya Kaliman.
   * libcc-2.5-trunk
     by Evgeny Epifanovsky, Arik Landau, Tomasz Kus, Kirill Khistyaev, 
        Dmitry Zuev, Prashant Manohar, Xintian Feng, Anna Krylov, 
        Matthew Goldey, Alec White, Thomas Jagau, Kaushik Nanda, 
        Anastasia Gunina, Alexander Kunitsa, Joonho Lee.

   CCMAN original authors:
   Anna I. Krylov, C. David Sherrill, Steven R. Gwaltney,
   Edward F. C. Byrd (2000)
   Sergey V. Levchenko, Lyudmila V. Slipchenko, Tao Wang,
   Ana-Maria C. Cristian (2003)
   Piotr A. Pieniazek, C. Melania Oana, Evgeny Epifanovsky (2007)
   Prashant Manohar (2009)

 ------------------------------------------------------------------------------


 Allocating and initializing 3808MB of RAM...
 Calculation will run on 4 cores.


 Alpha MOs, Restricted
 -- Occupied --                  
-490.07 -104.89  -65.21  -58.57  -58.56  -58.56  -15.75  -15.74
  1 A     2 A     3 A     4 A     5 A     6 A     7 A     8 A                  
-10.617  -9.884  -8.086  -8.082  -8.082  -7.500  -7.488  -7.488
  9 A    10 A    11 A    12 A    13 A    14 A    15 A    16 A                  
 -3.240  -3.235  -3.234  -3.221  -3.221  -1.466  -1.151  -1.056
 17 A    18 A    19 A    20 A    21 A    22 A    23 A    24 A                  
 -0.847  -0.695  -0.674  -0.643  -0.498  -0.494  -0.453  -0.447
 25 A    26 A    27 A    28 A    29 A    30 A    31 A    32 A                  
 -0.413
 33 A                                                                          
 -- Virtual --                   
 -0.005   0.068   0.081   0.086   0.103   0.104   0.107   0.133
 34 A    35 A    36 A    37 A    38 A    39 A    40 A    41 A                  
  0.135   0.177   0.188   0.200   0.201   0.236   0.246   0.274
 42 A    43 A    44 A    45 A    46 A    47 A    48 A    49 A                  
  0.305   0.320   0.379   0.523   0.525   0.540   0.558   0.562
 50 A    51 A    52 A    53 A    54 A    55 A    56 A    57 A                  
  0.591   0.648   0.725   0.743   0.757   0.773   0.802   0.908
 58 A    59 A    60 A    61 A    62 A    63 A    64 A    65 A                  
  0.958   0.982   1.008   1.023   1.060   1.078   1.108   1.148
 66 A    67 A    68 A    69 A    70 A    71 A    72 A    73 A                  
  1.180   1.202   1.288   1.315   1.362   1.573   1.893   1.964
 74 A    75 A    76 A    77 A    78 A    79 A    80 A    81 A                  
  2.002   2.136   2.255   2.291   2.377   2.412   2.604   2.610
 82 A    83 A    84 A    85 A    86 A    87 A    88 A    89 A                  
  2.674   2.720   2.872   3.045   3.203   3.389   4.096   4.132
 90 A    91 A    92 A    93 A    94 A    95 A    96 A    97 A                  
  4.361   4.401   4.500   4.514   4.535   4.552   4.616   4.860
 98 A    99 A   100 A   101 A   102 A   103 A   104 A   105 A                  
  5.204   7.147   8.175   8.202   8.277  10.298  26.614  26.740
106 A   107 A   108 A   109 A   110 A   111 A   112 A   113 A                  
 27.091  36.524  37.139  49.424 219.138 293.851 293.876 293.979
114 A   115 A   116 A   117 A   118 A   119 A   120 A   121 A                  
*******
122 A                                                                          

 Beta MOs, Restricted
 -- Occupied --                  
-490.07 -104.89  -65.21  -58.57  -58.56  -58.56  -15.75  -15.74
  1 A     2 A     3 A     4 A     5 A     6 A     7 A     8 A                  
-10.617  -9.884  -8.086  -8.082  -8.082  -7.500  -7.488  -7.488
  9 A    10 A    11 A    12 A    13 A    14 A    15 A    16 A                  
 -3.240  -3.235  -3.234  -3.221  -3.221  -1.466  -1.151  -1.056
 17 A    18 A    19 A    20 A    21 A    22 A    23 A    24 A                  
 -0.847  -0.695  -0.674  -0.643  -0.498  -0.494  -0.453  -0.447
 25 A    26 A    27 A    28 A    29 A    30 A    31 A    32 A                  
 -0.413
 33 A                                                                          
 -- Virtual --                   
 -0.005   0.068   0.081   0.086   0.103   0.104   0.107   0.133
 34 A    35 A    36 A    37 A    38 A    39 A    40 A    41 A                  
  0.135   0.177   0.188   0.200   0.201   0.236   0.246   0.274
 42 A    43 A    44 A    45 A    46 A    47 A    48 A    49 A                  
  0.305   0.320   0.379   0.523   0.525   0.540   0.558   0.562
 50 A    51 A    52 A    53 A    54 A    55 A    56 A    57 A                  
  0.591   0.648   0.725   0.743   0.757   0.773   0.802   0.908
 58 A    59 A    60 A    61 A    62 A    63 A    64 A    65 A                  
  0.958   0.982   1.008   1.023   1.060   1.078   1.108   1.148
 66 A    67 A    68 A    69 A    70 A    71 A    72 A    73 A                  
  1.180   1.202   1.288   1.315   1.362   1.573   1.893   1.964
 74 A    75 A    76 A    77 A    78 A    79 A    80 A    81 A                  
  2.002   2.136   2.255   2.291   2.377   2.412   2.604   2.610
 82 A    83 A    84 A    85 A    86 A    87 A    88 A    89 A                  
  2.674   2.720   2.872   3.045   3.203   3.389   4.096   4.132
 90 A    91 A    92 A    93 A    94 A    95 A    96 A    97 A                  
  4.361   4.401   4.500   4.514   4.535   4.552   4.616   4.860
 98 A    99 A   100 A   101 A   102 A   103 A   104 A   105 A                  
  5.204   7.147   8.175   8.202   8.277  10.298  26.614  26.740
106 A   107 A   108 A   109 A   110 A   111 A   112 A   113 A                  
 27.091  36.524  37.139  49.424 219.138 293.851 293.876 293.979
114 A   115 A   116 A   117 A   118 A   119 A   120 A   121 A                  
*******
122 A                                                                          

 Occupation and symmetry of molecular orbitals

 Point group: C1 (1 irreducible representation).

                           A     All 
 -------------------------------------
 All molecular orbitals:
  - Alpha                  122   122 
  - Beta                   122   122 
 -------------------------------------
 Alpha orbitals:
  - Frozen occupied        16    16  
  - Active occupied        17    17  
  - Active virtual         89    89  
  - Frozen virtual         0     0   
 -------------------------------------
 Beta orbitals:
  - Frozen occupied        16    16  
  - Active occupied        17    17  
  - Active virtual         89    89  
  - Frozen virtual         0     0   
 -------------------------------------

 Import integrals:   CPU 0.00 s  wall 0.02 s

 Import integrals:   CPU 40.11 s  wall 29.62 s

 MP2 amplitudes:   CPU 0.19 s  wall 0.33 s

Running a double precision version
           CCSD T amplitudes will be solved using DIIS.

           Start     Size      MaxIter   EConv     TConv     
           3         7         100       1.00e-07  1.00e-05  
 ------------------------------------------------------------------------------
           Energy (a.u.)   Ediff      Tdiff       Comment
 ------------------------------------------------------------------------------
         -3141.45198286                           
     1   -3141.42467969   2.73e-02   8.05e-01     
     2   -3141.45550306   3.08e-02   1.13e-01     
     3   -3141.45229321   3.21e-03   5.30e-02     
     4   -3141.45558334   3.29e-03   2.07e-02     Switched to DIIS steps.
     5   -3141.45689482   1.31e-03   1.41e-02     
     6   -3141.45701158   1.17e-04   3.52e-03     
     7   -3141.45705655   4.50e-05   2.21e-03     
     8   -3141.45707840   2.18e-05   7.23e-04     
     9   -3141.45708616   7.77e-06   4.26e-04     
    10   -3141.45708568   4.86e-07   1.04e-04     
    11   -3141.45708585   1.75e-07   5.70e-05     
    12   -3141.45708569   1.68e-07   3.83e-05     
    13   -3141.45708571   2.83e-08   1.34e-05     
    14   -3141.45708568   3.58e-08   6.01e-06     
 ------------------------------------------------------------------------------
         -3141.45708568                           CCSD T converged.

End of double precision
 SCF energy                 = -3140.66869467
 MP2 energy                 = -3141.45198286
 CCSD correlation energy     =    -0.78839101
 CCSD total energy           = -3141.45708568

 CCSD  T1^2 = 0.0208  T2^2 = 0.2827  Leading amplitudes:

 Amplitude    Orbitals with energies
  0.0359       30 (A) A                  ->    35 (A) A                   
              -0.4942                          0.0684                     
  0.0359       30 (A) B                  ->    35 (A) B                   
              -0.4942                          0.0684                     
 -0.0309       29 (A) A                  ->    34 (A) A                   
              -0.4983                         -0.0052                     
 -0.0309       29 (A) B                  ->    34 (A) B                   
              -0.4983                         -0.0052                     

 Amplitude    Orbitals with energies
 -0.0883       33 (A) A      33 (A) B    ->    34 (A) A      34 (A) B     
              -0.4128       -0.4128           -0.0052       -0.0052       
  0.0883       33 (A) A      33 (A) B    ->    34 (A) B      34 (A) A     
              -0.4128       -0.4128           -0.0052       -0.0052       
  0.0883       33 (A) B      33 (A) A    ->    34 (A) A      34 (A) B     
              -0.4128       -0.4128           -0.0052       -0.0052       
 -0.0883       33 (A) B      33 (A) A    ->    34 (A) B      34 (A) A     
              -0.4128       -0.4128           -0.0052       -0.0052       

 Computing CCSD intemediates for later calculations in double precision
 Finished.

Running a double precision version
           CCSD Lambda amplitudes will be solved using DIIS.
           Start     Size      MaxIter   EConv     LConv     
           3         7         100       1.00e-07  1.00e-05  
 ------------------------------------------------------------------------------
            Enorm      Ldiff       Comment
 ------------------------------------------------------------------------------
     1     6.10e-02   4.75e-02     
     2     1.45e-02   4.04e-03     
     3     6.28e-03   2.37e-03     
     4     3.93e-03   1.17e-03     Switched to DIIS steps.
     5     1.59e-03   8.31e-04     
     6     8.70e-04   3.64e-04     
     7     2.77e-04   1.48e-04     
     8     1.08e-04   1.28e-05     
     9     4.44e-05   8.94e-07     
    10     2.48e-05   8.45e-08     
    11     1.23e-05   7.81e-07     
    12     5.16e-06   5.59e-07     
    13     2.07e-06   2.40e-08     
    14     8.22e-07   1.03e-07     
    15     4.75e-07   7.13e-08     
    16     2.40e-07   4.00e-08     
    17     1.32e-07   2.74e-08     
    18     5.80e-08   1.71e-08     
 ------------------------------------------------------------------------------
                                   CCSD Lambda converged.

 Computing density matrices in double precision...
           Orbital response amplitudes will be solved using DIIS.
           Start     Size      MaxIter   EConv     LConv     
           3         7         100       1.00e-06  1.00e-06  
 ------------------------------------------------------------------------------
            Enorm      Ldiff       Comment
 ------------------------------------------------------------------------------
     1     1.17e-01   3.26e-03     
     2     1.55e-01   3.06e-02     
     3     2.50e-01   5.73e-02     
     4     1.69e-02   1.26e-01     Switched to DIIS steps.
     5     3.83e-03   1.45e-03     
     6     1.25e-03   3.25e-04     
     7     6.02e-04   3.63e-05     
     8     2.70e-04   9.18e-05     
     9     4.45e-05   5.41e-06     
    10     1.33e-05   5.51e-06     
    11     5.59e-06   3.87e-07     
    12     2.16e-06   2.53e-07     
    13     1.30e-06   7.30e-08     
    14     3.39e-07   1.30e-08     
 ------------------------------------------------------------------------------
                                   Orbital response converged.

 Computing density matrices... Done.
 CCSD calculation:   CPU 1697.07 s  wall 1033.28 s

Current path: /canmo/ccsd/grad/
/g1_bb_aa
/g1_bb_bb
/g1_o1o1
/g1_o1o2
/g1_o1v1
/g1_o2v1
/g1_v1v1
/g1p_bb_aa
/g1p_bb_bb
/g1s_bb_aa
/g1s_bb_bb
/g2_o1o1o1o1
/g2_o1o1o1v1
/g2_o1o1v1v1
/g2_o1v1o1v1
/g2_o1v1v1v1
/g2_v1v1v1v1
/w_bb_aa
/w_bb_bb
 Transferring MO TPDM to AO TPDM
 Transferring g2_o1o1o1o1
 Transferring g2_o1o1o1v1
 Transferring g2_o1o1v1v1
 Transferring g2_o1v1o1v1
 Transferring g2_o1v1v1v1
 Transferring g2_v1v1v1v1
 Adding separable TPDM
 Computing TPDM gradient
 --------------------------------------------------------
 2e gradient
  Atom          X               Y               Z
 --------------------------------------------------------
    1        -34.487668       15.039082       -0.000000  
    2         -7.072433      -18.704916       -0.000000  
    3         19.644986      -10.502351        0.000000  
    4         21.915115       14.168185        0.000000  
 --------------------------------------------------------
 --------------------------------------------------------
 Final gradient
  Atom          X               Y               Z
 --------------------------------------------------------
    1        -34.487668       15.039082       -0.000000  
    2         -7.072433      -18.704916       -0.000000  
    3         19.644986      -10.502351        0.000000  
    4         21.915115       14.168185        0.000000  
 --------------------------------------------------------
[truncated: 236,046 more chars]
