# Supplementary material for: Geometric and energetic data from ab initio calculations of haloethene, haloimine, halomethylenephosphine, haloiminophosphine, halodiazene, halodiphosphene and halocyclopropane
Source: Data Brief. 2019 Nov 2;27:104738. doi: 10.1016/j.dib.2019.104738 (PMC6861602; doi:10.1016/j.dib.2019.104738)
Supplement: Multimedia component 6 [file mmc6.zip › NN/CCSD/ClENNClE.out]

Q-Chem Developer Version!
                  Welcome to Q-Chem
     A Quantum Leap Into The Future Of Chemistry


 Q-Chem 5.1, Q-Chem, Inc., Pleasanton, CA (2018)

 Yihan Shao,  Zhengting Gan,  E. Epifanovsky,  A. T. B. Gilbert,  M. Wormit,  
 J. Kussmann,  A. W. Lange,  A. Behn,  Jia Deng,  Xintian Feng,  D. Ghosh,  
 M. Goldey,  P. R. Horn,  L. D. Jacobson,  I. Kaliman,  T. Kus,  A. Landau,  
 Jie Liu,  E. I. Proynov,  R. M. Richard,  R. P. Steele,  E. J. Sundstrom,  
 H. L. Woodcock III,  P. M. Zimmerman,  D. Zuev,  B. Albrecht,  E. Alguire,  
 S. A. Baeppler,  D. Barton,  Z. Benda,  Y. A. Bernard,  E. J. Berquist,  
 K. B. Bravaya,  H. Burton,  D. Casanova,  Chun-Min Chang,  Yunqing Chen,  
 A. Chien,  K. D. Closser,  M. P. Coons,  S. Coriani,  S. Dasgupta,  
 A. L. Dempwolff,  M. Diedenhofen,  Hainam Do,  R. G. Edgar,  Po-Tung Fang,  
 S. Faraji,  S. Fatehi,  Qingguo Feng,  K. D. Fenk,  J. Fosso-Tande,  
 Qinghui Ge,  A. Ghysels,  G. Gidofalvi,  J. Gomes,  J. Gonthier,  A. Gunina,  
 D. Hait,  M. W. D. Hanson-Heine,  P. H. P. Harbach,  A. W. Hauser,  
 J. E. Herr,  E. G. Hohenstein,  Z. C. Holden,  Kerwin Hui,  B. C. Huynh,  
 T.-C. Jagau,  Hyunjun Ji,  B. Kaduk,  K. Khistyaev,  Jaehoon Kim,  
 P. Klunzinger,  K. Koh,  D. Kosenkov,  L. Koulias,  T. Kowalczyk,  
 C. M. Krauter,  A. Kunitsa,  Ka Un Lao,  A. Laurent,  K. V. Lawler,  
 Joonho Lee,  D. Lefrancois,  S. Lehtola,  D. S. Levine,  Yi-Pei Li,  
 You-Sheng Lin,  Fenglai Liu,  E. Livshits,  A. Luenser,  P. Manohar,  
 E. Mansoor,  S. F. Manzer,  Shan-Ping Mao,  Yuezhi Mao,  N. Mardirossian,  
 A. V. Marenich,  T. Markovich,  L. A. Martinez-Martinez,  S. A. Maurer,  
 N. J. Mayhall,  S. C. McKenzie,  J.-M. Mewes,  A. F. Morrison,  
 J. W. Mullinax,  K. Nanda,  T. S. Nguyen-Beck,  R. Olivares-Amaya,  
 J. A. Parkhill,  T. M. Perrine,  F. Plasser,  P. Pokhilko,  S. Prager,  
 A. Prociuk,  E. Ramos,  D. R. Rehn,  F. Rob,  M. Schneider,  N. Sergueev,  
 S. M. Sharada,  S. Sharma,  D. W. Small,  T. Stauch,  T. Stein,  
 Yu-Chuan Su,  A. J. W. Thom,  A. Tkatchenko,  T. Tsuchimochi,  N. M. Tubman,  
 L. Vogt,  M. L. Vidal,  O. Vydrov,  M. A. Watson,  J. Wenzel,  
 M. de Wergifosse,  T. A. Wesolowski,  A. White,  J. Witte,  A. Yamada,  
 Jun Yang,  K. Yao,  S. Yeganeh,  S. R. Yost,  Zhi-Qiang You,  A. Zech,  
 Igor Ying Zhang,  Xing Zhang,  Yan Zhao,  Ying Zhu,  B. R. Brooks,  
 G. K. L. Chan,  C. J. Cramer,  M. S. Gordon,  W. J. Hehre,  A. Klamt,  
 M. W. Schmidt,  C. D. Sherrill,  D. G. Truhlar,  A. Aspuru-Guzik,  R. Baer,  
 A. T. Bell,  N. A. Besley,  Jeng-Da Chai,  A. E. DePrince, III,  
 R. A. DiStasio Jr.,  A. Dreuw,  B. D. Dunietz,  T. R. Furlani,  
 Chao-Ping Hsu,  Yousung Jung,  Jing Kong,  D. S. Lambrecht,  WanZhen Liang,  
 C. Ochsenfeld,  V. A. Rassolov,  L. V. Slipchenko,  J. E. Subotnik,  
 T. Van Voorhis,  J. M. Herbert,  A. I. Krylov,  P. M. W. Gill,  M. Head-Gordon

 Contributors to earlier versions of Q-Chem not listed above: 
 R. D. Adamson,  B. Austin,  J. Baker,  G. J. O. Beran,  K. Brandhorst,  
 S. T. Brown,  E. F. C. Byrd,  A. K. Chakraborty,  C.-L. Cheng,  
 Siu Hung Chien,  D. M. Chipman,  D. L. Crittenden,  H. Dachsel,  
 R. J. Doerksen,  A. D. Dutoi,  L. Fusti-Molnar,  W. A. Goddard III,  
 A. Golubeva-Zadorozhnaya,  S. R. Gwaltney,  G. Hawkins,  A. Heyden,  
 S. Hirata,  G. Kedziora,  F. J. Keil,  C. Kelley,  Jihan Kim,  R. A. King,  
 R. Z. Khaliullin,  P. P. Korambath,  W. Kurlancheek,  A. M. Lee,  M. S. Lee,  
 S. V. Levchenko,  Ching Yeh Lin,  D. Liotard,  R. C. Lochan,  I. Lotan,  
 P. E. Maslen,  N. Nair,  D. P. O'Neill,  D. Neuhauser,  E. Neuscamman,  
 C. M. Oana,  R. Olson,  B. Peters,  R. Peverati,  P. A. Pieniazek,  
 Y. M. Rhee,  J. Ritchie,  M. A. Rohrdanz,  E. Rosta,  N. J. Russ,  
 H. F. Schaefer III,  N. E. Schultz,  N. Shenvi,  A. C. Simmonett,  A. Sodt,  
 D. Stuck,  K. S. Thanthiriwatte,  V. Vanovschi,  Tao Wang,  A. Warshel,  
 C. F. Williams,  Q. Wu,  X. Xu,  W. Zhang

 Please cite Q-Chem as follows:
 Y. Shao et al., Mol. Phys. 113, 184-215 (2015)
 DOI: 10.1080/00268976.2014.952696

 Q-Chem 5.1.1 for Intel X86 EM64T Linux

 Parts of Q-Chem use Armadillo 8.300.2 (Tropical Shenanigans).
 http://arma.sourceforge.net/

 Q-Chem begins on Thu Nov  1 14:02:22 2018  

Host: 
0

     Scratch files written to /scratch/taweetham/qchem39335//
Input Ideriv = 1
Curr. Ideriv = -1
Max.  Ideriv = 1

Checking the input file for inconsistencies... 	...done.

--------------------------------------------------------------
User input:
--------------------------------------------------------------
../CCSD/Cl=Cl_c.inp
$molecule
0 1
Cl
N  1 1.833667
N  2 1.186818 1 123.238370
Cl 3 1.833667 2 123.238370 1 -0.000000 0
$end

$rem
   JOB_TYPE	OPTIMIZATION
   BASIS	6-311++G**
   METHOD	ccsd
   MEM_TOTAL	4000
   N_FROZEN_CORE      FC
$end

--------------------------------------------------------------
 ----------------------------------------------------------------
             Standard Nuclear Orientation (Angstroms)
    I     Atom           X                Y                Z
 ----------------------------------------------------------------
    1      Cl      1.5984849140     0.0000000000     0.4473216913
    2      N       0.5934090000    -0.0000000000    -1.0863526789
    3      N      -0.5934090000    -0.0000000000    -1.0863526789
    4      Cl     -1.5984849140     0.0000000000     0.4473216913
 ----------------------------------------------------------------
 Molecular Point Group                 C2v   NOp =  4
 Largest Abelian Subgroup              C2v   NOp =  4
 Nuclear Repulsion Energy =   185.4478804764 hartrees
 There are       24 alpha and       24 beta electrons
 Requested basis set is 6-311++G(d,p)
 There are 38 shells and 104 basis functions
 Total memory of 4000MB is distributed as follows: 
   QALLOC including MEM_STATIC uses 192MB
   MEM_STATIC is set to 192MB
   CCMAN JOB total memory use is  3808MB
 Warning: actual memory use might exceed 4000MB

 Total QAlloc Memory Limit    192 MB
 Mega-Array Size       188 MB
 MEM_STATIC part       192 MB
 A cutoff of  1.0D-14 yielded    681 shell pairs
 There are      5410 function pairs (      5856 Cartesian)

 -------------------------------------------------------
 OpenMP Integral Computing Module                       
 Release: version 1.0, May 2013, Q-Chem Inc. Pittsburgh 
 -------------------------------------------------------
 Integral Job Info:
 Integral job number is                      11
 Integral operator is                         1
 short-range coefficients                     0
 long-range coefficients              100000000
 Omega coefficients                           0
 if combine SR and LR in K                    0
 Integral screening is                        0
 Integral computing path is                   2
 max size of driver memory is            800000
 size of driver memory is                593474
 size of scratch memory is              8114252
 max col of scratch BK array               1296
 max len of scratch array in speh3          155
 max len of scratch index in speh4           18
 max int batch size is                      520
 min int batch size is                       52
 fixed nKL is                                52
 max L of basis functions is                  2
 order of int derivative is                   0
 number of shells is                         38
 number of basis is                         108
 number of cartesian basis is               108
 number of contracted shell pairs           681
 number of primitive shell pairs           2084
 maxK2 (contraction) of shell pair           36
 max number of K2 of shell pair               1
 max number of CS2 of shell pair             68
 max number of PS2 of shell pair            204
 mem total for path MDJ                  513682
 -------------------------------------------------------
 Smallest overlap matrix eigenvalue = 1.36E-04

 Scale SEOQF with 1.000000e-01/1.000000e-01/1.000000e-01

 Standard Electronic Orientation quadrupole field applied
 Nucleus-field energy     =     0.0000000008 hartrees
 Guess from superposition of atomic densities
 Warning:  Energy on first SCF cycle will be non-variational
 SAD guess density has 48.000000 electrons

 -----------------------------------------------------------------------
  General SCF calculation program by
  Eric Jon Sundstrom, Paul Horn, Yuezhi Mao, Dmitri Zuev, Alec White,
  David Stuck, Shaama M.S., Shane Yost, Joonho Lee, David Small,
  Daniel Levine, Susi Lehtola, Hugh Burton, Evgeny Epifanovsky
 -----------------------------------------------------------------------
 Hartree-Fock
 using 4 threads for integral computing
 -------------------------------------------------------
 OpenMP Integral computing Module                
 Release: version 2.0, May 2017, Q-Chem Inc. Pleasanton 
 -------------------------------------------------------
 A restricted SCF calculation will be
 performed using DIIS
 SCF converges when DIIS error is below 1.0e-08
 ---------------------------------------
  Cycle       Energy         DIIS error
 ---------------------------------------
    1   -1028.2166494269      4.88e-02  
    2   -1027.6718998597      8.70e-03  
    3   -1027.7317595244      6.95e-03  
    4   -1027.7942542495      7.91e-04  
    5   -1027.7968415233      3.53e-04  
    6   -1027.7973565146      9.55e-05  
    7   -1027.7974164749      2.24e-05  
    8   -1027.7974193598      7.21e-06  
    9   -1027.7974197503      2.54e-06  
   10   -1027.7974197981      7.88e-07  
   11   -1027.7974198023      1.89e-07  
   12   -1027.7974198026      5.19e-08  
   13   -1027.7974198025      9.04e-09  Convergence criterion met
 ---------------------------------------
 SCF time:   CPU 3.80s  wall 2.00s 
 SCF   energy in the final basis set =    -1027.7974198025
 Total energy in the final basis set =    -1027.7974198025


 ------------------------------------------------------------------------------

   CCMAN2: suite of methods based on coupled cluster
           and equation of motion theories.

   Components:
   * libvmm-1.3-trunk
     by Evgeny Epifanovsky, Ilya Kaliman.
   * libtensor-2.5-trunk
     by Evgeny Epifanovsky, Michael Wormit, Dmitry Zuev, Sam Manzer, 
        Ilya Kaliman.
   * libcc-2.5-trunk
     by Evgeny Epifanovsky, Arik Landau, Tomasz Kus, Kirill Khistyaev, 
        Dmitry Zuev, Prashant Manohar, Xintian Feng, Anna Krylov, 
        Matthew Goldey, Alec White, Thomas Jagau, Kaushik Nanda, 
        Anastasia Gunina, Alexander Kunitsa, Joonho Lee.

   CCMAN original authors:
   Anna I. Krylov, C. David Sherrill, Steven R. Gwaltney,
   Edward F. C. Byrd (2000)
   Sergey V. Levchenko, Lyudmila V. Slipchenko, Tao Wang,
   Ana-Maria C. Cristian (2003)
   Piotr A. Pieniazek, C. Melania Oana, Evgeny Epifanovsky (2007)
   Prashant Manohar (2009)

 ------------------------------------------------------------------------------


 Allocating and initializing 3808MB of RAM...
 Calculation will run on 4 cores.


 Alpha MOs, Restricted
 -- Occupied --                  
-104.89 -104.89  -15.76  -15.75  -10.62  -10.62   -8.09   -8.09
  1 B1    1 A1    2 A1    2 B1    3 B1    3 A1    4 B1    4 A1                 
 -8.082  -8.082  -8.082  -8.082  -1.481  -1.160  -1.125  -0.857
  1 A2    1 B2    5 B1    5 A1    6 A1    6 B1    7 A1    7 B1                 
 -0.710  -0.685  -0.655  -0.509  -0.505  -0.491  -0.479  -0.430
  8 A1    9 A1    2 B2    2 A2   10 A1    8 B1    3 B2    9 B1                 
 -- Virtual --                   
  0.004   0.070   0.095   0.096   0.109   0.114   0.115   0.143
 11 A1    3 A2   12 A1   10 B1   11 B1    4 B2   13 A1    4 A2                 
  0.147   0.185   0.193   0.200   0.207   0.240   0.248   0.274
 14 A1   12 B1   15 A1    5 B2   13 B1   14 B1   16 A1    5 A2                 
  0.315   0.325   0.389   0.541   0.557   0.558   0.566   0.576
 17 A1   15 B1   16 B1   18 A1   17 B1    6 B2   18 B1   19 A1                 
  0.607   0.666   0.783   0.885   0.934   0.955   1.012   1.015
  6 A2   19 B1   20 A1    7 B2    7 A2   21 A1   20 B1   22 A1                 
  1.077   1.107   1.110   1.115   1.137   1.147   1.157   1.198
 21 B1    8 B2    8 A2   23 A1    9 B2   22 B1   23 B1   24 A1                 
  1.237   1.245   1.310   1.351   1.400   1.605   1.893   1.963
  9 A2   25 A1   24 B1   26 A1   25 B1   26 B1   10 B2   27 A1                 
  1.992   2.202   2.369   2.425   2.568   2.586   2.610   2.629
 11 B2   28 A1   10 A2   27 B1   12 B2   28 B1   29 A1   11 A2                 
  2.728   2.861   2.862   3.052   3.260   3.397   4.091   4.145
 30 A1   31 A1   29 B1   12 A2   30 B1   31 B1   13 B2   32 A1                 
  4.360   4.433   4.529   5.188  10.199  10.357  26.571  26.636
 13 A2   32 B1   33 A1   33 B1   34 A1   34 B1   14 B2   35 B1                 
 26.644  26.720  27.089  27.109  36.514  37.171 219.030 219.206
 14 A2   35 A1   36 A1   36 B1   37 A1   37 B1   38 A1   38 B1                 

 Beta MOs, Restricted
 -- Occupied --                  
-104.89 -104.89  -15.76  -15.75  -10.62  -10.62   -8.09   -8.09
  1 B1    1 A1    2 A1    2 B1    3 B1    3 A1    4 B1    4 A1                 
 -8.082  -8.082  -8.082  -8.082  -1.481  -1.160  -1.125  -0.857
  1 A2    1 B2    5 B1    5 A1    6 A1    6 B1    7 A1    7 B1                 
 -0.710  -0.685  -0.655  -0.509  -0.505  -0.491  -0.479  -0.430
  8 A1    9 A1    2 B2    2 A2   10 A1    8 B1    3 B2    9 B1                 
 -- Virtual --                   
  0.004   0.070   0.095   0.096   0.109   0.114   0.115   0.143
 11 A1    3 A2   12 A1   10 B1   11 B1    4 B2   13 A1    4 A2                 
  0.147   0.185   0.193   0.200   0.207   0.240   0.248   0.274
 14 A1   12 B1   15 A1    5 B2   13 B1   14 B1   16 A1    5 A2                 
  0.315   0.325   0.389   0.541   0.557   0.558   0.566   0.576
 17 A1   15 B1   16 B1   18 A1   17 B1    6 B2   18 B1   19 A1                 
  0.607   0.666   0.783   0.885   0.934   0.955   1.012   1.015
  6 A2   19 B1   20 A1    7 B2    7 A2   21 A1   20 B1   22 A1                 
  1.077   1.107   1.110   1.115   1.137   1.147   1.157   1.198
 21 B1    8 B2    8 A2   23 A1    9 B2   22 B1   23 B1   24 A1                 
  1.237   1.245   1.310   1.351   1.400   1.605   1.893   1.963
  9 A2   25 A1   24 B1   26 A1   25 B1   26 B1   10 B2   27 A1                 
  1.992   2.202   2.369   2.425   2.568   2.586   2.610   2.629
 11 B2   28 A1   10 A2   27 B1   12 B2   28 B1   29 A1   11 A2                 
  2.728   2.861   2.862   3.052   3.260   3.397   4.091   4.145
 30 A1   31 A1   29 B1   12 A2   30 B1   31 B1   13 B2   32 A1                 
  4.360   4.433   4.529   5.188  10.199  10.357  26.571  26.636
 13 A2   32 B1   33 A1   33 B1   34 A1   34 B1   14 B2   35 B1                 
 26.644  26.720  27.089  27.109  36.514  37.171 219.030 219.206
 14 A2   35 A1   36 A1   36 B1   37 A1   37 B1   38 A1   38 B1                 

 Occupation and symmetry of molecular orbitals

 Point group: C2v (4 irreducible representations).

                           A1   A2   B1   B2    All 
 ----------------------------------------------------
 All molecular orbitals:
  - Alpha                  38   14   38   14    104 
  - Beta                   38   14   38   14    104 
 ----------------------------------------------------
 Alpha orbitals:
  - Frozen occupied        5    1    5    1     12  
  - Active occupied        5    1    4    2     12  
  - Active virtual         28   12   29   11    80  
  - Frozen virtual         0    0    0    0     0   
 ----------------------------------------------------
 Beta orbitals:
  - Frozen occupied        5    1    5    1     12  
  - Active occupied        5    1    4    2     12  
  - Active virtual         28   12   29   11    80  
  - Frozen virtual         0    0    0    0     0   
 ----------------------------------------------------

 Import integrals:   CPU 0.00 s  wall 0.04 s

 Import integrals:   CPU 17.27 s  wall 17.65 s

 MP2 amplitudes:   CPU 0.47 s  wall 1.23 s

Running a double precision version
           CCSD T amplitudes will be solved using DIIS.

           Start     Size      MaxIter   EConv     TConv     
           3         7         100       1.00e-07  1.00e-05  
 ------------------------------------------------------------------------------
           Energy (a.u.)   Ediff      Tdiff       Comment
 ------------------------------------------------------------------------------
         -1028.43933604                           
     1   -1028.43133746   8.00e-03   7.74e-01     
     2   -1028.45842047   2.71e-02   1.08e-01     
     3   -1028.45622813   2.19e-03   5.12e-02     
     4   -1028.45934977   3.12e-03   1.94e-02     Switched to DIIS steps.
     5   -1028.46064208   1.29e-03   1.40e-02     
     6   -1028.46075910   1.17e-04   3.23e-03     
     7   -1028.46080333   4.42e-05   2.14e-03     
     8   -1028.46082055   1.72e-05   6.92e-04     
     9   -1028.46082770   7.16e-06   3.81e-04     
    10   -1028.46082815   4.51e-07   9.71e-05     
    11   -1028.46082790   2.55e-07   6.33e-05     
    12   -1028.46082798   8.47e-08   3.37e-05     
    13   -1028.46082798   3.39e-09   1.25e-05     
    14   -1028.46082793   4.94e-08   4.87e-06     
 ------------------------------------------------------------------------------
         -1028.46082793                           CCSD T converged.

End of double precision
 SCF energy                 = -1027.79741980
 MP2 energy                 = -1028.43933604
 CCSD correlation energy     =    -0.66340813
 CCSD total energy           = -1028.46082793

 CCSD  T1^2 = 0.0196  T2^2 = 0.2680  Leading amplitudes:

 Amplitude    Orbitals with energies
  0.0409       2 (A2) A                  ->    3 (A2) A                   
              -0.5087                          0.0701                     
  0.0409       2 (A2) B                  ->    3 (A2) B                   
              -0.5087                          0.0701                     
  0.0346       10 (A1) A                 ->    11 (A1) A                  
              -0.5053                          0.0045                     
  0.0346       10 (A1) B                 ->    11 (A1) B                  
              -0.5053                          0.0045                     

 Amplitude    Orbitals with energies
 -0.0901       9 (B1) A      9 (B1) B    ->    11 (A1) A     11 (A1) B    
              -0.4300       -0.4300            0.0045        0.0045       
  0.0901       9 (B1) A      9 (B1) B    ->    11 (A1) B     11 (A1) A    
              -0.4300       -0.4300            0.0045        0.0045       
  0.0901       9 (B1) B      9 (B1) A    ->    11 (A1) A     11 (A1) B    
              -0.4300       -0.4300            0.0045        0.0045       
 -0.0901       9 (B1) B      9 (B1) A    ->    11 (A1) B     11 (A1) A    
              -0.4300       -0.4300            0.0045        0.0045       

 Computing CCSD intemediates for later calculations in double precision
 Finished.

Running a double precision version
           CCSD Lambda amplitudes will be solved using DIIS.
           Start     Size      MaxIter   EConv     LConv     
           3         7         100       1.00e-07  1.00e-05  
 ------------------------------------------------------------------------------
            Enorm      Ldiff       Comment
 ------------------------------------------------------------------------------
     1     5.94e-02   4.69e-02     
     2     1.42e-02   4.43e-03     
     3     6.06e-03   2.34e-03     
     4     3.87e-03   1.26e-03     Switched to DIIS steps.
     5     1.54e-03   7.95e-04     
     6     8.25e-04   3.58e-04     
     7     2.59e-04   1.38e-04     
     8     9.77e-05   1.11e-05     
     9     4.35e-05   4.99e-07     
    10     2.47e-05   9.28e-08     
    11     1.07e-05   1.06e-06     
    12     4.27e-06   3.61e-07     
    13     1.71e-06   4.58e-08     
    14     6.18e-07   7.98e-08     
    15     3.31e-07   4.76e-08     
    16     1.50e-07   2.50e-08     
    17     7.84e-08   1.70e-08     
 ------------------------------------------------------------------------------
                                   CCSD Lambda converged.

 Computing density matrices in double precision...
           Orbital response amplitudes will be solved using DIIS.
           Start     Size      MaxIter   EConv     LConv     
           3         7         100       1.00e-06  1.00e-06  
 ------------------------------------------------------------------------------
            Enorm      Ldiff       Comment
 ------------------------------------------------------------------------------
     1     8.57e-02   5.72e-03     
     2     6.48e-02   9.30e-03     
     3     7.71e-02   1.97e-02     
     4     8.18e-03   2.85e-02     Switched to DIIS steps.
     5     7.22e-04   5.48e-05     
     6     3.24e-04   1.24e-04     
     7     5.01e-05   4.42e-05     
     8     9.66e-06   1.08e-05     
     9     1.88e-06   1.07e-06     
    10     4.50e-07   1.36e-07     
 ------------------------------------------------------------------------------
                                   Orbital response converged.

 Computing density matrices... Done.
 CCSD calculation:   CPU 88.21 s  wall 29.36 s

Current path: /canmo/ccsd/grad/
/g1_bb_aa
/g1_bb_bb
/g1_o1o1
/g1_o1o2
/g1_o1v1
/g1_o2v1
/g1_v1v1
/g1p_bb_aa
/g1p_bb_bb
/g1s_bb_aa
/g1s_bb_bb
/g2_o1o1o1o1
/g2_o1o1o1v1
/g2_o1o1v1v1
/g2_o1v1o1v1
/g2_o1v1v1v1
/g2_v1v1v1v1
/w_bb_aa
/w_bb_bb
 Transferring MO TPDM to AO TPDM
 Transferring g2_o1o1o1o1
 Transferring g2_o1o1o1v1
 Transferring g2_o1o1v1v1
 Transferring g2_o1v1o1v1
 Transferring g2_o1v1v1v1
 Transferring g2_v1v1v1v1
 Adding separable TPDM
 Computing TPDM gradient
 --------------------------------------------------------
 2e gradient
  Atom          X               Y               Z
 --------------------------------------------------------
    1        -16.526970       -0.000000      -10.803993  
    2        -13.214346        0.000000       10.803993  
    3         13.214346       -0.000000       10.803993  
    4         16.526970       -0.000000      -10.803993  
 --------------------------------------------------------
 --------------------------------------------------------
 Final gradient
  Atom          X               Y               Z
 --------------------------------------------------------
    1        -16.526970       -0.000000      -10.803993  
    2        -13.214346        0.000000       10.803993  
    3         13.214346       -0.000000       10.803993  
    4         16.526970       -0.000000      -10.803993  
 --------------------------------------------------------
 Analytic gradient from two-electron contribution:   CPU 338.26 s  wall 184.26 s

 Total ccman2 time:   CPU 447.59 s  wall 241.16 s


 --------------------------------------------------------------
             Orbital Energies (a.u.) and Symmetries
 --------------------------------------------------------------

 Alpha MOs, Restricted
 -- Occupied --                  
-104.89  -15.76  -10.62   -8.09   -8.08   -8.08 -104.89  -15.75
  1 A1    2 A1    3 A1    4 A1    5 A1    1 A2    1 B1    2 B1                 
-10.618  -8.086  -8.082  -8.082  -1.481  -1.125  -0.710  -0.685
  3 B1    4 B1    5 B1    1 B2    6 A1    7 A1    8 A1    9 A1                 
 -0.505  -0.509  -1.160  -0.857  -0.491  -0.430  -0.655  -0.479
 10 A1    2 A2    6 B1    7 B1    8 B1    9 B1    2 B2    3 B2                 
 -- Virtual --                   
  0.004   0.095   0.115   0.147   0.193   0.248   0.315   0.541
 11 A1   12 A1   13 A1   14 A1   15 A1   16 A1   17 A1   18 A1                 
  0.576   0.783   0.955   1.015   1.115   1.198   1.245   1.351
 19 A1   20 A1   21 A1   22 A1   23 A1   24 A1   25 A1   26 A1                 
  1.963   2.202   2.610   2.728   2.861   4.145   4.529  10.199
 27 A1   28 A1   29 A1   30 A1   31 A1   32 A1   33 A1   34 A1                 
 26.720  27.089  36.514 219.030   0.070   0.143   0.274   0.607
 35 A1   36 A1   37 A1   38 A1    3 A2    4 A2    5 A2    6 A2                 
  0.934   1.110   1.237   2.369   2.629   3.052   4.360  26.644
  7 A2    8 A2    9 A2   10 A2   11 A2   12 A2   13 A2   14 A2                 
  0.096   0.109   0.185   0.207   0.240   0.325   0.389   0.557
 10 B1   11 B1   12 B1   13 B1   14 B1   15 B1   16 B1   17 B1                 
  0.566   0.666   1.012   1.077   1.147   1.157   1.310   1.400
 18 B1   19 B1   20 B1   21 B1   22 B1   23 B1   24 B1   25 B1                 
  1.605   2.425   2.586   2.862   3.260   3.397   4.433   5.188
 26 B1   27 B1   28 B1   29 B1   30 B1   31 B1   32 B1   33 B1                 
 10.357  26.636  27.109  37.171 219.206   0.114   0.200   0.558
 34 B1   35 B1   36 B1   37 B1   38 B1    4 B2    5 B2    6 B2                 
  0.885   1.107   1.137   1.893   1.992   2.568   4.091  26.571
  7 B2    8 B2    9 B2   10 B2   11 B2   12 B2   13 B2   14 B2                 

 Beta MOs, Restricted
 -- Occupied --                  
-104.89  -15.76  -10.62   -8.09   -8.08   -8.08 -104.89  -15.75
  1 A1    2 A1    3 A1    4 A1    5 A1    1 A2    1 B1    2 B1                 
-10.618  -8.086  -8.082  -8.082  -1.481  -1.125  -0.710  -0.685
  3 B1    4 B1    5 B1    1 B2    6 A1    7 A1    8 A1    9 A1                 
 -0.505  -0.509  -1.160  -0.857  -0.491  -0.430  -0.655  -0.479
 10 A1    2 A2    6 B1    7 B1    8 B1    9 B1    2 B2    3 B2                 
 -- Virtual --                   
  0.004   0.095   0.115   0.147   0.193   0.248   0.315   0.541
 11 A1   12 A1   13 A1   14 A1   15 A1   16 A1   17 A1   18 A1                 
  0.576   0.783   0.955   1.015   1.115   1.198   1.245   1.351
 19 A1   20 A1   21 A1   22 A1   23 A1   24 A1   25 A1   26 A1                 
  1.963   2.202   2.610   2.728   2.861   4.145   4.529  10.199
 27 A1   28 A1   29 A1   30 A1   31 A1   32 A1   33 A1   34 A1                 
 26.720  27.089  36.514 219.030   0.070   0.143   0.274   0.607
 35 A1   36 A1   37 A1   38 A1    3 A2    4 A2    5 A2    6 A2                 
  0.934   1.110   1.237   2.369   2.629   3.052   4.360  26.644
  7 A2    8 A2    9 A2   10 A2   11 A2   12 A2   13 A2   14 A2                 
  0.096   0.109   0.185   0.207   0.240   0.325   0.389   0.557
 10 B1   11 B1   12 B1   13 B1   14 B1   15 B1   16 B1   17 B1                 
  0.566   0.666   1.012   1.077   1.147   1.157   1.310   1.400
 18 B1   19 B1   20 B1   21 B1   22 B1   23 B1   24 B1   25 B1                 
  1.605   2.425   2.586   2.862   3.260   3.397   4.433   5.188
 26 B1   27 B1   28 B1   29 B1   30 B1   31 B1   32 B1   33 B1                 
 10.357  26.636  27.109  37.171 219.206   0.114   0.200   0.558
 34 B1   35 B1   36 B1   37 B1   38 B1    4 B2    5 B2    6 B2                 
  0.885   1.107   1.137   1.893   1.992   2.568   4.091  26.571
  7 B2    8 B2    9 B2   10 B2   11 B2   12 B2   13 B2   14 B2                 
 --------------------------------------------------------------

          Ground-State Mulliken Net Atomic Charges

     Atom                 Charge (a.u.)
  ----------------------------------------
      1 Cl                   -0.077475
      2 N                     0.077475
      3 N                     0.077475
      4 Cl                   -0.077475
  ----------------------------------------
  Sum of atomic charges =    -0.000000

 -----------------------------------------------------------------
                    Cartesian Multipole Moments
 -----------------------------------------------------------------
    Charge (ESU x 10^10)
                -0.0000
    Dipole Moment (Debye)
         X      -0.0000      Y      -0.0000      Z       0.5556
       Tot       0.5556
    Quadrupole Moments (Debye-Ang)
        XX     -37.1335     XY       0.0000     YY     -36.1298
        XZ       0.0000     YZ       0.0000     ZZ     -37.0606
    Octopole Moments (Debye-Ang^2)
       XXX      -0.0000    XXY      -0.0000    XYY      -0.0000
       YYY      -0.0000    XXZ       6.5500    XYZ       0.0000
       YYZ      -0.5826    XZZ      -0.0000    YZZ       0.0000
       ZZZ       7.8050
    Hexadecapole Moments (Debye-Ang^3)
      XXXX    -448.6764   XXXY       0.0000   XXYY     -83.6453
      XYYY       0.0000   YYYY     -39.2773   XXXZ      -0.0000
      XXYZ       0.0000   XYYZ       0.0000   YYYZ       0.0000
      XXZZ     -92.8673   XYZZ       0.0000   YYZZ     -30.8333
      XZZZ       0.0000   YZZZ       0.0000   ZZZZ    -151.1671
 -----------------------------------------------------------------
 DrvMan completing analytic gradient of the correlated energy
 Correlated dipole moment
            1
    1  -0.0000000
    2  -0.0000000
    3   0.2186042
 Energy read as -1028.460827932
 Full Analytical Gradient: (in a.u., or Hartree/Bohr)
             1             2             3             4
    1    0.00596335   -0.02123754    0.02123754   -0.00596335
    2    0.00000000   -0.00000000   -0.00000000    0.00000000
    3    0.00481717   -0.00481717   -0.00481717    0.00481717
 Gradient time:  CPU 0.25 s  wall 1.79 s
 Geometry Optimization Parameters
   NAtoms,    NIC,     NZ,  NCons,   NDum,   NFix, NCnnct, MaxDiis
        4      14       4       0       0       0       0       0


** GEOMETRY OPTIMIZATION IN DELOCALIZED INTERNAL COORDINATES **
   Searching for a Minimum

   Optimization Cycle:   1

                       Coordinates (Angstroms)
     ATOM                X               Y               Z
      1  Cl        1.5984849140    0.0000000000    0.4473216913
      2  N         0.5934090000    0.0000000000   -1.0863526789
      3  N        -0.5934090000    0.0000000000   -1.0863526789
      4  Cl       -1.5984849140    0.0000000000    0.4473216913
   Point Group: c2v   Number of degrees of freedom:     3


   Energy is  -1028.460827932


 Attempting to Generate Delocalized Internal Coordinates

  3 Hessian modes will be used to form the next step
  Hessian Eigenvalues:
     0.236344    0.250000    1.117358

 Minimum Search - Taking Simple RFO Step
 Searching for Lamda that Minimizes Along All modes
 Value Taken    Lamda =  -0.00118375
 Step Taken.  Stepsize is  0.064587

                             Maximum     Tolerance    Cnvgd?
         Gradient           0.019134      0.000300      NO
         Displacement       0.045452      0.001200      NO
         Energy change     *********      0.000001      NO


 New Cartesian Coordinates Obtained by Inverse Iteration

 Displacement from previous Coordinates is:  0.151210
 ----------------------------------------------------------------
             Standard Nuclear Orientation (Angstroms)
    I     Atom           X                Y                Z
 ----------------------------------------------------------------
    1      Cl      1.5434499501     0.0000000000     0.4562500693
    2      N       0.5970220769     0.0000000000    -1.0952810569
    3      N      -0.5970220769     0.0000000000    -1.0952810569
    4      Cl     -1.5434499501     0.0000000000     0.4562500693
 ----------------------------------------------------------------
 Molecular Point Group                 C2v   NOp =  4
 Largest Abelian Subgroup              C2v   NOp =  4
 Nuclear Repulsion Energy =   188.1972573093 hartrees
 There are       24 alpha and       24 beta electrons
 Applying Cartesian multipole field
    Component          Value
    ---------          -----
     (2,0,0)        1.00000E-11
     (0,2,0)        2.00000E-11
     (0,0,2)       -3.00000E-11
 Nucleus-field energy     =     0.0000000005 hartrees
 Requested basis set is 6-311++G(d,p)
 There are 38 shells and 104 basis functions
 A cutoff of  1.0D-14 yielded    685 shell pairs
 There are      5422 function pairs (      5868 Cartesian)
 Smallest overlap matrix eigenvalue = 1.43E-04
 Guess MOs from SCF MO coefficient file

 -----------------------------------------------------------------------
  General SCF calculation program by
  Eric Jon Sundstrom, Paul Horn, Yuezhi Mao, Dmitri Zuev, Alec White,
  David Stuck, Shaama M.S., Shane Yost, Joonho Lee, David Small,
  Daniel Levine, Susi Lehtola, Hugh Burton, Evgeny Epifanovsky
 -----------------------------------------------------------------------
 Hartree-Fock
 using 4 threads for integral computing
 -------------------------------------------------------
 OpenMP Integral computing Module                
 Release: version 2.0, May 2017, Q-Chem Inc. Pleasanton 
 -------------------------------------------------------
 A restricted SCF calculation will be
 performed using DIIS
 SCF converges when DIIS error is below 1.0e-08
 ---------------------------------------
  Cycle       Energy         DIIS error
 ---------------------------------------
    1   -1027.7977779625      6.35e-04  
    2   -1027.7987456796      1.92e-04  
    3   -1027.7989100346      7.91e-05  
    4   -1027.7989397900      4.12e-05  
    5   -1027.7989485286      1.58e-05  
    6   -1027.7989499419      5.36e-06  
    7   -1027.7989501258      1.40e-06  
    8   -1027.7989501375      2.65e-07  
    9   -1027.7989501378      4.93e-08  
   10   -1027.7989501378      1.12e-08  
   11   -1027.7989501377      3.61e-09  Convergence criterion met
 ---------------------------------------
 SCF time:   CPU 5.35s  wall 5.00s 
 SCF   energy in the final basis set =    -1027.7989501377
 Total energy in the final basis set =    -1027.7989501377


 ------------------------------------------------------------------------------

   CCMAN2: suite of methods based on coupled cluster
           and equation of motion theories.

   Components:
   * libvmm-1.3-trunk
     by Evgeny Epifanovsky, Ilya Kaliman.
   * libtensor-2.5-trunk
     by Evgeny Epifanovsky, Michael Wormit, Dmitry Zuev, Sam Manzer, 
        Ilya Kaliman.
   * libcc-2.5-trunk
     by Evgeny Epifanovsky, Arik Landau, Tomasz Kus, Kirill Khistyaev, 
        Dmitry Zuev, Prashant Manohar, Xintian Feng, Anna Krylov, 
        Matthew Goldey, Alec White, Thomas Jagau, Kaushik Nanda, 
        Anastasia Gunina, Alexander Kunitsa, Joonho Lee.

   CCMAN original authors:
   Anna I. Krylov, C. David Sherrill, Steven R. Gwaltney,
   Edward F. C. Byrd (2000)
   Sergey V. Levchenko, Lyudmila V. Slipchenko, Tao Wang,
   Ana-Maria C. Cristian (2003)
   Piotr A. Pieniazek, C. Melania Oana, Evgeny Epifanovsky (2007)
   Prashant Manohar (2009)

 ------------------------------------------------------------------------------


 Allocating and initializing 3808MB of RAM...
 Calculation will run on 4 cores.


 Alpha MOs, Restricted
 -- Occupied --                  
-104.89 -104.89  -15.75  -15.75  -10.62  -10.62   -8.09   -8.09
  1 A1    1 B1    2 A1    2 B1    3 B1    3 A1    4 B1    4 A1                 
 -8.082  -8.082  -8.082  -8.082  -1.478  -1.163  -1.127  -0.857
  1 A2    1 B2    5 B1    5 A1    6 A1    6 B1    7 A1    7 B1                 
 -0.710  -0.686  -0.654  -0.509  -0.509  -0.488  -0.477  -0.435
  8 A1    9 A1    2 B2   10 A1    2 A2    8 B1    3 B2    9 B1                 
 -- Virtual --                   
  0.012   0.068   0.095   0.097   0.110   0.114   0.117   0.143
 11 A1    3 A2   12 A1   10 B1   11 B1    4 B2   13 A1    4 A2                 
  0.148   0.188   0.192   0.200   0.208   0.240   0.247   0.274
 14 A1   12 B1   15 A1    5 B2   13 B1   14 B1   16 A1    5 A2                 
  0.314   0.323   0.390   0.543   0.548   0.556   0.569   0.588
 17 A1   15 B1   16 B1   18 A1   17 B1    6 B2   18 B1   19 A1                 
  0.607   0.658   0.779   0.885   0.936   0.954   1.003   1.015
  6 A2   19 B1   20 A1    7 B2    7 A2   21 A1   22 A1   20 B1                 
  1.081   1.106   1.110   1.115   1.136   1.136   1.163   1.206
 21 B1    8 B2    8 A2   23 A1   22 B1    9 B2   23 B1   24 A1                 
  1.234   1.249   1.315   1.354   1.402   1.596   1.890   1.963
  9 A2   25 A1   24 B1   26 A1   25 B1   26 B1   10 B2   27 A1                 
  2.000   2.221   2.366   2.441   2.571   2.585   2.619   2.633
 11 B2   28 A1   10 A2   27 B1   12 B2   28 B1   29 A1   11 A2                 
  2.720   2.864   2.879   3.044   3.250   3.387   4.092   4.150
 30 A1   31 A1   29 B1   12 A2   30 B1   31 B1   13 B2   32 A1                 
  4.357   4.436   4.515   5.201  10.193  10.368  26.576  26.640
 13 A2   32 B1   33 A1   33 B1   34 A1   34 B1   14 B2   35 B1                 
 26.643  26.739  27.091  27.123  36.521  37.143 219.022 219.219
 14 A2   35 A1   36 A1   36 B1   37 A1   37 B1   38 A1   38 B1                 

 Beta MOs, Restricted
 -- Occupied --                  
-104.89 -104.89  -15.75  -15.75  -10.62  -10.62   -8.09   -8.09
  1 A1    1 B1    2 A1    2 B1    3 B1    3 A1    4 B1    4 A1                 
 -8.082  -8.082  -8.082  -8.082  -1.478  -1.163  -1.127  -0.857
  1 A2    1 B2    5 B1    5 A1    6 A1    6 B1    7 A1    7 B1                 
 -0.710  -0.686  -0.654  -0.509  -0.509  -0.488  -0.477  -0.435
  8 A1    9 A1    2 B2   10 A1    2 A2    8 B1    3 B2    9 B1                 
 -- Virtual --                   
  0.012   0.068   0.095   0.097   0.110   0.114   0.117   0.143
 11 A1    3 A2   12 A1   10 B1   11 B1    4 B2   13 A1    4 A2                 
  0.148   0.188   0.192   0.200   0.208   0.240   0.247   0.274
 14 A1   12 B1   15 A1    5 B2   13 B1   14 B1   16 A1    5 A2                 
  0.314   0.323   0.390   0.543   0.548   0.556   0.569   0.588
 17 A1   15 B1   16 B1   18 A1   17 B1    6 B2   18 B1   19 A1                 
  0.607   0.658   0.779   0.885   0.936   0.954   1.003   1.015
  6 A2   19 B1   20 A1    7 B2    7 A2   21 A1   22 A1   20 B1                 
  1.081   1.106   1.110   1.115   1.136   1.136   1.163   1.206
 21 B1    8 B2    8 A2   23 A1   22 B1    9 B2   23 B1   24 A1                 
  1.234   1.249   1.315   1.354   1.402   1.596   1.890   1.963
  9 A2   25 A1   24 B1   26 A1   25 B1   26 B1   10 B2   27 A1                 
  2.000   2.221   2.366   2.441   2.571   2.585   2.619   2.633
 11 B2   28 A1   10 A2   27 B1   12 B2   28 B1   29 A1   11 A2                 
  2.720   2.864   2.879   3.044   3.250   3.387   4.092   4.150
 30 A1   31 A1   29 B1   12 A2   30 B1   31 B1   13 B2   32 A1                 
  4.357   4.436   4.515   5.201  10.193  10.368  26.576  26.640
 13 A2   32 B1   33 A1   33 B1   34 A1   34 B1   14 B2   35 B1                 
 26.643  26.739  27.091  27.123  36.521  37.143 219.022 219.219
 14 A2   35 A1   36 A1   36 B1   37 A1   37 B1   38 A1   38 B1                 

 Occupation and symmetry of molecular orbitals

 Point group: C2v (4 irreducible representations).

                           A1   A2   B1   B2    All 
 ----------------------------------------------------
 All molecular orbitals:
  - Alpha                  38   14   38   14    104 
  - Beta                   38   14   38   14    104 
 ----------------------------------------------------
 Alpha orbitals:
  - Frozen occupied        5    1    5    1     12  
  - Active occupied        5    1    4    2     12  
  - Active virtual         28   12   29   11    80  
  - Frozen virtual         0    0    0    0     0   
 ----------------------------------------------------
 Beta orbitals:
  - Frozen occupied        5    1    5    1     12  
  - Active occupied        5    1    4    2     12  
  - Active virtual         28   12   29   11    80  
  - Frozen virtual         0    0    0    0     0   
 ----------------------------------------------------

 Import integrals:   CPU 0.00 s  wall 0.04 s

 Import integrals:   CPU 17.28 s  wall 16.55 s

 MP2 amplitudes:   CPU 0.48 s  wall 0.61 s

Running a double precision version
           CCSD T amplitudes will be solved using DIIS.

           Start     Size      MaxIter   EConv     TConv     
           3         7         100       1.00e-07  1.00e-05  
 ------------------------------------------------------------------------------
           Energy (a.u.)   Ediff      Tdiff       Comment
 ------------------------------------------------------------------------------
         -1028.43958954                           
     1   -1028.43247771   7.11e-03   7.73e-01     
     2   -1028.45897036   2.65e-02   1.07e-01     
     3   -1028.45701659   1.95e-03   4.98e-02     
     4   -1028.46002534   3.01e-03   1.86e-02     Switched to DIIS steps.
     5   -1028.46126093   1.24e-03   1.36e-02     
     6   -1028.46136919   1.08e-04   3.07e-03     
     7   -1028.46140699   3.78e-05   1.99e-03     
     8   -1028.46142215   1.52e-05   6.46e-04     
     9   -1028.46142812   5.97e-06   3.47e-04     
    10   -1028.46142863   5.07e-07   8.64e-05     
    11   -1028.46142827   3.53e-07   5.33e-05     
    12   -1028.46142843   1.60e-07   2.69e-05     
    13   -1028.46142839   4.12e-08   1.08e-05     
    14   -1028.46142837   2.10e-08   4.33e-06     
 ------------------------------------------------------------------------------
         -1028.46142837                           CCSD T converged.

End of double precision
 SCF energy                 = -1027.79895014
 MP2 energy                 = -1028.43958954
 CCSD correlation energy     =    -0.66247823
 CCSD total energy           = -1028.46142837

 CCSD  T1^2 = 0.0185  T2^2 = 0.2655  Leading amplitudes:

 Amplitude    Orbitals with energies
  0.0415       2 (A2) A                  ->    3 (A2) A                   
              -0.5087                          0.0685                     
  0.0415       2 (A2) B                  ->    3 (A2) B                   
              -0.5087                          0.0685                     
  0.0323       10 (A1) A                 ->    11 (A1) A                  
              -0.5088                          0.0121                     
  0.0323       10 (A1) B                 ->    11 (A1) B                  
              -0.5088                          0.0121                     

 Amplitude    Orbitals with energies
 -0.0859       2 (B2) A      2 (B2) B    ->    3 (A2) A      3 (A2) B     
              -0.6539       -0.6539            0.0685        0.0685       
  0.0859       2 (B2) A      2 (B2) B    ->    3 (A2) B      3 (A2) A     
              -0.6539       -0.6539            0.0685        0.0685       
  0.0859       2 (B2) B      2 (B2) A    ->    3 (A2) A      3 (A2) B     
              -0.6539       -0.6539            0.0685        0.0685       
 -0.0859       2 (B2) B      2 (B2) A    ->    3 (A2) B      3 (A2) A     
              -0.6539       -0.6539            0.0685        0.0685       

 Computing CCSD intemediates for later calculations in double precision
 Finished.

Running a double precision version
           CCSD Lambda amplitudes will be solved using DIIS.
           Start     Size      MaxIter   EConv     LConv     
           3         7         100       1.00e-07  1.00e-05  
 ------------------------------------------------------------------------------
            Enorm      Ldiff       Comment
 ------------------------------------------------------------------------------
     1     5.77e-02   4.55e-02     
     2     1.39e-02   4.44e-03     
     3     5.93e-03   2.20e-03     
     4     3.77e-03   1.21e-03     Switched to DIIS steps.
     5     1.48e-03   7.63e-04     
     6     7.73e-04   3.31e-04     
     7     2.42e-04   1.20e-04     
     8     8.93e-05   6.82e-06     
     9     3.73e-05   5.21e-07     
    10     2.06e-05   3.26e-07     
    11     9.57e-06   6.07e-07     
    12     3.98e-06   3.16e-07     
    13     1.58e-06   1.94e-08     
    14     5.78e-07   7.92e-08     
    15     3.18e-07   4.25e-08     
    16     1.44e-07   2.02e-08     
    17     7.59e-08   1.41e-08     
 ------------------------------------------------------------------------------
                                   CCSD Lambda converged.

 Computing density matrices in double precision...
           Orbital response amplitudes will be solved using DIIS.
           Start     Size      MaxIter   EConv     LConv     
           3         7         100       1.00e-06  1.00e-06  
 ------------------------------------------------------------------------------
            Enorm      Ldiff       Comment
 ------------------------------------------------------------------------------
     1     8.46e-02   5.50e-03     
     2     6.48e-02   9.26e-03     
     3     7.72e-02   1.99e-02     
     4     7.75e-03   2.91e-02     Switched to DIIS steps.
     5     7.12e-04   3.61e-07     
     6     3.12e-04   1.13e-04     
     7     4.86e-05   4.24e-05     
     8     8.95e-06   1.03e-05     
     9     1.75e-06   9.35e-07     
    10     4.41e-07   1.13e-07     
 ------------------------------------------------------------------------------
                                   Orbital response converged.

 Computing density matrices... Done.
 CCSD calculation:   CPU 86.75 s  wall 28.01 s

Current path: /canmo/ccsd/grad/
/g1_bb_aa
/g1_bb_bb
/g1_o1o1
/g1_o1o2
/g1_o1v1
/g1_o2v1
/g1_v1v1
/g1p_bb_aa
/g1p_bb_bb
/g1s_bb_aa
/g1s_bb_bb
/g2_o1o1o1o1
/g2_o1o1o1v1
/g2_o1o1v1v1
/g2_o1v1o1v1
/g2_o1v1v1v1
/g2_v1v1v1v1
/w_bb_aa
/w_bb_bb
 Transferring MO TPDM to AO TPDM
 Transferring g2_o1o1o1o1
 Transferring g2_o1o1o1v1
 Transferring g2_o1o1v1v1
 Transferring g2_o1v1o1v1
 Transferring g2_o1v1v1v1
 Transferring g2_v1v1v1v1
 Adding separable TPDM
 Computing TPDM gradient
 --------------------------------------------------------
 2e gradient
  Atom          X               Y               Z
 --------------------------------------------------------
    1        -16.721397       -0.000000      -11.306491  
    2        -13.342381        0.000000       11.306491  
    3         13.342381       -0.000000       11.306491  
    4         16.721397        0.000000      -11.306491  
 --------------------------------------------------------
 --------------------------------------------------------
 Final gradient
  Atom          X               Y               Z
 --------------------------------------------------------
    1        -16.721397       -0.000000      -11.306491  
    2        -13.342381        0.000000       11.306491  
    3         13.342381       -0.000000       11.306491  
    4         16.721397        0.000000      -11.306491  
 --------------------------------------------------------
 Analytic gradient from two-electron contribution:   CPU 337.23 s  wall 174.37 s

 Total ccman2 time:   CPU 445.09 s  wall 227.50 s


 --------------------------------------------------------------
             Orbital Energies (a.u.) and Symmetries
 --------------------------------------------------------------

 Alpha MOs, Restricted
 -- Occupied --                  
-104.89  -15.75  -10.62   -8.09   -8.08   -8.08 -104.89  -15.75
  1 A1    2 A1    3 A1    4 A1    5 A1    1 A2    1 B1    2 B1                 
-10.618  -8.086  -8.082  -8.082  -1.478  -1.127  -0.710  -0.686
  3 B1    4 B1    5 B1    1 B2    6 A1    7 A1    8 A1    9 A1                 
 -0.509  -0.509  -1.163  -0.857  -0.488  -0.435  -0.654  -0.477
 10 A1    2 A2    6 B1    7 B1    8 B1    9 B1    2 B2    3 B2                 
 -- Virtual --                   
  0.012   0.095   0.117   0.148   0.192   0.247   0.314   0.543
 11 A1   12 A1   13 A1   14 A1   15 A1   16 A1   17 A1   18 A1                 
  0.588   0.779   0.954   1.003   1.115   1.206   1.249   1.354
 19 A1   20 A1   21 A1   22 A1   23 A1   24 A1   25 A1   26 A1                 
  1.963   2.221   2.619   2.720   2.864   4.150   4.515  10.193
 27 A1   28 A1   29 A1   30 A1   31 A1   32 A1   33 A1   34 A1                 
 26.739  27.091  36.521 219.022   0.068   0.143   0.274   0.607
 35 A1   36 A1   37 A1   38 A1    3 A2    4 A2    5 A2    6 A2                 
  0.936   1.110   1.234   2.366   2.633   3.044   4.357  26.643
  7 A2    8 A2    9 A2   10 A2   11 A2   12 A2   13 A2   14 A2                 
  0.097   0.110   0.188   0.208   0.240   0.323   0.390   0.548
 10 B1   11 B1   12 B1   13 B1   14 B1   15 B1   16 B1   17 B1                 
  0.569   0.658   1.015   1.081   1.136   1.163   1.315   1.402
 18 B1   19 B1   20 B1   21 B1   22 B1   23 B1   24 B1   25 B1                 
  1.596   2.441   2.585   2.879   3.250   3.387   4.436   5.201
 26 B1   27 B1   28 B1   29 B1   30 B1   31 B1   32 B1   33 B1                 
 10.368  26.640  27.123  37.143 219.219   0.114   0.200   0.556
 34 B1   35 B1   36 B1   37 B1   38 B1    4 B2    5 B2    6 B2                 
  0.885   1.106   1.136   1.890   2.000   2.571   4.092  26.576
  7 B2    8 B2    9 B2   10 B2   11 B2   12 B2   13 B2   14 B2                 

 Beta MOs, Restricted
 -- Occupied --                  
-104.89  -15.75  -10.62   -8.09   -8.08   -8.08 -104.89  -15.75
  1 A1    2 A1    3 A1    4 A1    5 A1    1 A2    1 B1    2 B1                 
-10.618  -8.086  -8.082  -8.082  -1.478  -1.127  -0.710  -0.686
  3 B1    4 B1    5 B1    1 B2    6 A1    7 A1    8 A1    9 A1                 
 -0.509  -0.509  -1.163  -0.857  -0.488  -0.435  -0.654  -0.477
 10 A1    2 A2    6 B1    7 B1    8 B1    9 B1    2 B2    3 B2                 
 -- Virtual --                   
  0.012   0.095   0.117   0.148   0.192   0.247   0.314   0.543
 11 A1   12 A1   13 A1   14 A1   15 A1   16 A1   17 A1   18 A1                 
  0.588   0.779   0.954   1.003   1.115   1.206   1.249   1.354
 19 A1   20 A1   21 A1   22 A1   23 A1   24 A1   25 A1   26 A1                 
  1.963   2.221   2.619   2.720   2.864   4.150   4.515  10.193
 27 A1   28 A1   29 A1   30 A1   31 A1   32 A1   33 A1   34 A1                 
 26.739  27.091  36.521 219.022   0.068   0.143   0.274   0.607
 35 A1   36 A1   37 A1   38 A1    3 A2    4 A2    5 A2    6 A2                 
  0.936   1.110   1.234   2.366   2.633   3.044   4.357  26.643
  7 A2    8 A2    9 A2   10 A2   11 A2   12 A2   13 A2   14 A2                 
  0.097   0.110   0.188   0.208   0.240   0.323   0.390   0.548
 10 B1   11 B1   12 B1   13 B1   14 B1   15 B1   16 B1   17 B1                 
  0.569   0.658   1.015   1.081   1.136   1.163   1.315   1.402
 18 B1   19 B1   20 B1   21 B1   22 B1   23 B1   24 B1   25 B1                 
  1.596   2.441   2.585   2.879   3.250   3.387   4.436   5.201
 26 B1   27 B1   28 B1   29 B1   30 B1   31 B1   32 B1   33 B1                 
 10.368  26.640  27.123  37.143 219.219   0.114   0.200   0.556
 34 B1   35 B1   36 B1   37 B1   38 B1    4 B2    5 B2    6 B2                 
  0.885   1.106   1.136   1.890   2.000   2.571   4.092  26.576
  7 B2    8 B2    9 B2   10 B2   11 B2   12 B2   13 B2   14 B2                 
 --------------------------------------------------------------

          Ground-State Mulliken Net Atomic Charges

     Atom                 Charge (a.u.)
  ----------------------------------------
      1 Cl                   -0.069967
      2 N                     0.069967
      3 N                     0.069967
      4 Cl                   -0.069967
  ----------------------------------------
  Sum of atomic charges =     0.000000

 -----------------------------------------------------------------
                    Cartesian Multipole Moments
 -----------------------------------------------------------------
    Charge (ESU x 10^10)
                 0.0000
    Dipole Moment (Debye)
         X      -0.0000      Y       0.0000      Z       0.6654
       Tot       0.6654
    Quadrupole Moments (Debye-Ang)
        XX     -37.2481     XY      -0.0000     YY     -36.0954
        XZ       0.0000     YZ      -0.0000     ZZ     -37.0301
    Octopole Moments (Debye-Ang^2)
       XXX       0.0000    XXY       0.0000    XYY      -0.0000
       YYY       0.0000    XXZ       6.2387    XYZ      -0.0000
       YYZ      -0.6515    XZZ      -0.0000    YZZ       0.0000
       ZZZ       8.1195
    Hexadecapole Moments (Debye-Ang^3)
      XXXX    -424.8221   XXXY      -0.0000   XXYY     -79.1217
      XYYY      -0.0000   YYYY     -39.1930   XXXZ       0.0000
      XXYZ      -0.0000   XYYZ       0.0000   YYYZ       0.0000
      XXZZ     -89.3763   XYZZ      -0.0000   YYZZ     -31.2501
      XZZZ       0.0000   YZZZ      -0.0000   ZZZZ    -153.4925
 -----------------------------------------------------------------
 DrvMan completing analytic gradient of the correlated energy
 Correlated dipole moment
            1
    1  -0.0000000
    2   0.0000000
    3   0.2617863
 Energy read as -1028.461428372
 Full Analytical Gradient: (in a.u., or Hartree/Bohr)
             1             2             3             4
    1    0.00048021   -0.01528072    0.01528072   -0.00048021
    2    0.00000000   -0.00000000    0.00000000   -0.00000000
    3    0.00551403   -0.00551403   -0.00551403    0.00551403
 Gradient time:  CPU 0.23 s  wall 1.72 s
 Geometry Optimization Parameters
   NAtoms,    NIC,     NZ,  NCons,   NDum,   NFix, NCnnct, MaxDiis
        4      14       4       0       0       0       0       0

 Cartesian Hessian Update
 Hessian Updated using BFGS Update


** GEOMETRY OPTIMIZATION IN DELOCALIZED INTERNAL COORDINATES **
   Searching for a Minimum

   Optimization Cycle:   2

                       Coordinates (Angstroms)
     ATOM                X               Y               Z
      1  Cl        1.5434499501    0.0000000000    0.4562500693
      2  N         0.5970220769    0.0000000000   -1.0952810569
      3  N        -0.5970220769    0.0000000000   -1.0952810569
      4  Cl       -1.5434499501    0.0000000000    0.4562500693
   Point Group: c2v   Number of degrees of freedom:     3


   Energy is  -1028.461428372

 Hessian Updated using BFGS Update

  3 Hessian modes will be used to form the next step
  Hessian Eigenvalues:
     0.125957    0.552300    0.985828

 Minimum Search - Taking Simple RFO Step
 Searching for Lamda that Minimizes Along All modes
 Value Taken    Lamda =  -0.00090775
 Step Taken.  Stepsize is  0.066823

                             Maximum     Tolerance    Cnvgd?
         Gradient           0.014326      0.000300      NO
         Displacement       0.058368      0.001200      NO
         Energy change     -0.000600      0.000001      NO


 New Cartesian Coordinates Obtained by Inverse Iteration

 Displacement from previous Coordinates is:  0.056001
 ----------------------------------------------------------------
             Standard Nuclear Orientation (Angstroms)
    I     Atom           X                Y                Z
 ----------------------------------------------------------------
    1      Cl      1.5494685514     0.0000000000     0.4427387913
    2      N       0.6031670908     0.0000000000    -1.0817697789
    3      N      -0.6031670908     0.0000000000    -1.0817697789
    4      Cl     -1.5494685514     0.0000000000     0.4427387913
 ----------------------------------------------------------------
 Molecular Point Group                 C2v   NOp =  4
 Largest Abelian Subgroup              C2v   NOp =  4
 Nuclear Repulsion Energy =   188.7806605023 hartrees
 There are       24 alpha and       24 beta electrons
 Applying Cartesian multipole field
    Component          Value
    ---------          -----
     (2,0,0)        1.00000E-11
     (0,2,0)        2.00000E-11
     (0,0,2)       -3.00000E-11
 Nucleus-field energy     =     0.0000000006 hartrees
 Requested basis set is 6-311++G(d,p)
 There are 38 shells and 104 basis functions
 A cutoff of  1.0D-14 yielded    685 shell pairs
 There are      5422 function pairs (      5868 Cartesian)
 Smallest overlap matrix eigenvalue = 1.49E-04
 Guess MOs from SCF MO coefficient file

 -----------------------------------------------------------------------
  General SCF calculation program by
  Eric Jon Sundstrom, Paul Horn, Yuezhi Mao, Dmitri Zuev, Alec White,
  David Stuck, Shaama M.S., Shane Yost, Joonho Lee, David Small,
  Daniel Levine, Susi Lehtola, Hugh Burton, Evgeny Epifanovsky
 -----------------------------------------------------------------------
 Hartree-Fock
 using 4 threads for integral computing
 -------------------------------------------------------
 OpenMP Integral computing Module                
 Release: version 2.0, May 2017, Q-Chem Inc. Pleasanton 
 -------------------------------------------------------
 A restricted SCF calculation will be
 performed using DIIS
 SCF converges when DIIS error is below 1.0e-08
 ---------------------------------------
  Cycle       Energy         DIIS error
 ---------------------------------------
    1   -1027.7990376254      5.84e-04  
    2   -1027.7996554393      1.46e-04  
    3   -1027.7997345408      5.42e-05  
    4   -1027.7997456282      2.12e-05  
    5   -1027.7997476779      1.02e-05  
    6   -1027.7997479687      2.27e-06  
    7   -1027.7997479864      4.66e-07  
    8   -1027.7997479874      1.52e-07  
    9   -1027.7997479876      5.13e-08  
   10   -1027.7997479876      1.47e-08  
   11   -1027.7997479876      3.53e-09  Convergence criterion met
 ---------------------------------------
 SCF time:   CPU 5.38s  wall 4.00s 
 SCF   energy in the final basis set =    -1027.7997479876
 Total energy in the final basis set =    -1027.7997479876


 ------------------------------------------------------------------------------

   CCMAN2: suite of methods based on coupled cluster
           and equation of motion theories.

   Components:
   * libvmm-1.3-trunk
     by Evgeny Epifanovsky, Ilya Kaliman.
   * libtensor-2.5-trunk
     by Evgeny Epifanovsky, Michael Wormit, Dmitry Zuev, Sam Manzer, 
        Ilya Kaliman.
   * libcc-2.5-trunk
     by Evgeny Epifanovsky, Arik Landau, Tomasz Kus, Kirill Khistyaev, 
        Dmitry Zuev, Prashant Manohar, Xintian Feng, Anna Krylov, 
        Matthew Goldey, Alec White, Thomas Jagau, Kaushik Nanda, 
        Anastasia Gunina, Alexander Kunitsa, Joonho Lee.

   CCMAN original authors:
   Anna I. Krylov, C. David Sherrill, Steven R. Gwaltney,
   Edward F. C. Byrd (2000)
   Sergey V. Levchenko, Lyudmila V. Slipchenko, Tao Wang,
   Ana-Maria C. Cristian (2003)
   Piotr A. Pieniazek, C. Melania Oana, Evgeny Epifanovsky (2007)
   Prashant Manohar (2009)

 ------------------------------------------------------------------------------


 Allocating and initializing 3808MB of RAM...
 Calculation will run on 4 cores.


 Alpha MOs, Restricted
 -- Occupied --                  
-104.90 -104.90  -15.75  -15.75  -10.62  -10.62   -8.09   -8.09
  1 A1    1 B1    2 A1    2 B1    3 B1    3 A1    4 B1    4 A1                 
 -8.083  -8.083  -8.083  -8.083  -1.470  -1.171  -1.128  -0.858
  1 A2    1 B2    5 B1    5 A1    6 A1    6 B1    7 A1    7 B1                 
 -0.711  -0.684  -0.651  -0.511  -0.506  -0.493  -0.474  -0.437
  8 A1    9 A1    2 B2    2 A2   10 A1    8 B1    3 B2    9 B1                 
 -- Virtual --                   
  0.024   0.066   0.094   0.097   0.110   0.113   0.118   0.143
 11 A1    3 A2   12 A1   10 B1   11 B1    4 B2   13 A1    4 A2                 
  0.148   0.188   0.193   0.202   0.210   0.240   0.249   0.274
 14 A1   12 B1   15 A1    5 B2   13 B1   14 B1   16 A1    5 A2                 
  0.314   0.324   0.391   0.543   0.547   0.556   0.562   0.585
 17 A1   15 B1   16 B1   18 A1   17 B1    6 B2   18 B1   19 A1                 
  0.605   0.658   0.782   0.888   0.937   0.957   1.003   1.013
  6 A2   19 B1   20 A1    7 B2    7 A2   21 A1   22 A1   20 B1                 
  1.082   1.104   1.108   1.114   1.133   1.133   1.162   1.221
 21 B1    8 B2    8 A2   23 A1   22 B1    9 B2   23 B1   24 A1                 
  1.235   1.252   1.314   1.348   1.408   1.591   1.887   1.969
  9 A2   25 A1   24 B1   26 A1   25 B1   26 B1   10 B2   27 A1                 
  2.011   2.247   2.363   2.450   2.572   2.589   2.612   2.635
 11 B2   28 A1   10 A2   27 B1   12 B2   28 B1   29 A1   11 A2                 
  2.712   2.868   2.874   3.029   3.254   3.373   4.092   4.155
 30 A1   31 A1   29 B1   12 A2   30 B1   31 B1   13 B2   32 A1                 
  4.355   4.437   4.497   5.220  10.199  10.372  26.576  26.643
 13 A2   32 B1   33 A1   33 B1   34 A1   34 B1   14 B2   35 B1                 
 26.644  26.737  27.094  27.125  36.529  37.096 219.028 219.223
 14 A2   35 A1   36 A1   36 B1   37 A1   37 B1   38 A1   38 B1                 

 Beta MOs, Restricted
 -- Occupied --                  
-104.90 -104.90  -15.75  -15.75  -10.62  -10.62   -8.09   -8.09
  1 A1    1 B1    2 A1    2 B1    3 B1    3 A1    4 B1    4 A1                 
 -8.083  -8.083  -8.083  -8.083  -1.470  -1.171  -1.128  -0.858
  1 A2    1 B2    5 B1    5 A1    6 A1    6 B1    7 A1    7 B1                 
 -0.711  -0.684  -0.651  -0.511  -0.506  -0.493  -0.474  -0.437
  8 A1    9 A1    2 B2    2 A2   10 A1    8 B1    3 B2    9 B1                 
 -- Virtual --                   
  0.024   0.066   0.094   0.097   0.110   0.113   0.118   0.143
 11 A1    3 A2   12 A1   10 B1   11 B1    4 B2   13 A1    4 A2                 
  0.148   0.188   0.193   0.202   0.210   0.240   0.249   0.274
 14 A1   12 B1   15 A1    5 B2   13 B1   14 B1   16 A1    5 A2                 
  0.314   0.324   0.391   0.543   0.547   0.556   0.562   0.585
 17 A1   15 B1   16 B1   18 A1   17 B1    6 B2   18 B1   19 A1                 
  0.605   0.658   0.782   0.888   0.937   0.957   1.003   1.013
  6 A2   19 B1   20 A1    7 B2    7 A2   21 A1   22 A1   20 B1                 
  1.082   1.104   1.108   1.114   1.133   1.133   1.162   1.221
 21 B1    8 B2    8 A2   23 A1   22 B1    9 B2   23 B1   24 A1                 
  1.235   1.252   1.314   1.348   1.408   1.591   1.887   1.969
  9 A2   25 A1   24 B1   26 A1   25 B1   26 B1   10 B2   27 A1                 
  2.011   2.247   2.363   2.450   2.572   2.589   2.612   2.635
 11 B2   28 A1   10 A2   27 B1   12 B2   28 B1   29 A1   11 A2                 
  2.712   2.868   2.874   3.029   3.254   3.373   4.092   4.155
 30 A1   31 A1   29 B1   12 A2   30 B1   31 B1   13 B2   32 A1                 
  4.355   4.437   4.497   5.220  10.199  10.372  26.576  26.643
 13 A2   32 B1   33 A1   33 B1   34 A1   34 B1   14 B2   35 B1                 
 26.644  26.737  27.094  27.125  36.529  37.096 219.028 219.223
 14 A2   35 A1   36 A1   36 B1   37 A1   37 B1   38 A1   38 B1                 

 Occupation and symmetry of molecular orbitals

 Point group: C2v (4 irreducible representations).

                           A1   A2   B1   B2    All 
 ----------------------------------------------------
 All molecular orbitals:
  - Alpha                  38   14   38   14    104 
  - Beta                   38   14   38   14    104 
 ----------------------------------------------------
 Alpha orbitals:
  - Frozen occupied        5    1    5    1     12  
  - Active occupied        5    1    4    2     12  
  - Active virtual         28   12   29   11    80  
  - Frozen virtual         0    0    0    0     0   
 ----------------------------------------------------
 Beta orbitals:
  - Frozen occupied        5    1    5    1     12  
  - Active occupied        5    1    4    2     12  
  - Active virtual         28   12   29   11    80  
  - Frozen virtual         0    0    0    0     0   
 ----------------------------------------------------

 Import integrals:   CPU 0.00 s  wall 0.22 s

 Import integrals:   CPU 17.12 s  wall 19.24 s

 MP2 amplitudes:   CPU 0.48 s  wall 0.74 s

Running a double precision version
           CCSD T amplitudes will be solved using DIIS.

           Start     Size      MaxIter   EConv     TConv     
           3         7         100       1.00e-07  1.00e-05  
 ------------------------------------------------------------------------------
           Energy (a.u.)   Ediff      Tdiff       Comment
 ------------------------------------------------------------------------------
         -1028.44021418                           
     1   -1028.43316397   7.05e-03   7.72e-01     
     2   -1028.45955564   2.64e-02   1.07e-01     
     3   -1028.45762098   1.93e-03   4.93e-02     
     4   -1028.46060138   2.98e-03   1.84e-02     Switched to DIIS steps.
     5   -1028.46181917   1.22e-03   1.34e-02     
     6   -1028.46192630   1.07e-04   3.03e-03     
     7   -1028.46196242   3.61e-05   1.92e-03     
     8   -1028.46197637   1.40e-05   6.15e-04     
     9   -1028.46198179   5.42e-06   3.29e-04     
    10   -1028.46198223   4.35e-07   7.84e-05     
    11   -1028.46198188   3.49e-07   4.39e-05     
    12   -1028.46198203   1.49e-07   2.22e-05     
    13   -1028.46198199   3.97e-08   9.56e-06     
 ------------------------------------------------------------------------------
         -1028.46198199                           CCSD T converged.

End of double precision
 SCF energy                 = -1027.79974799
 MP2 energy                 = -1028.44021418
 CCSD correlation energy     =    -0.66223400
 CCSD total energy           = -1028.46198199

 CCSD  T1^2 = 0.0182  T2^2 = 0.2638  Leading amplitudes:

 Amplitude    Orbitals with energies
 -0.0423       2 (A2) A                  ->    3 (A2) A                   
              -0.5115                          0.0657                     
 -0.0423       2 (A2) B                  ->    3 (A2) B                   
              -0.5115                          0.0657                     
 -0.0309       9 (B1) A                  ->    13 (B1) A                  
              -0.4366                          0.2096                     
 -0.0309       9 (B1) B                  ->    13 (B1) B                  
              -0.4366                          0.2096                     

 Amplitude    Orbitals with energies
 -0.0843       2 (B2) A      2 (B2) B    ->    3 (A2) A      3 (A2) B     
              -0.6510       -0.6510            0.0657        0.0657       
  0.0843       2 (B2) A      2 (B2) B    ->    3 (A2) B      3 (A2) A     
              -0.6510       -0.6510            0.0657        0.0657       
  0.0843       2 (B2) B      2 (B2) A    ->    3 (A2) A      3 (A2) B     
              -0.6510       -0.6510            0.0657        0.0657       
 -0.0843       2 (B2) B      2 (B2) A    ->    3 (A2) B      3 (A2) A     
              -0.6510       -0.6510            0.0657        0.0657       

 Computing CCSD intemediates for later calculations in double precision
 Finished.

Running a double precision version
           CCSD Lambda amplitudes will be solved using DIIS.
           Start     Size      MaxIter   EConv     LConv     
           3         7         100       1.00e-07  1.00e-05  
 ------------------------------------------------------------------------------
            Enorm      Ldiff       Comment
 ------------------------------------------------------------------------------
     1     5.67e-02   4.45e-02     
     2     1.38e-02   4.49e-03     
     3     5.87e-03   2.11e-03     
     4     3.74e-03   1.20e-03     Switched to DIIS steps.
     5     1.45e-03   7.49e-04     
     6     7.41e-04   3.23e-04     
     7     2.29e-04   1.11e-04     
     8     8.20e-05   4.95e-06     
     9     3.16e-05   1.07e-06     
    10     1.67e-05   5.38e-07     
    11     8.13e-06   3.18e-07     
    12     3.57e-06   2.14e-07     
    13     1.42e-06   2.47e-09     
    14     5.23e-07   7.08e-08     
    15     2.85e-07   3.55e-08     
    16     1.28e-07   1.58e-08     
    17     6.80e-08   1.16e-08     
 ------------------------------------------------------------------------------
                                   CCSD Lambda converged.

 Computing density matrices in double precision...
           Orbital response amplitudes will be solved using DIIS.
           Start     Size      MaxIter   EConv     LConv     
           3         7         100       1.00e-06  1.00e-06  
 ------------------------------------------------------------------------------
            Enorm      Ldiff       Comment
 ------------------------------------------------------------------------------
     1     8.41e-02   5.46e-03     
     2     6.45e-02   9.33e-03     
     3     7.62e-02   1.95e-02     
     4     7.45e-03   2.86e-02     Switched to DIIS steps.
     5     7.16e-04   2.83e-05     
     6     3.07e-04   1.16e-04     
     7     4.85e-05   4.41e-05     
     8     8.63e-06   1.01e-05     
     9     1.69e-06   8.65e-07     
    10     4.23e-07   8.74e-08     
 ------------------------------------------------------------------------------
                                   Orbital response converged.

 Computing density matrices... Done.
 CCSD calculation:   CPU 86.27 s  wall 27.79 s

Current path: /canmo/ccsd/grad/
/g1_bb_aa
/g1_bb_bb
/g1_o1o1
/g1_o1o2
/g1_o1v1
/g1_o2v1
/g1_v1v1
/g1p_bb_aa
/g1p_bb_bb
/g1s_bb_aa
/g1s_bb_bb
/g2_o1o1o1o1
/g2_o1o1o1v1
/g2_o1o1v1v1
/g2_o1v1o1v1
/g2_o1v1v1v1
/g2_v1v1v1v1
/w_bb_aa
/w_bb_bb
 Transferring MO TPDM to AO TPDM
 Transferring g2_o1o1o1o1
 Transferring g2_o1o1o1v1
 Transferring g2_o1o1v1v1
 Transferring g2_o1v1o1v1
 Transferring g2_o1v1v1v1
 Transferring g2_v1v1v1v1
 Adding separable TPDM
 Computing TPDM gradient
 --------------------------------------------------------
 2e gradient
  Atom          X               Y               Z
 --------------------------------------------------------
    1        -16.949802        0.000000      -11.413496  
    2        -12.865253        0.000000       11.413496  
    3         12.865253       -0.000000       11.413496  
    4         16.949802       -0.000000      -11.413496  
 --------------------------------------------------------
 --------------------------------------------------------
 Final gradient
  Atom          X               Y               Z
 --------------------------------------------------------
    1        -16.949802        0.000000      -11.413496  
    2        -12.865253        0.000000       11.413496  
    3         12.865253       -0.000000       11.413496  
    4         16.949802       -0.000000      -11.413496  
 --------------------------------------------------------
 Analytic gradient from two-electron contribution:   CPU 337.14 s  wall 176.94 s

 Total ccman2 time:   CPU 444.56 s  wall 239.12 s


 --------------------------------------------------------------
             Orbital Energies (a.u.) and Symmetries
 --------------------------------------------------------------

 Alpha MOs, Restricted
 -- Occupied --                  
-104.90  -15.75  -10.62   -8.09   -8.08   -8.08 -104.90  -15.75
  1 A1    2 A1    3 A1    4 A1    5 A1    1 A2    1 B1    2 B1                 
-10.619  -8.087  -8.083  -8.083  -1.470  -1.128  -0.711  -0.684
  3 B1    4 B1    5 B1    1 B2    6 A1    7 A1    8 A1    9 A1                 
 -0.506  -0.511  -1.171  -0.858  -0.493  -0.437  -0.651  -0.474
 10 A1    2 A2    6 B1    7 B1    8 B1    9 B1    2 B2    3 B2                 
 -- Virtual --                   
  0.024   0.094   0.118   0.148   0.193   0.249   0.314   0.543
 11 A1   12 A1   13 A1   14 A1   15 A1   16 A1   17 A1   18 A1                 
  0.585   0.782   0.957   1.003   1.114   1.221   1.252   1.348
 19 A1   20 A1   21 A1   22 A1   23 A1   24 A1   25 A1   26 A1                 
  1.969   2.247   2.612   2.712   2.868   4.155   4.497  10.199
 27 A1   28 A1   29 A1   30 A1   31 A1   32 A1   33 A1   34 A1                 
 26.737  27.094  36.529 219.028   0.066   0.143   0.274   0.605
 35 A1   36 A1   37 A1   38 A1    3 A2    4 A2    5 A2    6 A2                 
  0.937   1.108   1.235   2.363   2.635   3.029   4.355  26.644
  7 A2    8 A2    9 A2   10 A2   11 A2   12 A2   13 A2   14 A2                 
  0.097   0.110   0.188   0.210   0.240   0.324   0.391   0.547
 10 B1   11 B1   12 B1   13 B1   14 B1   15 B1   16 B1   17 B1                 
  0.562   0.658   1.013   1.082   1.133   1.162   1.314   1.408
 18 B1   19 B1   20 B1   21 B1   22 B1   23 B1   24 B1   25 B1                 
  1.591   2.450   2.589   2.874   3.254   3.373   4.437   5.220
 26 B1   27 B1   28 B1   29 B1   30 B1   31 B1   32 B1   33 B1                 
 10.372  26.643  27.125  37.096 219.223   0.113   0.202   0.556
 34 B1   35 B1   36 B1   37 B1   38 B1    4 B2    5 B2    6 B2                 
  0.888   1.104   1.133   1.887   2.011   2.572   4.092  26.576
  7 B2    8 B2    9 B2   10 B2   11 B2   12 B2   13 B2   14 B2                 

 Beta MOs, Restricted
 -- Occupied --                  
-104.90  -15.75  -10.62   -8.09   -8.08   -8.08 -104.90  -15.75
  1 A1    2 A1    3 A1    4 A1    5 A1    1 A2    1 B1    2 B1                 
-10.619  -8.087  -8.083  -8.083  -1.470  -1.128  -0.711  -0.684
  3 B1    4 B1    5 B1    1 B2    6 A1    7 A1    8 A1    9 A1                 
 -0.506  -0.511  -1.171  -0.858  -0.493  -0.437  -0.651  -0.474
 10 A1    2 A2    6 B1    7 B1    8 B1    9 B1    2 B2    3 B2                 
 -- Virtual --                   
  0.024   0.094   0.118   0.148   0.193   0.249   0.314   0.543
 11 A1   12 A1   13 A1   14 A1   15 A1   16 A1   17 A1   18 A1                 
  0.585   0.782   0.957   1.003   1.114   1.221   1.252   1.348
 19 A1   20 A1   21 A1   22 A1   23 A1   24 A1   25 A1   26 A1                 
  1.969   2.247   2.612   2.712   2.868   4.155   4.497  10.199
 27 A1   28 A1   29 A1   30 A1   31 A1   32 A1   33 A1   34 A1                 
 26.737  27.094  36.529 219.028   0.066   0.143   0.274   0.605
 35 A1   36 A1   37 A1   38 A1    3 A2    4 A2    5 A2    6 A2                 
  0.937   1.108   1.235   2.363   2.635   3.029   4.355  26.644
  7 A2    8 A2    9 A2   10 A2   11 A2   12 A2   13 A2   14 A2                 
  0.097   0.110   0.188   0.210   0.240   0.324   0.391   0.547
 10 B1   11 B1   12 B1   13 B1   14 B1   15 B1   16 B1   17 B1                 
  0.562   0.658   1.013   1.082   1.133   1.162   1.314   1.408
 18 B1   19 B1   20 B1   21 B1   22 B1   23 B1   24 B1   25 B1                 
  1.591   2.450   2.589   2.874   3.254   3.373   4.437   5.220
 26 B1   27 B1   28 B1   29 B1   30 B1   31 B1   32 B1   33 B1                 
 10.372  26.643  27.125  37.096 219.223   0.113   0.202   0.556
 34 B1   35 B1   36 B1   37 B1   38 B1    4 B2    5 B2    6 B2                 
  0.888   1.104   1.133   1.887   2.011   2.572   4.092  26.576
  7 B2    8 B2    9 B2   10 B2   11 B2   12 B2   13 B2   14 B2                 
 --------------------------------------------------------------

          Ground-State Mulliken Net Atomic Charges

     Atom                 Charge (a.u.)
  ----------------------------------------
      1 Cl                   -0.067880
      2 N                     0.067880
      3 N                     0.067880
      4 Cl                   -0.067880
  ----------------------------------------
  Sum of atomic charges =    -0.000000

 -----------------------------------------------------------------
                    Cartesian Multipole Moments
 -----------------------------------------------------------------
    Charge (ESU x 10^10)
                -0.0000
    Dipole Moment (Debye)
         X       0.0000      Y      -0.0000      Z       0.7856
       Tot       0.7856
    Quadrupole Moments (Debye-Ang)
        XX     -37.0014     XY       0.0000     YY     -36.0510
        XZ      -0.0000     YZ      -0.0000     ZZ     -37.2718
    Octopole Moments (Debye-Ang^2)
       XXX       0.0000    XXY      -0.0000    XYY       0.0000
       YYY      -0.0000    XXZ       6.6145    XYZ      -0.0000
       YYZ      -0.3579    XZZ       0.0000    YZZ      -0.0000
       ZZZ       9.0000
    Hexadecapole Moments (Debye-Ang^3)
      XXXX    -425.8518   XXXY       0.0000   XXYY     -79.4280
      XYYY       0.0000   YYYY     -39.0697   XXXZ      -0.0000
      XXYZ      -0.0000   XYYZ      -0.0000   YYYZ      -0.0000
      XXZZ     -89.3918   XYZZ       0.0000   YYZZ     -30.7225
      XZZZ      -0.0000   YZZZ       0.0000   ZZZZ    -150.8684
 -----------------------------------------------------------------
 DrvMan completing analytic gradient of the correlated energy
 Correlated dipole moment
            1
    1   0.0000000
    2  -0.0000000
    3   0.3090918
 Energy read as -1028.461981988
 Full Analytical Gradient: (in a.u., or Hartree/Bohr)
             1             2             3             4
    1    0.00048265   -0.00061180    0.00061180   -0.00048265
    2   -0.00000000    0.00000000   -0.00000000   -0.00000000
    3    0.00184267   -0.00184267   -0.00184267    0.00184267
 Gradient time:  CPU 0.25 s  wall 2.05 s
 Geometry Optimization Parameters
   NAtoms,    NIC,     NZ,  NCons,   NDum,   NFix, NCnnct, MaxDiis
        4      14       4       0       0       0       0       0

 Cartesian Hessian Update
 Hessian Updated using BFGS Update


** GEOMETRY OPTIMIZATION IN DELOCALIZED INTERNAL COORDINATES **
   Searching for a Minimum

   Optimization Cycle:   3

                       Coordinates (Angstroms)
     ATOM                X               Y               Z
      1  Cl        1.5494685514    0.0000000000    0.4427387913
      2  N         0.6031670908    0.0000000000   -1.0817697789
      3  N        -0.6031670908    0.0000000000   -1.0817697789
      4  Cl       -1.5494685514    0.0000000000    0.4427387913
   Point Group: c2v   Number of degrees of freedom:     3


   Energy is  -1028.461981988

 Hessian Updated using BFGS Update

  3 Hessian modes will be used to form the next step
  Hessian Eigenvalues:
     0.101104    0.516443    1.041122

 Minimum Search - Taking Simple RFO Step
 Searching for Lamda that Minimizes Along All modes
 Value Taken    Lamda =  -0.00007236
 Step Taken.  Stepsize is  0.024295

                             Maximum     Tolerance    Cnvgd?
         Gradient           0.002433      0.000300      NO
         Displacement       0.018473      0.001200      NO
         Energy change     -0.000554      0.000001      NO


 New Cartesian Coordinates Obtained by Inverse Iteration

 Displacement from previous Coordinates is:  0.019505
 ----------------------------------------------------------------
             Standard Nuclear Orientation (Angstroms)
    I     Atom           X                Y                Z
 ----------------------------------------------------------------
    1      Cl      1.5499672823     0.0000000000     0.4376279698
    2      N       0.6040482450     0.0000000000    -1.0766589574
    3      N      -0.6040482450     0.0000000000    -1.0766589574
    4      Cl     -1.5499672823     0.0000000000     0.4376279698
 ----------------------------------------------------------------
 Molecular Point Group                 C2v   NOp =  4
 Largest Abelian Subgroup              C2v   NOp =  4
 Nuclear Repulsion Energy =   189.1689006826 hartrees
 There are       24 alpha and       24 beta electrons
 Applying Cartesian multipole field
    Component          Value
    ---------          -----
     (2,0,0)        1.00000E-11
     (0,2,0)        2.00000E-11
     (0,0,2)       -3.00000E-11
 Nucleus-field energy     =     0.0000000007 hartrees
 Requested basis set is 6-311++G(d,p)
 There are 38 shells and 104 basis functions
 A cutoff of  1.0D-14 yielded    685 shell pairs
 There are      5422 function pairs (      5868 Cartesian)
 Smallest overlap matrix eigenvalue = 1.49E-04
 Guess MOs from SCF MO coefficient file

 -----------------------------------------------------------------------
  General SCF calculation program by
  Eric Jon Sundstrom, Paul Horn, Yuezhi Mao, Dmitri Zuev, Alec White,
  David Stuck, Shaama M.S., Shane Yost, Joonho Lee, David Small,
  Daniel Levine, Susi Lehtola, Hugh Burton, Evgeny Epifanovsky
 -----------------------------------------------------------------------
 Hartree-Fock
 using 4 threads for integral computing
 -------------------------------------------------------
 OpenMP Integral computing Module                
 Release: version 2.0, May 2017, Q-Chem Inc. Pleasanton 
 -------------------------------------------------------
 A restricted SCF calculation will be
 performed using DIIS
 SCF converges when DIIS error is below 1.0e-08
 ---------------------------------------
  Cycle       Energy         DIIS error
 ---------------------------------------
    1   -1027.8001063164      1.88e-04  
    2   -1027.8001737780      5.11e-05  
    3   -1027.8001821499      2.11e-05  
    4   -1027.8001834260      1.02e-05  
    5   -1027.8001837670      3.03e-06  
    6   -1027.8001838109      7.50e-07  
    7   -1027.8001838129      1.30e-07  
    8   -1027.8001838130      3.75e-08  
    9   -1027.8001838130      1.17e-08  
   10   -1027.8001838130      3.51e-09  Convergence criterion met
 ---------------------------------------
 SCF time:   CPU 4.82s  wall 4.00s 
 SCF   energy in the final basis set =    -1027.8001838130
 Total energy in the final basis set =    -1027.8001838130


 ------------------------------------------------------------------------------

   CCMAN2: suite of methods based on coupled cluster
           and equation of motion theories.

   Components:
   * libvmm-1.3-trunk
     by Evgeny Epifanovsky, Ilya Kaliman.
   * libtensor-2.5-trunk
     by Evgeny Epifanovsky, Michael Wormit, Dmitry Zuev, Sam Manzer, 
        Ilya Kaliman.
   * libcc-2.5-trunk
     by Evgeny Epifanovsky, Arik Landau, Tomasz Kus, Kirill Khistyaev, 
        Dmitry Zuev, Prashant Manohar, Xintian Feng, Anna Krylov, 
        Matthew Goldey, Alec White, Thomas Jagau, Kaushik Nanda, 
        Anastasia Gunina, Alexander Kunitsa, Joonho Lee.

   CCMAN original authors:
   Anna I. Krylov, C. David Sherrill, Steven R. Gwaltney,
   Edward F. C. Byrd (2000)
   Sergey V. Levchenko, Lyudmila V. Slipchenko, Tao Wang,
   Ana-Maria C. Cristian (2003)
   Piotr A. Pieniazek, C. Melania Oana, Evgeny Epifanovsky (2007)
   Prashant Manohar (2009)

 ------------------------------------------------------------------------------


 Allocating and initializing 3808MB of RAM...
 Calculation will run on 4 cores.


 Alpha MOs, Restricted
 -- Occupied --                  
-104.90 -104.90  -15.75  -15.75  -10.62  -10.62   -8.09   -8.09
  1 A1    1 B1    2 A1    2 B1    3 B1    3 A1    4 B1    4 A1                 
 -8.084  -8.084  -8.084  -8.084  -1.469  -1.174  -1.129  -0.858
  1 A2    1 B2    5 B1    5 A1    6 A1    6 B1    7 A1    7 B1                 
 -0.713  -0.684  -0.651  -0.512  -0.506  -0.494  -0.473  -0.437
  8 A1    9 A1    2 B2    2 A2   10 A1    8 B1    3 B2    9 B1                 
 -- Virtual --                   
  0.028   0.066   0.094   0.097   0.111   0.113   0.118   0.142
 11 A1    3 A2   12 A1   10 B1   11 B1    4 B2   13 A1    4 A2                 
  0.148   0.188   0.194   0.202   0.211   0.240   0.249   0.274
 14 A1   12 B1   15 A1    5 B2   13 B1   14 B1   16 A1    5 A2                 
  0.314   0.325   0.391   0.543   0.546   0.556   0.562   0.584
 17 A1   15 B1   16 B1   18 A1   17 B1    6 B2   18 B1   19 A1                 
  0.605   0.659   0.782   0.889   0.937   0.958   1.002   1.013
  6 A2   19 B1   20 A1    7 B2    7 A2   21 A1   22 A1   20 B1                 
  1.083   1.103   1.107   1.114   1.132   1.133   1.162   1.227
 21 B1    8 B2    8 A2   23 A1    9 B2   22 B1   23 B1   24 A1                 
  1.235   1.253   1.314   1.345   1.412   1.589   1.887   1.971
  9 A2   25 A1   24 B1   26 A1   25 B1   26 B1   10 B2   27 A1                 
  2.014   2.256   2.363   2.455   2.572   2.592   2.609   2.636
 11 B2   28 A1   10 A2   27 B1   12 B2   28 B1   29 A1   11 A2                 
  2.712   2.870   2.875   3.027   3.258   3.370   4.093   4.158
 30 A1   31 A1   29 B1   12 A2   30 B1   31 B1   13 B2   32 A1                 
  4.355   4.438   4.497   5.223  10.201  10.374  26.576  26.645
 13 A2   32 B1   33 A1   33 B1   34 A1   34 B1   14 B2   14 A2                 
 26.645  26.737  27.095  27.125  36.532  37.091 219.031 219.225
 35 B1   35 A1   36 A1   36 B1   37 A1   37 B1   38 A1   38 B1                 

 Beta MOs, Restricted
 -- Occupied --                  
-104.90 -104.90  -15.75  -15.75  -10.62  -10.62   -8.09   -8.09
  1 A1    1 B1    2 A1    2 B1    3 B1    3 A1    4 B1    4 A1                 
 -8.084  -8.084  -8.084  -8.084  -1.469  -1.174  -1.129  -0.858
  1 A2    1 B2    5 B1    5 A1    6 A1    6 B1    7 A1    7 B1                 
 -0.713  -0.684  -0.651  -0.512  -0.506  -0.494  -0.473  -0.437
  8 A1    9 A1    2 B2    2 A2   10 A1    8 B1    3 B2    9 B1                 
 -- Virtual --                   
  0.028   0.066   0.094   0.097   0.111   0.113   0.118   0.142
 11 A1    3 A2   12 A1   10 B1   11 B1    4 B2   13 A1    4 A2                 
  0.148   0.188   0.194   0.202   0.211   0.240   0.249   0.274
 14 A1   12 B1   15 A1    5 B2   13 B1   14 B1   16 A1    5 A2                 
  0.314   0.325   0.391   0.543   0.546   0.556   0.562   0.584
 17 A1   15 B1   16 B1   18 A1   17 B1    6 B2   18 B1   19 A1                 
  0.605   0.659   0.782   0.889   0.937   0.958   1.002   1.013
  6 A2   19 B1   20 A1    7 B2    7 A2   21 A1   22 A1   20 B1                 
  1.083   1.103   1.107   1.114   1.132   1.133   1.162   1.227
 21 B1    8 B2    8 A2   23 A1    9 B2   22 B1   23 B1   24 A1                 
  1.235   1.253   1.314   1.345   1.412   1.589   1.887   1.971
  9 A2   25 A1   24 B1   26 A1   25 B1   26 B1   10 B2   27 A1                 
  2.014   2.256   2.363   2.455   2.572   2.592   2.609   2.636
 11 B2   28 A1   10 A2   27 B1   12 B2   28 B1   29 A1   11 A2                 
  2.712   2.870   2.875   3.027   3.258   3.370   4.093   4.158
 30 A1   31 A1   29 B1   12 A2   30 B1   31 B1   13 B2   32 A1                 
  4.355   4.438   4.497   5.223  10.201  10.374  26.576  26.645
 13 A2   32 B1   33 A1   33 B1   34 A1   34 B1   14 B2   14 A2                 
 26.645  26.737  27.095  27.125  36.532  37.091 219.031 219.225
 35 B1   35 A1   36 A1   36 B1   37 A1   37 B1   38 A1   38 B1                 

 Occupation and symmetry of molecular orbitals

 Point group: C2v (4 irreducible representations).

                           A1   A2   B1   B2    All 
 ----------------------------------------------------
 All molecular orbitals:
  - Alpha                  38   14   38   14    104 
  - Beta                   38   14   38   14    104 
 ----------------------------------------------------
 Alpha orbitals:
  - Frozen occupied        5    1    5    1     12  
  - Active occupied        5    1    4    2     12  
  - Active virtual         28   12   29   11    80  
  - Frozen virtual         0    0    0    0     0   
 ----------------------------------------------------
 Beta orbitals:
  - Frozen occupied        5    1    5    1     12  
  - Active occupied        5    1    4    2     12  
  - Active virtual         28   12   29   11    80  
  - Frozen virtual         0    0    0    0     0   
 ----------------------------------------------------

 Import integrals:   CPU 0.00 s  wall 0.00 s

 Import integrals:   CPU 17.23 s  wall 17.97 s

 MP2 amplitudes:   CPU 0.48 s  wall 0.69 s

Running a double precision version
           CCSD T amplitudes will be solved using DIIS.

           Start     Size      MaxIter   EConv     TConv     
           3         7         100       1.00e-07  1.00e-05  
 ------------------------------------------------------------------------------
           Energy (a.u.)   Ediff      Tdiff       Comment
 ------------------------------------------------------------------------------
         -1028.44021721                           
     1   -1028.43334229   6.87e-03   7.71e-01     
     2   -1028.45958886   2.62e-02   1.07e-01     
     3   -1028.45769363   1.90e-03   4.90e-02     
     4   -1028.46064903   2.96e-03   1.83e-02     Switched to DIIS steps.
     5   -1028.46185639   1.21e-03   1.33e-02     
     6   -1028.46196256   1.06e-04   3.00e-03     
     7   -1028.46199801   3.54e-05   1.90e-03     
     8   -1028.46201157   1.36e-05   6.04e-04     
     9   -1028.46201676   5.19e-06   3.20e-04     
    10   -1028.46201717   4.07e-07   7.54e-05     
    11   -1028.46201683   3.42e-07   4.10e-05     
    12   -1028.46201697   1.42e-07   2.05e-05     
    13   -1028.46201693   3.98e-08   9.04e-06     
 ------------------------------------------------------------------------------
         -1028.46201693                           CCSD T converged.

End of double precision
 SCF energy                 = -1027.80018381
 MP2 energy                 = -1028.44021721
 CCSD correlation energy     =    -0.66183312
 CCSD total energy           = -1028.46201693

 CCSD  T1^2 = 0.0181  T2^2 = 0.2629  Leading amplitudes:

 Amplitude    Orbitals with energies
  0.0425       2 (A2) A                  ->    3 (A2) A                   
              -0.5124                          0.0656                     
  0.0425       2 (A2) B                  ->    3 (A2) B                   
              -0.5124                          0.0656                     
 -0.0316       9 (B1) A                  ->    13 (B1) A                  
              -0.4366                          0.2105                     
 -0.0316       9 (B1) B                  ->    13 (B1) B                  
              -0.4366                          0.2105                     

 Amplitude    Orbitals with energies
 -0.0833       2 (B2) A      2 (B2) B    ->    3 (A2) A      3 (A2) B     
              -0.6510       -0.6510            0.0656        0.0656       
  0.0833       2 (B2) A      2 (B2) B    ->    3 (A2) B      3 (A2) A     
              -0.6510       -0.6510            0.0656        0.0656       
  0.0833       2 (B2) B      2 (B2) A    ->    3 (A2) A      3 (A2) B     
              -0.6510       -0.6510            0.0656        0.0656       
 -0.0833       2 (B2) B      2 (B2) A    ->    3 (A2) B      3 (A2) A     
              -0.6510       -0.6510            0.0656        0.0656       

 Computing CCSD intemediates for later calculations in double precision
 Finished.

Running a double precision version
           CCSD Lambda amplitudes will be solved using DIIS.
           Start     Size      MaxIter   EConv     LConv     
           3         7         100       1.00e-07  1.00e-05  
 ------------------------------------------------------------------------------
            Enorm      Ldiff       Comment
 ------------------------------------------------------------------------------
     1     5.61e-02   4.41e-02     
     2     1.37e-02   4.48e-03     
     3     5.82e-03   2.08e-03     
     4     3.70e-03   1.19e-03     Switched to DIIS steps.
     5     1.43e-03   7.41e-04     
     6     7.26e-04   3.19e-04     
     7     2.23e-04   1.08e-04     
     8     7.89e-05   4.48e-06     
     9     2.97e-05   1.18e-06     
    10     1.55e-05   5.62e-07     
    11     7.55e-06   2.53e-07     
    12     3.37e-06   1.79e-07     
    13     1.35e-06   4.10e-09     
    14     4.95e-07   6.54e-08     
    15     2.68e-07   3.30e-08     
    16     1.21e-07   1.42e-08     
    17     6.38e-08   1.07e-08     
 ------------------------------------------------------------------------------
                                   CCSD Lambda converged.

 Computing density matrices in double precision...
           Orbital response amplitudes will be solved using DIIS.
           Start     Size      MaxIter   EConv     LConv     
           3         7         100       1.00e-06  1.00e-06  
 ------------------------------------------------------------------------------
            Enorm      Ldiff       Comment
 ------------------------------------------------------------------------------
     1     8.37e-02   5.59e-03     
     2     6.39e-02   9.34e-03     
     3     7.51e-02   1.91e-02     
     4     7.34e-03   2.80e-02     Switched to DIIS steps.
     5     7.13e-04   3.30e-05     
     6     3.03e-04   1.15e-04     
     7     4.80e-05   4.40e-05     
     8     8.44e-06   9.90e-06     
     9     1.66e-06   8.23e-07     
    10     4.17e-07   7.81e-08     
 ------------------------------------------------------------------------------
                                   Orbital response converged.

 Computing density matrices... Done.
 CCSD calculation:   CPU 84.17 s  wall 28.37 s

Current path: /canmo/ccsd/grad/
/g1_bb_aa
/g1_bb_bb
/g1_o1o1
/g1_o1o2
/g1_o1v1
/g1_o2v1
/g1_v1v1
/g1p_bb_aa
/g1p_bb_bb
/g1s_bb_aa
/g1s_bb_bb
/g2_o1o1o1o1
/g2_o1o1o1v1
/g2_o1o1v1v1
/g2_o1v1o1v1
/g2_o1v1v1v1
/g2_v1v1v1v1
/w_bb_aa
/w_bb_bb
 Transferring MO TPDM to AO TPDM
 Transferring g2_o1o1o1o1
 Transferring g2_o1o1o1v1
 Transferring g2_o1o1v1v1
 Transferring g2_o1v1o1v1
 Transferring g2_o1v1v1v1
 Transferring g2_v1v1v1v1
 Adding separable TPDM
 Computing TPDM gradient
 --------------------------------------------------------
 2e gradient
  Atom          X               Y               Z
 --------------------------------------------------------
    1        -17.048051       -0.000000      -11.455803  
    2        -12.741443       -0.000000       11.455803  
    3         12.741443        0.000000       11.455803  
    4         17.048051       -0.000000      -11.455803  
 --------------------------------------------------------
 --------------------------------------------------------
 Final gradient
  Atom          X               Y               Z
 --------------------------------------------------------
    1        -17.048051       -0.000000      -11.455803  
    2        -12.741443       -0.000000       11.455803  
    3         12.741443        0.000000       11.455803  
    4         17.048051       -0.000000      -11.455803  
 --------------------------------------------------------
 Analytic gradient from two-electron contribution:   CPU 338.00 s  wall 152.35 s

 Total ccman2 time:   CPU 443.66 s  wall 208.17 s


 --------------------------------------------------------------
             Orbital Energies (a.u.) and Symmetries
 --------------------------------------------------------------

 Alpha MOs, Restricted
 -- Occupied --                  
-104.90  -15.75  -10.62   -8.09   -8.08   -8.08 -104.90  -15.75
  1 A1    2 A1    3 A1    4 A1    5 A1    1 A2    1 B1    2 B1                 
-10.619  -8.088  -8.084  -8.084  -1.469  -1.129  -0.713  -0.684
  3 B1    4 B1    5 B1    1 B2    6 A1    7 A1    8 A1    9 A1                 
 -0.506  -0.512  -1.174  -0.858  -0.494  -0.437  -0.651  -0.473
 10 A1    2 A2    6 B1    7 B1    8 B1    9 B1    2 B2    3 B2                 
 -- Virtual --                   
  0.028   0.094   0.118   0.148   0.194   0.249   0.314   0.543
 11 A1   12 A1   13 A1   14 A1   15 A1   16 A1   17 A1   18 A1                 
  0.584   0.782   0.958   1.002   1.114   1.227   1.253   1.345
 19 A1   20 A1   21 A1   22 A1   23 A1   24 A1   25 A1   26 A1                 
  1.971   2.256   2.609   2.712   2.870   4.158   4.497  10.201
 27 A1   28 A1   29 A1   30 A1   31 A1   32 A1   33 A1   34 A1                 
 26.737  27.095  36.532 219.031   0.066   0.142   0.274   0.605
 35 A1   36 A1   37 A1   38 A1    3 A2    4 A2    5 A2    6 A2                 
  0.937   1.107   1.235   2.363   2.636   3.027   4.355  26.645
  7 A2    8 A2    9 A2   10 A2   11 A2   12 A2   13 A2   14 A2                 
  0.097   0.111   0.188   0.211   0.240   0.325   0.391   0.546
 10 B1   11 B1   12 B1   13 B1   14 B1   15 B1   16 B1   17 B1                 
  0.562   0.659   1.013   1.083   1.133   1.162   1.314   1.412
 18 B1   19 B1   20 B1   21 B1   22 B1   23 B1   24 B1   25 B1                 
  1.589   2.455   2.592   2.875   3.258   3.370   4.438   5.223
 26 B1   27 B1   28 B1   29 B1   30 B1   31 B1   32 B1   33 B1                 
 10.374  26.645  27.125  37.091 219.225   0.113   0.202   0.556
 34 B1   35 B1   36 B1   37 B1   38 B1    4 B2    5 B2    6 B2                 
  0.889   1.103   1.132   1.887   2.014   2.572   4.093  26.576
  7 B2    8 B2    9 B2   10 B2   11 B2   12 B2   13 B2   14 B2                 

 Beta MOs, Restricted
 -- Occupied --                  
-104.90  -15.75  -10.62   -8.09   -8.08   -8.08 -104.90  -15.75
  1 A1    2 A1    3 A1    4 A1    5 A1    1 A2    1 B1    2 B1                 
-10.619  -8.088  -8.084  -8.084  -1.469  -1.129  -0.713  -0.684
  3 B1    4 B1    5 B1    1 B2    6 A1    7 A1    8 A1    9 A1                 
 -0.506  -0.512  -1.174  -0.858  -0.494  -0.437  -0.651  -0.473
 10 A1    2 A2    6 B1    7 B1    8 B1    9 B1    2 B2    3 B2                 
 -- Virtual --                   
  0.028   0.094   0.118   0.148   0.194   0.249   0.314   0.543
 11 A1   12 A1   13 A1   14 A1   15 A1   16 A1   17 A1   18 A1                 
  0.584   0.782   0.958   1.002   1.114   1.227   1.253   1.345
 19 A1   20 A1   21 A1   22 A1   23 A1   24 A1   25 A1   26 A1                 
  1.971   2.256   2.609   2.712   2.870   4.158   4.497  10.201
 27 A1   28 A1   29 A1   30 A1   31 A1   32 A1   33 A1   34 A1                 
 26.737  27.095  36.532 219.031   0.066   0.142   0.274   0.605
 35 A1   36 A1   37 A1   38 A1    3 A2    4 A2    5 A2    6 A2                 
  0.937   1.107   1.235   2.363   2.636   3.027   4.355  26.645
  7 A2    8 A2    9 A2   10 A2   11 A2   12 A2   13 A2   14 A2                 
  0.097   0.111   0.188   0.211   0.240   0.325   0.391   0.546
 10 B1   11 B1   12 B1   13 B1   14 B1   15 B1   16 B1   17 B1                 
  0.562   0.659   1.013   1.083   1.133   1.162   1.314   1.412
 18 B1   19 B1   20 B1   21 B1   22 B1   23 B1   24 B1   25 B1                 
  1.589   2.455   2.592   2.875   3.258   3.370   4.438   5.223
 26 B1   27 B1   28 B1   29 B1   30 B1   31 B1   32 B1   33 B1                 
 10.374  26.645  27.125  37.091 219.225   0.113   0.202   0.556
 34 B1   35 B1   36 B1   37 B1   38 B1    4 B2    5 B2    6 B2                 
  0.889   1.103   1.132   1.887   2.014   2.572   4.093  26.576
  7 B2    8 B2    9 B2   10 B2   11 B2   12 B2   13 B2   14 B2                 
 --------------------------------------------------------------

          Ground-State Mulliken Net Atomic Charges

     Atom                 Charge (a.u.)
  ----------------------------------------
      1 Cl                   -0.067382
      2 N                     0.067382
      3 N                     0.067382
      4 Cl                   -0.067382
  ----------------------------------------
  Sum of atomic charges =    -0.000000

 -----------------------------------------------------------------
                    Cartesian Multipole Moments
 -----------------------------------------------------------------
    Charge (ESU x 10^10)
                -0.0000
    Dipole Moment (Debye)
         X      -0.0000      Y       0.0000      Z       0.8236
       Tot       0.8236
    Quadrupole Moments (Debye-Ang)
        XX     -36.9216     XY      -0.0000     YY     -36.0268
        XZ       0.0000     YZ       0.0000     ZZ     -37.3476
    Octopole Moments (Debye-Ang^2)
       XXX       0.0000    XXY       0.0000    XYY      -0.0000
       YYY       0.0000    XXZ       6.7259    XYZ      -0.0000
       YYZ      -0.2601    XZZ      -0.0000    YZZ       0.0000
       ZZZ       9.2921
    Hexadecapole Moments (Debye-Ang^3)
      XXXX    -425.4317   XXXY      -0.0000   XXYY     -79.3896
      XYYY      -0.0000   YYYY     -39.0121   XXXZ       0.0000
      XXYZ       0.0000   XYYZ       0.0000   YYYZ       0.0000
      XXZZ     -89.2582   XYZZ      -0.0000   YYZZ     -30.5095
      XZZZ       0.0000   YZZZ      -0.0000   ZZZZ    -149.7990
 -----------------------------------------------------------------
 DrvMan completing analytic gradient of the correlated energy
 Correlated dipole moment
            1
    1  -0.0000000
    2   0.0000000
    3   0.3240401
 Energy read as -1028.462016930
 Full Analytical Gradient: (in a.u., or Hartree/Bohr)
             1             2             3             4
    1   -0.00006990    0.00076987   -0.00076987    0.00006990
    2   -0.00000000    0.00000000    0.00000000   -0.00000000
    3   -0.00001770    0.00001770    0.00001770   -0.00001770
 Gradient time:  CPU 0.25 s  wall 1.88 s
 Geometry Optimization Parameters
   NAtoms,    NIC,     NZ,  NCons,   NDum,   NFix, NCnnct, MaxDiis
        4      14       4       0       0       0       0       0

 Cartesian Hessian Update
 Hessian Updated using BFGS Update


** GEOMETRY OPTIMIZATION IN DELOCALIZED INTERNAL COORDINATES **
   Searching for a Minimum

   Optimization Cycle:   4

                       Coordinates (Angstroms)
     ATOM                X               Y               Z
      1  Cl        1.5499672823    0.0000000000    0.4376279698
      2  N         0.6040482450    0.0000000000   -1.0766589574
      3  N        -0.6040482450    0.0000000000   -1.0766589574
      4  Cl       -1.5499672823    0.0000000000    0.4376279698
   Point Group: c2v   Number of degrees of freedom:     3


   Energy is  -1028.462016930

 Hessian Updated using BFGS Update

  3 Hessian modes will be used to form the next step
  Hessian Eigenvalues:
     0.111290    0.484200    1.052989

 Minimum Search - Taking Simple RFO Step
 Searching for Lamda that Minimizes Along All modes
 Value Taken    Lamda =  -0.00000100
 Step Taken.  Stepsize is  0.001983

                             Maximum     Tolerance    Cnvgd?
         Gradient           0.000573      0.000300      NO
         Displacement       0.001863      0.001200      NO
         Energy change     -0.000035      0.000001      NO


 New Cartesian Coordinates Obtained by Inverse Iteration

 Displacement from previous Coordinates is:  0.002289
 ----------------------------------------------------------------
             Standard Nuclear Orientation (Angstroms)
    I     Atom           X                Y                Z
 ----------------------------------------------------------------
    1      Cl      1.5507795854     0.0000000000     0.4376276323
    2      N       0.6037769965     0.0000000000    -1.0766586199
    3      N      -0.6037769965     0.0000000000    -1.0766586199
    4      Cl     -1.5507795854     0.0000000000     0.4376276323
 ----------------------------------------------------------------
 Molecular Point Group                 C2v   NOp =  4
 Largest Abelian Subgroup              C2v   NOp =  4
 Nuclear Repulsion Energy =   189.1220097777 hartrees
 There are       24 alpha and       24 beta electrons
 Applying Cartesian multipole field
    Component          Value
    ---------          -----
     (2,0,0)        1.00000E-11
     (0,2,0)        2.00000E-11
     (0,0,2)       -3.00000E-11
 Nucleus-field energy     =     0.0000000007 hartrees
 Requested basis set is 6-311++G(d,p)
 There are 38 shells and 104 basis functions
 A cutoff of  1.0D-14 yielded    685 shell pairs
 There are      5422 function pairs (      5868 Cartesian)
 Smallest overlap matrix eigenvalue = 1.49E-04
 Guess MOs from SCF MO coefficient file

 -----------------------------------------------------------------------
  General SCF calculation program by
  Eric Jon Sundstrom, Paul Horn, Yuezhi Mao, Dmitri Zuev, Alec White,
  David Stuck, Shaama M.S., Shane Yost, Joonho Lee, David Small,
  Daniel Levine, Susi Lehtola, Hugh Burton, Evgeny Epifanovsky
 -----------------------------------------------------------------------
 Hartree-Fock
 using 4 threads for integral computing
 -------------------------------------------------------
 OpenMP Integral computing Module                
 Release: version 2.0, May 2017, Q-Chem Inc. Pleasanton 
 -------------------------------------------------------
 A restricted SCF calculation will be
 performed using DIIS
 SCF converges when DIIS error is below 1.0e-08
 ---------------------------------------
  Cycle       Energy         DIIS error
 ---------------------------------------
    1   -1027.8001953114      2.05e-05  
    2   -1027.8001960625      5.06e-06  
    3   -1027.8001961530      1.97e-06  
    4   -1027.8001961659      8.44e-07  
    5   -1027.8001961690      3.98e-07  
    6   -1027.8001961697      1.18e-07  
    7   -1027.8001961698      3.55e-08  
    8   -1027.8001961698      9.00e-09  Convergence criterion met
 ---------------------------------------
 SCF time:   CPU 3.89s  wall 4.00s 
 SCF   energy in the final basis set =    -1027.8001961698
 Total energy in the final basis set =    -1027.8001961698


 ------------------------------------------------------------------------------

   CCMAN2: suite of methods based on coupled cluster
           and equation of motion theories.

   Components:
   * libvmm-1.3-trunk
     by Evgeny Epifanovsky, Ilya Kaliman.
   * libtensor-2.5-trunk
     by Evgeny Epifanovsky, Michael Wormit, Dmitry Zuev, Sam Manzer, 
        Ilya Kaliman.
   * libcc-2.5-trunk
     by Evgeny Epifanovsky, Arik Landau, Tomasz Kus, Kirill Khistyaev, 
        Dmitry Zuev, Prashant Manohar, Xintian Feng, Anna Krylov, 
        Matthew Goldey, Alec White, Thomas Jagau, Kaushik Nanda, 
        Anastasia Gunina, Alexander Kunitsa, Joonho Lee.

   CCMAN original authors:
   Anna I. Krylov, C. David Sherrill, Steven R. Gwaltney,
   Edward F. C. Byrd (2000)
   Sergey V. Levchenko, Lyudmila V. Slipchenko, Tao Wang,
   Ana-Maria C. Cristian (2003)
   Piotr A. Pieniazek, C. Melania Oana, Evgeny Epifanovsky (2007)
   Prashant Manohar (2009)

 ------------------------------------------------------------------------------


 Allocating and initializing 3808MB of RAM...
 Calculation will run on 4 cores.


 Alpha MOs, Restricted
 -- Occupied --                  
-104.90 -104.90  -15.75  -15.75  -10.62  -10.62   -8.09   -8.09
  1 A1    1 B1    2 A1    2 B1    3 B1    3 A1    4 B1    4 A1                 
 -8.084  -8.084  -8.083  -8.083  -1.469  -1.174  -1.129  -0.858
  1 A2    1 B2    5 B1    5 A1    6 A1    6 B1    7 A1    7 B1                 
 -0.713  -0.684  -0.651  -0.512  -0.506  -0.494  -0.473  -0.436
  8 A1    9 A1    2 B2    2 A2   10 A1    8 B1    3 B2    9 B1                 
 -- Virtual --                   
  0.027   0.066   0.094   0.097   0.111   0.113   0.118   0.142
 11 A1    3 A2   12 A1   10 B1   11 B1    4 B2   13 A1    4 A2                 
  0.148   0.188   0.194   0.202   0.211   0.240   0.249   0.274
 14 A1   12 B1   15 A1    5 B2   13 B1   14 B1   16 A1    5 A2                 
  0.314   0.325   0.391   0.543   0.546   0.556   0.562   0.584
 17 A1   15 B1   16 B1   18 A1   17 B1    6 B2   18 B1   19 A1                 
  0.605   0.659   0.782   0.889   0.937   0.958   1.003   1.013
  6 A2   19 B1   20 A1    7 B2    7 A2   21 A1   22 A1   20 B1                 
  1.083   1.103   1.107   1.114   1.132   1.133   1.162   1.227
 21 B1    8 B2    8 A2   23 A1    9 B2   22 B1   23 B1   24 A1                 
  1.235   1.253   1.314   1.345   1.412   1.589   1.887   1.971
  9 A2   25 A1   24 B1   26 A1   25 B1   26 B1   10 B2   27 A1                 
  2.014   2.255   2.363   2.455   2.572   2.592   2.610   2.636
 11 B2   28 A1   10 A2   27 B1   12 B2   28 B1   29 A1   11 A2                 
  2.712   2.870   2.875   3.028   3.259   3.371   4.093   4.158
 30 A1   31 A1   29 B1   12 A2   30 B1   31 B1   13 B2   32 A1                 
  4.355   4.438   4.498   5.222  10.201  10.374  26.576  26.645
 13 A2   32 B1   33 A1   33 B1   34 A1   34 B1   14 B2   14 A2                 
 26.645  26.736  27.095  27.125  36.531  37.093 219.031 219.225
 35 B1   35 A1   36 A1   36 B1   37 A1   37 B1   38 A1   38 B1                 

 Beta MOs, Restricted
 -- Occupied --                  
-104.90 -104.90  -15.75  -15.75  -10.62  -10.62   -8.09   -8.09
  1 A1    1 B1    2 A1    2 B1    3 B1    3 A1    4 B1    4 A1                 
 -8.084  -8.084  -8.083  -8.083  -1.469  -1.174  -1.129  -0.858
  1 A2    1 B2    5 B1    5 A1    6 A1    6 B1    7 A1    7 B1                 
 -0.713  -0.684  -0.651  -0.512  -0.506  -0.494  -0.473  -0.436
  8 A1    9 A1    2 B2    2 A2   10 A1    8 B1    3 B2    9 B1                 
 -- Virtual --                   
  0.027   0.066   0.094   0.097   0.111   0.113   0.118   0.142
 11 A1    3 A2   12 A1   10 B1   11 B1    4 B2   13 A1    4 A2                 
  0.148   0.188   0.194   0.202   0.211   0.240   0.249   0.274
 14 A1   12 B1   15 A1    5 B2   13 B1   14 B1   16 A1    5 A2                 
  0.314   0.325   0.391   0.543   0.546   0.556   0.562   0.584
 17 A1   15 B1   16 B1   18 A1   17 B1    6 B2   18 B1   19 A1                 
  0.605   0.659   0.782   0.889   0.937   0.958   1.003   1.013
  6 A2   19 B1   20 A1    7 B2    7 A2   21 A1   22 A1   20 B1                 
  1.083   1.103   1.107   1.114   1.132   1.133   1.162   1.227
 21 B1    8 B2    8 A2   23 A1    9 B2   22 B1   23 B1   24 A1                 
  1.235   1.253   1.314   1.345   1.412   1.589   1.887   1.971
  9 A2   25 A1   24 B1   26 A1   25 B1   26 B1   10 B2   27 A1                 
  2.014   2.255   2.363   2.455   2.572   2.592   2.610   2.636
 11 B2   28 A1   10 A2   27 B1   12 B2   28 B1   29 A1   11 A2                 
  2.712   2.870   2.875   3.028   3.259   3.371   4.093   4.158
 30 A1   31 A1   29 B1   12 A2   30 B1   31 B1   13 B2   32 A1                 
  4.355   4.438   4.498   5.222  10.201  10.374  26.576  26.645
 13 A2   32 B1   33 A1   33 B1   34 A1   34 B1   14 B2   14 A2                 
 26.645  26.736  27.095  27.125  36.531  37.093 219.031 219.225
 35 B1   35 A1   36 A1   36 B1   37 A1   37 B1   38 A1   38 B1                 

 Occupation and symmetry of molecular orbitals

 Point group: C2v (4 irreducible representations).

                           A1   A2   B1   B2    All 
 ----------------------------------------------------
 All molecular orbitals:
  - Alpha                  38   14   38   14    104 
  - Beta                   38   14   38   14    104 
 ----------------------------------------------------
 Alpha orbitals:
  - Frozen occupied        5    1    5    1     12  
  - Active occupied        5    1    4    2     12  
  - Active virtual         28   12   29   11    80  
  - Frozen virtual         0    0    0    0     0   
 ----------------------------------------------------
 Beta orbitals:
  - Frozen occupied        5    1    5    1     12  
  - Active occupied        5    1    4    2     12  
  - Active virtual         28   12   29   11    80  
  - Frozen virtual         0    0    0    0     0   
 ----------------------------------------------------

 Import integrals:   CPU 0.00 s  wall 0.00 s

 Import integrals:   CPU 17.36 s  wall 17.54 s

 MP2 amplitudes:   CPU 0.49 s  wall 0.63 s

Running a double precision version
           CCSD T amplitudes will be solved using DIIS.

           Start     Size      MaxIter   EConv     TConv     
           3         7         100       1.00e-07  1.00e-05  
 ------------------------------------------------------------------------------
           Energy (a.u.)   Ediff      Tdiff       Comment
 ------------------------------------------------------------------------------
         -1028.44021400                           
     1   -1028.43334106   6.87e-03   7.71e-01     
     2   -1028.45958855   2.62e-02   1.07e-01     
     3   -1028.45769235   1.90e-03   4.91e-02     
     4   -1028.46064847   2.96e-03   1.83e-02     Switched to DIIS steps.
     5   -1028.46185663   1.21e-03   1.33e-02     
     6   -1028.46196291   1.06e-04   3.00e-03     
     7   -1028.46199849   3.56e-05   1.90e-03     
     8   -1028.46201209   1.36e-05   6.05e-04     
     9   -1028.46201730   5.21e-06   3.20e-04     
    10   -1028.46201771   4.06e-07   7.56e-05     
    11   -1028.46201737   3.42e-07   4.13e-05     
    12   -1028.46201751   1.42e-07   2.06e-05     
    13   -1028.46201747   4.00e-08   9.08e-06     
 ------------------------------------------------------------------------------
         -1028.46201747                           CCSD T converged.

End of double precision
 SCF energy                 = -1027.80019617
 MP2 energy                 = -1028.44021400
 CCSD correlation energy     =    -0.66182130
 CCSD total energy           = -1028.46201747

 CCSD  T1^2 = 0.0182  T2^2 = 0.2629  Leading amplitudes:

 Amplitude    Orbitals with energies
 -0.0425       2 (A2) A                  ->    3 (A2) A                   
              -0.5124                          0.0658                     
 -0.0425       2 (A2) B                  ->    3 (A2) B                   
              -0.5124                          0.0658                     
 -0.0315       9 (B1) A                  ->    13 (B1) A                  
              -0.4365                          0.2105                     
 -0.0315       9 (B1) B                  ->    13 (B1) B                  
              -0.4365                          0.2105                     

 Amplitude    Orbitals with energies
 -0.0834       2 (B2) A      2 (B2) B    ->    3 (A2) A      3 (A2) B     
              -0.6511       -0.6511            0.0658        0.0658       
  0.0834       2 (B2) A      2 (B2) B    ->    3 (A2) B      3 (A2) A     
              -0.6511       -0.6511            0.0658        0.0658       
  0.0834       2 (B2) B      2 (B2) A    ->    3 (A2) A      3 (A2) B     
              -0.6511       -0.6511            0.0658        0.0658       
 -0.0834       2 (B2) B      2 (B2) A    ->    3 (A2) B      3 (A2) A     
              -0.6511       -0.6511            0.0658        0.0658       

 Computing CCSD intemediates for later calculations in double precision
 Finished.

Running a double precision version
           CCSD Lambda amplitudes will be solved using DIIS.
           Start     Size      MaxIter   EConv     LConv     
           3         7         100       1.00e-07  1.00e-05  
 ------------------------------------------------------------------------------
            Enorm      Ldiff       Comment
 ------------------------------------------------------------------------------
     1     5.62e-02   4.41e-02     
     2     1.37e-02   4.48e-03     
     3     5.82e-03   2.09e-03     
     4     3.71e-03   1.19e-03     Switched to DIIS steps.
     5     1.44e-03   7.42e-04     
     6     7.27e-04   3.19e-04     
     7     2.23e-04   1.08e-04     
     8     7.90e-05   4.56e-06     
     9     2.98e-05   1.16e-06     
    10     1.56e-05   5.52e-07     
    11     7.59e-06   2.62e-07     
    12     3.38e-06   1.82e-07     
    13     1.35e-06   3.22e-09     
    14     4.96e-07   6.56e-08     
    15     2.68e-07   3.31e-08     
    16     1.21e-07   1.44e-08     
    17     6.39e-08   1.08e-08     
 ------------------------------------------------------------------------------
                                   CCSD Lambda converged.

 Computing density matrices in double precision...
           Orbital response amplitudes will be solved using DIIS.
           Start     Size      MaxIter   EConv     LConv     
           3         7         100       1.00e-06  1.00e-06  
 ------------------------------------------------------------------------------
            Enorm      Ldiff       Comment
 ------------------------------------------------------------------------------
     1     8.37e-02   5.60e-03     
     2     6.39e-02   9.33e-03     
     3     7.50e-02   1.91e-02     
     4     7.35e-03   2.79e-02     Switched to DIIS steps.
     5     7.13e-04   3.15e-05     
     6     3.04e-04   1.15e-04     
     7     4.81e-05   4.39e-05     
     8     8.46e-06   9.92e-06     
     9     1.66e-06   8.26e-07     
    10     4.17e-07   7.88e-08     
 ------------------------------------------------------------------------------
                                   Orbital response converged.

 Computing density matrices... Done.
 CCSD calculation:   CPU 85.09 s  wall 28.04 s

Current path: /canmo/ccsd/grad/
/g1_bb_aa
/g1_bb_bb
/g1_o1o1
/g1_o1o2
/g1_o1v1
/g1_o2v1
/g1_v1v1
/g1p_bb_aa
/g1p_bb_bb
/g1s_bb_aa
/g1s_bb_bb
/g2_o1o1o1o1
/g2_o1o1o1v1
/g2_o1o1v1v1
/g2_o1v1o1v1
/g2_o1v1v1v1
/g2_v1v1v1v1
/w_bb_aa
/w_bb_bb
 Transferring MO TPDM to AO TPDM
 Transferring g2_o1o1o1o1
 Transferring g2_o1o1o1v1
 Transferring g2_o1o1v1v1
 Transferring g2_o1v1o1v1
 Transferring g2_o1v1v1v1
 Transferring g2_v1v1v1v1
 Adding separable TPDM
 Computing TPDM gradient
 --------------------------------------------------------
 2e gradient
  Atom          X               Y               Z
 --------------------------------------------------------
    1        -17.043005       -0.000000      -11.445160  
    2        -12.749074       -0.000000       11.445160  
    3         12.749074        0.000000       11.445160  
    4         17.043005       -0.000000      -11.445160  
 --------------------------------------------------------
 --------------------------------------------------------
 Final gradient
  Atom          X               Y               Z
 --------------------------------------------------------
    1        -17.043005       -0.000000      -11.445160  
    2        -12.749074       -0.000000       11.445160  
    3         12.749074        0.000000       11.445160  
    4         17.043005       -0.000000      -11.445160  
 --------------------------------------------------------
 Analytic gradient from two-electron contribution:   CPU 339.77 s  wall 169.93 s

 Total ccman2 time:   CPU 446.01 s  wall 226.61 s


 --------------------------------------------------------------
             Orbital Energies (a.u.) and Symmetries
 --------------------------------------------------------------

 Alpha MOs, Restricted
 -- Occupied --                  
-104.90  -15.75  -10.62   -8.09   -8.08   -8.08 -104.90  -15.75
  1 A1    2 A1    3 A1    4 A1    5 A1    1 A2    1 B1    2 B1                 
-10.619  -8.088  -8.083  -8.084  -1.469  -1.129  -0.713  -0.684
  3 B1    4 B1    5 B1    1 B2    6 A1    7 A1    8 A1    9 A1                 
 -0.506  -0.512  -1.174  -0.858  -0.494  -0.436  -0.651  -0.473
 10 A1    2 A2    6 B1    7 B1    8 B1    9 B1    2 B2    3 B2                 
 -- Virtual --                   
  0.027   0.094   0.118   0.148   0.194   0.249   0.314   0.543
 11 A1   12 A1   13 A1   14 A1   15 A1   16 A1   17 A1   18 A1                 
  0.584   0.782   0.958   1.003   1.114   1.227   1.253   1.345
 19 A1   20 A1   21 A1   22 A1   23 A1   24 A1   25 A1   26 A1                 
  1.971   2.255   2.610   2.712   2.870   4.158   4.498  10.201
 27 A1   28 A1   29 A1   30 A1   31 A1   32 A1   33 A1   34 A1                 
 26.736  27.095  36.531 219.031   0.066   0.142   0.274   0.605
 35 A1   36 A1   37 A1   38 A1    3 A2    4 A2    5 A2    6 A2                 
  0.937   1.107   1.235   2.363   2.636   3.028   4.355  26.645
  7 A2    8 A2    9 A2   10 A2   11 A2   12 A2   13 A2   14 A2                 
  0.097   0.111   0.188   0.211   0.240   0.325   0.391   0.546
 10 B1   11 B1   12 B1   13 B1   14 B1   15 B1   16 B1   17 B1                 
  0.562   0.659   1.013   1.083   1.133   1.162   1.314   1.412
 18 B1   19 B1   20 B1   21 B1   22 B1   23 B1   24 B1   25 B1                 
  1.589   2.455   2.592   2.875   3.259   3.371   4.438   5.222
 26 B1   27 B1   28 B1   29 B1   30 B1   31 B1   32 B1   33 B1                 
 10.374  26.645  27.125  37.093 219.225   0.113   0.202   0.556
 34 B1   35 B1   36 B1   37 B1   38 B1    4 B2    5 B2    6 B2                 
  0.889   1.103   1.132   1.887   2.014   2.572   4.093  26.576
  7 B2    8 B2    9 B2   10 B2   11 B2   12 B2   13 B2   14 B2                 

 Beta MOs, Restricted
 -- Occupied --                  
-104.90  -15.75  -10.62   -8.09   -8.08   -8.08 -104.90  -15.75
  1 A1    2 A1    3 A1    4 A1    5 A1    1 A2    1 B1    2 B1                 
-10.619  -8.088  -8.083  -8.084  -1.469  -1.129  -0.713  -0.684
  3 B1    4 B1    5 B1    1 B2    6 A1    7 A1    8 A1    9 A1                 
 -0.506  -0.512  -1.174  -0.858  -0.494  -0.436  -0.651  -0.473
 10 A1    2 A2    6 B1    7 B1    8 B1    9 B1    2 B2    3 B2                 
 -- Virtual --                   
  0.027   0.094   0.118   0.148   0.194   0.249   0.314   0.543
 11 A1   12 A1   13 A1   14 A1   15 A1   16 A1   17 A1   18 A1                 
  0.584   0.782   0.958   1.003   1.114   1.227   1.253   1.345
 19 A1   20 A1   21 A1   22 A1   23 A1   24 A1   25 A1   26 A1                 
  1.971   2.255   2.610   2.712   2.870   4.158   4.498  10.201
 27 A1   28 A1   29 A1   30 A1   31 A1   32 A1   33 A1   34 A1                 
 26.736  27.095  36.531 219.031   0.066   0.142   0.274   0.605
 35 A1   36 A1   37 A1   38 A1    3 A2    4 A2    5 A2    6 A2                 
  0.937   1.107   1.235   2.363   2.636   3.028   4.355  26.645
  7 A2    8 A2    9 A2   10 A2   11 A2   12 A2   13 A2   14 A2                 
  0.097   0.111   0.188   0.211   0.240   0.325   0.391   0.546
 10 B1   11 B1   12 B1   13 B1   14 B1   15 B1   16 B1   17 B1                 
  0.562   0.659   1.013   1.083   1.133   1.162   1.314   1.412
 18 B1   19 B1   20 B1   21 B1   22 B1   23 B1   24 B1   25 B1                 
  1.589   2.455   2.592   2.875   3.259   3.371   4.438   5.222
 26 B1   27 B1   28 B1   29 B1   30 B1   31 B1   32 B1   33 B1                 
 10.374  26.645  27.125  37.093 219.225   0.113   0.202   0.556
 34 B1   35 B1   36 B1   37 B1   38 B1    4 B2    5 B2    6 B2                 
  0.889   1.103   1.132   1.887   2.014   2.572   4.093  26.576
  7 B2    8 B2    9 B2   10 B2   11 B2   12 B2   13 B2   14 B2                 
 --------------------------------------------------------------

          Ground-State Mulliken Net Atomic Charges

     Atom                 Charge (a.u.)
  ----------------------------------------
      1 Cl                   -0.067582
      2 N                     0.067582
      3 N                     0.067582
      4 Cl                   -0.067582
  ----------------------------------------
  Sum of atomic charges =     0.000000

 -----------------------------------------------------------------
                    Cartesian Multipole Moments
 -----------------------------------------------------------------
    Charge (ESU x 10^10)
                 0.0000
    Dipole Moment (Debye)
         X       0.0000      Y       0.0000      Z       0.8195
       Tot       0.8195
    Quadrupole Moments (Debye-Ang)
        XX     -36.9232     XY       0.0000     YY     -36.0274
        XZ      -0.0000     YZ      -0.0000     ZZ     -37.3442
    Octopole Moments (Debye-Ang^2)
       XXX      -0.0000    XXY      -0.0000    XYY       0.0000
       YYY       0.0000    XXZ       6.7252    XYZ       0.0000
       YYZ      -0.2636    XZZ       0.0000    YZZ       0.0000
       ZZZ       9.2729
    Hexadecapole Moments (Debye-Ang^3)
      XXXX    -425.7887   XXXY       0.0000   XXYY     -79.4566
      XYYY       0.0000   YYYY     -39.0143   XXXZ      -0.0000
      XXYZ       0.0000   XYYZ      -0.0000   YYYZ       0.0000
      XXZZ     -89.3098   XYZZ       0.0000   YYZZ     -30.5068
      XZZZ      -0.0000   YZZZ      -0.0000   ZZZZ    -149.7826
 -----------------------------------------------------------------
 DrvMan completing analytic gradient of the correlated energy
 Correlated dipole moment
            1
    1   0.0000000
    2   0.0000000
    3   0.3224155
 Energy read as -1028.462017468
 Full Analytical Gradient: (in a.u., or Hartree/Bohr)
             1             2             3             4
    1    0.00002198    0.00012326   -0.00012326   -0.00002198
    2   -0.00000000   -0.00000000    0.00000000   -0.00000000
    3    0.00001533   -0.00001533   -0.00001533    0.00001533
 Gradient time:  CPU 0.23 s  wall 2.27 s
 Geometry Optimization Parameters
   NAtoms,    NIC,     NZ,  NCons,   NDum,   NFix, NCnnct, MaxDiis
        4      14       4       0       0       0       0       0

 Cartesian Hessian Update
 Hessian Updated using BFGS Update


** GEOMETRY OPTIMIZATION IN DELOCALIZED INTERNAL COORDINATES **
   Searching for a Minimum

   Optimization Cycle:   5

                       Coordinates (Angstroms)
     ATOM                X               Y               Z
      1  Cl        1.5507795854    0.0000000000    0.4376276323
      2  N         0.6037769965    0.0000000000   -1.0766586199
      3  N        -0.6037769965    0.0000000000   -1.0766586199
      4  Cl       -1.5507795854    0.0000000000    0.4376276323
   Point Group: c2v   Number of degrees of freedom:     3


   Energy is  -1028.462017468

 Hessian Updated using BFGS Update

  3 Hessian modes will be used to form the next step
  Hessian Eigenvalues:
     0.118624    0.493406    0.912541

 Minimum Search - Taking Simple RFO Step
 Searching for Lamda that Minimizes Along All modes
 Value Taken    Lamda =   0.00000000
 Step Taken.  Stepsize is  0.000196

                             Maximum     Tolerance    Cnvgd?
         Gradient           0.000112      0.000300     YES
         Displacement       0.000175      0.001200     YES
         Energy change     -0.000001      0.000001     YES


                       Distance Matrix (Angstroms)
             Cl(  1)   N (  2)   N (  3)
   N (  2)  1.786023
   N (  3)  2.633472  1.207554
   Cl(  4)  3.101559  2.633472  1.786023

 Final energy is   -1028.4620174680890     


 ******************************
 **  OPTIMIZATION CONVERGED  **
 ******************************

                       Coordinates (Angstroms)
     ATOM                X               Y               Z
      1  Cl        1.5507795854    0.0000000000    0.4376276323
      2  N         0.6037769965    0.0000000000   -1.0766586199
      3  N        -0.6037769965    0.0000000000   -1.0766586199
      4  Cl       -1.5507795854    0.0000000000    0.4376276323

Z-matrix Print:
$molecule
0 1
Cl
N  1 1.786023
N  2 1.207554 1 122.020990
Cl 3 1.786023 2 122.020990 1 -0.000000 0
$end


 --------------------------------------------------------------
             Orbital Energies (a.u.) and Symmetries
 --------------------------------------------------------------

 Alpha MOs, Restricted
 -- Occupied --                  
-104.90  -15.75  -10.62   -8.09   -8.08   -8.08 -104.90  -15.75
  1 A1    2 A1    3 A1    4 A1    5 A1    1 A2    1 B1    2 B1                 
-10.619  -8.088  -8.083  -8.084  -1.469  -1.129  -0.713  -0.684
  3 B1    4 B1    5 B1    1 B2    6 A1    7 A1    8 A1    9 A1                 
 -0.506  -0.512  -1.174  -0.858  -0.494  -0.436  -0.651  -0.473
 10 A1    2 A2    6 B1    7 B1    8 B1    9 B1    2 B2    3 B2                 
 -- Virtual --                   
  0.027   0.094   0.118   0.148   0.194   0.249   0.314   0.543
 11 A1   12 A1   13 A1   14 A1   15 A1   16 A1   17 A1   18 A1                 
  0.584   0.782   0.958   1.003   1.114   1.227   1.253   1.345
 19 A1   20 A1   21 A1   22 A1   23 A1   24 A1   25 A1   26 A1                 
  1.971   2.255   2.610   2.712   2.870   4.158   4.498  10.201
 27 A1   28 A1   29 A1   30 A1   31 A1   32 A1   33 A1   34 A1                 
 26.736  27.095  36.531 219.031   0.066   0.142   0.274   0.605
 35 A1   36 A1   37 A1   38 A1    3 A2    4 A2    5 A2    6 A2                 
  0.937   1.107   1.235   2.363   2.636   3.028   4.355  26.645
  7 A2    8 A2    9 A2   10 A2   11 A2   12 A2   13 A2   14 A2                 
  0.097   0.111   0.188   0.211   0.240   0.325   0.391   0.546
 10 B1   11 B1   12 B1   13 B1   14 B1   15 B1   16 B1   17 B1                 
  0.562   0.659   1.013   1.083   1.133   1.162   1.314   1.412
 18 B1   19 B1   20 B1   21 B1   22 B1   23 B1   24 B1   25 B1                 
  1.589   2.455   2.592   2.875   3.259   3.371   4.438   5.222
 26 B1   27 B1   28 B1   29 B1   30 B1   31 B1   32 B1   33 B1                 
 10.374  26.645  27.125  37.093 219.225   0.113   0.202   0.556
 34 B1   35 B1   36 B1   37 B1   38 B1    4 B2    5 B2    6 B2                 
  0.889   1.103   1.132   1.887   2.014   2.572   4.093  26.576
  7 B2    8 B2    9 B2   10 B2   11 B2   12 B2   13 B2   14 B2                 

 Beta MOs, Restricted
 -- Occupied --                  
-104.90  -15.75  -10.62   -8.09   -8.08   -8.08 -104.90  -15.75
  1 A1    2 A1    3 A1    4 A1    5 A1    1 A2    1 B1    2 B1                 
-10.619  -8.088  -8.083  -8.084  -1.469  -1.129  -0.713  -0.684
  3 B1    4 B1    5 B1    1 B2    6 A1    7 A1    8 A1    9 A1                 
 -0.506  -0.512  -1.174  -0.858  -0.494  -0.436  -0.651  -0.473
 10 A1    2 A2    6 B1    7 B1    8 B1    9 B1    2 B2    3 B2                 
 -- Virtual --                   
  0.027   0.094   0.118   0.148   0.194   0.249   0.314   0.543
 11 A1   12 A1   13 A1   14 A1   15 A1   16 A1   17 A1   18 A1                 
  0.584   0.782   0.958   1.003   1.114   1.227   1.253   1.345
 19 A1   20 A1   21 A1   22 A1   23 A1   24 A1   25 A1   26 A1                 
  1.971   2.255   2.610   2.712   2.870   4.158   4.498  10.201
 27 A1   28 A1   29 A1   30 A1   31 A1   32 A1   33 A1   34 A1                 
 26.736  27.095  36.531 219.031   0.066   0.142   0.274   0.605
 35 A1   36 A1   37 A1   38 A1    3 A2    4 A2    5 A2    6 A2                 
  0.937   1.107   1.235   2.363   2.636   3.028   4.355  26.645
  7 A2    8 A2    9 A2   10 A2   11 A2   12 A2   13 A2   14 A2                 
  0.097   0.111   0.188   0.211   0.240   0.325   0.391   0.546
 10 B1   11 B1   12 B1   13 B1   14 B1   15 B1   16 B1   17 B1                 
  0.562   0.659   1.013   1.083   1.133   1.162   1.314   1.412
 18 B1   19 B1   20 B1   21 B1   22 B1   23 B1   24 B1   25 B1                 
  1.589   2.455   2.592   2.875   3.259   3.371   4.438   5.222
 26 B1   27 B1   28 B1   29 B1   30 B1   31 B1   32 B1   33 B1                 
 10.374  26.645  27.125  37.093 219.225   0.113   0.202   0.556
 34 B1   35 B1   36 B1   37 B1   38 B1    4 B2    5 B2    6 B2                 
  0.889   1.103   1.132   1.887   2.014   2.572   4.093  26.576
  7 B2    8 B2    9 B2   10 B2   11 B2   12 B2   13 B2   14 B2                 
 --------------------------------------------------------------

          Ground-State Mulliken Net Atomic Charges

     Atom                 Charge (a.u.)
  ----------------------------------------
      1 Cl                   -0.067582
      2 N                     0.067582
      3 N                     0.067582
      4 Cl                   -0.067582
  ----------------------------------------
  Sum of atomic charges =     0.000000

 -----------------------------------------------------------------
                    Cartesian Multipole Moments
 -----------------------------------------------------------------
    Charge (ESU x 10^10)
                 0.0000
    Dipole Moment (Debye)
         X       0.0000      Y       0.0000      Z       0.8195
       Tot       0.8195
    Quadrupole Moments (Debye-Ang)
        XX     -36.9232     XY       0.0000     YY     -36.0274
        XZ      -0.0000     YZ      -0.0000     ZZ     -37.3442
    Octopole Moments (Debye-Ang^2)
       XXX      -0.0000    XXY      -0.0000    XYY       0.0000
       YYY       0.0000    XXZ       6.7252    XYZ       0.0000
       YYZ      -0.2636    XZZ       0.0000    YZZ       0.0000
       ZZZ       9.2729
    Hexadecapole Moments (Debye-Ang^3)
      XXXX    -425.7887   XXXY       0.0000   XXYY     -79.4566
      XYYY       0.0000   YYYY     -39.0143   XXXZ      -0.0000
      XXYZ       0.0000   XYYZ      -0.0000   YYYZ       0.0000
      XXZZ     -89.3098   XYZZ       0.0000   YYZZ     -30.5068
      XZZZ      -0.0000   YZZZ      -0.0000   ZZZZ    -149.7826
 -----------------------------------------------------------------
Archival summary:
1\1\TWL01\OPT\ProcedureUnspecified\BasisUnspecified\l22\taweetha\ThuNov114:22:562018ThuNov114:22:562018\0\\#,OPT,ProcedureUnspecified,BasisUnspecified,\\0,1\Cl\N,1,1.78602\N,2,1.20755,1,122.021\Cl,3,1.78602,2,122.021,1,-0,0\\HF=-1027.8002\\@

 Total job time:  1234.32s(wall), 2258.92s(cpu) 
 Thu Nov  1 14:22:57 2018

        *************************************************************
        *                                                           *
        *  Thank you very much for using Q-Chem.  Have a nice day.  *
        *                                                           *
        *************************************************************


 
User input: 2 of 2 
 
Q-Chem Developer Version!
                  Welcome to Q-Chem
     A Quantum Leap Into The Future Of Chemistry


 Q-Chem 5.1, Q-Chem, Inc., Pleasanton, CA (2018)

 Yihan Shao,  Zhengting Gan,  E. Epifanovsky,  A. T. B. Gilbert,  M. Wormit,  
 J. Kussmann,  A. W. Lange,  A. Behn,  Jia Deng,  Xintian Feng,  D. Ghosh,  
 M. Goldey,  P. R. Horn,  L. D. Jacobson,  I. Kaliman,  T. Kus,  A. Landau,  
 Jie Liu,  E. I. Proynov,  R. M. Richard,  R. P. Steele,  E. J. Sundstrom,  
 H. L. Woodcock III,  P. M. Zimmerman,  D. Zuev,  B. Albrecht,  E. Alguire,  
 S. A. Baeppler,  D. Barton,  Z. Benda,  Y. A. Bernard,  E. J. Berquist,  
 K. B. Bravaya,  H. Burton,  D. Casanova,  Chun-Min Chang,  Yunqing Chen,  
 A. Chien,  K. D. Closser,  M. P. Coons,  S. Coriani,  S. Dasgupta,  
 A. L. Dempwolff,  M. Diedenhofen,  Hainam Do,  R. G. Edgar,  Po-Tung Fang,  
 S. Faraji,  S. Fatehi,  Qingguo Feng,  K. D. Fenk,  J. Fosso-Tande,  
 Qinghui Ge,  A. Ghysels,  G. Gidofalvi,  J. Gomes,  J. Gonthier,  A. Gunina,  
 D. Hait,  M. W. D. Hanson-Heine,  P. H. P. Harbach,  A. W. Hauser,  
 J. E. Herr,  E. G. Hohenstein,  Z. C. Holden,  Kerwin Hui,  B. C. Huynh,  
 T.-C. Jagau,  Hyunjun Ji,  B. Kaduk,  K. Khistyaev,  Jaehoon Kim,  
 P. Klunzinger,  K. Koh,  D. Kosenkov,  L. Koulias,  T. Kowalczyk,  
 C. M. Krauter,  A. Kunitsa,  Ka Un Lao,  A. Laurent,  K. V. Lawler,  
 Joonho Lee,  D. Lefrancois,  S. Lehtola,  D. S. Levine,  Yi-Pei Li,  
 You-Sheng Lin,  Fenglai Liu,  E. Livshits,  A. Luenser,  P. Manohar,  
 E. Mansoor,  S. F. Manzer,  Shan-Ping Mao,  Yuezhi Mao,  N. Mardirossian,  
 A. V. Marenich,  T. Markovich,  L. A. Martinez-Martinez,  S. A. Maurer,  
 N. J. Mayhall,  S. C. McKenzie,  J.-M. Mewes,  A. F. Morrison,  
 J. W. Mullinax,  K. Nanda,  T. S. Nguyen-Beck,  R. Olivares-Amaya,  
 J. A. Parkhill,  T. M. Perrine,  F. Plasser,  P. Pokhilko,  S. Prager,  
 A. Prociuk,  E. Ramos,  D. R. Rehn,  F. Rob,  M. Schneider,  N. Sergueev,  
 S. M. Sharada,  S. Sharma,  D. W. Small,  T. Stauch,  T. Stein,  
 Yu-Chuan Su,  A. J. W. Thom,  A. Tkatchenko,  T. Tsuchimochi,  N. M. Tubman,  
 L. Vogt,  M. L. Vidal,  O. Vydrov,  M. A. Watson,  J. Wenzel,  
 M. de Wergifosse,  T. A. Wesolowski,  A. White,  J. Witte,  A. Yamada,  
 Jun Yang,  K. Yao,  S. Yeganeh,  S. R. Yost,  Zhi-Qiang You,  A. Zech,  
 Igor Ying Zhang,  Xing Zhang,  Yan Zhao,  Ying Zhu,  B. R. Brooks,  
 G. K. L. Chan,  C. J. Cramer,  M. S. Gordon,  W. J. Hehre,  A. Klamt,  
 M. W. Schmidt,  C. D. Sherrill,  D. G. Truhlar,  A. Aspuru-Guzik,  R. Baer,  
 A. T. Bell,  N. A. Besley,  Jeng-Da Chai,  A. E. DePrince, III,  
 R. A. DiStasio Jr.,  A. Dreuw,  B. D. Dunietz,  T. R. Furlani,  
 Chao-Ping Hsu,  Yousung Jung,  Jing Kong,  D. S. Lambrecht,  WanZhen Liang,  
 C. Ochsenfeld,  V. A. Rassolov,  L. V. Slipchenko,  J. E. Subotnik,  
 T. Van Voorhis,  J. M. Herbert,  A. I. Krylov,  P. M. W. Gill,  M. Head-Gordon

 Contributors to earlier versions of Q-Chem not listed above: 
 R. D. Adamson,  B. Austin,  J. Baker,  G. J. O. Beran,  K. Brandhorst,  
 S. T. Brown,  E. F. C. Byrd,  A. K. Chakraborty,  C.-L. Cheng,  
 Siu Hung Chien,  D. M. Chipman,  D. L. Crittenden,  H. Dachsel,  
 R. J. Doerksen,  A. D. Dutoi,  L. Fusti-Molnar,  W. A. Goddard III,  
 A. Golubeva-Zadorozhnaya,  S. R. Gwaltney,  G. Hawkins,  A. Heyden,  
 S. Hirata,  G. Kedziora,  F. J. Keil,  C. Kelley,  Jihan Kim,  R. A. King,  
 R. Z. Khaliullin,  P. P. Korambath,  W. Kurlancheek,  A. M. Lee,  M. S. Lee,  
 S. V. Levchenko,  Ching Yeh Lin,  D. Liotard,  R. C. Lochan,  I. Lotan,  
 P. E. Maslen,  N. Nair,  D. P. O'Neill,  D. Neuhauser,  E. Neuscamman,  
 C. M. Oana,  R. Olson,  B. Peters,  R. Peverati,  P. A. Pieniazek,  
 Y. M. Rhee,  J. Ritchie,  M. A. Rohrdanz,  E. Rosta,  N. J. Russ,  
 H. F. Schaefer III,  N. E. Schultz,  N. Shenvi,  A. C. Simmonett,  A. Sodt,  
 D. Stuck,  K. S. Thanthiriwatte,  V. Vanovschi,  Tao Wang,  A. Warshel,  
 C. F. Williams,  Q. Wu,  X. Xu,  W. Zhang

 Please cite Q-Chem as follows:
 Y. Shao et al., Mol. Phys. 113, 184-215 (2015)
 DOI: 10.1080/00268976.2014.952696

 Q-Chem 5.1.1 for Intel X86 EM64T Linux

 Parts of Q-Chem use Armadillo 8.300.2 (Tropical Shenanigans).
 http://arma.sourceforge.net/

 Q-Chem begins on Thu Nov  1 14:22:58 2018  

Host: 
0

     Scratch files written to /scratch/taweetham/qchem39335//
The previous job contains 0 fragments, simply inherited here
Input Ideriv = 1
Curr. Ideriv = -1
Max.  Ideriv = 1


!!********************************************.
!!******************Warning*******************.
!!Desired Analytical derivatives not available.
!!Finite difference job might take a long time.
!!********************************************.
!!********************************************.


 2-order derivative to be evaluated numerically with 1-order analytical derivatives

Checking the input file for inconsistencies... 	...done.

--------------------------------------------------------------
User input:
--------------------------------------------------------------

$molecule
read
$end

$rem
   MEM_TOTAL	4000
   JOB_TYPE 	FREQUENCY
   BASIS 	6-311++G**
   METHOD	ccsd
   N_FROZEN_CORE      FC
$end


--------------------------------------------------------------
 ----------------------------------------------------------------
             Standard Nuclear Orientation (Angstroms)
    I     Atom           X                Y                Z
 ----------------------------------------------------------------
    1      Cl      1.5507795854     0.0000000000     0.4416668236
    2      N       0.6037769965     0.0000000000    -1.0726194287
    3      N      -0.6037769965     0.0000000000    -1.0726194287
    4      Cl     -1.5507795854     0.0000000000     0.4416668236
 ----------------------------------------------------------------
 Molecular Point Group                 C2v   NOp =  4
 Largest Abelian Subgroup              C2v   NOp =  4
 Nuclear Repulsion Energy =   189.1220097777 hartrees
 There are       24 alpha and       24 beta electrons
 Requested basis set is 6-311++G(d,p)
 There are 38 shells and 104 basis functions
 Total memory of 4000MB is distributed as follows: 
   QALLOC including MEM_STATIC uses 192MB
   MEM_STATIC is set to 192MB
   CCMAN JOB total memory use is  3808MB
 Warning: actual memory use might exceed 4000MB

 Total QAlloc Memory Limit    192 MB
 Mega-Array Size       188 MB
 MEM_STATIC part       192 MB

                       Distance Matrix (Angstroms)
             Cl(  1)   N (  2)   N (  3)
   N (  2)  1.786023
   N (  3)  2.633472  1.207554
   Cl(  4)  3.101559  2.633472  1.786023

 A cutoff of  1.0D-14 yielded    685 shell pairs
 There are      5422 function pairs (      5868 Cartesian)

 -------------------------------------------------------
 OpenMP Integral Computing Module                       
 Release: version 1.0, May 2013, Q-Chem Inc. Pittsburgh 
 -------------------------------------------------------
 Integral Job Info:
 Integral job number is                      11
 Integral operator is                         1
 short-range coefficients                     0
 long-range coefficients              100000000
 Omega coefficients                           0
 if combine SR and LR in K                    0
 Integral screening is                        0
 Integral computing path is                   2
 max size of driver memory is            800000
 size of driver memory is                593474
 size of scratch memory is              8114252
 max col of scratch BK array               1296
 max len of scratch array in speh3          155
 max len of scratch index in speh4           18
 max int batch size is                      520
 min int batch size is                       52
 fixed nKL is                                52
 max L of basis functions is                  2
 order of int derivative is                   0
 number of shells is                         38
 number of basis is                         108
 number of cartesian basis is               108
 number of contracted shell pairs           685
 number of primitive shell pairs           2098
 maxK2 (contraction) of shell pair           36
 max number of K2 of shell pair               1
 max number of CS2 of shell pair             68
 max number of PS2 of shell pair            204
 mem total for path MDJ                  513682
 -------------------------------------------------------
 Smallest overlap matrix eigenvalue = 1.49E-04
 Guess from superposition of atomic densities
 Warning:  Energy on first SCF cycle will be non-variational
 SAD guess density has 48.000000 electrons

 -----------------------------------------------------------------------
  General SCF calculation program by
  Eric Jon Sundstrom, Paul Horn, Yuezhi Mao, Dmitri Zuev, Alec White,
  David Stuck, Shaama M.S., Shane Yost, Joonho Lee, David Small,
  Daniel Levine, Susi Lehtola, Hugh Burton, Evgeny Epifanovsky
 -----------------------------------------------------------------------
 Hartree-Fock
 using 4 threads for integral computing
 -------------------------------------------------------
 OpenMP Integral computing Module                
 Release: version 2.0, May 2017, Q-Chem Inc. Pleasanton 
 -------------------------------------------------------
 A restricted SCF calculation will be
 performed using DIIS
 SCF converges when DIIS error is below 1.0e-08
 ---------------------------------------
  Cycle       Energy         DIIS error
 ---------------------------------------
    1   -1028.2871288722      4.96e-02  
    2   -1027.6824786101      8.55e-03  
    3   -1027.7413867783      6.58e-03  
    4   -1027.7971363225      7.94e-04  
    5   -1027.7996237040      3.54e-04  
    6   -1027.8001370122      9.39e-05  
    7   -1027.8001938913      2.07e-05  
    8   -1027.8001959830      5.41e-06  
    9   -1027.8001961520      1.60e-06  
   10   -1027.8001961676      5.45e-07  
   11   -1027.8001961697      1.55e-07  
   12   -1027.8001961699      3.96e-08  
   13   -1027.8001961698      6.28e-09  Convergence criterion met
 ---------------------------------------
 SCF time:   CPU 3.82s  wall 3.00s 
 SCF   energy in the final basis set =    -1027.8001961698
 Total energy in the final basis set =    -1027.8001961698


 ------------------------------------------------------------------------------

   CCMAN2: suite of methods based on coupled cluster
           and equation of motion theories.

   Components:
   * libvmm-1.3-trunk
     by Evgeny Epifanovsky, Ilya Kaliman.
   * libtensor-2.5-trunk
     by Evgeny Epifanovsky, Michael Wormit, Dmitry Zuev, Sam Manzer, 
        Ilya Kaliman.
   * libcc-2.5-trunk
     by Evgeny Epifanovsky, Arik Landau, Tomasz Kus, Kirill Khistyaev, 
        Dmitry Zuev, Prashant Manohar, Xintian Feng, Anna Krylov, 
        Matthew Goldey, Alec White, Thomas Jagau, Kaushik Nanda, 
        Anastasia Gunina, Alexander Kunitsa, Joonho Lee.

   CCMAN original authors:
   Anna I. Krylov, C. David Sherrill, Steven R. Gwaltney,
   Edward F. C. Byrd (2000)
   Sergey V. Levchenko, Lyudmila V. Slipchenko, Tao Wang,
   Ana-Maria C. Cristian (2003)
   Piotr A. Pieniazek, C. Melania Oana, Evgeny Epifanovsky (2007)
   Prashant Manohar (2009)

 ------------------------------------------------------------------------------


 Allocating and initializing 3808MB of RAM...
 Calculation will run on 4 cores.


 Alpha MOs, Restricted
 -- Occupied --                  
-104.90 -104.90  -15.75  -15.75  -10.62  -10.62   -8.09   -8.09
  1 A1    1 B1    2 A1    2 B1    3 B1    3 A1    4 B1    4 A1                 
 -8.084  -8.084  -8.083  -8.083  -1.469  -1.174  -1.129  -0.858
  1 A2    1 B2    5 B1    5 A1    6 A1    6 B1    7 A1    7 B1                 
 -0.713  -0.684  -0.651  -0.512  -0.506  -0.494  -0.473  -0.436
  8 A1    9 A1    2 B2    2 A2   10 A1    8 B1    3 B2    9 B1                 
 -- Virtual --                   
  0.027   0.066   0.094   0.097   0.111   0.113   0.118   0.142
 11 A1    3 A2   12 A1   10 B1   11 B1    4 B2   13 A1    4 A2                 
  0.148   0.188   0.194   0.202   0.211   0.240   0.249   0.274
 14 A1   12 B1   15 A1    5 B2   13 B1   14 B1   16 A1    5 A2                 
  0.314   0.325   0.391   0.543   0.546   0.556   0.562   0.584
 17 A1   15 B1   16 B1   18 A1   17 B1    6 B2   18 B1   19 A1                 
  0.605   0.659   0.782   0.889   0.937   0.958   1.003   1.013
  6 A2   19 B1   20 A1    7 B2    7 A2   21 A1   22 A1   20 B1                 
  1.083   1.103   1.107   1.114   1.132   1.133   1.162   1.227
 21 B1    8 B2    8 A2   23 A1    9 B2   22 B1   23 B1   24 A1                 
  1.235   1.253   1.314   1.345   1.412   1.589   1.887   1.971
  9 A2   25 A1   24 B1   26 A1   25 B1   26 B1   10 B2   27 A1                 
  2.014   2.255   2.363   2.455   2.572   2.592   2.610   2.636
 11 B2   28 A1   10 A2   27 B1   12 B2   28 B1   29 A1   11 A2                 
  2.712   2.870   2.875   3.028   3.259   3.371   4.093   4.158
 30 A1   31 A1   29 B1   12 A2   30 B1   31 B1   13 B2   32 A1                 
  4.355   4.438   4.498   5.222  10.201  10.374  26.576  26.645
 13 A2   32 B1   33 A1   33 B1   34 A1   34 B1   14 B2   14 A2                 
 26.645  26.736  27.095  27.125  36.531  37.093 219.031 219.225
 35 B1   35 A1   36 A1   36 B1   37 A1   37 B1   38 A1   38 B1                 

 Beta MOs, Restricted
 -- Occupied --                  
-104.90 -104.90  -15.75  -15.75  -10.62  -10.62   -8.09   -8.09
  1 A1    1 B1    2 A1    2 B1    3 B1    3 A1    4 B1    4 A1                 
 -8.084  -8.084  -8.083  -8.083  -1.469  -1.174  -1.129  -0.858
  1 A2    1 B2    5 B1    5 A1    6 A1    6 B1    7 A1    7 B1                 
 -0.713  -0.684  -0.651  -0.512  -0.506  -0.494  -0.473  -0.436
  8 A1    9 A1    2 B2    2 A2   10 A1    8 B1    3 B2    9 B1                 
 -- Virtual --                   
  0.027   0.066   0.094   0.097   0.111   0.113   0.118   0.142
 11 A1    3 A2   12 A1   10 B1   11 B1    4 B2   13 A1    4 A2                 
  0.148   0.188   0.194   0.202   0.211   0.240   0.249   0.274
 14 A1   12 B1   15 A1    5 B2   13 B1   14 B1   16 A1    5 A2                 
  0.314   0.325   0.391   0.543   0.546   0.556   0.562   0.584
 17 A1   15 B1   16 B1   18 A1   17 B1    6 B2   18 B1   19 A1                 
  0.605   0.659   0.782   0.889   0.937   0.958   1.003   1.013
  6 A2   19 B1   20 A1    7 B2    7 A2   21 A1   22 A1   20 B1                 
  1.083   1.103   1.107   1.114   1.132   1.133   1.162   1.227
 21 B1    8 B2    8 A2   23 A1    9 B2   22 B1   23 B1   24 A1                 
  1.235   1.253   1.314   1.345   1.412   1.589   1.887   1.971
  9 A2   25 A1   24 B1   26 A1   25 B1   26 B1   10 B2   27 A1                 
  2.014   2.255   2.363   2.455   2.572   2.592   2.610   2.636
 11 B2   28 A1   10 A2   27 B1   12 B2   28 B1   29 A1   11 A2                 
  2.712   2.870   2.875   3.028   3.259   3.371   4.093   4.158
 30 A1   31 A1   29 B1   12 A2   30 B1   31 B1   13 B2   32 A1                 
  4.355   4.438   4.498   5.222  10.201  10.374  26.576  26.645
 13 A2   32 B1   33 A1   33 B1   34 A1   34 B1   14 B2   14 A2                 
 26.645  26.736  27.095  27.125  36.531  37.093 219.031 219.225
 35 B1   35 A1   36 A1   36 B1   37 A1   37 B1   38 A1   38 B1                 

 Occupation and symmetry of molecular orbitals

 Point group: C2v (4 irreducible representations).

                           A1   A2   B1   B2    All 
 ----------------------------------------------------
 All molecular orbitals:
  - Alpha                  38   14   38   14    104 
  - Beta                   38   14   38   14    104 
 ----------------------------------------------------
 Alpha orbitals:
  - Frozen occupied        5    1    5    1     12  
  - Active occupied        5    1    4    2     12  
  - Active virtual         28   12   29   11    80  
  - Frozen virtual         0    0    0    0     0   
 ----------------------------------------------------
 Beta orbitals:
  - Frozen occupied        5    1    5    1     12  
  - Active occupied        5    1    4    2     12  
  - Active virtual         28   12   29   11    80  
  - Frozen virtual         0    0    0    0     0   
 ----------------------------------------------------

 Import integrals:   CPU 0.00 s  wall 0.00 s

 Import integrals:   CPU 17.49 s  wall 29.87 s

 MP2 amplitudes:   CPU 0.48 s  wall 0.75 s

Running a double precision version
           CCSD T amplitudes will be solved using DIIS.

           Start     Size      MaxIter   EConv     TConv     
           3         7         100       1.00e-07  1.00e-05  
 ------------------------------------------------------------------------------
           Energy (a.u.)   Ediff      Tdiff       Comment
 ------------------------------------------------------------------------------
         -1028.44021397                           
     1   -1028.43334105   6.87e-03   7.71e-01     
     2   -1028.45958853   2.62e-02   1.07e-01     
     3   -1028.45769234   1.90e-03   4.91e-02     
     4   -1028.46064845   2.96e-03   1.83e-02     Switched to DIIS steps.
     5   -1028.46185661   1.21e-03   1.33e-02     
     6   -1028.46196289   1.06e-04   3.00e-03     
     7   -1028.46199848   3.56e-05   1.90e-03     
     8   -1028.46201208   1.36e-05   6.05e-04     
     9   -1028.46201729   5.21e-06   3.20e-04     
    10   -1028.46201769   4.06e-07   7.56e-05     
    11   -1028.46201735   3.42e-07   4.13e-05     
    12   -1028.46201749   1.42e-07   2.06e-05     
    13   -1028.46201745   4.00e-08   9.08e-06     
 ------------------------------------------------------------------------------
         -1028.46201745                           CCSD T converged.

End of double precision
 SCF energy                 = -1027.80019617
 MP2 energy                 = -1028.44021397
 CCSD correlation energy     =    -0.66182128
 CCSD total energy           = -1028.46201745

 CCSD  T1^2 = 0.0182  T2^2 = 0.2629  Leading amplitudes:

 Amplitude    Orbitals with energies
  0.0425       2 (A2) A                  ->    3 (A2) A                   
              -0.5124                          0.0658                     
  0.0425       2 (A2) B                  ->    3 (A2) B                   
              -0.5124                          0.0658                     
 -0.0315       9 (B1) A                  ->    13 (B1) A                  
              -0.4365                          0.2105                     
 -0.0315       9 (B1) B                  ->    13 (B1) B                  
              -0.4365                          0.2105                     

 Amplitude    Orbitals with energies
 -0.0834       2 (B2) A      2 (B2) B    ->    3 (A2) A      3 (A2) B     
              -0.6511       -0.6511            0.0658        0.0658       
  0.0834       2 (B2) A      2 (B2) B    ->    3 (A2) B      3 (A2) A     
              -0.6511       -0.6511            0.0658        0.0658       
  0.0834       2 (B2) B      2 (B2) A    ->    3 (A2) A      3 (A2) B     
              -0.6511       -0.6511            0.0658        0.0658       
 -0.0834       2 (B2) B      2 (B2) A    ->    3 (A2) B      3 (A2) A     
              -0.6511       -0.6511            0.0658        0.0658       

 Computing CCSD intemediates for later calculations in double precision
 Finished.

Running a double precision version
           CCSD Lambda amplitudes will be solved using DIIS.
           Start     Size      MaxIter   EConv     LConv     
           3         7         100       1.00e-07  1.00e-05  
 ------------------------------------------------------------------------------
            Enorm      Ldiff       Comment
 ------------------------------------------------------------------------------
     1     5.62e-02   4.41e-02     
     2     1.37e-02   4.48e-03     
     3     5.82e-03   2.09e-03     
     4     3.71e-03   1.19e-03     Switched to DIIS steps.
     5     1.44e-03   7.42e-04     
     6     7.27e-04   3.19e-04     
     7     2.23e-04   1.08e-04     
     8     7.90e-05   4.56e-06     
     9     2.98e-05   1.16e-06     
    10     1.56e-05   5.52e-07     
    11     7.59e-06   2.62e-07     
    12     3.38e-06   1.82e-07     
    13     1.35e-06   3.22e-09     
    14     4.96e-07   6.56e-08     
    15     2.68e-07   3.31e-08     
    16     1.21e-07   1.44e-08     
    17     6.39e-08   1.08e-08     
 ------------------------------------------------------------------------------
                                   CCSD Lambda converged.

 Computing density matrices in double precision...
           Orbital response amplitudes will be solved using DIIS.
           Start     Size      MaxIter   EConv     LConv     
           3         7         100       1.00e-06  1.00e-06  
 ------------------------------------------------------------------------------
            Enorm      Ldiff       Comment
 ------------------------------------------------------------------------------
     1     8.37e-02   5.60e-03     
     2     6.39e-02   9.33e-03     
     3     7.50e-02   1.91e-02     
     4     7.35e-03   2.79e-02     Switched to DIIS steps.
     5     7.13e-04   3.15e-05     
     6     3.04e-04   1.15e-04     
     7     4.81e-05   4.39e-05     
     8     8.46e-06   9.92e-06     
     9     1.66e-06   8.26e-07     
    10     4.17e-07   7.88e-08     
 ------------------------------------------------------------------------------
                                   Orbital response converged.

 Computing density matrices... Done.
 CCSD calculation:   CPU 85.35 s  wall 27.93 s

Current path: /canmo/ccsd/grad/
/g1_bb_aa
/g1_bb_bb
/g1_o1o1
/g1_o1o2
/g1_o1v1
/g1_o2v1
/g1_v1v1
/g1p_bb_aa
/g1p_bb_bb
/g1s_bb_aa
/g1s_bb_bb
/g2_o1o1o1o1
/g2_o1o1o1v1
/g2_o1o1v1v1
/g2_o1v1o1v1
/g2_o1v1v1v1
/g2_v1v1v1v1
/w_bb_aa
/w_bb_bb
 Transferring MO TPDM to AO TPDM
 Transferring g2_o1o1o1o1
 Transferring g2_o1o1o1v1
 Transferring g2_o1o1v1v1
 Transferring g2_o1v1o1v1
 Transferring g2_o1v1v1v1
 Transferring g2_v1v1v1v1
 Adding separable TPDM
 Computing TPDM gradient
 --------------------------------------------------------
 2e gradient
  Atom          X               Y               Z
 --------------------------------------------------------
    1        -17.043005        0.000000      -11.445162  
    2        -12.749073        0.000000       11.445162  
    3         12.749073       -0.000000       11.445162  
    4         17.043005        0.000000      -11.445162  
 --------------------------------------------------------
 --------------------------------------------------------
 Final gradient
  Atom          X               Y               Z
 --------------------------------------------------------
    1        -17.043005        0.000000      -11.445162  
    2        -12.749073        0.000000       11.445162  
    3         12.749073       -0.000000       11.445162  
    4         17.043005        0.000000      -11.445162  
 --------------------------------------------------------
 Analytic gradient from two-electron contribution:   CPU 335.84 s  wall 161.29 s

 Total ccman2 time:   CPU 442.67 s  wall 228.79 s


 --------------------------------------------------------------
             Orbital Energies (a.u.) and Symmetries
 --------------------------------------------------------------

 Alpha MOs, Restricted
 -- Occupied --                  
-104.90  -15.75  -10.62   -8.09   -8.08   -8.08 -104.90  -15.75
  1 A1    2 A1    3 A1    4 A1    5 A1    1 A2    1 B1    2 B1                 
-10.619  -8.088  -8.083  -8.084  -1.469  -1.129  -0.713  -0.684
  3 B1    4 B1    5 B1    1 B2    6 A1    7 A1    8 A1    9 A1                 
 -0.506  -0.512  -1.174  -0.858  -0.494  -0.436  -0.651  -0.473
 10 A1    2 A2    6 B1    7 B1    8 B1    9 B1    2 B2    3 B2                 
 -- Virtual --                   
  0.027   0.094   0.118   0.148   0.194   0.249   0.314   0.543
 11 A1   12 A1   13 A1   14 A1   15 A1   16 A1   17 A1   18 A1                 
  0.584   0.782   0.958   1.003   1.114   1.227   1.253   1.345
 19 A1   20 A1   21 A1   22 A1   23 A1   24 A1   25 A1   26 A1                 
  1.971   2.255   2.610   2.712   2.870   4.158   4.498  10.201
 27 A1   28 A1   29 A1   30 A1   31 A1   32 A1   33 A1   34 A1                 
 26.736  27.095  36.531 219.031   0.066   0.142   0.274   0.605
 35 A1   36 A1   37 A1   38 A1    3 A2    4 A2    5 A2    6 A2                 
  0.937   1.107   1.235   2.363   2.636   3.028   4.355  26.645
  7 A2    8 A2    9 A2   10 A2   11 A2   12 A2   13 A2   14 A2                 
  0.097   0.111   0.188   0.211   0.240   0.325   0.391   0.546
 10 B1   11 B1   12 B1   13 B1   14 B1   15 B1   16 B1   17 B1                 
  0.562   0.659   1.013   1.083   1.133   1.162   1.314   1.412
 18 B1   19 B1   20 B1   21 B1   22 B1   23 B1   24 B1   25 B1                 
  1.589   2.455   2.592   2.875   3.259   3.371   4.438   5.222
 26 B1   27 B1   28 B1   29 B1   30 B1   31 B1   32 B1   33 B1                 
 10.374  26.645  27.125  37.093 219.225   0.113   0.202   0.556
 34 B1   35 B1   36 B1   37 B1   38 B1    4 B2    5 B2    6 B2                 
  0.889   1.103   1.132   1.887   2.014   2.572   4.093  26.576
  7 B2    8 B2    9 B2   10 B2   11 B2   12 B2   13 B2   14 B2                 

 Beta MOs, Restricted
 -- Occupied --                  
-104.90  -15.75  -10.62   -8.09   -8.08   -8.08 -104.90  -15.75
  1 A1    2 A1    3 A1    4 A1    5 A1    1 A2    1 B1    2 B1                 
-10.619  -8.088  -8.083  -8.084  -1.469  -1.129  -0.713  -0.684
  3 B1    4 B1    5 B1    1 B2    6 A1    7 A1    8 A1    9 A1                 
 -0.506  -0.512  -1.174  -0.858  -0.494  -0.436  -0.651  -0.473
 10 A1    2 A2    6 B1    7 B1    8 B1    9 B1    2 B2    3 B2                 
 -- Virtual --                   
  0.027   0.094   0.118   0.148   0.194   0.249   0.314   0.543
 11 A1   12 A1   13 A1   14 A1   15 A1   16 A1   17 A1   18 A1                 
  0.584   0.782   0.958   1.003   1.114   1.227   1.253   1.345
 19 A1   20 A1   21 A1   22 A1   23 A1   24 A1   25 A1   26 A1                 
  1.971   2.255   2.610   2.712   2.870   4.158   4.498  10.201
 27 A1   28 A1   29 A1   30 A1   31 A1   32 A1   33 A1   34 A1                 
 26.736  27.095  36.531 219.031   0.066   0.142   0.274   0.605
 35 A1   36 A1   37 A1   38 A1    3 A2    4 A2    5 A2    6 A2                 
  0.937   1.107   1.235   2.363   2.636   3.028   4.355  26.645
  7 A2    8 A2    9 A2   10 A2   11 A2   12 A2   13 A2   14 A2                 
  0.097   0.111   0.188   0.211   0.240   0.325   0.391   0.546
 10 B1   11 B1   12 B1   13 B1   14 B1   15 B1   16 B1   17 B1                 
  0.562   0.659   1.013   1.083   1.133   1.162   1.314   1.412
 18 B1   19 B1   20 B1   21 B1   22 B1   23 B1   24 B1   25 B1                 
  1.589   2.455   2.592   2.875   3.259   3.371   4.438   5.222
 26 B1   27 B1   28 B1   29 B1   30 B1   31 B1   32 B1   33 B1                 
 10.374  26.645  27.125  37.093 219.225   0.113   0.202   0.556
 34 B1   35 B1   36 B1   37 B1   38 B1    4 B2    5 B2    6 B2                 
  0.889   1.103   1.132   1.887   2.014   2.572   4.093  26.576
  7 B2    8 B2    9 B2   10 B2   11 B2   12 B2   13 B2   14 B2                 
 --------------------------------------------------------------

          Ground-State Mulliken Net Atomic Charges

     Atom                 Charge (a.u.)
  ----------------------------------------
      1 Cl                   -0.067582
      2 N                     0.067582
      3 N                     0.067582
      4 Cl                   -0.067582
  ----------------------------------------
  Sum of atomic charges =     0.000000

 -----------------------------------------------------------------
                    Cartesian Multipole Moments
 -----------------------------------------------------------------
    Charge (ESU x 10^10)
                 0.0000
    Dipole Moment (Debye)
         X       0.0000      Y      -0.0000      Z       0.8195
       Tot       0.8195
    Quadrupole Moments (Debye-Ang)
        XX     -36.9232     XY      -0.0000     YY     -36.0274
        XZ       0.0000     YZ       0.0000     ZZ     -37.3376
    Octopole Moments (Debye-Ang^2)
       XXX       0.0000    XXY      -0.0000    XYY       0.0000
       YYY      -0.0000    XXZ       6.5760    XYZ      -0.0000
       YYZ      -0.4091    XZZ       0.0000    YZZ      -0.0000
       ZZZ       8.8204
    Hexadecapole Moments (Debye-Ang^3)
      XXXX    -425.7887   XXXY      -0.0000   XXYY     -79.4566
      XYYY      -0.0000   YYYY     -39.0143   XXXZ       0.0000
      XXYZ       0.0000   XYYZ       0.0000   YYYZ       0.0000
      XXZZ     -89.2561   XYZZ      -0.0000   YYZZ     -30.5096
      XZZZ       0.0000   YZZZ       0.0000   ZZZZ    -149.6364
 -----------------------------------------------------------------
 DrvMan completing analytic gradient of the correlated energy
 Correlated dipole moment
            1
    1   0.0000000
    2  -0.0000000
    3   0.3224155
 Energy read as -1028.462017451
 Full Analytical Gradient: (in a.u., or Hartree/Bohr)
             1             2             3             4
    1    0.00002199    0.00012321   -0.00012321   -0.00002199
    2   -0.00000000    0.00000000    0.00000000   -0.00000000
    3    0.00001537   -0.00001537   -0.00001537    0.00001537
 Gradient time:  CPU 0.25 s  wall 1.83 s
 ######################################################
 ######################################################
 # Starting finite difference calculation for IDERIV  #
 Finite diff step size:  1.88973e-03 a.u.
 ----------------------------------------------------------------
             Standard Nuclear Orientation (Angstroms)
    I     Atom           X                Y                Z
 ----------------------------------------------------------------
    1      Cl      1.5517795854     0.0000000000     0.4416668236
    2      N       0.6037769965     0.0000000000    -1.0726194287
    3      N      -0.6037769965     0.0000000000    -1.0726194287
    4      Cl     -1.5507795854     0.0000000000     0.4416668236
 ----------------------------------------------------------------
 Nuclear Repulsion Energy =   189.0882217035 hartrees
 There are       24 alpha and       24 beta electrons

                       Distance Matrix (Angstroms)
             Cl(  1)   N (  2)   N (  3)
   N (  2)  1.786553
   N (  3)  2.634291  1.207554
   Cl(  4)  3.102559  2.633472  1.786023

 Requested basis set is 6-311++G(d,p)
 There are 38 shells and 104 basis functions
 A cutoff of  1.0D-14 yielded    685 shell pairs
 There are      5422 function pairs (      5868 Cartesian)
 Smallest overlap matrix eigenvalue = 1.49E-04
 Guess MOs from SCF MO coefficient file

 -----------------------------------------------------------------------
  General SCF calculation program by
  Eric Jon Sundstrom, Paul Horn, Yuezhi Mao, Dmitri Zuev, Alec White,
  David Stuck, Shaama M.S., Shane Yost, Joonho Lee, David Small,
  Daniel Levine, Susi Lehtola, Hugh Burton, Evgeny Epifanovsky
 -----------------------------------------------------------------------
 Hartree-Fock
 using 4 threads for integral computing
 -------------------------------------------------------
 OpenMP Integral computing Module                
 Release: version 2.0, May 2017, Q-Chem Inc. Pleasanton 
 -------------------------------------------------------
 A restricted SCF calculation will be
 performed using DIIS
 SCF converges when DIIS error is below 1.0e-08
 ---------------------------------------
  Cycle       Energy         DIIS error
 ---------------------------------------
    1   -1027.8001742441      9.37e-06  
    2   -1027.8001744165      3.21e-06  
    3   -1027.8001744415      2.01e-06  
    4   -1027.8001744505      7.32e-07  
    5   -1027.8001744534      3.32e-07  
    6   -1027.8001744540      1.38e-07  
    7   -1027.8001744541      4.35e-08  
    8   -1027.8001744541      1.41e-08  
    9   -1027.8001744541      4.13e-09  Convergence criterion met
 ---------------------------------------
 SCF time:   CPU 4.37s  wall 4.00s 
 SCF   energy in the final basis set =    -1027.8001744541
 Total energy in the final basis set =    -1027.8001744541


 ------------------------------------------------------------------------------

   CCMAN2: suite of methods based on coupled cluster
           and equation of motion theories.

   Components:
   * libvmm-1.3-trunk
     by Evgeny Epifanovsky, Ilya Kaliman.
   * libtensor-2.5-trunk
     by Evgeny Epifanovsky, Michael Wormit, Dmitry Zuev, Sam Manzer, 
        Ilya Kaliman.
   * libcc-2.5-trunk
     by Evgeny Epifanovsky, Arik Landau, Tomasz Kus, Kirill Khistyaev, 
        Dmitry Zuev, Prashant Manohar, Xintian Feng, Anna Krylov, 
        Matthew Goldey, Alec White, Thomas Jagau, Kaushik Nanda, 
        Anastasia Gunina, Alexander Kunitsa, Joonho Lee.

   CCMAN original authors:
   Anna I. Krylov, C. David Sherrill, Steven R. Gwaltney,
   Edward F. C. Byrd (2000)
   Sergey V. Levchenko, Lyudmila V. Slipchenko, Tao Wang,
   Ana-Maria C. Cristian (2003)
   Piotr A. Pieniazek, C. Melania Oana, Evgeny Epifanovsky (2007)
   Prashant Manohar (2009)

 ------------------------------------------------------------------------------


 Allocating and initializing 3808MB of RAM...
 Calculation will run on 4 cores.


 Alpha MOs, Restricted
 -- Occupied --                  
-104.90 -104.90  -15.75  -15.75  -10.62  -10.62   -8.09   -8.09
  1 A     2 A     3 A     4 A     5 A     6 A     7 A     8 A                  
 -8.084  -8.084  -8.084  -8.083  -1.469  -1.174  -1.129  -0.858
  9 A    10 A    11 A    12 A    13 A    14 A    15 A    16 A                  
 -0.712  -0.684  -0.651  -0.512  -0.505  -0.494  -0.473  -0.436
 17 A    18 A    19 A    20 A    21 A    22 A    23 A    24 A                  
 -- Virtual --                   
  0.027   0.066   0.094   0.096   0.111   0.113   0.118   0.142
 25 A    26 A    27 A    28 A    29 A    30 A    31 A    32 A                  
  0.148   0.188   0.194   0.202   0.210   0.240   0.249   0.274
 33 A    34 A    35 A    36 A    37 A    38 A    39 A    40 A                  
  0.314   0.325   0.391   0.543   0.546   0.556   0.562   0.584
 41 A    42 A    43 A    44 A    45 A    46 A    47 A    48 A                  
  0.605   0.659   0.782   0.889   0.937   0.958   1.003   1.013
 49 A    50 A    51 A    52 A    53 A    54 A    55 A    56 A                  
  1.083   1.103   1.107   1.114   1.133   1.133   1.162   1.227
 57 A    58 A    59 A    60 A    61 A    62 A    63 A    64 A                  
  1.235   1.253   1.314   1.345   1.412   1.589   1.887   1.971
 65 A    66 A    67 A    68 A    69 A    70 A    71 A    72 A                  
  2.014   2.255   2.363   2.454   2.572   2.592   2.609   2.636
 73 A    74 A    75 A    76 A    77 A    78 A    79 A    80 A                  
  2.712   2.870   2.874   3.028   3.259   3.371   4.093   4.157
 81 A    82 A    83 A    84 A    85 A    86 A    87 A    88 A                  
  4.355   4.438   4.497   5.222  10.201  10.374  26.576  26.645
 89 A    90 A    91 A    92 A    93 A    94 A    95 A    96 A                  
 26.645  26.736  27.095  27.125  36.531  37.093 219.031 219.225
 97 A    98 A    99 A   100 A   101 A   102 A   103 A   104 A                  

 Beta MOs, Restricted
 -- Occupied --                  
-104.90 -104.90  -15.75  -15.75  -10.62  -10.62   -8.09   -8.09
  1 A     2 A     3 A     4 A     5 A     6 A     7 A     8 A                  
 -8.084  -8.084  -8.084  -8.083  -1.469  -1.174  -1.129  -0.858
  9 A    10 A    11 A    12 A    13 A    14 A    15 A    16 A                  
 -0.712  -0.684  -0.651  -0.512  -0.505  -0.494  -0.473  -0.436
 17 A    18 A    19 A    20 A    21 A    22 A    23 A    24 A                  
 -- Virtual --                   
  0.027   0.066   0.094   0.096   0.111   0.113   0.118   0.142
 25 A    26 A    27 A    28 A    29 A    30 A    31 A    32 A                  
  0.148   0.188   0.194   0.202   0.210   0.240   0.249   0.274
 33 A    34 A    35 A    36 A    37 A    38 A    39 A    40 A                  
  0.314   0.325   0.391   0.543   0.546   0.556   0.562   0.584
 41 A    42 A    43 A    44 A    45 A    46 A    47 A    48 A                  
  0.605   0.659   0.782   0.889   0.937   0.958   1.003   1.013
 49 A    50 A    51 A    52 A    53 A    54 A    55 A    56 A                  
  1.083   1.103   1.107   1.114   1.133   1.133   1.162   1.227
 57 A    58 A    59 A    60 A    61 A    62 A    63 A    64 A                  
  1.235   1.253   1.314   1.345   1.412   1.589   1.887   1.971
 65 A    66 A    67 A    68 A    69 A    70 A    71 A    72 A                  
  2.014   2.255   2.363   2.454   2.572   2.592   2.609   2.636
 73 A    74 A    75 A    76 A    77 A    78 A    79 A    80 A                  
  2.712   2.870   2.874   3.028   3.259   3.371   4.093   4.157
 81 A    82 A    83 A    84 A    85 A    86 A    87 A    88 A                  
  4.355   4.438   4.497   5.222  10.201  10.374  26.576  26.645
 89 A    90 A    91 A    92 A    93 A    94 A    95 A    96 A                  
 26.645  26.736  27.095  27.125  36.531  37.093 219.031 219.225
 97 A    98 A    99 A   100 A   101 A   102 A   103 A   104 A                  

 Occupation and symmetry of molecular orbitals

 Point group: C1 (1 irreducible representation).

                           A     All 
 -------------------------------------
 All molecular orbitals:
  - Alpha                  104   104 
  - Beta                   104   104 
 -------------------------------------
 Alpha orbitals:
  - Frozen occupied        12    12  
  - Active occupied        12    12  
  - Active virtual         80    80  
  - Frozen virtual         0     0   
 -------------------------------------
 Beta orbitals:
  - Frozen occupied        12    12  
  - Active occupied        12    12  
  - Active virtual         80    80  
  - Frozen virtual         0     0   
 -------------------------------------

 Import integrals:   CPU 0.00 s  wall 0.00 s

 Import integrals:   CPU 18.61 s  wall 15.67 s

 MP2 amplitudes:   CPU 0.06 s  wall 0.28 s

Running a double precision version
           CCSD T amplitudes will be solved using DIIS.

           Start     Size      MaxIter   EConv     TConv     
           3         7         100       1.00e-07  1.00e-05  
 ------------------------------------------------------------------------------
           Energy (a.u.)   Ediff      Tdiff       Comment
 ------------------------------------------------------------------------------
         -1028.44021819                           
     1   -1028.43333195   6.89e-03   7.71e-01     
     2   -1028.45958909   2.63e-02   1.07e-01     
     3   -1028.45768967   1.90e-03   4.91e-02     
     4   -1028.46064740   2.96e-03   1.83e-02     Switched to DIIS steps.
     5   -1028.46185626   1.21e-03   1.33e-02     
     6   -1028.46196264   1.06e-04   3.01e-03     
     7   -1028.46199828   3.56e-05   1.90e-03     
     8   -1028.46201190   1.36e-05   6.05e-04     
     9   -1028.46201712   5.22e-06   3.21e-04     
    10   -1028.46201753   4.06e-07   7.57e-05     
    11   -1028.46201718   3.42e-07   4.14e-05     
    12   -1028.46201733   1.42e-07   2.07e-05     
    13   -1028.46201729   3.99e-08   9.10e-06     
 ------------------------------------------------------------------------------
         -1028.46201729                           CCSD T converged.

End of double precision
 SCF energy                 = -1027.80017445
 MP2 energy                 = -1028.44021819
 CCSD correlation energy     =    -0.66184283
 CCSD total energy           = -1028.46201729

 CCSD  T1^2 = 0.0182  T2^2 = 0.2629  Leading amplitudes:

 Amplitude    Orbitals with energies
  0.0425       20 (A) A                  ->    26 (A) A                   
              -0.5124                          0.0658                     
  0.0425       20 (A) B                  ->    26 (A) B                   
              -0.5124                          0.0658                     
 -0.0315       24 (A) A                  ->    37 (A) A                   
              -0.4365                          0.2105                     
 -0.0315       24 (A) B                  ->    37 (A) B                   
              -0.4365                          0.2105                     

 Amplitude    Orbitals with energies
 -0.0834       19 (A) A      19 (A) B    ->    26 (A) A      26 (A) B     
              -0.6511       -0.6511            0.0658        0.0658       
  0.0834       19 (A) A      19 (A) B    ->    26 (A) B      26 (A) A     
              -0.6511       -0.6511            0.0658        0.0658       
  0.0834       19 (A) B      19 (A) A    ->    26 (A) A      26 (A) B     
              -0.6511       -0.6511            0.0658        0.0658       
 -0.0834       19 (A) B      19 (A) A    ->    26 (A) B      26 (A) A     
              -0.6511       -0.6511            0.0658        0.0658       

 Computing CCSD intemediates for later calculations in double precision
 Finished.

Running a double precision version
           CCSD Lambda amplitudes will be solved using DIIS.
           Start     Size      MaxIter   EConv     LConv     
           3         7         100       1.00e-07  1.00e-05  
 ------------------------------------------------------------------------------
            Enorm      Ldiff       Comment
 ------------------------------------------------------------------------------
     1     5.62e-02   4.41e-02     
     2     1.37e-02   4.48e-03     
     3     5.82e-03   2.09e-03     
     4     3.71e-03   1.19e-03     Switched to DIIS steps.
     5     1.44e-03   7.42e-04     
     6     7.27e-04   3.20e-04     
     7     2.23e-04   1.08e-04     
     8     7.91e-05   4.59e-06     
     9     2.99e-05   1.15e-06     
    10     1.56e-05   5.51e-07     
    11     7.61e-06   2.64e-07     
    12     3.39e-06   1.83e-07     
    13     1.35e-06   2.93e-09     
    14     4.97e-07   6.58e-08     
    15     2.69e-07   3.32e-08     
    16     1.21e-07   1.44e-08     
    17     6.40e-08   1.08e-08     
 ------------------------------------------------------------------------------
                                   CCSD Lambda converged.

 Computing density matrices in double precision...
           Orbital response amplitudes will be solved using DIIS.
           Start     Size      MaxIter   EConv     LConv     
           3         7         100       1.00e-06  1.00e-06  
 ------------------------------------------------------------------------------
            Enorm      Ldiff       Comment
 ------------------------------------------------------------------------------
     1     8.37e-02   5.60e-03     
     2     6.39e-02   9.33e-03     
     3     7.50e-02   1.91e-02     
     4     7.36e-03   2.79e-02     Switched to DIIS steps.
     5     7.14e-04   3.13e-05     
     6     3.06e-04   1.16e-04     
     7     6.62e-05   4.39e-05     
     8     5.75e-05   9.09e-06     
     9     7.10e-06   1.32e-06     
    10     1.40e-06   3.58e-07     
    11     6.21e-07   1.12e-07     
 ------------------------------------------------------------------------------
                                   Orbital response converged.

 Computing density matrices... Done.
 CCSD calculation:   CPU 540.75 s  wall 191.16 s

Current path: /canmo/ccsd/grad/
/g1_bb_aa
/g1_bb_bb
/g1_o1o1
/g1_o1o2
/g1_o1v1
/g1_o2v1
/g1_v1v1
/g1p_bb_aa
/g1p_bb_bb
/g1s_bb_aa
/g1s_bb_bb
/g2_o1o1o1o1
/g2_o1o1o1v1
/g2_o1o1v1v1
/g2_o1v1o1v1
/g2_o1v1v1v1
/g2_v1v1v1v1
/w_bb_aa
/w_bb_bb
 Transferring MO TPDM to AO TPDM
 Transferring g2_o1o1o1o1
 Transferring g2_o1o1o1v1
 Transferring g2_o1o1v1v1
 Transferring g2_o1v1o1v1
 Transferring g2_o1v1v1v1
 Transferring g2_v1v1v1v1
 Adding separable TPDM
 Computing TPDM gradient
 --------------------------------------------------------
 2e gradient
  Atom          X               Y               Z
 --------------------------------------------------------
    1        -17.040690       -0.000000      -11.435160  
    2        -12.747001        0.000000       11.436974  
    3         12.748747       -0.000000       11.443390  
    4         17.038944        0.000000      -11.445204  
 --------------------------------------------------------
 --------------------------------------------------------
 Final gradient
  Atom          X               Y               Z
 --------------------------------------------------------
    1        -17.040690       -0.000000      -11.435160  
    2        -12.747001        0.000000       11.436974  
    3         12.748747       -0.000000       11.443390  
    4         17.038944        0.000000      -11.445204  
 --------------------------------------------------------
 Analytic gradient from two-electron contribution:   CPU 298.17 s  wall 177.06 s

 Total ccman2 time:   CPU 862.73 s  wall 392.65 s


 --------------------------------------------------------------

                    Orbital Energies (a.u.)
 --------------------------------------------------------------

 Alpha MOs
 -- Occupied --
*******-104.895 -15.751 -15.749 -10.619 -10.619  -8.088  -8.088
 -8.084  -8.084  -8.084  -8.083  -1.469  -1.174  -1.129  -0.858
 -0.712  -0.684  -0.651  -0.512  -0.505  -0.494  -0.473  -0.436
 -- Virtual --
  0.027   0.066   0.094   0.096   0.111   0.113   0.118   0.142
  0.148   0.188   0.194   0.202   0.210   0.240   0.249   0.274
  0.314   0.325   0.391   0.543   0.546   0.556   0.562   0.584
  0.605   0.659   0.782   0.889   0.937   0.958   1.003   1.013
  1.083   1.103   1.107   1.114   1.133   1.133   1.162   1.227
  1.235   1.253   1.314   1.345   1.412   1.589   1.887   1.971
  2.014   2.255   2.363   2.454   2.572   2.592   2.609   2.636
  2.712   2.870   2.874   3.028   3.259   3.371   4.093   4.157
  4.355   4.438   4.497   5.222  10.201  10.374  26.576  26.645
 26.645  26.736  27.095  27.125  36.531  37.093 219.031 219.225
 --------------------------------------------------------------

          Ground-State Mulliken Net Atomic Charges

     Atom                 Charge (a.u.)
  ----------------------------------------
      1 Cl                   -0.067740
      2 N                     0.067505
      3 N                     0.067773
      4 Cl                   -0.067538
  ----------------------------------------
  Sum of atomic charges =    -0.000000

 -----------------------------------------------------------------
                    Cartesian Multipole Moments
 -----------------------------------------------------------------
    Charge (ESU x 10^10)
                -0.0000
    Dipole Moment (Debye)
         X      -0.0022      Y      -0.0000      Z       0.8183
       Tot       0.8183
    Quadrupole Moments (Debye-Ang)
        XX     -36.9228     XY      -0.0000     YY     -36.0283
        XZ       0.0003     YZ       0.0000     ZZ     -37.3373
    Octopole Moments (Debye-Ang^2)
       XXX      -0.0419    XXY       0.0000    XYY      -0.0150
       YYY       0.0000    XXZ       6.5778    XYZ      -0.0000
       YYZ      -0.4095    XZZ      -0.0165    YZZ       0.0000
       ZZZ       8.8149
    Hexadecapole Moments (Debye-Ang^3)
      XXXX    -426.0109   XXXY      -0.0000   XXYY     -79.4983
      XYYY      -0.0000   YYYY     -39.0162   XXXZ      -0.0046
      XXYZ       0.0000   XYYZ      -0.0059   YYYZ       0.0000
      XXZZ     -89.2905   XYZZ       0.0000   YYZZ     -30.5098
      XZZZ      -0.0188   YZZZ       0.0000   ZZZZ    -149.6362
 -----------------------------------------------------------------
 DrvMan completing analytic gradient of the correlated energy
 Correlated dipole moment
            1
    1  -0.0008586
    2  -0.0000000
    3   0.3219381
 Energy read as -1028.462017286
 Full Analytical Gradient: (in a.u., or Hartree/Bohr)
             1             2             3             4
    1    0.00015845    0.00011170   -0.00023779   -0.00003237
    2   -0.00000000   -0.00000000    0.00000000   -0.00000000
    3    0.00009467   -0.00000362   -0.00010028    0.00000923
 Gradient time:  CPU 0.27 s  wall 1.85 s
 ----------------------------------------------------------------
             Standard Nuclear Orientation (Angstroms)
    I     Atom           X                Y                Z
 ----------------------------------------------------------------
    1      Cl      1.5497795854     0.0000000000     0.4416668236
    2      N       0.6037769965     0.0000000000    -1.0726194287
    3      N      -0.6037769965     0.0000000000    -1.0726194287
    4      Cl     -1.5507795854     0.0000000000     0.4416668236
 ----------------------------------------------------------------
 Nuclear Repulsion Energy =   189.1558098487 hartrees
 There are       24 alpha and       24 beta electrons

                       Distance Matrix (Angstroms)
             Cl(  1)   N (  2)   N (  3)
   N (  2)  1.785493
   N (  3)  2.632654  1.207554
   Cl(  4)  3.100559  2.633472  1.786023

 Requested basis set is 6-311++G(d,p)
 There are 38 shells and 104 basis functions
 A cutoff of  1.0D-14 yielded    685 shell pairs
 There are      5422 function pairs (      5868 Cartesian)
 Smallest overlap matrix eigenvalue = 1.49E-04
 Guess MOs from SCF MO coefficient file

 -----------------------------------------------------------------------
  General SCF calculation program by
  Eric Jon Sundstrom, Paul Horn, Yuezhi Mao, Dmitri Zuev, Alec White,
  David Stuck, Shaama M.S., Shane Yost, Joonho Lee, David Small,
  Daniel Levine, Susi Lehtola, Hugh Burton, Evgeny Epifanovsky
 -----------------------------------------------------------------------
 Hartree-Fock
 using 4 threads for integral computing
 -------------------------------------------------------
 OpenMP Integral computing Module                
 Release: version 2.0, May 2017, Q-Chem Inc. Pleasanton 
 -------------------------------------------------------
 A restricted SCF calculation will be
 performed using DIIS
 SCF converges when DIIS error is below 1.0e-08
 ---------------------------------------
  Cycle       Energy         DIIS error
 ---------------------------------------
    1   -1027.8002167436      1.87e-05  
    2   -1027.8002174339      6.43e-06  
    3   -1027.8002175336      4.02e-06  
    4   -1027.8002175699      1.46e-06  
    5   -1027.8002175811      6.63e-07  
    6   -1027.8002175837      2.75e-07  
    7   -1027.8002175841      8.70e-08  
    8   -1027.8002175841      2.82e-08  
    9   -1027.8002175841      8.25e-09  Convergence criterion met
 ---------------------------------------
 SCF time:   CPU 4.40s  wall 4.00s 
 SCF   energy in the final basis set =    -1027.8002175841
 Total energy in the final basis set =    -1027.8002175841


 ------------------------------------------------------------------------------

   CCMAN2: suite of methods based on coupled cluster
           and equation of motion theories.

   Components:
   * libvmm-1.3-trunk
     by Evgeny Epifanovsky, Ilya Kaliman.
   * libtensor-2.5-trunk
     by Evgeny Epifanovsky, Michael Wormit, Dmitry Zuev, Sam Manzer, 
        Ilya Kaliman.
   * libcc-2.5-trunk
     by Evgeny Epifanovsky, Arik Landau, Tomasz Kus, Kirill Khistyaev, 
        Dmitry Zuev, Prashant Manohar, Xintian Feng, Anna Krylov, 
        Matthew Goldey, Alec White, Thomas Jagau, Kaushik Nanda, 
        Anastasia Gunina, Alexander Kunitsa, Joonho Lee.

   CCMAN original authors:
   Anna I. Krylov, C. David Sherrill, Steven R. Gwaltney,
   Edward F. C. Byrd (2000)
   Sergey V. Levchenko, Lyudmila V. Slipchenko, Tao Wang,
   Ana-Maria C. Cristian (2003)
   Piotr A. Pieniazek, C. Melania Oana, Evgeny Epifanovsky (2007)
   Prashant Manohar (2009)

 ------------------------------------------------------------------------------


 Allocating and initializing 3808MB of RAM...
 Calculation will run on 4 cores.


 Alpha MOs, Restricted
 -- Occupied --                  
-104.90 -104.90  -15.75  -15.75  -10.62  -10.62   -8.09   -8.09
  1 A     2 A     3 A     4 A     5 A     6 A     7 A     8 A                  
 -8.084  -8.084  -8.084  -8.083  -1.469  -1.174  -1.129  -0.858
  9 A    10 A    11 A    12 A    13 A    14 A    15 A    16 A                  
 -0.713  -0.684  -0.651  -0.512  -0.506  -0.494  -0.473  -0.437
 17 A    18 A    19 A    20 A    21 A    22 A    23 A    24 A                  
 -- Virtual --                   
  0.028   0.066   0.094   0.097   0.111   0.113   0.118   0.142
 25 A    26 A    27 A    28 A    29 A    30 A    31 A    32 A                  
  0.148   0.188   0.194   0.202   0.211   0.240   0.249   0.274
 33 A    34 A    35 A    36 A    37 A    38 A    39 A    40 A                  
  0.314   0.325   0.391   0.543   0.546   0.556   0.562   0.584
 41 A    42 A    43 A    44 A    45 A    46 A    47 A    48 A                  
  0.605   0.659   0.781   0.889   0.937   0.958   1.003   1.013
 49 A    50 A    51 A    52 A    53 A    54 A    55 A    56 A                  
  1.083   1.103   1.107   1.114   1.132   1.133   1.162   1.227
 57 A    58 A    59 A    60 A    61 A    62 A    63 A    64 A                  
  1.235   1.253   1.314   1.345   1.412   1.589   1.887   1.971
 65 A    66 A    67 A    68 A    69 A    70 A    71 A    72 A                  
  2.014   2.255   2.363   2.455   2.572   2.592   2.610   2.636
 73 A    74 A    75 A    76 A    77 A    78 A    79 A    80 A                  
  2.712   2.870   2.875   3.028   3.259   3.371   4.093   4.158
 81 A    82 A    83 A    84 A    85 A    86 A    87 A    88 A                  
  4.356   4.439   4.498   5.222  10.201  10.374  26.576  26.645
 89 A    90 A    91 A    92 A    93 A    94 A    95 A    96 A                  
 26.645  26.737  27.095  27.125  36.531  37.093 219.031 219.225
 97 A    98 A    99 A   100 A   101 A   102 A   103 A   104 A                  

 Beta MOs, Restricted
 -- Occupied --                  
-104.90 -104.90  -15.75  -15.75  -10.62  -10.62   -8.09   -8.09
  1 A     2 A     3 A     4 A     5 A     6 A     7 A     8 A                  
 -8.084  -8.084  -8.084  -8.083  -1.469  -1.174  -1.129  -0.858
  9 A    10 A    11 A    12 A    13 A    14 A    15 A    16 A                  
 -0.713  -0.684  -0.651  -0.512  -0.506  -0.494  -0.473  -0.437
 17 A    18 A    19 A    20 A    21 A    22 A    23 A    24 A                  
 -- Virtual --                   
  0.028   0.066   0.094   0.097   0.111   0.113   0.118   0.142
 25 A    26 A    27 A    28 A    29 A    30 A    31 A    32 A                  
  0.148   0.188   0.194   0.202   0.211   0.240   0.249   0.274
 33 A    34 A    35 A    36 A    37 A    38 A    39 A    40 A                  
  0.314   0.325   0.391   0.543   0.546   0.556   0.562   0.584
 41 A    42 A    43 A    44 A    45 A    46 A    47 A    48 A                  
  0.605   0.659   0.781   0.889   0.937   0.958   1.003   1.013
 49 A    50 A    51 A    52 A    53 A    54 A    55 A    56 A                  
  1.083   1.103   1.107   1.114   1.132   1.133   1.162   1.227
 57 A    58 A    59 A    60 A    61 A    62 A    63 A    64 A                  
  1.235   1.253   1.314   1.345   1.412   1.589   1.887   1.971
 65 A    66 A    67 A    68 A    69 A    70 A    71 A    72 A                  
  2.014   2.255   2.363   2.455   2.572   2.592   2.610   2.636
 73 A    74 A    75 A    76 A    77 A    78 A    79 A    80 A                  
  2.712   2.870   2.875   3.028   3.259   3.371   4.093   4.158
 81 A    82 A    83 A    84 A    85 A    86 A    87 A    88 A                  
  4.356   4.439   4.498   5.222  10.201  10.374  26.576  26.645
 89 A    90 A    91 A    92 A    93 A    94 A    95 A    96 A                  
 26.645  26.737  27.095  27.125  36.531  37.093 219.031 219.225
 97 A    98 A    99 A   100 A   101 A   102 A   103 A   104 A                  

 Occupation and symmetry of molecular orbitals

 Point group: C1 (1 irreducible representation).

                           A     All 
 -------------------------------------
 All molecular orbitals:
  - Alpha                  104   104 
  - Beta                   104   104 
 -------------------------------------
 Alpha orbitals:
  - Frozen occupied        12    12  
  - Active occupied        12    12  
  - Active virtual         80    80  
  - Frozen virtual         0     0   
 -------------------------------------
 Beta orbitals:
  - Frozen occupied        12    12  
  - Active occupied        12    12  
  - Active virtual         80    80  
  - Frozen virtual         0     0   
 -------------------------------------

 Import integrals:   CPU 0.00 s  wall 0.00 s

 Import integrals:   CPU 18.69 s  wall 16.42 s

 MP2 amplitudes:   CPU 0.05 s  wall 0.22 s

Running a double precision version
           CCSD T amplitudes will be solved using DIIS.

           Start     Size      MaxIter   EConv     TConv     
           3         7         100       1.00e-07  1.00e-05  
 ------------------------------------------------------------------------------
           Energy (a.u.)   Ediff      Tdiff       Comment
 ------------------------------------------------------------------------------
         -1028.44020953                           
     1   -1028.43334989   6.86e-03   7.71e-01     
     2   -1028.45958774   2.62e-02   1.07e-01     
     3   -1028.45769476   1.89e-03   4.90e-02     
     4   -1028.46064926   2.95e-03   1.83e-02     Switched to DIIS steps.
     5   -1028.46185671   1.21e-03   1.33e-02     
     6   -1028.46196290   1.06e-04   3.00e-03     
     7   -1028.46199843   3.55e-05   1.90e-03     
     8   -1028.46201201   1.36e-05   6.04e-04     
     9   -1028.46201721   5.20e-06   3.20e-04     
    10   -1028.46201761   4.06e-07   7.55e-05     
    11   -1028.46201727   3.42e-07   4.12e-05     
    12   -1028.46201741   1.42e-07   2.06e-05     
    13   -1028.46201737   4.00e-08   9.06e-06     
 ------------------------------------------------------------------------------
         -1028.46201737                           CCSD T converged.

End of double precision
 SCF energy                 = -1027.80021758
 MP2 energy                 = -1028.44020953
 CCSD correlation energy     =    -0.66179979
 CCSD total energy           = -1028.46201737

 CCSD  T1^2 = 0.0181  T2^2 = 0.2629  Leading amplitudes:

 Amplitude    Orbitals with energies
 -0.0425       20 (A) A                  ->    26 (A) A                   
              -0.5124                          0.0658                     
 -0.0425       20 (A) B                  ->    26 (A) B                   
              -0.5124                          0.0658                     
 -0.0316       24 (A) A                  ->    37 (A) A                   
              -0.4365                          0.2106                     
 -0.0316       24 (A) B                  ->    37 (A) B                   
              -0.4365                          0.2106                     

 Amplitude    Orbitals with energies
 -0.0834       19 (A) A      19 (A) B    ->    26 (A) A      26 (A) B     
              -0.6512       -0.6512            0.0658        0.0658       
  0.0834       19 (A) A      19 (A) B    ->    26 (A) B      26 (A) A     
              -0.6512       -0.6512            0.0658        0.0658       
  0.0834       19 (A) B      19 (A) A    ->    26 (A) A      26 (A) B     
              -0.6512       -0.6512            0.0658        0.0658       
 -0.0834       19 (A) B      19 (A) A    ->    26 (A) B      26 (A) A     
              -0.6512       -0.6512            0.0658        0.0658       

 Computing CCSD intemediates for later calculations in double precision
 Finished.

Running a double precision version
           CCSD Lambda amplitudes will be solved using DIIS.
           Start     Size      MaxIter   EConv     LConv     
           3         7         100       1.00e-07  1.00e-05  
 ------------------------------------------------------------------------------
            Enorm      Ldiff       Comment
 ------------------------------------------------------------------------------
     1     5.61e-02   4.41e-02     
     2     1.37e-02   4.48e-03     
     3     5.82e-03   2.08e-03     
     4     3.70e-03   1.19e-03     Switched to DIIS steps.
     5     1.43e-03   7.41e-04     
     6     7.26e-04   3.19e-04     
     7     2.23e-04   1.08e-04     
     8     7.89e-05   4.53e-06     
     9     2.98e-05   1.16e-06     
    10     1.55e-05   5.53e-07     
    11     7.57e-06   2.60e-07     
    12     3.37e-06   1.81e-07     
    13     1.35e-06   3.50e-09     
    14     4.95e-07   6.54e-08     
    15     2.68e-07   3.31e-08     
    16     1.21e-07   1.43e-08     
    17     6.37e-08   1.08e-08     
 ------------------------------------------------------------------------------
                                   CCSD Lambda converged.

 Computing density matrices in double precision...
           Orbital response amplitudes will be solved using DIIS.
           Start     Size      MaxIter   EConv     LConv     
           3         7         100       1.00e-06  1.00e-06  
 ------------------------------------------------------------------------------
            Enorm      Ldiff       Comment
 ------------------------------------------------------------------------------
     1     8.37e-02   5.61e-03     
     2     6.39e-02   9.33e-03     
     3     7.50e-02   1.90e-02     
     4     7.35e-03   2.79e-02     Switched to DIIS steps.
     5     7.13e-04   3.17e-05     
     6     3.05e-04   1.15e-04     
     7     6.61e-05   4.38e-05     
     8     5.73e-05   9.07e-06     
     9     7.08e-06   1.32e-06     
    10     1.39e-06   3.56e-07     
    11     6.13e-07   1.11e-07     
 ------------------------------------------------------------------------------
                                   Orbital response converged.

 Computing density matrices... Done.
 CCSD calculation:   CPU 540.10 s  wall 194.15 s

Current path: /canmo/ccsd/grad/
/g1_bb_aa
/g1_bb_bb
/g1_o1o1
/g1_o1o2
/g1_o1v1
/g1_o2v1
/g1_v1v1
/g1p_bb_aa
/g1p_bb_bb
/g1s_bb_aa
/g1s_bb_bb
/g2_o1o1o1o1
/g2_o1o1o1v1
/g2_o1o1v1v1
/g2_o1v1o1v1
/g2_o1v1v1v1
/g2_v1v1v1v1
/w_bb_aa
/w_bb_bb
 Transferring MO TPDM to AO TPDM
 Transferring g2_o1o1o1o1
 Transferring g2_o1o1o1v1
 Transferring g2_o1o1v1v1
 Transferring g2_o1v1o1v1
 Transferring g2_o1v1v1v1
 Transferring g2_v1v1v1v1
 Adding separable TPDM
 Computing TPDM gradient
 --------------------------------------------------------
 2e gradient
  Atom          X               Y               Z
 --------------------------------------------------------
    1        -17.045308        0.000000      -11.455163  
    2        -12.751156       -0.000000       11.453349  
    3         12.749398        0.000000       11.446934  
    4         17.047066       -0.000000      -11.445120  
 --------------------------------------------------------
 --------------------------------------------------------
 Final gradient
  Atom          X               Y               Z
 --------------------------------------------------------
    1        -17.045308        0.000000      -11.455163  
    2        -12.751156       -0.000000       11.453349  
    3         12.749398        0.000000       11.446934  
    4         17.047066       -0.000000      -11.445120  
 --------------------------------------------------------
 Analytic gradient from two-electron contribution:   CPU 299.29 s  wall 178.08 s

 Total ccman2 time:   CPU 863.83 s  wall 397.93 s


 --------------------------------------------------------------

                    Orbital Energies (a.u.)
 --------------------------------------------------------------

 Alpha MOs
 -- Occupied --
*******-104.895 -15.751 -15.749 -10.619 -10.619  -8.088  -8.088
 -8.084  -8.084  -8.084  -8.083  -1.469  -1.174  -1.129  -0.858
 -0.713  -0.684  -0.651  -0.512  -0.506  -0.494  -0.473  -0.437
 -- Virtual --
  0.028   0.066   0.094   0.097   0.111   0.113   0.118   0.142
  0.148   0.188   0.194   0.202   0.211   0.240   0.249   0.274
  0.314   0.325   0.391   0.543   0.546   0.556   0.562   0.584
  0.605   0.659   0.781   0.889   0.937   0.958   1.003   1.013
  1.083   1.103   1.107   1.114   1.132   1.133   1.162   1.227
  1.235   1.253   1.314   1.345   1.412   1.589   1.887   1.971
  2.014   2.255   2.363   2.455   2.572   2.592   2.610   2.636
  2.712   2.870   2.875   3.028   3.259   3.371   4.093   4.158
  4.356   4.439   4.498   5.222  10.201  10.374  26.576  26.645
 26.645  26.737  27.095  27.125  36.531  37.093 219.031 219.225
 --------------------------------------------------------------

          Ground-State Mulliken Net Atomic Charges

     Atom                 Charge (a.u.)
  ----------------------------------------
      1 Cl                   -0.067424
      2 N                     0.067658
      3 N                     0.067391
      4 Cl                   -0.067625
  ----------------------------------------
  Sum of atomic charges =    -0.000000

 -----------------------------------------------------------------
                    Cartesian Multipole Moments
 -----------------------------------------------------------------
    Charge (ESU x 10^10)
                 0.0000
    Dipole Moment (Debye)
         X       0.0022      Y      -0.0000      Z       0.8207
       Tot       0.8207
    Quadrupole Moments (Debye-Ang)
        XX     -36.9237     XY       0.0000     YY     -36.0266
        XZ      -0.0003     YZ      -0.0000     ZZ     -37.3379
    Octopole Moments (Debye-Ang^2)
       XXX       0.0418    XXY      -0.0000    XYY       0.0150
       YYY      -0.0000    XXZ       6.5742    XYZ       0.0000
       YYZ      -0.4086    XZZ       0.0165    YZZ      -0.0000
       ZZZ       8.8259
    Hexadecapole Moments (Debye-Ang^3)
      XXXX    -425.5666   XXXY       0.0000   XXYY     -79.4148
      XYYY       0.0000   YYYY     -39.0125   XXXZ       0.0046
      XXYZ      -0.0000   XYYZ       0.0059   YYYZ      -0.0000
      XXZZ     -89.2217   XYZZ      -0.0000   YYZZ     -30.5094
      XZZZ       0.0187   YZZZ      -0.0000   ZZZZ    -149.6366
 -----------------------------------------------------------------
 DrvMan completing analytic gradient of the correlated energy
 Correlated dipole moment
            1
    1   0.0008566
    2  -0.0000000
    3   0.3228930
 Energy read as -1028.462017372
 Full Analytical Gradient: (in a.u., or Hartree/Bohr)
             1             2             3             4
    1   -0.00011488    0.00013510   -0.00000870   -0.00001152
    2   -0.00000000    0.00000000   -0.00000000    0.00000000
    3   -0.00006437   -0.00002686    0.00006972    0.00002151
 Gradient time:  CPU 0.26 s  wall 2.10 s
 ----------------------------------------------------------------
             Standard Nuclear Orientation (Angstroms)
    I     Atom           X                Y                Z
 ----------------------------------------------------------------
    1      Cl      1.5507795854     0.0010000000     0.4416668236
    2      N       0.6037769965     0.0000000000    -1.0726194287
    3      N      -0.6037769965     0.0000000000    -1.0726194287
    4      Cl     -1.5507795854     0.0000000000     0.4416668236
 ----------------------------------------------------------------
 Nuclear Repulsion Energy =   189.1219999643 hartrees
 There are       24 alpha and       24 beta electrons

                       Distance Matrix (Angstroms)
             Cl(  1)   N (  2)   N (  3)
   N (  2)  1.786023
   N (  3)  2.633473  1.207554
   Cl(  4)  3.101559  2.633472  1.786023

 Requested basis set is 6-311++G(d,p)
 There are 38 shells and 104 basis functions
 A cutoff of  1.0D-14 yielded    685 shell pairs
 There are      5422 function pairs (      5868 Cartesian)
 Smallest overlap matrix eigenvalue = 1.49E-04
 Guess MOs from SCF MO coefficient file

 -----------------------------------------------------------------------
  General SCF calculation program by
  Eric Jon Sundstrom, Paul Horn, Yuezhi Mao, Dmitri Zuev, Alec White,
  David Stuck, Shaama M.S., Shane Yost, Joonho Lee, David Small,
  Daniel Levine, Susi Lehtola, Hugh Burton, Evgeny Epifanovsky
 -----------------------------------------------------------------------
 Hartree-Fock
 using 4 threads for integral computing
 -------------------------------------------------------
 OpenMP Integral computing Module                
 Release: version 2.0, May 2017, Q-Chem Inc. Pleasanton 
 -------------------------------------------------------
 A restricted SCF calculation will be
 performed using DIIS
 SCF converges when DIIS error is below 1.0e-08
 ---------------------------------------
  Cycle       Energy         DIIS error
 ---------------------------------------
    1   -1027.8001957812      1.15e-05  
    2   -1027.8001960755      3.86e-06  
    3   -1027.8001961235      2.40e-06  
    4   -1027.8001961378      9.57e-07  
    5   -1027.8001961427      3.80e-07  
    6   -1027.8001961435      1.62e-07  
    7   -1027.8001961436      5.80e-08  
    8   -1027.8001961436      2.07e-08  
    9   -1027.8001961436      6.84e-09  Convergence criterion met
 ---------------------------------------
 SCF time:   CPU 4.33s  wall 5.00s 
 SCF   energy in the final basis set =    -1027.8001961436
 Total energy in the final basis set =    -1027.8001961436


 ------------------------------------------------------------------------------

   CCMAN2: suite of methods based on coupled cluster
           and equation of motion theories.

   Components:
   * libvmm-1.3-trunk
     by Evgeny Epifanovsky, Ilya Kaliman.
   * libtensor-2.5-trunk
     by Evgeny Epifanovsky, Michael Wormit, Dmitry Zuev, Sam Manzer, 
        Ilya Kaliman.
   * libcc-2.5-trunk
     by Evgeny Epifanovsky, Arik Landau, Tomasz Kus, Kirill Khistyaev, 
        Dmitry Zuev, Prashant Manohar, Xintian Feng, Anna Krylov, 
        Matthew Goldey, Alec White, Thomas Jagau, Kaushik Nanda, 
        Anastasia Gunina, Alexander Kunitsa, Joonho Lee.

   CCMAN original authors:
   Anna I. Krylov, C. David Sherrill, Steven R. Gwaltney,
   Edward F. C. Byrd (2000)
   Sergey V. Levchenko, Lyudmila V. Slipchenko, Tao Wang,
   Ana-Maria C. Cristian (2003)
   Piotr A. Pieniazek, C. Melania Oana, Evgeny Epifanovsky (2007)
   Prashant Manohar (2009)

 ------------------------------------------------------------------------------


 Allocating and initializing 3808MB of RAM...
 Calculation will run on 4 cores.


 Alpha MOs, Restricted
 -- Occupied --                  
-104.90 -104.90  -15.75  -15.75  -10.62  -10.62   -8.09   -8.09
  1 A     2 A     3 A     4 A     5 A     6 A     7 A     8 A                  
 -8.084  -8.084  -8.083  -8.083  -1.469  -1.174  -1.129  -0.858
  9 A    10 A    11 A    12 A    13 A    14 A    15 A    16 A                  
 -0.713  -0.684  -0.651  -0.512  -0.506  -0.494  -0.473  -0.436
 17 A    18 A    19 A    20 A    21 A    22 A    23 A    24 A                  
 -- Virtual --                   
  0.027   0.066   0.094   0.097   0.111   0.113   0.118   0.142
 25 A    26 A    27 A    28 A    29 A    30 A    31 A    32 A                  
  0.148   0.188   0.194   0.202   0.211   0.240   0.249   0.274
 33 A    34 A    35 A    36 A    37 A    38 A    39 A    40 A                  
  0.314   0.325   0.391   0.543   0.546   0.556   0.562   0.584
 41 A    42 A    43 A    44 A    45 A    46 A    47 A    48 A                  
  0.605   0.659   0.782   0.889   0.937   0.958   1.003   1.013
 49 A    50 A    51 A    52 A    53 A    54 A    55 A    56 A                  
  1.083   1.103   1.107   1.114   1.132   1.133   1.162   1.227
 57 A    58 A    59 A    60 A    61 A    62 A    63 A    64 A                  
  1.235   1.253   1.314   1.345   1.412   1.589   1.887   1.971
 65 A    66 A    67 A    68 A    69 A    70 A    71 A    72 A                  
  2.014   2.255   2.363   2.455   2.572   2.592   2.610   2.636
 73 A    74 A    75 A    76 A    77 A    78 A    79 A    80 A                  
  2.712   2.870   2.875   3.028   3.259   3.371   4.093   4.158
 81 A    82 A    83 A    84 A    85 A    86 A    87 A    88 A                  
  4.355   4.438   4.498   5.222  10.201  10.374  26.576  26.645
 89 A    90 A    91 A    92 A    93 A    94 A    95 A    96 A                  
 26.645  26.736  27.095  27.125  36.531  37.093 219.031 219.225
 97 A    98 A    99 A   100 A   101 A   102 A   103 A   104 A                  

 Beta MOs, Restricted
 -- Occupied --                  
-104.90 -104.90  -15.75  -15.75  -10.62  -10.62   -8.09   -8.09
  1 A     2 A     3 A     4 A     5 A     6 A     7 A     8 A                  
 -8.084  -8.084  -8.083  -8.083  -1.469  -1.174  -1.129  -0.858
  9 A    10 A    11 A    12 A    13 A    14 A    15 A    16 A                  
 -0.713  -0.684  -0.651  -0.512  -0.506  -0.494  -0.473  -0.436
 17 A    18 A    19 A    20 A    21 A    22 A    23 A    24 A                  
 -- Virtual --                   
  0.027   0.066   0.094   0.097   0.111   0.113   0.118   0.142
 25 A    26 A    27 A    28 A    29 A    30 A    31 A    32 A                  
  0.148   0.188   0.194   0.202   0.211   0.240   0.249   0.274
 33 A    34 A    35 A    36 A    37 A    38 A    39 A    40 A                  
  0.314   0.325   0.391   0.543   0.546   0.556   0.562   0.584
 41 A    42 A    43 A    44 A    45 A    46 A    47 A    48 A                  
  0.605   0.659   0.782   0.889   0.937   0.958   1.003   1.013
 49 A    50 A    51 A    52 A    53 A    54 A    55 A    56 A                  
  1.083   1.103   1.107   1.114   1.132   1.133   1.162   1.227
 57 A    58 A    59 A    60 A    61 A    62 A    63 A    64 A                  
  1.235   1.253   1.314   1.345   1.412   1.589   1.887   1.971
 65 A    66 A    67 A    68 A    69 A    70 A    71 A    72 A                  
  2.014   2.255   2.363   2.455   2.572   2.592   2.610   2.636
 73 A    74 A    75 A    76 A    77 A    78 A    79 A    80 A                  
  2.712   2.870   2.875   3.028   3.259   3.371   4.093   4.158
 81 A    82 A    83 A    84 A    85 A    86 A    87 A    88 A                  
  4.355   4.438   4.498   5.222  10.201  10.374  26.576  26.645
 89 A    90 A    91 A    92 A    93 A    94 A    95 A    96 A                  
 26.645  26.736  27.095  27.125  36.531  37.093 219.031 219.225
 97 A    98 A    99 A   100 A   101 A   102 A   103 A   104 A                  

 Occupation and symmetry of molecular orbitals

 Point group: C1 (1 irreducible representation).

                           A     All 
 -------------------------------------
 All molecular orbitals:
  - Alpha                  104   104 
  - Beta                   104   104 
 -------------------------------------
 Alpha orbitals:
  - Frozen occupied        12    12  
  - Active occupied        12    12  
  - Active virtual         80    80  
  - Frozen virtual         0     0   
 -------------------------------------
 Beta orbitals:
  - Frozen occupied        12    12  
  - Active occupied        12    12  
  - Active virtual         80    80  
  - Frozen virtual         0     0   
 -------------------------------------

 Import integrals:   CPU 0.00 s  wall 0.00 s

 Import integrals:   CPU 18.45 s  wall 18.11 s

 MP2 amplitudes:   CPU 0.06 s  wall 0.21 s

Running a double precision version
           CCSD T amplitudes will be solved using DIIS.

           Start     Size      MaxIter   EConv     TConv     
           3         7         100       1.00e-07  1.00e-05  
 ------------------------------------------------------------------------------
           Energy (a.u.)   Ediff      Tdiff       Comment
 ------------------------------------------------------------------------------
         -1028.44021396                           
     1   -1028.43334104   6.87e-03   7.71e-01     
     2   -1028.45958852   2.62e-02   1.07e-01     
     3   -1028.45769232   1.90e-03   4.91e-02     
     4   -1028.46064844   2.96e-03   1.83e-02     Switched to DIIS steps.
     5   -1028.46185660   1.21e-03   1.33e-02     
     6   -1028.46196288   1.06e-04   3.00e-03     
     7   -1028.46199846   3.56e-05   1.90e-03     
     8   -1028.46201207   1.36e-05   6.05e-04     
     9   -1028.46201727   5.21e-06   3.20e-04     
    10   -1028.46201768   4.06e-07   7.56e-05     
    11   -1028.46201734   3.42e-07   4.13e-05     
    12   -1028.46201748   1.42e-07   2.06e-05     
    13   -1028.46201744   4.00e-08   9.08e-06     
 ------------------------------------------------------------------------------
         -1028.46201744                           CCSD T converged.

End of double precision
 SCF energy                 = -1027.80019614
 MP2 energy                 = -1028.44021396
 CCSD correlation energy     =    -0.66182130
 CCSD total energy           = -1028.46201744

 CCSD  T1^2 = 0.0182  T2^2 = 0.2629  Leading amplitudes:

 Amplitude    Orbitals with energies
  0.0425       20 (A) A                  ->    26 (A) A                   
              -0.5124                          0.0658                     
  0.0425       20 (A) B                  ->    26 (A) B                   
              -0.5124                          0.0658                     
 -0.0315       24 (A) A                  ->    37 (A) A                   
              -0.4365                          0.2105                     
 -0.0315       24 (A) B                  ->    37 (A) B                   
              -0.4365                          0.2105                     

 Amplitude    Orbitals with energies
 -0.0834       19 (A) A      19 (A) B    ->    26 (A) A      26 (A) B     
              -0.6511       -0.6511            0.0658        0.0658       
  0.0834       19 (A) A      19 (A) B    ->    26 (A) B      26 (A) A     
              -0.6511       -0.6511            0.0658        0.0658       
  0.0834       19 (A) B      19 (A) A    ->    26 (A) A      26 (A) B     
              -0.6511       -0.6511            0.0658        0.0658       
 -0.0834       19 (A) B      19 (A) A    ->    26 (A) B      26 (A) A     
              -0.6511       -0.6511            0.0658        0.0658       

 Computing CCSD intemediates for later calculations in double precision
 Finished.

Running a double precision version
           CCSD Lambda amplitudes will be solved using DIIS.
           Start     Size      MaxIter   EConv     LConv     
           3         7         100       1.00e-07  1.00e-05  
 ------------------------------------------------------------------------------
            Enorm      Ldiff       Comment
 ------------------------------------------------------------------------------
     1     5.62e-02   4.41e-02     
     2     1.37e-02   4.48e-03     
     3     5.82e-03   2.09e-03     
     4     3.71e-03   1.19e-03     Switched to DIIS steps.
     5     1.44e-03   7.42e-04     
     6     7.27e-04   3.19e-04     
     7     2.23e-04   1.08e-04     
     8     7.90e-05   4.56e-06     
     9     2.98e-05   1.16e-06     
    10     1.56e-05   5.52e-07     
    11     7.59e-06   2.62e-07     
    12     3.38e-06   1.82e-07     
    13     1.35e-06   3.22e-09     
    14     4.96e-07   6.56e-08     
    15     2.68e-07   3.31e-08     
    16     1.21e-07   1.44e-08     
    17     6.39e-08   1.08e-08     
 ------------------------------------------------------------------------------
                                   CCSD Lambda converged.

 Computing density matrices in double precision...
           Orbital response amplitudes will be solved using DIIS.
           Start     Size      MaxIter   EConv     LConv     
           3         7         100       1.00e-06  1.00e-06  
 ------------------------------------------------------------------------------
            Enorm      Ldiff       Comment
 ------------------------------------------------------------------------------
     1     8.37e-02   5.60e-03     
     2     6.39e-02   9.33e-03     
     3     7.50e-02   1.91e-02     
     4     7.35e-03   2.79e-02     Switched to DIIS steps.
     5     7.13e-04   3.15e-05     
     6     3.04e-04   1.15e-04     
     7     4.81e-05   4.39e-05     
     8     8.46e-06   9.92e-06     
     9     1.67e-06   8.26e-07     
    10     4.56e-07   7.87e-08     
 ------------------------------------------------------------------------------
                                   Orbital response converged.

 Computing density matrices... Done.
 CCSD calculation:   CPU 539.03 s  wall 186.90 s

Current path: /canmo/ccsd/grad/
/g1_bb_aa
/g1_bb_bb
/g1_o1o1
/g1_o1o2
/g1_o1v1
/g1_o2v1
/g1_v1v1
/g1p_bb_aa
/g1p_bb_bb
/g1s_bb_aa
/g1s_bb_bb
/g2_o1o1o1o1
/g2_o1o1o1v1
/g2_o1o1v1v1
/g2_o1v1o1v1
/g2_o1v1v1v1
/g2_v1v1v1v1
/w_bb_aa
/w_bb_bb
 Transferring MO TPDM to AO TPDM
 Transferring g2_o1o1o1o1
 Transferring g2_o1o1o1v1
 Transferring g2_o1o1v1v1
 Transferring g2_o1v1o1v1
 Transferring g2_o1v1v1v1
 Transferring g2_v1v1v1v1
 Adding separable TPDM
 Computing TPDM gradient
 --------------------------------------------------------
 2e gradient
  Atom          X               Y               Z
 --------------------------------------------------------
    1        -17.043002       -0.010007      -11.445157  
    2        -12.749075        0.004711       11.445158  
    3         12.749073        0.002846       11.445160  
    4         17.043004        0.002451      -11.445161  
 --------------------------------------------------------
 --------------------------------------------------------
 Final gradient
  Atom          X               Y               Z
 --------------------------------------------------------
    1        -17.043002       -0.010007      -11.445157  
    2        -12.749075        0.004711       11.445158  
    3         12.749073        0.002846       11.445160  
    4         17.043004        0.002451      -11.445161  
 --------------------------------------------------------
 Analytic gradient from two-electron contribution:   CPU 298.09 s  wall 159.34 s

 Total ccman2 time:   CPU 860.81 s  wall 377.08 s


 --------------------------------------------------------------

                    Orbital Energies (a.u.)
 --------------------------------------------------------------

 Alpha MOs
 -- Occupied --
*******-104.895 -15.751 -15.749 -10.619 -10.619  -8.088  -8.088
 -8.084  -8.084  -8.083  -8.083  -1.469  -1.174  -1.129  -0.858
 -0.713  -0.684  -0.651  -0.512  -0.506  -0.494  -0.473  -0.436
 -- Virtual --
  0.027   0.066   0.094   0.097   0.111   0.113   0.118   0.142
  0.148   0.188   0.194   0.202   0.211   0.240   0.249   0.274
  0.314   0.325   0.391   0.543   0.546   0.556   0.562   0.584
  0.605   0.659   0.782   0.889   0.937   0.958   1.003   1.013
  1.083   1.103   1.107   1.114   1.132   1.133   1.162   1.227
  1.235   1.253   1.314   1.345   1.412   1.589   1.887   1.971
  2.014   2.255   2.363   2.455   2.572   2.592   2.610   2.636
  2.712   2.870   2.875   3.028   3.259   3.371   4.093   4.158
  4.355   4.438   4.498   5.222  10.201  10.374  26.576  26.645
 26.645  26.736  27.095  27.125  36.531  37.093 219.031 219.225
 --------------------------------------------------------------

          Ground-State Mulliken Net Atomic Charges

     Atom                 Charge (a.u.)
  ----------------------------------------
      1 Cl                   -0.067582
      2 N                     0.067582
      3 N                     0.067582
      4 Cl                   -0.067582
  ----------------------------------------
  Sum of atomic charges =    -0.000000

 -----------------------------------------------------------------
                    Cartesian Multipole Moments
 -----------------------------------------------------------------
    Charge (ESU x 10^10)
                -0.0000
    Dipole Moment (Debye)
         X      -0.0000      Y       0.0003      Z       0.8195
       Tot       0.8195
    Quadrupole Moments (Debye-Ang)
        XX     -36.9232     XY       0.0004     YY     -36.0274
        XZ       0.0000     YZ      -0.0001     ZZ     -37.3376
    Octopole Moments (Debye-Ang^2)
       XXX      -0.0000    XXY      -0.0109    XYY       0.0000
       YYY      -0.0387    XXZ       6.5760    XYZ       0.0027
       YYZ      -0.4091    XZZ      -0.0000    YZZ      -0.0100
       ZZZ       8.8204
    Hexadecapole Moments (Debye-Ang^3)
      XXXX    -425.7887   XXXY      -0.0527   XXYY     -79.4566
      XYYY      -0.0601   YYYY     -39.0144   XXXZ       0.0000
      XXYZ      -0.0009   XYYZ       0.0000   YYYZ      -0.0178
      XXZZ     -89.2561   XYZZ      -0.0153   YYZZ     -30.5096
      XZZZ       0.0000   YZZZ      -0.0161   ZZZZ    -149.6364
 -----------------------------------------------------------------
 DrvMan completing analytic gradient of the correlated energy
 Correlated dipole moment
            1
    1  -0.0000005
    2   0.0001064
    3   0.3224153
 Energy read as -1028.462017440
 Full Analytical Gradient: (in a.u., or Hartree/Bohr)
             1             2             3             4
    1    0.00002201    0.00012324   -0.00012328   -0.00002197
    2    0.00001507   -0.00003870    0.00003869   -0.00001506
    3    0.00001540   -0.00001539   -0.00001536    0.00001535
 Gradient time:  CPU 0.28 s  wall 1.78 s
 ----------------------------------------------------------------
             Standard Nuclear Orientation (Angstroms)
    I     Atom           X                Y                Z
 ----------------------------------------------------------------
    1      Cl      1.5507795854     0.0000000000     0.4426668236
    2      N       0.6037769965     0.0000000000    -1.0726194287
    3      N      -0.6037769965     0.0000000000    -1.0726194287
    4      Cl     -1.5507795854     0.0000000000     0.4416668236
 ----------------------------------------------------------------
 Nuclear Repulsion Energy =   189.1000547203 hartrees
 There are       24 alpha and       24 beta electrons

                       Distance Matrix (Angstroms)
             Cl(  1)   N (  2)   N (  3)
   N (  2)  1.786871
   N (  3)  2.634048  1.207554
   Cl(  4)  3.101559  2.633472  1.786023

 Requested basis set is 6-311++G(d,p)
 There are 38 shells and 104 basis functions
 A cutoff of  1.0D-14 yielded    685 shell pairs
 There are      5422 function pairs (      5868 Cartesian)
 Smallest overlap matrix eigenvalue = 1.49E-04
 Guess MOs from SCF MO coefficient file

 -----------------------------------------------------------------------
  General SCF calculation program by
  Eric Jon Sundstrom, Paul Horn, Yuezhi Mao, Dmitri Zuev, Alec White,
  David Stuck, Shaama M.S., Shane Yost, Joonho Lee, David Small,
  Daniel Levine, Susi Lehtola, Hugh Burton, Evgeny Epifanovsky
 -----------------------------------------------------------------------
 Hartree-Fock
 using 4 threads for integral computing
 -------------------------------------------------------
 OpenMP Integral computing Module                
 Release: version 2.0, May 2017, Q-Chem Inc. Pleasanton 
 -------------------------------------------------------
 A restricted SCF calculation will be
 performed using DIIS
 SCF converges when DIIS error is below 1.0e-08
 ---------------------------------------
  Cycle       Energy         DIIS error
 ---------------------------------------
    1   -1027.8001675546      1.42e-05  
    2   -1027.8001679718      4.71e-06  
    3   -1027.8001680329      3.15e-06  
    4   -1027.8001680526      1.05e-06  
    5   -1027.8001680581      4.06e-07  
    6   -1027.8001680590      1.84e-07  
    7   -1027.8001680591      6.27e-08  
    8   -1027.8001680591      2.44e-08  
    9   -1027.8001680591      7.24e-09  Convergence criterion met
 ---------------------------------------
 SCF time:   CPU 4.40s  wall 4.00s 
 SCF   energy in the final basis set =    -1027.8001680591
 Total energy in the final basis set =    -1027.8001680591


 ------------------------------------------------------------------------------

   CCMAN2: suite of methods based on coupled cluster
           and equation of motion theories.

   Components:
   * libvmm-1.3-trunk
     by Evgeny Epifanovsky, Ilya Kaliman.
   * libtensor-2.5-trunk
     by Evgeny Epifanovsky, Michael Wormit, Dmitry Zuev, Sam Manzer, 
        Ilya Kaliman.
   * libcc-2.5-trunk
     by Evgeny Epifanovsky, Arik Landau, Tomasz Kus, Kirill Khistyaev, 
        Dmitry Zuev, Prashant Manohar, Xintian Feng, Anna Krylov, 
        Matthew Goldey, Alec White, Thomas Jagau, Kaushik Nanda, 
        Anastasia Gunina, Alexander Kunitsa, Joonho Lee.

   CCMAN original authors:
   Anna I. Krylov, C. David Sherrill, Steven R. Gwaltney,
   Edward F. C. Byrd (2000)
   Sergey V. Levchenko, Lyudmila V. Slipchenko, Tao Wang,
   Ana-Maria C. Cristian (2003)
   Piotr A. Pieniazek, C. Melania Oana, Evgeny Epifanovsky (2007)
   Prashant Manohar (2009)

 ------------------------------------------------------------------------------


 Allocating and initializing 3808MB of RAM...
 Calculation will run on 4 cores.


 Alpha MOs, Restricted
 -- Occupied --                  
-104.90 -104.90  -15.75  -15.75  -10.62  -10.62   -8.09   -8.09
  1 A     2 A     3 A     4 A     5 A     6 A     7 A     8 A                  
 -8.084  -8.084  -8.083  -8.083  -1.469  -1.174  -1.129  -0.858
  9 A    10 A    11 A    12 A    13 A    14 A    15 A    16 A                  
 -0.712  -0.684  -0.651  -0.512  -0.506  -0.494  -0.473  -0.437
 17 A    18 A    19 A    20 A    21 A    22 A    23 A    24 A                  
 -- Virtual --                   
  0.027   0.066   0.094   0.097   0.111   0.113   0.118   0.142
 25 A    26 A    27 A    28 A    29 A    30 A    31 A    32 A                  
  0.148   0.188   0.194   0.202   0.210   0.240   0.249   0.274
 33 A    34 A    35 A    36 A    37 A    38 A    39 A    40 A                  
  0.314   0.325   0.391   0.543   0.546   0.556   0.562   0.584
 41 A    42 A    43 A    44 A    45 A    46 A    47 A    48 A                  
  0.605   0.659   0.782   0.889   0.937   0.958   1.003   1.013
 49 A    50 A    51 A    52 A    53 A    54 A    55 A    56 A                  
  1.083   1.103   1.107   1.114   1.133   1.133   1.162   1.226
 57 A    58 A    59 A    60 A    61 A    62 A    63 A    64 A                  
  1.235   1.253   1.314   1.345   1.412   1.589   1.887   1.971
 65 A    66 A    67 A    68 A    69 A    70 A    71 A    72 A                  
  2.014   2.255   2.363   2.454   2.572   2.592   2.610   2.636
 73 A    74 A    75 A    76 A    77 A    78 A    79 A    80 A                  
  2.712   2.870   2.875   3.028   3.258   3.371   4.093   4.157
 81 A    82 A    83 A    84 A    85 A    86 A    87 A    88 A                  
  4.355   4.438   4.497   5.222  10.201  10.374  26.576  26.645
 89 A    90 A    91 A    92 A    93 A    94 A    95 A    96 A                  
 26.645  26.737  27.095  27.125  36.531  37.093 219.031 219.225
 97 A    98 A    99 A   100 A   101 A   102 A   103 A   104 A                  

 Beta MOs, Restricted
 -- Occupied --                  
-104.90 -104.90  -15.75  -15.75  -10.62  -10.62   -8.09   -8.09
  1 A     2 A     3 A     4 A     5 A     6 A     7 A     8 A                  
 -8.084  -8.084  -8.083  -8.083  -1.469  -1.174  -1.129  -0.858
  9 A    10 A    11 A    12 A    13 A    14 A    15 A    16 A                  
 -0.712  -0.684  -0.651  -0.512  -0.506  -0.494  -0.473  -0.437
 17 A    18 A    19 A    20 A    21 A    22 A    23 A    24 A                  
 -- Virtual --                   
  0.027   0.066   0.094   0.097   0.111   0.113   0.118   0.142
 25 A    26 A    27 A    28 A    29 A    30 A    31 A    32 A                  
  0.148   0.188   0.194   0.202   0.210   0.240   0.249   0.274
 33 A    34 A    35 A    36 A    37 A    38 A    39 A    40 A                  
  0.314   0.325   0.391   0.543   0.546   0.556   0.562   0.584
 41 A    42 A    43 A    44 A    45 A    46 A    47 A    48 A                  
  0.605   0.659   0.782   0.889   0.937   0.958   1.003   1.013
 49 A    50 A    51 A    52 A    53 A    54 A    55 A    56 A                  
  1.083   1.103   1.107   1.114   1.133   1.133   1.162   1.226
 57 A    58 A    59 A    60 A    61 A    62 A    63 A    64 A                  
  1.235   1.253   1.314   1.345   1.412   1.589   1.887   1.971
 65 A    66 A    67 A    68 A    69 A    70 A    71 A    72 A                  
  2.014   2.255   2.363   2.454   2.572   2.592   2.610   2.636
 73 A    74 A    75 A    76 A    77 A    78 A    79 A    80 A                  
  2.712   2.870   2.875   3.028   3.258   3.371   4.093   4.157
 81 A    82 A    83 A    84 A    85 A    86 A    87 A    88 A                  
  4.355   4.438   4.497   5.222  10.201  10.374  26.576  26.645
 89 A    90 A    91 A    92 A    93 A    94 A    95 A    96 A                  
 26.645  26.737  27.095  27.125  36.531  37.093 219.031 219.225
 97 A    98 A    99 A   100 A   101 A   102 A   103 A   104 A                  

 Occupation and symmetry of molecular orbitals

 Point group: C1 (1 irreducible representation).

                           A     All 
 -------------------------------------
 All molecular orbitals:
  - Alpha                  104   104 
  - Beta                   104   104 
 -------------------------------------
 Alpha orbitals:
  - Frozen occupied        12    12  
  - Active occupied        12    12  
  - Active virtual         80    80  
  - Frozen virtual         0     0   
 -------------------------------------
 Beta orbitals:
  - Frozen occupied        12    12  
  - Active occupied        12    12  
  - Active virtual         80    80  
  - Frozen virtual         0     0   
 -------------------------------------

 Import integrals:   CPU 0.00 s  wall 0.00 s

 Import integrals:   CPU 18.46 s  wall 13.87 s

 MP2 amplitudes:   CPU 0.06 s  wall 0.26 s

Running a double precision version
           CCSD T amplitudes will be solved using DIIS.

           Start     Size      MaxIter   EConv     TConv     
           3         7         100       1.00e-07  1.00e-05  
 ------------------------------------------------------------------------------
           Energy (a.u.)   Ediff      Tdiff       Comment
 ------------------------------------------------------------------------------
         -1028.44021722                           
     1   -1028.43333146   6.89e-03   7.71e-01     
     2   -1028.45958881   2.63e-02   1.07e-01     
     3   -1028.45768986   1.90e-03   4.91e-02     
     4   -1028.46064757   2.96e-03   1.83e-02     Switched to DIIS steps.
     5   -1028.46185632   1.21e-03   1.33e-02     
     6   -1028.46196266   1.06e-04   3.01e-03     
     7   -1028.46199827   3.56e-05   1.90e-03     
     8   -1028.46201189   1.36e-05   6.05e-04     
     9   -1028.46201711   5.22e-06   3.21e-04     
    10   -1028.46201752   4.08e-07   7.57e-05     
    11   -1028.46201718   3.42e-07   4.14e-05     
    12   -1028.46201732   1.42e-07   2.07e-05     
    13   -1028.46201728   3.99e-08   9.11e-06     
 ------------------------------------------------------------------------------
         -1028.46201728                           CCSD T converged.

End of double precision
 SCF energy                 = -1027.80016806
 MP2 energy                 = -1028.44021722
 CCSD correlation energy     =    -0.66184922
 CCSD total energy           = -1028.46201728

 CCSD  T1^2 = 0.0182  T2^2 = 0.2630  Leading amplitudes:

 Amplitude    Orbitals with energies
 -0.0425       20 (A) A                  ->    26 (A) A                   
              -0.5123                          0.0658                     
 -0.0425       20 (A) B                  ->    26 (A) B                   
              -0.5123                          0.0658                     
 -0.0315       24 (A) A                  ->    37 (A) A                   
              -0.4365                          0.2104                     
 -0.0315       24 (A) B                  ->    37 (A) B                   
              -0.4365                          0.2104                     

 Amplitude    Orbitals with energies
 -0.0834       19 (A) A      19 (A) B    ->    26 (A) A      26 (A) B     
              -0.6511       -0.6511            0.0658        0.0658       
  0.0834       19 (A) A      19 (A) B    ->    26 (A) B      26 (A) A     
              -0.6511       -0.6511            0.0658        0.0658       
  0.0834       19 (A) B      19 (A) A    ->    26 (A) A      26 (A) B     
              -0.6511       -0.6511            0.0658        0.0658       
 -0.0834       19 (A) B      19 (A) A    ->    26 (A) B      26 (A) A     
              -0.6511       -0.6511            0.0658        0.0658       

 Computing CCSD intemediates for later calculations in double precision
 Finished.

Running a double precision version
           CCSD Lambda amplitudes will be solved using DIIS.
           Start     Size      MaxIter   EConv     LConv     
           3         7         100       1.00e-07  1.00e-05  
 ------------------------------------------------------------------------------
            Enorm      Ldiff       Comment
 ------------------------------------------------------------------------------
     1     5.62e-02   4.41e-02     
     2     1.37e-02   4.48e-03     
     3     5.82e-03   2.09e-03     
     4     3.71e-03   1.19e-03     Switched to DIIS steps.
     5     1.44e-03   7.42e-04     
     6     7.27e-04   3.20e-04     
     7     2.23e-04   1.08e-04     
     8     7.91e-05   4.58e-06     
     9     2.99e-05   1.15e-06     
    10     1.56e-05   5.52e-07     
    11     7.62e-06   2.64e-07     
    12     3.39e-06   1.83e-07     
    13     1.35e-06   2.95e-09     
    14     4.97e-07   6.59e-08     
    15     2.69e-07   3.33e-08     
    16     1.21e-07   1.44e-08     
    17     6.41e-08   1.09e-08     
 ------------------------------------------------------------------------------
                                   CCSD Lambda converged.

 Computing density matrices in double precision...
           Orbital response amplitudes will be solved using DIIS.
           Start     Size      MaxIter   EConv     LConv     
           3         7         100       1.00e-06  1.00e-06  
 ------------------------------------------------------------------------------
            Enorm      Ldiff       Comment
 ------------------------------------------------------------------------------
     1     8.37e-02   5.59e-03     
     2     6.39e-02   9.33e-03     
     3     7.51e-02   1.91e-02     
     4     7.36e-03   2.80e-02     Switched to DIIS steps.
     5     7.14e-04   3.14e-05     
     6     3.09e-04   1.15e-04     
     7     9.23e-05   4.37e-05     
     8     7.34e-05   8.14e-06     
     9     6.18e-06   2.44e-06     
    10     1.48e-06   3.70e-07     
    11     7.79e-07   1.11e-07     
 ------------------------------------------------------------------------------
                                   Orbital response converged.

 Computing density matrices... Done.
 CCSD calculation:   CPU 540.27 s  wall 186.80 s

Current path: /canmo/ccsd/grad/
/g1_bb_aa
/g1_bb_bb
/g1_o1o1
/g1_o1o2
/g1_o1v1
/g1_o2v1
/g1_v1v1
/g1p_bb_aa
/g1p_bb_bb
/g1s_bb_aa
/g1s_bb_bb
/g2_o1o1o1o1
/g2_o1o1o1v1
/g2_o1o1v1v1
/g2_o1v1o1v1
/g2_o1v1v1v1
/g2_v1v1v1v1
/w_bb_aa
/w_bb_bb
 Transferring MO TPDM to AO TPDM
 Transferring g2_o1o1o1o1
 Transferring g2_o1o1o1v1
 Transferring g2_o1o1v1v1
 Transferring g2_o1v1o1v1
 Transferring g2_o1v1v1v1
 Transferring g2_v1v1v1v1
 Adding separable TPDM
 Computing TPDM gradient
 --------------------------------------------------------
 2e gradient
  Atom          X               Y               Z
 --------------------------------------------------------
    1        -17.033575       -0.000001      -11.442178  
    2        -12.757992        0.000001       11.440186  
    3         12.749113        0.000000       11.446374  
    4         17.042453       -0.000000      -11.444381  
 --------------------------------------------------------
 --------------------------------------------------------
 Final gradient
  Atom          X               Y               Z
 --------------------------------------------------------
    1        -17.033575       -0.000001      -11.442178  
    2        -12.757992        0.000001       11.440186  
    3         12.749113        0.000000       11.446374  
    4         17.042453       -0.000000      -11.444381  
 --------------------------------------------------------
 Analytic gradient from two-electron contribution:   CPU 299.31 s  wall 170.56 s

 Total ccman2 time:   CPU 863.24 s  wall 380.55 s


 --------------------------------------------------------------

                    Orbital Energies (a.u.)
 --------------------------------------------------------------

 Alpha MOs
 -- Occupied --
*******-104.895 -15.751 -15.749 -10.619 -10.619  -8.088  -8.087
 -8.084  -8.084  -8.083  -8.083  -1.469  -1.174  -1.129  -0.858
 -0.712  -0.684  -0.651  -0.512  -0.506  -0.494  -0.473  -0.437
 -- Virtual --
  0.027   0.066   0.094   0.097   0.111   0.113   0.118   0.142
  0.148   0.188   0.194   0.202   0.210   0.240   0.249   0.274
  0.314   0.325   0.391   0.543   0.546   0.556   0.562   0.584
  0.605   0.659   0.782   0.889   0.937   0.958   1.003   1.013
  1.083   1.103   1.107   1.114   1.133   1.133   1.162   1.226
  1.235   1.253   1.314   1.345   1.412   1.589   1.887   1.971
  2.014   2.255   2.363   2.454   2.572   2.592   2.610   2.636
  2.712   2.870   2.875   3.028   3.258   3.371   4.093   4.157
  4.355   4.438   4.497   5.222  10.201  10.374  26.576  26.645
 26.645  26.737  27.095  27.125  36.531  37.093 219.031 219.225
 --------------------------------------------------------------

          Ground-State Mulliken Net Atomic Charges

     Atom                 Charge (a.u.)
  ----------------------------------------
      1 Cl                   -0.067768
      2 N                     0.067647
      3 N                     0.067538
      4 Cl                   -0.067417
  ----------------------------------------
  Sum of atomic charges =     0.000000

 -----------------------------------------------------------------
                    Cartesian Multipole Moments
 -----------------------------------------------------------------
    Charge (ESU x 10^10)
                 0.0000
    Dipole Moment (Debye)
         X      -0.0047      Y       0.0000      Z       0.8179
       Tot       0.8179
    Quadrupole Moments (Debye-Ang)
        XX     -36.9268     XY      -0.0000     YY     -36.0288
        XZ      -0.0021     YZ      -0.0000     ZZ     -37.3340
    Octopole Moments (Debye-Ang^2)
       XXX      -0.0231    XXY      -0.0000    XYY      -0.0042
       YYY      -0.0000    XXZ       6.5621    XYZ      -0.0000
       YYZ      -0.4225    XZZ      -0.0032    YZZ      -0.0000
       ZZZ       8.7796
    Hexadecapole Moments (Debye-Ang^3)
      XXXX    -425.8207   XXXY      -0.0000   XXYY     -79.4606
      XYYY       0.0000   YYYY     -39.0174   XXXZ      -0.0693
      XXYZ      -0.0000   XYYZ      -0.0213   YYYZ      -0.0000
      XXZZ     -89.2617   XYZZ      -0.0000   YYZZ     -30.5207
      XZZZ      -0.0592   YZZZ      -0.0000   ZZZZ    -149.6825
 -----------------------------------------------------------------
 DrvMan completing analytic gradient of the correlated energy
 Correlated dipole moment
            1
    1  -0.0018510
    2   0.0000001
    3   0.3217957
 Energy read as -1028.462017281
 Full Analytical Gradient: (in a.u., or Hartree/Bohr)
             1             2             3             4
    1    0.00010121    0.00012998   -0.00021534   -0.00001585
    2    0.00000001   -0.00000000    0.00000001   -0.00000001
    3    0.00017608   -0.00016572   -0.00006309    0.00005273
 Gradient time:  CPU 0.27 s  wall 2.05 s
 ----------------------------------------------------------------
             Standard Nuclear Orientation (Angstroms)
    I     Atom           X                Y                Z
 ----------------------------------------------------------------
    1      Cl      1.5507795854     0.0000000000     0.4406668236
    2      N       0.6037769965     0.0000000000    -1.0726194287
    3      N      -0.6037769965     0.0000000000    -1.0726194287
    4      Cl     -1.5507795854     0.0000000000     0.4416668236
 ----------------------------------------------------------------
 Nuclear Repulsion Energy =   189.1439724653 hartrees
 There are       24 alpha and       24 beta electrons

                       Distance Matrix (Angstroms)
             Cl(  1)   N (  2)   N (  3)
   N (  2)  1.785175
   N (  3)  2.632898  1.207554
   Cl(  4)  3.101559  2.633472  1.786023

 Requested basis set is 6-311++G(d,p)
 There are 38 shells and 104 basis functions
 A cutoff of  1.0D-14 yielded    685 shell pairs
 There are      5422 function pairs (      5868 Cartesian)
 Smallest overlap matrix eigenvalue = 1.49E-04
 Guess MOs from SCF MO coefficient file

 -----------------------------------------------------------------------
  General SCF calculation program by
  Eric Jon Sundstrom, Paul Horn, Yuezhi Mao, Dmitri Zuev, Alec White,
  David Stuck, Shaama M.S., Shane Yost, Joonho Lee, David Small,
  Daniel Levine, Susi Lehtola, Hugh Burton, Evgeny Epifanovsky
 -----------------------------------------------------------------------
 Hartree-Fock
 using 4 threads for integral computing
 -------------------------------------------------------
 OpenMP Integral computing Module                
 Release: version 2.0, May 2017, Q-Chem Inc. Pleasanton 
 -------------------------------------------------------
 A restricted SCF calculation will be
 performed using DIIS
 SCF converges when DIIS error is below 1.0e-08
 ---------------------------------------
  Cycle       Energy         DIIS error
 ---------------------------------------
    1   -1027.8002225302      2.51e-05  
    2   -1027.8002237147      8.40e-06  
    3   -1027.8002238684      5.68e-06  
    4   -1027.8002239258      1.70e-06  
    5   -1027.8002239389      7.22e-07  
    6   -1027.8002239415      3.25e-07  
    7   -1027.8002239419      1.05e-07  
    8   -1027.8002239419      4.10e-08  
    9   -1027.8002239420      1.03e-08  
   10   -1027.8002239420      3.79e-09  Convergence criterion met
 ---------------------------------------
 SCF time:   CPU 4.92s  wall 5.00s 
 SCF   energy in the final basis set =    -1027.8002239420
 Total energy in the final basis set =    -1027.8002239420


 ------------------------------------------------------------------------------

   CCMAN2: suite of methods based on coupled cluster
           and equation of motion theories.

   Components:
   * libvmm-1.3-trunk
     by Evgeny Epifanovsky, Ilya Kaliman.
   * libtensor-2.5-trunk
     by Evgeny Epifanovsky, Michael Wormit, Dmitry Zuev, Sam Manzer, 
        Ilya Kaliman.
   * libcc-2.5-trunk
     by Evgeny Epifanovsky, Arik Landau, Tomasz Kus, Kirill Khistyaev, 
        Dmitry Zuev, Prashant Manohar, Xintian Feng, Anna Krylov, 
        Matthew Goldey, Alec White, Thomas Jagau, Kaushik Nanda, 
        Anastasia Gunina, Alexander Kunitsa, Joonho Lee.

   CCMAN original authors:
   Anna I. Krylov, C. David Sherrill, Steven R. Gwaltney,
   Edward F. C. Byrd (2000)
   Sergey V. Levchenko, Lyudmila V. Slipchenko, Tao Wang,
   Ana-Maria C. Cristian (2003)
   Piotr A. Pieniazek, C. Melania Oana, Evgeny Epifanovsky (2007)
   Prashant Manohar (2009)

 ------------------------------------------------------------------------------


 Allocating and initializing 3808MB of RAM...
 Calculation will run on 4 cores.


 Alpha MOs, Restricted
 -- Occupied --                  
-104.90 -104.90  -15.75  -15.75  -10.62  -10.62   -8.09   -8.09
  1 A     2 A     3 A     4 A     5 A     6 A     7 A     8 A                  
 -8.084  -8.084  -8.084  -8.083  -1.469  -1.174  -1.129  -0.858
  9 A    10 A    11 A    12 A    13 A    14 A    15 A    16 A                  
 -0.713  -0.684  -0.651  -0.512  -0.505  -0.494  -0.473  -0.436
 17 A    18 A    19 A    20 A    21 A    22 A    23 A    24 A                  
 -- Virtual --                   
  0.028   0.066   0.094   0.097   0.111   0.113   0.118   0.142
 25 A    26 A    27 A    28 A    29 A    30 A    31 A    32 A                  
  0.148   0.188   0.194   0.202   0.211   0.240   0.249   0.274
 33 A    34 A    35 A    36 A    37 A    38 A    39 A    40 A                  
  0.314   0.325   0.391   0.543   0.546   0.556   0.562   0.584
 41 A    42 A    43 A    44 A    45 A    46 A    47 A    48 A                  
  0.605   0.659   0.782   0.889   0.937   0.958   1.003   1.013
 49 A    50 A    51 A    52 A    53 A    54 A    55 A    56 A                  
  1.083   1.103   1.107   1.114   1.132   1.133   1.162   1.227
 57 A    58 A    59 A    60 A    61 A    62 A    63 A    64 A                  
  1.235   1.253   1.314   1.345   1.412   1.589   1.887   1.971
 65 A    66 A    67 A    68 A    69 A    70 A    71 A    72 A                  
  2.014   2.256   2.363   2.455   2.572   2.592   2.609   2.636
 73 A    74 A    75 A    76 A    77 A    78 A    79 A    80 A                  
  2.712   2.870   2.875   3.028   3.259   3.371   4.093   4.158
 81 A    82 A    83 A    84 A    85 A    86 A    87 A    88 A                  
  4.356   4.439   4.498   5.223  10.201  10.374  26.576  26.645
 89 A    90 A    91 A    92 A    93 A    94 A    95 A    96 A                  
 26.645  26.736  27.095  27.125  36.531  37.093 219.031 219.225
 97 A    98 A    99 A   100 A   101 A   102 A   103 A   104 A                  

 Beta MOs, Restricted
 -- Occupied --                  
-104.90 -104.90  -15.75  -15.75  -10.62  -10.62   -8.09   -8.09
  1 A     2 A     3 A     4 A     5 A     6 A     7 A     8 A                  
 -8.084  -8.084  -8.084  -8.083  -1.469  -1.174  -1.129  -0.858
  9 A    10 A    11 A    12 A    13 A    14 A    15 A    16 A                  
 -0.713  -0.684  -0.651  -0.512  -0.505  -0.494  -0.473  -0.436
 17 A    18 A    19 A    20 A    21 A    22 A    23 A    24 A                  
 -- Virtual --                   
  0.028   0.066   0.094   0.097   0.111   0.113   0.118   0.142
 25 A    26 A    27 A    28 A    29 A    30 A    31 A    32 A                  
  0.148   0.188   0.194   0.202   0.211   0.240   0.249   0.274
 33 A    34 A    35 A    36 A    37 A    38 A    39 A    40 A                  
  0.314   0.325   0.391   0.543   0.546   0.556   0.562   0.584
 41 A    42 A    43 A    44 A    45 A    46 A    47 A    48 A                  
  0.605   0.659   0.782   0.889   0.937   0.958   1.003   1.013
 49 A    50 A    51 A    52 A    53 A    54 A    55 A    56 A                  
  1.083   1.103   1.107   1.114   1.132   1.133   1.162   1.227
 57 A    58 A    59 A    60 A    61 A    62 A    63 A    64 A                  
  1.235   1.253   1.314   1.345   1.412   1.589   1.887   1.971
 65 A    66 A    67 A    68 A    69 A    70 A    71 A    72 A                  
  2.014   2.256   2.363   2.455   2.572   2.592   2.609   2.636
 73 A    74 A    75 A    76 A    77 A    78 A    79 A    80 A                  
  2.712   2.870   2.875   3.028   3.259   3.371   4.093   4.158
 81 A    82 A    83 A    84 A    85 A    86 A    87 A    88 A                  
  4.356   4.439   4.498   5.223  10.201  10.374  26.576  26.645
 89 A    90 A    91 A    92 A    93 A    94 A    95 A    96 A                  
 26.645  26.736  27.095  27.125  36.531  37.093 219.031 219.225
 97 A    98 A    99 A   100 A   101 A   102 A   103 A   104 A                  

 Occupation and symmetry of molecular orbitals

 Point group: C1 (1 irreducible representation).

                           A     All 
 -------------------------------------
 All molecular orbitals:
  - Alpha                  104   104 
  - Beta                   104   104 
 -------------------------------------
 Alpha orbitals:
  - Frozen occupied        12    12  
  - Active occupied        12    12  
  - Active virtual         80    80  
  - Frozen virtual         0     0   
 -------------------------------------
 Beta orbitals:
  - Frozen occupied        12    12  
  - Active occupied        12    12  
  - Active virtual         80    80  
  - Frozen virtual         0     0   
 -------------------------------------

 Import integrals:   CPU 0.00 s  wall 0.00 s

 Import integrals:   CPU 18.63 s  wall 14.99 s

 MP2 amplitudes:   CPU 0.06 s  wall 0.21 s

Running a double precision version
           CCSD T amplitudes will be solved using DIIS.

           Start     Size      MaxIter   EConv     TConv     
           3         7         100       1.00e-07  1.00e-05  
 ------------------------------------------------------------------------------
           Energy (a.u.)   Ediff      Tdiff       Comment
 ------------------------------------------------------------------------------
         -1028.44021047                           
     1   -1028.43335033   6.86e-03   7.71e-01     
     2   -1028.45958797   2.62e-02   1.07e-01     
     3   -1028.45769452   1.89e-03   4.90e-02     
     4   -1028.46064904   2.95e-03   1.83e-02     Switched to DIIS steps.
     5   -1028.46185661   1.21e-03   1.33e-02     
     6   -1028.46196283   1.06e-04   3.00e-03     
     7   -1028.46199839   3.56e-05   1.90e-03     
     8   -1028.46201197   1.36e-05   6.04e-04     
     9   -1028.46201717   5.20e-06   3.20e-04     
    10   -1028.46201757   4.05e-07   7.54e-05     
    11   -1028.46201723   3.42e-07   4.11e-05     
    12   -1028.46201737   1.41e-07   2.05e-05     
    13   -1028.46201733   4.00e-08   9.06e-06     
 ------------------------------------------------------------------------------
         -1028.46201733                           CCSD T converged.

End of double precision
 SCF energy                 = -1027.80022394
 MP2 energy                 = -1028.44021047
 CCSD correlation energy     =    -0.66179339
 CCSD total energy           = -1028.46201733

 CCSD  T1^2 = 0.0181  T2^2 = 0.2628  Leading amplitudes:

 Amplitude    Orbitals with energies
  0.0425       20 (A) A                  ->    26 (A) A                   
              -0.5124                          0.0658                     
  0.0425       20 (A) B                  ->    26 (A) B                   
              -0.5124                          0.0658                     
 -0.0316       24 (A) A                  ->    37 (A) A                   
              -0.4365                          0.2106                     
 -0.0316       24 (A) B                  ->    37 (A) B                   
              -0.4365                          0.2106                     

 Amplitude    Orbitals with energies
 -0.0833       19 (A) A      19 (A) B    ->    26 (A) A      26 (A) B     
              -0.6512       -0.6512            0.0658        0.0658       
  0.0833       19 (A) A      19 (A) B    ->    26 (A) B      26 (A) A     
              -0.6512       -0.6512            0.0658        0.0658       
  0.0833       19 (A) B      19 (A) A    ->    26 (A) A      26 (A) B     
              -0.6512       -0.6512            0.0658        0.0658       
 -0.0833       19 (A) B      19 (A) A    ->    26 (A) B      26 (A) A     
              -0.6512       -0.6512            0.0658        0.0658       

 Computing CCSD intemediates for later calculations in double precision
 Finished.

Running a double precision version
           CCSD Lambda amplitudes will be solved using DIIS.
           Start     Size      MaxIter   EConv     LConv     
           3         7         100       1.00e-07  1.00e-05  
 ------------------------------------------------------------------------------
            Enorm      Ldiff       Comment
 ------------------------------------------------------------------------------
     1     5.61e-02   4.41e-02     
     2     1.37e-02   4.48e-03     
     3     5.81e-03   2.08e-03     
     4     3.70e-03   1.19e-03     Switched to DIIS steps.
     5     1.43e-03   7.41e-04     
     6     7.26e-04   3.19e-04     
     7     2.23e-04   1.08e-04     
     8     7.88e-05   4.54e-06     
     9     2.97e-05   1.16e-06     
    10     1.55e-05   5.52e-07     
    11     7.56e-06   2.60e-07     
    12     3.37e-06   1.80e-07     
    13     1.35e-06   3.48e-09     
    14     4.94e-07   6.53e-08     
    15     2.67e-07   3.30e-08     
    16     1.20e-07   1.43e-08     
    17     6.36e-08   1.08e-08     
 ------------------------------------------------------------------------------
                                   CCSD Lambda converged.

 Computing density matrices in double precision...
           Orbital response amplitudes will be solved using DIIS.
           Start     Size      MaxIter   EConv     LConv     
           3         7         100       1.00e-06  1.00e-06  
 ------------------------------------------------------------------------------
            Enorm      Ldiff       Comment
 ------------------------------------------------------------------------------
     1     8.37e-02   5.61e-03     
     2     6.38e-02   9.33e-03     
     3     7.49e-02   1.90e-02     
     4     7.35e-03   2.79e-02     Switched to DIIS steps.
     5     7.14e-04   3.15e-05     
     6     3.09e-04   1.15e-04     
     7     9.23e-05   4.37e-05     
     8     7.32e-05   8.12e-06     
     9     6.16e-06   2.44e-06     
    10     1.47e-06   3.67e-07     
    11     7.67e-07   1.10e-07     
 ------------------------------------------------------------------------------
                                   Orbital response converged.

 Computing density matrices... Done.
 CCSD calculation:   CPU 540.22 s  wall 184.18 s

Current path: /canmo/ccsd/grad/
/g1_bb_aa
/g1_bb_bb
/g1_o1o1
/g1_o1o2
/g1_o1v1
/g1_o2v1
/g1_v1v1
/g1p_bb_aa
/g1p_bb_bb
/g1s_bb_aa
/g1s_bb_bb
/g2_o1o1o1o1
/g2_o1o1o1v1
/g2_o1o1v1v1
/g2_o1v1o1v1
/g2_o1v1v1v1
/g2_v1v1v1v1
/w_bb_aa
/w_bb_bb
 Transferring MO TPDM to AO TPDM
 Transferring g2_o1o1o1o1
 Transferring g2_o1o1o1v1
 Transferring g2_o1o1v1v1
 Transferring g2_o1v1o1v1
 Transferring g2_o1v1v1v1
 Transferring g2_v1v1v1v1
 Adding separable TPDM
 Computing TPDM gradient
 --------------------------------------------------------
 2e gradient
  Atom          X               Y               Z
 --------------------------------------------------------
    1        -17.052446       -0.000000      -11.448146  
    2        -12.740147        0.000000       11.450139  
    3         12.749038        0.000000       11.443945  
    4         17.043555       -0.000000      -11.445938  
 --------------------------------------------------------
 --------------------------------------------------------
 Final gradient
  Atom          X               Y               Z
 --------------------------------------------------------
    1        -17.052446       -0.000000      -11.448146  
    2        -12.740147        0.000000       11.450139  
    3         12.749038        0.000000       11.443945  
    4         17.043555       -0.000000      -11.445938  
 --------------------------------------------------------
 Analytic gradient from two-electron contribution:   CPU 299.60 s  wall 169.54 s

 Total ccman2 time:   CPU 863.58 s  wall 378.17 s


 --------------------------------------------------------------

                    Orbital Energies (a.u.)
 --------------------------------------------------------------

 Alpha MOs
 -- Occupied --
*******-104.895 -15.751 -15.749 -10.619 -10.619  -8.088  -8.088
 -8.084  -8.084  -8.084  -8.083  -1.469  -1.174  -1.129  -0.858
 -0.713  -0.684  -0.651  -0.512  -0.505  -0.494  -0.473  -0.436
 -- Virtual --
  0.028   0.066   0.094   0.097   0.111   0.113   0.118   0.142
  0.148   0.188   0.194   0.202   0.211   0.240   0.249   0.274
  0.314   0.325   0.391   0.543   0.546   0.556   0.562   0.584
  0.605   0.659   0.782   0.889   0.937   0.958   1.003   1.013
  1.083   1.103   1.107   1.114   1.132   1.133   1.162   1.227
  1.235   1.253   1.314   1.345   1.412   1.589   1.887   1.971
  2.014   2.256   2.363   2.455   2.572   2.592   2.609   2.636
  2.712   2.870   2.875   3.028   3.259   3.371   4.093   4.158
  4.356   4.439   4.498   5.223  10.201  10.374  26.576  26.645
 26.645  26.736  27.095  27.125  36.531  37.093 219.031 219.225
 --------------------------------------------------------------

          Ground-State Mulliken Net Atomic Charges

     Atom                 Charge (a.u.)
  ----------------------------------------
      1 Cl                   -0.067395
      2 N                     0.067516
      3 N                     0.067625
      4 Cl                   -0.067746
  ----------------------------------------
  Sum of atomic charges =     0.000000

 -----------------------------------------------------------------
                    Cartesian Multipole Moments
 -----------------------------------------------------------------
    Charge (ESU x 10^10)
                 0.0000
    Dipole Moment (Debye)
         X       0.0047      Y       0.0000      Z       0.8211
       Tot       0.8211
    Quadrupole Moments (Debye-Ang)
        XX     -36.9197     XY       0.0000     YY     -36.0261
        XZ       0.0021     YZ      -0.0000     ZZ     -37.3413
    Octopole Moments (Debye-Ang^2)
       XXX       0.0231    XXY      -0.0000    XYY       0.0042
       YYY      -0.0000    XXZ       6.5900    XYZ       0.0000
       YYZ      -0.3957    XZZ       0.0032    YZZ       0.0000
       ZZZ       8.8612
    Hexadecapole Moments (Debye-Ang^3)
      XXXX    -425.7566   XXXY       0.0000   XXYY     -79.4525
      XYYY      -0.0000   YYYY     -39.0113   XXXZ       0.0693
      XXYZ      -0.0000   XYYZ       0.0213   YYYZ      -0.0000
      XXZZ     -89.2505   XYZZ       0.0000   YYZZ     -30.4985
      XZZZ       0.0591   YZZZ      -0.0000   ZZZZ    -149.5905
 -----------------------------------------------------------------
 DrvMan completing analytic gradient of the correlated energy
 Correlated dipole moment
            1
    1   0.0018517
    2   0.0000000
    3   0.3230340
 Energy read as -1028.462017331
 Full Analytical Gradient: (in a.u., or Hartree/Bohr)
             1             2             3             4
    1   -0.00005781    0.00011727   -0.00003135   -0.00002811
    2   -0.00000000    0.00000000    0.00000000   -0.00000000
    3   -0.00014612    0.00013572    0.00003249   -0.00002209
 Gradient time:  CPU 0.28 s  wall 1.98 s
 ----------------------------------------------------------------
             Standard Nuclear Orientation (Angstroms)
    I     Atom           X                Y                Z
 ----------------------------------------------------------------
    1      Cl      1.5507795854     0.0000000000     0.4416668236
    2      N       0.6047769965     0.0000000000    -1.0726194287
    3      N      -0.6037769965     0.0000000000    -1.0726194287
    4      Cl     -1.5507795854     0.0000000000     0.4416668236
 ----------------------------------------------------------------
 Nuclear Repulsion Energy =   189.1072817908 hartrees
 There are       24 alpha and       24 beta electrons

                       Distance Matrix (Angstroms)
             Cl(  1)   N (  2)   N (  3)
   N (  2)  1.785493
   N (  3)  2.633472  1.208554
   Cl(  4)  3.101559  2.634291  1.786023

 Requested basis set is 6-311++G(d,p)
 There are 38 shells and 104 basis functions
 A cutoff of  1.0D-14 yielded    685 shell pairs
 There are      5422 function pairs (      5868 Cartesian)
 Smallest overlap matrix eigenvalue = 1.49E-04
 Guess MOs from SCF MO coefficient file

 -----------------------------------------------------------------------
  General SCF calculation program by
  Eric Jon Sundstrom, Paul Horn, Yuezhi Mao, Dmitri Zuev, Alec White,
  David Stuck, Shaama M.S., Shane Yost, Joonho Lee, David Small,
  Daniel Levine, Susi Lehtola, Hugh Burton, Evgeny Epifanovsky
 -----------------------------------------------------------------------
 Hartree-Fock
 using 4 threads for integral computing
 -------------------------------------------------------
 OpenMP Integral computing Module                
 Release: version 2.0, May 2017, Q-Chem Inc. Pleasanton 
 -------------------------------------------------------
 A restricted SCF calculation will be
 performed using DIIS
 SCF converges when DIIS error is below 1.0e-08
 ---------------------------------------
  Cycle       Energy         DIIS error
 ---------------------------------------
    1   -1027.8001073134      2.83e-05  
    2   -1027.8001083139      8.52e-06  
    3   -1027.8001084314      4.66e-06  
    4   -1027.8001084689      1.04e-06  
    5   -1027.8001084736      3.98e-07  
    6   -1027.8001084745      2.27e-07  
    7   -1027.8001084746      8.50e-08  
    8   -1027.8001084747      1.89e-08  
    9   -1027.8001084747      4.22e-09  Convergence criterion met
 ---------------------------------------
 SCF time:   CPU 4.37s  wall 4.00s 
 SCF   energy in the final basis set =    -1027.8001084747
 Total energy in the final basis set =    -1027.8001084747


 ------------------------------------------------------------------------------

   CCMAN2: suite of methods based on coupled cluster
           and equation of motion theories.

   Components:
   * libvmm-1.3-trunk
     by Evgeny Epifanovsky, Ilya Kaliman.
   * libtensor-2.5-trunk
     by Evgeny Epifanovsky, Michael Wormit, Dmitry Zuev, Sam Manzer, 
        Ilya Kaliman.
   * libcc-2.5-trunk
     by Evgeny Epifanovsky, Arik Landau, Tomasz Kus, Kirill Khistyaev, 
        Dmitry Zuev, Prashant Manohar, Xintian Feng, Anna Krylov, 
        Matthew Goldey, Alec White, Thomas Jagau, Kaushik Nanda, 
        Anastasia Gunina, Alexander Kunitsa, Joonho Lee.

   CCMAN original authors:
   Anna I. Krylov, C. David Sherrill, Steven R. Gwaltney,
   Edward F. C. Byrd (2000)
   Sergey V. Levchenko, Lyudmila V. Slipchenko, Tao Wang,
   Ana-Maria C. Cristian (2003)
   Piotr A. Pieniazek, C. Melania Oana, Evgeny Epifanovsky (2007)
   Prashant Manohar (2009)

 ------------------------------------------------------------------------------


 Allocating and initializing 3808MB of RAM...
 Calculation will run on 4 cores.


 Alpha MOs, Restricted
 -- Occupied --                  
-104.90 -104.90  -15.75  -15.75  -10.62  -10.62   -8.09   -8.09
  1 A     2 A     3 A     4 A     5 A     6 A     7 A     8 A                  
 -8.084  -8.084  -8.084  -8.083  -1.468  -1.174  -1.128  -0.858
  9 A    10 A    11 A    12 A    13 A    14 A    15 A    16 A                  
 -0.712  -0.684  -0.651  -0.512  -0.505  -0.494  -0.473  -0.437
 17 A    18 A    19 A    20 A    21 A    22 A    23 A    24 A                  
 -- Virtual --                   
  0.028   0.065   0.094   0.096   0.111   0.113   0.118   0.142
 25 A    26 A    27 A    28 A    29 A    30 A    31 A    32 A                  
  0.148   0.188   0.194   0.202   0.210   0.240   0.249   0.274
 33 A    34 A    35 A    36 A    37 A    38 A    39 A    40 A                  
  0.314   0.325   0.391   0.543   0.546   0.556   0.562   0.584
 41 A    42 A    43 A    44 A    45 A    46 A    47 A    48 A                  
  0.605   0.659   0.782   0.889   0.937   0.958   1.003   1.012
 49 A    50 A    51 A    52 A    53 A    54 A    55 A    56 A                  
  1.083   1.103   1.107   1.114   1.132   1.133   1.162   1.227
 57 A    58 A    59 A    60 A    61 A    62 A    63 A    64 A                  
  1.235   1.253   1.314   1.345   1.412   1.589   1.887   1.971
 65 A    66 A    67 A    68 A    69 A    70 A    71 A    72 A                  
  2.015   2.256   2.363   2.454   2.572   2.592   2.609   2.636
 73 A    74 A    75 A    76 A    77 A    78 A    79 A    80 A                  
  2.711   2.870   2.874   3.027   3.258   3.370   4.093   4.158
 81 A    82 A    83 A    84 A    85 A    86 A    87 A    88 A                  
  4.355   4.438   4.496   5.224  10.201  10.374  26.576  26.645
 89 A    90 A    91 A    92 A    93 A    94 A    95 A    96 A                  
 26.645  26.737  27.095  27.125  36.532  37.089 219.031 219.225
 97 A    98 A    99 A   100 A   101 A   102 A   103 A   104 A                  

 Beta MOs, Restricted
 -- Occupied --                  
-104.90 -104.90  -15.75  -15.75  -10.62  -10.62   -8.09   -8.09
  1 A     2 A     3 A     4 A     5 A     6 A     7 A     8 A                  
 -8.084  -8.084  -8.084  -8.083  -1.468  -1.174  -1.128  -0.858
  9 A    10 A    11 A    12 A    13 A    14 A    15 A    16 A                  
 -0.712  -0.684  -0.651  -0.512  -0.505  -0.494  -0.473  -0.437
 17 A    18 A    19 A    20 A    21 A    22 A    23 A    24 A                  
 -- Virtual --                   
  0.028   0.065   0.094   0.096   0.111   0.113   0.118   0.142
 25 A    26 A    27 A    28 A    29 A    30 A    31 A    32 A                  
  0.148   0.188   0.194   0.202   0.210   0.240   0.249   0.274
 33 A    34 A    35 A    36 A    37 A    38 A    39 A    40 A                  
  0.314   0.325   0.391   0.543   0.546   0.556   0.562   0.584
 41 A    42 A    43 A    44 A    45 A    46 A    47 A    48 A                  
  0.605   0.659   0.782   0.889   0.937   0.958   1.003   1.012
 49 A    50 A    51 A    52 A    53 A    54 A    55 A    56 A                  
  1.083   1.103   1.107   1.114   1.132   1.133   1.162   1.227
 57 A    58 A    59 A    60 A    61 A    62 A    63 A    64 A                  
  1.235   1.253   1.314   1.345   1.412   1.589   1.887   1.971
 65 A    66 A    67 A    68 A    69 A    70 A    71 A    72 A                  
  2.015   2.256   2.363   2.454   2.572   2.592   2.609   2.636
 73 A    74 A    75 A    76 A    77 A    78 A    79 A    80 A                  
  2.711   2.870   2.874   3.027   3.258   3.370   4.093   4.158
 81 A    82 A    83 A    84 A    85 A    86 A    87 A    88 A                  
  4.355   4.438   4.496   5.224  10.201  10.374  26.576  26.645
 89 A    90 A    91 A    92 A    93 A    94 A    95 A    96 A                  
 26.645  26.737  27.095  27.125  36.532  37.089 219.031 219.225
 97 A    98 A    99 A   100 A   101 A   102 A   103 A   104 A                  

 Occupation and symmetry of molecular orbitals

 Point group: C1 (1 irreducible representation).

                           A     All 
 -------------------------------------
 All molecular orbitals:
  - Alpha                  104   104 
  - Beta                   104   104 
 -------------------------------------
 Alpha orbitals:
  - Frozen occupied        12    12  
  - Active occupied        12    12  
  - Active virtual         80    80  
  - Frozen virtual         0     0   
 -------------------------------------
 Beta orbitals:
  - Frozen occupied        12    12  
  - Active occupied        12    12  
  - Active virtual         80    80  
  - Frozen virtual         0     0   
 -------------------------------------

 Import integrals:   CPU 0.00 s  wall 0.00 s

 Import integrals:   CPU 18.77 s  wall 18.56 s

 MP2 amplitudes:   CPU 0.05 s  wall 0.62 s

Running a double precision version
           CCSD T amplitudes will be solved using DIIS.

           Start     Size      MaxIter   EConv     TConv     
           3         7         100       1.00e-07  1.00e-05  
 ------------------------------------------------------------------------------
           Energy (a.u.)   Ediff      Tdiff       Comment
 ------------------------------------------------------------------------------
         -1028.44023243                           
     1   -1028.43331604   6.92e-03   7.72e-01     
     2   -1028.45959071   2.63e-02   1.07e-01     
     3   -1028.45768664   1.90e-03   4.91e-02     
     4   -1028.46064627   2.96e-03   1.83e-02     Switched to DIIS steps.
     5   -1028.46185507   1.21e-03   1.33e-02     
     6   -1028.46196143   1.06e-04   3.01e-03     
     7   -1028.46199694   3.55e-05   1.90e-03     
     8   -1028.46201052   1.36e-05   6.04e-04     
     9   -1028.46201573   5.22e-06   3.21e-04     
    10   -1028.46201614   4.08e-07   7.56e-05     
    11   -1028.46201580   3.42e-07   4.11e-05     
    12   -1028.46201594   1.42e-07   2.06e-05     
    13   -1028.46201590   3.96e-08   9.07e-06     
 ------------------------------------------------------------------------------
         -1028.46201590                           CCSD T converged.

End of double precision
 SCF energy                 = -1027.80010847
 MP2 energy                 = -1028.44023243
 CCSD correlation energy     =    -0.66190742
 CCSD total energy           = -1028.46201590

 CCSD  T1^2 = 0.0182  T2^2 = 0.2630  Leading amplitudes:

 Amplitude    Orbitals with energies
  0.0425       20 (A) A                  ->    26 (A) A                   
              -0.5124                          0.0655                     
  0.0425       20 (A) B                  ->    26 (A) B                   
              -0.5124                          0.0655                     
 -0.0315       24 (A) A                  ->    37 (A) A                   
              -0.4367                          0.2104                     
 -0.0315       24 (A) B                  ->    37 (A) B                   
              -0.4367                          0.2104                     

 Amplitude    Orbitals with energies
 -0.0834       19 (A) A      19 (A) B    ->    26 (A) A      26 (A) B     
              -0.6508       -0.6508            0.0655        0.0655       
  0.0834       19 (A) A      19 (A) B    ->    26 (A) B      26 (A) A     
              -0.6508       -0.6508            0.0655        0.0655       
  0.0834       19 (A) B      19 (A) A    ->    26 (A) A      26 (A) B     
              -0.6508       -0.6508            0.0655        0.0655       
 -0.0834       19 (A) B      19 (A) A    ->    26 (A) B      26 (A) A     
              -0.6508       -0.6508            0.0655        0.0655       

 Computing CCSD intemediates for later calculations in double precision
 Finished.

Running a double precision version
           CCSD Lambda amplitudes will be solved using DIIS.
           Start     Size      MaxIter   EConv     LConv     
           3         7         100       1.00e-07  1.00e-05  
 ------------------------------------------------------------------------------
            Enorm      Ldiff       Comment
 ------------------------------------------------------------------------------
     1     5.62e-02   4.41e-02     
     2     1.37e-02   4.49e-03     
     3     5.82e-03   2.09e-03     
     4     3.71e-03   1.19e-03     Switched to DIIS steps.
     5     1.44e-03   7.42e-04     
     6     7.27e-04   3.20e-04     
     7     2.23e-04   1.08e-04     
     8     7.91e-05   4.49e-06     
     9     2.98e-05   1.19e-06     
    10     1.55e-05   5.67e-07     
    11     7.58e-06   2.52e-07     
    12     3.38e-06   1.80e-07     
    13     1.35e-06   4.00e-09     
    14     4.98e-07   6.59e-08     
    15     2.69e-07   3.31e-08     
    16     1.21e-07   1.43e-08     
    17     6.41e-08   1.08e-08     
 ------------------------------------------------------------------------------
                                   CCSD Lambda converged.

 Computing density matrices in double precision...
           Orbital response amplitudes will be solved using DIIS.
           Start     Size      MaxIter   EConv     LConv     
           3         7         100       1.00e-06  1.00e-06  
 ------------------------------------------------------------------------------
            Enorm      Ldiff       Comment
 ------------------------------------------------------------------------------
     1     8.37e-02   5.56e-03     
     2     6.40e-02   9.34e-03     
     3     7.52e-02   1.91e-02     
     4     7.34e-03   2.80e-02     Switched to DIIS steps.
     5     7.15e-04   3.35e-05     
     6     3.06e-04   1.16e-04     
     7     6.66e-05   4.40e-05     
     8     5.79e-05   9.08e-06     
     9     7.08e-06   1.34e-06     
    10     1.40e-06   3.58e-07     
    11     6.15e-07   1.12e-07     
 ------------------------------------------------------------------------------
                                   Orbital response converged.

 Computing density matrices... Done.
 CCSD calculation:   CPU 545.67 s  wall 185.32 s

Current path: /canmo/ccsd/grad/
/g1_bb_aa
/g1_bb_bb
/g1_o1o1
/g1_o1o2
/g1_o1v1
/g1_o2v1
/g1_v1v1
/g1p_bb_aa
/g1p_bb_bb
/g1s_bb_aa
/g1s_bb_bb
/g2_o1o1o1o1
/g2_o1o1o1v1
/g2_o1o1v1v1
/g2_o1v1o1v1
/g2_o1v1v1v1
/g2_v1v1v1v1
/w_bb_aa
/w_bb_bb
 Transferring MO TPDM to AO TPDM
 Transferring g2_o1o1o1o1
 Transferring g2_o1o1o1v1
 Transferring g2_o1o1v1v1
 Transferring g2_o1v1o1v1
 Transferring g2_o1v1v1v1
 Transferring g2_v1v1v1v1
 Adding separable TPDM
 Computing TPDM gradient
 --------------------------------------------------------
 2e gradient
  Atom          X               Y               Z
 --------------------------------------------------------
    1        -17.041914       -0.000000      -11.454889  
    2        -12.732259        0.000000       11.453080  
    3         12.730499        0.000000       11.446656  
    4         17.043673       -0.000000      -11.444847  
 --------------------------------------------------------
 --------------------------------------------------------
 Final gradient
  Atom          X               Y               Z
 --------------------------------------------------------
    1        -17.041914       -0.000000      -11.454889  
    2        -12.732259        0.000000       11.453080  
    3         12.730499        0.000000       11.446656  
    4         17.043673       -0.000000      -11.444847  
 --------------------------------------------------------
 Analytic gradient from two-electron contribution:   CPU 298.07 s  wall 168.04 s

 Total ccman2 time:   CPU 867.44 s  wall 381.37 s


 --------------------------------------------------------------

                    Orbital Energies (a.u.)
 --------------------------------------------------------------

 Alpha MOs
 -- Occupied --
*******-104.895 -15.751 -15.749 -10.619 -10.619  -8.088  -8.088
 -8.084  -8.084  -8.084  -8.083  -1.468  -1.174  -1.128  -0.858
 -0.712  -0.684  -0.651  -0.512  -0.505  -0.494  -0.473  -0.437
 -- Virtual --
  0.028   0.065   0.094   0.096   0.111   0.113   0.118   0.142
  0.148   0.188   0.194   0.202   0.210   0.240   0.249   0.274
  0.314   0.325   0.391   0.543   0.546   0.556   0.562   0.584
  0.605   0.659   0.782   0.889   0.937   0.958   1.003   1.012
  1.083   1.103   1.107   1.114   1.132   1.133   1.162   1.227
  1.235   1.253   1.314   1.345   1.412   1.589   1.887   1.971
  2.015   2.256   2.363   2.454   2.572   2.592   2.609   2.636
  2.711   2.870   2.874   3.027   3.258   3.370   4.093   4.158
  4.355   4.438   4.496   5.224  10.201  10.374  26.576  26.645
 26.645  26.737  27.095  27.125  36.532  37.089 219.031 219.225
 --------------------------------------------------------------

          Ground-State Mulliken Net Atomic Charges

     Atom                 Charge (a.u.)
  ----------------------------------------
      1 Cl                   -0.067283
      2 N                     0.067517
      3 N                     0.067251
      4 Cl                   -0.067484
  ----------------------------------------
  Sum of atomic charges =     0.000000

 -----------------------------------------------------------------
                    Cartesian Multipole Moments
 -----------------------------------------------------------------
    Charge (ESU x 10^10)
                -0.0000
    Dipole Moment (Debye)
         X       0.0022      Y       0.0000      Z       0.8235
       Tot       0.8235
    Quadrupole Moments (Debye-Ang)
        XX     -36.9188     XY      -0.0000     YY     -36.0287
        XZ       0.0001     YZ      -0.0000     ZZ     -37.3428
    Octopole Moments (Debye-Ang^2)
       XXX      -0.0135    XXY      -0.0000    XYY      -0.0030
       YYY      -0.0000    XXZ       6.5827    XYZ      -0.0000
       YYZ      -0.4041    XZZ      -0.0021    YZZ       0.0000
       ZZZ       8.8394
    Hexadecapole Moments (Debye-Ang^3)
      XXXX    -425.7955   XXXY      -0.0000   XXYY     -79.4581
      XYYY      -0.0000   YYYY     -39.0156   XXXZ       0.0144
      XXYZ      -0.0000   XYYZ       0.0057   YYYZ      -0.0000
      XXZZ     -89.2640   XYZZ       0.0000   YYZZ     -30.5149
      XZZZ       0.0232   YZZZ      -0.0000   ZZZZ    -149.6653
 -----------------------------------------------------------------
 DrvMan completing analytic gradient of the correlated energy
 Correlated dipole moment
            1
    1   0.0008562
    2   0.0000000
    3   0.3239819
 Energy read as -1028.462015899
 Full Analytical Gradient: (in a.u., or Hartree/Bohr)
             1             2             3             4
    1    0.00001003    0.00152924   -0.00140291   -0.00013635
    2   -0.00000000    0.00000000    0.00000000   -0.00000000
    3    0.00002137   -0.00011243   -0.00001608    0.00010714
 Gradient time:  CPU 0.24 s  wall 2.38 s
 ----------------------------------------------------------------
             Standard Nuclear Orientation (Angstroms)
    I     Atom           X                Y                Z
 ----------------------------------------------------------------
    1      Cl      1.5507795854     0.0000000000     0.4416668236
    2      N       0.6027769965     0.0000000000    -1.0726194287
    3      N      -0.6037769965     0.0000000000    -1.0726194287
    4      Cl     -1.5507795854     0.0000000000     0.4416668236
 ----------------------------------------------------------------
 Nuclear Repulsion Energy =   189.1367689614 hartrees
 There are       24 alpha and       24 beta electrons

                       Distance Matrix (Angstroms)
             Cl(  1)   N (  2)   N (  3)
   N (  2)  1.786553
   N (  3)  2.633472  1.206554
   Cl(  4)  3.101559  2.632654  1.786023

 Requested basis set is 6-311++G(d,p)
 There are 38 shells and 104 basis functions
 A cutoff of  1.0D-14 yielded    685 shell pairs
 There are      5422 function pairs (      5868 Cartesian)
 Smallest overlap matrix eigenvalue = 1.48E-04
 Guess MOs from SCF MO coefficient file

 -----------------------------------------------------------------------
  General SCF calculation program by
  Eric Jon Sundstrom, Paul Horn, Yuezhi Mao, Dmitri Zuev, Alec White,
  David Stuck, Shaama M.S., Shane Yost, Joonho Lee, David Small,
  Daniel Levine, Susi Lehtola, Hugh Burton, Evgeny Epifanovsky
 -----------------------------------------------------------------------
 Hartree-Fock
 using 4 threads for integral computing
 -------------------------------------------------------
 OpenMP Integral computing Module                
 Release: version 2.0, May 2017, Q-Chem Inc. Pleasanton 
 -------------------------------------------------------
 A restricted SCF calculation will be
 performed using DIIS
 SCF converges when DIIS error is below 1.0e-08
 ---------------------------------------
  Cycle       Energy         DIIS error
 ---------------------------------------
    1   -1027.8002761318      5.71e-05  
    2   -1027.8002803840      1.57e-05  
    3   -1027.8002808354      9.09e-06  
    4   -1027.8002809716      2.26e-06  
    5   -1027.8002809906      9.63e-07  
    6   -1027.8002809943      5.60e-07  
    7   -1027.8002809954      1.71e-07  
    8   -1027.8002809956      5.35e-08  
    9   -1027.8002809956      1.44e-08  
   10   -1027.8002809956      6.43e-09  Convergence criterion met
 ---------------------------------------
 SCF time:   CPU 4.80s  wall 7.00s 
 SCF   energy in the final basis set =    -1027.8002809956
 Total energy in the final basis set =    -1027.8002809956


 ------------------------------------------------------------------------------

   CCMAN2: suite of methods based on coupled cluster
           and equation of motion theories.

   Components:
   * libvmm-1.3-trunk
     by Evgeny Epifanovsky, Ilya Kaliman.
   * libtensor-2.5-trunk
     by Evgeny Epifanovsky, Michael Wormit, Dmitry Zuev, Sam Manzer, 
        Ilya Kaliman.
   * libcc-2.5-trunk
     by Evgeny Epifanovsky, Arik Landau, Tomasz Kus, Kirill Khistyaev, 
        Dmitry Zuev, Prashant Manohar, Xintian Feng, Anna Krylov, 
        Matthew Goldey, Alec White, Thomas Jagau, Kaushik Nanda, 
        Anastasia Gunina, Alexander Kunitsa, Joonho Lee.

   CCMAN original authors:
   Anna I. Krylov, C. David Sherrill, Steven R. Gwaltney,
   Edward F. C. Byrd (2000)
   Sergey V. Levchenko, Lyudmila V. Slipchenko, Tao Wang,
   Ana-Maria C. Cristian (2003)
   Piotr A. Pieniazek, C. Melania Oana, Evgeny Epifanovsky (2007)
   Prashant Manohar (2009)

 ------------------------------------------------------------------------------


 Allocating and initializing 3808MB of RAM...
 Calculation will run on 4 cores.


 Alpha MOs, Restricted
 -- Occupied --                  
-104.90 -104.90  -15.75  -15.75  -10.62  -10.62   -8.09   -8.09
  1 A     2 A     3 A     4 A     5 A     6 A     7 A     8 A                  
 -8.084  -8.083  -8.083  -8.083  -1.470  -1.174  -1.129  -0.858
  9 A    10 A    11 A    12 A    13 A    14 A    15 A    16 A                  
 -0.713  -0.684  -0.651  -0.512  -0.506  -0.494  -0.473  -0.436
 17 A    18 A    19 A    20 A    21 A    22 A    23 A    24 A                  
 -- Virtual --                   
  0.027   0.066   0.094   0.097   0.111   0.113   0.118   0.142
 25 A    26 A    27 A    28 A    29 A    30 A    31 A    32 A                  
  0.148   0.188   0.194   0.202   0.211   0.240   0.249   0.275
 33 A    34 A    35 A    36 A    37 A    38 A    39 A    40 A                  
  0.314   0.325   0.391   0.543   0.546   0.556   0.562   0.584
 41 A    42 A    43 A    44 A    45 A    46 A    47 A    48 A                  
  0.605   0.660   0.781   0.888   0.937   0.958   1.003   1.013
 49 A    50 A    51 A    52 A    53 A    54 A    55 A    56 A                  
  1.083   1.103   1.107   1.114   1.133   1.133   1.162   1.227
 57 A    58 A    59 A    60 A    61 A    62 A    63 A    64 A                  
  1.235   1.253   1.315   1.345   1.412   1.589   1.888   1.971
 65 A    66 A    67 A    68 A    69 A    70 A    71 A    72 A                  
  2.013   2.255   2.364   2.455   2.572   2.592   2.610   2.636
 73 A    74 A    75 A    76 A    77 A    78 A    79 A    80 A                  
  2.713   2.870   2.875   3.029   3.259   3.372   4.093   4.158
 81 A    82 A    83 A    84 A    85 A    86 A    87 A    88 A                  
  4.356   4.439   4.499   5.221  10.201  10.374  26.576  26.645
 89 A    90 A    91 A    92 A    93 A    94 A    95 A    96 A                  
 26.645  26.736  27.095  27.125  36.531  37.097 219.031 219.225
 97 A    98 A    99 A   100 A   101 A   102 A   103 A   104 A                  

 Beta MOs, Restricted
 -- Occupied --                  
-104.90 -104.90  -15.75  -15.75  -10.62  -10.62   -8.09   -8.09
  1 A     2 A     3 A     4 A     5 A     6 A     7 A     8 A                  
 -8.084  -8.083  -8.083  -8.083  -1.470  -1.174  -1.129  -0.858
  9 A    10 A    11 A    12 A    13 A    14 A    15 A    16 A                  
 -0.713  -0.684  -0.651  -0.512  -0.506  -0.494  -0.473  -0.436
 17 A    18 A    19 A    20 A    21 A    22 A    23 A    24 A                  
 -- Virtual --                   
  0.027   0.066   0.094   0.097   0.111   0.113   0.118   0.142
 25 A    26 A    27 A    28 A    29 A    30 A    31 A    32 A                  
  0.148   0.188   0.194   0.202   0.211   0.240   0.249   0.275
 33 A    34 A    35 A    36 A    37 A    38 A    39 A    40 A                  
  0.314   0.325   0.391   0.543   0.546   0.556   0.562   0.584
 41 A    42 A    43 A    44 A    45 A    46 A    47 A    48 A                  
  0.605   0.660   0.781   0.888   0.937   0.958   1.003   1.013
 49 A    50 A    51 A    52 A    53 A    54 A    55 A    56 A                  
  1.083   1.103   1.107   1.114   1.133   1.133   1.162   1.227
 57 A    58 A    59 A    60 A    61 A    62 A    63 A    64 A                  
  1.235   1.253   1.315   1.345   1.412   1.589   1.888   1.971
 65 A    66 A    67 A    68 A    69 A    70 A    71 A    72 A                  
  2.013   2.255   2.364   2.455   2.572   2.592   2.610   2.636
 73 A    74 A    75 A    76 A    77 A    78 A    79 A    80 A                  
  2.713   2.870   2.875   3.029   3.259   3.372   4.093   4.158
 81 A    82 A    83 A    84 A    85 A    86 A    87 A    88 A                  
  4.356   4.439   4.499   5.221  10.201  10.374  26.576  26.645
 89 A    90 A    91 A    92 A    93 A    94 A    95 A    96 A                  
 26.645  26.736  27.095  27.125  36.531  37.097 219.031 219.225
 97 A    98 A    99 A   100 A   101 A   102 A   103 A   104 A                  

 Occupation and symmetry of molecular orbitals

 Point group: C1 (1 irreducible representation).

                           A     All 
 -------------------------------------
 All molecular orbitals:
  - Alpha                  104   104 
  - Beta                   104   104 
 -------------------------------------
 Alpha orbitals:
  - Frozen occupied        12    12  
  - Active occupied        12    12  
  - Active virtual         80    80  
  - Frozen virtual         0     0   
 -------------------------------------
 Beta orbitals:
  - Frozen occupied        12    12  
  - Active occupied        12    12  
  - Active virtual         80    80  
  - Frozen virtual         0     0   
 -------------------------------------

 Import integrals:   CPU 0.00 s  wall 0.00 s

 Import integrals:   CPU 19.51 s  wall 20.00 s

 MP2 amplitudes:   CPU 0.06 s  wall 0.22 s

Running a double precision version
           CCSD T amplitudes will be solved using DIIS.

           Start     Size      MaxIter   EConv     TConv     
           3         7         100       1.00e-07  1.00e-05  
 ------------------------------------------------------------------------------
           Energy (a.u.)   Ediff      Tdiff       Comment
 ------------------------------------------------------------------------------
         -1028.44019308                           
     1   -1028.43336329   6.83e-03   7.71e-01     
     2   -1028.45958373   2.62e-02   1.07e-01     
     3   -1028.45769534   1.89e-03   4.90e-02     
     4   -1028.46064796   2.95e-03   1.83e-02     Switched to DIIS steps.
     5   -1028.46185549   1.21e-03   1.33e-02     
     6   -1028.46196169   1.06e-04   3.00e-03     
     7   -1028.46199735   3.57e-05   1.90e-03     
     8   -1028.46201098   1.36e-05   6.05e-04     
     9   -1028.46201618   5.20e-06   3.20e-04     
    10   -1028.46201658   4.04e-07   7.55e-05     
    11   -1028.46201624   3.42e-07   4.14e-05     
    12   -1028.46201638   1.41e-07   2.07e-05     
    13   -1028.46201634   4.04e-08   9.10e-06     
 ------------------------------------------------------------------------------
         -1028.46201634                           CCSD T converged.

End of double precision
 SCF energy                 = -1027.80028100
 MP2 energy                 = -1028.44019308
 CCSD correlation energy     =    -0.66173535
 CCSD total energy           = -1028.46201634

 CCSD  T1^2 = 0.0182  T2^2 = 0.2628  Leading amplitudes:

 Amplitude    Orbitals with energies
  0.0424       20 (A) A                  ->    26 (A) A                   
              -0.5123                          0.0661                     
  0.0424       20 (A) B                  ->    26 (A) B                   
              -0.5123                          0.0661                     
 -0.0316       24 (A) A                  ->    37 (A) A                   
              -0.4363                          0.2106                     
 -0.0316       24 (A) B                  ->    37 (A) B                   
              -0.4363                          0.2106                     

 Amplitude    Orbitals with energies
 -0.0834       19 (A) A      19 (A) B    ->    26 (A) A      26 (A) B     
              -0.6514       -0.6514            0.0661        0.0661       
  0.0834       19 (A) A      19 (A) B    ->    26 (A) B      26 (A) A     
              -0.6514       -0.6514            0.0661        0.0661       
  0.0834       19 (A) B      19 (A) A    ->    26 (A) A      26 (A) B     
              -0.6514       -0.6514            0.0661        0.0661       
 -0.0834       19 (A) B      19 (A) A    ->    26 (A) B      26 (A) A     
              -0.6514       -0.6514            0.0661        0.0661       

 Computing CCSD intemediates for later calculations in double precision
 Finished.

Running a double precision version
           CCSD Lambda amplitudes will be solved using DIIS.
           Start     Size      MaxIter   EConv     LConv     
           3         7         100       1.00e-07  1.00e-05  
 ------------------------------------------------------------------------------
            Enorm      Ldiff       Comment
 ------------------------------------------------------------------------------
     1     5.61e-02   4.41e-02     
     2     1.37e-02   4.48e-03     
     3     5.81e-03   2.09e-03     
     4     3.70e-03   1.19e-03     Switched to DIIS steps.
     5     1.43e-03   7.41e-04     
     6     7.26e-04   3.19e-04     
     7     2.23e-04   1.08e-04     
     8     7.88e-05   4.63e-06     
     9     2.99e-05   1.13e-06     
    10     1.56e-05   5.38e-07     
    11     7.60e-06   2.72e-07     
    12     3.38e-06   1.84e-07     
    13     1.35e-06   2.46e-09     
    14     4.94e-07   6.53e-08     
    15     2.68e-07   3.32e-08     
    16     1.20e-07   1.45e-08     
    17     6.36e-08   1.08e-08     
 ------------------------------------------------------------------------------
                                   CCSD Lambda converged.

 Computing density matrices in double precision...
           Orbital response amplitudes will be solved using DIIS.
           Start     Size      MaxIter   EConv     LConv     
           3         7         100       1.00e-06  1.00e-06  
 ------------------------------------------------------------------------------
            Enorm      Ldiff       Comment
 ------------------------------------------------------------------------------
     1     8.36e-02   5.64e-03     
     2     6.37e-02   9.33e-03     
     3     7.48e-02   1.90e-02     
     4     7.36e-03   2.78e-02     Switched to DIIS steps.
     5     7.13e-04   2.94e-05     
     6     3.05e-04   1.15e-04     
     7     6.57e-05   4.37e-05     
     8     5.68e-05   9.09e-06     
     9     7.10e-06   1.30e-06     
    10     1.39e-06   3.56e-07     
    11     6.19e-07   1.11e-07     
 ------------------------------------------------------------------------------
                                   Orbital response converged.

 Computing density matrices... Done.
 CCSD calculation:   CPU 539.82 s  wall 214.05 s

Current path: /canmo/ccsd/grad/
/g1_bb_aa
/g1_bb_bb
/g1_o1o1
/g1_o1o2
/g1_o1v1
/g1_o2v1
/g1_v1v1
/g1p_bb_aa
/g1p_bb_bb
/g1s_bb_aa
/g1s_bb_bb
/g2_o1o1o1o1
/g2_o1o1o1v1
/g2_o1o1v1v1
/g2_o1v1o1v1
/g2_o1v1v1v1
/g2_v1v1v1v1
/w_bb_aa
/w_bb_bb
 Transferring MO TPDM to AO TPDM
 Transferring g2_o1o1o1o1
 Transferring g2_o1o1o1v1
 Transferring g2_o1o1v1v1
 Transferring g2_o1v1o1v1
 Transferring g2_o1v1v1v1
 Transferring g2_v1v1v1v1
 Adding separable TPDM
 Computing TPDM gradient
 --------------------------------------------------------
 2e gradient
  Atom          X               Y               Z
 --------------------------------------------------------
    1        -17.044074       -0.000000      -11.435421  
    2        -12.765890       -0.000000       11.437240  
    3         12.767633        0.000000       11.443649  
    4         17.042330        0.000000      -11.445469  
 --------------------------------------------------------
 --------------------------------------------------------
 Final gradient
  Atom          X               Y               Z
 --------------------------------------------------------
    1        -17.044074       -0.000000      -11.435421  
    2        -12.765890       -0.000000       11.437240  
    3         12.767633        0.000000       11.443649  
    4         17.042330        0.000000      -11.445469  
 --------------------------------------------------------
 Analytic gradient from two-electron contribution:   CPU 297.53 s  wall 166.63 s

 Total ccman2 time:   CPU 862.32 s  wall 410.26 s


 --------------------------------------------------------------

                    Orbital Energies (a.u.)
 --------------------------------------------------------------

 Alpha MOs
 -- Occupied --
*******-104.895 -15.750 -15.749 -10.619 -10.619  -8.088  -8.087
 -8.084  -8.083  -8.083  -8.083  -1.470  -1.174  -1.129  -0.858
 -0.713  -0.684  -0.651  -0.512  -0.506  -0.494  -0.473  -0.436
 -- Virtual --
  0.027   0.066   0.094   0.097   0.111   0.113   0.118   0.142
  0.148   0.188   0.194   0.202   0.211   0.240   0.249   0.275
  0.314   0.325   0.391   0.543   0.546   0.556   0.562   0.584
  0.605   0.660   0.781   0.888   0.937   0.958   1.003   1.013
  1.083   1.103   1.107   1.114   1.133   1.133   1.162   1.227
  1.235   1.253   1.315   1.345   1.412   1.589   1.888   1.971
  2.013   2.255   2.364   2.455   2.572   2.592   2.610   2.636
  2.713   2.870   2.875   3.029   3.259   3.372   4.093   4.158
  4.356   4.439   4.499   5.221  10.201  10.374  26.576  26.645
 26.645  26.736  27.095  27.125  36.531  37.097 219.031 219.225
 --------------------------------------------------------------

          Ground-State Mulliken Net Atomic Charges

     Atom                 Charge (a.u.)
  ----------------------------------------
      1 Cl                   -0.067881
      2 N                     0.067645
      3 N                     0.067914
      4 Cl                   -0.067679
  ----------------------------------------
  Sum of atomic charges =     0.000000

 -----------------------------------------------------------------
                    Cartesian Multipole Moments
 -----------------------------------------------------------------
    Charge (ESU x 10^10)
                 0.0000
    Dipole Moment (Debye)
         X      -0.0022      Y      -0.0000      Z       0.8155
       Tot       0.8155
    Quadrupole Moments (Debye-Ang)
        XX     -36.9277     XY       0.0000     YY     -36.0261
        XZ      -0.0001     YZ      -0.0000     ZZ     -37.3324
    Octopole Moments (Debye-Ang^2)
       XXX       0.0135    XXY      -0.0000    XYY       0.0030
       YYY      -0.0000    XXZ       6.5693    XYZ       0.0000
       YYZ      -0.4140    XZZ       0.0021    YZZ       0.0000
       ZZZ       8.8013
    Hexadecapole Moments (Debye-Ang^3)
      XXXX    -425.7821   XXXY       0.0000   XXYY     -79.4550
      XYYY       0.0000   YYYY     -39.0131   XXXZ      -0.0145
      XXYZ      -0.0000   XYYZ      -0.0057   YYYZ       0.0000
      XXZZ     -89.2482   XYZZ      -0.0000   YYZZ     -30.5042
      XZZZ      -0.0232   YZZZ       0.0000   ZZZZ    -149.6075
 -----------------------------------------------------------------
 DrvMan completing analytic gradient of the correlated energy
 Correlated dipole moment
            1
    1  -0.0008599
    2  -0.0000000
    3   0.3208446
 Energy read as -1028.462016344
 Full Analytical Gradient: (in a.u., or Hartree/Bohr)
             1             2             3             4
    1    0.00003339   -0.00129243    0.00116630    0.00009274
    2   -0.00000000    0.00000000   -0.00000000   -0.00000000
    3    0.00000865    0.00008256   -0.00001436   -0.00007685
 Gradient time:  CPU 0.25 s  wall 1.71 s
 ----------------------------------------------------------------
             Standard Nuclear Orientation (Angstroms)
    I     Atom           X                Y                Z
 ----------------------------------------------------------------
    1      Cl      1.5507795854     0.0000000000     0.4416668236
    2      N       0.6037769965     0.0010000000    -1.0726194287
    3      N      -0.6037769965     0.0000000000    -1.0726194287
    4      Cl     -1.5507795854     0.0000000000     0.4416668236
 ----------------------------------------------------------------
 Nuclear Repulsion Energy =   189.1219951643 hartrees
 There are       24 alpha and       24 beta electrons

                       Distance Matrix (Angstroms)
             Cl(  1)   N (  2)   N (  3)
   N (  2)  1.786023
   N (  3)  2.633472  1.207554
   Cl(  4)  3.101559  2.633473  1.786023

 Requested basis set is 6-311++G(d,p)
 There are 38 shells and 104 basis functions
 A cutoff of  1.0D-14 yielded    685 shell pairs
 There are      5422 function pairs (      5868 Cartesian)
 Smallest overlap matrix eigenvalue = 1.49E-04
 Guess MOs from SCF MO coefficient file

 -----------------------------------------------------------------------
  General SCF calculation program by
  Eric Jon Sundstrom, Paul Horn, Yuezhi Mao, Dmitri Zuev, Alec White,
  David Stuck, Shaama M.S., Shane Yost, Joonho Lee, David Small,
  Daniel Levine, Susi Lehtola, Hugh Burton, Evgeny Epifanovsky
 -----------------------------------------------------------------------
 Hartree-Fock
 using 4 threads for integral computing
 -------------------------------------------------------
 OpenMP Integral computing Module                
 Release: version 2.0, May 2017, Q-Chem Inc. Pleasanton 
 -------------------------------------------------------
 A restricted SCF calculation will be
 performed using DIIS
 SCF converges when DIIS error is below 1.0e-08
 ---------------------------------------
  Cycle       Energy         DIIS error
 ---------------------------------------
    1   -1027.8001940449      3.38e-05  
    2   -1027.8001957443      9.36e-06  
    3   -1027.8001959420      5.37e-06  
    4   -1027.8001959958      1.59e-06  
    5   -1027.8001960066      7.07e-07  
    6   -1027.8001960091      4.21e-07  
    7   -1027.8001960097      1.40e-07  
    8   -1027.8001960099      3.96e-08  
    9   -1027.8001960099      1.25e-08  
   10   -1027.8001960099      4.89e-09  Convergence criterion met
 ---------------------------------------
 SCF time:   CPU 4.85s  wall 5.00s 
 SCF   energy in the final basis set =    -1027.8001960099
 Total energy in the final basis set =    -1027.8001960099


 ------------------------------------------------------------------------------

   CCMAN2: suite of methods based on coupled cluster
           and equation of motion theories.

   Components:
   * libvmm-1.3-trunk
     by Evgeny Epifanovsky, Ilya Kaliman.
   * libtensor-2.5-trunk
     by Evgeny Epifanovsky, Michael Wormit, Dmitry Zuev, Sam Manzer, 
        Ilya Kaliman.
   * libcc-2.5-trunk
     by Evgeny Epifanovsky, Arik Landau, Tomasz Kus, Kirill Khistyaev, 
        Dmitry Zuev, Prashant Manohar, Xintian Feng, Anna Krylov, 
        Matthew Goldey, Alec White, Thomas Jagau, Kaushik Nanda, 
        Anastasia Gunina, Alexander Kunitsa, Joonho Lee.

   CCMAN original authors:
   Anna I. Krylov, C. David Sherrill, Steven R. Gwaltney,
   Edward F. C. Byrd (2000)
   Sergey V. Levchenko, Lyudmila V. Slipchenko, Tao Wang,
   Ana-Maria C. Cristian (2003)
   Piotr A. Pieniazek, C. Melania Oana, Evgeny Epifanovsky (2007)
   Prashant Manohar (2009)

 ------------------------------------------------------------------------------


 Allocating and initializing 3808MB of RAM...
 Calculation will run on 4 cores.


 Alpha MOs, Restricted
 -- Occupied --                  
-104.90 -104.90  -15.75  -15.75  -10.62  -10.62   -8.09   -8.09
  1 A     2 A     3 A     4 A     5 A     6 A     7 A     8 A                  
 -8.084  -8.084  -8.083  -8.083  -1.469  -1.174  -1.129  -0.858
  9 A    10 A    11 A    12 A    13 A    14 A    15 A    16 A                  
 -0.713  -0.684  -0.651  -0.512  -0.506  -0.494  -0.473  -0.436
 17 A    18 A    19 A    20 A    21 A    22 A    23 A    24 A                  
 -- Virtual --                   
  0.027   0.066   0.094   0.097   0.111   0.113   0.118   0.142
 25 A    26 A    27 A    28 A    29 A    30 A    31 A    32 A                  
  0.148   0.188   0.194   0.202   0.211   0.240   0.249   0.274
 33 A    34 A    35 A    36 A    37 A    38 A    39 A    40 A                  
  0.314   0.325   0.391   0.543   0.546   0.556   0.562   0.584
 41 A    42 A    43 A    44 A    45 A    46 A    47 A    48 A                  
  0.605   0.659   0.782   0.889   0.937   0.958   1.003   1.013
 49 A    50 A    51 A    52 A    53 A    54 A    55 A    56 A                  
  1.083   1.103   1.107   1.114   1.132   1.133   1.162   1.227
 57 A    58 A    59 A    60 A    61 A    62 A    63 A    64 A                  
  1.235   1.253   1.314   1.345   1.412   1.589   1.887   1.971
 65 A    66 A    67 A    68 A    69 A    70 A    71 A    72 A                  
  2.014   2.255   2.363   2.455   2.572   2.592   2.610   2.636
 73 A    74 A    75 A    76 A    77 A    78 A    79 A    80 A                  
  2.712   2.870   2.875   3.028   3.259   3.371   4.093   4.158
 81 A    82 A    83 A    84 A    85 A    86 A    87 A    88 A                  
  4.355   4.438   4.498   5.222  10.201  10.374  26.576  26.645
 89 A    90 A    91 A    92 A    93 A    94 A    95 A    96 A                  
 26.645  26.736  27.095  27.125  36.531  37.093 219.031 219.225
 97 A    98 A    99 A   100 A   101 A   102 A   103 A   104 A                  

 Beta MOs, Restricted
 -- Occupied --                  
-104.90 -104.90  -15.75  -15.75  -10.62  -10.62   -8.09   -8.09
  1 A     2 A     3 A     4 A     5 A     6 A     7 A     8 A                  
 -8.084  -8.084  -8.083  -8.083  -1.469  -1.174  -1.129  -0.858
  9 A    10 A    11 A    12 A    13 A    14 A    15 A    16 A                  
 -0.713  -0.684  -0.651  -0.512  -0.506  -0.494  -0.473  -0.436
 17 A    18 A    19 A    20 A    21 A    22 A    23 A    24 A                  
 -- Virtual --                   
  0.027   0.066   0.094   0.097   0.111   0.113   0.118   0.142
 25 A    26 A    27 A    28 A    29 A    30 A    31 A    32 A                  
  0.148   0.188   0.194   0.202   0.211   0.240   0.249   0.274
 33 A    34 A    35 A    36 A    37 A    38 A    39 A    40 A                  
  0.314   0.325   0.391   0.543   0.546   0.556   0.562   0.584
 41 A    42 A    43 A    44 A    45 A    46 A    47 A    48 A                  
  0.605   0.659   0.782   0.889   0.937   0.958   1.003   1.013
 49 A    50 A    51 A    52 A    53 A    54 A    55 A    56 A                  
  1.083   1.103   1.107   1.114   1.132   1.133   1.162   1.227
 57 A    58 A    59 A    60 A    61 A    62 A    63 A    64 A                  
  1.235   1.253   1.314   1.345   1.412   1.589   1.887   1.971
 65 A    66 A    67 A    68 A    69 A    70 A    71 A    72 A                  
  2.014   2.255   2.363   2.455   2.572   2.592   2.610   2.636
 73 A    74 A    75 A    76 A    77 A    78 A    79 A    80 A                  
  2.712   2.870   2.875   3.028   3.259   3.371   4.093   4.158
 81 A    82 A    83 A    84 A    85 A    86 A    87 A    88 A                  
  4.355   4.438   4.498   5.222  10.201  10.374  26.576  26.645
 89 A    90 A    91 A    92 A    93 A    94 A    95 A    96 A                  
 26.645  26.736  27.095  27.125  36.531  37.093 219.031 219.225
 97 A    98 A    99 A   100 A   101 A   102 A   103 A   104 A                  

 Occupation and symmetry of molecular orbitals

 Point group: C1 (1 irreducible representation).

                           A     All 
 -------------------------------------
 All molecular orbitals:
  - Alpha                  104   104 
  - Beta                   104   104 
 -------------------------------------
 Alpha orbitals:
  - Frozen occupied        12    12  
  - Active occupied        12    12  
  - Active virtual         80    80  
  - Frozen virtual         0     0   
 -------------------------------------
 Beta orbitals:
  - Frozen occupied        12    12  
  - Active occupied        12    12  
  - Active virtual         80    80  
  - Frozen virtual         0     0   
 -------------------------------------

 Import integrals:   CPU 0.00 s  wall 0.00 s

 Import integrals:   CPU 18.55 s  wall 16.32 s

 MP2 amplitudes:   CPU 0.05 s  wall 0.22 s

Running a double precision version
           CCSD T amplitudes will be solved using DIIS.

           Start     Size      MaxIter   EConv     TConv     
           3         7         100       1.00e-07  1.00e-05  
 ------------------------------------------------------------------------------
           Energy (a.u.)   Ediff      Tdiff       Comment
 ------------------------------------------------------------------------------
         -1028.44021390                           
     1   -1028.43334095   6.87e-03   7.71e-01     
     2   -1028.45958845   2.62e-02   1.07e-01     
     3   -1028.45769225   1.90e-03   4.91e-02     
     4   -1028.46064836   2.96e-03   1.83e-02     Switched to DIIS steps.
     5   -1028.46185652   1.21e-03   1.33e-02     
     6   -1028.46196281   1.06e-04   3.00e-03     
     7   -1028.46199839   3.56e-05   1.90e-03     
     8   -1028.46201199   1.36e-05   6.05e-04     
     9   -1028.46201720   5.21e-06   3.20e-04     
    10   -1028.46201761   4.06e-07   7.56e-05     
    11   -1028.46201727   3.42e-07   4.13e-05     
    12   -1028.46201741   1.42e-07   2.06e-05     
    13   -1028.46201737   4.00e-08   9.08e-06     
 ------------------------------------------------------------------------------
         -1028.46201737                           CCSD T converged.

End of double precision
 SCF energy                 = -1027.80019601
 MP2 energy                 = -1028.44021390
 CCSD correlation energy     =    -0.66182136
 CCSD total energy           = -1028.46201737

 CCSD  T1^2 = 0.0182  T2^2 = 0.2629  Leading amplitudes:

 Amplitude    Orbitals with energies
 -0.0425       20 (A) A                  ->    26 (A) A                   
              -0.5124                          0.0658                     
 -0.0425       20 (A) B                  ->    26 (A) B                   
              -0.5124                          0.0658                     
 -0.0315       24 (A) A                  ->    37 (A) A                   
              -0.4365                          0.2105                     
 -0.0315       24 (A) B                  ->    37 (A) B                   
              -0.4365                          0.2105                     

 Amplitude    Orbitals with energies
 -0.0834       19 (A) A      19 (A) B    ->    26 (A) A      26 (A) B     
              -0.6511       -0.6511            0.0658        0.0658       
  0.0834       19 (A) A      19 (A) B    ->    26 (A) B      26 (A) A     
              -0.6511       -0.6511            0.0658        0.0658       
  0.0834       19 (A) B      19 (A) A    ->    26 (A) A      26 (A) B     
              -0.6511       -0.6511            0.0658        0.0658       
 -0.0834       19 (A) B      19 (A) A    ->    26 (A) B      26 (A) A     
              -0.6511       -0.6511            0.0658        0.0658       

 Computing CCSD intemediates for later calculations in double precision
 Finished.

Running a double precision version
           CCSD Lambda amplitudes will be solved using DIIS.
           Start     Size      MaxIter   EConv     LConv     
           3         7         100       1.00e-07  1.00e-05  
 ------------------------------------------------------------------------------
            Enorm      Ldiff       Comment
 ------------------------------------------------------------------------------
     1     5.62e-02   4.41e-02     
     2     1.37e-02   4.48e-03     
     3     5.82e-03   2.09e-03     
     4     3.71e-03   1.19e-03     Switched to DIIS steps.
     5     1.44e-03   7.42e-04     
     6     7.27e-04   3.19e-04     
     7     2.23e-04   1.08e-04     
     8     7.90e-05   4.56e-06     
     9     2.98e-05   1.16e-06     
    10     1.56e-05   5.52e-07     
    11     7.59e-06   2.62e-07     
    12     3.38e-06   1.82e-07     
    13     1.35e-06   3.22e-09     
    14     4.96e-07   6.56e-08     
    15     2.68e-07   3.31e-08     
    16     1.21e-07   1.44e-08     
    17     6.39e-08   1.08e-08     
 ------------------------------------------------------------------------------
                                   CCSD Lambda converged.

 Computing density matrices in double precision...
           Orbital response amplitudes will be solved using DIIS.
           Start     Size      MaxIter   EConv     LConv     
           3         7         100       1.00e-06  1.00e-06  
 ------------------------------------------------------------------------------
            Enorm      Ldiff       Comment
 ------------------------------------------------------------------------------
     1     8.37e-02   5.60e-03     
     2     6.39e-02   9.33e-03     
     3     7.50e-02   1.91e-02     
     4     7.35e-03   2.79e-02     Switched to DIIS steps.
     5     7.13e-04   3.14e-05     
     6     3.04e-04   1.15e-04     
     7     4.81e-05   4.39e-05     
     8     8.46e-06   9.92e-06     
     9     1.67e-06   8.26e-07     
    10     4.34e-07   7.89e-08     
 ------------------------------------------------------------------------------
                                   Orbital response converged.

 Computing density matrices... Done.
 CCSD calculation:   CPU 539.58 s  wall 189.22 s

Current path: /canmo/ccsd/grad/
/g1_bb_aa
/g1_bb_bb
/g1_o1o1
/g1_o1o2
/g1_o1v1
/g1_o2v1
/g1_v1v1
/g1p_bb_aa
/g1p_bb_bb
/g1s_bb_aa
/g1s_bb_bb
/g2_o1o1o1o1
/g2_o1o1o1v1
/g2_o1o1v1v1
/g2_o1v1o1v1
/g2_o1v1v1v1
/g2_v1v1v1v1
/w_bb_aa
/w_bb_bb
 Transferring MO TPDM to AO TPDM
 Transferring g2_o1o1o1o1
 Transferring g2_o1o1o1v1
 Transferring g2_o1o1v1v1
 Transferring g2_o1v1o1v1
 Transferring g2_o1v1v1v1
 Transferring g2_v1v1v1v1
 Adding separable TPDM
 Computing TPDM gradient
 --------------------------------------------------------
 2e gradient
  Atom          X               Y               Z
 --------------------------------------------------------
    1        -17.043005        0.005665      -11.445157  
    2        -12.749059       -0.016733       11.445158  
    3         12.749057        0.009175       11.445160  
    4         17.043007        0.001893      -11.445161  
 --------------------------------------------------------
 --------------------------------------------------------
 Final gradient
  Atom          X               Y               Z
 --------------------------------------------------------
    1        -17.043005        0.005665      -11.445157  
    2        -12.749059       -0.016733       11.445158  
    3         12.749057        0.009175       11.445160  
    4         17.043007        0.001893      -11.445161  
 --------------------------------------------------------
 Analytic gradient from two-electron contribution:   CPU 298.24 s  wall 163.76 s

 Total ccman2 time:   CPU 861.55 s  wall 377.81 s


 --------------------------------------------------------------

                    Orbital Energies (a.u.)
 --------------------------------------------------------------

 Alpha MOs
 -- Occupied --
*******-104.895 -15.751 -15.749 -10.619 -10.619  -8.088  -8.088
 -8.084  -8.084  -8.083  -8.083  -1.469  -1.174  -1.129  -0.858
 -0.713  -0.684  -0.651  -0.512  -0.506  -0.494  -0.473  -0.436
 -- Virtual --
  0.027   0.066   0.094   0.097   0.111   0.113   0.118   0.142
  0.148   0.188   0.194   0.202   0.211   0.240   0.249   0.274
  0.314   0.325   0.391   0.543   0.546   0.556   0.562   0.584
  0.605   0.659   0.782   0.889   0.937   0.958   1.003   1.013
  1.083   1.103   1.107   1.114   1.132   1.133   1.162   1.227
  1.235   1.253   1.314   1.345   1.412   1.589   1.887   1.971
  2.014   2.255   2.363   2.455   2.572   2.592   2.610   2.636
  2.712   2.870   2.875   3.028   3.259   3.371   4.093   4.158
  4.355   4.438   4.498   5.222  10.201  10.374  26.576  26.645
 26.645  26.736  27.095  27.125  36.531  37.093 219.031 219.225
 --------------------------------------------------------------

          Ground-State Mulliken Net Atomic Charges

     Atom                 Charge (a.u.)
  ----------------------------------------
      1 Cl                   -0.067582
      2 N                     0.067581
      3 N                     0.067581
      4 Cl                   -0.067581
  ----------------------------------------
  Sum of atomic charges =    -0.000000

 -----------------------------------------------------------------
                    Cartesian Multipole Moments
 -----------------------------------------------------------------
    Charge (ESU x 10^10)
                -0.0000
    Dipole Moment (Debye)
         X      -0.0000      Y      -0.0003      Z       0.8195
       Tot       0.8195
    Quadrupole Moments (Debye-Ang)
        XX     -36.9232     XY      -0.0018     YY     -36.0274
        XZ      -0.0000     YZ       0.0006     ZZ     -37.3376
    Octopole Moments (Debye-Ang^2)
       XXX      -0.0000    XXY      -0.0076    XYY      -0.0000
       YYY      -0.0154    XXZ       6.5760    XYZ      -0.0011
       YYZ      -0.4091    XZZ      -0.0000    YZZ      -0.0086
       ZZZ       8.8204
    Hexadecapole Moments (Debye-Ang^3)
      XXXX    -425.7887   XXXY      -0.0199   XXYY     -79.4566
      XYYY      -0.0108   YYYY     -39.0144   XXXZ      -0.0000
      XXYZ       0.0042   XYYZ       0.0000   YYYZ       0.0172
      XXZZ     -89.2561   XYZZ      -0.0093   YYZZ     -30.5096
      XZZZ      -0.0000   YZZZ       0.0205   ZZZZ    -149.6364
 -----------------------------------------------------------------
 DrvMan completing analytic gradient of the correlated energy
 Correlated dipole moment
            1
    1  -0.0000011
    2  -0.0001064
    3   0.3224156
 Energy read as -1028.462017367
 Full Analytical Gradient: (in a.u., or Hartree/Bohr)
             1             2             3             4
    1    0.00002200    0.00012378   -0.00012376   -0.00002201
    2   -0.00003870    0.00009951   -0.00009950    0.00003869
    3    0.00001538   -0.00001542   -0.00001534    0.00001537
 Gradient time:  CPU 0.26 s  wall 3.29 s
 ----------------------------------------------------------------
             Standard Nuclear Orientation (Angstroms)
    I     Atom           X                Y                Z
 ----------------------------------------------------------------
    1      Cl      1.5507795854     0.0000000000     0.4416668236
    2      N       0.6037769965     0.0000000000    -1.0716194287
    3      N      -0.6037769965     0.0000000000    -1.0726194287
    4      Cl     -1.5507795854     0.0000000000     0.4416668236
 ----------------------------------------------------------------
 Nuclear Repulsion Energy =   189.1439676653 hartrees
 There are       24 alpha and       24 beta electrons

                       Distance Matrix (Angstroms)
             Cl(  1)   N (  2)   N (  3)
   N (  2)  1.785175
   N (  3)  2.633472  1.207554
   Cl(  4)  3.101559  2.632898  1.786023

 Requested basis set is 6-311++G(d,p)
 There are 38 shells and 104 basis functions
 A cutoff of  1.0D-14 yielded    685 shell pairs
 There are      5422 function pairs (      5868 Cartesian)
 Smallest overlap matrix eigenvalue = 1.49E-04
 Guess MOs from SCF MO coefficient file

 -----------------------------------------------------------------------
  General SCF calculation program by
  Eric Jon Sundstrom, Paul Horn, Yuezhi Mao, Dmitri Zuev, Alec White,
  David Stuck, Shaama M.S., Shane Yost, Joonho Lee, David Small,
  Daniel Levine, Susi Lehtola, Hugh Burton, Evgeny Epifanovsky
 -----------------------------------------------------------------------
 Hartree-Fock
 using 4 threads for integral computing
 -------------------------------------------------------
 OpenMP Integral computing Module                
 Release: version 2.0, May 2017, Q-Chem Inc. Pleasanton 
 -------------------------------------------------------
 A restricted SCF calculation will be
 performed using DIIS
 SCF converges when DIIS error is below 1.0e-08
 ---------------------------------------
  Cycle       Energy         DIIS error
 ---------------------------------------
    1   -1027.8002221495      2.67e-05  
    2   -1027.8002234808      7.70e-06  
    3   -1027.8002236510      4.31e-06  
    4   -1027.8002236829      1.53e-06  
    5   -1027.8002236935      6.13e-07  
    6   -1027.8002236956      3.00e-07  
    7   -1027.8002236960      1.01e-07  
    8   -1027.8002236960      3.76e-08  
    9   -1027.8002236960      1.36e-08  
   10   -1027.8002236961      4.43e-09  Convergence criterion met
 ---------------------------------------
 SCF time:   CPU 4.88s  wall 5.00s 
 SCF   energy in the final basis set =    -1027.8002236961
 Total energy in the final basis set =    -1027.8002236961


 ------------------------------------------------------------------------------

   CCMAN2: suite of methods based on coupled cluster
           and equation of motion theories.

   Components:
   * libvmm-1.3-trunk
     by Evgeny Epifanovsky, Ilya Kaliman.
   * libtensor-2.5-trunk
     by Evgeny Epifanovsky, Michael Wormit, Dmitry Zuev, Sam Manzer, 
        Ilya Kaliman.
   * libcc-2.5-trunk
     by Evgeny Epifanovsky, Arik Landau, Tomasz Kus, Kirill Khistyaev, 
        Dmitry Zuev, Prashant Manohar, Xintian Feng, Anna Krylov, 
        Matthew Goldey, Alec White, Thomas Jagau, Kaushik Nanda, 
        Anastasia Gunina, Alexander Kunitsa, Joonho Lee.

   CCMAN original authors:
   Anna I. Krylov, C. David Sherrill, Steven R. Gwaltney,
   Edward F. C. Byrd (2000)
   Sergey V. Levchenko, Lyudmila V. Slipchenko, Tao Wang,
   Ana-Maria C. Cristian (2003)
   Piotr A. Pieniazek, C. Melania Oana, Evgeny Epifanovsky (2007)
   Prashant Manohar (2009)

 ------------------------------------------------------------------------------


 Allocating and initializing 3808MB of RAM...
 Calculation will run on 4 cores.


 Alpha MOs, Restricted
 -- Occupied --                  
-104.90 -104.90  -15.75  -15.75  -10.62  -10.62   -8.09   -8.09
  1 A     2 A     3 A     4 A     5 A     6 A     7 A     8 A                  
 -8.084  -8.084  -8.083  -8.083  -1.469  -1.174  -1.129  -0.858
  9 A    10 A    11 A    12 A    13 A    14 A    15 A    16 A                  
 -0.713  -0.684  -0.651  -0.512  -0.505  -0.494  -0.473  -0.436
 17 A    18 A    19 A    20 A    21 A    22 A    23 A    24 A                  
 -- Virtual --                   
  0.028   0.066   0.094   0.097   0.111   0.113   0.118   0.142
 25 A    26 A    27 A    28 A    29 A    30 A    31 A    32 A                  
  0.148   0.188   0.194   0.202   0.211   0.240   0.249   0.274
 33 A    34 A    35 A    36 A    37 A    38 A    39 A    40 A                  
  0.314   0.325   0.391   0.543   0.546   0.556   0.562   0.584
 41 A    42 A    43 A    44 A    45 A    46 A    47 A    48 A                  
  0.605   0.659   0.782   0.889   0.937   0.958   1.003   1.013
 49 A    50 A    51 A    52 A    53 A    54 A    55 A    56 A                  
  1.083   1.103   1.107   1.114   1.132   1.133   1.162   1.227
 57 A    58 A    59 A    60 A    61 A    62 A    63 A    64 A                  
  1.235   1.253   1.314   1.345   1.412   1.589   1.887   1.971
 65 A    66 A    67 A    68 A    69 A    70 A    71 A    72 A                  
  2.014   2.256   2.363   2.455   2.572   2.592   2.609   2.636
 73 A    74 A    75 A    76 A    77 A    78 A    79 A    80 A                  
  2.712   2.870   2.875   3.028   3.259   3.371   4.093   4.158
 81 A    82 A    83 A    84 A    85 A    86 A    87 A    88 A                  
  4.356   4.439   4.498   5.223  10.201  10.374  26.576  26.645
 89 A    90 A    91 A    92 A    93 A    94 A    95 A    96 A                  
 26.645  26.736  27.095  27.125  36.531  37.093 219.031 219.225
 97 A    98 A    99 A   100 A   101 A   102 A   103 A   104 A                  

 Beta MOs, Restricted
 -- Occupied --                  
-104.90 -104.90  -15.75  -15.75  -10.62  -10.62   -8.09   -8.09
  1 A     2 A     3 A     4 A     5 A     6 A     7 A     8 A                  
 -8.084  -8.084  -8.083  -8.083  -1.469  -1.174  -1.129  -0.858
  9 A    10 A    11 A    12 A    13 A    14 A    15 A    16 A                  
 -0.713  -0.684  -0.651  -0.512  -0.505  -0.494  -0.473  -0.436
 17 A    18 A    19 A    20 A    21 A    22 A    23 A    24 A                  
 -- Virtual --                   
  0.028   0.066   0.094   0.097   0.111   0.113   0.118   0.142
 25 A    26 A    27 A    28 A    29 A    30 A    31 A    32 A                  
  0.148   0.188   0.194   0.202   0.211   0.240   0.249   0.274
 33 A    34 A    35 A    36 A    37 A    38 A    39 A    40 A                  
  0.314   0.325   0.391   0.543   0.546   0.556   0.562   0.584
 41 A    42 A    43 A    44 A    45 A    46 A    47 A    48 A                  
  0.605   0.659   0.782   0.889   0.937   0.958   1.003   1.013
 49 A    50 A    51 A    52 A    53 A    54 A    55 A    56 A                  
  1.083   1.103   1.107   1.114   1.132   1.133   1.162   1.227
 57 A    58 A    59 A    60 A    61 A    62 A    63 A    64 A                  
  1.235   1.253   1.314   1.345   1.412   1.589   1.887   1.971
 65 A    66 A    67 A    68 A    69 A    70 A    71 A    72 A                  
  2.014   2.256   2.363   2.455   2.572   2.592   2.609   2.636
 73 A    74 A    75 A    76 A    77 A    78 A    79 A    80 A                  
  2.712   2.870   2.875   3.028   3.259   3.371   4.093   4.158
 81 A    82 A    83 A    84 A    85 A    86 A    87 A    88 A                  
  4.356   4.439   4.498   5.223  10.201  10.374  26.576  26.645
 89 A    90 A    91 A    92 A    93 A    94 A    95 A    96 A                  
 26.645  26.736  27.095  27.125  36.531  37.093 219.031 219.225
 97 A    98 A    99 A   100 A   101 A   102 A   103 A   104 A                  

 Occupation and symmetry of molecular orbitals

 Point group: C1 (1 irreducible representation).

                           A     All 
 -------------------------------------
 All molecular orbitals:
  - Alpha                  104   104 
  - Beta                   104   104 
 -------------------------------------
 Alpha orbitals:
  - Frozen occupied        12    12  
  - Active occupied        12    12  
  - Active virtual         80    80  
  - Frozen virtual         0     0   
 -------------------------------------
 Beta orbitals:
  - Frozen occupied        12    12  
  - Active occupied        12    12  
  - Active virtual         80    80  
  - Frozen virtual         0     0   
 -------------------------------------

 Import integrals:   CPU 0.00 s  wall 0.00 s

 Import integrals:   CPU 18.69 s  wall 18.90 s

 MP2 amplitudes:   CPU 0.06 s  wall 0.22 s

Running a double precision version
           CCSD T amplitudes will be solved using DIIS.

           Start     Size      MaxIter   EConv     TConv     
           3         7         100       1.00e-07  1.00e-05  
 ------------------------------------------------------------------------------
           Energy (a.u.)   Ediff      Tdiff       Comment
 ------------------------------------------------------------------------------
         -1028.44021030                           
     1   -1028.43335013   6.86e-03   7.71e-01     
     2   -1028.45958779   2.62e-02   1.07e-01     
     3   -1028.45769433   1.89e-03   4.90e-02     
     4   -1028.46064886   2.95e-03   1.83e-02     Switched to DIIS steps.
     5   -1028.46185643   1.21e-03   1.33e-02     
     6   -1028.46196265   1.06e-04   3.00e-03     
     7   -1028.46199821   3.56e-05   1.90e-03     
     8   -1028.46201179   1.36e-05   6.04e-04     
     9   -1028.46201699   5.20e-06   3.20e-04     
    10   -1028.46201739   4.05e-07   7.54e-05     
    11   -1028.46201705   3.42e-07   4.11e-05     
    12   -1028.46201719   1.41e-07   2.05e-05     
    13   -1028.46201715   4.00e-08   9.06e-06     
 ------------------------------------------------------------------------------
         -1028.46201715                           CCSD T converged.

End of double precision
 SCF energy                 = -1027.80022370
 MP2 energy                 = -1028.44021030
 CCSD correlation energy     =    -0.66179346
 CCSD total energy           = -1028.46201715

 CCSD  T1^2 = 0.0181  T2^2 = 0.2628  Leading amplitudes:

 Amplitude    Orbitals with energies
  0.0425       20 (A) A                  ->    26 (A) A                   
              -0.5124                          0.0658                     
  0.0425       20 (A) B                  ->    26 (A) B                   
              -0.5124                          0.0658                     
 -0.0316       24 (A) A                  ->    37 (A) A                   
              -0.4365                          0.2106                     
 -0.0316       24 (A) B                  ->    37 (A) B                   
              -0.4365                          0.2106                     

 Amplitude    Orbitals with energies
 -0.0833       19 (A) A      19 (A) B    ->    26 (A) A      26 (A) B     
              -0.6512       -0.6512            0.0658        0.0658       
  0.0833       19 (A) A      19 (A) B    ->    26 (A) B      26 (A) A     
              -0.6512       -0.6512            0.0658        0.0658       
  0.0833       19 (A) B      19 (A) A    ->    26 (A) A      26 (A) B     
              -0.6512       -0.6512            0.0658        0.0658       
 -0.0833       19 (A) B      19 (A) A    ->    26 (A) B      26 (A) A     
              -0.6512       -0.6512            0.0658        0.0658       

 Computing CCSD intemediates for later calculations in double precision
 Finished.

Running a double precision version
           CCSD Lambda amplitudes will be solved using DIIS.
           Start     Size      MaxIter   EConv     LConv     
           3         7         100       1.00e-07  1.00e-05  
 ------------------------------------------------------------------------------
            Enorm      Ldiff       Comment
 ------------------------------------------------------------------------------
     1     5.61e-02   4.41e-02     
     2     1.37e-02   4.48e-03     
     3     5.81e-03   2.08e-03     
     4     3.70e-03   1.19e-03     Switched to DIIS steps.
     5     1.43e-03   7.41e-04     
     6     7.26e-04   3.19e-04     
     7     2.23e-04   1.08e-04     
     8     7.88e-05   4.54e-06     
     9     2.97e-05   1.16e-06     
    10     1.55e-05   5.52e-07     
    11     7.56e-06   2.60e-07     
    12     3.37e-06   1.80e-07     
    13     1.35e-06   3.48e-09     
    14     4.94e-07   6.53e-08     
    15     2.67e-07   3.30e-08     
    16     1.20e-07   1.43e-08     
    17     6.36e-08   1.08e-08     
 ------------------------------------------------------------------------------
                                   CCSD Lambda converged.

 Computing density matrices in double precision...
           Orbital response amplitudes will be solved using DIIS.
           Start     Size      MaxIter   EConv     LConv     
           3         7         100       1.00e-06  1.00e-06  
 ------------------------------------------------------------------------------
            Enorm      Ldiff       Comment
 ------------------------------------------------------------------------------
     1     8.37e-02   5.61e-03     
     2     6.38e-02   9.33e-03     
     3     7.49e-02   1.90e-02     
     4     7.35e-03   2.79e-02     Switched to DIIS steps.
     5     7.14e-04   3.15e-05     
     6     3.10e-04   1.15e-04     
     7     1.01e-04   4.36e-05     
     8     7.46e-05   7.89e-06     
     9     6.02e-06   2.75e-06     
    10     1.42e-06   3.68e-07     
    11     6.73e-07   1.11e-07     
 ------------------------------------------------------------------------------
                                   Orbital response converged.

 Computing density matrices... Done.
 CCSD calculation:   CPU 540.08 s  wall 182.80 s

Current path: /canmo/ccsd/grad/
/g1_bb_aa
/g1_bb_bb
/g1_o1o1
/g1_o1o2
/g1_o1v1
/g1_o2v1
/g1_v1v1
/g1p_bb_aa
/g1p_bb_bb
/g1s_bb_aa
/g1s_bb_bb
/g2_o1o1o1o1
/g2_o1o1o1v1
/g2_o1o1v1v1
/g2_o1v1o1v1
/g2_o1v1v1v1
/g2_v1v1v1v1
/w_bb_aa
/w_bb_bb
 Transferring MO TPDM to AO TPDM
 Transferring g2_o1o1o1o1
 Transferring g2_o1o1o1v1
 Transferring g2_o1o1v1v1
 Transferring g2_o1v1o1v1
 Transferring g2_o1v1v1v1
 Transferring g2_v1v1v1v1
 Adding separable TPDM
 Computing TPDM gradient
 --------------------------------------------------------
 2e gradient
  Atom          X               Y               Z
 --------------------------------------------------------
    1        -17.052137        0.000000      -11.451392  
    2        -12.740446       -0.000000       11.436386  
    3         12.748714        0.000000       11.457695  
    4         17.043869       -0.000000      -11.442690  
 --------------------------------------------------------
 --------------------------------------------------------
 Final gradient
  Atom          X               Y               Z
 --------------------------------------------------------
    1        -17.052137        0.000000      -11.451392  
    2        -12.740446       -0.000000       11.436386  
    3         12.748714        0.000000       11.457695  
    4         17.043869       -0.000000      -11.442690  
 --------------------------------------------------------
 Analytic gradient from two-electron contribution:   CPU 299.87 s  wall 162.26 s

 Total ccman2 time:   CPU 863.36 s  wall 375.72 s


 --------------------------------------------------------------

                    Orbital Energies (a.u.)
 --------------------------------------------------------------

 Alpha MOs
 -- Occupied --
*******-104.895 -15.751 -15.749 -10.619 -10.619  -8.088  -8.087
 -8.084  -8.084  -8.083  -8.083  -1.469  -1.174  -1.129  -0.858
 -0.713  -0.684  -0.651  -0.512  -0.505  -0.494  -0.473  -0.436
 -- Virtual --
  0.028   0.066   0.094   0.097   0.111   0.113   0.118   0.142
  0.148   0.188   0.194   0.202   0.211   0.240   0.249   0.274
  0.314   0.325   0.391   0.543   0.546   0.556   0.562   0.584
  0.605   0.659   0.782   0.889   0.937   0.958   1.003   1.013
  1.083   1.103   1.107   1.114   1.132   1.133   1.162   1.227
  1.235   1.253   1.314   1.345   1.412   1.589   1.887   1.971
  2.014   2.256   2.363   2.455   2.572   2.592   2.609   2.636
  2.712   2.870   2.875   3.028   3.259   3.371   4.093   4.158
  4.356   4.439   4.498   5.223  10.201  10.374  26.576  26.645
 26.645  26.736  27.095  27.125  36.531  37.093 219.031 219.225
 --------------------------------------------------------------

          Ground-State Mulliken Net Atomic Charges

     Atom                 Charge (a.u.)
  ----------------------------------------
      1 Cl                   -0.067373
      2 N                     0.067094
      3 N                     0.068047
      4 Cl                   -0.067768
  ----------------------------------------
  Sum of atomic charges =     0.000000

 -----------------------------------------------------------------
                    Cartesian Multipole Moments
 -----------------------------------------------------------------
    Charge (ESU x 10^10)
                 0.0000
    Dipole Moment (Debye)
         X       0.0059      Y      -0.0000      Z       0.8211
       Tot       0.8211
    Quadrupole Moments (Debye-Ang)
        XX     -36.9197     XY      -0.0000     YY     -36.0261
        XZ       0.0057     YZ       0.0000     ZZ     -37.3405
    Octopole Moments (Debye-Ang^2)
       XXX       0.0365    XXY       0.0000    XYY       0.0055
       YYY       0.0000    XXZ       6.5716    XYZ       0.0000
       YYZ      -0.4137    XZZ       0.0036    YZZ      -0.0000
       ZZZ       8.8052
    Hexadecapole Moments (Debye-Ang^3)
      XXXX    -425.7566   XXXY       0.0000   XXYY     -79.4525
      XYYY      -0.0000   YYYY     -39.0113   XXXZ       0.0182
      XXYZ       0.0000   XYYZ      -0.0002   YYYZ       0.0000
      XXZZ     -89.2439   XYZZ       0.0000   YYZZ     -30.4989
      XZZZ      -0.0008   YZZZ       0.0000   ZZZZ    -149.5728
 -----------------------------------------------------------------
 DrvMan completing analytic gradient of the correlated energy
 Correlated dipole moment
            1
    1   0.0023364
    2  -0.0000001
    3   0.3230343
 Energy read as -1028.462017152
 Full Analytical Gradient: (in a.u., or Hartree/Bohr)
             1             2             3             4
    1    0.00003342    0.00002662   -0.00012315    0.00006311
    2   -0.00000000   -0.00000001    0.00000000    0.00000001
    3   -0.00013571    0.00033776   -0.00016956   -0.00003248
 Gradient time:  CPU 0.28 s  wall 2.97 s
 ----------------------------------------------------------------
             Standard Nuclear Orientation (Angstroms)
    I     Atom           X                Y                Z
 ----------------------------------------------------------------
    1      Cl      1.5507795854     0.0000000000     0.4416668236
    2      N       0.6037769965     0.0000000000    -1.0736194287
    3      N      -0.6037769965     0.0000000000    -1.0726194287
    4      Cl     -1.5507795854     0.0000000000     0.4416668236
 ----------------------------------------------------------------
 Nuclear Repulsion Energy =   189.1000499203 hartrees
 There are       24 alpha and       24 beta electrons

                       Distance Matrix (Angstroms)
             Cl(  1)   N (  2)   N (  3)
   N (  2)  1.786871
   N (  3)  2.633472  1.207554
   Cl(  4)  3.101559  2.634048  1.786023

 Requested basis set is 6-311++G(d,p)
 There are 38 shells and 104 basis functions
 A cutoff of  1.0D-14 yielded    685 shell pairs
 There are      5422 function pairs (      5868 Cartesian)
 Smallest overlap matrix eigenvalue = 1.49E-04
 Guess MOs from SCF MO coefficient file

 -----------------------------------------------------------------------
  General SCF calculation program by
  Eric Jon Sundstrom, Paul Horn, Yuezhi Mao, Dmitri Zuev, Alec White,
  David Stuck, Shaama M.S., Shane Yost, Joonho Lee, David Small,
  Daniel Levine, Susi Lehtola, Hugh Burton, Evgeny Epifanovsky
 -----------------------------------------------------------------------
 Hartree-Fock
 using 4 threads for integral computing
 -------------------------------------------------------
 OpenMP Integral computing Module                
 Release: version 2.0, May 2017, Q-Chem Inc. Pleasanton 
 -------------------------------------------------------
 A restricted SCF calculation will be
 performed using DIIS
 SCF converges when DIIS error is below 1.0e-08
 ---------------------------------------
  Cycle       Energy         DIIS error
 ---------------------------------------
    1   -1027.8001646144      3.94e-05  
    2   -1027.8001674016      1.16e-05  
    3   -1027.8001677079      7.48e-06  
    4   -1027.8001677912      2.04e-06  
    5   -1027.8001678092      8.41e-07  
    6   -1027.8001678124      3.73e-07  
    7   -1027.8001678131      1.19e-07  
    8   -1027.8001678131      4.26e-08  
    9   -1027.8001678131      1.26e-08  
   10   -1027.8001678131      4.75e-09  Convergence criterion met
 ---------------------------------------
 SCF time:   CPU 4.87s  wall 5.00s 
 SCF   energy in the final basis set =    -1027.8001678131
 Total energy in the final basis set =    -1027.8001678131


 ------------------------------------------------------------------------------

   CCMAN2: suite of methods based on coupled cluster
           and equation of motion theories.

   Components:
   * libvmm-1.3-trunk
     by Evgeny Epifanovsky, Ilya Kaliman.
   * libtensor-2.5-trunk
     by Evgeny Epifanovsky, Michael Wormit, Dmitry Zuev, Sam Manzer, 
        Ilya Kaliman.
   * libcc-2.5-trunk
     by Evgeny Epifanovsky, Arik Landau, Tomasz Kus, Kirill Khistyaev, 
        Dmitry Zuev, Prashant Manohar, Xintian Feng, Anna Krylov, 
        Matthew Goldey, Alec White, Thomas Jagau, Kaushik Nanda, 
        Anastasia Gunina, Alexander Kunitsa, Joonho Lee.

   CCMAN original authors:
   Anna I. Krylov, C. David Sherrill, Steven R. Gwaltney,
   Edward F. C. Byrd (2000)
   Sergey V. Levchenko, Lyudmila V. Slipchenko, Tao Wang,
   Ana-Maria C. Cristian (2003)
   Piotr A. Pieniazek, C. Melania Oana, Evgeny Epifanovsky (2007)
   Prashant Manohar (2009)

 ------------------------------------------------------------------------------


 Allocating and initializing 3808MB of RAM...
 Calculation will run on 4 cores.


 Alpha MOs, Restricted
 -- Occupied --                  
-104.90 -104.90  -15.75  -15.75  -10.62  -10.62   -8.09   -8.09
  1 A     2 A     3 A     4 A     5 A     6 A     7 A     8 A                  
 -8.084  -8.084  -8.083  -8.083  -1.469  -1.174  -1.129  -0.858
  9 A    10 A    11 A    12 A    13 A    14 A    15 A    16 A                  
 -0.712  -0.684  -0.651  -0.512  -0.506  -0.494  -0.473  -0.437
 17 A    18 A    19 A    20 A    21 A    22 A    23 A    24 A                  
 -- Virtual --                   
  0.027   0.066   0.094   0.097   0.111   0.113   0.118   0.142
 25 A    26 A    27 A    28 A    29 A    30 A    31 A    32 A                  
  0.148   0.188   0.194   0.202   0.210   0.240   0.249   0.274
 33 A    34 A    35 A    36 A    37 A    38 A    39 A    40 A                  
  0.314   0.325   0.391   0.543   0.546   0.556   0.562   0.584
 41 A    42 A    43 A    44 A    45 A    46 A    47 A    48 A                  
  0.605   0.659   0.782   0.889   0.937   0.958   1.003   1.013
 49 A    50 A    51 A    52 A    53 A    54 A    55 A    56 A                  
  1.083   1.103   1.107   1.114   1.133   1.133   1.162   1.226
 57 A    58 A    59 A    60 A    61 A    62 A    63 A    64 A                  
  1.235   1.253   1.314   1.345   1.412   1.589   1.887   1.971
 65 A    66 A    67 A    68 A    69 A    70 A    71 A    72 A                  
  2.014   2.255   2.363   2.454   2.572   2.592   2.610   2.636
 73 A    74 A    75 A    76 A    77 A    78 A    79 A    80 A                  
  2.712   2.870   2.875   3.028   3.258   3.371   4.093   4.157
 81 A    82 A    83 A    84 A    85 A    86 A    87 A    88 A                  
  4.355   4.438   4.497   5.222  10.201  10.374  26.576  26.645
 89 A    90 A    91 A    92 A    93 A    94 A    95 A    96 A                  
 26.645  26.737  27.095  27.125  36.531  37.093 219.031 219.225
 97 A    98 A    99 A   100 A   101 A   102 A   103 A   104 A                  

 Beta MOs, Restricted
 -- Occupied --                  
-104.90 -104.90  -15.75  -15.75  -10.62  -10.62   -8.09   -8.09
  1 A     2 A     3 A     4 A     5 A     6 A     7 A     8 A                  
 -8.084  -8.084  -8.083  -8.083  -1.469  -1.174  -1.129  -0.858
  9 A    10 A    11 A    12 A    13 A    14 A    15 A    16 A                  
 -0.712  -0.684  -0.651  -0.512  -0.506  -0.494  -0.473  -0.437
 17 A    18 A    19 A    20 A    21 A    22 A    23 A    24 A                  
 -- Virtual --                   
  0.027   0.066   0.094   0.097   0.111   0.113   0.118   0.142
 25 A    26 A    27 A    28 A    29 A    30 A    31 A    32 A                  
  0.148   0.188   0.194   0.202   0.210   0.240   0.249   0.274
 33 A    34 A    35 A    36 A    37 A    38 A    39 A    40 A                  
  0.314   0.325   0.391   0.543   0.546   0.556   0.562   0.584
 41 A    42 A    43 A    44 A    45 A    46 A    47 A    48 A                  
  0.605   0.659   0.782   0.889   0.937   0.958   1.003   1.013
 49 A    50 A    51 A    52 A    53 A    54 A    55 A    56 A                  
  1.083   1.103   1.107   1.114   1.133   1.133   1.162   1.226
 57 A    58 A    59 A    60 A    61 A    62 A    63 A    64 A                  
  1.235   1.253   1.314   1.345   1.412   1.589   1.887   1.971
 65 A    66 A    67 A    68 A    69 A    70 A    71 A    72 A                  
  2.014   2.255   2.363   2.454   2.572   2.592   2.610   2.636
 73 A    74 A    75 A    76 A    77 A    78 A    79 A    80 A                  
  2.712   2.870   2.875   3.028   3.258   3.371   4.093   4.157
 81 A    82 A    83 A    84 A    85 A    86 A    87 A    88 A                  
  4.355   4.438   4.497   5.222  10.201  10.374  26.576  26.645
 89 A    90 A    91 A    92 A    93 A    94 A    95 A    96 A                  
 26.645  26.737  27.095  27.125  36.531  37.093 219.031 219.225
 97 A    98 A    99 A   100 A   101 A   102 A   103 A   104 A                  

 Occupation and symmetry of molecular orbitals

 Point group: C1 (1 irreducible representation).

                           A     All 
 -------------------------------------
 All molecular orbitals:
  - Alpha                  104   104 
  - Beta                   104   104 
 -------------------------------------
 Alpha orbitals:
  - Frozen occupied        12    12  
  - Active occupied        12    12  
  - Active virtual         80    80  
  - Frozen virtual         0     0   
 -------------------------------------
 Beta orbitals:
  - Frozen occupied        12    12  
  - Active occupied        12    12  
  - Active virtual         80    80  
  - Frozen virtual         0     0   
 -------------------------------------

 Import integrals:   CPU 0.00 s  wall 0.00 s

 Import integrals:   CPU 18.47 s  wall 19.28 s

 MP2 amplitudes:   CPU 0.06 s  wall 0.24 s

Running a double precision version
           CCSD T amplitudes will be solved using DIIS.

           Start     Size      MaxIter   EConv     TConv     
           3         7         100       1.00e-07  1.00e-05  
 ------------------------------------------------------------------------------
           Energy (a.u.)   Ediff      Tdiff       Comment
 ------------------------------------------------------------------------------
         -1028.44021705                           
     1   -1028.43333126   6.89e-03   7.71e-01     
     2   -1028.45958863   2.63e-02   1.07e-01     
     3   -1028.45768967   1.90e-03   4.91e-02     
     4   -1028.46064738   2.96e-03   1.83e-02     Switched to DIIS steps.
     5   -1028.46185614   1.21e-03   1.33e-02     
     6   -1028.46196248   1.06e-04   3.01e-03     
     7   -1028.46199809   3.56e-05   1.90e-03     
     8   -1028.46201171   1.36e-05   6.05e-04     
     9   -1028.46201693   5.22e-06   3.21e-04     
    10   -1028.46201734   4.08e-07   7.57e-05     
    11   -1028.46201700   3.42e-07   4.14e-05     
    12   -1028.46201714   1.42e-07   2.07e-05     
    13   -1028.46201710   3.99e-08   9.11e-06     
 ------------------------------------------------------------------------------
         -1028.46201710                           CCSD T converged.

End of double precision
 SCF energy                 = -1027.80016781
 MP2 energy                 = -1028.44021705
 CCSD correlation energy     =    -0.66184929
 CCSD total energy           = -1028.46201710

 CCSD  T1^2 = 0.0182  T2^2 = 0.2630  Leading amplitudes:

 Amplitude    Orbitals with energies
  0.0425       20 (A) A                  ->    26 (A) A                   
              -0.5123                          0.0658                     
  0.0425       20 (A) B                  ->    26 (A) B                   
              -0.5123                          0.0658                     
 -0.0315       24 (A) A                  ->    37 (A) A                   
              -0.4365                          0.2104                     
 -0.0315       24 (A) B                  ->    37 (A) B                   
              -0.4365                          0.2104                     

 Amplitude    Orbitals with energies
 -0.0834       19 (A) A      19 (A) B    ->    26 (A) A      26 (A) B     
              -0.6511       -0.6511            0.0658        0.0658       
  0.0834       19 (A) A      19 (A) B    ->    26 (A) B      26 (A) A     
              -0.6511       -0.6511            0.0658        0.0658       
  0.0834       19 (A) B      19 (A) A    ->    26 (A) A      26 (A) B     
              -0.6511       -0.6511            0.0658        0.0658       
 -0.0834       19 (A) B      19 (A) A    ->    26 (A) B      26 (A) A     
              -0.6511       -0.6511            0.0658        0.0658       

 Computing CCSD intemediates for later calculations in double precision
 Finished.

Running a double precision version
           CCSD Lambda amplitudes will be solved using DIIS.
           Start     Size      MaxIter   EConv     LConv     
           3         7         100       1.00e-07  1.00e-05  
 ------------------------------------------------------------------------------
            Enorm      Ldiff       Comment
 ------------------------------------------------------------------------------
     1     5.62e-02   4.41e-02     
     2     1.37e-02   4.48e-03     
     3     5.82e-03   2.09e-03     
     4     3.71e-03   1.19e-03     Switched to DIIS steps.
     5     1.44e-03   7.42e-04     
     6     7.27e-04   3.20e-04     
     7     2.23e-04   1.08e-04     
     8     7.91e-05   4.58e-06     
     9     2.99e-05   1.15e-06     
    10     1.56e-05   5.52e-07     
    11     7.62e-06   2.64e-07     
    12     3.39e-06   1.83e-07     
    13     1.35e-06   2.95e-09     
    14     4.97e-07   6.59e-08     
    15     2.69e-07   3.33e-08     
    16     1.21e-07   1.44e-08     
    17     6.41e-08   1.09e-08     
 ------------------------------------------------------------------------------
                                   CCSD Lambda converged.

 Computing density matrices in double precision...
           Orbital response amplitudes will be solved using DIIS.
           Start     Size      MaxIter   EConv     LConv     
           3         7         100       1.00e-06  1.00e-06  
 ------------------------------------------------------------------------------
            Enorm      Ldiff       Comment
 ------------------------------------------------------------------------------
     1     8.37e-02   5.59e-03     
     2     6.39e-02   9.33e-03     
     3     7.51e-02   1.91e-02     
     4     7.36e-03   2.80e-02     Switched to DIIS steps.
     5     7.15e-04   3.14e-05     
     6     3.11e-04   1.15e-04     
     7     1.01e-04   4.36e-05     
     8     7.48e-05   7.91e-06     
     9     6.03e-06   2.76e-06     
    10     1.42e-06   3.71e-07     
    11     6.84e-07   1.11e-07     
 ------------------------------------------------------------------------------
                                   Orbital response converged.

 Computing density matrices... Done.
 CCSD calculation:   CPU 540.80 s  wall 191.17 s

Current path: /canmo/ccsd/grad/
/g1_bb_aa
/g1_bb_bb
/g1_o1o1
/g1_o1o2
/g1_o1v1
/g1_o2v1
/g1_v1v1
/g1p_bb_aa
/g1p_bb_bb
/g1s_bb_aa
/g1s_bb_bb
/g2_o1o1o1o1
/g2_o1o1o1v1
/g2_o1o1v1v1
/g2_o1v1o1v1
/g2_o1v1v1v1
/g2_v1v1v1v1
/w_bb_aa
/w_bb_bb
 Transferring MO TPDM to AO TPDM
 Transferring g2_o1o1o1o1
 Transferring g2_o1o1o1v1
 Transferring g2_o1o1v1v1
 Transferring g2_o1v1o1v1
 Transferring g2_o1v1v1v1
 Transferring g2_v1v1v1v1
 Adding separable TPDM
 Computing TPDM gradient
 --------------------------------------------------------
 2e gradient
  Atom          X               Y               Z
 --------------------------------------------------------
    1        -17.033891        0.000000      -11.438933  
    2        -12.757665       -0.000000       11.453933  
    3         12.749416       -0.000000       11.432624  
    4         17.042140        0.000000      -11.447624  
 --------------------------------------------------------
 --------------------------------------------------------
 Final gradient
  Atom          X               Y               Z
 --------------------------------------------------------
    1        -17.033891        0.000000      -11.438933  
    2        -12.757665       -0.000000       11.453933  
    3         12.749416       -0.000000       11.432624  
    4         17.042140        0.000000      -11.447624  
 --------------------------------------------------------
 Analytic gradient from two-electron contribution:   CPU 300.00 s  wall 173.37 s

 Total ccman2 time:   CPU 864.81 s  wall 399.14 s


 --------------------------------------------------------------

                    Orbital Energies (a.u.)
 --------------------------------------------------------------

 Alpha MOs
 -- Occupied --
*******-104.895 -15.751 -15.749 -10.619 -10.619  -8.088  -8.087
 -8.084  -8.084  -8.083  -8.083  -1.469  -1.174  -1.129  -0.858
 -0.712  -0.684  -0.651  -0.512  -0.506  -0.494  -0.473  -0.437
 -- Virtual --
  0.027   0.066   0.094   0.097   0.111   0.113   0.118   0.142
  0.148   0.188   0.194   0.202   0.210   0.240   0.249   0.274
  0.314   0.325   0.391   0.543   0.546   0.556   0.562   0.584
  0.605   0.659   0.782   0.889   0.937   0.958   1.003   1.013
  1.083   1.103   1.107   1.114   1.133   1.133   1.162   1.226
  1.235   1.253   1.314   1.345   1.412   1.589   1.887   1.971
  2.014   2.255   2.363   2.454   2.572   2.592   2.610   2.636
  2.712   2.870   2.875   3.028   3.258   3.371   4.093   4.157
  4.355   4.438   4.497   5.222  10.201  10.374  26.576  26.645
 26.645  26.737  27.095  27.125  36.531  37.093 219.031 219.225
 --------------------------------------------------------------

          Ground-State Mulliken Net Atomic Charges

     Atom                 Charge (a.u.)
  ----------------------------------------
      1 Cl                   -0.067790
      2 N                     0.068069
      3 N                     0.067116
      4 Cl                   -0.067395
  ----------------------------------------
  Sum of atomic charges =    -0.000000

 -----------------------------------------------------------------
                    Cartesian Multipole Moments
 -----------------------------------------------------------------
    Charge (ESU x 10^10)
                 0.0000
    Dipole Moment (Debye)
         X      -0.0059      Y      -0.0000      Z       0.8179
       Tot       0.8179
    Quadrupole Moments (Debye-Ang)
        XX     -36.9268     XY      -0.0000     YY     -36.0288
        XZ      -0.0057     YZ       0.0000     ZZ     -37.3348
    Octopole Moments (Debye-Ang^2)
       XXX      -0.0364    XXY       0.0000    XYY      -0.0054
       YYY       0.0000    XXZ       6.5805    XYZ       0.0000
       YYZ      -0.4044    XZZ      -0.0036    YZZ      -0.0000
       ZZZ       8.8356
    Hexadecapole Moments (Debye-Ang^3)
      XXXX    -425.8207   XXXY      -0.0000   XXYY     -79.4606
      XYYY      -0.0000   YYYY     -39.0174   XXXZ      -0.0182
      XXYZ       0.0000   XYYZ       0.0002   YYYZ       0.0000
      XXZZ     -89.2682   XYZZ      -0.0000   YYZZ     -30.5202
      XZZZ       0.0008   YZZZ       0.0000   ZZZZ    -149.7001
 -----------------------------------------------------------------
 DrvMan completing analytic gradient of the correlated energy
 Correlated dipole moment
            1
    1  -0.0023349
    2  -0.0000000
    3   0.3217959
 Energy read as -1028.462017099
 Full Analytical Gradient: (in a.u., or Hartree/Bohr)
             1             2             3             4
    1    0.00001017    0.00022159   -0.00012486   -0.00010690
    2    0.00000000   -0.00000000    0.00000000    0.00000000
    3    0.00016575   -0.00036778    0.00013895    0.00006308
 Gradient time:  CPU 0.24 s  wall 3.74 s
Dipole drv :
gprntSymmMtrx error report: 
 Final Hessian.
            1           2           3           4           5           6
    1   0.0723198   0.0000000   0.0420773  -0.0061861   0.0000000   0.0061501
    2   0.0000000   0.0079773   0.0000007   0.0000000  -0.0204804  -0.0000001
    3   0.0420773   0.0000007   0.0852504   0.0033632   0.0000000  -0.0797604
    4  -0.0061861   0.0000000   0.0033632   0.7465804   0.0000000  -0.0515898
    5   0.0000000  -0.0204804   0.0000000   0.0000000   0.0526601  -0.0000013
    6   0.0061501  -0.0000001  -0.0797604  -0.0515898  -0.0000013   0.1866790
    7  -0.0606151   0.0000000  -0.0486800  -0.6797817   0.0000000   0.0004534
    8   0.0000000   0.0204742   0.0000000   0.0000000  -0.0526545   0.0000000
    9  -0.0449811  -0.0000011  -0.0252867  -0.0004534  -0.0000003  -0.0816303
   10  -0.0055162   0.0000000   0.0032460  -0.0606151   0.0000000   0.0449811
   11   0.0000000  -0.0079706   0.0000000   0.0000000   0.0204742   0.0000000
   12  -0.0032460   0.0000011   0.0197951   0.0486800  -0.0000009  -0.0252867
            7           8           9          10          11          12
    1  -0.0606151   0.0000000  -0.0449811  -0.0055162   0.0000000  -0.0032460
    2   0.0000000   0.0204742  -0.0000011   0.0000000  -0.0079706   0.0000011
    3  -0.0486800   0.0000000  -0.0252867   0.0032460   0.0000000   0.0197951
    4  -0.6797817   0.0000000  -0.0004534  -0.0606151   0.0000000   0.0486800
    5   0.0000000  -0.0526545  -0.0000003   0.0000000   0.0204742  -0.0000009
    6   0.0004534   0.0000000  -0.0816303   0.0449811   0.0000000  -0.0252867
    7   0.7465804   0.0000000   0.0515898  -0.0061861   0.0000000  -0.0033632
    8   0.0000000   0.0526601   0.0000013   0.0000000  -0.0204804   0.0000005
    9   0.0515898   0.0000013   0.1866790  -0.0061501   0.0000000  -0.0797604
   10  -0.0061861   0.0000000  -0.0061501   0.0723198   0.0000000  -0.0420773
   11   0.0000000  -0.0204804   0.0000000   0.0000000   0.0079773  -0.0000007
   12  -0.0033632   0.0000005  -0.0797604  -0.0420773  -0.0000007   0.0852504
 ----------------------------------------------------------------
             Standard Nuclear Orientation (Angstroms)
    I     Atom           X                Y                Z
 ----------------------------------------------------------------
    1      Cl      1.5507795854     0.0000000000     0.4416668236
    2      N       0.6037769965     0.0000000000    -1.0726194287
    3      N      -0.6037769965     0.0000000000    -1.0726194287
    4      Cl     -1.5507795854     0.0000000000     0.4416668236
 ----------------------------------------------------------------
 Nuclear Repulsion Energy =   189.1220097777 hartrees
 There are       24 alpha and       24 beta electrons
 old dipole drv.
            1           2           3           4           5           6
    1  -0.4538033   0.0000000  -0.9796921   0.4540630   0.0000000   1.2359616
    2   0.0000000   0.0562856   0.0000262   0.0000000  -0.0563090  -0.0000152
    3  -0.2526370   0.0000000  -0.3276344   0.8301113   0.0000000   0.3276455
            7           8           9          10          11          12
    1   0.4540630   0.0000000  -1.2359616  -0.4538033   0.0000000   0.9796921
    2   0.0000000  -0.0563090   0.0000152   0.0000000   0.0562856  -0.0000262
    3  -0.8301113   0.0000000   0.3276455   0.2526370   0.0000000  -0.3276344
 New transposed dipole drv.
            1           2           3
    1  -0.4538033   0.0000000  -0.2526370
    2   0.0000000   0.0562856   0.0000000
    3  -0.9796921   0.0000262  -0.3276344
    4   0.4540630   0.0000000   0.8301113
    5   0.0000000  -0.0563090   0.0000000
    6   1.2359616  -0.0000152   0.3276455
    7   0.4540630   0.0000000  -0.8301113
    8   0.0000000  -0.0563090   0.0000000
    9  -1.2359616   0.0000152   0.3276455
   10  -0.4538033   0.0000000   0.2526370
   11   0.0000000   0.0562856   0.0000000
   12   0.9796921  -0.0000262  -0.3276344
FINAL TENSOR RESULT:
Order 2, Length 12
    Atom      X          Y          Z
     1 Order 1, Length 12
    Atom      X          Y          Z
     1    7.231980851851005e-02   0.000000000000000e+00   4.207733885568515e-02
     2   -6.186067419882610e-03   0.000000000000000e+00   6.150110710215718e-03
     3   -6.061511862252617e-02   0.000000000000000e+00  -4.498110276158751e-02
     4   -5.516170003198402e-03   0.000000000000000e+00  -3.246010313332962e-03

Order 1, Length 12
    Atom      X          Y          Z
     1    0.000000000000000e+00   7.977312129845780e-03   6.831243949739752e-07
     2    0.000000000000000e+00  -2.048035155806075e-02  -9.781303579825953e-08
     3    0.000000000000000e+00   2.047424297313641e-02  -1.128123342194774e-06
     4    0.000000000000000e+00  -7.970645104201556e-03   1.102518159075275e-06

Order 1, Length 12
    Atom      X          Y          Z
     1    4.207733885568515e-02   6.831243949739752e-07   8.525043116241636e-02
     2    3.363189499563441e-03   0.000000000000000e+00  -7.976042400792721e-02
     3   -4.867995443734434e-02   0.000000000000000e+00  -2.528671485385381e-02
     4    3.246010313332962e-03   0.000000000000000e+00   1.979508503834348e-02


     2 Order 1, Length 12
    Atom      X          Y          Z
     1   -6.186067419882610e-03   0.000000000000000e+00   3.363189499563441e-03
     2    7.465804291969207e-01   0.000000000000000e+00  -5.158982107887769e-02
     3   -6.797816917616337e-01   0.000000000000000e+00  -4.534239746430637e-04
     4   -6.061511862252617e-02   0.000000000000000e+00   4.867995443734434e-02

Order 1, Length 12
    Atom      X          Y          Z
     1    0.000000000000000e+00  -2.048035155806075e-02   0.000000000000000e+00
     2    0.000000000000000e+00   5.266007475421229e-02  -1.289185261288788e-06
     3    0.000000000000000e+00  -5.265452461269555e-02  -2.588749549426685e-07
     4    0.000000000000000e+00   2.047424297313641e-02  -9.042437080298247e-07

Order 1, Length 12
    Atom      X          Y          Z
     1    6.150110710215718e-03  -9.781303579825953e-08  -7.976042400792721e-02
     2   -5.158982107887769e-02  -1.289185261288788e-06   1.866790306742016e-01
     3    4.534239746430637e-04   0.000000000000000e+00  -8.163026889900729e-02
     4    4.498110276158751e-02   0.000000000000000e+00  -2.528671485385381e-02


     3 Order 1, Length 12
    Atom      X          Y          Z
     1   -6.061511862252617e-02   0.000000000000000e+00  -4.867995443734434e-02
     2   -6.797816917616337e-01   0.000000000000000e+00   4.534239746430637e-04
     3    7.465804291969207e-01   0.000000000000000e+00   5.158982107887769e-02
     4   -6.186067419882610e-03   0.000000000000000e+00  -3.363189499563441e-03

Order 1, Length 12
    Atom      X          Y          Z
     1    0.000000000000000e+00   2.047424297313641e-02   0.000000000000000e+00
     2    0.000000000000000e+00  -5.265452461269555e-02   0.000000000000000e+00
     3    0.000000000000000e+00   5.266007475421229e-02   1.289185261288788e-06
     4    0.000000000000000e+00  -2.048035155806075e-02   4.848499438893138e-07

Order 1, Length 12
    Atom      X          Y          Z
     1   -4.498110276158751e-02  -1.128123342194774e-06  -2.528671485385381e-02
     2   -4.534239746430637e-04  -2.588749549426685e-07  -8.163026889900729e-02
     3    5.158982107887769e-02   1.289185261288788e-06   1.866790306742016e-01
     4   -6.150110710215718e-03   0.000000000000000e+00  -7.976042400792721e-02


     4 Order 1, Length 12
    Atom      X          Y          Z
     1   -5.516170003198402e-03   0.000000000000000e+00   3.246010313332962e-03
     2   -6.061511862252617e-02   0.000000000000000e+00   4.498110276158751e-02
     3   -6.186067419882610e-03   0.000000000000000e+00  -6.150110710215718e-03
     4    7.231980851851005e-02   0.000000000000000e+00  -4.207733885568515e-02

Order 1, Length 12
    Atom      X          Y          Z
     1    0.000000000000000e+00  -7.970645104201556e-03   0.000000000000000e+00
     2    0.000000000000000e+00   2.047424297313641e-02   0.000000000000000e+00
     3    0.000000000000000e+00  -2.048035155806075e-02   0.000000000000000e+00
     4    0.000000000000000e+00   7.977312129845780e-03  -6.831243949739752e-07

Order 1, Length 12
    Atom      X          Y          Z
     1   -3.246010313332962e-03   1.102518159075275e-06   1.979508503834348e-02
     2    4.867995443734434e-02  -9.042437080298247e-07  -2.528671485385381e-02
     3   -3.363189499563441e-03   4.848499438893138e-07  -7.976042400792721e-02
     4   -4.207733885568515e-02  -6.831243949739752e-07   8.525043116241636e-02


 # Finishing finite difference calculation for IDERIV #
 ######################################################
 ######################################################
 Requested basis set is 6-311++G(d,p)
 There are 38 shells and 104 basis functions
 **********************************************************************
 **                                                                  **
 **                       VIBRATIONAL ANALYSIS                       **
 **                       --------------------                       **
 **                                                                  **
 **        VIBRATIONAL FREQUENCIES (CM**-1) AND NORMAL MODES         **
 **     FORCE CONSTANTS (mDYN/ANGSTROM) AND REDUCED MASSES (AMU)     **
 **                  INFRARED INTENSITIES (KM/MOL)                   **
 **                                                                  **
 **********************************************************************


 Mode:                 1                      2                      3
 Frequency:       212.86                 431.81                 459.10
 Force Cnst:      0.8861                 2.1017                 1.8007
 Red. Mass:      33.1916                19.1311                14.5006
 IR Active:          YES                    YES                    YES
 IR Intens:        0.914                142.019                  0.000
 Raman Active:       YES                    YES                    YES
               X      Y      Z        X      Y      Z        X      Y      Z
 Cl        -0.671  0.000  0.082   -0.237 -0.000 -0.257    0.000 -0.109 -0.000
 N          0.015 -0.000 -0.205    0.591  0.000  0.167   -0.000  0.699  0.000
 N         -0.015  0.000 -0.205    0.591 -0.000 -0.167   -0.000 -0.699  0.000
 Cl         0.671 -0.000  0.082   -0.237  0.000  0.257    0.000  0.109 -0.000
 TransDip  -0.000  0.000  0.031    0.382 -0.000  0.000   -0.000  0.000  0.000

 Mode:                 4                      5                      6
 Frequency:       532.74                 738.81                1642.85
 Force Cnst:      2.8982                 4.5870                22.2851
 Red. Mass:      17.3323                14.2630                14.0142
 IR Active:          YES                    YES                    YES
 IR Intens:       29.078                164.259                 90.446
 Raman Active:       YES                    YES                    YES
               X      Y      Z        X      Y      Z        X      Y      Z
 Cl        -0.111  0.000 -0.259   -0.068  0.000  0.040   -0.011  0.000 -0.012
 N          0.042 -0.000  0.647    0.169 -0.000 -0.682   -0.706 -0.000  0.029
 N         -0.042  0.000  0.647    0.169  0.000  0.682    0.706  0.000  0.029
 Cl         0.111 -0.000 -0.259   -0.068 -0.000 -0.040    0.011 -0.000 -0.012
 TransDip   0.000 -0.000  0.173   -0.410  0.000  0.000    0.000 -0.000 -0.305

 STANDARD THERMODYNAMIC QUANTITIES AT   298.15 K  AND     1.00 ATM

   This Molecule has  0 Imaginary Frequencies
   Zero point vibrational energy:        5.744 kcal/mol

   Atom    1 Element Cl Has Mass   34.96885
   Atom    2 Element N  Has Mass   14.00307
   Atom    3 Element N  Has Mass   14.00307
   Atom    4 Element Cl Has Mass   34.96885
   Molecular Mass:    97.943840 amu
   Principal axes and moments of inertia in amu*Bohr^2:
                             1           2           3
    Eigenvalues --      163.75749   637.09200   800.84949
          X               1.00000     0.00000     0.00000
          Y               0.00000     0.00000     1.00000
          Z               0.00000     1.00000     0.00000
   Rotational Symmetry Number is   2
   The Molecule is an Asymmetric Top
   Translational Enthalpy:        0.889 kcal/mol
   Rotational Enthalpy:           0.889 kcal/mol
   Vibrational Enthalpy:          6.609 kcal/mol
   gas constant (RT):             0.592 kcal/mol
   Translational Entropy:        39.656  cal/mol.K
   Rotational Entropy:           24.550  cal/mol.K
   Vibrational Entropy:           4.491  cal/mol.K

   Total Enthalpy:                8.979 kcal/mol
   Total Entropy:                68.697  cal/mol.K

 ======================================================================

 STANDARD THERMODYNAMIC QUANTITIES FOR ANHARMONIC VIBRATION -- TOSH

   Zero point vibrational energy: ************ kcal/mol

   Vibrational Enthalpy:   ************ kcal/mol
   Vibrational Entropy:             NaN  cal/mol.K

   Total Enthalpy:         ************ kcal/mol
   Total Entropy:                   NaN  cal/mol.K

 ======================================================================

 STANDARD THERMODYNAMIC QUANTITIES FOR ANHARMONIC VIBRATION -- VPT2

   Zero point vibrational energy: ************ kcal/mol

   Vibrational Enthalpy:   ************ kcal/mol
   Vibrational Entropy:             NaN  cal/mol.K

   Total Enthalpy:         ************ kcal/mol
   Total Entropy:                   NaN  cal/mol.K

 ======================================================================

Archival summary:
1\1\TWL01\FREQ\ProcedureUnspecified\BasisUnspecified\l22\taweetha\ThuNov115:34:412018ThuNov115:34:412018\0\\#,FREQ,ProcedureUnspecified,BasisUnspecified,\\0,1\Cl\N,1,1.78602\N,2,1.20755,1,122.021\Cl,3,1.78602,2,122.021,1,-0,0\\HF=-1027.80017\\@

 Total job time:  4302.52s(wall), 9145.05s(cpu) 
 Thu Nov  1 15:34:41 2018

        *************************************************************
        *                                                           *
        *  Thank you very much for using Q-Chem.  Have a nice day.  *
        *                                                           *
        *************************************************************
