# Supplementary material for: Geometric and energetic data from ab initio calculations of haloethene, haloimine, halomethylenephosphine, haloiminophosphine, halodiazene, halodiphosphene and halocyclopropane
Source: Data Brief. 2019 Nov 2;27:104738. doi: 10.1016/j.dib.2019.104738 (PMC6861602; doi:10.1016/j.dib.2019.104738)
Supplement: Multimedia component 6 [file mmc6.zip › NN/CCSD/ClENNEBr.out]

Q-Chem Developer Version!
                  Welcome to Q-Chem
     A Quantum Leap Into The Future Of Chemistry


 Q-Chem 5.1, Q-Chem, Inc., Pleasanton, CA (2018)

 Yihan Shao,  Zhengting Gan,  E. Epifanovsky,  A. T. B. Gilbert,  M. Wormit,  
 J. Kussmann,  A. W. Lange,  A. Behn,  Jia Deng,  Xintian Feng,  D. Ghosh,  
 M. Goldey,  P. R. Horn,  L. D. Jacobson,  I. Kaliman,  T. Kus,  A. Landau,  
 Jie Liu,  E. I. Proynov,  R. M. Richard,  R. P. Steele,  E. J. Sundstrom,  
 H. L. Woodcock III,  P. M. Zimmerman,  D. Zuev,  B. Albrecht,  E. Alguire,  
 S. A. Baeppler,  D. Barton,  Z. Benda,  Y. A. Bernard,  E. J. Berquist,  
 K. B. Bravaya,  H. Burton,  D. Casanova,  Chun-Min Chang,  Yunqing Chen,  
 A. Chien,  K. D. Closser,  M. P. Coons,  S. Coriani,  S. Dasgupta,  
 A. L. Dempwolff,  M. Diedenhofen,  Hainam Do,  R. G. Edgar,  Po-Tung Fang,  
 S. Faraji,  S. Fatehi,  Qingguo Feng,  K. D. Fenk,  J. Fosso-Tande,  
 Qinghui Ge,  A. Ghysels,  G. Gidofalvi,  J. Gomes,  J. Gonthier,  A. Gunina,  
 D. Hait,  M. W. D. Hanson-Heine,  P. H. P. Harbach,  A. W. Hauser,  
 J. E. Herr,  E. G. Hohenstein,  Z. C. Holden,  Kerwin Hui,  B. C. Huynh,  
 T.-C. Jagau,  Hyunjun Ji,  B. Kaduk,  K. Khistyaev,  Jaehoon Kim,  
 P. Klunzinger,  K. Koh,  D. Kosenkov,  L. Koulias,  T. Kowalczyk,  
 C. M. Krauter,  A. Kunitsa,  Ka Un Lao,  A. Laurent,  K. V. Lawler,  
 Joonho Lee,  D. Lefrancois,  S. Lehtola,  D. S. Levine,  Yi-Pei Li,  
 You-Sheng Lin,  Fenglai Liu,  E. Livshits,  A. Luenser,  P. Manohar,  
 E. Mansoor,  S. F. Manzer,  Shan-Ping Mao,  Yuezhi Mao,  N. Mardirossian,  
 A. V. Marenich,  T. Markovich,  L. A. Martinez-Martinez,  S. A. Maurer,  
 N. J. Mayhall,  S. C. McKenzie,  J.-M. Mewes,  A. F. Morrison,  
 J. W. Mullinax,  K. Nanda,  T. S. Nguyen-Beck,  R. Olivares-Amaya,  
 J. A. Parkhill,  T. M. Perrine,  F. Plasser,  P. Pokhilko,  S. Prager,  
 A. Prociuk,  E. Ramos,  D. R. Rehn,  F. Rob,  M. Schneider,  N. Sergueev,  
 S. M. Sharada,  S. Sharma,  D. W. Small,  T. Stauch,  T. Stein,  
 Yu-Chuan Su,  A. J. W. Thom,  A. Tkatchenko,  T. Tsuchimochi,  N. M. Tubman,  
 L. Vogt,  M. L. Vidal,  O. Vydrov,  M. A. Watson,  J. Wenzel,  
 M. de Wergifosse,  T. A. Wesolowski,  A. White,  J. Witte,  A. Yamada,  
 Jun Yang,  K. Yao,  S. Yeganeh,  S. R. Yost,  Zhi-Qiang You,  A. Zech,  
 Igor Ying Zhang,  Xing Zhang,  Yan Zhao,  Ying Zhu,  B. R. Brooks,  
 G. K. L. Chan,  C. J. Cramer,  M. S. Gordon,  W. J. Hehre,  A. Klamt,  
 M. W. Schmidt,  C. D. Sherrill,  D. G. Truhlar,  A. Aspuru-Guzik,  R. Baer,  
 A. T. Bell,  N. A. Besley,  Jeng-Da Chai,  A. E. DePrince, III,  
 R. A. DiStasio Jr.,  A. Dreuw,  B. D. Dunietz,  T. R. Furlani,  
 Chao-Ping Hsu,  Yousung Jung,  Jing Kong,  D. S. Lambrecht,  WanZhen Liang,  
 C. Ochsenfeld,  V. A. Rassolov,  L. V. Slipchenko,  J. E. Subotnik,  
 T. Van Voorhis,  J. M. Herbert,  A. I. Krylov,  P. M. W. Gill,  M. Head-Gordon

 Contributors to earlier versions of Q-Chem not listed above: 
 R. D. Adamson,  B. Austin,  J. Baker,  G. J. O. Beran,  K. Brandhorst,  
 S. T. Brown,  E. F. C. Byrd,  A. K. Chakraborty,  C.-L. Cheng,  
 Siu Hung Chien,  D. M. Chipman,  D. L. Crittenden,  H. Dachsel,  
 R. J. Doerksen,  A. D. Dutoi,  L. Fusti-Molnar,  W. A. Goddard III,  
 A. Golubeva-Zadorozhnaya,  S. R. Gwaltney,  G. Hawkins,  A. Heyden,  
 S. Hirata,  G. Kedziora,  F. J. Keil,  C. Kelley,  Jihan Kim,  R. A. King,  
 R. Z. Khaliullin,  P. P. Korambath,  W. Kurlancheek,  A. M. Lee,  M. S. Lee,  
 S. V. Levchenko,  Ching Yeh Lin,  D. Liotard,  R. C. Lochan,  I. Lotan,  
 P. E. Maslen,  N. Nair,  D. P. O'Neill,  D. Neuhauser,  E. Neuscamman,  
 C. M. Oana,  R. Olson,  B. Peters,  R. Peverati,  P. A. Pieniazek,  
 Y. M. Rhee,  J. Ritchie,  M. A. Rohrdanz,  E. Rosta,  N. J. Russ,  
 H. F. Schaefer III,  N. E. Schultz,  N. Shenvi,  A. C. Simmonett,  A. Sodt,  
 D. Stuck,  K. S. Thanthiriwatte,  V. Vanovschi,  Tao Wang,  A. Warshel,  
 C. F. Williams,  Q. Wu,  X. Xu,  W. Zhang

 Please cite Q-Chem as follows:
 Y. Shao et al., Mol. Phys. 113, 184-215 (2015)
 DOI: 10.1080/00268976.2014.952696

 Q-Chem 5.1.1 for Intel X86 EM64T Linux

 Parts of Q-Chem use Armadillo 8.300.2 (Tropical Shenanigans).
 http://arma.sourceforge.net/

 Q-Chem begins on Fri Nov  2 21:38:01 2018  

Host: 
0

     Scratch files written to /scratch/taweetham/qchem35849//
Input Ideriv = 1
Curr. Ideriv = -1
Max.  Ideriv = 1

Checking the input file for inconsistencies... 	...done.

--------------------------------------------------------------
User input:
--------------------------------------------------------------
../CCSD/Cl=Br_t.inp
$molecule
0 1
Br
N  1 1.990412
N  2 1.192390 1 109.742216
Cl 3 1.850647 2 109.120076 1 -180.000000 0
$end

$rem
   JOB_TYPE	OPTIMIZATION
   BASIS	6-311++G**
   METHOD	ccsd
   MEM_TOTAL	4000
   N_FROZEN_CORE      FC
$end


--------------------------------------------------------------
 ----------------------------------------------------------------
             Standard Nuclear Orientation (Angstroms)
    I     Atom           X                Y                Z
 ----------------------------------------------------------------
    1      Br      1.6091717246    -0.0176674266     0.0000000000
    2      N      -0.3122516300     0.5018248468    -0.0000000000
    3      N      -0.9939855380    -0.4764556809     0.0000000000
    4      Cl     -2.7751382461     0.0259279864    -0.0000000000
 ----------------------------------------------------------------
 Molecular Point Group                 Cs    NOp =  2
 Largest Abelian Subgroup              Cs    NOp =  2
 Nuclear Repulsion Energy =   266.8736537168 hartrees
 There are       33 alpha and       33 beta electrons
 Requested basis set is 6-311++G(d,p)
 There are 44 shells and 122 basis functions
 Total memory of 4000MB is distributed as follows: 
   QALLOC including MEM_STATIC uses 192MB
   MEM_STATIC is set to 192MB
   CCMAN JOB total memory use is  3808MB
 Warning: actual memory use might exceed 4000MB

 Total QAlloc Memory Limit    192 MB
 Mega-Array Size       188 MB
 MEM_STATIC part       192 MB
 A cutoff of  1.0D-14 yielded    853 shell pairs
 There are      7013 function pairs (      7728 Cartesian)

 -------------------------------------------------------
 OpenMP Integral Computing Module                       
 Release: version 1.0, May 2013, Q-Chem Inc. Pittsburgh 
 -------------------------------------------------------
 Integral Job Info:
 Integral job number is                      11
 Integral operator is                         1
 short-range coefficients                     0
 long-range coefficients              100000000
 Omega coefficients                           0
 if combine SR and LR in K                    0
 Integral screening is                        0
 Integral computing path is                   2
 max size of driver memory is            800000
 size of driver memory is                593474
 size of scratch memory is             29634545
 max col of scratch BK array               1296
 max len of scratch array in speh3          155
 max len of scratch index in speh4           18
 max int batch size is                      520
 min int batch size is                       52
 fixed nKL is                                45
 max L of basis functions is                  2
 order of int derivative is                   0
 number of shells is                         44
 number of basis is                         128
 number of cartesian basis is               128
 number of contracted shell pairs           853
 number of primitive shell pairs           2493
 maxK2 (contraction) of shell pair           36
 max number of K2 of shell pair               1
 max number of CS2 of shell pair             86
 max number of PS2 of shell pair            204
 mem total for path MDJ                  515166
 -------------------------------------------------------
 Smallest overlap matrix eigenvalue = 2.32E-04

 Scale SEOQF with 1.000000e-01/1.000000e-01/1.000000e-01

 Standard Electronic Orientation quadrupole field applied
 Nucleus-field energy     =     0.0000000084 hartrees
 Guess from superposition of atomic densities
 Warning:  Energy on first SCF cycle will be non-variational
 SAD guess density has 66.000000 electrons

 -----------------------------------------------------------------------
  General SCF calculation program by
  Eric Jon Sundstrom, Paul Horn, Yuezhi Mao, Dmitri Zuev, Alec White,
  David Stuck, Shaama M.S., Shane Yost, Joonho Lee, David Small,
  Daniel Levine, Susi Lehtola, Hugh Burton, Evgeny Epifanovsky
 -----------------------------------------------------------------------
 Hartree-Fock
 using 4 threads for integral computing
 -------------------------------------------------------
 OpenMP Integral computing Module                
 Release: version 2.0, May 2017, Q-Chem Inc. Pleasanton 
 -------------------------------------------------------
 A restricted SCF calculation will be
 performed using DIIS
 SCF converges when DIIS error is below 1.0e-08
 ---------------------------------------
  Cycle       Energy         DIIS error
 ---------------------------------------
    1   -3141.0251104883      4.27e-02  
    2   -3140.5630210906      7.17e-03  
    3   -3140.6235661195      5.12e-03  
    4   -3140.6696021234      6.09e-04  
    5   -3140.6712820840      3.42e-04  
    6   -3140.6716516789      1.32e-04  
    7   -3140.6717731178      5.59e-05  
    8   -3140.6717932866      2.88e-05  
    9   -3140.6717965370      8.49e-06  
   10   -3140.6717970284      2.90e-06  
   11   -3140.6717971055      1.23e-06  
   12   -3140.6717971213      3.52e-07  
   13   -3140.6717971224      8.66e-08  
   14   -3140.6717971225      2.89e-08  
   15   -3140.6717971226      1.06e-08  
   16   -3140.6717971225      3.44e-09  Convergence criterion met
 ---------------------------------------
 SCF time:   CPU 13.67s  wall 5.00s 
 SCF   energy in the final basis set =    -3140.6717971225
 Total energy in the final basis set =    -3140.6717971225


 ------------------------------------------------------------------------------

   CCMAN2: suite of methods based on coupled cluster
           and equation of motion theories.

   Components:
   * libvmm-1.3-trunk
     by Evgeny Epifanovsky, Ilya Kaliman.
   * libtensor-2.5-trunk
     by Evgeny Epifanovsky, Michael Wormit, Dmitry Zuev, Sam Manzer, 
        Ilya Kaliman.
   * libcc-2.5-trunk
     by Evgeny Epifanovsky, Arik Landau, Tomasz Kus, Kirill Khistyaev, 
        Dmitry Zuev, Prashant Manohar, Xintian Feng, Anna Krylov, 
        Matthew Goldey, Alec White, Thomas Jagau, Kaushik Nanda, 
        Anastasia Gunina, Alexander Kunitsa, Joonho Lee.

   CCMAN original authors:
   Anna I. Krylov, C. David Sherrill, Steven R. Gwaltney,
   Edward F. C. Byrd (2000)
   Sergey V. Levchenko, Lyudmila V. Slipchenko, Tao Wang,
   Ana-Maria C. Cristian (2003)
   Piotr A. Pieniazek, C. Melania Oana, Evgeny Epifanovsky (2007)
   Prashant Manohar (2009)

 ------------------------------------------------------------------------------


 Allocating and initializing 3808MB of RAM...
 Calculation will run on 4 cores.


 Alpha MOs, Restricted
 -- Occupied --                  
-490.08 -104.88  -65.21  -58.57  -58.57  -58.57  -15.75  -15.74
  1 A'    2 A'    3 A'    4 A'    1 A"    5 A'    6 A'    7 A'                 
-10.607  -9.890  -8.075  -8.072  -8.071  -7.505  -7.494  -7.493
  8 A'    9 A'   10 A'    2 A"   11 A'   12 A'    3 A"   13 A'                 
 -3.246  -3.240  -3.240  -3.226  -3.226  -1.478  -1.135  -1.045
 14 A'    4 A"   15 A'    5 A"   16 A'   17 A'   18 A'   19 A'                 
 -0.849  -0.690  -0.679  -0.646  -0.492  -0.486  -0.452  -0.445
 20 A'   21 A'   22 A'    6 A"    7 A"   23 A'   24 A'    8 A"                 
 -0.429
 25 A'                                                                         
 -- Virtual --                   
 -0.010   0.066   0.075   0.087   0.099   0.101   0.107   0.131
 26 A'    9 A"   27 A'   28 A'   10 A"   29 A'   30 A'   31 A'                 
  0.135   0.150   0.180   0.205   0.217   0.222   0.237   0.294
 11 A"   32 A'   33 A'   34 A'   35 A'   12 A"   13 A"   36 A'                 
  0.304   0.311   0.359   0.517   0.549   0.550   0.578   0.586
 37 A'   38 A'   39 A'   40 A'   14 A"   41 A'   42 A'   15 A"                 
  0.591   0.600   0.707   0.739   0.755   0.773   0.796   0.881
 43 A'   44 A'   45 A'   16 A"   17 A"   46 A'   47 A'   48 A'                 
  0.914   0.925   1.023   1.037   1.075   1.091   1.122   1.156
 18 A"   49 A'   19 A"   50 A'   51 A'   52 A'   20 A"   53 A'                 
  1.181   1.203   1.254   1.357   1.410   1.514   1.891   1.971
 21 A"   54 A'   55 A'   56 A'   57 A'   58 A'   22 A"   59 A'                 
  2.007   2.139   2.241   2.291   2.349   2.415   2.588   2.613
 23 A"   60 A'   24 A"   61 A'   62 A'   25 A"   63 A'   26 A"                 
  2.649   2.728   2.943   3.055   3.119   3.393   4.113   4.194
 64 A'   65 A'   66 A'   27 A"   67 A'   68 A'   28 A"   69 A'                 
  4.340   4.379   4.491   4.512   4.531   4.542   4.618   4.869
 29 A"   70 A'   71 A'   30 A"   72 A'   31 A"   73 A'   74 A'                 
  5.176   7.174   8.170   8.184   8.267  10.309  26.612  26.654
 75 A'   76 A'   32 A"   77 A'   78 A'   79 A'   33 A"   80 A'                 
 27.062  36.541  37.146  49.444 219.150 293.845 293.858 293.970
 81 A'   82 A'   83 A'   84 A'   85 A'   34 A"   86 A'   87 A'                 
*******
 88 A'                                                                         

 Beta MOs, Restricted
 -- Occupied --                  
-490.08 -104.88  -65.21  -58.57  -58.57  -58.57  -15.75  -15.74
  1 A'    2 A'    3 A'    4 A'    1 A"    5 A'    6 A'    7 A'                 
-10.607  -9.890  -8.075  -8.072  -8.071  -7.505  -7.494  -7.493
  8 A'    9 A'   10 A'    2 A"   11 A'   12 A'    3 A"   13 A'                 
 -3.246  -3.240  -3.240  -3.226  -3.226  -1.478  -1.135  -1.045
 14 A'    4 A"   15 A'    5 A"   16 A'   17 A'   18 A'   19 A'                 
 -0.849  -0.690  -0.679  -0.646  -0.492  -0.486  -0.452  -0.445
 20 A'   21 A'   22 A'    6 A"    7 A"   23 A'   24 A'    8 A"                 
 -0.429
 25 A'                                                                         
 -- Virtual --                   
 -0.010   0.066   0.075   0.087   0.099   0.101   0.107   0.131
 26 A'    9 A"   27 A'   28 A'   10 A"   29 A'   30 A'   31 A'                 
  0.135   0.150   0.180   0.205   0.217   0.222   0.237   0.294
 11 A"   32 A'   33 A'   34 A'   35 A'   12 A"   13 A"   36 A'                 
  0.304   0.311   0.359   0.517   0.549   0.550   0.578   0.586
 37 A'   38 A'   39 A'   40 A'   14 A"   41 A'   42 A'   15 A"                 
  0.591   0.600   0.707   0.739   0.755   0.773   0.796   0.881
 43 A'   44 A'   45 A'   16 A"   17 A"   46 A'   47 A'   48 A'                 
  0.914   0.925   1.023   1.037   1.075   1.091   1.122   1.156
 18 A"   49 A'   19 A"   50 A'   51 A'   52 A'   20 A"   53 A'                 
  1.181   1.203   1.254   1.357   1.410   1.514   1.891   1.971
 21 A"   54 A'   55 A'   56 A'   57 A'   58 A'   22 A"   59 A'                 
  2.007   2.139   2.241   2.291   2.349   2.415   2.588   2.613
 23 A"   60 A'   24 A"   61 A'   62 A'   25 A"   63 A'   26 A"                 
  2.649   2.728   2.943   3.055   3.119   3.393   4.113   4.194
 64 A'   65 A'   66 A'   27 A"   67 A'   68 A'   28 A"   69 A'                 
  4.340   4.379   4.491   4.512   4.531   4.542   4.618   4.869
 29 A"   70 A'   71 A'   30 A"   72 A'   31 A"   73 A'   74 A'                 
  5.176   7.174   8.170   8.184   8.267  10.309  26.612  26.654
 75 A'   76 A'   32 A"   77 A'   78 A'   79 A'   33 A"   80 A'                 
 27.062  36.541  37.146  49.444 219.150 293.845 293.858 293.970
 81 A'   82 A'   83 A'   84 A'   85 A'   34 A"   86 A'   87 A'                 
*******
 88 A'                                                                         

 Occupation and symmetry of molecular orbitals

 Point group: Cs (2 irreducible representations).

                           A'   A"    All 
 ------------------------------------------
 All molecular orbitals:
  - Alpha                  88   34    122 
  - Beta                   88   34    122 
 ------------------------------------------
 Alpha orbitals:
  - Frozen occupied        13   3     16  
  - Active occupied        12   5     17  
  - Active virtual         63   26    89  
  - Frozen virtual         0    0     0   
 ------------------------------------------
 Beta orbitals:
  - Frozen occupied        13   3     16  
  - Active occupied        12   5     17  
  - Active virtual         63   26    89  
  - Frozen virtual         0    0     0   
 ------------------------------------------

 Import integrals:   CPU 0.00 s  wall 0.01 s

 Import integrals:   CPU 36.05 s  wall 36.61 s

 MP2 amplitudes:   CPU 0.16 s  wall 0.46 s

Running a double precision version
           CCSD T amplitudes will be solved using DIIS.

           Start     Size      MaxIter   EConv     TConv     
           3         7         100       1.00e-07  1.00e-05  
 ------------------------------------------------------------------------------
           Energy (a.u.)   Ediff      Tdiff       Comment
 ------------------------------------------------------------------------------
         -3141.44309903                           
     1   -3141.42357281   1.95e-02   8.09e-01     
     2   -3141.45056521   2.70e-02   1.07e-01     
     3   -3141.44937814   1.19e-03   4.70e-02     
     4   -3141.45213756   2.76e-03   1.41e-02     Switched to DIIS steps.
     5   -3141.45311333   9.76e-04   1.31e-02     
     6   -3141.45316950   5.62e-05   2.78e-03     
     7   -3141.45318083   1.13e-05   1.45e-03     
     8   -3141.45318833   7.51e-06   4.29e-04     
     9   -3141.45319197   3.64e-06   2.85e-04     
    10   -3141.45319161   3.63e-07   8.03e-05     
    11   -3141.45319172   1.08e-07   3.60e-05     
    12   -3141.45319155   1.66e-07   2.01e-05     
    13   -3141.45319157   1.63e-08   6.92e-06     
 ------------------------------------------------------------------------------
         -3141.45319157                           CCSD T converged.

End of double precision
 SCF energy                 = -3140.67179712
 MP2 energy                 = -3141.44309903
 CCSD correlation energy     =    -0.78139445
 CCSD total energy           = -3141.45319157

 CCSD  T1^2 = 0.0119  T2^2 = 0.2810  Leading amplitudes:

 Amplitude    Orbitals with energies
 -0.0289       7 (A") A                  ->    9 (A") A                   
              -0.4916                          0.0657                     
 -0.0289       7 (A") B                  ->    9 (A") B                   
              -0.4916                          0.0657                     
 -0.0194       25 (A') A                 ->    33 (A') A                  
              -0.4286                          0.1803                     
 -0.0194       25 (A') B                 ->    33 (A') B                  
              -0.4286                          0.1803                     

 Amplitude    Orbitals with energies
 -0.0933       25 (A') A     25 (A') B   ->    26 (A') A     26 (A') B    
              -0.4286       -0.4286           -0.0099       -0.0099       
  0.0933       25 (A') A     25 (A') B   ->    26 (A') B     26 (A') A    
              -0.4286       -0.4286           -0.0099       -0.0099       
  0.0933       25 (A') B     25 (A') A   ->    26 (A') A     26 (A') B    
              -0.4286       -0.4286           -0.0099       -0.0099       
 -0.0933       25 (A') B     25 (A') A   ->    26 (A') B     26 (A') A    
              -0.4286       -0.4286           -0.0099       -0.0099       

 Computing CCSD intemediates for later calculations in double precision
 Finished.

Running a double precision version
           CCSD Lambda amplitudes will be solved using DIIS.
           Start     Size      MaxIter   EConv     LConv     
           3         7         100       1.00e-07  1.00e-05  
 ------------------------------------------------------------------------------
            Enorm      Ldiff       Comment
 ------------------------------------------------------------------------------
     1     5.70e-02   4.45e-02     
     2     1.30e-02   3.49e-03     
     3     5.39e-03   2.15e-03     
     4     3.09e-03   8.68e-04     Switched to DIIS steps.
     5     1.14e-03   6.34e-04     
     6     6.20e-04   2.10e-04     
     7     2.00e-04   7.64e-05     
     8     7.88e-05   8.42e-07     
     9     2.53e-05   3.59e-06     
    10     1.05e-05   1.21e-06     
    11     4.86e-06   3.70e-07     
    12     1.92e-06   2.19e-08     
    13     8.17e-07   7.60e-08     
    14     3.28e-07   1.63e-08     
    15     1.83e-07   1.80e-08     
    16     8.38e-08   4.65e-09     
 ------------------------------------------------------------------------------
                                   CCSD Lambda converged.

 Computing density matrices in double precision...
           Orbital response amplitudes will be solved using DIIS.
           Start     Size      MaxIter   EConv     LConv     
           3         7         100       1.00e-06  1.00e-06  
 ------------------------------------------------------------------------------
            Enorm      Ldiff       Comment
 ------------------------------------------------------------------------------
     1     1.12e-01   3.22e-03     
     2     1.42e-01   1.90e-02     
     3     2.11e-01   4.47e-02     
     4     1.57e-02   1.06e-01     Switched to DIIS steps.
     5     4.56e-03   2.43e-03     
     6     1.31e-03   2.34e-04     
     7     2.99e-04   2.20e-05     
     8     9.44e-05   6.43e-05     
     9     5.31e-05   4.99e-06     
    10     8.25e-06   9.37e-06     
    11     2.71e-06   2.77e-07     
    12     1.11e-06   1.79e-07     
    13     5.13e-07   1.93e-07     
 ------------------------------------------------------------------------------
                                   Orbital response converged.

 Computing density matrices... Done.
 CCSD calculation:   CPU 504.52 s  wall 218.58 s

Current path: /canmo/ccsd/grad/
/g1_bb_aa
/g1_bb_bb
/g1_o1o1
/g1_o1o2
/g1_o1v1
/g1_o2v1
/g1_v1v1
/g1p_bb_aa
/g1p_bb_bb
/g1s_bb_aa
/g1s_bb_bb
/g2_o1o1o1o1
/g2_o1o1o1v1
/g2_o1o1v1v1
/g2_o1v1o1v1
/g2_o1v1v1v1
/g2_v1v1v1v1
/w_bb_aa
/w_bb_bb
 Transferring MO TPDM to AO TPDM
 Transferring g2_o1o1o1o1
 Transferring g2_o1o1o1v1
 Transferring g2_o1o1v1v1
 Transferring g2_o1v1o1v1
 Transferring g2_o1v1v1v1
 Transferring g2_v1v1v1v1
 Adding separable TPDM
 Computing TPDM gradient
 --------------------------------------------------------
 2e gradient
  Atom          X               Y               Z
 --------------------------------------------------------
    1        -34.558368        2.878991        0.000000  
    2          3.151598      -19.663232       -0.000000  
    3          9.269933       18.442687        0.000000  
    4         22.136837       -1.658446        0.000000  
 --------------------------------------------------------
 --------------------------------------------------------
 Final gradient
  Atom          X               Y               Z
 --------------------------------------------------------
    1        -34.558368        2.878991        0.000000  
    2          3.151598      -19.663232       -0.000000  
    3          9.269933       18.442687        0.000000  
    4         22.136837       -1.658446        0.000000  
 --------------------------------------------------------
 Analytic gradient from two-electron contribution:   CPU 590.55 s  wall 386.53 s

 Total ccman2 time:   CPU 1136.07 s  wall 653.19 s


 --------------------------------------------------------------
             Orbital Energies (a.u.) and Symmetries
 --------------------------------------------------------------

 Alpha MOs, Restricted
 -- Occupied --                  
-490.08 -104.88  -65.21  -58.57  -58.57  -15.75  -15.74  -10.61
  1 A'    2 A'    3 A'    4 A'    5 A'    6 A'    7 A'    8 A'                 
 -9.890  -8.075  -8.071  -7.505  -7.493 -58.569  -8.072  -7.494
  9 A'   10 A'   11 A'   12 A'   13 A'    1 A"    2 A"    3 A"                 
 -3.246  -3.240  -3.226  -1.478  -1.135  -1.045  -0.849  -0.690
 14 A'   15 A'   16 A'   17 A'   18 A'   19 A'   20 A'   21 A'                 
 -0.679  -0.486  -0.452  -0.429  -3.240  -3.226  -0.646  -0.492
 22 A'   23 A'   24 A'   25 A'    4 A"    5 A"    6 A"    7 A"                 
 -0.445
  8 A"                                                                         
 -- Virtual --                   
 -0.010   0.075   0.087   0.101   0.107   0.131   0.150   0.180
 26 A'   27 A'   28 A'   29 A'   30 A'   31 A'   32 A'   33 A'                 
  0.205   0.217   0.294   0.304   0.311   0.359   0.517   0.550
 34 A'   35 A'   36 A'   37 A'   38 A'   39 A'   40 A'   41 A'                 
  0.578   0.591   0.600   0.707   0.773   0.796   0.881   0.925
 42 A'   43 A'   44 A'   45 A'   46 A'   47 A'   48 A'   49 A'                 
  1.037   1.075   1.091   1.156   1.203   1.254   1.357   1.410
 50 A'   51 A'   52 A'   53 A'   54 A'   55 A'   56 A'   57 A'                 
  1.514   1.971   2.139   2.291   2.349   2.588   2.649   2.728
 58 A'   59 A'   60 A'   61 A'   62 A'   63 A'   64 A'   65 A'                 
  2.943   3.119   3.393   4.194   4.379   4.491   4.531   4.618
 66 A'   67 A'   68 A'   69 A'   70 A'   71 A'   72 A'   73 A'                 
  4.869   5.176   7.174   8.184   8.267  10.309  26.654  27.062
 74 A'   75 A'   76 A'   77 A'   78 A'   79 A'   80 A'   81 A'                 
 36.541  37.146  49.444 219.150 293.858 293.9701028.384   0.066
 82 A'   83 A'   84 A'   85 A'   86 A'   87 A'   88 A'    9 A"                 
  0.099   0.135   0.222   0.237   0.549   0.586   0.739   0.755
 10 A"   11 A"   12 A"   13 A"   14 A"   15 A"   16 A"   17 A"                 
  0.914   1.023   1.122   1.181   1.891   2.007   2.241   2.415
 18 A"   19 A"   20 A"   21 A"   22 A"   23 A"   24 A"   25 A"                 
  2.613   3.055   4.113   4.340   4.512   4.542   8.170  26.612
 26 A"   27 A"   28 A"   29 A"   30 A"   31 A"   32 A"   33 A"                 
293.845
 34 A"                                                                         

 Beta MOs, Restricted
 -- Occupied --                  
-490.08 -104.88  -65.21  -58.57  -58.57  -15.75  -15.74  -10.61
  1 A'    2 A'    3 A'    4 A'    5 A'    6 A'    7 A'    8 A'                 
 -9.890  -8.075  -8.071  -7.505  -7.493 -58.569  -8.072  -7.494
  9 A'   10 A'   11 A'   12 A'   13 A'    1 A"    2 A"    3 A"                 
 -3.246  -3.240  -3.226  -1.478  -1.135  -1.045  -0.849  -0.690
 14 A'   15 A'   16 A'   17 A'   18 A'   19 A'   20 A'   21 A'                 
 -0.679  -0.486  -0.452  -0.429  -3.240  -3.226  -0.646  -0.492
 22 A'   23 A'   24 A'   25 A'    4 A"    5 A"    6 A"    7 A"                 
 -0.445
  8 A"                                                                         
 -- Virtual --                   
 -0.010   0.075   0.087   0.101   0.107   0.131   0.150   0.180
 26 A'   27 A'   28 A'   29 A'   30 A'   31 A'   32 A'   33 A'                 
  0.205   0.217   0.294   0.304   0.311   0.359   0.517   0.550
 34 A'   35 A'   36 A'   37 A'   38 A'   39 A'   40 A'   41 A'                 
  0.578   0.591   0.600   0.707   0.773   0.796   0.881   0.925
 42 A'   43 A'   44 A'   45 A'   46 A'   47 A'   48 A'   49 A'                 
  1.037   1.075   1.091   1.156   1.203   1.254   1.357   1.410
 50 A'   51 A'   52 A'   53 A'   54 A'   55 A'   56 A'   57 A'                 
  1.514   1.971   2.139   2.291   2.349   2.588   2.649   2.728
 58 A'   59 A'   60 A'   61 A'   62 A'   63 A'   64 A'   65 A'                 
  2.943   3.119   3.393   4.194   4.379   4.491   4.531   4.618
 66 A'   67 A'   68 A'   69 A'   70 A'   71 A'   72 A'   73 A'                 
  4.869   5.176   7.174   8.184   8.267  10.309  26.654  27.062
 74 A'   75 A'   76 A'   77 A'   78 A'   79 A'   80 A'   81 A'                 
 36.541  37.146  49.444 219.150 293.858 293.9701028.384   0.066
 82 A'   83 A'   84 A'   85 A'   86 A'   87 A'   88 A'    9 A"                 
  0.099   0.135   0.222   0.237   0.549   0.586   0.739   0.755
 10 A"   11 A"   12 A"   13 A"   14 A"   15 A"   16 A"   17 A"                 
  0.914   1.023   1.122   1.181   1.891   2.007   2.241   2.415
 18 A"   19 A"   20 A"   21 A"   22 A"   23 A"   24 A"   25 A"                 
  2.613   3.055   4.113   4.340   4.512   4.542   8.170  26.612
 26 A"   27 A"   28 A"   29 A"   30 A"   31 A"   32 A"   33 A"                 
293.845
 34 A"                                                                         
 --------------------------------------------------------------

          Ground-State Mulliken Net Atomic Charges

     Atom                 Charge (a.u.)
  ----------------------------------------
      1 Br                    0.007174
      2 N                    -0.043430
      3 N                     0.095599
      4 Cl                   -0.059343
  ----------------------------------------
  Sum of atomic charges =     0.000000

 -----------------------------------------------------------------
                    Cartesian Multipole Moments
 -----------------------------------------------------------------
    Charge (ESU x 10^10)
                 0.0000
    Dipole Moment (Debye)
         X       0.4851      Y      -0.0335      Z       0.0000
       Tot       0.4862
    Quadrupole Moments (Debye-Ang)
        XX     -39.5485     XY      -0.8948     YY     -44.3174
        XZ      -0.0000     YZ       0.0000     ZZ     -42.0828
    Octopole Moments (Debye-Ang^2)
       XXX      41.0745    XXY       0.2557    XYY      14.0881
       YYY      -0.4386    XXZ       0.0000    XYZ      -0.0000
       YYZ      -0.0000    XZZ      12.5614    YZZ      -0.1335
       ZZZ      -0.0000
    Hexadecapole Moments (Debye-Ang^3)
      XXXX    -868.9303   XXXY     -15.9009   XXYY    -173.7437
      XYYY      -1.0272   YYYY     -68.7013   XXXZ      -0.0000
      XXYZ       0.0000   XYYZ      -0.0000   YYYZ       0.0000
      XXZZ    -170.9373   XYZZ      -0.1822   YYZZ     -18.9231
      XZZZ      -0.0000   YZZZ       0.0000   ZZZZ     -47.5572
 -----------------------------------------------------------------
 DrvMan completing analytic gradient of the correlated energy
 Correlated dipole moment
            1
    1   0.1908483
    2  -0.0131851
    3   0.0000000
 Energy read as -3141.453191568
 Full Analytical Gradient: (in a.u., or Hartree/Bohr)
             1             2             3             4
    1    0.00404312   -0.01110657    0.01602778   -0.00896432
    2    0.00027529   -0.01699033    0.01522947    0.00148556
    3   -0.00000000    0.00000000   -0.00000000    0.00000000
 Gradient time:  CPU 0.27 s  wall 2.01 s
 Geometry Optimization Parameters
   NAtoms,    NIC,     NZ,  NCons,   NDum,   NFix, NCnnct, MaxDiis
        4      14       4       0       0       0       0       0


** GEOMETRY OPTIMIZATION IN DELOCALIZED INTERNAL COORDINATES **
   Searching for a Minimum

   Optimization Cycle:   1

                       Coordinates (Angstroms)
     ATOM                X               Y               Z
      1  Br        1.6091717246   -0.0176674266    0.0000000000
      2  N        -0.3122516300    0.5018248468    0.0000000000
      3  N        -0.9939855380   -0.4764556809    0.0000000000
      4  Cl       -2.7751382461    0.0259279864    0.0000000000
   Point Group: cs    Number of degrees of freedom:     5


   Energy is  -3141.453191568


 Attempting to Generate Delocalized Internal Coordinates

  5 Hessian modes will be used to form the next step
  Hessian Eigenvalues:
     0.154416    0.225012    0.250000    0.250000    1.087418

 Minimum Search - Taking Simple RFO Step
 Searching for Lamda that Minimizes Along All modes
 Value Taken    Lamda =  -0.00089254
 Step Taken.  Stepsize is  0.055321

                             Maximum     Tolerance    Cnvgd?
         Gradient           0.015567      0.000300      NO
         Displacement       0.036798      0.001200      NO
         Energy change     *********      0.000001      NO


 New Cartesian Coordinates Obtained by Inverse Iteration

 Displacement from previous Coordinates is:  0.064962
 ----------------------------------------------------------------
             Standard Nuclear Orientation (Angstroms)
    I     Atom           X                Y                Z
 ----------------------------------------------------------------
    1      Br      1.5877944965    -0.0224703284     0.0000000000
    2      N      -0.3158834987     0.5122771843     0.0000000000
    3      N      -0.9926559502    -0.4799085637     0.0000000000
    4      Cl     -2.7514587372     0.0237314336     0.0000000000
 ----------------------------------------------------------------
 Molecular Point Group                 Cs    NOp =  2
 Largest Abelian Subgroup              Cs    NOp =  2
 Nuclear Repulsion Energy =   268.9549787687 hartrees
 There are       33 alpha and       33 beta electrons
 Applying Cartesian multipole field
    Component          Value
    ---------          -----
     (2,0,0)        1.00000E-11
     (0,2,0)        2.00000E-11
     (0,0,2)       -3.00000E-11
 Nucleus-field energy     =     0.0000000083 hartrees
 Requested basis set is 6-311++G(d,p)
 There are 44 shells and 122 basis functions
 A cutoff of  1.0D-14 yielded    856 shell pairs
 There are      7033 function pairs (      7749 Cartesian)
 Smallest overlap matrix eigenvalue = 2.44E-04
 Guess MOs from SCF MO coefficient file

 -----------------------------------------------------------------------
  General SCF calculation program by
  Eric Jon Sundstrom, Paul Horn, Yuezhi Mao, Dmitri Zuev, Alec White,
  David Stuck, Shaama M.S., Shane Yost, Joonho Lee, David Small,
  Daniel Levine, Susi Lehtola, Hugh Burton, Evgeny Epifanovsky
 -----------------------------------------------------------------------
 Hartree-Fock
 using 4 threads for integral computing
 -------------------------------------------------------
 OpenMP Integral computing Module                
 Release: version 2.0, May 2017, Q-Chem Inc. Pleasanton 
 -------------------------------------------------------
 A restricted SCF calculation will be
 performed using DIIS
 SCF converges when DIIS error is below 1.0e-08
 ---------------------------------------
  Cycle       Energy         DIIS error
 ---------------------------------------
    1   -3140.6720194828      3.89e-04  
    2   -3140.6724034477      1.02e-04  
    3   -3140.6724630116      4.52e-05  
    4   -3140.6724736933      2.71e-05  
    5   -3140.6724772976      1.02e-05  
    6   -3140.6724781493      2.85e-06  
    7   -3140.6724782323      1.07e-06  
    8   -3140.6724782417      4.82e-07  
    9   -3140.6724782431      1.35e-07  
   10   -3140.6724782432      4.76e-08  
   11   -3140.6724782432      1.93e-08  
   12   -3140.6724782432      6.07e-09  Convergence criterion met
 ---------------------------------------
 SCF time:   CPU 10.27s  wall 6.00s 
 SCF   energy in the final basis set =    -3140.6724782432
 Total energy in the final basis set =    -3140.6724782432


 ------------------------------------------------------------------------------

   CCMAN2: suite of methods based on coupled cluster
           and equation of motion theories.

   Components:
   * libvmm-1.3-trunk
     by Evgeny Epifanovsky, Ilya Kaliman.
   * libtensor-2.5-trunk
     by Evgeny Epifanovsky, Michael Wormit, Dmitry Zuev, Sam Manzer, 
        Ilya Kaliman.
   * libcc-2.5-trunk
     by Evgeny Epifanovsky, Arik Landau, Tomasz Kus, Kirill Khistyaev, 
        Dmitry Zuev, Prashant Manohar, Xintian Feng, Anna Krylov, 
        Matthew Goldey, Alec White, Thomas Jagau, Kaushik Nanda, 
        Anastasia Gunina, Alexander Kunitsa, Joonho Lee.

   CCMAN original authors:
   Anna I. Krylov, C. David Sherrill, Steven R. Gwaltney,
   Edward F. C. Byrd (2000)
   Sergey V. Levchenko, Lyudmila V. Slipchenko, Tao Wang,
   Ana-Maria C. Cristian (2003)
   Piotr A. Pieniazek, C. Melania Oana, Evgeny Epifanovsky (2007)
   Prashant Manohar (2009)

 ------------------------------------------------------------------------------


 Allocating and initializing 3808MB of RAM...
 Calculation will run on 4 cores.


 Alpha MOs, Restricted
 -- Occupied --                  
-490.08 -104.88  -65.21  -58.57  -58.57  -58.57  -15.75  -15.74
  1 A'    2 A'    3 A'    4 A'    1 A"    5 A'    6 A'    7 A'                 
-10.608  -9.888  -8.077  -8.073  -8.073  -7.504  -7.492  -7.492
  8 A'    9 A'   10 A'    2 A"   11 A'   12 A'    3 A"   13 A'                 
 -3.244  -3.239  -3.239  -3.225  -3.225  -1.474  -1.140  -1.044
 14 A'    4 A"   15 A'    5 A"   16 A'   17 A'   18 A'   19 A'                 
 -0.851  -0.689  -0.680  -0.644  -0.492  -0.486  -0.451  -0.442
 20 A'   21 A'   22 A'    6 A"    7 A"   23 A'   24 A'    8 A"                 
 -0.433
 25 A'                                                                         
 -- Virtual --                   
 -0.001   0.063   0.075   0.088   0.099   0.101   0.106   0.131
 26 A'    9 A"   27 A'   28 A'   10 A"   29 A'   30 A'   31 A'                 
  0.135   0.150   0.181   0.206   0.217   0.223   0.236   0.295
 11 A"   32 A'   33 A'   34 A'   35 A'   12 A"   13 A"   36 A'                 
  0.305   0.313   0.358   0.517   0.549   0.550   0.577   0.585
 37 A'   38 A'   39 A'   40 A'   14 A"   41 A'   42 A'   15 A"                 
  0.587   0.598   0.711   0.740   0.756   0.773   0.797   0.877
 43 A'   44 A'   45 A'   16 A"   17 A"   46 A'   47 A'   48 A'                 
  0.915   0.926   1.022   1.040   1.076   1.088   1.121   1.158
 18 A"   49 A'   19 A"   50 A'   51 A'   52 A'   20 A"   53 A'                 
  1.178   1.206   1.262   1.365   1.411   1.508   1.887   1.967
 21 A"   54 A'   55 A'   56 A'   57 A'   58 A'   22 A"   59 A'                 
  2.015   2.151   2.241   2.295   2.364   2.414   2.588   2.615
 23 A"   60 A'   24 A"   61 A'   62 A'   25 A"   63 A'   26 A"                 
  2.658   2.719   2.945   3.044   3.111   3.384   4.112   4.197
 64 A'   65 A'   66 A'   27 A"   67 A'   68 A'   28 A"   69 A'                 
  4.336   4.379   4.480   4.513   4.533   4.545   4.622   4.877
 29 A"   70 A'   71 A'   30 A"   72 A'   31 A"   73 A'   74 A'                 
  5.188   7.179   8.171   8.186   8.268  10.315  26.613  26.656
 75 A'   76 A'   32 A"   77 A'   78 A'   79 A'   33 A"   80 A'                 
 27.067  36.546  37.110  49.449 219.157 293.847 293.861 293.972
 81 A'   82 A'   83 A'   84 A'   85 A'   34 A"   86 A'   87 A'                 
*******
 88 A'                                                                         

 Beta MOs, Restricted
 -- Occupied --                  
-490.08 -104.88  -65.21  -58.57  -58.57  -58.57  -15.75  -15.74
  1 A'    2 A'    3 A'    4 A'    1 A"    5 A'    6 A'    7 A'                 
-10.608  -9.888  -8.077  -8.073  -8.073  -7.504  -7.492  -7.492
  8 A'    9 A'   10 A'    2 A"   11 A'   12 A'    3 A"   13 A'                 
 -3.244  -3.239  -3.239  -3.225  -3.225  -1.474  -1.140  -1.044
 14 A'    4 A"   15 A'    5 A"   16 A'   17 A'   18 A'   19 A'                 
 -0.851  -0.689  -0.680  -0.644  -0.492  -0.486  -0.451  -0.442
 20 A'   21 A'   22 A'    6 A"    7 A"   23 A'   24 A'    8 A"                 
 -0.433
 25 A'                                                                         
 -- Virtual --                   
 -0.001   0.063   0.075   0.088   0.099   0.101   0.106   0.131
 26 A'    9 A"   27 A'   28 A'   10 A"   29 A'   30 A'   31 A'                 
  0.135   0.150   0.181   0.206   0.217   0.223   0.236   0.295
 11 A"   32 A'   33 A'   34 A'   35 A'   12 A"   13 A"   36 A'                 
  0.305   0.313   0.358   0.517   0.549   0.550   0.577   0.585
 37 A'   38 A'   39 A'   40 A'   14 A"   41 A'   42 A'   15 A"                 
  0.587   0.598   0.711   0.740   0.756   0.773   0.797   0.877
 43 A'   44 A'   45 A'   16 A"   17 A"   46 A'   47 A'   48 A'                 
  0.915   0.926   1.022   1.040   1.076   1.088   1.121   1.158
 18 A"   49 A'   19 A"   50 A'   51 A'   52 A'   20 A"   53 A'                 
  1.178   1.206   1.262   1.365   1.411   1.508   1.887   1.967
 21 A"   54 A'   55 A'   56 A'   57 A'   58 A'   22 A"   59 A'                 
  2.015   2.151   2.241   2.295   2.364   2.414   2.588   2.615
 23 A"   60 A'   24 A"   61 A'   62 A'   25 A"   63 A'   26 A"                 
  2.658   2.719   2.945   3.044   3.111   3.384   4.112   4.197
 64 A'   65 A'   66 A'   27 A"   67 A'   68 A'   28 A"   69 A'                 
  4.336   4.379   4.480   4.513   4.533   4.545   4.622   4.877
 29 A"   70 A'   71 A'   30 A"   72 A'   31 A"   73 A'   74 A'                 
  5.188   7.179   8.171   8.186   8.268  10.315  26.613  26.656
 75 A'   76 A'   32 A"   77 A'   78 A'   79 A'   33 A"   80 A'                 
 27.067  36.546  37.110  49.449 219.157 293.847 293.861 293.972
 81 A'   82 A'   83 A'   84 A'   85 A'   34 A"   86 A'   87 A'                 
*******
 88 A'                                                                         

 Occupation and symmetry of molecular orbitals

 Point group: Cs (2 irreducible representations).

                           A'   A"    All 
 ------------------------------------------
 All molecular orbitals:
  - Alpha                  88   34    122 
  - Beta                   88   34    122 
 ------------------------------------------
 Alpha orbitals:
  - Frozen occupied        13   3     16  
  - Active occupied        12   5     17  
  - Active virtual         63   26    89  
  - Frozen virtual         0    0     0   
 ------------------------------------------
 Beta orbitals:
  - Frozen occupied        13   3     16  
  - Active occupied        12   5     17  
  - Active virtual         63   26    89  
  - Frozen virtual         0    0     0   
 ------------------------------------------

 Import integrals:   CPU 0.00 s  wall 0.02 s

 Import integrals:   CPU 36.37 s  wall 40.19 s

 MP2 amplitudes:   CPU 0.16 s  wall 0.41 s

Running a double precision version
           CCSD T amplitudes will be solved using DIIS.

           Start     Size      MaxIter   EConv     TConv     
           3         7         100       1.00e-07  1.00e-05  
 ------------------------------------------------------------------------------
           Energy (a.u.)   Ediff      Tdiff       Comment
 ------------------------------------------------------------------------------
         -3141.44400663                           
     1   -3141.42437620   1.96e-02   8.09e-01     
     2   -3141.45130656   2.69e-02   1.07e-01     
     3   -3141.45011209   1.19e-03   4.64e-02     
     4   -3141.45284049   2.73e-03   1.40e-02     Switched to DIIS steps.
     5   -3141.45378736   9.47e-04   1.27e-02     
     6   -3141.45384291   5.56e-05   2.71e-03     
     7   -3141.45385347   1.06e-05   1.40e-03     
     8   -3141.45386044   6.97e-06   4.05e-04     
     9   -3141.45386380   3.36e-06   2.71e-04     
    10   -3141.45386348   3.15e-07   7.65e-05     
    11   -3141.45386355   6.33e-08   3.40e-05     
    12   -3141.45386339   1.54e-07   1.82e-05     
    13   -3141.45386340   5.18e-09   6.16e-06     
 ------------------------------------------------------------------------------
         -3141.45386340                           CCSD T converged.

End of double precision
 SCF energy                 = -3140.67247824
 MP2 energy                 = -3141.44400663
 CCSD correlation energy     =    -0.78138515
 CCSD total energy           = -3141.45386340

 CCSD  T1^2 = 0.0117  T2^2 = 0.2790  Leading amplitudes:

 Amplitude    Orbitals with energies
 -0.0297       7 (A") A                  ->    9 (A") A                   
              -0.4924                          0.0627                     
 -0.0297       7 (A") B                  ->    9 (A") B                   
              -0.4924                          0.0627                     
 -0.0184       25 (A') A                 ->    33 (A') A                  
              -0.4334                          0.1810                     
 -0.0184       25 (A') B                 ->    33 (A') B                  
              -0.4334                          0.1810                     

 Amplitude    Orbitals with energies
 -0.0891       6 (A") A      6 (A") B    ->    9 (A") A      9 (A") B     
              -0.6442       -0.6442            0.0627        0.0627       
  0.0891       6 (A") A      6 (A") B    ->    9 (A") B      9 (A") A     
              -0.6442       -0.6442            0.0627        0.0627       
  0.0891       6 (A") B      6 (A") A    ->    9 (A") A      9 (A") B     
              -0.6442       -0.6442            0.0627        0.0627       
 -0.0891       6 (A") B      6 (A") A    ->    9 (A") B      9 (A") A     
              -0.6442       -0.6442            0.0627        0.0627       

 Computing CCSD intemediates for later calculations in double precision
 Finished.

Running a double precision version
           CCSD Lambda amplitudes will be solved using DIIS.
           Start     Size      MaxIter   EConv     LConv     
           3         7         100       1.00e-07  1.00e-05  
 ------------------------------------------------------------------------------
            Enorm      Ldiff       Comment
 ------------------------------------------------------------------------------
     1     5.57e-02   4.34e-02     
     2     1.29e-02   3.54e-03     
     3     5.31e-03   2.05e-03     
     4     3.06e-03   8.50e-04     Switched to DIIS steps.
     5     1.12e-03   6.10e-04     
     6     6.07e-04   2.04e-04     
     7     1.96e-04   6.99e-05     
     8     7.69e-05   7.16e-07     
     9     2.40e-05   4.12e-06     
    10     9.71e-06   1.31e-06     
    11     4.38e-06   4.15e-07     
    12     1.71e-06   1.91e-08     
    13     7.40e-07   8.83e-08     
    14     3.12e-07   3.55e-09     
    15     1.76e-07   1.77e-08     
    16     8.32e-08   4.39e-09     
 ------------------------------------------------------------------------------
                                   CCSD Lambda converged.

 Computing density matrices in double precision...
           Orbital response amplitudes will be solved using DIIS.
           Start     Size      MaxIter   EConv     LConv     
           3         7         100       1.00e-06  1.00e-06  
 ------------------------------------------------------------------------------
            Enorm      Ldiff       Comment
 ------------------------------------------------------------------------------
     1     1.12e-01   3.07e-03     
     2     1.39e-01   1.57e-02     
     3     1.99e-01   4.06e-02     
     4     1.50e-02   9.89e-02     Switched to DIIS steps.
     5     5.10e-03   1.97e-03     
     6     1.23e-03   3.59e-04     
     7     3.40e-04   3.55e-05     
     8     1.48e-04   7.65e-05     
     9     4.76e-05   6.26e-06     
    10     7.64e-06   9.18e-06     
    11     2.55e-06   6.22e-07     
    12     1.06e-06   9.75e-08     
    13     4.31e-07   1.90e-07     
 ------------------------------------------------------------------------------
                                   Orbital response converged.

 Computing density matrices... Done.
 CCSD calculation:   CPU 496.51 s  wall 208.72 s

Current path: /canmo/ccsd/grad/
/g1_bb_aa
/g1_bb_bb
/g1_o1o1
/g1_o1o2
/g1_o1v1
/g1_o2v1
/g1_v1v1
/g1p_bb_aa
/g1p_bb_bb
/g1s_bb_aa
/g1s_bb_bb
/g2_o1o1o1o1
/g2_o1o1o1v1
/g2_o1o1v1v1
/g2_o1v1o1v1
/g2_o1v1v1v1
/g2_v1v1v1v1
/w_bb_aa
/w_bb_bb
 Transferring MO TPDM to AO TPDM
 Transferring g2_o1o1o1o1
 Transferring g2_o1o1o1v1
 Transferring g2_o1o1v1v1
 Transferring g2_o1v1o1v1
 Transferring g2_o1v1v1v1
 Transferring g2_v1v1v1v1
 Adding separable TPDM
 Computing TPDM gradient
 --------------------------------------------------------
 2e gradient
  Atom          X               Y               Z
 --------------------------------------------------------
    1        -35.006880        3.135682        0.000000  
    2          3.669398      -19.874223       -0.000000  
    3          8.792263       18.483160        0.000000  
    4         22.545219       -1.744619       -0.000000  
 --------------------------------------------------------
 --------------------------------------------------------
 Final gradient
  Atom          X               Y               Z
 --------------------------------------------------------
    1        -35.006880        3.135682        0.000000  
    2          3.669398      -19.874223       -0.000000  
    3          8.792263       18.483160        0.000000  
    4         22.545219       -1.744619       -0.000000  
 --------------------------------------------------------
 Analytic gradient from two-electron contribution:   CPU 593.19 s  wall 372.91 s

 Total ccman2 time:   CPU 1130.81 s  wall 633.31 s


 --------------------------------------------------------------
             Orbital Energies (a.u.) and Symmetries
 --------------------------------------------------------------

 Alpha MOs, Restricted
 -- Occupied --                  
-490.08 -104.88  -65.21  -58.57  -58.57  -15.75  -15.74  -10.61
  1 A'    2 A'    3 A'    4 A'    5 A'    6 A'    7 A'    8 A'                 
 -9.888  -8.077  -8.073  -7.504  -7.492 -58.568  -8.073  -7.492
  9 A'   10 A'   11 A'   12 A'   13 A'    1 A"    2 A"    3 A"                 
 -3.244  -3.239  -3.225  -1.474  -1.140  -1.044  -0.851  -0.689
 14 A'   15 A'   16 A'   17 A'   18 A'   19 A'   20 A'   21 A'                 
 -0.680  -0.486  -0.451  -0.433  -3.239  -3.225  -0.644  -0.492
 22 A'   23 A'   24 A'   25 A'    4 A"    5 A"    6 A"    7 A"                 
 -0.442
  8 A"                                                                         
 -- Virtual --                   
 -0.001   0.075   0.088   0.101   0.106   0.131   0.150   0.181
 26 A'   27 A'   28 A'   29 A'   30 A'   31 A'   32 A'   33 A'                 
  0.206   0.217   0.295   0.305   0.313   0.358   0.517   0.550
 34 A'   35 A'   36 A'   37 A'   38 A'   39 A'   40 A'   41 A'                 
  0.577   0.587   0.598   0.711   0.773   0.797   0.877   0.926
 42 A'   43 A'   44 A'   45 A'   46 A'   47 A'   48 A'   49 A'                 
  1.040   1.076   1.088   1.158   1.206   1.262   1.365   1.411
 50 A'   51 A'   52 A'   53 A'   54 A'   55 A'   56 A'   57 A'                 
  1.508   1.967   2.151   2.295   2.364   2.588   2.658   2.719
 58 A'   59 A'   60 A'   61 A'   62 A'   63 A'   64 A'   65 A'                 
  2.945   3.111   3.384   4.197   4.379   4.480   4.533   4.622
 66 A'   67 A'   68 A'   69 A'   70 A'   71 A'   72 A'   73 A'                 
  4.877   5.188   7.179   8.186   8.268  10.315  26.656  27.067
 74 A'   75 A'   76 A'   77 A'   78 A'   79 A'   80 A'   81 A'                 
 36.546  37.110  49.449 219.157 293.861 293.9721028.390   0.063
 82 A'   83 A'   84 A'   85 A'   86 A'   87 A'   88 A'    9 A"                 
  0.099   0.135   0.223   0.236   0.549   0.585   0.740   0.756
 10 A"   11 A"   12 A"   13 A"   14 A"   15 A"   16 A"   17 A"                 
  0.915   1.022   1.121   1.178   1.887   2.015   2.241   2.414
 18 A"   19 A"   20 A"   21 A"   22 A"   23 A"   24 A"   25 A"                 
  2.615   3.044   4.112   4.336   4.513   4.545   8.171  26.613
 26 A"   27 A"   28 A"   29 A"   30 A"   31 A"   32 A"   33 A"                 
293.847
 34 A"                                                                         

 Beta MOs, Restricted
 -- Occupied --                  
-490.08 -104.88  -65.21  -58.57  -58.57  -15.75  -15.74  -10.61
  1 A'    2 A'    3 A'    4 A'    5 A'    6 A'    7 A'    8 A'                 
 -9.888  -8.077  -8.073  -7.504  -7.492 -58.568  -8.073  -7.492
  9 A'   10 A'   11 A'   12 A'   13 A'    1 A"    2 A"    3 A"                 
 -3.244  -3.239  -3.225  -1.474  -1.140  -1.044  -0.851  -0.689
 14 A'   15 A'   16 A'   17 A'   18 A'   19 A'   20 A'   21 A'                 
 -0.680  -0.486  -0.451  -0.433  -3.239  -3.225  -0.644  -0.492
 22 A'   23 A'   24 A'   25 A'    4 A"    5 A"    6 A"    7 A"                 
 -0.442
  8 A"                                                                         
 -- Virtual --                   
 -0.001   0.075   0.088   0.101   0.106   0.131   0.150   0.181
 26 A'   27 A'   28 A'   29 A'   30 A'   31 A'   32 A'   33 A'                 
  0.206   0.217   0.295   0.305   0.313   0.358   0.517   0.550
 34 A'   35 A'   36 A'   37 A'   38 A'   39 A'   40 A'   41 A'                 
  0.577   0.587   0.598   0.711   0.773   0.797   0.877   0.926
 42 A'   43 A'   44 A'   45 A'   46 A'   47 A'   48 A'   49 A'                 
  1.040   1.076   1.088   1.158   1.206   1.262   1.365   1.411
 50 A'   51 A'   52 A'   53 A'   54 A'   55 A'   56 A'   57 A'                 
  1.508   1.967   2.151   2.295   2.364   2.588   2.658   2.719
 58 A'   59 A'   60 A'   61 A'   62 A'   63 A'   64 A'   65 A'                 
  2.945   3.111   3.384   4.197   4.379   4.480   4.533   4.622
 66 A'   67 A'   68 A'   69 A'   70 A'   71 A'   72 A'   73 A'                 
  4.877   5.188   7.179   8.186   8.268  10.315  26.656  27.067
 74 A'   75 A'   76 A'   77 A'   78 A'   79 A'   80 A'   81 A'                 
 36.546  37.110  49.449 219.157 293.861 293.9721028.390   0.063
 82 A'   83 A'   84 A'   85 A'   86 A'   87 A'   88 A'    9 A"                 
  0.099   0.135   0.223   0.236   0.549   0.585   0.740   0.756
 10 A"   11 A"   12 A"   13 A"   14 A"   15 A"   16 A"   17 A"                 
  0.915   1.022   1.121   1.178   1.887   2.015   2.241   2.414
 18 A"   19 A"   20 A"   21 A"   22 A"   23 A"   24 A"   25 A"                 
  2.615   3.044   4.112   4.336   4.513   4.545   8.171  26.613
 26 A"   27 A"   28 A"   29 A"   30 A"   31 A"   32 A"   33 A"                 
293.847
 34 A"                                                                         
 --------------------------------------------------------------

          Ground-State Mulliken Net Atomic Charges

     Atom                 Charge (a.u.)
  ----------------------------------------
      1 Br                    0.006188
      2 N                    -0.043492
      3 N                     0.095066
      4 Cl                   -0.057762
  ----------------------------------------
  Sum of atomic charges =    -0.000000

 -----------------------------------------------------------------
                    Cartesian Multipole Moments
 -----------------------------------------------------------------
    Charge (ESU x 10^10)
                -0.0000
    Dipole Moment (Debye)
         X       0.4185      Y      -0.0381      Z       0.0000
       Tot       0.4202
    Quadrupole Moments (Debye-Ang)
        XX     -39.4434     XY      -0.9268     YY     -44.3118
        XZ      -0.0000     YZ      -0.0000     ZZ     -42.0568
    Octopole Moments (Debye-Ang^2)
       XXX      40.6608    XXY       0.2391    XYY      14.1717
       YYY      -0.2268    XXZ       0.0000    XYZ      -0.0000
       YYZ       0.0000    XZZ      12.5916    YZZ      -0.0543
       ZZZ       0.0000
    Hexadecapole Moments (Debye-Ang^3)
      XXXX    -852.0870   XXXY     -16.2230   XXYY    -170.5097
      XYYY      -0.8574   YYYY     -69.2008   XXXZ      -0.0000
      XXYZ       0.0000   XYYZ      -0.0000   YYYZ      -0.0000
      XXZZ    -167.7279   XYZZ      -0.1370   YYZZ     -18.9814
      XZZZ      -0.0000   YZZZ      -0.0000   ZZZZ     -47.4864
 -----------------------------------------------------------------
 DrvMan completing analytic gradient of the correlated energy
 Correlated dipole moment
            1
    1   0.1646321
    2  -0.0149987
    3   0.0000000
 Energy read as -3141.453863396
 Full Analytical Gradient: (in a.u., or Hartree/Bohr)
             1             2             3             4
    1    0.00192025   -0.00967026    0.01343372   -0.00568371
    2   -0.00082790   -0.00821948    0.00684250    0.00220489
    3   -0.00000000    0.00000000   -0.00000000   -0.00000000
 Gradient time:  CPU 0.27 s  wall 1.48 s
 Geometry Optimization Parameters
   NAtoms,    NIC,     NZ,  NCons,   NDum,   NFix, NCnnct, MaxDiis
        4      14       4       0       0       0       0       0

 Cartesian Hessian Update
 Hessian Updated using BFGS Update


** GEOMETRY OPTIMIZATION IN DELOCALIZED INTERNAL COORDINATES **
   Searching for a Minimum

   Optimization Cycle:   2

                       Coordinates (Angstroms)
     ATOM                X               Y               Z
      1  Br        1.5877944965   -0.0224703284    0.0000000000
      2  N        -0.3158834987    0.5122771843    0.0000000000
      3  N        -0.9926559502   -0.4799085637    0.0000000000
      4  Cl       -2.7514587372    0.0237314336    0.0000000000
   Point Group: cs    Number of degrees of freedom:     5


   Energy is  -3141.453863396

 Hessian Updated using BFGS Update

  5 Hessian modes will be used to form the next step
  Hessian Eigenvalues:
     0.094374    0.170493    0.249777    0.354619    0.843491

 Minimum Search - Taking Simple RFO Step
 Searching for Lamda that Minimizes Along All modes
 Value Taken    Lamda =  -0.00089536
 Step Taken.  Stepsize is  0.088953

                             Maximum     Tolerance    Cnvgd?
         Gradient           0.010589      0.000300      NO
         Displacement       0.080229      0.001200      NO
         Energy change     -0.000672      0.000001      NO


 New Cartesian Coordinates Obtained by Inverse Iteration

 Displacement from previous Coordinates is:  0.071282
 ----------------------------------------------------------------
             Standard Nuclear Orientation (Angstroms)
    I     Atom           X                Y                Z
 ----------------------------------------------------------------
    1      Br      1.5677990415    -0.0266567954     0.0000000000
    2      N      -0.3104033724     0.5220060376     0.0000000000
    3      N      -1.0042428103    -0.4776856866     0.0000000000
    4      Cl     -2.7253565484     0.0159661701     0.0000000000
 ----------------------------------------------------------------
 Molecular Point Group                 Cs    NOp =  2
 Largest Abelian Subgroup              Cs    NOp =  2
 Nuclear Repulsion Energy =   271.2442744446 hartrees
 There are       33 alpha and       33 beta electrons
 Applying Cartesian multipole field
    Component          Value
    ---------          -----
     (2,0,0)        1.00000E-11
     (0,2,0)        2.00000E-11
     (0,0,2)       -3.00000E-11
 Nucleus-field energy     =     0.0000000081 hartrees
 Requested basis set is 6-311++G(d,p)
 There are 44 shells and 122 basis functions
 A cutoff of  1.0D-14 yielded    857 shell pairs
 There are      7058 function pairs (      7785 Cartesian)
 Smallest overlap matrix eigenvalue = 2.60E-04
 Guess MOs from SCF MO coefficient file

 -----------------------------------------------------------------------
  General SCF calculation program by
  Eric Jon Sundstrom, Paul Horn, Yuezhi Mao, Dmitri Zuev, Alec White,
  David Stuck, Shaama M.S., Shane Yost, Joonho Lee, David Small,
  Daniel Levine, Susi Lehtola, Hugh Burton, Evgeny Epifanovsky
 -----------------------------------------------------------------------
 Hartree-Fock
 using 4 threads for integral computing
 -------------------------------------------------------
 OpenMP Integral computing Module                
 Release: version 2.0, May 2017, Q-Chem Inc. Pleasanton 
 -------------------------------------------------------
 A restricted SCF calculation will be
 performed using DIIS
 SCF converges when DIIS error is below 1.0e-08
 ---------------------------------------
  Cycle       Energy         DIIS error
 ---------------------------------------
    1   -3140.6717096191      6.25e-04  
    2   -3140.6726844210      1.61e-04  
    3   -3140.6728025836      7.56e-05  
    4   -3140.6728195678      3.78e-05  
    5   -3140.6728252236      1.21e-05  
    6   -3140.6728263750      3.64e-06  
    7   -3140.6728264945      1.25e-06  
    8   -3140.6728265070      5.64e-07  
    9   -3140.6728265086      1.68e-07  
   10   -3140.6728265089      6.92e-08  
   11   -3140.6728265089      2.12e-08  
   12   -3140.6728265089      6.00e-09  Convergence criterion met
 ---------------------------------------
 SCF time:   CPU 10.32s  wall 6.00s 
 SCF   energy in the final basis set =    -3140.6728265089
 Total energy in the final basis set =    -3140.6728265089


 ------------------------------------------------------------------------------

   CCMAN2: suite of methods based on coupled cluster
           and equation of motion theories.

   Components:
   * libvmm-1.3-trunk
     by Evgeny Epifanovsky, Ilya Kaliman.
   * libtensor-2.5-trunk
     by Evgeny Epifanovsky, Michael Wormit, Dmitry Zuev, Sam Manzer, 
        Ilya Kaliman.
   * libcc-2.5-trunk
     by Evgeny Epifanovsky, Arik Landau, Tomasz Kus, Kirill Khistyaev, 
        Dmitry Zuev, Prashant Manohar, Xintian Feng, Anna Krylov, 
        Matthew Goldey, Alec White, Thomas Jagau, Kaushik Nanda, 
        Anastasia Gunina, Alexander Kunitsa, Joonho Lee.

   CCMAN original authors:
   Anna I. Krylov, C. David Sherrill, Steven R. Gwaltney,
   Edward F. C. Byrd (2000)
   Sergey V. Levchenko, Lyudmila V. Slipchenko, Tao Wang,
   Ana-Maria C. Cristian (2003)
   Piotr A. Pieniazek, C. Melania Oana, Evgeny Epifanovsky (2007)
   Prashant Manohar (2009)

 ------------------------------------------------------------------------------


 Allocating and initializing 3808MB of RAM...
 Calculation will run on 4 cores.


 Alpha MOs, Restricted
 -- Occupied --                  
-490.08 -104.89  -65.21  -58.57  -58.57  -58.57  -15.75  -15.74
  1 A'    2 A'    3 A'    4 A'    1 A"    5 A'    6 A'    7 A'                 
-10.611  -9.887  -8.080  -8.076  -8.076  -7.502  -7.491  -7.491
  8 A'    9 A'   10 A'    2 A"   11 A'   12 A'    3 A"   13 A'                 
 -3.243  -3.238  -3.237  -3.223  -3.223  -1.464  -1.150  -1.043
 14 A'    4 A"   15 A'    5 A"   16 A'   17 A'   18 A'   19 A'                 
 -0.853  -0.689  -0.678  -0.640  -0.494  -0.487  -0.450  -0.439
 20 A'   21 A'   22 A'    6 A"    7 A"   23 A'   24 A'    8 A"                 
 -0.438
 25 A'                                                                         
 -- Virtual --                   
  0.012   0.059   0.076   0.090   0.099   0.102   0.106   0.131
 26 A'    9 A"   27 A'   28 A'   10 A"   29 A'   30 A'   31 A'                 
  0.135   0.151   0.185   0.207   0.217   0.225   0.235   0.294
 11 A"   32 A'   33 A'   34 A'   35 A'   12 A"   13 A"   36 A'                 
  0.306   0.314   0.357   0.518   0.547   0.550   0.576   0.577
 37 A'   38 A'   39 A'   40 A'   41 A'   14 A"   42 A'   43 A'                 
  0.583   0.596   0.714   0.743   0.757   0.775   0.800   0.876
 15 A"   44 A'   45 A'   16 A"   17 A"   46 A'   47 A'   48 A'                 
  0.917   0.931   1.024   1.043   1.077   1.087   1.118   1.161
 18 A"   49 A'   19 A"   50 A'   51 A'   52 A'   20 A"   53 A'                 
  1.174   1.206   1.268   1.371   1.414   1.499   1.882   1.973
 21 A"   54 A'   55 A'   56 A'   57 A'   58 A'   22 A"   59 A'                 
  2.029   2.171   2.241   2.298   2.389   2.413   2.587   2.618
 23 A"   60 A'   24 A"   61 A'   62 A'   25 A"   63 A'   26 A"                 
  2.666   2.699   2.948   3.024   3.104   3.367   4.113   4.199
 64 A'   65 A'   66 A'   27 A"   67 A'   68 A'   28 A"   69 A'                 
  4.332   4.375   4.465   4.515   4.535   4.550   4.627   4.885
 29 A"   70 A'   71 A'   30 A"   72 A'   31 A"   73 A'   74 A'                 
  5.208   7.186   8.173   8.188   8.268  10.324  26.614  26.657
 75 A'   76 A'   32 A"   77 A'   78 A'   79 A'   33 A"   80 A'                 
 27.070  36.556  37.051  49.454 219.167 293.849 293.863 293.975
 81 A'   82 A'   83 A'   84 A'   85 A'   34 A"   86 A'   87 A'                 
*******
 88 A'                                                                         

 Beta MOs, Restricted
 -- Occupied --                  
-490.08 -104.89  -65.21  -58.57  -58.57  -58.57  -15.75  -15.74
  1 A'    2 A'    3 A'    4 A'    1 A"    5 A'    6 A'    7 A'                 
-10.611  -9.887  -8.080  -8.076  -8.076  -7.502  -7.491  -7.491
  8 A'    9 A'   10 A'    2 A"   11 A'   12 A'    3 A"   13 A'                 
 -3.243  -3.238  -3.237  -3.223  -3.223  -1.464  -1.150  -1.043
 14 A'    4 A"   15 A'    5 A"   16 A'   17 A'   18 A'   19 A'                 
 -0.853  -0.689  -0.678  -0.640  -0.494  -0.487  -0.450  -0.439
 20 A'   21 A'   22 A'    6 A"    7 A"   23 A'   24 A'    8 A"                 
 -0.438
 25 A'                                                                         
 -- Virtual --                   
  0.012   0.059   0.076   0.090   0.099   0.102   0.106   0.131
 26 A'    9 A"   27 A'   28 A'   10 A"   29 A'   30 A'   31 A'                 
  0.135   0.151   0.185   0.207   0.217   0.225   0.235   0.294
 11 A"   32 A'   33 A'   34 A'   35 A'   12 A"   13 A"   36 A'                 
  0.306   0.314   0.357   0.518   0.547   0.550   0.576   0.577
 37 A'   38 A'   39 A'   40 A'   41 A'   14 A"   42 A'   43 A'                 
  0.583   0.596   0.714   0.743   0.757   0.775   0.800   0.876
 15 A"   44 A'   45 A'   16 A"   17 A"   46 A'   47 A'   48 A'                 
  0.917   0.931   1.024   1.043   1.077   1.087   1.118   1.161
 18 A"   49 A'   19 A"   50 A'   51 A'   52 A'   20 A"   53 A'                 
  1.174   1.206   1.268   1.371   1.414   1.499   1.882   1.973
 21 A"   54 A'   55 A'   56 A'   57 A'   58 A'   22 A"   59 A'                 
  2.029   2.171   2.241   2.298   2.389   2.413   2.587   2.618
 23 A"   60 A'   24 A"   61 A'   62 A'   25 A"   63 A'   26 A"                 
  2.666   2.699   2.948   3.024   3.104   3.367   4.113   4.199
 64 A'   65 A'   66 A'   27 A"   67 A'   68 A'   28 A"   69 A'                 
  4.332   4.375   4.465   4.515   4.535   4.550   4.627   4.885
 29 A"   70 A'   71 A'   30 A"   72 A'   31 A"   73 A'   74 A'                 
  5.208   7.186   8.173   8.188   8.268  10.324  26.614  26.657
 75 A'   76 A'   32 A"   77 A'   78 A'   79 A'   33 A"   80 A'                 
 27.070  36.556  37.051  49.454 219.167 293.849 293.863 293.975
 81 A'   82 A'   83 A'   84 A'   85 A'   34 A"   86 A'   87 A'                 
*******
 88 A'                                                                         

 Occupation and symmetry of molecular orbitals

 Point group: Cs (2 irreducible representations).

                           A'   A"    All 
 ------------------------------------------
 All molecular orbitals:
  - Alpha                  88   34    122 
  - Beta                   88   34    122 
 ------------------------------------------
 Alpha orbitals:
  - Frozen occupied        13   3     16  
  - Active occupied        12   5     17  
  - Active virtual         63   26    89  
  - Frozen virtual         0    0     0   
 ------------------------------------------
 Beta orbitals:
  - Frozen occupied        13   3     16  
  - Active occupied        12   5     17  
  - Active virtual         63   26    89  
  - Frozen virtual         0    0     0   
 ------------------------------------------

 Import integrals:   CPU 0.00 s  wall 0.00 s

 Import integrals:   CPU 36.60 s  wall 37.79 s

 MP2 amplitudes:   CPU 0.16 s  wall 0.42 s

Running a double precision version
           CCSD T amplitudes will be solved using DIIS.

           Start     Size      MaxIter   EConv     TConv     
           3         7         100       1.00e-07  1.00e-05  
 ------------------------------------------------------------------------------
           Energy (a.u.)   Ediff      Tdiff       Comment
 ------------------------------------------------------------------------------
         -3141.44486023                           
     1   -3141.42490364   2.00e-02   8.07e-01     
     2   -3141.45185461   2.70e-02   1.08e-01     
     3   -3141.45060920   1.25e-03   4.58e-02     
     4   -3141.45331154   2.70e-03   1.39e-02     Switched to DIIS steps.
     5   -3141.45423328   9.22e-04   1.22e-02     
     6   -3141.45428901   5.57e-05   2.64e-03     
     7   -3141.45429883   9.82e-06   1.34e-03     
     8   -3141.45430552   6.69e-06   3.83e-04     
     9   -3141.45430860   3.08e-06   2.58e-04     
    10   -3141.45430835   2.50e-07   7.38e-05     
    11   -3141.45430836   7.35e-09   3.28e-05     
    12   -3141.45430823   1.29e-07   1.65e-05     
    13   -3141.45430823   4.56e-09   5.94e-06     
 ------------------------------------------------------------------------------
         -3141.45430823                           CCSD T converged.

End of double precision
 SCF energy                 = -3140.67282651
 MP2 energy                 = -3141.44486023
 CCSD correlation energy     =    -0.78148172
 CCSD total energy           = -3141.45430823

 CCSD  T1^2 = 0.0116  T2^2 = 0.2766  Leading amplitudes:

 Amplitude    Orbitals with energies
 -0.0312       7 (A") A                  ->    9 (A") A                   
              -0.4943                          0.0589                     
 -0.0312       7 (A") B                  ->    9 (A") B                   
              -0.4943                          0.0589                     
 -0.0166       25 (A') A                 ->    33 (A') A                  
              -0.4380                          0.1848                     
 -0.0166       25 (A') B                 ->    33 (A') B                  
              -0.4380                          0.1848                     

 Amplitude    Orbitals with energies
 -0.0879       6 (A") A      6 (A") B    ->    9 (A") A      9 (A") B     
              -0.6402       -0.6402            0.0589        0.0589       
  0.0879       6 (A") A      6 (A") B    ->    9 (A") B      9 (A") A     
              -0.6402       -0.6402            0.0589        0.0589       
  0.0879       6 (A") B      6 (A") A    ->    9 (A") A      9 (A") B     
              -0.6402       -0.6402            0.0589        0.0589       
 -0.0879       6 (A") B      6 (A") A    ->    9 (A") B      9 (A") A     
              -0.6402       -0.6402            0.0589        0.0589       

 Computing CCSD intemediates for later calculations in double precision
 Finished.

Running a double precision version
           CCSD Lambda amplitudes will be solved using DIIS.
           Start     Size      MaxIter   EConv     LConv     
           3         7         100       1.00e-07  1.00e-05  
 ------------------------------------------------------------------------------
            Enorm      Ldiff       Comment
 ------------------------------------------------------------------------------
     1     5.42e-02   4.20e-02     
     2     1.26e-02   3.56e-03     
     3     5.20e-03   1.95e-03     
     4     3.01e-03   8.28e-04     Switched to DIIS steps.
     5     1.11e-03   5.86e-04     
     6     5.89e-04   1.99e-04     
     7     1.91e-04   6.35e-05     
     8     7.46e-05   2.23e-06     
     9     2.28e-05   4.52e-06     
    10     9.15e-06   1.37e-06     
    11     4.04e-06   4.13e-07     
    12     1.69e-06   3.53e-08     
    13     7.82e-07   8.58e-08     
    14     3.70e-07   1.68e-09     
    15     2.10e-07   1.62e-08     
    16     9.93e-08   1.57e-09     
 ------------------------------------------------------------------------------
                                   CCSD Lambda converged.

 Computing density matrices in double precision...
           Orbital response amplitudes will be solved using DIIS.
           Start     Size      MaxIter   EConv     LConv     
           3         7         100       1.00e-06  1.00e-06  
 ------------------------------------------------------------------------------
            Enorm      Ldiff       Comment
 ------------------------------------------------------------------------------
     1     1.12e-01   2.68e-03     
     2     1.35e-01   1.23e-02     
     3     1.87e-01   3.64e-02     
     4     1.47e-02   9.13e-02     Switched to DIIS steps.
     5     5.56e-03   1.55e-03     
     6     1.19e-03   4.64e-04     
     7     3.93e-04   6.02e-05     
     8     1.48e-04   8.26e-05     
     9     3.99e-05   3.06e-07     
    10     7.26e-06   8.18e-06     
    11     2.51e-06   6.91e-07     
    12     9.41e-07   5.94e-08     
 ------------------------------------------------------------------------------
                                   Orbital response converged.

 Computing density matrices... Done.
 CCSD calculation:   CPU 505.63 s  wall 240.34 s

Current path: /canmo/ccsd/grad/
/g1_bb_aa
/g1_bb_bb
/g1_o1o1
/g1_o1o2
/g1_o1v1
/g1_o2v1
/g1_v1v1
/g1p_bb_aa
/g1p_bb_bb
/g1s_bb_aa
/g1s_bb_bb
/g2_o1o1o1o1
/g2_o1o1o1v1
/g2_o1o1v1v1
/g2_o1v1o1v1
/g2_o1v1v1v1
/g2_v1v1v1v1
/w_bb_aa
/w_bb_bb
 Transferring MO TPDM to AO TPDM
 Transferring g2_o1o1o1o1
 Transferring g2_o1o1o1v1
 Transferring g2_o1o1v1v1
 Transferring g2_o1v1o1v1
 Transferring g2_o1v1v1v1
 Transferring g2_v1v1v1v1
 Adding separable TPDM
 Computing TPDM gradient
 --------------------------------------------------------
 2e gradient
  Atom          X               Y               Z
 --------------------------------------------------------
    1        -35.544417        3.444577       -0.000000  
    2          4.069367      -19.742546        0.000000  
    3          8.325809       18.108139       -0.000000  
    4         23.149241       -1.810169       -0.000000  
 --------------------------------------------------------
 --------------------------------------------------------
 Final gradient
  Atom          X               Y               Z
 --------------------------------------------------------
    1        -35.544417        3.444577       -0.000000  
    2          4.069367      -19.742546        0.000000  
    3          8.325809       18.108139       -0.000000  
    4         23.149241       -1.810169       -0.000000  
 --------------------------------------------------------
 Analytic gradient from two-electron contribution:   CPU 595.77 s  wall 381.37 s

 Total ccman2 time:   CPU 1142.20 s  wall 679.46 s


 --------------------------------------------------------------
             Orbital Energies (a.u.) and Symmetries
 --------------------------------------------------------------

 Alpha MOs, Restricted
 -- Occupied --                  
-490.08 -104.89  -65.21  -58.57  -58.57  -15.75  -15.74  -10.61
  1 A'    2 A'    3 A'    4 A'    5 A'    6 A'    7 A'    8 A'                 
 -9.887  -8.080  -8.076  -7.502  -7.491 -58.566  -8.076  -7.491
  9 A'   10 A'   11 A'   12 A'   13 A'    1 A"    2 A"    3 A"                 
 -3.243  -3.237  -3.223  -1.464  -1.150  -1.043  -0.853  -0.689
 14 A'   15 A'   16 A'   17 A'   18 A'   19 A'   20 A'   21 A'                 
 -0.678  -0.487  -0.450  -0.438  -3.238  -3.223  -0.640  -0.494
 22 A'   23 A'   24 A'   25 A'    4 A"    5 A"    6 A"    7 A"                 
 -0.439
  8 A"                                                                         
 -- Virtual --                   
  0.012   0.076   0.090   0.102   0.106   0.131   0.151   0.185
 26 A'   27 A'   28 A'   29 A'   30 A'   31 A'   32 A'   33 A'                 
  0.207   0.217   0.294   0.306   0.314   0.357   0.518   0.547
 34 A'   35 A'   36 A'   37 A'   38 A'   39 A'   40 A'   41 A'                 
  0.576   0.577   0.596   0.714   0.775   0.800   0.876   0.931
 42 A'   43 A'   44 A'   45 A'   46 A'   47 A'   48 A'   49 A'                 
  1.043   1.077   1.087   1.161   1.206   1.268   1.371   1.414
 50 A'   51 A'   52 A'   53 A'   54 A'   55 A'   56 A'   57 A'                 
  1.499   1.973   2.171   2.298   2.389   2.587   2.666   2.699
 58 A'   59 A'   60 A'   61 A'   62 A'   63 A'   64 A'   65 A'                 
  2.948   3.104   3.367   4.199   4.375   4.465   4.535   4.627
 66 A'   67 A'   68 A'   69 A'   70 A'   71 A'   72 A'   73 A'                 
  4.885   5.208   7.186   8.188   8.268  10.324  26.657  27.070
 74 A'   75 A'   76 A'   77 A'   78 A'   79 A'   80 A'   81 A'                 
 36.556  37.051  49.454 219.167 293.863 293.9751028.397   0.059
 82 A'   83 A'   84 A'   85 A'   86 A'   87 A'   88 A'    9 A"                 
  0.099   0.135   0.225   0.235   0.550   0.583   0.743   0.757
 10 A"   11 A"   12 A"   13 A"   14 A"   15 A"   16 A"   17 A"                 
  0.917   1.024   1.118   1.174   1.882   2.029   2.241   2.413
 18 A"   19 A"   20 A"   21 A"   22 A"   23 A"   24 A"   25 A"                 
  2.618   3.024   4.113   4.332   4.515   4.550   8.173  26.614
 26 A"   27 A"   28 A"   29 A"   30 A"   31 A"   32 A"   33 A"                 
293.849
 34 A"                                                                         

 Beta MOs, Restricted
 -- Occupied --                  
-490.08 -104.89  -65.21  -58.57  -58.57  -15.75  -15.74  -10.61
  1 A'    2 A'    3 A'    4 A'    5 A'    6 A'    7 A'    8 A'                 
 -9.887  -8.080  -8.076  -7.502  -7.491 -58.566  -8.076  -7.491
  9 A'   10 A'   11 A'   12 A'   13 A'    1 A"    2 A"    3 A"                 
 -3.243  -3.237  -3.223  -1.464  -1.150  -1.043  -0.853  -0.689
 14 A'   15 A'   16 A'   17 A'   18 A'   19 A'   20 A'   21 A'                 
 -0.678  -0.487  -0.450  -0.438  -3.238  -3.223  -0.640  -0.494
 22 A'   23 A'   24 A'   25 A'    4 A"    5 A"    6 A"    7 A"                 
 -0.439
  8 A"                                                                         
 -- Virtual --                   
  0.012   0.076   0.090   0.102   0.106   0.131   0.151   0.185
 26 A'   27 A'   28 A'   29 A'   30 A'   31 A'   32 A'   33 A'                 
  0.207   0.217   0.294   0.306   0.314   0.357   0.518   0.547
 34 A'   35 A'   36 A'   37 A'   38 A'   39 A'   40 A'   41 A'                 
  0.576   0.577   0.596   0.714   0.775   0.800   0.876   0.931
 42 A'   43 A'   44 A'   45 A'   46 A'   47 A'   48 A'   49 A'                 
  1.043   1.077   1.087   1.161   1.206   1.268   1.371   1.414
 50 A'   51 A'   52 A'   53 A'   54 A'   55 A'   56 A'   57 A'                 
  1.499   1.973   2.171   2.298   2.389   2.587   2.666   2.699
 58 A'   59 A'   60 A'   61 A'   62 A'   63 A'   64 A'   65 A'                 
  2.948   3.104   3.367   4.199   4.375   4.465   4.535   4.627
 66 A'   67 A'   68 A'   69 A'   70 A'   71 A'   72 A'   73 A'                 
  4.885   5.208   7.186   8.188   8.268  10.324  26.657  27.070
 74 A'   75 A'   76 A'   77 A'   78 A'   79 A'   80 A'   81 A'                 
 36.556  37.051  49.454 219.167 293.863 293.9751028.397   0.059
 82 A'   83 A'   84 A'   85 A'   86 A'   87 A'   88 A'    9 A"                 
  0.099   0.135   0.225   0.235   0.550   0.583   0.743   0.757
 10 A"   11 A"   12 A"   13 A"   14 A"   15 A"   16 A"   17 A"                 
  0.917   1.024   1.118   1.174   1.882   2.029   2.241   2.413
 18 A"   19 A"   20 A"   21 A"   22 A"   23 A"   24 A"   25 A"                 
  2.618   3.024   4.113   4.332   4.515   4.550   8.173  26.614
 26 A"   27 A"   28 A"   29 A"   30 A"   31 A"   32 A"   33 A"                 
293.849
 34 A"                                                                         
 --------------------------------------------------------------

          Ground-State Mulliken Net Atomic Charges

     Atom                 Charge (a.u.)
  ----------------------------------------
      1 Br                    0.009757
      2 N                    -0.048970
      3 N                     0.087763
      4 Cl                   -0.048550
  ----------------------------------------
  Sum of atomic charges =    -0.000000

 -----------------------------------------------------------------
                    Cartesian Multipole Moments
 -----------------------------------------------------------------
    Charge (ESU x 10^10)
                 0.0000
    Dipole Moment (Debye)
         X       0.2926      Y      -0.0421      Z      -0.0000
       Tot       0.2956
    Quadrupole Moments (Debye-Ang)
        XX     -39.0239     XY      -0.9350     YY     -44.3596
        XZ      -0.0000     YZ       0.0000     ZZ     -42.0081
    Octopole Moments (Debye-Ang^2)
       XXX      39.2666    XXY       0.1863    XYY      14.2179
       YYY       0.0637    XXZ       0.0000    XYZ       0.0000
       YYZ      -0.0000    XZZ      12.5117    YZZ       0.0562
       ZZZ      -0.0000
    Hexadecapole Moments (Debye-Ang^3)
      XXXX    -831.7304   XXXY     -16.6368   XXYY    -167.2484
      XYYY      -1.3732   YYYY     -69.6729   XXXZ      -0.0000
      XXYZ       0.0000   XYYZ      -0.0000   YYYZ       0.0000
      XXZZ    -164.2370   XYZZ      -0.3204   YYZZ     -19.0235
      XZZZ      -0.0000   YZZZ       0.0000   ZZZZ     -47.3565
 -----------------------------------------------------------------
 DrvMan completing analytic gradient of the correlated energy
 Correlated dipole moment
            1
    1   0.1151105
    2  -0.0165553
    3  -0.0000000
 Energy read as -3141.454308228
 Full Analytical Gradient: (in a.u., or Hartree/Bohr)
             1             2             3             4
    1    0.00013670    0.00025574    0.00000132   -0.00039376
    2   -0.00070787    0.00416091   -0.00400008    0.00054703
    3    0.00000000   -0.00000000   -0.00000000   -0.00000000
 Gradient time:  CPU 0.29 s  wall 1.90 s
 Geometry Optimization Parameters
   NAtoms,    NIC,     NZ,  NCons,   NDum,   NFix, NCnnct, MaxDiis
        4      14       4       0       0       0       0       0

 Cartesian Hessian Update
 Hessian Updated using BFGS Update


** GEOMETRY OPTIMIZATION IN DELOCALIZED INTERNAL COORDINATES **
   Searching for a Minimum

   Optimization Cycle:   3

                       Coordinates (Angstroms)
     ATOM                X               Y               Z
      1  Br        1.5677990415   -0.0266567954    0.0000000000
      2  N        -0.3104033724    0.5220060376    0.0000000000
      3  N        -1.0042428103   -0.4776856866    0.0000000000
      4  Cl       -2.7253565484    0.0159661701    0.0000000000
   Point Group: cs    Number of degrees of freedom:     5


   Energy is  -3141.454308228

 Hessian Updated using BFGS Update

  5 Hessian modes will be used to form the next step
  Hessian Eigenvalues:
     0.090814    0.171667    0.250684    0.350408    0.918762

 Minimum Search - Taking Simple RFO Step
 Searching for Lamda that Minimizes Along All modes
 Value Taken    Lamda =  -0.00003246
 Step Taken.  Stepsize is  0.009025

                             Maximum     Tolerance    Cnvgd?
         Gradient           0.004026      0.000300      NO
         Displacement       0.006734      0.001200      NO
         Energy change     -0.000445      0.000001      NO


 New Cartesian Coordinates Obtained by Inverse Iteration

 Displacement from previous Coordinates is:  0.010373
 ----------------------------------------------------------------
             Standard Nuclear Orientation (Angstroms)
    I     Atom           X                Y                Z
 ----------------------------------------------------------------
    1      Br      1.5694839435    -0.0243105325     0.0000000000
    2      N      -0.3092276885     0.5182460302     0.0000000000
    3      N      -1.0063395355    -0.4773570888     0.0000000000
    4      Cl     -2.7261204091     0.0170513168     0.0000000000
 ----------------------------------------------------------------
 Molecular Point Group                 Cs    NOp =  2
 Largest Abelian Subgroup              Cs    NOp =  2
 Nuclear Repulsion Energy =   271.2041513472 hartrees
 There are       33 alpha and       33 beta electrons
 Applying Cartesian multipole field
    Component          Value
    ---------          -----
     (2,0,0)        1.00000E-11
     (0,2,0)        2.00000E-11
     (0,0,2)       -3.00000E-11
 Nucleus-field energy     =     0.0000000081 hartrees
 Requested basis set is 6-311++G(d,p)
 There are 44 shells and 122 basis functions
 A cutoff of  1.0D-14 yielded    857 shell pairs
 There are      7058 function pairs (      7785 Cartesian)
 Smallest overlap matrix eigenvalue = 2.58E-04
 Guess MOs from SCF MO coefficient file

 -----------------------------------------------------------------------
  General SCF calculation program by
  Eric Jon Sundstrom, Paul Horn, Yuezhi Mao, Dmitri Zuev, Alec White,
  David Stuck, Shaama M.S., Shane Yost, Joonho Lee, David Small,
  Daniel Levine, Susi Lehtola, Hugh Burton, Evgeny Epifanovsky
 -----------------------------------------------------------------------
 Hartree-Fock
 using 4 threads for integral computing
 -------------------------------------------------------
 OpenMP Integral computing Module                
 Release: version 2.0, May 2017, Q-Chem Inc. Pleasanton 
 -------------------------------------------------------
 A restricted SCF calculation will be
 performed using DIIS
 SCF converges when DIIS error is below 1.0e-08
 ---------------------------------------
  Cycle       Energy         DIIS error
 ---------------------------------------
    1   -3140.6731079509      7.93e-05  
    2   -3140.6731235843      2.23e-05  
    3   -3140.6731256340      1.08e-05  
    4   -3140.6731260272      4.06e-06  
    5   -3140.6731261546      1.66e-06  
    6   -3140.6731261782      7.34e-07  
    7   -3140.6731261833      2.08e-07  
    8   -3140.6731261837      8.24e-08  
    9   -3140.6731261838      4.07e-08  
   10   -3140.6731261838      1.32e-08  
   11   -3140.6731261838      4.05e-09  Convergence criterion met
 ---------------------------------------
 SCF time:   CPU 9.37s  wall 10.00s 
 SCF   energy in the final basis set =    -3140.6731261838
 Total energy in the final basis set =    -3140.6731261838


 ------------------------------------------------------------------------------

   CCMAN2: suite of methods based on coupled cluster
           and equation of motion theories.

   Components:
   * libvmm-1.3-trunk
     by Evgeny Epifanovsky, Ilya Kaliman.
   * libtensor-2.5-trunk
     by Evgeny Epifanovsky, Michael Wormit, Dmitry Zuev, Sam Manzer, 
        Ilya Kaliman.
   * libcc-2.5-trunk
     by Evgeny Epifanovsky, Arik Landau, Tomasz Kus, Kirill Khistyaev, 
        Dmitry Zuev, Prashant Manohar, Xintian Feng, Anna Krylov, 
        Matthew Goldey, Alec White, Thomas Jagau, Kaushik Nanda, 
        Anastasia Gunina, Alexander Kunitsa, Joonho Lee.

   CCMAN original authors:
   Anna I. Krylov, C. David Sherrill, Steven R. Gwaltney,
   Edward F. C. Byrd (2000)
   Sergey V. Levchenko, Lyudmila V. Slipchenko, Tao Wang,
   Ana-Maria C. Cristian (2003)
   Piotr A. Pieniazek, C. Melania Oana, Evgeny Epifanovsky (2007)
   Prashant Manohar (2009)

 ------------------------------------------------------------------------------


 Allocating and initializing 3808MB of RAM...
 Calculation will run on 4 cores.


 Alpha MOs, Restricted
 -- Occupied --                  
-490.08 -104.89  -65.21  -58.57  -58.57  -58.57  -15.75  -15.74
  1 A'    2 A'    3 A'    4 A'    1 A"    5 A'    6 A'    7 A'                 
-10.612  -9.887  -8.080  -8.076  -8.076  -7.503  -7.491  -7.491
  8 A'    9 A'   10 A'    2 A"   11 A'   12 A'    3 A"   13 A'                 
 -3.243  -3.238  -3.237  -3.224  -3.224  -1.465  -1.150  -1.044
 14 A'    4 A"   15 A'    5 A"   16 A'   17 A'   18 A'   19 A'                 
 -0.852  -0.689  -0.679  -0.641  -0.494  -0.488  -0.451  -0.439
 20 A'   21 A'   22 A'    6 A"    7 A"   23 A'   24 A'    8 A"                 
 -0.437
 25 A'                                                                         
 -- Virtual --                   
  0.012   0.060   0.076   0.090   0.099   0.102   0.106   0.131
 26 A'    9 A"   27 A'   28 A'   10 A"   29 A'   30 A'   31 A'                 
  0.135   0.151   0.185   0.207   0.217   0.225   0.235   0.294
 11 A"   32 A'   33 A'   34 A'   35 A'   12 A"   13 A"   36 A'                 
  0.306   0.314   0.357   0.518   0.547   0.550   0.577   0.578
 37 A'   38 A'   39 A'   40 A'   41 A'   14 A"   42 A'   43 A'                 
  0.583   0.596   0.713   0.743   0.757   0.776   0.800   0.877
 15 A"   44 A'   45 A'   16 A"   17 A"   46 A'   47 A'   48 A'                 
  0.917   0.931   1.024   1.043   1.077   1.088   1.118   1.161
 18 A"   49 A'   19 A"   50 A'   51 A'   52 A'   20 A"   53 A'                 
  1.175   1.206   1.267   1.371   1.413   1.499   1.883   1.976
 21 A"   54 A'   55 A'   56 A'   57 A'   58 A'   22 A"   59 A'                 
  2.029   2.172   2.241   2.298   2.389   2.413   2.588   2.619
 23 A"   60 A'   24 A"   61 A'   62 A'   25 A"   63 A'   26 A"                 
  2.666   2.701   2.949   3.026   3.107   3.369   4.113   4.199
 64 A'   65 A'   66 A'   27 A"   67 A'   68 A'   28 A"   69 A'                 
  4.333   4.377   4.467   4.515   4.535   4.550   4.627   4.886
 29 A"   70 A'   71 A'   30 A"   72 A'   31 A"   73 A'   74 A'                 
  5.207   7.187   8.173   8.188   8.268  10.324  26.614  26.658
 75 A'   76 A'   32 A"   77 A'   78 A'   79 A'   33 A"   80 A'                 
 27.070  36.556  37.057  49.455 219.167 293.849 293.863 293.975
 81 A'   82 A'   83 A'   84 A'   85 A'   34 A"   86 A'   87 A'                 
*******
 88 A'                                                                         

 Beta MOs, Restricted
 -- Occupied --                  
-490.08 -104.89  -65.21  -58.57  -58.57  -58.57  -15.75  -15.74
  1 A'    2 A'    3 A'    4 A'    1 A"    5 A'    6 A'    7 A'                 
-10.612  -9.887  -8.080  -8.076  -8.076  -7.503  -7.491  -7.491
  8 A'    9 A'   10 A'    2 A"   11 A'   12 A'    3 A"   13 A'                 
 -3.243  -3.238  -3.237  -3.224  -3.224  -1.465  -1.150  -1.044
 14 A'    4 A"   15 A'    5 A"   16 A'   17 A'   18 A'   19 A'                 
 -0.852  -0.689  -0.679  -0.641  -0.494  -0.488  -0.451  -0.439
 20 A'   21 A'   22 A'    6 A"    7 A"   23 A'   24 A'    8 A"                 
 -0.437
 25 A'                                                                         
 -- Virtual --                   
  0.012   0.060   0.076   0.090   0.099   0.102   0.106   0.131
 26 A'    9 A"   27 A'   28 A'   10 A"   29 A'   30 A'   31 A'                 
  0.135   0.151   0.185   0.207   0.217   0.225   0.235   0.294
 11 A"   32 A'   33 A'   34 A'   35 A'   12 A"   13 A"   36 A'                 
  0.306   0.314   0.357   0.518   0.547   0.550   0.577   0.578
 37 A'   38 A'   39 A'   40 A'   41 A'   14 A"   42 A'   43 A'                 
  0.583   0.596   0.713   0.743   0.757   0.776   0.800   0.877
 15 A"   44 A'   45 A'   16 A"   17 A"   46 A'   47 A'   48 A'                 
  0.917   0.931   1.024   1.043   1.077   1.088   1.118   1.161
 18 A"   49 A'   19 A"   50 A'   51 A'   52 A'   20 A"   53 A'                 
  1.175   1.206   1.267   1.371   1.413   1.499   1.883   1.976
 21 A"   54 A'   55 A'   56 A'   57 A'   58 A'   22 A"   59 A'                 
  2.029   2.172   2.241   2.298   2.389   2.413   2.588   2.619
 23 A"   60 A'   24 A"   61 A'   62 A'   25 A"   63 A'   26 A"                 
  2.666   2.701   2.949   3.026   3.107   3.369   4.113   4.199
 64 A'   65 A'   66 A'   27 A"   67 A'   68 A'   28 A"   69 A'                 
  4.333   4.377   4.467   4.515   4.535   4.550   4.627   4.886
 29 A"   70 A'   71 A'   30 A"   72 A'   31 A"   73 A'   74 A'                 
  5.207   7.187   8.173   8.188   8.268  10.324  26.614  26.658
 75 A'   76 A'   32 A"   77 A'   78 A'   79 A'   33 A"   80 A'                 
 27.070  36.556  37.057  49.455 219.167 293.849 293.863 293.975
 81 A'   82 A'   83 A'   84 A'   85 A'   34 A"   86 A'   87 A'                 
*******
 88 A'                                                                         

 Occupation and symmetry of molecular orbitals

 Point group: Cs (2 irreducible representations).

                           A'   A"    All 
 ------------------------------------------
 All molecular orbitals:
  - Alpha                  88   34    122 
  - Beta                   88   34    122 
 ------------------------------------------
 Alpha orbitals:
  - Frozen occupied        13   3     16  
  - Active occupied        12   5     17  
  - Active virtual         63   26    89  
  - Frozen virtual         0    0     0   
 ------------------------------------------
 Beta orbitals:
  - Frozen occupied        13   3     16  
  - Active occupied        12   5     17  
  - Active virtual         63   26    89  
  - Frozen virtual         0    0     0   
 ------------------------------------------

 Import integrals:   CPU 0.00 s  wall 0.00 s

 Import integrals:   CPU 36.06 s  wall 36.57 s

 MP2 amplitudes:   CPU 0.16 s  wall 0.47 s

Running a double precision version
           CCSD T amplitudes will be solved using DIIS.

           Start     Size      MaxIter   EConv     TConv     
           3         7         100       1.00e-07  1.00e-05  
 ------------------------------------------------------------------------------
           Energy (a.u.)   Ediff      Tdiff       Comment
 ------------------------------------------------------------------------------
         -3141.44481454                           
     1   -3141.42499840   1.98e-02   8.07e-01     
     2   -3141.45186854   2.69e-02   1.08e-01     
     3   -3141.45064489   1.22e-03   4.57e-02     
     4   -3141.45333587   2.69e-03   1.38e-02     Switched to DIIS steps.
     5   -3141.45425495   9.19e-04   1.22e-02     
     6   -3141.45431021   5.53e-05   2.62e-03     
     7   -3141.45432003   9.82e-06   1.34e-03     
     8   -3141.45432676   6.73e-06   3.84e-04     
     9   -3141.45432982   3.06e-06   2.58e-04     
    10   -3141.45432957   2.44e-07   7.36e-05     
    11   -3141.45432958   3.35e-09   3.28e-05     
    12   -3141.45432945   1.28e-07   1.64e-05     
    13   -3141.45432944   4.30e-09   6.05e-06     
 ------------------------------------------------------------------------------
         -3141.45432944                           CCSD T converged.

End of double precision
 SCF energy                 = -3140.67312618
 MP2 energy                 = -3141.44481454
 CCSD correlation energy     =    -0.78120326
 CCSD total energy           = -3141.45432944

 CCSD  T1^2 = 0.0116  T2^2 = 0.2762  Leading amplitudes:

 Amplitude    Orbitals with energies
 -0.0312       7 (A") A                  ->    9 (A") A                   
              -0.4944                          0.0596                     
 -0.0312       7 (A") B                  ->    9 (A") B                   
              -0.4944                          0.0596                     
 -0.0168       25 (A') A                 ->    33 (A') A                  
              -0.4372                          0.1853                     
 -0.0168       25 (A') B                 ->    33 (A') B                  
              -0.4372                          0.1853                     

 Amplitude    Orbitals with energies
 -0.0876       6 (A") A      6 (A") B    ->    9 (A") A      9 (A") B     
              -0.6405       -0.6405            0.0596        0.0596       
  0.0876       6 (A") A      6 (A") B    ->    9 (A") B      9 (A") A     
              -0.6405       -0.6405            0.0596        0.0596       
  0.0876       6 (A") B      6 (A") A    ->    9 (A") A      9 (A") B     
              -0.6405       -0.6405            0.0596        0.0596       
 -0.0876       6 (A") B      6 (A") A    ->    9 (A") B      9 (A") A     
              -0.6405       -0.6405            0.0596        0.0596       

 Computing CCSD intemediates for later calculations in double precision
 Finished.

Running a double precision version
           CCSD Lambda amplitudes will be solved using DIIS.
           Start     Size      MaxIter   EConv     LConv     
           3         7         100       1.00e-07  1.00e-05  
 ------------------------------------------------------------------------------
            Enorm      Ldiff       Comment
 ------------------------------------------------------------------------------
     1     5.40e-02   4.19e-02     
     2     1.26e-02   3.56e-03     
     3     5.18e-03   1.95e-03     
     4     3.00e-03   8.26e-04     Switched to DIIS steps.
     5     1.11e-03   5.85e-04     
     6     5.87e-04   1.98e-04     
     7     1.90e-04   6.32e-05     
     8     7.39e-05   2.19e-06     
     9     2.27e-05   4.45e-06     
    10     9.12e-06   1.34e-06     
    11     4.04e-06   4.00e-07     
    12     1.69e-06   3.05e-08     
    13     7.88e-07   8.29e-08     
    14     3.74e-07   3.29e-09     
    15     2.12e-07   1.59e-08     
    16     1.00e-07   1.26e-09     
    17     5.26e-08   7.16e-10     
 ------------------------------------------------------------------------------
                                   CCSD Lambda converged.

 Computing density matrices in double precision...
           Orbital response amplitudes will be solved using DIIS.
           Start     Size      MaxIter   EConv     LConv     
           3         7         100       1.00e-06  1.00e-06  
 ------------------------------------------------------------------------------
            Enorm      Ldiff       Comment
 ------------------------------------------------------------------------------
     1     1.12e-01   2.54e-03     
     2     1.34e-01   1.23e-02     
     3     1.87e-01   3.61e-02     
     4     1.46e-02   9.10e-02     Switched to DIIS steps.
     5     5.45e-03   1.52e-03     
     6     1.19e-03   4.56e-04     
     7     3.90e-04   5.69e-05     
     8     1.47e-04   8.15e-05     
     9     3.92e-05   1.30e-07     
    10     7.04e-06   8.05e-06     
    11     2.43e-06   6.76e-07     
    12     8.99e-07   6.61e-08     
 ------------------------------------------------------------------------------
                                   Orbital response converged.

 Computing density matrices... Done.
 CCSD calculation:   CPU 508.81 s  wall 212.02 s

Current path: /canmo/ccsd/grad/
/g1_bb_aa
/g1_bb_bb
/g1_o1o1
/g1_o1o2
/g1_o1v1
/g1_o2v1
/g1_v1v1
/g1p_bb_aa
/g1p_bb_bb
/g1s_bb_aa
/g1s_bb_bb
/g2_o1o1o1o1
/g2_o1o1o1v1
/g2_o1o1v1v1
/g2_o1v1o1v1
/g2_o1v1v1v1
/g2_v1v1v1v1
/w_bb_aa
/w_bb_bb
 Transferring MO TPDM to AO TPDM
 Transferring g2_o1o1o1o1
 Transferring g2_o1o1o1v1
 Transferring g2_o1o1v1v1
 Transferring g2_o1v1o1v1
 Transferring g2_o1v1v1v1
 Transferring g2_v1v1v1v1
 Adding separable TPDM
 Computing TPDM gradient
 --------------------------------------------------------
 2e gradient
  Atom          X               Y               Z
 --------------------------------------------------------
    1        -35.549702        3.373187        0.000000  
    2          4.000225      -19.635083       -0.000000  
    3          8.399875       18.086367        0.000000  
    4         23.149602       -1.824472        0.000000  
 --------------------------------------------------------
 --------------------------------------------------------
 Final gradient
  Atom          X               Y               Z
 --------------------------------------------------------
    1        -35.549702        3.373187        0.000000  
    2          4.000225      -19.635083       -0.000000  
    3          8.399875       18.086367        0.000000  
    4         23.149602       -1.824472        0.000000  
 --------------------------------------------------------
 Analytic gradient from two-electron contribution:   CPU 594.45 s  wall 377.51 s

 Total ccman2 time:   CPU 1143.74 s  wall 637.97 s


 --------------------------------------------------------------
             Orbital Energies (a.u.) and Symmetries
 --------------------------------------------------------------

 Alpha MOs, Restricted
 -- Occupied --                  
-490.08 -104.89  -65.21  -58.57  -58.57  -15.75  -15.74  -10.61
  1 A'    2 A'    3 A'    4 A'    5 A'    6 A'    7 A'    8 A'                 
 -9.887  -8.080  -8.076  -7.503  -7.491 -58.566  -8.076  -7.491
  9 A'   10 A'   11 A'   12 A'   13 A'    1 A"    2 A"    3 A"                 
 -3.243  -3.237  -3.224  -1.465  -1.150  -1.044  -0.852  -0.689
 14 A'   15 A'   16 A'   17 A'   18 A'   19 A'   20 A'   21 A'                 
 -0.679  -0.488  -0.451  -0.437  -3.238  -3.224  -0.641  -0.494
 22 A'   23 A'   24 A'   25 A'    4 A"    5 A"    6 A"    7 A"                 
 -0.439
  8 A"                                                                         
 -- Virtual --                   
  0.012   0.076   0.090   0.102   0.106   0.131   0.151   0.185
 26 A'   27 A'   28 A'   29 A'   30 A'   31 A'   32 A'   33 A'                 
  0.207   0.217   0.294   0.306   0.314   0.357   0.518   0.547
 34 A'   35 A'   36 A'   37 A'   38 A'   39 A'   40 A'   41 A'                 
  0.577   0.578   0.596   0.713   0.776   0.800   0.877   0.931
 42 A'   43 A'   44 A'   45 A'   46 A'   47 A'   48 A'   49 A'                 
  1.043   1.077   1.088   1.161   1.206   1.267   1.371   1.413
 50 A'   51 A'   52 A'   53 A'   54 A'   55 A'   56 A'   57 A'                 
  1.499   1.976   2.172   2.298   2.389   2.588   2.666   2.701
 58 A'   59 A'   60 A'   61 A'   62 A'   63 A'   64 A'   65 A'                 
  2.949   3.107   3.369   4.199   4.377   4.467   4.535   4.627
 66 A'   67 A'   68 A'   69 A'   70 A'   71 A'   72 A'   73 A'                 
  4.886   5.207   7.187   8.188   8.268  10.324  26.658  27.070
 74 A'   75 A'   76 A'   77 A'   78 A'   79 A'   80 A'   81 A'                 
 36.556  37.057  49.455 219.167 293.863 293.9751028.397   0.060
 82 A'   83 A'   84 A'   85 A'   86 A'   87 A'   88 A'    9 A"                 
  0.099   0.135   0.225   0.235   0.550   0.583   0.743   0.757
 10 A"   11 A"   12 A"   13 A"   14 A"   15 A"   16 A"   17 A"                 
  0.917   1.024   1.118   1.175   1.883   2.029   2.241   2.413
 18 A"   19 A"   20 A"   21 A"   22 A"   23 A"   24 A"   25 A"                 
  2.619   3.026   4.113   4.333   4.515   4.550   8.173  26.614
 26 A"   27 A"   28 A"   29 A"   30 A"   31 A"   32 A"   33 A"                 
293.849
 34 A"                                                                         

 Beta MOs, Restricted
 -- Occupied --                  
-490.08 -104.89  -65.21  -58.57  -58.57  -15.75  -15.74  -10.61
  1 A'    2 A'    3 A'    4 A'    5 A'    6 A'    7 A'    8 A'                 
 -9.887  -8.080  -8.076  -7.503  -7.491 -58.566  -8.076  -7.491
  9 A'   10 A'   11 A'   12 A'   13 A'    1 A"    2 A"    3 A"                 
 -3.243  -3.237  -3.224  -1.465  -1.150  -1.044  -0.852  -0.689
 14 A'   15 A'   16 A'   17 A'   18 A'   19 A'   20 A'   21 A'                 
 -0.679  -0.488  -0.451  -0.437  -3.238  -3.224  -0.641  -0.494
 22 A'   23 A'   24 A'   25 A'    4 A"    5 A"    6 A"    7 A"                 
 -0.439
  8 A"                                                                         
 -- Virtual --                   
  0.012   0.076   0.090   0.102   0.106   0.131   0.151   0.185
 26 A'   27 A'   28 A'   29 A'   30 A'   31 A'   32 A'   33 A'                 
  0.207   0.217   0.294   0.306   0.314   0.357   0.518   0.547
 34 A'   35 A'   36 A'   37 A'   38 A'   39 A'   40 A'   41 A'                 
  0.577   0.578   0.596   0.713   0.776   0.800   0.877   0.931
 42 A'   43 A'   44 A'   45 A'   46 A'   47 A'   48 A'   49 A'                 
  1.043   1.077   1.088   1.161   1.206   1.267   1.371   1.413
 50 A'   51 A'   52 A'   53 A'   54 A'   55 A'   56 A'   57 A'                 
  1.499   1.976   2.172   2.298   2.389   2.588   2.666   2.701
 58 A'   59 A'   60 A'   61 A'   62 A'   63 A'   64 A'   65 A'                 
  2.949   3.107   3.369   4.199   4.377   4.467   4.535   4.627
 66 A'   67 A'   68 A'   69 A'   70 A'   71 A'   72 A'   73 A'                 
  4.886   5.207   7.187   8.188   8.268  10.324  26.658  27.070
 74 A'   75 A'   76 A'   77 A'   78 A'   79 A'   80 A'   81 A'                 
 36.556  37.057  49.455 219.167 293.863 293.9751028.397   0.060
 82 A'   83 A'   84 A'   85 A'   86 A'   87 A'   88 A'    9 A"                 
  0.099   0.135   0.225   0.235   0.550   0.583   0.743   0.757
 10 A"   11 A"   12 A"   13 A"   14 A"   15 A"   16 A"   17 A"                 
  0.917   1.024   1.118   1.175   1.883   2.029   2.241   2.413
 18 A"   19 A"   20 A"   21 A"   22 A"   23 A"   24 A"   25 A"                 
  2.619   3.026   4.113   4.333   4.515   4.550   8.173  26.614
 26 A"   27 A"   28 A"   29 A"   30 A"   31 A"   32 A"   33 A"                 
293.849
 34 A"                                                                         
 --------------------------------------------------------------

          Ground-State Mulliken Net Atomic Charges

     Atom                 Charge (a.u.)
  ----------------------------------------
      1 Br                    0.010687
      2 N                    -0.050168
      3 N                     0.086837
      4 Cl                   -0.047356
  ----------------------------------------
  Sum of atomic charges =     0.000000

 -----------------------------------------------------------------
                    Cartesian Multipole Moments
 -----------------------------------------------------------------
    Charge (ESU x 10^10)
                 0.0000
    Dipole Moment (Debye)
         X       0.2931      Y      -0.0404      Z      -0.0000
       Tot       0.2959
    Quadrupole Moments (Debye-Ang)
        XX     -38.9876     XY      -0.9241     YY     -44.3689
        XZ       0.0000     YZ      -0.0000     ZZ     -42.0021
    Octopole Moments (Debye-Ang^2)
       XXX      39.1925    XXY       0.1950    XYY      14.1915
       YYY      -0.0405    XXZ      -0.0000    XYZ       0.0000
       YYZ      -0.0000    XZZ      12.4923    YZZ       0.0167
       ZZZ      -0.0000
    Hexadecapole Moments (Debye-Ang^3)
      XXXX    -832.2091   XXXY     -16.6325   XXYY    -167.4220
      XYYY      -1.4922   YYYY     -69.5503   XXXZ       0.0000
      XXYZ      -0.0000   XYYZ       0.0000   YYYZ      -0.0000
      XXZZ    -164.3776   XYZZ      -0.3566   YYZZ     -19.0029
      XZZZ       0.0000   YZZZ      -0.0000   ZZZZ     -47.3459
 -----------------------------------------------------------------
 DrvMan completing analytic gradient of the correlated energy
 Correlated dipole moment
            1
    1   0.1153339
    2  -0.0158810
    3  -0.0000000
 Energy read as -3141.454329445
 Full Analytical Gradient: (in a.u., or Hartree/Bohr)
             1             2             3             4
    1    0.00022741    0.00027380   -0.00020395   -0.00029726
    2   -0.00018224    0.00157817   -0.00162866    0.00023273
    3   -0.00000000    0.00000000    0.00000000    0.00000000
 Gradient time:  CPU 0.25 s  wall 1.53 s
 Geometry Optimization Parameters
   NAtoms,    NIC,     NZ,  NCons,   NDum,   NFix, NCnnct, MaxDiis
        4      14       4       0       0       0       0       0

 Cartesian Hessian Update
 Hessian Updated using BFGS Update


** GEOMETRY OPTIMIZATION IN DELOCALIZED INTERNAL COORDINATES **
   Searching for a Minimum

   Optimization Cycle:   4

                       Coordinates (Angstroms)
     ATOM                X               Y               Z
      1  Br        1.5694839435   -0.0243105325    0.0000000000
      2  N        -0.3092276885    0.5182460302    0.0000000000
      3  N        -1.0063395355   -0.4773570888    0.0000000000
      4  Cl       -2.7261204091    0.0170513168    0.0000000000
   Point Group: cs    Number of degrees of freedom:     5


   Energy is  -3141.454329445

 Hessian Updated using BFGS Update

  5 Hessian modes will be used to form the next step
  Hessian Eigenvalues:
     0.085260    0.170811    0.257270    0.307319    0.755630

 Minimum Search - Taking Simple RFO Step
 Searching for Lamda that Minimizes Along All modes
 Value Taken    Lamda =  -0.00000647
 Step Taken.  Stepsize is  0.005574

                             Maximum     Tolerance    Cnvgd?
         Gradient           0.001612      0.000300      NO
         Displacement       0.004019      0.001200      NO
         Energy change     -0.000021      0.000001      NO


 New Cartesian Coordinates Obtained by Inverse Iteration

 Displacement from previous Coordinates is:  0.003706
 ----------------------------------------------------------------
             Standard Nuclear Orientation (Angstroms)
    I     Atom           X                Y                Z
 ----------------------------------------------------------------
    1      Br      1.5687590237    -0.0240912161     0.0000000000
    2      N      -0.3085960676     0.5173312332     0.0000000000
    3      N      -1.0068752595    -0.4762637596     0.0000000000
    4      Cl     -2.7254913862     0.0166534682     0.0000000000
 ----------------------------------------------------------------
 Molecular Point Group                 Cs    NOp =  2
 Largest Abelian Subgroup              Cs    NOp =  2
 Nuclear Repulsion Energy =   271.3369530789 hartrees
 There are       33 alpha and       33 beta electrons
 Applying Cartesian multipole field
    Component          Value
    ---------          -----
     (2,0,0)        1.00000E-11
     (0,2,0)        2.00000E-11
     (0,0,2)       -3.00000E-11
 Nucleus-field energy     =     0.0000000081 hartrees
 Requested basis set is 6-311++G(d,p)
 There are 44 shells and 122 basis functions
 A cutoff of  1.0D-14 yielded    857 shell pairs
 There are      7058 function pairs (      7785 Cartesian)
 Smallest overlap matrix eigenvalue = 2.56E-04
 Guess MOs from SCF MO coefficient file

 -----------------------------------------------------------------------
  General SCF calculation program by
  Eric Jon Sundstrom, Paul Horn, Yuezhi Mao, Dmitri Zuev, Alec White,
  David Stuck, Shaama M.S., Shane Yost, Joonho Lee, David Small,
  Daniel Levine, Susi Lehtola, Hugh Burton, Evgeny Epifanovsky
 -----------------------------------------------------------------------
 Hartree-Fock
 using 4 threads for integral computing
 -------------------------------------------------------
 OpenMP Integral computing Module                
 Release: version 2.0, May 2017, Q-Chem Inc. Pleasanton 
 -------------------------------------------------------
 A restricted SCF calculation will be
 performed using DIIS
 SCF converges when DIIS error is below 1.0e-08
 ---------------------------------------
  Cycle       Energy         DIIS error
 ---------------------------------------
    1   -3140.6733486369      4.19e-05  
    2   -3140.6733524986      1.30e-05  
    3   -3140.6733529058      6.75e-06  
    4   -3140.6733530159      1.59e-06  
    5   -3140.6733530264      6.26e-07  
    6   -3140.6733530279      2.42e-07  
    7   -3140.6733530284      1.08e-07  
    8   -3140.6733530285      4.80e-08  
    9   -3140.6733530284      1.66e-08  
   10   -3140.6733530284      5.69e-09  Convergence criterion met
 ---------------------------------------
 SCF time:   CPU 8.56s  wall 8.00s 
 SCF   energy in the final basis set =    -3140.6733530284
 Total energy in the final basis set =    -3140.6733530284


 ------------------------------------------------------------------------------

   CCMAN2: suite of methods based on coupled cluster
           and equation of motion theories.

   Components:
   * libvmm-1.3-trunk
     by Evgeny Epifanovsky, Ilya Kaliman.
   * libtensor-2.5-trunk
     by Evgeny Epifanovsky, Michael Wormit, Dmitry Zuev, Sam Manzer, 
        Ilya Kaliman.
   * libcc-2.5-trunk
     by Evgeny Epifanovsky, Arik Landau, Tomasz Kus, Kirill Khistyaev, 
        Dmitry Zuev, Prashant Manohar, Xintian Feng, Anna Krylov, 
        Matthew Goldey, Alec White, Thomas Jagau, Kaushik Nanda, 
        Anastasia Gunina, Alexander Kunitsa, Joonho Lee.

   CCMAN original authors:
   Anna I. Krylov, C. David Sherrill, Steven R. Gwaltney,
   Edward F. C. Byrd (2000)
   Sergey V. Levchenko, Lyudmila V. Slipchenko, Tao Wang,
   Ana-Maria C. Cristian (2003)
   Piotr A. Pieniazek, C. Melania Oana, Evgeny Epifanovsky (2007)
   Prashant Manohar (2009)

 ------------------------------------------------------------------------------


 Allocating and initializing 3808MB of RAM...
 Calculation will run on 4 cores.


 Alpha MOs, Restricted
 -- Occupied --                  
-490.08 -104.89  -65.21  -58.57  -58.57  -58.57  -15.75  -15.74
  1 A'    2 A'    3 A'    4 A'    1 A"    5 A'    6 A'    7 A'                 
-10.612  -9.887  -8.080  -8.076  -8.076  -7.503  -7.491  -7.491
  8 A'    9 A'   10 A'    2 A"   11 A'   12 A'    3 A"   13 A'                 
 -3.243  -3.238  -3.237  -3.224  -3.224  -1.465  -1.151  -1.044
 14 A'    4 A"   15 A'    5 A"   16 A'   17 A'   18 A'   19 A'                 
 -0.852  -0.689  -0.679  -0.641  -0.495  -0.488  -0.451  -0.439
 20 A'   21 A'   22 A'    6 A"    7 A"   23 A'   24 A'    8 A"                 
 -0.437
 25 A'                                                                         
 -- Virtual --                   
  0.013   0.060   0.076   0.090   0.099   0.102   0.106   0.131
 26 A'    9 A"   27 A'   28 A'   10 A"   29 A'   30 A'   31 A'                 
  0.135   0.151   0.186   0.207   0.217   0.225   0.235   0.294
 11 A"   32 A'   33 A'   34 A'   35 A'   12 A"   13 A"   36 A'                 
  0.306   0.314   0.357   0.519   0.547   0.550   0.577   0.578
 37 A'   38 A'   39 A'   40 A'   41 A'   14 A"   42 A'   43 A'                 
  0.583   0.596   0.713   0.743   0.757   0.776   0.800   0.878
 15 A"   44 A'   45 A'   16 A"   17 A"   46 A'   47 A'   48 A'                 
  0.917   0.931   1.024   1.044   1.078   1.089   1.118   1.161
 18 A"   49 A'   19 A"   50 A'   51 A'   52 A'   20 A"   53 A'                 
  1.175   1.207   1.267   1.371   1.413   1.499   1.883   1.977
 21 A"   54 A'   55 A'   56 A'   57 A'   58 A'   22 A"   59 A'                 
  2.029   2.173   2.241   2.298   2.390   2.414   2.588   2.619
 23 A"   60 A'   24 A"   61 A'   62 A'   25 A"   63 A'   26 A"                 
  2.666   2.702   2.950   3.027   3.109   3.370   4.114   4.199
 64 A'   65 A'   66 A'   27 A"   67 A'   68 A'   28 A"   69 A'                 
  4.334   4.378   4.469   4.515   4.535   4.550   4.628   4.886
 29 A"   70 A'   71 A'   30 A"   72 A'   31 A"   73 A'   74 A'                 
  5.206   7.187   8.173   8.188   8.268  10.324  26.614  26.658
 75 A'   76 A'   32 A"   77 A'   78 A'   79 A'   33 A"   80 A'                 
 27.070  36.556  37.062  49.455 219.167 293.849 293.863 293.975
 81 A'   82 A'   83 A'   84 A'   85 A'   34 A"   86 A'   87 A'                 
*******
 88 A'                                                                         

 Beta MOs, Restricted
 -- Occupied --                  
-490.08 -104.89  -65.21  -58.57  -58.57  -58.57  -15.75  -15.74
  1 A'    2 A'    3 A'    4 A'    1 A"    5 A'    6 A'    7 A'                 
-10.612  -9.887  -8.080  -8.076  -8.076  -7.503  -7.491  -7.491
  8 A'    9 A'   10 A'    2 A"   11 A'   12 A'    3 A"   13 A'                 
 -3.243  -3.238  -3.237  -3.224  -3.224  -1.465  -1.151  -1.044
 14 A'    4 A"   15 A'    5 A"   16 A'   17 A'   18 A'   19 A'                 
 -0.852  -0.689  -0.679  -0.641  -0.495  -0.488  -0.451  -0.439
 20 A'   21 A'   22 A'    6 A"    7 A"   23 A'   24 A'    8 A"                 
 -0.437
 25 A'                                                                         
 -- Virtual --                   
  0.013   0.060   0.076   0.090   0.099   0.102   0.106   0.131
 26 A'    9 A"   27 A'   28 A'   10 A"   29 A'   30 A'   31 A'                 
  0.135   0.151   0.186   0.207   0.217   0.225   0.235   0.294
 11 A"   32 A'   33 A'   34 A'   35 A'   12 A"   13 A"   36 A'                 
  0.306   0.314   0.357   0.519   0.547   0.550   0.577   0.578
 37 A'   38 A'   39 A'   40 A'   41 A'   14 A"   42 A'   43 A'                 
  0.583   0.596   0.713   0.743   0.757   0.776   0.800   0.878
 15 A"   44 A'   45 A'   16 A"   17 A"   46 A'   47 A'   48 A'                 
  0.917   0.931   1.024   1.044   1.078   1.089   1.118   1.161
 18 A"   49 A'   19 A"   50 A'   51 A'   52 A'   20 A"   53 A'                 
  1.175   1.207   1.267   1.371   1.413   1.499   1.883   1.977
 21 A"   54 A'   55 A'   56 A'   57 A'   58 A'   22 A"   59 A'                 
  2.029   2.173   2.241   2.298   2.390   2.414   2.588   2.619
 23 A"   60 A'   24 A"   61 A'   62 A'   25 A"   63 A'   26 A"                 
  2.666   2.702   2.950   3.027   3.109   3.370   4.114   4.199
 64 A'   65 A'   66 A'   27 A"   67 A'   68 A'   28 A"   69 A'                 
  4.334   4.378   4.469   4.515   4.535   4.550   4.628   4.886
 29 A"   70 A'   71 A'   30 A"   72 A'   31 A"   73 A'   74 A'                 
  5.206   7.187   8.173   8.188   8.268  10.324  26.614  26.658
 75 A'   76 A'   32 A"   77 A'   78 A'   79 A'   33 A"   80 A'                 
 27.070  36.556  37.062  49.455 219.167 293.849 293.863 293.975
 81 A'   82 A'   83 A'   84 A'   85 A'   34 A"   86 A'   87 A'                 
*******
 88 A'                                                                         

 Occupation and symmetry of molecular orbitals

 Point group: Cs (2 irreducible representations).

                           A'   A"    All 
 ------------------------------------------
 All molecular orbitals:
  - Alpha                  88   34    122 
  - Beta                   88   34    122 
 ------------------------------------------
 Alpha orbitals:
  - Frozen occupied        13   3     16  
  - Active occupied        12   5     17  
  - Active virtual         63   26    89  
  - Frozen virtual         0    0     0   
 ------------------------------------------
 Beta orbitals:
  - Frozen occupied        13   3     16  
  - Active occupied        12   5     17  
  - Active virtual         63   26    89  
  - Frozen virtual         0    0     0   
 ------------------------------------------

 Import integrals:   CPU 0.00 s  wall 0.00 s

 Import integrals:   CPU 35.81 s  wall 35.01 s

 MP2 amplitudes:   CPU 0.16 s  wall 0.41 s

Running a double precision version
           CCSD T amplitudes will be solved using DIIS.

           Start     Size      MaxIter   EConv     TConv     
           3         7         100       1.00e-07  1.00e-05  
 ------------------------------------------------------------------------------
           Energy (a.u.)   Ediff      Tdiff       Comment
 ------------------------------------------------------------------------------
         -3141.44477965                           
     1   -3141.42506789   1.97e-02   8.06e-01     
     2   -3141.45186887   2.68e-02   1.08e-01     
     3   -3141.45066244   1.21e-03   4.56e-02     
     4   -3141.45334293   2.68e-03   1.38e-02     Switched to DIIS steps.
     5   -3141.45425852   9.16e-04   1.22e-02     
     6   -3141.45431337   5.48e-05   2.61e-03     
     7   -3141.45432315   9.78e-06   1.33e-03     
     8   -3141.45432989   6.73e-06   3.83e-04     
     9   -3141.45433291   3.02e-06   2.57e-04     
    10   -3141.45433267   2.39e-07   7.32e-05     
    11   -3141.45433267   2.35e-10   3.26e-05     
    12   -3141.45433254   1.26e-07   1.63e-05     
    13   -3141.45433254   4.62e-09   6.07e-06     
 ------------------------------------------------------------------------------
         -3141.45433254                           CCSD T converged.

End of double precision
 SCF energy                 = -3140.67335303
 MP2 energy                 = -3141.44477965
 CCSD correlation energy     =    -0.78097951
 CCSD total energy           = -3141.45433254

 CCSD  T1^2 = 0.0116  T2^2 = 0.2759  Leading amplitudes:

 Amplitude    Orbitals with energies
 -0.0312       7 (A") A                  ->    9 (A") A                   
              -0.4945                          0.0600                     
 -0.0312       7 (A") B                  ->    9 (A") B                   
              -0.4945                          0.0600                     
 -0.0168       25 (A') A                 ->    33 (A') A                  
              -0.4369                          0.1857                     
 -0.0168       25 (A') B                 ->    33 (A') B                  
              -0.4369                          0.1857                     

 Amplitude    Orbitals with energies
 -0.0873       6 (A") A      6 (A") B    ->    9 (A") A      9 (A") B     
              -0.6409       -0.6409            0.0600        0.0600       
  0.0873       6 (A") A      6 (A") B    ->    9 (A") B      9 (A") A     
              -0.6409       -0.6409            0.0600        0.0600       
  0.0873       6 (A") B      6 (A") A    ->    9 (A") A      9 (A") B     
              -0.6409       -0.6409            0.0600        0.0600       
 -0.0873       6 (A") B      6 (A") A    ->    9 (A") B      9 (A") A     
              -0.6409       -0.6409            0.0600        0.0600       

 Computing CCSD intemediates for later calculations in double precision
 Finished.

Running a double precision version
           CCSD Lambda amplitudes will be solved using DIIS.
           Start     Size      MaxIter   EConv     LConv     
           3         7         100       1.00e-07  1.00e-05  
 ------------------------------------------------------------------------------
            Enorm      Ldiff       Comment
 ------------------------------------------------------------------------------
     1     5.38e-02   4.18e-02     
     2     1.25e-02   3.56e-03     
     3     5.16e-03   1.94e-03     
     4     2.99e-03   8.24e-04     Switched to DIIS steps.
     5     1.10e-03   5.83e-04     
     6     5.84e-04   1.97e-04     
     7     1.89e-04   6.26e-05     
     8     7.33e-05   2.20e-06     
     9     2.25e-05   4.41e-06     
    10     9.06e-06   1.32e-06     
    11     4.01e-06   3.91e-07     
    12     1.69e-06   2.80e-08     
    13     7.85e-07   8.11e-08     
    14     3.73e-07   3.93e-09     
    15     2.12e-07   1.56e-08     
    16     9.97e-08   1.13e-09     
 ------------------------------------------------------------------------------
                                   CCSD Lambda converged.

 Computing density matrices in double precision...
           Orbital response amplitudes will be solved using DIIS.
           Start     Size      MaxIter   EConv     LConv     
           3         7         100       1.00e-06  1.00e-06  
 ------------------------------------------------------------------------------
            Enorm      Ldiff       Comment
 ------------------------------------------------------------------------------
     1     1.11e-01   2.42e-03     
     2     1.34e-01   1.22e-02     
     3     1.86e-01   3.57e-02     
     4     1.45e-02   9.04e-02     Switched to DIIS steps.
     5     5.38e-03   1.48e-03     
     6     1.18e-03   4.51e-04     
     7     3.89e-04   5.55e-05     
     8     1.46e-04   8.07e-05     
     9     3.88e-05   2.21e-07     
    10     6.95e-06   7.95e-06     
    11     2.40e-06   6.66e-07     
    12     8.78e-07   7.01e-08     
 ------------------------------------------------------------------------------
                                   Orbital response converged.

 Computing density matrices... Done.
 CCSD calculation:   CPU 498.71 s  wall 213.46 s

Current path: /canmo/ccsd/grad/
/g1_bb_aa
/g1_bb_bb
/g1_o1o1
/g1_o1o2
/g1_o1v1
/g1_o2v1
/g1_v1v1
/g1p_bb_aa
/g1p_bb_bb
/g1s_bb_aa
/g1s_bb_bb
/g2_o1o1o1o1
/g2_o1o1o1v1
/g2_o1o1v1v1
/g2_o1v1o1v1
/g2_o1v1v1v1
/g2_v1v1v1v1
/w_bb_aa
/w_bb_bb
 Transferring MO TPDM to AO TPDM
 Transferring g2_o1o1o1o1
 Transferring g2_o1o1o1v1
 Transferring g2_o1o1v1v1
 Transferring g2_o1v1o1v1
 Transferring g2_o1v1v1v1
 Transferring g2_v1v1v1v1
 Adding separable TPDM
 Computing TPDM gradient
 --------------------------------------------------------
 2e gradient
  Atom          X               Y               Z
 --------------------------------------------------------
    1        -35.580781        3.370438        0.000000  
    2          3.982801      -19.621254       -0.000000  
    3          8.427153       18.069594        0.000000  
    4         23.170828       -1.818778        0.000000  
 --------------------------------------------------------
 --------------------------------------------------------
 Final gradient
  Atom          X               Y               Z
 --------------------------------------------------------
    1        -35.580781        3.370438        0.000000  
    2          3.982801      -19.621254       -0.000000  
    3          8.427153       18.069594        0.000000  
    4         23.170828       -1.818778        0.000000  
 --------------------------------------------------------
 Analytic gradient from two-electron contribution:   CPU 596.17 s  wall 382.85 s

 Total ccman2 time:   CPU 1134.90 s  wall 654.26 s


 --------------------------------------------------------------
             Orbital Energies (a.u.) and Symmetries
 --------------------------------------------------------------

 Alpha MOs, Restricted
 -- Occupied --                  
-490.08 -104.89  -65.21  -58.57  -58.57  -15.75  -15.74  -10.61
  1 A'    2 A'    3 A'    4 A'    5 A'    6 A'    7 A'    8 A'                 
 -9.887  -8.080  -8.076  -7.503  -7.491 -58.566  -8.076  -7.491
  9 A'   10 A'   11 A'   12 A'   13 A'    1 A"    2 A"    3 A"                 
 -3.243  -3.237  -3.224  -1.465  -1.151  -1.044  -0.852  -0.689
 14 A'   15 A'   16 A'   17 A'   18 A'   19 A'   20 A'   21 A'                 
 -0.679  -0.488  -0.451  -0.437  -3.238  -3.224  -0.641  -0.495
 22 A'   23 A'   24 A'   25 A'    4 A"    5 A"    6 A"    7 A"                 
 -0.439
  8 A"                                                                         
 -- Virtual --                   
  0.013   0.076   0.090   0.102   0.106   0.131   0.151   0.186
 26 A'   27 A'   28 A'   29 A'   30 A'   31 A'   32 A'   33 A'                 
  0.207   0.217   0.294   0.306   0.314   0.357   0.519   0.547
 34 A'   35 A'   36 A'   37 A'   38 A'   39 A'   40 A'   41 A'                 
  0.577   0.578   0.596   0.713   0.776   0.800   0.878   0.931
 42 A'   43 A'   44 A'   45 A'   46 A'   47 A'   48 A'   49 A'                 
  1.044   1.078   1.089   1.161   1.207   1.267   1.371   1.413
 50 A'   51 A'   52 A'   53 A'   54 A'   55 A'   56 A'   57 A'                 
  1.499   1.977   2.173   2.298   2.390   2.588   2.666   2.702
 58 A'   59 A'   60 A'   61 A'   62 A'   63 A'   64 A'   65 A'                 
  2.950   3.109   3.370   4.199   4.378   4.469   4.535   4.628
 66 A'   67 A'   68 A'   69 A'   70 A'   71 A'   72 A'   73 A'                 
  4.886   5.206   7.187   8.188   8.268  10.324  26.658  27.070
 74 A'   75 A'   76 A'   77 A'   78 A'   79 A'   80 A'   81 A'                 
 36.556  37.062  49.455 219.167 293.863 293.9751028.398   0.060
 82 A'   83 A'   84 A'   85 A'   86 A'   87 A'   88 A'    9 A"                 
  0.099   0.135   0.225   0.235   0.550   0.583   0.743   0.757
 10 A"   11 A"   12 A"   13 A"   14 A"   15 A"   16 A"   17 A"                 
  0.917   1.024   1.118   1.175   1.883   2.029   2.241   2.414
 18 A"   19 A"   20 A"   21 A"   22 A"   23 A"   24 A"   25 A"                 
  2.619   3.027   4.114   4.334   4.515   4.550   8.173  26.614
 26 A"   27 A"   28 A"   29 A"   30 A"   31 A"   32 A"   33 A"                 
293.849
 34 A"                                                                         

 Beta MOs, Restricted
 -- Occupied --                  
-490.08 -104.89  -65.21  -58.57  -58.57  -15.75  -15.74  -10.61
  1 A'    2 A'    3 A'    4 A'    5 A'    6 A'    7 A'    8 A'                 
 -9.887  -8.080  -8.076  -7.503  -7.491 -58.566  -8.076  -7.491
  9 A'   10 A'   11 A'   12 A'   13 A'    1 A"    2 A"    3 A"                 
 -3.243  -3.237  -3.224  -1.465  -1.151  -1.044  -0.852  -0.689
 14 A'   15 A'   16 A'   17 A'   18 A'   19 A'   20 A'   21 A'                 
 -0.679  -0.488  -0.451  -0.437  -3.238  -3.224  -0.641  -0.495
 22 A'   23 A'   24 A'   25 A'    4 A"    5 A"    6 A"    7 A"                 
 -0.439
  8 A"                                                                         
 -- Virtual --                   
  0.013   0.076   0.090   0.102   0.106   0.131   0.151   0.186
 26 A'   27 A'   28 A'   29 A'   30 A'   31 A'   32 A'   33 A'                 
  0.207   0.217   0.294   0.306   0.314   0.357   0.519   0.547
 34 A'   35 A'   36 A'   37 A'   38 A'   39 A'   40 A'   41 A'                 
  0.577   0.578   0.596   0.713   0.776   0.800   0.878   0.931
 42 A'   43 A'   44 A'   45 A'   46 A'   47 A'   48 A'   49 A'                 
  1.044   1.078   1.089   1.161   1.207   1.267   1.371   1.413
 50 A'   51 A'   52 A'   53 A'   54 A'   55 A'   56 A'   57 A'                 
  1.499   1.977   2.173   2.298   2.390   2.588   2.666   2.702
 58 A'   59 A'   60 A'   61 A'   62 A'   63 A'   64 A'   65 A'                 
  2.950   3.109   3.370   4.199   4.378   4.469   4.535   4.628
 66 A'   67 A'   68 A'   69 A'   70 A'   71 A'   72 A'   73 A'                 
  4.886   5.206   7.187   8.188   8.268  10.324  26.658  27.070
 74 A'   75 A'   76 A'   77 A'   78 A'   79 A'   80 A'   81 A'                 
 36.556  37.062  49.455 219.167 293.863 293.9751028.398   0.060
 82 A'   83 A'   84 A'   85 A'   86 A'   87 A'   88 A'    9 A"                 
  0.099   0.135   0.225   0.235   0.550   0.583   0.743   0.757
 10 A"   11 A"   12 A"   13 A"   14 A"   15 A"   16 A"   17 A"                 
  0.917   1.024   1.118   1.175   1.883   2.029   2.241   2.414
 18 A"   19 A"   20 A"   21 A"   22 A"   23 A"   24 A"   25 A"                 
  2.619   3.027   4.114   4.334   4.515   4.550   8.173  26.614
 26 A"   27 A"   28 A"   29 A"   30 A"   31 A"   32 A"   33 A"                 
293.849
 34 A"                                                                         
 --------------------------------------------------------------

          Ground-State Mulliken Net Atomic Charges

     Atom                 Charge (a.u.)
  ----------------------------------------
      1 Br                    0.011264
      2 N                    -0.050893
      3 N                     0.086531
      4 Cl                   -0.046903
  ----------------------------------------
  Sum of atomic charges =    -0.000000

 -----------------------------------------------------------------
                    Cartesian Multipole Moments
 -----------------------------------------------------------------
    Charge (ESU x 10^10)
                 0.0000
    Dipole Moment (Debye)
         X       0.2919      Y      -0.0402      Z      -0.0000
       Tot       0.2946
    Quadrupole Moments (Debye-Ang)
        XX     -38.9695     XY      -0.9203     YY     -44.3718
        XZ       0.0000     YZ      -0.0000     ZZ     -41.9960
    Octopole Moments (Debye-Ang^2)
       XXX      39.1627    XXY       0.1913    XYY      14.1973
       YYY      -0.0405    XXZ      -0.0000    XYZ      -0.0000
       YYZ       0.0000    XZZ      12.4926    YZZ       0.0170
       ZZZ      -0.0000
    Hexadecapole Moments (Debye-Ang^3)
      XXXX    -831.5492   XXXY     -16.6060   XXYY    -167.3347
      XYYY      -1.5431   YYYY     -69.4940   XXXZ       0.0000
      XXYZ      -0.0000   XYYZ       0.0000   YYYZ      -0.0000
      XXZZ    -164.2704   XYZZ      -0.3737   YYZZ     -18.9920
      XZZZ       0.0000   YZZZ      -0.0000   ZZZZ     -47.3342
 -----------------------------------------------------------------
 DrvMan completing analytic gradient of the correlated energy
 Correlated dipole moment
            1
    1   0.1148402
    2  -0.0158144
    3  -0.0000000
 Energy read as -3141.454332539
 Full Analytical Gradient: (in a.u., or Hartree/Bohr)
             1             2             3             4
    1   -0.00006714    0.00003265    0.00003398    0.00000052
    2    0.00000553   -0.00004011    0.00004501   -0.00001043
    3   -0.00000000    0.00000000    0.00000000    0.00000000
 Gradient time:  CPU 0.26 s  wall 1.61 s
 Geometry Optimization Parameters
   NAtoms,    NIC,     NZ,  NCons,   NDum,   NFix, NCnnct, MaxDiis
        4      14       4       0       0       0       0       0

 Cartesian Hessian Update
 Hessian Updated using BFGS Update


** GEOMETRY OPTIMIZATION IN DELOCALIZED INTERNAL COORDINATES **
   Searching for a Minimum

   Optimization Cycle:   5

                       Coordinates (Angstroms)
     ATOM                X               Y               Z
      1  Br        1.5687590237   -0.0240912161    0.0000000000
      2  N        -0.3085960676    0.5173312332    0.0000000000
      3  N        -1.0068752595   -0.4762637596    0.0000000000
      4  Cl       -2.7254913862    0.0166534682    0.0000000000
   Point Group: cs    Number of degrees of freedom:     5


   Energy is  -3141.454332539

 Hessian Updated using BFGS Update

  5 Hessian modes will be used to form the next step
  Hessian Eigenvalues:
     0.088407    0.172704    0.259483    0.298191    0.767194

 Minimum Search - Taking Simple RFO Step
 Searching for Lamda that Minimizes Along All modes
 Value Taken    Lamda =   0.00000000
 Step Taken.  Stepsize is  0.000529

                             Maximum     Tolerance    Cnvgd?
         Gradient           0.000059      0.000300     YES
         Displacement       0.000348      0.001200     YES
         Energy change     -0.000003      0.000001      NO


                       Distance Matrix (Angstroms)
             Br(  1)   N (  2)   N (  3)
   N (  2)  1.953868
   N (  3)  2.615024  1.214424
   Cl(  4)  4.294444  2.468210  1.787906

 Final energy is   -3141.4543325391578     


 ******************************
 **  OPTIMIZATION CONVERGED  **
 ******************************

                       Coordinates (Angstroms)
     ATOM                X               Y               Z
      1  Br        1.5687590237   -0.0240912161    0.0000000000
      2  N        -0.3085960676    0.5173312332    0.0000000000
      3  N        -1.0068752595   -0.4762637596    0.0000000000
      4  Cl       -2.7254913862    0.0166534682    0.0000000000

Z-matrix Print:
$molecule
0 1
Br
N  1 1.953868
N  2 1.214424 1 109.011430
Cl 3 1.787906 2 109.095351 1 -180.000000 0
$end


 --------------------------------------------------------------
             Orbital Energies (a.u.) and Symmetries
 --------------------------------------------------------------

 Alpha MOs, Restricted
 -- Occupied --                  
-490.08 -104.89  -65.21  -58.57  -58.57  -15.75  -15.74  -10.61
  1 A'    2 A'    3 A'    4 A'    5 A'    6 A'    7 A'    8 A'                 
 -9.887  -8.080  -8.076  -7.503  -7.491 -58.566  -8.076  -7.491
  9 A'   10 A'   11 A'   12 A'   13 A'    1 A"    2 A"    3 A"                 
 -3.243  -3.237  -3.224  -1.465  -1.151  -1.044  -0.852  -0.689
 14 A'   15 A'   16 A'   17 A'   18 A'   19 A'   20 A'   21 A'                 
 -0.679  -0.488  -0.451  -0.437  -3.238  -3.224  -0.641  -0.495
 22 A'   23 A'   24 A'   25 A'    4 A"    5 A"    6 A"    7 A"                 
 -0.439
  8 A"                                                                         
 -- Virtual --                   
  0.013   0.076   0.090   0.102   0.106   0.131   0.151   0.186
 26 A'   27 A'   28 A'   29 A'   30 A'   31 A'   32 A'   33 A'                 
  0.207   0.217   0.294   0.306   0.314   0.357   0.519   0.547
 34 A'   35 A'   36 A'   37 A'   38 A'   39 A'   40 A'   41 A'                 
  0.577   0.578   0.596   0.713   0.776   0.800   0.878   0.931
 42 A'   43 A'   44 A'   45 A'   46 A'   47 A'   48 A'   49 A'                 
  1.044   1.078   1.089   1.161   1.207   1.267   1.371   1.413
 50 A'   51 A'   52 A'   53 A'   54 A'   55 A'   56 A'   57 A'                 
  1.499   1.977   2.173   2.298   2.390   2.588   2.666   2.702
 58 A'   59 A'   60 A'   61 A'   62 A'   63 A'   64 A'   65 A'                 
  2.950   3.109   3.370   4.199   4.378   4.469   4.535   4.628
 66 A'   67 A'   68 A'   69 A'   70 A'   71 A'   72 A'   73 A'                 
  4.886   5.206   7.187   8.188   8.268  10.324  26.658  27.070
 74 A'   75 A'   76 A'   77 A'   78 A'   79 A'   80 A'   81 A'                 
 36.556  37.062  49.455 219.167 293.863 293.9751028.398   0.060
 82 A'   83 A'   84 A'   85 A'   86 A'   87 A'   88 A'    9 A"                 
  0.099   0.135   0.225   0.235   0.550   0.583   0.743   0.757
 10 A"   11 A"   12 A"   13 A"   14 A"   15 A"   16 A"   17 A"                 
  0.917   1.024   1.118   1.175   1.883   2.029   2.241   2.414
 18 A"   19 A"   20 A"   21 A"   22 A"   23 A"   24 A"   25 A"                 
  2.619   3.027   4.114   4.334   4.515   4.550   8.173  26.614
 26 A"   27 A"   28 A"   29 A"   30 A"   31 A"   32 A"   33 A"                 
293.849
 34 A"                                                                         

 Beta MOs, Restricted
 -- Occupied --                  
-490.08 -104.89  -65.21  -58.57  -58.57  -15.75  -15.74  -10.61
  1 A'    2 A'    3 A'    4 A'    5 A'    6 A'    7 A'    8 A'                 
 -9.887  -8.080  -8.076  -7.503  -7.491 -58.566  -8.076  -7.491
  9 A'   10 A'   11 A'   12 A'   13 A'    1 A"    2 A"    3 A"                 
 -3.243  -3.237  -3.224  -1.465  -1.151  -1.044  -0.852  -0.689
 14 A'   15 A'   16 A'   17 A'   18 A'   19 A'   20 A'   21 A'                 
 -0.679  -0.488  -0.451  -0.437  -3.238  -3.224  -0.641  -0.495
 22 A'   23 A'   24 A'   25 A'    4 A"    5 A"    6 A"    7 A"                 
 -0.439
  8 A"                                                                         
 -- Virtual --                   
  0.013   0.076   0.090   0.102   0.106   0.131   0.151   0.186
 26 A'   27 A'   28 A'   29 A'   30 A'   31 A'   32 A'   33 A'                 
  0.207   0.217   0.294   0.306   0.314   0.357   0.519   0.547
 34 A'   35 A'   36 A'   37 A'   38 A'   39 A'   40 A'   41 A'                 
  0.577   0.578   0.596   0.713   0.776   0.800   0.878   0.931
 42 A'   43 A'   44 A'   45 A'   46 A'   47 A'   48 A'   49 A'                 
  1.044   1.078   1.089   1.161   1.207   1.267   1.371   1.413
 50 A'   51 A'   52 A'   53 A'   54 A'   55 A'   56 A'   57 A'                 
  1.499   1.977   2.173   2.298   2.390   2.588   2.666   2.702
 58 A'   59 A'   60 A'   61 A'   62 A'   63 A'   64 A'   65 A'                 
  2.950   3.109   3.370   4.199   4.378   4.469   4.535   4.628
 66 A'   67 A'   68 A'   69 A'   70 A'   71 A'   72 A'   73 A'                 
  4.886   5.206   7.187   8.188   8.268  10.324  26.658  27.070
 74 A'   75 A'   76 A'   77 A'   78 A'   79 A'   80 A'   81 A'                 
 36.556  37.062  49.455 219.167 293.863 293.9751028.398   0.060
 82 A'   83 A'   84 A'   85 A'   86 A'   87 A'   88 A'    9 A"                 
  0.099   0.135   0.225   0.235   0.550   0.583   0.743   0.757
 10 A"   11 A"   12 A"   13 A"   14 A"   15 A"   16 A"   17 A"                 
  0.917   1.024   1.118   1.175   1.883   2.029   2.241   2.414
 18 A"   19 A"   20 A"   21 A"   22 A"   23 A"   24 A"   25 A"                 
  2.619   3.027   4.114   4.334   4.515   4.550   8.173  26.614
 26 A"   27 A"   28 A"   29 A"   30 A"   31 A"   32 A"   33 A"                 
293.849
 34 A"                                                                         
 --------------------------------------------------------------

          Ground-State Mulliken Net Atomic Charges

     Atom                 Charge (a.u.)
  ----------------------------------------
      1 Br                    0.011264
      2 N                    -0.050893
      3 N                     0.086531
      4 Cl                   -0.046903
  ----------------------------------------
  Sum of atomic charges =    -0.000000

 -----------------------------------------------------------------
                    Cartesian Multipole Moments
 -----------------------------------------------------------------
    Charge (ESU x 10^10)
                 0.0000
    Dipole Moment (Debye)
         X       0.2919      Y      -0.0402      Z      -0.0000
       Tot       0.2946
    Quadrupole Moments (Debye-Ang)
        XX     -38.9695     XY      -0.9203     YY     -44.3718
        XZ       0.0000     YZ      -0.0000     ZZ     -41.9960
    Octopole Moments (Debye-Ang^2)
       XXX      39.1627    XXY       0.1913    XYY      14.1973
       YYY      -0.0405    XXZ      -0.0000    XYZ      -0.0000
       YYZ       0.0000    XZZ      12.4926    YZZ       0.0170
       ZZZ      -0.0000
    Hexadecapole Moments (Debye-Ang^3)
      XXXX    -831.5492   XXXY     -16.6060   XXYY    -167.3347
      XYYY      -1.5431   YYYY     -69.4940   XXXZ       0.0000
      XXYZ      -0.0000   XYYZ       0.0000   YYYZ      -0.0000
      XXZZ    -164.2704   XYZZ      -0.3737   YYZZ     -18.9920
      XZZZ       0.0000   YZZZ      -0.0000   ZZZZ     -47.3342
 -----------------------------------------------------------------
Archival summary:
1\1\TWL02\OPT\ProcedureUnspecified\BasisUnspecified\r1l12\taweetha\FriNov222:34:412018FriNov222:34:412018\0\\#,OPT,ProcedureUnspecified,BasisUnspecified,\\0,1\Br\N,1,1.95387\N,2,1.21442,1,109.011\Cl,3,1.78791,2,109.095,1,-180,0\\HF=-3140.67335\\@

 Total job time:  3399.99s(wall), 5749.21s(cpu) 
 Fri Nov  2 22:34:41 2018

        *************************************************************
        *                                                           *
        *  Thank you very much for using Q-Chem.  Have a nice day.  *
        *                                                           *
        *************************************************************
