# Supplementary material for: Geometric and energetic data from ab initio calculations of haloethene, haloimine, halomethylenephosphine, haloiminophosphine, halodiazene, halodiphosphene and halocyclopropane
Source: Data Brief. 2019 Nov 2;27:104738. doi: 10.1016/j.dib.2019.104738 (PMC6861602; doi:10.1016/j.dib.2019.104738)
Supplement: Multimedia component 6 [file mmc6.zip › NN/CCSD/ClENNECl.out]

Q-Chem Developer Version!
                  Welcome to Q-Chem
     A Quantum Leap Into The Future Of Chemistry


 Q-Chem 5.1, Q-Chem, Inc., Pleasanton, CA (2018)

 Yihan Shao,  Zhengting Gan,  E. Epifanovsky,  A. T. B. Gilbert,  M. Wormit,  
 J. Kussmann,  A. W. Lange,  A. Behn,  Jia Deng,  Xintian Feng,  D. Ghosh,  
 M. Goldey,  P. R. Horn,  L. D. Jacobson,  I. Kaliman,  T. Kus,  A. Landau,  
 Jie Liu,  E. I. Proynov,  R. M. Richard,  R. P. Steele,  E. J. Sundstrom,  
 H. L. Woodcock III,  P. M. Zimmerman,  D. Zuev,  B. Albrecht,  E. Alguire,  
 S. A. Baeppler,  D. Barton,  Z. Benda,  Y. A. Bernard,  E. J. Berquist,  
 K. B. Bravaya,  H. Burton,  D. Casanova,  Chun-Min Chang,  Yunqing Chen,  
 A. Chien,  K. D. Closser,  M. P. Coons,  S. Coriani,  S. Dasgupta,  
 A. L. Dempwolff,  M. Diedenhofen,  Hainam Do,  R. G. Edgar,  Po-Tung Fang,  
 S. Faraji,  S. Fatehi,  Qingguo Feng,  K. D. Fenk,  J. Fosso-Tande,  
 Qinghui Ge,  A. Ghysels,  G. Gidofalvi,  J. Gomes,  J. Gonthier,  A. Gunina,  
 D. Hait,  M. W. D. Hanson-Heine,  P. H. P. Harbach,  A. W. Hauser,  
 J. E. Herr,  E. G. Hohenstein,  Z. C. Holden,  Kerwin Hui,  B. C. Huynh,  
 T.-C. Jagau,  Hyunjun Ji,  B. Kaduk,  K. Khistyaev,  Jaehoon Kim,  
 P. Klunzinger,  K. Koh,  D. Kosenkov,  L. Koulias,  T. Kowalczyk,  
 C. M. Krauter,  A. Kunitsa,  Ka Un Lao,  A. Laurent,  K. V. Lawler,  
 Joonho Lee,  D. Lefrancois,  S. Lehtola,  D. S. Levine,  Yi-Pei Li,  
 You-Sheng Lin,  Fenglai Liu,  E. Livshits,  A. Luenser,  P. Manohar,  
 E. Mansoor,  S. F. Manzer,  Shan-Ping Mao,  Yuezhi Mao,  N. Mardirossian,  
 A. V. Marenich,  T. Markovich,  L. A. Martinez-Martinez,  S. A. Maurer,  
 N. J. Mayhall,  S. C. McKenzie,  J.-M. Mewes,  A. F. Morrison,  
 J. W. Mullinax,  K. Nanda,  T. S. Nguyen-Beck,  R. Olivares-Amaya,  
 J. A. Parkhill,  T. M. Perrine,  F. Plasser,  P. Pokhilko,  S. Prager,  
 A. Prociuk,  E. Ramos,  D. R. Rehn,  F. Rob,  M. Schneider,  N. Sergueev,  
 S. M. Sharada,  S. Sharma,  D. W. Small,  T. Stauch,  T. Stein,  
 Yu-Chuan Su,  A. J. W. Thom,  A. Tkatchenko,  T. Tsuchimochi,  N. M. Tubman,  
 L. Vogt,  M. L. Vidal,  O. Vydrov,  M. A. Watson,  J. Wenzel,  
 M. de Wergifosse,  T. A. Wesolowski,  A. White,  J. Witte,  A. Yamada,  
 Jun Yang,  K. Yao,  S. Yeganeh,  S. R. Yost,  Zhi-Qiang You,  A. Zech,  
 Igor Ying Zhang,  Xing Zhang,  Yan Zhao,  Ying Zhu,  B. R. Brooks,  
 G. K. L. Chan,  C. J. Cramer,  M. S. Gordon,  W. J. Hehre,  A. Klamt,  
 M. W. Schmidt,  C. D. Sherrill,  D. G. Truhlar,  A. Aspuru-Guzik,  R. Baer,  
 A. T. Bell,  N. A. Besley,  Jeng-Da Chai,  A. E. DePrince, III,  
 R. A. DiStasio Jr.,  A. Dreuw,  B. D. Dunietz,  T. R. Furlani,  
 Chao-Ping Hsu,  Yousung Jung,  Jing Kong,  D. S. Lambrecht,  WanZhen Liang,  
 C. Ochsenfeld,  V. A. Rassolov,  L. V. Slipchenko,  J. E. Subotnik,  
 T. Van Voorhis,  J. M. Herbert,  A. I. Krylov,  P. M. W. Gill,  M. Head-Gordon

 Contributors to earlier versions of Q-Chem not listed above: 
 R. D. Adamson,  B. Austin,  J. Baker,  G. J. O. Beran,  K. Brandhorst,  
 S. T. Brown,  E. F. C. Byrd,  A. K. Chakraborty,  C.-L. Cheng,  
 Siu Hung Chien,  D. M. Chipman,  D. L. Crittenden,  H. Dachsel,  
 R. J. Doerksen,  A. D. Dutoi,  L. Fusti-Molnar,  W. A. Goddard III,  
 A. Golubeva-Zadorozhnaya,  S. R. Gwaltney,  G. Hawkins,  A. Heyden,  
 S. Hirata,  G. Kedziora,  F. J. Keil,  C. Kelley,  Jihan Kim,  R. A. King,  
 R. Z. Khaliullin,  P. P. Korambath,  W. Kurlancheek,  A. M. Lee,  M. S. Lee,  
 S. V. Levchenko,  Ching Yeh Lin,  D. Liotard,  R. C. Lochan,  I. Lotan,  
 P. E. Maslen,  N. Nair,  D. P. O'Neill,  D. Neuhauser,  E. Neuscamman,  
 C. M. Oana,  R. Olson,  B. Peters,  R. Peverati,  P. A. Pieniazek,  
 Y. M. Rhee,  J. Ritchie,  M. A. Rohrdanz,  E. Rosta,  N. J. Russ,  
 H. F. Schaefer III,  N. E. Schultz,  N. Shenvi,  A. C. Simmonett,  A. Sodt,  
 D. Stuck,  K. S. Thanthiriwatte,  V. Vanovschi,  Tao Wang,  A. Warshel,  
 C. F. Williams,  Q. Wu,  X. Xu,  W. Zhang

 Please cite Q-Chem as follows:
 Y. Shao et al., Mol. Phys. 113, 184-215 (2015)
 DOI: 10.1080/00268976.2014.952696

 Q-Chem 5.1.1 for Intel X86 EM64T Linux

 Parts of Q-Chem use Armadillo 8.300.2 (Tropical Shenanigans).
 http://arma.sourceforge.net/

 Q-Chem begins on Fri Nov  2 21:12:02 2018  

Host: 
0

     Scratch files written to /scratch/taweetham/qchem35672//
Input Ideriv = 1
Curr. Ideriv = -1
Max.  Ideriv = 1

Checking the input file for inconsistencies... 	...done.

--------------------------------------------------------------
User input:
--------------------------------------------------------------
../CCSD/Cl=Cl_t.inp
$molecule
0 1
Cl
N  1 1.810120
N  2 1.204367 1 109.228662
Cl 3 1.810120 2 109.228662 1 -180.000000 0
$end

$rem
   JOB_TYPE	OPTIMIZATION
   BASIS	6-311++G**
   METHOD	ccsd
   MEM_TOTAL	4000
   N_FROZEN_CORE      FC
$end


--------------------------------------------------------------
 ----------------------------------------------------------------
             Standard Nuclear Orientation (Angstroms)
    I     Atom           X                Y                Z
 ----------------------------------------------------------------
    1      Cl      2.0870979739    -0.0340084792     0.0000000000
    2      N       0.3536907249     0.4873682784    -0.0000000000
    3      N      -0.3536907249    -0.4873682784     0.0000000000
    4      Cl     -2.0870979739     0.0340084792    -0.0000000000
 ----------------------------------------------------------------
 Molecular Point Group                 C2h   NOp =  4
 Largest Abelian Subgroup              C2h   NOp =  4
 Nuclear Repulsion Energy =   178.4722535476 hartrees
 There are       24 alpha and       24 beta electrons
 Requested basis set is 6-311++G(d,p)
 There are 38 shells and 104 basis functions
 Total memory of 4000MB is distributed as follows: 
   QALLOC including MEM_STATIC uses 192MB
   MEM_STATIC is set to 192MB
   CCMAN JOB total memory use is  3808MB
 Warning: actual memory use might exceed 4000MB

 Total QAlloc Memory Limit    192 MB
 Mega-Array Size       188 MB
 MEM_STATIC part       192 MB
 A cutoff of  1.0D-14 yielded    663 shell pairs
 There are      5290 function pairs (      5716 Cartesian)

 -------------------------------------------------------
 OpenMP Integral Computing Module                       
 Release: version 1.0, May 2013, Q-Chem Inc. Pittsburgh 
 -------------------------------------------------------
 Integral Job Info:
 Integral job number is                      11
 Integral operator is                         1
 short-range coefficients                     0
 long-range coefficients              100000000
 Omega coefficients                           0
 if combine SR and LR in K                    0
 Integral screening is                        0
 Integral computing path is                   2
 max size of driver memory is            800000
 size of driver memory is                593474
 size of scratch memory is              8114252
 max col of scratch BK array               1296
 max len of scratch array in speh3          155
 max len of scratch index in speh4           18
 max int batch size is                      520
 min int batch size is                       52
 fixed nKL is                                52
 max L of basis functions is                  2
 order of int derivative is                   0
 number of shells is                         38
 number of basis is                         108
 number of cartesian basis is               108
 number of contracted shell pairs           663
 number of primitive shell pairs           2022
 maxK2 (contraction) of shell pair           36
 max number of K2 of shell pair               1
 max number of CS2 of shell pair             68
 max number of PS2 of shell pair            204
 mem total for path MDJ                  512850
 -------------------------------------------------------
 Smallest overlap matrix eigenvalue = 2.55E-04

 Scale SEOQF with 1.000000e-01/1.000000e-01/1.000000e-01

 Standard Electronic Orientation quadrupole field applied
 Nucleus-field energy     =     0.0000000056 hartrees
 Guess from superposition of atomic densities
 Warning:  Energy on first SCF cycle will be non-variational
 SAD guess density has 48.000000 electrons

 -----------------------------------------------------------------------
  General SCF calculation program by
  Eric Jon Sundstrom, Paul Horn, Yuezhi Mao, Dmitri Zuev, Alec White,
  David Stuck, Shaama M.S., Shane Yost, Joonho Lee, David Small,
  Daniel Levine, Susi Lehtola, Hugh Burton, Evgeny Epifanovsky
 -----------------------------------------------------------------------
 Hartree-Fock
 using 4 threads for integral computing
 -------------------------------------------------------
 OpenMP Integral computing Module                
 Release: version 2.0, May 2017, Q-Chem Inc. Pleasanton 
 -------------------------------------------------------
 A restricted SCF calculation will be
 performed using DIIS
 SCF converges when DIIS error is below 1.0e-08
 ---------------------------------------
  Cycle       Energy         DIIS error
 ---------------------------------------
    1   -1028.2545003397      4.95e-02  
    2   -1027.6924090245      8.57e-03  
    3   -1027.7581478024      5.90e-03  
    4   -1027.8013333690      6.77e-04  
    5   -1027.8031087972      2.88e-04  
    6   -1027.8034684919      1.09e-04  
    7   -1027.8035418023      3.27e-05  
    8   -1027.8035474636      6.41e-06  
    9   -1027.8035477347      2.25e-06  
   10   -1027.8035477759      5.66e-07  
   11   -1027.8035477781      1.27e-07  
   12   -1027.8035477782      2.79e-08  
   13   -1027.8035477782      5.97e-09  Convergence criterion met
 ---------------------------------------
 SCF time:   CPU 3.71s  wall 2.00s 
 SCF   energy in the final basis set =    -1027.8035477782
 Total energy in the final basis set =    -1027.8035477782


 ------------------------------------------------------------------------------

   CCMAN2: suite of methods based on coupled cluster
           and equation of motion theories.

   Components:
   * libvmm-1.3-trunk
     by Evgeny Epifanovsky, Ilya Kaliman.
   * libtensor-2.5-trunk
     by Evgeny Epifanovsky, Michael Wormit, Dmitry Zuev, Sam Manzer, 
        Ilya Kaliman.
   * libcc-2.5-trunk
     by Evgeny Epifanovsky, Arik Landau, Tomasz Kus, Kirill Khistyaev, 
        Dmitry Zuev, Prashant Manohar, Xintian Feng, Anna Krylov, 
        Matthew Goldey, Alec White, Thomas Jagau, Kaushik Nanda, 
        Anastasia Gunina, Alexander Kunitsa, Joonho Lee.

   CCMAN original authors:
   Anna I. Krylov, C. David Sherrill, Steven R. Gwaltney,
   Edward F. C. Byrd (2000)
   Sergey V. Levchenko, Lyudmila V. Slipchenko, Tao Wang,
   Ana-Maria C. Cristian (2003)
   Piotr A. Pieniazek, C. Melania Oana, Evgeny Epifanovsky (2007)
   Prashant Manohar (2009)

 ------------------------------------------------------------------------------


 Allocating and initializing 3808MB of RAM...
 Calculation will run on 4 cores.


 Alpha MOs, Restricted
 -- Occupied --                  
-104.89 -104.89  -15.75  -15.75  -10.62  -10.62   -8.09   -8.09
  1 Ag    1 Bu    2 Ag    2 Bu    3 Bu    3 Ag    4 Ag    4 Bu                 
 -8.081  -8.081  -8.081  -8.081  -1.482  -1.175  -1.100  -0.861
  1 Au    1 Bg    5 Ag    5 Bu    6 Ag    6 Bu    7 Ag    7 Bu                 
 -0.701  -0.694  -0.654  -0.515  -0.500  -0.487  -0.466  -0.453
  8 Ag    8 Bu    2 Au    2 Bg    9 Ag    9 Bu    3 Au   10 Ag                 
 -- Virtual --                   
  0.024   0.062   0.087   0.102   0.107   0.110   0.115   0.137
 10 Bu    3 Bg   11 Ag   12 Ag   11 Bu    4 Au   12 Bu   13 Ag                 
  0.140   0.164   0.194   0.212   0.219   0.228   0.235   0.298
  4 Bg   13 Bu   14 Ag   14 Bu   15 Ag    5 Au    5 Bg   15 Bu                 
  0.317   0.322   0.366   0.533   0.578   0.579   0.583   0.584
 16 Ag   17 Ag   16 Bu   17 Bu   18 Bu    6 Au    6 Bg   18 Ag                 
  0.600   0.604   0.768   0.897   0.900   0.932   0.954   1.060
 19 Bu   19 Ag   20 Ag   21 Ag    7 Au    7 Bg   20 Bu   21 Bu                 
  1.085   1.087   1.106   1.112   1.130   1.166   1.183   1.202
 22 Bu   22 Ag    8 Au    8 Bg   23 Ag    9 Au    9 Bg   23 Bu                 
  1.222   1.230   1.339   1.413   1.432   1.516   1.882   1.990
 24 Bu   24 Ag   25 Ag   25 Bu   26 Ag   26 Bu   10 Au   27 Bu                 
  2.020   2.235   2.348   2.467   2.573   2.585   2.592   2.631
 10 Bg   27 Ag   11 Au   28 Bu   28 Ag   11 Bg   29 Bu   12 Au                 
  2.707   2.800   3.015   3.034   3.133   3.384   4.110   4.223
 29 Ag   30 Ag   30 Bu   12 Bg   31 Ag   31 Bu   13 Au   32 Bu                 
  4.332   4.400   4.535   5.188  10.245  10.378  26.591  26.619
 13 Bg   32 Ag   33 Ag   33 Bu   34 Ag   34 Bu   14 Au   35 Bu                 
 26.621  26.684  27.053  27.067  36.547  37.094 219.079 219.231
 14 Bg   35 Ag   36 Ag   36 Bu   37 Ag   37 Bu   38 Ag   38 Bu                 

 Beta MOs, Restricted
 -- Occupied --                  
-104.89 -104.89  -15.75  -15.75  -10.62  -10.62   -8.09   -8.09
  1 Ag    1 Bu    2 Ag    2 Bu    3 Bu    3 Ag    4 Ag    4 Bu                 
 -8.081  -8.081  -8.081  -8.081  -1.482  -1.175  -1.100  -0.861
  1 Au    1 Bg    5 Ag    5 Bu    6 Ag    6 Bu    7 Ag    7 Bu                 
 -0.701  -0.694  -0.654  -0.515  -0.500  -0.487  -0.466  -0.453
  8 Ag    8 Bu    2 Au    2 Bg    9 Ag    9 Bu    3 Au   10 Ag                 
 -- Virtual --                   
  0.024   0.062   0.087   0.102   0.107   0.110   0.115   0.137
 10 Bu    3 Bg   11 Ag   12 Ag   11 Bu    4 Au   12 Bu   13 Ag                 
  0.140   0.164   0.194   0.212   0.219   0.228   0.235   0.298
  4 Bg   13 Bu   14 Ag   14 Bu   15 Ag    5 Au    5 Bg   15 Bu                 
  0.317   0.322   0.366   0.533   0.578   0.579   0.583   0.584
 16 Ag   17 Ag   16 Bu   17 Bu   18 Bu    6 Au    6 Bg   18 Ag                 
  0.600   0.604   0.768   0.897   0.900   0.932   0.954   1.060
 19 Bu   19 Ag   20 Ag   21 Ag    7 Au    7 Bg   20 Bu   21 Bu                 
  1.085   1.087   1.106   1.112   1.130   1.166   1.183   1.202
 22 Bu   22 Ag    8 Au    8 Bg   23 Ag    9 Au    9 Bg   23 Bu                 
  1.222   1.230   1.339   1.413   1.432   1.516   1.882   1.990
 24 Bu   24 Ag   25 Ag   25 Bu   26 Ag   26 Bu   10 Au   27 Bu                 
  2.020   2.235   2.348   2.467   2.573   2.585   2.592   2.631
 10 Bg   27 Ag   11 Au   28 Bu   28 Ag   11 Bg   29 Bu   12 Au                 
  2.707   2.800   3.015   3.034   3.133   3.384   4.110   4.223
 29 Ag   30 Ag   30 Bu   12 Bg   31 Ag   31 Bu   13 Au   32 Bu                 
  4.332   4.400   4.535   5.188  10.245  10.378  26.591  26.619
 13 Bg   32 Ag   33 Ag   33 Bu   34 Ag   34 Bu   14 Au   35 Bu                 
 26.621  26.684  27.053  27.067  36.547  37.094 219.079 219.231
 14 Bg   35 Ag   36 Ag   36 Bu   37 Ag   37 Bu   38 Ag   38 Bu                 

 Occupation and symmetry of molecular orbitals

 Point group: C2h (4 irreducible representations).

                           Ag   Bg   Au   Bu    All 
 ----------------------------------------------------
 All molecular orbitals:
  - Alpha                  38   14   14   38    104 
  - Beta                   38   14   14   38    104 
 ----------------------------------------------------
 Alpha orbitals:
  - Frozen occupied        5    1    1    5     12  
  - Active occupied        5    1    2    4     12  
  - Active virtual         28   12   11   29    80  
  - Frozen virtual         0    0    0    0     0   
 ----------------------------------------------------
 Beta orbitals:
  - Frozen occupied        5    1    1    5     12  
  - Active occupied        5    1    2    4     12  
  - Active virtual         28   12   11   29    80  
  - Frozen virtual         0    0    0    0     0   
 ----------------------------------------------------

 Import integrals:   CPU 0.00 s  wall 0.00 s

 Import integrals:   CPU 17.21 s  wall 21.64 s

 MP2 amplitudes:   CPU 0.49 s  wall 0.95 s

Running a double precision version
           CCSD T amplitudes will be solved using DIIS.

           Start     Size      MaxIter   EConv     TConv     
           3         7         100       1.00e-07  1.00e-05  
 ------------------------------------------------------------------------------
           Energy (a.u.)   Ediff      Tdiff       Comment
 ------------------------------------------------------------------------------
         -1028.43343839                           
     1   -1028.43308826   3.50e-04   7.75e-01     
     2   -1028.45615281   2.31e-02   1.03e-01     
     3   -1028.45589141   2.61e-04   4.35e-02     
     4   -1028.45840689   2.52e-03   1.34e-02     Switched to DIIS steps.
     5   -1028.45930148   8.95e-04   1.20e-02     
     6   -1028.45935694   5.55e-05   2.37e-03     
     7   -1028.45936462   7.68e-06   1.22e-03     
     8   -1028.45936771   3.10e-06   3.40e-04     
     9   -1028.45937031   2.59e-06   2.20e-04     
    10   -1028.45937045   1.48e-07   6.29e-05     
    11   -1028.45937031   1.40e-07   2.66e-05     
    12   -1028.45937026   5.81e-08   1.25e-05     
    13   -1028.45937023   2.22e-08   3.18e-06     
 ------------------------------------------------------------------------------
         -1028.45937023                           CCSD T converged.

End of double precision
 SCF energy                 = -1027.80354778
 MP2 energy                 = -1028.43343839
 CCSD correlation energy     =    -0.65582246
 CCSD total energy           = -1028.45937023

 CCSD  T1^2 = 0.0106  T2^2 = 0.2610  Leading amplitudes:

 Amplitude    Orbitals with energies
  0.0322       2 (Bg) A                  ->    3 (Bg) A                   
              -0.5149                          0.0616                     
  0.0322       2 (Bg) B                  ->    3 (Bg) B                   
              -0.5149                          0.0616                     
 -0.0202       10 (Ag) A                 ->    14 (Ag) A                  
              -0.4533                          0.1940                     
 -0.0202       10 (Ag) B                 ->    14 (Ag) B                  
              -0.4533                          0.1940                     

 Amplitude    Orbitals with energies
 -0.0855       2 (Au) A      2 (Au) B    ->    3 (Bg) A      3 (Bg) B     
              -0.6538       -0.6538            0.0616        0.0616       
  0.0855       2 (Au) A      2 (Au) B    ->    3 (Bg) B      3 (Bg) A     
              -0.6538       -0.6538            0.0616        0.0616       
  0.0855       2 (Au) B      2 (Au) A    ->    3 (Bg) A      3 (Bg) B     
              -0.6538       -0.6538            0.0616        0.0616       
 -0.0855       2 (Au) B      2 (Au) A    ->    3 (Bg) B      3 (Bg) A     
              -0.6538       -0.6538            0.0616        0.0616       

 Computing CCSD intemediates for later calculations in double precision
 Finished.

Running a double precision version
           CCSD Lambda amplitudes will be solved using DIIS.
           Start     Size      MaxIter   EConv     LConv     
           3         7         100       1.00e-07  1.00e-05  
 ------------------------------------------------------------------------------
            Enorm      Ldiff       Comment
 ------------------------------------------------------------------------------
     1     5.23e-02   4.12e-02     
     2     1.22e-02   3.86e-03     
     3     4.97e-03   1.91e-03     
     4     2.94e-03   8.93e-04     Switched to DIIS steps.
     5     1.06e-03   5.52e-04     
     6     5.47e-04   1.85e-04     
     7     1.76e-04   5.28e-05     
     8     6.60e-05   4.02e-06     
     9     2.09e-05   4.51e-06     
    10     8.09e-06   1.31e-06     
    11     3.45e-06   4.11e-07     
    12     1.31e-06   5.07e-08     
    13     5.54e-07   8.47e-08     
    14     2.38e-07   9.19e-09     
    15     1.34e-07   1.59e-08     
    16     6.12e-08   4.53e-09     
 ------------------------------------------------------------------------------
                                   CCSD Lambda converged.

 Computing density matrices in double precision...
           Orbital response amplitudes will be solved using DIIS.
           Start     Size      MaxIter   EConv     LConv     
           3         7         100       1.00e-06  1.00e-06  
 ------------------------------------------------------------------------------
            Enorm      Ldiff       Comment
 ------------------------------------------------------------------------------
     1     7.77e-02   5.32e-03     
     2     6.20e-02   1.11e-02     
     3     7.03e-02   1.79e-02     
     4     5.46e-03   2.87e-02     Switched to DIIS steps.
     5     4.24e-04   1.45e-04     
     6     1.76e-04   4.65e-05     
     7     4.08e-05   3.23e-05     
     8     9.69e-06   7.19e-06     
     9     1.36e-06   1.51e-06     
    10     4.29e-07   4.26e-09     
 ------------------------------------------------------------------------------
                                   Orbital response converged.

 Computing density matrices... Done.
 CCSD calculation:   CPU 83.40 s  wall 27.47 s

Current path: /canmo/ccsd/grad/
/g1_bb_aa
/g1_bb_bb
/g1_o1o1
/g1_o1o2
/g1_o1v1
/g1_o2v1
/g1_v1v1
/g1p_bb_aa
/g1p_bb_bb
/g1s_bb_aa
/g1s_bb_bb
/g2_o1o1o1o1
/g2_o1o1o1v1
/g2_o1o1v1v1
/g2_o1v1o1v1
/g2_o1v1v1v1
/g2_v1v1v1v1
/w_bb_aa
/w_bb_bb
 Transferring MO TPDM to AO TPDM
 Transferring g2_o1o1o1o1
 Transferring g2_o1o1o1v1
 Transferring g2_o1o1v1v1
 Transferring g2_o1v1o1v1
 Transferring g2_o1v1v1v1
 Transferring g2_v1v1v1v1
 Adding separable TPDM
 Computing TPDM gradient
 --------------------------------------------------------
 2e gradient
  Atom          X               Y               Z
 --------------------------------------------------------
    1        -18.768068        1.972915       -0.000000  
    2         -4.230362      -16.164410        0.000000  
    3          4.230362       16.164410       -0.000000  
    4         18.768068       -1.972915        0.000000  
 --------------------------------------------------------
 --------------------------------------------------------
 Final gradient
  Atom          X               Y               Z
 --------------------------------------------------------
    1        -18.768068        1.972915       -0.000000  
    2         -4.230362      -16.164410        0.000000  
    3          4.230362       16.164410       -0.000000  
    4         18.768068       -1.972915        0.000000  
 --------------------------------------------------------
 Analytic gradient from two-electron contribution:   CPU 331.41 s  wall 222.97 s

 Total ccman2 time:   CPU 435.82 s  wall 278.70 s


 --------------------------------------------------------------
             Orbital Energies (a.u.) and Symmetries
 --------------------------------------------------------------

 Alpha MOs, Restricted
 -- Occupied --                  
-104.89  -15.75  -10.62   -8.09   -8.08   -8.08   -8.08 -104.89
  1 Ag    2 Ag    3 Ag    4 Ag    5 Ag    1 Bg    1 Au    1 Bu                 
-15.750 -10.617  -8.085  -8.081  -1.482  -1.100  -0.701  -0.500
  2 Bu    3 Bu    4 Bu    5 Bu    6 Ag    7 Ag    8 Ag    9 Ag                 
 -0.453  -0.515  -0.654  -0.466  -1.175  -0.861  -0.694  -0.487
 10 Ag    2 Bg    2 Au    3 Au    6 Bu    7 Bu    8 Bu    9 Bu                 
 -- Virtual --                   
  0.087   0.102   0.137   0.194   0.219   0.317   0.322   0.584
 11 Ag   12 Ag   13 Ag   14 Ag   15 Ag   16 Ag   17 Ag   18 Ag                 
  0.604   0.768   0.897   1.087   1.130   1.230   1.339   1.432
 19 Ag   20 Ag   21 Ag   22 Ag   23 Ag   24 Ag   25 Ag   26 Ag                 
  2.235   2.573   2.707   2.800   3.133   4.400   4.535  10.245
 27 Ag   28 Ag   29 Ag   30 Ag   31 Ag   32 Ag   33 Ag   34 Ag                 
 26.684  27.053  36.547 219.079   0.062   0.140   0.235   0.583
 35 Ag   36 Ag   37 Ag   38 Ag    3 Bg    4 Bg    5 Bg    6 Bg                 
  0.932   1.112   1.183   2.020   2.585   3.034   4.332  26.621
  7 Bg    8 Bg    9 Bg   10 Bg   11 Bg   12 Bg   13 Bg   14 Bg                 
  0.110   0.228   0.579   0.900   1.106   1.166   1.882   2.348
  4 Au    5 Au    6 Au    7 Au    8 Au    9 Au   10 Au   11 Au                 
  2.631   4.110  26.591   0.024   0.107   0.115   0.164   0.212
 12 Au   13 Au   14 Au   10 Bu   11 Bu   12 Bu   13 Bu   14 Bu                 
  0.298   0.366   0.533   0.578   0.600   0.954   1.060   1.085
 15 Bu   16 Bu   17 Bu   18 Bu   19 Bu   20 Bu   21 Bu   22 Bu                 
  1.202   1.222   1.413   1.516   1.990   2.467   2.592   3.015
 23 Bu   24 Bu   25 Bu   26 Bu   27 Bu   28 Bu   29 Bu   30 Bu                 
  3.384   4.223   5.188  10.378  26.619  27.067  37.094 219.231
 31 Bu   32 Bu   33 Bu   34 Bu   35 Bu   36 Bu   37 Bu   38 Bu                 

 Beta MOs, Restricted
 -- Occupied --                  
-104.89  -15.75  -10.62   -8.09   -8.08   -8.08   -8.08 -104.89
  1 Ag    2 Ag    3 Ag    4 Ag    5 Ag    1 Bg    1 Au    1 Bu                 
-15.750 -10.617  -8.085  -8.081  -1.482  -1.100  -0.701  -0.500
  2 Bu    3 Bu    4 Bu    5 Bu    6 Ag    7 Ag    8 Ag    9 Ag                 
 -0.453  -0.515  -0.654  -0.466  -1.175  -0.861  -0.694  -0.487
 10 Ag    2 Bg    2 Au    3 Au    6 Bu    7 Bu    8 Bu    9 Bu                 
 -- Virtual --                   
  0.087   0.102   0.137   0.194   0.219   0.317   0.322   0.584
 11 Ag   12 Ag   13 Ag   14 Ag   15 Ag   16 Ag   17 Ag   18 Ag                 
  0.604   0.768   0.897   1.087   1.130   1.230   1.339   1.432
 19 Ag   20 Ag   21 Ag   22 Ag   23 Ag   24 Ag   25 Ag   26 Ag                 
  2.235   2.573   2.707   2.800   3.133   4.400   4.535  10.245
 27 Ag   28 Ag   29 Ag   30 Ag   31 Ag   32 Ag   33 Ag   34 Ag                 
 26.684  27.053  36.547 219.079   0.062   0.140   0.235   0.583
 35 Ag   36 Ag   37 Ag   38 Ag    3 Bg    4 Bg    5 Bg    6 Bg                 
  0.932   1.112   1.183   2.020   2.585   3.034   4.332  26.621
  7 Bg    8 Bg    9 Bg   10 Bg   11 Bg   12 Bg   13 Bg   14 Bg                 
  0.110   0.228   0.579   0.900   1.106   1.166   1.882   2.348
  4 Au    5 Au    6 Au    7 Au    8 Au    9 Au   10 Au   11 Au                 
  2.631   4.110  26.591   0.024   0.107   0.115   0.164   0.212
 12 Au   13 Au   14 Au   10 Bu   11 Bu   12 Bu   13 Bu   14 Bu                 
  0.298   0.366   0.533   0.578   0.600   0.954   1.060   1.085
 15 Bu   16 Bu   17 Bu   18 Bu   19 Bu   20 Bu   21 Bu   22 Bu                 
  1.202   1.222   1.413   1.516   1.990   2.467   2.592   3.015
 23 Bu   24 Bu   25 Bu   26 Bu   27 Bu   28 Bu   29 Bu   30 Bu                 
  3.384   4.223   5.188  10.378  26.619  27.067  37.094 219.231
 31 Bu   32 Bu   33 Bu   34 Bu   35 Bu   36 Bu   37 Bu   38 Bu                 
 --------------------------------------------------------------

          Ground-State Mulliken Net Atomic Charges

     Atom                 Charge (a.u.)
  ----------------------------------------
      1 Cl                   -0.045242
      2 N                     0.045242
      3 N                     0.045242
      4 Cl                   -0.045242
  ----------------------------------------
  Sum of atomic charges =     0.000000

 -----------------------------------------------------------------
                    Cartesian Multipole Moments
 -----------------------------------------------------------------
    Charge (ESU x 10^10)
                 0.0000
    Dipole Moment (Debye)
         X       0.0000      Y       0.0000      Z      -0.0000
       Tot       0.0000
    Quadrupole Moments (Debye-Ang)
        XX     -34.0637     XY      -0.8227     YY     -38.5052
        XZ       0.0000     YZ       0.0000     ZZ     -36.1182
    Octopole Moments (Debye-Ang^2)
       XXX       0.0000    XXY       0.0000    XYY       0.0000
       YYY      -0.0000    XXZ      -0.0000    XYZ      -0.0000
       YYZ      -0.0000    XZZ       0.0000    YZZ       0.0000
       ZZZ      -0.0000
    Hexadecapole Moments (Debye-Ang^3)
      XXXX    -639.5069   XXXY     -13.3152   XXYY    -129.5907
      XYYY      -0.3385   YYYY     -60.9289   XXXZ       0.0000
      XXYZ       0.0000   XYYZ       0.0000   YYYZ       0.0000
      XXZZ    -127.8584   XYZZ       0.1084   YYZZ     -16.2443
      XZZZ       0.0000   YZZZ       0.0000   ZZZZ     -39.3172
 -----------------------------------------------------------------
 DrvMan completing analytic gradient of the correlated energy
 Correlated dipole moment
            1
    1   0.0000000
    2   0.0000000
    3  -0.0000000
 Energy read as -1028.459370234
 Full Analytical Gradient: (in a.u., or Hartree/Bohr)
             1             2             3             4
    1    0.00901636   -0.01500476    0.01500476   -0.00901636
    2   -0.00162479   -0.01195991    0.01195991    0.00162479
    3    0.00000000    0.00000000   -0.00000000   -0.00000000
 Gradient time:  CPU 0.26 s  wall 4.11 s
 Geometry Optimization Parameters
   NAtoms,    NIC,     NZ,  NCons,   NDum,   NFix, NCnnct, MaxDiis
        4      14       4       0       0       0       0       0


** GEOMETRY OPTIMIZATION IN DELOCALIZED INTERNAL COORDINATES **
   Searching for a Minimum

   Optimization Cycle:   1

                       Coordinates (Angstroms)
     ATOM                X               Y               Z
      1  Cl        2.0870979739   -0.0340084792    0.0000000000
      2  N         0.3536907249    0.4873682784    0.0000000000
      3  N        -0.3536907249   -0.4873682784    0.0000000000
      4  Cl       -2.0870979739    0.0340084792    0.0000000000
   Point Group: c2h   Number of degrees of freedom:     3


   Energy is  -1028.459370234


 Attempting to Generate Delocalized Internal Coordinates

  3 Hessian modes will be used to form the next step
  Hessian Eigenvalues:
     0.250000    0.253354    1.026590

 Minimum Search - Taking Simple RFO Step
 Searching for Lamda that Minimizes Along All modes
 Value Taken    Lamda =  -0.00095767
 Step Taken.  Stepsize is  0.056256

                             Maximum     Tolerance    Cnvgd?
         Gradient           0.015055      0.000300      NO
         Displacement       0.040992      0.001200      NO
         Energy change     *********      0.000001      NO


 New Cartesian Coordinates Obtained by Inverse Iteration

 Displacement from previous Coordinates is:  0.063753
 ----------------------------------------------------------------
             Standard Nuclear Orientation (Angstroms)
    I     Atom           X                Y                Z
 ----------------------------------------------------------------
    1      Cl      2.0639632289    -0.0348967393     0.0000000000
    2      N       0.3523268653     0.4929552834     0.0000000000
    3      N      -0.3523268653    -0.4929552834     0.0000000000
    4      Cl     -2.0639632289     0.0348967393     0.0000000000
 ----------------------------------------------------------------
 Molecular Point Group                 C2h   NOp =  4
 Largest Abelian Subgroup              C2h   NOp =  4
 Nuclear Repulsion Energy =   179.9642488196 hartrees
 There are       24 alpha and       24 beta electrons
 Applying Cartesian multipole field
    Component          Value
    ---------          -----
     (2,0,0)        1.00000E-11
     (0,2,0)        2.00000E-11
     (0,0,2)       -3.00000E-11
 Nucleus-field energy     =     0.0000000055 hartrees
 Requested basis set is 6-311++G(d,p)
 There are 38 shells and 104 basis functions
 A cutoff of  1.0D-14 yielded    665 shell pairs
 There are      5292 function pairs (      5718 Cartesian)
 Smallest overlap matrix eigenvalue = 2.65E-04
 Guess MOs from SCF MO coefficient file

 -----------------------------------------------------------------------
  General SCF calculation program by
  Eric Jon Sundstrom, Paul Horn, Yuezhi Mao, Dmitri Zuev, Alec White,
  David Stuck, Shaama M.S., Shane Yost, Joonho Lee, David Small,
  Daniel Levine, Susi Lehtola, Hugh Burton, Evgeny Epifanovsky
 -----------------------------------------------------------------------
 Hartree-Fock
 using 4 threads for integral computing
 -------------------------------------------------------
 OpenMP Integral computing Module                
 Release: version 2.0, May 2017, Q-Chem Inc. Pleasanton 
 -------------------------------------------------------
 A restricted SCF calculation will be
 performed using DIIS
 SCF converges when DIIS error is below 1.0e-08
 ---------------------------------------
  Cycle       Energy         DIIS error
 ---------------------------------------
    1   -1027.8039898838      4.59e-04  
    2   -1027.8043709368      1.19e-04  
    3   -1027.8044229579      4.44e-05  
    4   -1027.8044314254      2.48e-05  
    5   -1027.8044338163      8.29e-06  
    6   -1027.8044342589      2.73e-06  
    7   -1027.8044343029      7.75e-07  
    8   -1027.8044343070      1.72e-07  
    9   -1027.8044343072      4.90e-08  
   10   -1027.8044343072      1.04e-08  
   11   -1027.8044343072      1.66e-09  Convergence criterion met
 ---------------------------------------
 SCF time:   CPU 5.03s  wall 4.00s 
 SCF   energy in the final basis set =    -1027.8044343072
 Total energy in the final basis set =    -1027.8044343072


 ------------------------------------------------------------------------------

   CCMAN2: suite of methods based on coupled cluster
           and equation of motion theories.

   Components:
   * libvmm-1.3-trunk
     by Evgeny Epifanovsky, Ilya Kaliman.
   * libtensor-2.5-trunk
     by Evgeny Epifanovsky, Michael Wormit, Dmitry Zuev, Sam Manzer, 
        Ilya Kaliman.
   * libcc-2.5-trunk
     by Evgeny Epifanovsky, Arik Landau, Tomasz Kus, Kirill Khistyaev, 
        Dmitry Zuev, Prashant Manohar, Xintian Feng, Anna Krylov, 
        Matthew Goldey, Alec White, Thomas Jagau, Kaushik Nanda, 
        Anastasia Gunina, Alexander Kunitsa, Joonho Lee.

   CCMAN original authors:
   Anna I. Krylov, C. David Sherrill, Steven R. Gwaltney,
   Edward F. C. Byrd (2000)
   Sergey V. Levchenko, Lyudmila V. Slipchenko, Tao Wang,
   Ana-Maria C. Cristian (2003)
   Piotr A. Pieniazek, C. Melania Oana, Evgeny Epifanovsky (2007)
   Prashant Manohar (2009)

 ------------------------------------------------------------------------------


 Allocating and initializing 3808MB of RAM...
 Calculation will run on 4 cores.


 Alpha MOs, Restricted
 -- Occupied --                  
-104.89 -104.89  -15.75  -15.75  -10.62  -10.62   -8.08   -8.08
  1 Ag    1 Bu    2 Ag    2 Bu    3 Bu    3 Ag    4 Ag    4 Bu                 
 -8.081  -8.081  -8.081  -8.081  -1.479  -1.181  -1.099  -0.863
  1 Au    1 Bg    5 Ag    5 Bu    6 Ag    6 Bu    7 Ag    7 Bu                 
 -0.701  -0.696  -0.653  -0.516  -0.499  -0.486  -0.462  -0.458
  8 Ag    8 Bu    2 Au    2 Bg    9 Ag    9 Bu    3 Au   10 Ag                 
 -- Virtual --                   
  0.035   0.059   0.088   0.102   0.108   0.110   0.115   0.137
 10 Bu    3 Bg   11 Ag   12 Ag   11 Bu    4 Au   12 Bu   13 Ag                 
  0.140   0.165   0.195   0.212   0.219   0.229   0.234   0.298
  4 Bg   13 Bu   14 Ag   14 Bu   15 Ag    5 Au    5 Bg   15 Bu                 
  0.318   0.323   0.365   0.533   0.574   0.578   0.583   0.584
 16 Ag   17 Ag   16 Bu   17 Bu   18 Bu    6 Au    6 Bg   18 Ag                 
  0.599   0.602   0.771   0.894   0.901   0.933   0.952   1.066
 19 Bu   19 Ag   20 Ag   21 Ag    7 Au    7 Bg   20 Bu   21 Bu                 
  1.078   1.084   1.105   1.111   1.130   1.168   1.179   1.201
 22 Bu   22 Ag    8 Au    8 Bg   23 Ag    9 Au    9 Bg   23 Bu                 
  1.226   1.239   1.350   1.425   1.431   1.509   1.879   1.988
 24 Bu   24 Ag   25 Ag   25 Bu   26 Ag   26 Bu   10 Au   27 Bu                 
  2.029   2.254   2.346   2.487   2.575   2.587   2.594   2.634
 10 Bg   27 Ag   11 Au   28 Bu   28 Ag   11 Bg   29 Bu   12 Au                 
  2.700   2.807   3.016   3.025   3.127   3.379   4.111   4.230
 29 Ag   30 Ag   30 Bu   12 Bg   31 Ag   31 Bu   13 Au   32 Bu                 
  4.329   4.394   4.533   5.199  10.249  10.387  26.591  26.621
 13 Bg   32 Ag   33 Ag   33 Bu   34 Ag   34 Bu   14 Au   35 Bu                 
 26.624  26.689  27.048  27.076  36.553  37.066 219.084 219.241
 14 Bg   35 Ag   36 Ag   36 Bu   37 Ag   37 Bu   38 Ag   38 Bu                 

 Beta MOs, Restricted
 -- Occupied --                  
-104.89 -104.89  -15.75  -15.75  -10.62  -10.62   -8.08   -8.08
  1 Ag    1 Bu    2 Ag    2 Bu    3 Bu    3 Ag    4 Ag    4 Bu                 
 -8.081  -8.081  -8.081  -8.081  -1.479  -1.181  -1.099  -0.863
  1 Au    1 Bg    5 Ag    5 Bu    6 Ag    6 Bu    7 Ag    7 Bu                 
 -0.701  -0.696  -0.653  -0.516  -0.499  -0.486  -0.462  -0.458
  8 Ag    8 Bu    2 Au    2 Bg    9 Ag    9 Bu    3 Au   10 Ag                 
 -- Virtual --                   
  0.035   0.059   0.088   0.102   0.108   0.110   0.115   0.137
 10 Bu    3 Bg   11 Ag   12 Ag   11 Bu    4 Au   12 Bu   13 Ag                 
  0.140   0.165   0.195   0.212   0.219   0.229   0.234   0.298
  4 Bg   13 Bu   14 Ag   14 Bu   15 Ag    5 Au    5 Bg   15 Bu                 
  0.318   0.323   0.365   0.533   0.574   0.578   0.583   0.584
 16 Ag   17 Ag   16 Bu   17 Bu   18 Bu    6 Au    6 Bg   18 Ag                 
  0.599   0.602   0.771   0.894   0.901   0.933   0.952   1.066
 19 Bu   19 Ag   20 Ag   21 Ag    7 Au    7 Bg   20 Bu   21 Bu                 
  1.078   1.084   1.105   1.111   1.130   1.168   1.179   1.201
 22 Bu   22 Ag    8 Au    8 Bg   23 Ag    9 Au    9 Bg   23 Bu                 
  1.226   1.239   1.350   1.425   1.431   1.509   1.879   1.988
 24 Bu   24 Ag   25 Ag   25 Bu   26 Ag   26 Bu   10 Au   27 Bu                 
  2.029   2.254   2.346   2.487   2.575   2.587   2.594   2.634
 10 Bg   27 Ag   11 Au   28 Bu   28 Ag   11 Bg   29 Bu   12 Au                 
  2.700   2.807   3.016   3.025   3.127   3.379   4.111   4.230
 29 Ag   30 Ag   30 Bu   12 Bg   31 Ag   31 Bu   13 Au   32 Bu                 
  4.329   4.394   4.533   5.199  10.249  10.387  26.591  26.621
 13 Bg   32 Ag   33 Ag   33 Bu   34 Ag   34 Bu   14 Au   35 Bu                 
 26.624  26.689  27.048  27.076  36.553  37.066 219.084 219.241
 14 Bg   35 Ag   36 Ag   36 Bu   37 Ag   37 Bu   38 Ag   38 Bu                 

 Occupation and symmetry of molecular orbitals

 Point group: C2h (4 irreducible representations).

                           Ag   Bg   Au   Bu    All 
 ----------------------------------------------------
 All molecular orbitals:
  - Alpha                  38   14   14   38    104 
  - Beta                   38   14   14   38    104 
 ----------------------------------------------------
 Alpha orbitals:
  - Frozen occupied        5    1    1    5     12  
  - Active occupied        5    1    2    4     12  
  - Active virtual         28   12   11   29    80  
  - Frozen virtual         0    0    0    0     0   
 ----------------------------------------------------
 Beta orbitals:
  - Frozen occupied        5    1    1    5     12  
  - Active occupied        5    1    2    4     12  
  - Active virtual         28   12   11   29    80  
  - Frozen virtual         0    0    0    0     0   
 ----------------------------------------------------

 Import integrals:   CPU 0.00 s  wall 0.00 s

 Import integrals:   CPU 17.47 s  wall 25.22 s

 MP2 amplitudes:   CPU 0.48 s  wall 0.75 s

Running a double precision version
           CCSD T amplitudes will be solved using DIIS.

           Start     Size      MaxIter   EConv     TConv     
           3         7         100       1.00e-07  1.00e-05  
 ------------------------------------------------------------------------------
           Energy (a.u.)   Ediff      Tdiff       Comment
 ------------------------------------------------------------------------------
         -1028.43438061                           
     1   -1028.43396103   4.20e-04   7.74e-01     
     2   -1028.45690354   2.29e-02   1.03e-01     
     3   -1028.45664091   2.63e-04   4.30e-02     
     4   -1028.45912321   2.48e-03   1.33e-02     Switched to DIIS steps.
     5   -1028.45999433   8.71e-04   1.17e-02     
     6   -1028.46004879   5.45e-05   2.32e-03     
     7   -1028.46005581   7.02e-06   1.18e-03     
     8   -1028.46005869   2.87e-06   3.25e-04     
     9   -1028.46006115   2.47e-06   2.11e-04     
    10   -1028.46006131   1.57e-07   6.09e-05     
    11   -1028.46006116   1.46e-07   2.54e-05     
    12   -1028.46006112   4.39e-08   1.15e-05     
    13   -1028.46006110   2.36e-08   3.04e-06     
 ------------------------------------------------------------------------------
         -1028.46006110                           CCSD T converged.

End of double precision
 SCF energy                 = -1027.80443431
 MP2 energy                 = -1028.43438061
 CCSD correlation energy     =    -0.65562679
 CCSD total energy           = -1028.46006110

 CCSD  T1^2 = 0.0104  T2^2 = 0.2592  Leading amplitudes:

 Amplitude    Orbitals with energies
  0.0329       2 (Bg) A                  ->    3 (Bg) A                   
              -0.5161                          0.0591                     
  0.0329       2 (Bg) B                  ->    3 (Bg) B                   
              -0.5161                          0.0591                     
 -0.0192       10 (Ag) A                 ->    14 (Ag) A                  
              -0.4578                          0.1954                     
 -0.0192       10 (Ag) B                 ->    14 (Ag) B                  
              -0.4578                          0.1954                     

 Amplitude    Orbitals with energies
 -0.0844       2 (Au) A      2 (Au) B    ->    3 (Bg) A      3 (Bg) B     
              -0.6535       -0.6535            0.0591        0.0591       
  0.0844       2 (Au) A      2 (Au) B    ->    3 (Bg) B      3 (Bg) A     
              -0.6535       -0.6535            0.0591        0.0591       
  0.0844       2 (Au) B      2 (Au) A    ->    3 (Bg) A      3 (Bg) B     
              -0.6535       -0.6535            0.0591        0.0591       
 -0.0844       2 (Au) B      2 (Au) A    ->    3 (Bg) B      3 (Bg) A     
              -0.6535       -0.6535            0.0591        0.0591       

 Computing CCSD intemediates for later calculations in double precision
 Finished.

Running a double precision version
           CCSD Lambda amplitudes will be solved using DIIS.
           Start     Size      MaxIter   EConv     LConv     
           3         7         100       1.00e-07  1.00e-05  
 ------------------------------------------------------------------------------
            Enorm      Ldiff       Comment
 ------------------------------------------------------------------------------
     1     5.13e-02   4.04e-02     
     2     1.21e-02   3.83e-03     
     3     4.88e-03   1.85e-03     
     4     2.89e-03   8.70e-04     Switched to DIIS steps.
     5     1.04e-03   5.34e-04     
     6     5.28e-04   1.79e-04     
     7     1.71e-04   4.86e-05     
     8     6.37e-05   4.67e-06     
     9     1.99e-05   4.55e-06     
    10     7.57e-06   1.30e-06     
    11     3.15e-06   4.00e-07     
    12     1.21e-06   5.91e-08     
    13     5.30e-07   8.44e-08     
    14     2.41e-07   1.24e-08     
    15     1.35e-07   1.61e-08     
    16     6.11e-08   4.27e-09     
 ------------------------------------------------------------------------------
                                   CCSD Lambda converged.

 Computing density matrices in double precision...
           Orbital response amplitudes will be solved using DIIS.
           Start     Size      MaxIter   EConv     LConv     
           3         7         100       1.00e-06  1.00e-06  
 ------------------------------------------------------------------------------
            Enorm      Ldiff       Comment
 ------------------------------------------------------------------------------
     1     7.71e-02   5.46e-03     
     2     6.10e-02   1.15e-02     
     3     6.82e-02   1.74e-02     
     4     5.23e-03   2.77e-02     Switched to DIIS steps.
     5     4.17e-04   1.67e-04     
     6     1.69e-04   4.35e-05     
     7     3.95e-05   3.18e-05     
     8     9.30e-06   6.96e-06     
     9     1.30e-06   1.46e-06     
    10     3.97e-07   1.12e-08     
 ------------------------------------------------------------------------------
                                   Orbital response converged.

 Computing density matrices... Done.
 CCSD calculation:   CPU 84.02 s  wall 28.51 s

Current path: /canmo/ccsd/grad/
/g1_bb_aa
/g1_bb_bb
/g1_o1o1
/g1_o1o2
/g1_o1v1
/g1_o2v1
/g1_v1v1
/g1p_bb_aa
/g1p_bb_bb
/g1s_bb_aa
/g1s_bb_bb
/g2_o1o1o1o1
/g2_o1o1o1v1
/g2_o1o1v1v1
/g2_o1v1o1v1
/g2_o1v1v1v1
/g2_v1v1v1v1
/w_bb_aa
/w_bb_bb
 Transferring MO TPDM to AO TPDM
 Transferring g2_o1o1o1o1
 Transferring g2_o1o1o1v1
 Transferring g2_o1o1v1v1
 Transferring g2_o1v1o1v1
 Transferring g2_o1v1v1v1
 Transferring g2_v1v1v1v1
 Adding separable TPDM
 Computing TPDM gradient
 --------------------------------------------------------
 2e gradient
  Atom          X               Y               Z
 --------------------------------------------------------
    1        -19.060585        2.100125        0.000000  
    2         -3.853517      -16.264319       -0.000000  
    3          3.853517       16.264319        0.000000  
    4         19.060585       -2.100125        0.000000  
 --------------------------------------------------------
 --------------------------------------------------------
 Final gradient
  Atom          X               Y               Z
 --------------------------------------------------------
    1        -19.060585        2.100125        0.000000  
    2         -3.853517      -16.264319       -0.000000  
    3          3.853517       16.264319        0.000000  
    4         19.060585       -2.100125        0.000000  
 --------------------------------------------------------
 Analytic gradient from two-electron contribution:   CPU 332.81 s  wall 207.10 s

 Total ccman2 time:   CPU 438.30 s  wall 271.43 s


 --------------------------------------------------------------
             Orbital Energies (a.u.) and Symmetries
 --------------------------------------------------------------

 Alpha MOs, Restricted
 -- Occupied --                  
-104.89  -15.75  -10.62   -8.08   -8.08   -8.08   -8.08 -104.89
  1 Ag    2 Ag    3 Ag    4 Ag    5 Ag    1 Bg    1 Au    1 Bu                 
-15.748 -10.616  -8.085  -8.081  -1.479  -1.099  -0.701  -0.499
  2 Bu    3 Bu    4 Bu    5 Bu    6 Ag    7 Ag    8 Ag    9 Ag                 
 -0.458  -0.516  -0.653  -0.462  -1.181  -0.863  -0.696  -0.486
 10 Ag    2 Bg    2 Au    3 Au    6 Bu    7 Bu    8 Bu    9 Bu                 
 -- Virtual --                   
  0.088   0.102   0.137   0.195   0.219   0.318   0.323   0.584
 11 Ag   12 Ag   13 Ag   14 Ag   15 Ag   16 Ag   17 Ag   18 Ag                 
  0.602   0.771   0.894   1.084   1.130   1.239   1.350   1.431
 19 Ag   20 Ag   21 Ag   22 Ag   23 Ag   24 Ag   25 Ag   26 Ag                 
  2.254   2.575   2.700   2.807   3.127   4.394   4.533  10.249
 27 Ag   28 Ag   29 Ag   30 Ag   31 Ag   32 Ag   33 Ag   34 Ag                 
 26.689  27.048  36.553 219.084   0.059   0.140   0.234   0.583
 35 Ag   36 Ag   37 Ag   38 Ag    3 Bg    4 Bg    5 Bg    6 Bg                 
  0.933   1.111   1.179   2.029   2.587   3.025   4.329  26.624
  7 Bg    8 Bg    9 Bg   10 Bg   11 Bg   12 Bg   13 Bg   14 Bg                 
  0.110   0.229   0.578   0.901   1.105   1.168   1.879   2.346
  4 Au    5 Au    6 Au    7 Au    8 Au    9 Au   10 Au   11 Au                 
  2.634   4.111  26.591   0.035   0.108   0.115   0.165   0.212
 12 Au   13 Au   14 Au   10 Bu   11 Bu   12 Bu   13 Bu   14 Bu                 
  0.298   0.365   0.533   0.574   0.599   0.952   1.066   1.078
 15 Bu   16 Bu   17 Bu   18 Bu   19 Bu   20 Bu   21 Bu   22 Bu                 
  1.201   1.226   1.425   1.509   1.988   2.487   2.594   3.016
 23 Bu   24 Bu   25 Bu   26 Bu   27 Bu   28 Bu   29 Bu   30 Bu                 
  3.379   4.230   5.199  10.387  26.621  27.076  37.066 219.241
 31 Bu   32 Bu   33 Bu   34 Bu   35 Bu   36 Bu   37 Bu   38 Bu                 

 Beta MOs, Restricted
 -- Occupied --                  
-104.89  -15.75  -10.62   -8.08   -8.08   -8.08   -8.08 -104.89
  1 Ag    2 Ag    3 Ag    4 Ag    5 Ag    1 Bg    1 Au    1 Bu                 
-15.748 -10.616  -8.085  -8.081  -1.479  -1.099  -0.701  -0.499
  2 Bu    3 Bu    4 Bu    5 Bu    6 Ag    7 Ag    8 Ag    9 Ag                 
 -0.458  -0.516  -0.653  -0.462  -1.181  -0.863  -0.696  -0.486
 10 Ag    2 Bg    2 Au    3 Au    6 Bu    7 Bu    8 Bu    9 Bu                 
 -- Virtual --                   
  0.088   0.102   0.137   0.195   0.219   0.318   0.323   0.584
 11 Ag   12 Ag   13 Ag   14 Ag   15 Ag   16 Ag   17 Ag   18 Ag                 
  0.602   0.771   0.894   1.084   1.130   1.239   1.350   1.431
 19 Ag   20 Ag   21 Ag   22 Ag   23 Ag   24 Ag   25 Ag   26 Ag                 
  2.254   2.575   2.700   2.807   3.127   4.394   4.533  10.249
 27 Ag   28 Ag   29 Ag   30 Ag   31 Ag   32 Ag   33 Ag   34 Ag                 
 26.689  27.048  36.553 219.084   0.059   0.140   0.234   0.583
 35 Ag   36 Ag   37 Ag   38 Ag    3 Bg    4 Bg    5 Bg    6 Bg                 
  0.933   1.111   1.179   2.029   2.587   3.025   4.329  26.624
  7 Bg    8 Bg    9 Bg   10 Bg   11 Bg   12 Bg   13 Bg   14 Bg                 
  0.110   0.229   0.578   0.901   1.105   1.168   1.879   2.346
  4 Au    5 Au    6 Au    7 Au    8 Au    9 Au   10 Au   11 Au                 
  2.634   4.111  26.591   0.035   0.108   0.115   0.165   0.212
 12 Au   13 Au   14 Au   10 Bu   11 Bu   12 Bu   13 Bu   14 Bu                 
  0.298   0.365   0.533   0.574   0.599   0.952   1.066   1.078
 15 Bu   16 Bu   17 Bu   18 Bu   19 Bu   20 Bu   21 Bu   22 Bu                 
  1.201   1.226   1.425   1.509   1.988   2.487   2.594   3.016
 23 Bu   24 Bu   25 Bu   26 Bu   27 Bu   28 Bu   29 Bu   30 Bu                 
  3.379   4.230   5.199  10.387  26.621  27.076  37.066 219.241
 31 Bu   32 Bu   33 Bu   34 Bu   35 Bu   36 Bu   37 Bu   38 Bu                 
 --------------------------------------------------------------

          Ground-State Mulliken Net Atomic Charges

     Atom                 Charge (a.u.)
  ----------------------------------------
      1 Cl                   -0.044631
      2 N                     0.044631
      3 N                     0.044631
      4 Cl                   -0.044631
  ----------------------------------------
  Sum of atomic charges =    -0.000000

 -----------------------------------------------------------------
                    Cartesian Multipole Moments
 -----------------------------------------------------------------
    Charge (ESU x 10^10)
                 0.0000
    Dipole Moment (Debye)
         X       0.0000      Y       0.0000      Z       0.0000
       Tot       0.0000
    Quadrupole Moments (Debye-Ang)
        XX     -34.0363     XY      -0.8353     YY     -38.4924
        XZ       0.0000     YZ      -0.0000     ZZ     -36.0808
    Octopole Moments (Debye-Ang^2)
       XXX       0.0000    XXY       0.0000    XYY       0.0000
       YYY       0.0000    XXZ       0.0000    XYZ       0.0000
       YYZ       0.0000    XZZ       0.0000    YZZ      -0.0000
       ZZZ       0.0000
    Hexadecapole Moments (Debye-Ang^3)
      XXXX    -626.6780   XXXY     -13.6237   XXYY    -126.8995
      XYYY      -0.3037   YYYY     -61.3208   XXXZ       0.0000
      XXYZ      -0.0000   XYYZ      -0.0000   YYYZ      -0.0000
      XXZZ    -125.2076   XYZZ       0.1146   YYZZ     -16.2853
      XZZZ       0.0000   YZZZ      -0.0000   ZZZZ     -39.2301
 -----------------------------------------------------------------
 DrvMan completing analytic gradient of the correlated energy
 Correlated dipole moment
            1
    1   0.0000000
    2   0.0000000
    3   0.0000000
 Energy read as -1028.460061096
 Full Analytical Gradient: (in a.u., or Hartree/Bohr)
             1             2             3             4
    1    0.00434332   -0.01243426    0.01243426   -0.00434332
    2   -0.00222105   -0.00482121    0.00482121    0.00222105
    3   -0.00000000   -0.00000000    0.00000000    0.00000000
 Gradient time:  CPU 0.25 s  wall 1.77 s
 Geometry Optimization Parameters
   NAtoms,    NIC,     NZ,  NCons,   NDum,   NFix, NCnnct, MaxDiis
        4      14       4       0       0       0       0       0

 Cartesian Hessian Update
 Hessian Updated using BFGS Update


** GEOMETRY OPTIMIZATION IN DELOCALIZED INTERNAL COORDINATES **
   Searching for a Minimum

   Optimization Cycle:   2

                       Coordinates (Angstroms)
     ATOM                X               Y               Z
      1  Cl        2.0639632289   -0.0348967393    0.0000000000
      2  N         0.3523268653    0.4929552834    0.0000000000
      3  N        -0.3523268653   -0.4929552834    0.0000000000
      4  Cl       -2.0639632289    0.0348967393    0.0000000000
   Point Group: c2h   Number of degrees of freedom:     3


   Energy is  -1028.460061096

 Hessian Updated using BFGS Update

  3 Hessian modes will be used to form the next step
  Hessian Eigenvalues:
     0.113862    0.377050    0.868336

 Minimum Search - Taking Simple RFO Step
 Searching for Lamda that Minimizes Along All modes
 Value Taken    Lamda =  -0.00084390
 Step Taken.  Stepsize is  0.080899

                             Maximum     Tolerance    Cnvgd?
         Gradient           0.011502      0.000300      NO
         Displacement       0.079218      0.001200      NO
         Energy change     -0.000691      0.000001      NO


 New Cartesian Coordinates Obtained by Inverse Iteration

 Displacement from previous Coordinates is:  0.055344
 ----------------------------------------------------------------
             Standard Nuclear Orientation (Angstroms)
    I     Atom           X                Y                Z
 ----------------------------------------------------------------
    1      Cl      2.0469450542    -0.0318989876     0.0000000000
    2      N       0.3637389882     0.4930521462     0.0000000000
    3      N      -0.3637389882    -0.4930521462     0.0000000000
    4      Cl     -2.0469450542     0.0318989876     0.0000000000
 ----------------------------------------------------------------
 Molecular Point Group                 C2h   NOp =  4
 Largest Abelian Subgroup              C2h   NOp =  4
 Nuclear Repulsion Energy =   181.2560949464 hartrees
 There are       24 alpha and       24 beta electrons
 Applying Cartesian multipole field
    Component          Value
    ---------          -----
     (2,0,0)        1.00000E-11
     (0,2,0)        2.00000E-11
     (0,0,2)       -3.00000E-11
 Nucleus-field energy     =     0.0000000054 hartrees
 Requested basis set is 6-311++G(d,p)
 There are 38 shells and 104 basis functions
 A cutoff of  1.0D-14 yielded    667 shell pairs
 There are      5294 function pairs (      5720 Cartesian)
 Smallest overlap matrix eigenvalue = 2.79E-04
 Guess MOs from SCF MO coefficient file

 -----------------------------------------------------------------------
  General SCF calculation program by
  Eric Jon Sundstrom, Paul Horn, Yuezhi Mao, Dmitri Zuev, Alec White,
  David Stuck, Shaama M.S., Shane Yost, Joonho Lee, David Small,
  Daniel Levine, Susi Lehtola, Hugh Burton, Evgeny Epifanovsky
 -----------------------------------------------------------------------
 Hartree-Fock
 using 4 threads for integral computing
 -------------------------------------------------------
 OpenMP Integral computing Module                
 Release: version 2.0, May 2017, Q-Chem Inc. Pleasanton 
 -------------------------------------------------------
 A restricted SCF calculation will be
 performed using DIIS
 SCF converges when DIIS error is below 1.0e-08
 ---------------------------------------
  Cycle       Energy         DIIS error
 ---------------------------------------
    1   -1027.8038558511      7.10e-04  
    2   -1027.8047410113      1.72e-04  
    3   -1027.8048302127      4.34e-05  
    4   -1027.8048375029      2.03e-05  
    5   -1027.8048386909      7.31e-06  
    6   -1027.8048389356      2.90e-06  
    7   -1027.8048389707      7.73e-07  
    8   -1027.8048389745      1.88e-07  
    9   -1027.8048389747      5.86e-08  
   10   -1027.8048389748      1.58e-08  
   11   -1027.8048389748      3.13e-09  Convergence criterion met
 ---------------------------------------
 SCF time:   CPU 5.13s  wall 5.00s 
 SCF   energy in the final basis set =    -1027.8048389748
 Total energy in the final basis set =    -1027.8048389748


 ------------------------------------------------------------------------------

   CCMAN2: suite of methods based on coupled cluster
           and equation of motion theories.

   Components:
   * libvmm-1.3-trunk
     by Evgeny Epifanovsky, Ilya Kaliman.
   * libtensor-2.5-trunk
     by Evgeny Epifanovsky, Michael Wormit, Dmitry Zuev, Sam Manzer, 
        Ilya Kaliman.
   * libcc-2.5-trunk
     by Evgeny Epifanovsky, Arik Landau, Tomasz Kus, Kirill Khistyaev, 
        Dmitry Zuev, Prashant Manohar, Xintian Feng, Anna Krylov, 
        Matthew Goldey, Alec White, Thomas Jagau, Kaushik Nanda, 
        Anastasia Gunina, Alexander Kunitsa, Joonho Lee.

   CCMAN original authors:
   Anna I. Krylov, C. David Sherrill, Steven R. Gwaltney,
   Edward F. C. Byrd (2000)
   Sergey V. Levchenko, Lyudmila V. Slipchenko, Tao Wang,
   Ana-Maria C. Cristian (2003)
   Piotr A. Pieniazek, C. Melania Oana, Evgeny Epifanovsky (2007)
   Prashant Manohar (2009)

 ------------------------------------------------------------------------------


 Allocating and initializing 3808MB of RAM...
 Calculation will run on 4 cores.


 Alpha MOs, Restricted
 -- Occupied --                  
-104.89 -104.89  -15.75  -15.75  -10.62  -10.62   -8.09   -8.09
  1 Ag    1 Bu    2 Ag    2 Bu    3 Bu    3 Ag    4 Ag    4 Bu                 
 -8.082  -8.082  -8.082  -8.082  -1.471  -1.190  -1.099  -0.863
  1 Au    1 Bg    5 Ag    5 Bu    6 Ag    6 Bu    7 Ag    7 Bu                 
 -0.702  -0.695  -0.651  -0.519  -0.502  -0.485  -0.460  -0.458
  8 Ag    8 Bu    2 Au    2 Bg    9 Ag    9 Bu   10 Ag    3 Au                 
 -- Virtual --                   
  0.047   0.056   0.088   0.101   0.109   0.109   0.117   0.137
 10 Bu    3 Bg   11 Ag   12 Ag   11 Bu    4 Au   12 Bu   13 Ag                 
  0.141   0.167   0.200   0.213   0.220   0.231   0.233   0.297
  4 Bg   13 Bu   14 Ag   14 Bu   15 Ag    5 Au    5 Bg   15 Bu                 
  0.319   0.324   0.364   0.533   0.563   0.577   0.583   0.585
 16 Ag   17 Ag   16 Bu   17 Bu   18 Bu    6 Au    6 Bg   18 Ag                 
  0.599   0.601   0.773   0.898   0.905   0.934   0.950   1.069
 19 Bu   19 Ag   20 Ag   21 Ag    7 Au    7 Bg   20 Bu   21 Bu                 
  1.077   1.084   1.103   1.109   1.130   1.166   1.178   1.202
 22 Bu   22 Ag    8 Au    8 Bg   23 Ag    9 Au    9 Bg   23 Bu                 
  1.225   1.254   1.355   1.430   1.433   1.501   1.877   1.998
 24 Bu   24 Ag   25 Ag   26 Ag   25 Bu   26 Bu   10 Au   27 Bu                 
  2.045   2.281   2.345   2.511   2.575   2.589   2.596   2.638
 10 Bg   27 Ag   11 Au   28 Bu   28 Ag   11 Bg   29 Bu   12 Au                 
  2.683   2.807   3.008   3.024   3.126   3.365   4.112   4.235
 29 Ag   30 Ag   12 Bg   30 Bu   31 Ag   31 Bu   13 Au   32 Bu                 
  4.327   4.381   4.534   5.217  10.257  10.396  26.592  26.622
 13 Bg   32 Ag   33 Ag   33 Bu   34 Ag   34 Bu   14 Au   35 Bu                 
 26.627  26.692  27.044  27.079  36.562  37.020 219.092 219.251
 14 Bg   35 Ag   36 Ag   36 Bu   37 Ag   37 Bu   38 Ag   38 Bu                 

 Beta MOs, Restricted
 -- Occupied --                  
-104.89 -104.89  -15.75  -15.75  -10.62  -10.62   -8.09   -8.09
  1 Ag    1 Bu    2 Ag    2 Bu    3 Bu    3 Ag    4 Ag    4 Bu                 
 -8.082  -8.082  -8.082  -8.082  -1.471  -1.190  -1.099  -0.863
  1 Au    1 Bg    5 Ag    5 Bu    6 Ag    6 Bu    7 Ag    7 Bu                 
 -0.702  -0.695  -0.651  -0.519  -0.502  -0.485  -0.460  -0.458
  8 Ag    8 Bu    2 Au    2 Bg    9 Ag    9 Bu   10 Ag    3 Au                 
 -- Virtual --                   
  0.047   0.056   0.088   0.101   0.109   0.109   0.117   0.137
 10 Bu    3 Bg   11 Ag   12 Ag   11 Bu    4 Au   12 Bu   13 Ag                 
  0.141   0.167   0.200   0.213   0.220   0.231   0.233   0.297
  4 Bg   13 Bu   14 Ag   14 Bu   15 Ag    5 Au    5 Bg   15 Bu                 
  0.319   0.324   0.364   0.533   0.563   0.577   0.583   0.585
 16 Ag   17 Ag   16 Bu   17 Bu   18 Bu    6 Au    6 Bg   18 Ag                 
  0.599   0.601   0.773   0.898   0.905   0.934   0.950   1.069
 19 Bu   19 Ag   20 Ag   21 Ag    7 Au    7 Bg   20 Bu   21 Bu                 
  1.077   1.084   1.103   1.109   1.130   1.166   1.178   1.202
 22 Bu   22 Ag    8 Au    8 Bg   23 Ag    9 Au    9 Bg   23 Bu                 
  1.225   1.254   1.355   1.430   1.433   1.501   1.877   1.998
 24 Bu   24 Ag   25 Ag   26 Ag   25 Bu   26 Bu   10 Au   27 Bu                 
  2.045   2.281   2.345   2.511   2.575   2.589   2.596   2.638
 10 Bg   27 Ag   11 Au   28 Bu   28 Ag   11 Bg   29 Bu   12 Au                 
  2.683   2.807   3.008   3.024   3.126   3.365   4.112   4.235
 29 Ag   30 Ag   12 Bg   30 Bu   31 Ag   31 Bu   13 Au   32 Bu                 
  4.327   4.381   4.534   5.217  10.257  10.396  26.592  26.622
 13 Bg   32 Ag   33 Ag   33 Bu   34 Ag   34 Bu   14 Au   35 Bu                 
 26.627  26.692  27.044  27.079  36.562  37.020 219.092 219.251
 14 Bg   35 Ag   36 Ag   36 Bu   37 Ag   37 Bu   38 Ag   38 Bu                 

 Occupation and symmetry of molecular orbitals

 Point group: C2h (4 irreducible representations).

                           Ag   Bg   Au   Bu    All 
 ----------------------------------------------------
 All molecular orbitals:
  - Alpha                  38   14   14   38    104 
  - Beta                   38   14   14   38    104 
 ----------------------------------------------------
 Alpha orbitals:
  - Frozen occupied        5    1    1    5     12  
  - Active occupied        5    1    2    4     12  
  - Active virtual         28   12   11   29    80  
  - Frozen virtual         0    0    0    0     0   
 ----------------------------------------------------
 Beta orbitals:
  - Frozen occupied        5    1    1    5     12  
  - Active occupied        5    1    2    4     12  
  - Active virtual         28   12   11   29    80  
  - Frozen virtual         0    0    0    0     0   
 ----------------------------------------------------

 Import integrals:   CPU 0.00 s  wall 0.00 s

 Import integrals:   CPU 17.12 s  wall 25.10 s

 MP2 amplitudes:   CPU 0.48 s  wall 1.49 s

Running a double precision version
           CCSD T amplitudes will be solved using DIIS.

           Start     Size      MaxIter   EConv     TConv     
           3         7         100       1.00e-07  1.00e-05  
 ------------------------------------------------------------------------------
           Energy (a.u.)   Ediff      Tdiff       Comment
 ------------------------------------------------------------------------------
         -1028.43518453                           
     1   -1028.43444517   7.39e-04   7.73e-01     
     2   -1028.45737059   2.29e-02   1.03e-01     
     3   -1028.45706129   3.09e-04   4.27e-02     
     4   -1028.45952170   2.46e-03   1.32e-02     Switched to DIIS steps.
     5   -1028.46037801   8.56e-04   1.14e-02     
     6   -1028.46043232   5.43e-05   2.30e-03     
     7   -1028.46043859   6.27e-06   1.15e-03     
     8   -1028.46044141   2.83e-06   3.13e-04     
     9   -1028.46044376   2.35e-06   2.02e-04     
    10   -1028.46044393   1.73e-07   5.96e-05     
    11   -1028.46044378   1.55e-07   2.45e-05     
    12   -1028.46044375   2.34e-08   1.03e-05     
    13   -1028.46044373   2.50e-08   2.79e-06     
 ------------------------------------------------------------------------------
         -1028.46044373                           CCSD T converged.

End of double precision
 SCF energy                 = -1027.80483897
 MP2 energy                 = -1028.43518453
 CCSD correlation energy     =    -0.65560475
 CCSD total energy           = -1028.46044373

 CCSD  T1^2 = 0.0104  T2^2 = 0.2573  Leading amplitudes:

 Amplitude    Orbitals with energies
 -0.0341       2 (Bg) A                  ->    3 (Bg) A                   
              -0.5187                          0.0565                     
 -0.0341       2 (Bg) B                  ->    3 (Bg) B                   
              -0.5187                          0.0565                     
 -0.0181       10 (Ag) A                 ->    14 (Ag) A                  
              -0.4596                          0.2004                     
 -0.0181       10 (Ag) B                 ->    14 (Ag) B                  
              -0.4596                          0.2004                     

 Amplitude    Orbitals with energies
 -0.0823       2 (Au) A      2 (Au) B    ->    3 (Bg) A      3 (Bg) B     
              -0.6506       -0.6506            0.0565        0.0565       
  0.0823       2 (Au) A      2 (Au) B    ->    3 (Bg) B      3 (Bg) A     
              -0.6506       -0.6506            0.0565        0.0565       
  0.0823       2 (Au) B      2 (Au) A    ->    3 (Bg) A      3 (Bg) B     
              -0.6506       -0.6506            0.0565        0.0565       
 -0.0823       2 (Au) B      2 (Au) A    ->    3 (Bg) B      3 (Bg) A     
              -0.6506       -0.6506            0.0565        0.0565       

 Computing CCSD intemediates for later calculations in double precision
 Finished.

Running a double precision version
           CCSD Lambda amplitudes will be solved using DIIS.
           Start     Size      MaxIter   EConv     LConv     
           3         7         100       1.00e-07  1.00e-05  
 ------------------------------------------------------------------------------
            Enorm      Ldiff       Comment
 ------------------------------------------------------------------------------
     1     5.03e-02   3.96e-02     
     2     1.18e-02   3.78e-03     
     3     4.78e-03   1.79e-03     
     4     2.82e-03   8.47e-04     Switched to DIIS steps.
     5     1.01e-03   5.18e-04     
     6     5.08e-04   1.75e-04     
     7     1.65e-04   4.51e-05     
     8     6.09e-05   5.17e-06     
     9     1.88e-05   4.51e-06     
    10     7.05e-06   1.28e-06     
    11     2.87e-06   3.69e-07     
    12     1.12e-06   5.92e-08     
    13     5.06e-07   8.09e-08     
    14     2.34e-07   1.21e-08     
    15     1.29e-07   1.60e-08     
    16     5.53e-08   3.66e-09     
 ------------------------------------------------------------------------------
                                   CCSD Lambda converged.

 Computing density matrices in double precision...
           Orbital response amplitudes will be solved using DIIS.
           Start     Size      MaxIter   EConv     LConv     
           3         7         100       1.00e-06  1.00e-06  
 ------------------------------------------------------------------------------
            Enorm      Ldiff       Comment
 ------------------------------------------------------------------------------
     1     7.64e-02   5.70e-03     
     2     5.97e-02   1.19e-02     
     3     6.56e-02   1.67e-02     
     4     5.00e-03   2.64e-02     Switched to DIIS steps.
     5     4.12e-04   1.88e-04     
     6     1.60e-04   3.98e-05     
     7     3.80e-05   3.14e-05     
     8     8.94e-06   6.74e-06     
     9     1.26e-06   1.39e-06     
    10     3.78e-07   2.83e-08     
 ------------------------------------------------------------------------------
                                   Orbital response converged.

 Computing density matrices... Done.
 CCSD calculation:   CPU 84.71 s  wall 32.72 s

Current path: /canmo/ccsd/grad/
/g1_bb_aa
/g1_bb_bb
/g1_o1o1
/g1_o1o2
/g1_o1v1
/g1_o2v1
/g1_v1v1
/g1p_bb_aa
/g1p_bb_bb
/g1s_bb_aa
/g1s_bb_bb
/g2_o1o1o1o1
/g2_o1o1o1v1
/g2_o1o1v1v1
/g2_o1v1o1v1
/g2_o1v1v1v1
/g2_v1v1v1v1
/w_bb_aa
/w_bb_bb
 Transferring MO TPDM to AO TPDM
 Transferring g2_o1o1o1o1
 Transferring g2_o1o1o1v1
 Transferring g2_o1o1v1v1
 Transferring g2_o1v1o1v1
 Transferring g2_o1v1v1v1
 Transferring g2_v1v1v1v1
 Adding separable TPDM
 Computing TPDM gradient
 --------------------------------------------------------
 2e gradient
  Atom          X               Y               Z
 --------------------------------------------------------
    1        -19.421751        2.206914        0.000000  
    2         -3.636015      -15.961061       -0.000000  
    3          3.636015       15.961061        0.000000  
    4         19.421751       -2.206914       -0.000000  
 --------------------------------------------------------
 --------------------------------------------------------
 Final gradient
  Atom          X               Y               Z
 --------------------------------------------------------
    1        -19.421751        2.206914        0.000000  
    2         -3.636015      -15.961061       -0.000000  
    3          3.636015       15.961061        0.000000  
    4         19.421751       -2.206914       -0.000000  
 --------------------------------------------------------
 Analytic gradient from two-electron contribution:   CPU 331.75 s  wall 209.42 s

 Total ccman2 time:   CPU 437.33 s  wall 278.21 s


 --------------------------------------------------------------
             Orbital Energies (a.u.) and Symmetries
 --------------------------------------------------------------

 Alpha MOs, Restricted
 -- Occupied --                  
-104.89  -15.75  -10.62   -8.09   -8.08   -8.08   -8.08 -104.89
  1 Ag    2 Ag    3 Ag    4 Ag    5 Ag    1 Bg    1 Au    1 Bu                 
-15.745 -10.617  -8.086  -8.082  -1.471  -1.099  -0.702  -0.502
  2 Bu    3 Bu    4 Bu    5 Bu    6 Ag    7 Ag    8 Ag    9 Ag                 
 -0.460  -0.519  -0.651  -0.458  -1.190  -0.863  -0.695  -0.485
 10 Ag    2 Bg    2 Au    3 Au    6 Bu    7 Bu    8 Bu    9 Bu                 
 -- Virtual --                   
  0.088   0.101   0.137   0.200   0.220   0.319   0.324   0.585
 11 Ag   12 Ag   13 Ag   14 Ag   15 Ag   16 Ag   17 Ag   18 Ag                 
  0.601   0.773   0.898   1.084   1.130   1.254   1.355   1.430
 19 Ag   20 Ag   21 Ag   22 Ag   23 Ag   24 Ag   25 Ag   26 Ag                 
  2.281   2.575   2.683   2.807   3.126   4.381   4.534  10.257
 27 Ag   28 Ag   29 Ag   30 Ag   31 Ag   32 Ag   33 Ag   34 Ag                 
 26.692  27.044  36.562 219.092   0.056   0.141   0.233   0.583
 35 Ag   36 Ag   37 Ag   38 Ag    3 Bg    4 Bg    5 Bg    6 Bg                 
  0.934   1.109   1.178   2.045   2.589   3.008   4.327  26.627
  7 Bg    8 Bg    9 Bg   10 Bg   11 Bg   12 Bg   13 Bg   14 Bg                 
  0.109   0.231   0.577   0.905   1.103   1.166   1.877   2.345
  4 Au    5 Au    6 Au    7 Au    8 Au    9 Au   10 Au   11 Au                 
  2.638   4.112  26.592   0.047   0.109   0.117   0.167   0.213
 12 Au   13 Au   14 Au   10 Bu   11 Bu   12 Bu   13 Bu   14 Bu                 
  0.297   0.364   0.533   0.563   0.599   0.950   1.069   1.077
 15 Bu   16 Bu   17 Bu   18 Bu   19 Bu   20 Bu   21 Bu   22 Bu                 
  1.202   1.225   1.433   1.501   1.998   2.511   2.596   3.024
 23 Bu   24 Bu   25 Bu   26 Bu   27 Bu   28 Bu   29 Bu   30 Bu                 
  3.365   4.235   5.217  10.396  26.622  27.079  37.020 219.251
 31 Bu   32 Bu   33 Bu   34 Bu   35 Bu   36 Bu   37 Bu   38 Bu                 

 Beta MOs, Restricted
 -- Occupied --                  
-104.89  -15.75  -10.62   -8.09   -8.08   -8.08   -8.08 -104.89
  1 Ag    2 Ag    3 Ag    4 Ag    5 Ag    1 Bg    1 Au    1 Bu                 
-15.745 -10.617  -8.086  -8.082  -1.471  -1.099  -0.702  -0.502
  2 Bu    3 Bu    4 Bu    5 Bu    6 Ag    7 Ag    8 Ag    9 Ag                 
 -0.460  -0.519  -0.651  -0.458  -1.190  -0.863  -0.695  -0.485
 10 Ag    2 Bg    2 Au    3 Au    6 Bu    7 Bu    8 Bu    9 Bu                 
 -- Virtual --                   
  0.088   0.101   0.137   0.200   0.220   0.319   0.324   0.585
 11 Ag   12 Ag   13 Ag   14 Ag   15 Ag   16 Ag   17 Ag   18 Ag                 
  0.601   0.773   0.898   1.084   1.130   1.254   1.355   1.430
 19 Ag   20 Ag   21 Ag   22 Ag   23 Ag   24 Ag   25 Ag   26 Ag                 
  2.281   2.575   2.683   2.807   3.126   4.381   4.534  10.257
 27 Ag   28 Ag   29 Ag   30 Ag   31 Ag   32 Ag   33 Ag   34 Ag                 
 26.692  27.044  36.562 219.092   0.056   0.141   0.233   0.583
 35 Ag   36 Ag   37 Ag   38 Ag    3 Bg    4 Bg    5 Bg    6 Bg                 
  0.934   1.109   1.178   2.045   2.589   3.008   4.327  26.627
  7 Bg    8 Bg    9 Bg   10 Bg   11 Bg   12 Bg   13 Bg   14 Bg                 
  0.109   0.231   0.577   0.905   1.103   1.166   1.877   2.345
  4 Au    5 Au    6 Au    7 Au    8 Au    9 Au   10 Au   11 Au                 
  2.638   4.112  26.592   0.047   0.109   0.117   0.167   0.213
 12 Au   13 Au   14 Au   10 Bu   11 Bu   12 Bu   13 Bu   14 Bu                 
  0.297   0.364   0.533   0.563   0.599   0.950   1.069   1.077
 15 Bu   16 Bu   17 Bu   18 Bu   19 Bu   20 Bu   21 Bu   22 Bu                 
  1.202   1.225   1.433   1.501   1.998   2.511   2.596   3.024
 23 Bu   24 Bu   25 Bu   26 Bu   27 Bu   28 Bu   29 Bu   30 Bu                 
  3.365   4.235   5.217  10.396  26.622  27.079  37.020 219.251
 31 Bu   32 Bu   33 Bu   34 Bu   35 Bu   36 Bu   37 Bu   38 Bu                 
 --------------------------------------------------------------

          Ground-State Mulliken Net Atomic Charges

     Atom                 Charge (a.u.)
  ----------------------------------------
      1 Cl                   -0.037011
      2 N                     0.037011
      3 N                     0.037011
      4 Cl                   -0.037011
  ----------------------------------------
  Sum of atomic charges =    -0.000000

 -----------------------------------------------------------------
                    Cartesian Multipole Moments
 -----------------------------------------------------------------
    Charge (ESU x 10^10)
                 0.0000
    Dipole Moment (Debye)
         X       0.0000      Y       0.0000      Z       0.0000
       Tot       0.0000
    Quadrupole Moments (Debye-Ang)
        XX     -33.7412     XY      -0.8209     YY     -38.5487
        XZ      -0.0000     YZ      -0.0000     ZZ     -36.0278
    Octopole Moments (Debye-Ang^2)
       XXX       0.0000    XXY       0.0000    XYY       0.0000
       YYY       0.0000    XXZ       0.0000    XYZ       0.0000
       YYZ       0.0000    XZZ      -0.0000    YZZ      -0.0000
       ZZZ       0.0000
    Hexadecapole Moments (Debye-Ang^3)
      XXXX    -615.4483   XXXY     -14.0244   XXYY    -124.9632
      XYYY      -0.9738   YYYY     -61.5324   XXXZ      -0.0000
      XXYZ      -0.0000   XYYZ      -0.0000   YYYZ      -0.0000
      XXZZ    -123.0954   XYZZ      -0.1087   YYZZ     -16.2909
      XZZZ      -0.0000   YZZZ      -0.0000   ZZZZ     -39.1049
 -----------------------------------------------------------------
 DrvMan completing analytic gradient of the correlated energy
 Correlated dipole moment
            1
    1   0.0000000
    2   0.0000000
    3   0.0000000
 Energy read as -1028.460443727
 Full Analytical Gradient: (in a.u., or Hartree/Bohr)
             1             2             3             4
    1   -0.00025722    0.00196531   -0.00196531    0.00025722
    2   -0.00006714    0.00305991   -0.00305991    0.00006714
    3    0.00000000   -0.00000000    0.00000000    0.00000000
 Gradient time:  CPU 0.26 s  wall 1.72 s
 Geometry Optimization Parameters
   NAtoms,    NIC,     NZ,  NCons,   NDum,   NFix, NCnnct, MaxDiis
        4      14       4       0       0       0       0       0

 Cartesian Hessian Update
 Hessian Updated using BFGS Update


** GEOMETRY OPTIMIZATION IN DELOCALIZED INTERNAL COORDINATES **
   Searching for a Minimum

   Optimization Cycle:   3

                       Coordinates (Angstroms)
     ATOM                X               Y               Z
      1  Cl        2.0469450542   -0.0318989876    0.0000000000
      2  N         0.3637389882    0.4930521462    0.0000000000
      3  N        -0.3637389882   -0.4930521462    0.0000000000
      4  Cl       -2.0469450542    0.0318989876    0.0000000000
   Point Group: c2h   Number of degrees of freedom:     3


   Energy is  -1028.460443727

 Hessian Updated using BFGS Update

  3 Hessian modes will be used to form the next step
  Hessian Eigenvalues:
     0.121014    0.372246    0.932295

 Minimum Search - Taking Simple RFO Step
 Searching for Lamda that Minimizes Along All modes
 Value Taken    Lamda =  -0.00001840
 Step Taken.  Stepsize is  0.007503

                             Maximum     Tolerance    Cnvgd?
         Gradient           0.003137      0.000300      NO
         Displacement       0.006318      0.001200      NO
         Energy change     -0.000383      0.000001      NO


 New Cartesian Coordinates Obtained by Inverse Iteration

 Displacement from previous Coordinates is:  0.005854
 ----------------------------------------------------------------
             Standard Nuclear Orientation (Angstroms)
    I     Atom           X                Y                Z
 ----------------------------------------------------------------
    1      Cl      2.0487674898    -0.0319342873     0.0000000000
    2      N       0.3629995973     0.4920887173     0.0000000000
    3      N      -0.3629995973    -0.4920887173     0.0000000000
    4      Cl     -2.0487674898     0.0319342873     0.0000000000
 ----------------------------------------------------------------
 Molecular Point Group                 C2h   NOp =  4
 Largest Abelian Subgroup              C2h   NOp =  4
 Nuclear Repulsion Energy =   181.1587610847 hartrees
 There are       24 alpha and       24 beta electrons
 Applying Cartesian multipole field
    Component          Value
    ---------          -----
     (2,0,0)        1.00000E-11
     (0,2,0)        2.00000E-11
     (0,0,2)       -3.00000E-11
 Nucleus-field energy     =     0.0000000054 hartrees
 Requested basis set is 6-311++G(d,p)
 There are 38 shells and 104 basis functions
 A cutoff of  1.0D-14 yielded    667 shell pairs
 There are      5294 function pairs (      5720 Cartesian)
 Smallest overlap matrix eigenvalue = 2.76E-04
 Guess MOs from SCF MO coefficient file

 -----------------------------------------------------------------------
  General SCF calculation program by
  Eric Jon Sundstrom, Paul Horn, Yuezhi Mao, Dmitri Zuev, Alec White,
  David Stuck, Shaama M.S., Shane Yost, Joonho Lee, David Small,
  Daniel Levine, Susi Lehtola, Hugh Burton, Evgeny Epifanovsky
 -----------------------------------------------------------------------
 Hartree-Fock
 using 4 threads for integral computing
 -------------------------------------------------------
 OpenMP Integral computing Module                
 Release: version 2.0, May 2017, Q-Chem Inc. Pleasanton 
 -------------------------------------------------------
 A restricted SCF calculation will be
 performed using DIIS
 SCF converges when DIIS error is below 1.0e-08
 ---------------------------------------
  Cycle       Energy         DIIS error
 ---------------------------------------
    1   -1027.8050200309      7.86e-05  
    2   -1027.8050296275      1.81e-05  
    3   -1027.8050306392      7.18e-06  
    4   -1027.8050307682      2.75e-06  
    5   -1027.8050307990      1.20e-06  
    6   -1027.8050308057      3.42e-07  
    7   -1027.8050308065      9.11e-08  
    8   -1027.8050308065      2.10e-08  
    9   -1027.8050308065      6.31e-09  Convergence criterion met
 ---------------------------------------
 SCF time:   CPU 4.27s  wall 4.00s 
 SCF   energy in the final basis set =    -1027.8050308065
 Total energy in the final basis set =    -1027.8050308065


 ------------------------------------------------------------------------------

   CCMAN2: suite of methods based on coupled cluster
           and equation of motion theories.

   Components:
   * libvmm-1.3-trunk
     by Evgeny Epifanovsky, Ilya Kaliman.
   * libtensor-2.5-trunk
     by Evgeny Epifanovsky, Michael Wormit, Dmitry Zuev, Sam Manzer, 
        Ilya Kaliman.
   * libcc-2.5-trunk
     by Evgeny Epifanovsky, Arik Landau, Tomasz Kus, Kirill Khistyaev, 
        Dmitry Zuev, Prashant Manohar, Xintian Feng, Anna Krylov, 
        Matthew Goldey, Alec White, Thomas Jagau, Kaushik Nanda, 
        Anastasia Gunina, Alexander Kunitsa, Joonho Lee.

   CCMAN original authors:
   Anna I. Krylov, C. David Sherrill, Steven R. Gwaltney,
   Edward F. C. Byrd (2000)
   Sergey V. Levchenko, Lyudmila V. Slipchenko, Tao Wang,
   Ana-Maria C. Cristian (2003)
   Piotr A. Pieniazek, C. Melania Oana, Evgeny Epifanovsky (2007)
   Prashant Manohar (2009)

 ------------------------------------------------------------------------------


 Allocating and initializing 3808MB of RAM...
 Calculation will run on 4 cores.


 Alpha MOs, Restricted
 -- Occupied --                  
-104.89 -104.89  -15.75  -15.75  -10.62  -10.62   -8.09   -8.09
  1 Ag    1 Bu    2 Ag    2 Bu    3 Bu    3 Ag    4 Ag    4 Bu                 
 -8.082  -8.082  -8.082  -8.082  -1.472  -1.189  -1.099  -0.863
  1 Au    1 Bg    5 Ag    5 Bu    6 Ag    6 Bu    7 Ag    7 Bu                 
 -0.702  -0.695  -0.651  -0.519  -0.501  -0.486  -0.459  -0.458
  8 Ag    8 Bu    2 Au    2 Bg    9 Ag    9 Bu   10 Ag    3 Au                 
 -- Virtual --                   
  0.046   0.057   0.088   0.101   0.108   0.109   0.116   0.137
 10 Bu    3 Bg   11 Ag   12 Ag   11 Bu    4 Au   12 Bu   13 Ag                 
  0.140   0.167   0.200   0.213   0.220   0.231   0.233   0.297
  4 Bg   13 Bu   14 Ag   14 Bu   15 Ag    5 Au    5 Bg   15 Bu                 
  0.319   0.324   0.365   0.533   0.564   0.577   0.583   0.585
 16 Ag   17 Ag   16 Bu   17 Bu   18 Bu    6 Au    6 Bg   18 Ag                 
  0.599   0.601   0.773   0.898   0.905   0.934   0.950   1.070
 19 Bu   19 Ag   20 Ag   21 Ag    7 Au    7 Bg   20 Bu   21 Bu                 
  1.076   1.084   1.103   1.109   1.130   1.166   1.179   1.202
 22 Bu   22 Ag    8 Au    8 Bg   23 Ag    9 Au    9 Bg   23 Bu                 
  1.225   1.253   1.355   1.430   1.432   1.502   1.878   1.998
 24 Bu   24 Ag   25 Ag   26 Ag   25 Bu   26 Bu   10 Au   27 Bu                 
  2.043   2.278   2.345   2.509   2.575   2.589   2.596   2.638
 10 Bg   27 Ag   11 Au   28 Bu   28 Ag   11 Bg   29 Bu   12 Au                 
  2.686   2.807   3.011   3.024   3.128   3.367   4.112   4.234
 29 Ag   30 Ag   12 Bg   30 Bu   31 Ag   31 Bu   13 Au   32 Bu                 
  4.328   4.384   4.536   5.215  10.256  10.395  26.592  26.622
 13 Bg   32 Ag   33 Ag   33 Bu   34 Ag   34 Bu   14 Au   35 Bu                 
 26.627  26.692  27.045  27.078  36.561  37.029 219.092 219.250
 14 Bg   35 Ag   36 Ag   36 Bu   37 Ag   37 Bu   38 Ag   38 Bu                 

 Beta MOs, Restricted
 -- Occupied --                  
-104.89 -104.89  -15.75  -15.75  -10.62  -10.62   -8.09   -8.09
  1 Ag    1 Bu    2 Ag    2 Bu    3 Bu    3 Ag    4 Ag    4 Bu                 
 -8.082  -8.082  -8.082  -8.082  -1.472  -1.189  -1.099  -0.863
  1 Au    1 Bg    5 Ag    5 Bu    6 Ag    6 Bu    7 Ag    7 Bu                 
 -0.702  -0.695  -0.651  -0.519  -0.501  -0.486  -0.459  -0.458
  8 Ag    8 Bu    2 Au    2 Bg    9 Ag    9 Bu   10 Ag    3 Au                 
 -- Virtual --                   
  0.046   0.057   0.088   0.101   0.108   0.109   0.116   0.137
 10 Bu    3 Bg   11 Ag   12 Ag   11 Bu    4 Au   12 Bu   13 Ag                 
  0.140   0.167   0.200   0.213   0.220   0.231   0.233   0.297
  4 Bg   13 Bu   14 Ag   14 Bu   15 Ag    5 Au    5 Bg   15 Bu                 
  0.319   0.324   0.365   0.533   0.564   0.577   0.583   0.585
 16 Ag   17 Ag   16 Bu   17 Bu   18 Bu    6 Au    6 Bg   18 Ag                 
  0.599   0.601   0.773   0.898   0.905   0.934   0.950   1.070
 19 Bu   19 Ag   20 Ag   21 Ag    7 Au    7 Bg   20 Bu   21 Bu                 
  1.076   1.084   1.103   1.109   1.130   1.166   1.179   1.202
 22 Bu   22 Ag    8 Au    8 Bg   23 Ag    9 Au    9 Bg   23 Bu                 
  1.225   1.253   1.355   1.430   1.432   1.502   1.878   1.998
 24 Bu   24 Ag   25 Ag   26 Ag   25 Bu   26 Bu   10 Au   27 Bu                 
  2.043   2.278   2.345   2.509   2.575   2.589   2.596   2.638
 10 Bg   27 Ag   11 Au   28 Bu   28 Ag   11 Bg   29 Bu   12 Au                 
  2.686   2.807   3.011   3.024   3.128   3.367   4.112   4.234
 29 Ag   30 Ag   12 Bg   30 Bu   31 Ag   31 Bu   13 Au   32 Bu                 
  4.328   4.384   4.536   5.215  10.256  10.395  26.592  26.622
 13 Bg   32 Ag   33 Ag   33 Bu   34 Ag   34 Bu   14 Au   35 Bu                 
 26.627  26.692  27.045  27.078  36.561  37.029 219.092 219.250
 14 Bg   35 Ag   36 Ag   36 Bu   37 Ag   37 Bu   38 Ag   38 Bu                 

 Occupation and symmetry of molecular orbitals

 Point group: C2h (4 irreducible representations).

                           Ag   Bg   Au   Bu    All 
 ----------------------------------------------------
 All molecular orbitals:
  - Alpha                  38   14   14   38    104 
  - Beta                   38   14   14   38    104 
 ----------------------------------------------------
 Alpha orbitals:
  - Frozen occupied        5    1    1    5     12  
  - Active occupied        5    1    2    4     12  
  - Active virtual         28   12   11   29    80  
  - Frozen virtual         0    0    0    0     0   
 ----------------------------------------------------
 Beta orbitals:
  - Frozen occupied        5    1    1    5     12  
  - Active occupied        5    1    2    4     12  
  - Active virtual         28   12   11   29    80  
  - Frozen virtual         0    0    0    0     0   
 ----------------------------------------------------

 Import integrals:   CPU 0.00 s  wall 0.00 s

 Import integrals:   CPU 17.41 s  wall 26.21 s

 MP2 amplitudes:   CPU 0.49 s  wall 0.71 s

Running a double precision version
           CCSD T amplitudes will be solved using DIIS.

           Start     Size      MaxIter   EConv     TConv     
           3         7         100       1.00e-07  1.00e-05  
 ------------------------------------------------------------------------------
           Energy (a.u.)   Ediff      Tdiff       Comment
 ------------------------------------------------------------------------------
         -1028.43511005                           
     1   -1028.43449652   6.14e-04   7.73e-01     
     2   -1028.45736875   2.29e-02   1.03e-01     
     3   -1028.45707839   2.90e-04   4.26e-02     
     4   -1028.45953326   2.45e-03   1.32e-02     Switched to DIIS steps.
     5   -1028.46038852   8.55e-04   1.14e-02     
     6   -1028.46044257   5.40e-05   2.29e-03     
     7   -1028.46044890   6.33e-06   1.15e-03     
     8   -1028.46045174   2.84e-06   3.14e-04     
     9   -1028.46045409   2.34e-06   2.02e-04     
    10   -1028.46045426   1.71e-07   5.95e-05     
    11   -1028.46045410   1.55e-07   2.44e-05     
    12   -1028.46045408   2.56e-08   1.03e-05     
    13   -1028.46045405   2.52e-08   2.79e-06     
 ------------------------------------------------------------------------------
         -1028.46045405                           CCSD T converged.

End of double precision
 SCF energy                 = -1027.80503081
 MP2 energy                 = -1028.43511005
 CCSD correlation energy     =    -0.65542324
 CCSD total energy           = -1028.46045405

 CCSD  T1^2 = 0.0104  T2^2 = 0.2572  Leading amplitudes:

 Amplitude    Orbitals with energies
 -0.0340       2 (Bg) A                  ->    3 (Bg) A                   
              -0.5185                          0.0572                     
 -0.0340       2 (Bg) B                  ->    3 (Bg) B                   
              -0.5185                          0.0572                     
 -0.0183       10 (Ag) A                 ->    14 (Ag) A                  
              -0.4591                          0.2003                     
 -0.0183       10 (Ag) B                 ->    14 (Ag) B                  
              -0.4591                          0.2003                     

 Amplitude    Orbitals with energies
 -0.0824       2 (Au) A      2 (Au) B    ->    3 (Bg) A      3 (Bg) B     
              -0.6512       -0.6512            0.0572        0.0572       
  0.0824       2 (Au) A      2 (Au) B    ->    3 (Bg) B      3 (Bg) A     
              -0.6512       -0.6512            0.0572        0.0572       
  0.0824       2 (Au) B      2 (Au) A    ->    3 (Bg) A      3 (Bg) B     
              -0.6512       -0.6512            0.0572        0.0572       
 -0.0824       2 (Au) B      2 (Au) A    ->    3 (Bg) B      3 (Bg) A     
              -0.6512       -0.6512            0.0572        0.0572       

 Computing CCSD intemediates for later calculations in double precision
 Finished.

Running a double precision version
           CCSD Lambda amplitudes will be solved using DIIS.
           Start     Size      MaxIter   EConv     LConv     
           3         7         100       1.00e-07  1.00e-05  
 ------------------------------------------------------------------------------
            Enorm      Ldiff       Comment
 ------------------------------------------------------------------------------
     1     5.03e-02   3.96e-02     
     2     1.18e-02   3.78e-03     
     3     4.78e-03   1.79e-03     
     4     2.82e-03   8.48e-04     Switched to DIIS steps.
     5     1.01e-03   5.18e-04     
     6     5.08e-04   1.74e-04     
     7     1.65e-04   4.51e-05     
     8     6.07e-05   5.11e-06     
     9     1.88e-05   4.48e-06     
    10     7.06e-06   1.26e-06     
    11     2.88e-06   3.67e-07     
    12     1.12e-06   5.80e-08     
    13     5.05e-07   8.05e-08     
    14     2.33e-07   1.19e-08     
    15     1.28e-07   1.59e-08     
    16     5.54e-08   3.71e-09     
 ------------------------------------------------------------------------------
                                   CCSD Lambda converged.

 Computing density matrices in double precision...
           Orbital response amplitudes will be solved using DIIS.
           Start     Size      MaxIter   EConv     LConv     
           3         7         100       1.00e-06  1.00e-06  
 ------------------------------------------------------------------------------
            Enorm      Ldiff       Comment
 ------------------------------------------------------------------------------
     1     7.63e-02   5.74e-03     
     2     5.96e-02   1.19e-02     
     3     6.55e-02   1.67e-02     
     4     5.02e-03   2.63e-02     Switched to DIIS steps.
     5     4.11e-04   1.85e-04     
     6     1.60e-04   4.01e-05     
     7     3.80e-05   3.13e-05     
     8     8.96e-06   6.73e-06     
     9     1.26e-06   1.39e-06     
    10     3.80e-07   2.63e-08     
 ------------------------------------------------------------------------------
                                   Orbital response converged.

 Computing density matrices... Done.
 CCSD calculation:   CPU 83.69 s  wall 28.06 s

Current path: /canmo/ccsd/grad/
/g1_bb_aa
/g1_bb_bb
/g1_o1o1
/g1_o1o2
/g1_o1v1
/g1_o2v1
/g1_v1v1
/g1p_bb_aa
/g1p_bb_bb
/g1s_bb_aa
/g1s_bb_bb
/g2_o1o1o1o1
/g2_o1o1o1v1
/g2_o1o1v1v1
/g2_o1v1o1v1
/g2_o1v1v1v1
/g2_v1v1v1v1
/w_bb_aa
/w_bb_bb
 Transferring MO TPDM to AO TPDM
 Transferring g2_o1o1o1o1
 Transferring g2_o1o1o1v1
 Transferring g2_o1o1v1v1
 Transferring g2_o1v1o1v1
 Transferring g2_o1v1v1v1
 Transferring g2_v1v1v1v1
 Adding separable TPDM
 Computing TPDM gradient
 --------------------------------------------------------
 2e gradient
  Atom          X               Y               Z
 --------------------------------------------------------
    1        -19.392626        2.189909       -0.000000  
    2         -3.686787      -15.980257        0.000000  
    3          3.686787       15.980257        0.000000  
    4         19.392626       -2.189909       -0.000000  
 --------------------------------------------------------
 --------------------------------------------------------
 Final gradient
  Atom          X               Y               Z
 --------------------------------------------------------
    1        -19.392626        2.189909       -0.000000  
    2         -3.686787      -15.980257        0.000000  
    3          3.686787       15.980257        0.000000  
    4         19.392626       -2.189909       -0.000000  
 --------------------------------------------------------
 Analytic gradient from two-electron contribution:   CPU 331.47 s  wall 213.30 s

 Total ccman2 time:   CPU 436.43 s  wall 279.96 s


 --------------------------------------------------------------
             Orbital Energies (a.u.) and Symmetries
 --------------------------------------------------------------

 Alpha MOs, Restricted
 -- Occupied --                  
-104.89  -15.75  -10.62   -8.09   -8.08   -8.08   -8.08 -104.89
  1 Ag    2 Ag    3 Ag    4 Ag    5 Ag    1 Bg    1 Au    1 Bu                 
-15.745 -10.617  -8.086  -8.082  -1.472  -1.099  -0.702  -0.501
  2 Bu    3 Bu    4 Bu    5 Bu    6 Ag    7 Ag    8 Ag    9 Ag                 
 -0.459  -0.519  -0.651  -0.458  -1.189  -0.863  -0.695  -0.486
 10 Ag    2 Bg    2 Au    3 Au    6 Bu    7 Bu    8 Bu    9 Bu                 
 -- Virtual --                   
  0.088   0.101   0.137   0.200   0.220   0.319   0.324   0.585
 11 Ag   12 Ag   13 Ag   14 Ag   15 Ag   16 Ag   17 Ag   18 Ag                 
  0.601   0.773   0.898   1.084   1.130   1.253   1.355   1.430
 19 Ag   20 Ag   21 Ag   22 Ag   23 Ag   24 Ag   25 Ag   26 Ag                 
  2.278   2.575   2.686   2.807   3.128   4.384   4.536  10.256
 27 Ag   28 Ag   29 Ag   30 Ag   31 Ag   32 Ag   33 Ag   34 Ag                 
 26.692  27.045  36.561 219.092   0.057   0.140   0.233   0.583
 35 Ag   36 Ag   37 Ag   38 Ag    3 Bg    4 Bg    5 Bg    6 Bg                 
  0.934   1.109   1.179   2.043   2.589   3.011   4.328  26.627
  7 Bg    8 Bg    9 Bg   10 Bg   11 Bg   12 Bg   13 Bg   14 Bg                 
  0.109   0.231   0.577   0.905   1.103   1.166   1.878   2.345
  4 Au    5 Au    6 Au    7 Au    8 Au    9 Au   10 Au   11 Au                 
  2.638   4.112  26.592   0.046   0.108   0.116   0.167   0.213
 12 Au   13 Au   14 Au   10 Bu   11 Bu   12 Bu   13 Bu   14 Bu                 
  0.297   0.365   0.533   0.564   0.599   0.950   1.070   1.076
 15 Bu   16 Bu   17 Bu   18 Bu   19 Bu   20 Bu   21 Bu   22 Bu                 
  1.202   1.225   1.432   1.502   1.998   2.509   2.596   3.024
 23 Bu   24 Bu   25 Bu   26 Bu   27 Bu   28 Bu   29 Bu   30 Bu                 
  3.367   4.234   5.215  10.395  26.622  27.078  37.029 219.250
 31 Bu   32 Bu   33 Bu   34 Bu   35 Bu   36 Bu   37 Bu   38 Bu                 

 Beta MOs, Restricted
 -- Occupied --                  
-104.89  -15.75  -10.62   -8.09   -8.08   -8.08   -8.08 -104.89
  1 Ag    2 Ag    3 Ag    4 Ag    5 Ag    1 Bg    1 Au    1 Bu                 
-15.745 -10.617  -8.086  -8.082  -1.472  -1.099  -0.702  -0.501
  2 Bu    3 Bu    4 Bu    5 Bu    6 Ag    7 Ag    8 Ag    9 Ag                 
 -0.459  -0.519  -0.651  -0.458  -1.189  -0.863  -0.695  -0.486
 10 Ag    2 Bg    2 Au    3 Au    6 Bu    7 Bu    8 Bu    9 Bu                 
 -- Virtual --                   
  0.088   0.101   0.137   0.200   0.220   0.319   0.324   0.585
 11 Ag   12 Ag   13 Ag   14 Ag   15 Ag   16 Ag   17 Ag   18 Ag                 
  0.601   0.773   0.898   1.084   1.130   1.253   1.355   1.430
 19 Ag   20 Ag   21 Ag   22 Ag   23 Ag   24 Ag   25 Ag   26 Ag                 
  2.278   2.575   2.686   2.807   3.128   4.384   4.536  10.256
 27 Ag   28 Ag   29 Ag   30 Ag   31 Ag   32 Ag   33 Ag   34 Ag                 
 26.692  27.045  36.561 219.092   0.057   0.140   0.233   0.583
 35 Ag   36 Ag   37 Ag   38 Ag    3 Bg    4 Bg    5 Bg    6 Bg                 
  0.934   1.109   1.179   2.043   2.589   3.011   4.328  26.627
  7 Bg    8 Bg    9 Bg   10 Bg   11 Bg   12 Bg   13 Bg   14 Bg                 
  0.109   0.231   0.577   0.905   1.103   1.166   1.878   2.345
  4 Au    5 Au    6 Au    7 Au    8 Au    9 Au   10 Au   11 Au                 
  2.638   4.112  26.592   0.046   0.108   0.116   0.167   0.213
 12 Au   13 Au   14 Au   10 Bu   11 Bu   12 Bu   13 Bu   14 Bu                 
  0.297   0.365   0.533   0.564   0.599   0.950   1.070   1.076
 15 Bu   16 Bu   17 Bu   18 Bu   19 Bu   20 Bu   21 Bu   22 Bu                 
  1.202   1.225   1.432   1.502   1.998   2.509   2.596   3.024
 23 Bu   24 Bu   25 Bu   26 Bu   27 Bu   28 Bu   29 Bu   30 Bu                 
  3.367   4.234   5.215  10.395  26.622  27.078  37.029 219.250
 31 Bu   32 Bu   33 Bu   34 Bu   35 Bu   36 Bu   37 Bu   38 Bu                 
 --------------------------------------------------------------

          Ground-State Mulliken Net Atomic Charges

     Atom                 Charge (a.u.)
  ----------------------------------------
      1 Cl                   -0.037414
      2 N                     0.037414
      3 N                     0.037414
      4 Cl                   -0.037414
  ----------------------------------------
  Sum of atomic charges =     0.000000

 -----------------------------------------------------------------
                    Cartesian Multipole Moments
 -----------------------------------------------------------------
    Charge (ESU x 10^10)
                 0.0000
    Dipole Moment (Debye)
         X       0.0000      Y      -0.0000      Z      -0.0000
       Tot       0.0000
    Quadrupole Moments (Debye-Ang)
        XX     -33.7575     XY      -0.8197     YY     -38.5460
        XZ       0.0000     YZ      -0.0000     ZZ     -36.0296
    Octopole Moments (Debye-Ang^2)
       XXX      -0.0000    XXY      -0.0000    XYY       0.0000
       YYY      -0.0000    XXZ      -0.0000    XYZ       0.0000
       YYZ      -0.0000    XZZ       0.0000    YZZ      -0.0000
       ZZZ      -0.0000
    Hexadecapole Moments (Debye-Ang^3)
      XXXX    -616.5141   XXXY     -13.9610   XXYY    -125.1723
      XYYY      -0.9392   YYYY     -61.4557   XXXZ       0.0000
      XXYZ      -0.0000   XYYZ      -0.0000   YYYZ      -0.0000
      XXZZ    -123.3113   XYZZ      -0.0970   YYZZ     -16.2806
      XZZZ      -0.0000   YZZZ      -0.0000   ZZZZ     -39.1118
 -----------------------------------------------------------------
 DrvMan completing analytic gradient of the correlated energy
 Correlated dipole moment
            1
    1   0.0000000
    2  -0.0000000
    3  -0.0000000
 Energy read as -1028.460454051
 Full Analytical Gradient: (in a.u., or Hartree/Bohr)
             1             2             3             4
    1    0.00016192    0.00018145   -0.00018145   -0.00016192
    2   -0.00010012    0.00079240   -0.00079240    0.00010012
    3   -0.00000000   -0.00000000    0.00000000   -0.00000000
 Gradient time:  CPU 0.25 s  wall 1.58 s
 Geometry Optimization Parameters
   NAtoms,    NIC,     NZ,  NCons,   NDum,   NFix, NCnnct, MaxDiis
        4      14       4       0       0       0       0       0

 Cartesian Hessian Update
 Hessian Updated using BFGS Update


** GEOMETRY OPTIMIZATION IN DELOCALIZED INTERNAL COORDINATES **
   Searching for a Minimum

   Optimization Cycle:   4

                       Coordinates (Angstroms)
     ATOM                X               Y               Z
      1  Cl        2.0487674898   -0.0319342873    0.0000000000
      2  N         0.3629995973    0.4920887173    0.0000000000
      3  N        -0.3629995973   -0.4920887173    0.0000000000
      4  Cl       -2.0487674898    0.0319342873    0.0000000000
   Point Group: c2h   Number of degrees of freedom:     3


   Energy is  -1028.460454051

 Hessian Updated using BFGS Update

  3 Hessian modes will be used to form the next step
  Hessian Eigenvalues:
     0.142508    0.349632    0.739163

 Minimum Search - Taking Simple RFO Step
 Searching for Lamda that Minimizes Along All modes
 Value Taken    Lamda =  -0.00000129
 Step Taken.  Stepsize is  0.001881

                             Maximum     Tolerance    Cnvgd?
         Gradient           0.000805      0.000300      NO
         Displacement       0.001568      0.001200      NO
         Energy change     -0.000010      0.000001      NO


 New Cartesian Coordinates Obtained by Inverse Iteration

 Displacement from previous Coordinates is:  0.001307
 ----------------------------------------------------------------
             Standard Nuclear Orientation (Angstroms)
    I     Atom           X                Y                Z
 ----------------------------------------------------------------
    1      Cl      2.0484855504    -0.0318432184     0.0000000000
    2      N       0.3630796935     0.4917081082     0.0000000000
    3      N      -0.3630796935    -0.4917081082     0.0000000000
    4      Cl     -2.0484855504     0.0318432184     0.0000000000
 ----------------------------------------------------------------
 Molecular Point Group                 C2h   NOp =  4
 Largest Abelian Subgroup              C2h   NOp =  4
 Nuclear Repulsion Energy =   181.1978047554 hartrees
 There are       24 alpha and       24 beta electrons
 Applying Cartesian multipole field
    Component          Value
    ---------          -----
     (2,0,0)        1.00000E-11
     (0,2,0)        2.00000E-11
     (0,0,2)       -3.00000E-11
 Nucleus-field energy     =     0.0000000054 hartrees
 Requested basis set is 6-311++G(d,p)
 There are 38 shells and 104 basis functions
 A cutoff of  1.0D-14 yielded    667 shell pairs
 There are      5294 function pairs (      5720 Cartesian)
 Smallest overlap matrix eigenvalue = 2.75E-04
 Guess MOs from SCF MO coefficient file

 -----------------------------------------------------------------------
  General SCF calculation program by
  Eric Jon Sundstrom, Paul Horn, Yuezhi Mao, Dmitri Zuev, Alec White,
  David Stuck, Shaama M.S., Shane Yost, Joonho Lee, David Small,
  Daniel Levine, Susi Lehtola, Hugh Burton, Evgeny Epifanovsky
 -----------------------------------------------------------------------
 Hartree-Fock
 using 4 threads for integral computing
 -------------------------------------------------------
 OpenMP Integral computing Module                
 Release: version 2.0, May 2017, Q-Chem Inc. Pleasanton 
 -------------------------------------------------------
 A restricted SCF calculation will be
 performed using DIIS
 SCF converges when DIIS error is below 1.0e-08
 ---------------------------------------
  Cycle       Energy         DIIS error
 ---------------------------------------
    1   -1027.8051251846      1.88e-05  
    2   -1027.8051256849      5.80e-06  
    3   -1027.8051257379      2.83e-06  
    4   -1027.8051257516      5.86e-07  
    5   -1027.8051257527      1.51e-07  
    6   -1027.8051257528      5.39e-08  
    7   -1027.8051257529      1.43e-08  
    8   -1027.8051257529      4.59e-09  Convergence criterion met
 ---------------------------------------
 SCF time:   CPU 3.78s  wall 3.00s 
 SCF   energy in the final basis set =    -1027.8051257529
 Total energy in the final basis set =    -1027.8051257529


 ------------------------------------------------------------------------------

   CCMAN2: suite of methods based on coupled cluster
           and equation of motion theories.

   Components:
   * libvmm-1.3-trunk
     by Evgeny Epifanovsky, Ilya Kaliman.
   * libtensor-2.5-trunk
     by Evgeny Epifanovsky, Michael Wormit, Dmitry Zuev, Sam Manzer, 
        Ilya Kaliman.
   * libcc-2.5-trunk
     by Evgeny Epifanovsky, Arik Landau, Tomasz Kus, Kirill Khistyaev, 
        Dmitry Zuev, Prashant Manohar, Xintian Feng, Anna Krylov, 
        Matthew Goldey, Alec White, Thomas Jagau, Kaushik Nanda, 
        Anastasia Gunina, Alexander Kunitsa, Joonho Lee.

   CCMAN original authors:
   Anna I. Krylov, C. David Sherrill, Steven R. Gwaltney,
   Edward F. C. Byrd (2000)
   Sergey V. Levchenko, Lyudmila V. Slipchenko, Tao Wang,
   Ana-Maria C. Cristian (2003)
   Piotr A. Pieniazek, C. Melania Oana, Evgeny Epifanovsky (2007)
   Prashant Manohar (2009)

 ------------------------------------------------------------------------------


 Allocating and initializing 3808MB of RAM...
 Calculation will run on 4 cores.


 Alpha MOs, Restricted
 -- Occupied --                  
-104.89 -104.89  -15.75  -15.74  -10.62  -10.62   -8.09   -8.09
  1 Ag    1 Bu    2 Ag    2 Bu    3 Bu    3 Ag    4 Ag    4 Bu                 
 -8.082  -8.082  -8.082  -8.082  -1.473  -1.189  -1.099  -0.863
  1 Au    1 Bg    5 Ag    5 Bu    6 Ag    6 Bu    7 Ag    7 Bu                 
 -0.702  -0.695  -0.651  -0.519  -0.501  -0.486  -0.459  -0.458
  8 Ag    8 Bu    2 Au    2 Bg    9 Ag    9 Bu   10 Ag    3 Au                 
 -- Virtual --                   
  0.046   0.057   0.088   0.101   0.108   0.109   0.116   0.137
 10 Bu    3 Bg   11 Ag   12 Ag   11 Bu    4 Au   12 Bu   13 Ag                 
  0.140   0.167   0.200   0.213   0.220   0.231   0.233   0.297
  4 Bg   13 Bu   14 Ag   14 Bu   15 Ag    5 Au    5 Bg   15 Bu                 
  0.319   0.324   0.365   0.533   0.564   0.577   0.583   0.585
 16 Ag   17 Ag   16 Bu   17 Bu   18 Bu    6 Au    6 Bg   18 Ag                 
  0.599   0.601   0.773   0.898   0.905   0.934   0.951   1.070
 19 Bu   19 Ag   20 Ag   21 Ag    7 Au    7 Bg   20 Bu   21 Bu                 
  1.076   1.084   1.103   1.109   1.130   1.166   1.179   1.202
 22 Bu   22 Ag    8 Au    8 Bg   23 Ag    9 Au    9 Bg   23 Bu                 
  1.225   1.253   1.355   1.430   1.433   1.502   1.878   1.999
 24 Bu   24 Ag   25 Ag   26 Ag   25 Bu   26 Bu   10 Au   27 Bu                 
  2.043   2.278   2.346   2.509   2.575   2.589   2.596   2.638
 10 Bg   27 Ag   11 Au   28 Bu   28 Ag   11 Bg   29 Bu   12 Au                 
  2.686   2.807   3.012   3.024   3.129   3.368   4.112   4.235
 29 Ag   30 Ag   12 Bg   30 Bu   31 Ag   31 Bu   13 Au   32 Bu                 
  4.328   4.385   4.536   5.215  10.257  10.395  26.592  26.622
 13 Bg   32 Ag   33 Ag   33 Bu   34 Ag   34 Bu   14 Au   35 Bu                 
 26.627  26.692  27.045  27.078  36.561  37.031 219.092 219.250
 14 Bg   35 Ag   36 Ag   36 Bu   37 Ag   37 Bu   38 Ag   38 Bu                 

 Beta MOs, Restricted
 -- Occupied --                  
-104.89 -104.89  -15.75  -15.74  -10.62  -10.62   -8.09   -8.09
  1 Ag    1 Bu    2 Ag    2 Bu    3 Bu    3 Ag    4 Ag    4 Bu                 
 -8.082  -8.082  -8.082  -8.082  -1.473  -1.189  -1.099  -0.863
  1 Au    1 Bg    5 Ag    5 Bu    6 Ag    6 Bu    7 Ag    7 Bu                 
 -0.702  -0.695  -0.651  -0.519  -0.501  -0.486  -0.459  -0.458
  8 Ag    8 Bu    2 Au    2 Bg    9 Ag    9 Bu   10 Ag    3 Au                 
 -- Virtual --                   
  0.046   0.057   0.088   0.101   0.108   0.109   0.116   0.137
 10 Bu    3 Bg   11 Ag   12 Ag   11 Bu    4 Au   12 Bu   13 Ag                 
  0.140   0.167   0.200   0.213   0.220   0.231   0.233   0.297
  4 Bg   13 Bu   14 Ag   14 Bu   15 Ag    5 Au    5 Bg   15 Bu                 
  0.319   0.324   0.365   0.533   0.564   0.577   0.583   0.585
 16 Ag   17 Ag   16 Bu   17 Bu   18 Bu    6 Au    6 Bg   18 Ag                 
  0.599   0.601   0.773   0.898   0.905   0.934   0.951   1.070
 19 Bu   19 Ag   20 Ag   21 Ag    7 Au    7 Bg   20 Bu   21 Bu                 
  1.076   1.084   1.103   1.109   1.130   1.166   1.179   1.202
 22 Bu   22 Ag    8 Au    8 Bg   23 Ag    9 Au    9 Bg   23 Bu                 
  1.225   1.253   1.355   1.430   1.433   1.502   1.878   1.999
 24 Bu   24 Ag   25 Ag   26 Ag   25 Bu   26 Bu   10 Au   27 Bu                 
  2.043   2.278   2.346   2.509   2.575   2.589   2.596   2.638
 10 Bg   27 Ag   11 Au   28 Bu   28 Ag   11 Bg   29 Bu   12 Au                 
  2.686   2.807   3.012   3.024   3.129   3.368   4.112   4.235
 29 Ag   30 Ag   12 Bg   30 Bu   31 Ag   31 Bu   13 Au   32 Bu                 
  4.328   4.385   4.536   5.215  10.257  10.395  26.592  26.622
 13 Bg   32 Ag   33 Ag   33 Bu   34 Ag   34 Bu   14 Au   35 Bu                 
 26.627  26.692  27.045  27.078  36.561  37.031 219.092 219.250
 14 Bg   35 Ag   36 Ag   36 Bu   37 Ag   37 Bu   38 Ag   38 Bu                 

 Occupation and symmetry of molecular orbitals

 Point group: C2h (4 irreducible representations).

                           Ag   Bg   Au   Bu    All 
 ----------------------------------------------------
 All molecular orbitals:
  - Alpha                  38   14   14   38    104 
  - Beta                   38   14   14   38    104 
 ----------------------------------------------------
 Alpha orbitals:
  - Frozen occupied        5    1    1    5     12  
  - Active occupied        5    1    2    4     12  
  - Active virtual         28   12   11   29    80  
  - Frozen virtual         0    0    0    0     0   
 ----------------------------------------------------
 Beta orbitals:
  - Frozen occupied        5    1    1    5     12  
  - Active occupied        5    1    2    4     12  
  - Active virtual         28   12   11   29    80  
  - Frozen virtual         0    0    0    0     0   
 ----------------------------------------------------

 Import integrals:   CPU 0.00 s  wall 0.00 s

 Import integrals:   CPU 17.27 s  wall 59.06 s

 MP2 amplitudes:   CPU 0.48 s  wall 0.66 s

Running a double precision version
           CCSD T amplitudes will be solved using DIIS.

           Start     Size      MaxIter   EConv     TConv     
           3         7         100       1.00e-07  1.00e-05  
 ------------------------------------------------------------------------------
           Energy (a.u.)   Ediff      Tdiff       Comment
 ------------------------------------------------------------------------------
         -1028.43509349                           
     1   -1028.43452492   5.69e-04   7.73e-01     
     2   -1028.45736811   2.28e-02   1.03e-01     
     3   -1028.45708483   2.83e-04   4.26e-02     
     4   -1028.45953557   2.45e-03   1.31e-02     Switched to DIIS steps.
     5   -1028.46038941   8.54e-04   1.14e-02     
     6   -1028.46044330   5.39e-05   2.28e-03     
     7   -1028.46044961   6.31e-06   1.15e-03     
     8   -1028.46045246   2.84e-06   3.14e-04     
     9   -1028.46045479   2.34e-06   2.02e-04     
    10   -1028.46045496   1.71e-07   5.94e-05     
    11   -1028.46045481   1.55e-07   2.44e-05     
    12   -1028.46045478   2.57e-08   1.03e-05     
    13   -1028.46045476   2.54e-08   2.78e-06     
 ------------------------------------------------------------------------------
         -1028.46045476                           CCSD T converged.

End of double precision
 SCF energy                 = -1027.80512575
 MP2 energy                 = -1028.43509349
 CCSD correlation energy     =    -0.65532900
 CCSD total energy           = -1028.46045476

 CCSD  T1^2 = 0.0104  T2^2 = 0.2571  Leading amplitudes:

 Amplitude    Orbitals with energies
  0.0339       2 (Bg) A                  ->    3 (Bg) A                   
              -0.5186                          0.0574                     
  0.0339       2 (Bg) B                  ->    3 (Bg) B                   
              -0.5186                          0.0574                     
 -0.0183       10 (Ag) A                 ->    14 (Ag) A                  
              -0.4589                          0.2005                     
 -0.0183       10 (Ag) B                 ->    14 (Ag) B                  
              -0.4589                          0.2005                     

 Amplitude    Orbitals with energies
 -0.0823       2 (Au) A      2 (Au) B    ->    3 (Bg) A      3 (Bg) B     
              -0.6514       -0.6514            0.0574        0.0574       
  0.0823       2 (Au) A      2 (Au) B    ->    3 (Bg) B      3 (Bg) A     
              -0.6514       -0.6514            0.0574        0.0574       
  0.0823       2 (Au) B      2 (Au) A    ->    3 (Bg) A      3 (Bg) B     
              -0.6514       -0.6514            0.0574        0.0574       
 -0.0823       2 (Au) B      2 (Au) A    ->    3 (Bg) B      3 (Bg) A     
              -0.6514       -0.6514            0.0574        0.0574       

 Computing CCSD intemediates for later calculations in double precision
 Finished.

Running a double precision version
           CCSD Lambda amplitudes will be solved using DIIS.
           Start     Size      MaxIter   EConv     LConv     
           3         7         100       1.00e-07  1.00e-05  
 ------------------------------------------------------------------------------
            Enorm      Ldiff       Comment
 ------------------------------------------------------------------------------
     1     5.02e-02   3.95e-02     
     2     1.18e-02   3.78e-03     
     3     4.77e-03   1.79e-03     
     4     2.82e-03   8.47e-04     Switched to DIIS steps.
     5     1.01e-03   5.17e-04     
     6     5.07e-04   1.74e-04     
     7     1.65e-04   4.49e-05     
     8     6.05e-05   5.10e-06     
     9     1.88e-05   4.46e-06     
    10     7.04e-06   1.26e-06     
    11     2.86e-06   3.64e-07     
    12     1.12e-06   5.74e-08     
    13     5.02e-07   8.01e-08     
    14     2.32e-07   1.18e-08     
    15     1.28e-07   1.58e-08     
    16     5.50e-08   3.70e-09     
 ------------------------------------------------------------------------------
                                   CCSD Lambda converged.

 Computing density matrices in double precision...
           Orbital response amplitudes will be solved using DIIS.
           Start     Size      MaxIter   EConv     LConv     
           3         7         100       1.00e-06  1.00e-06  
 ------------------------------------------------------------------------------
            Enorm      Ldiff       Comment
 ------------------------------------------------------------------------------
     1     7.63e-02   5.78e-03     
     2     5.95e-02   1.19e-02     
     3     6.53e-02   1.66e-02     
     4     5.02e-03   2.62e-02     Switched to DIIS steps.
     5     4.10e-04   1.86e-04     
     6     1.60e-04   4.00e-05     
     7     3.80e-05   3.12e-05     
     8     8.94e-06   6.71e-06     
     9     1.26e-06   1.39e-06     
    10     3.80e-07   2.62e-08     
 ------------------------------------------------------------------------------
                                   Orbital response converged.

 Computing density matrices... Done.
 CCSD calculation:   CPU 84.07 s  wall 27.88 s

Current path: /canmo/ccsd/grad/
/g1_bb_aa
/g1_bb_bb
/g1_o1o1
/g1_o1o2
/g1_o1v1
/g1_o2v1
/g1_v1v1
/g1p_bb_aa
/g1p_bb_bb
/g1s_bb_aa
/g1s_bb_bb
/g2_o1o1o1o1
/g2_o1o1o1v1
/g2_o1o1v1v1
/g2_o1v1o1v1
/g2_o1v1v1v1
/g2_v1v1v1v1
/w_bb_aa
/w_bb_bb
 Transferring MO TPDM to AO TPDM
 Transferring g2_o1o1o1o1
 Transferring g2_o1o1o1v1
 Transferring g2_o1o1v1v1
 Transferring g2_o1v1o1v1
 Transferring g2_o1v1v1v1
 Transferring g2_v1v1v1v1
 Adding separable TPDM
 Computing TPDM gradient
 --------------------------------------------------------
 2e gradient
  Atom          X               Y               Z
 --------------------------------------------------------
    1        -19.399190        2.188694        0.000000  
    2         -3.695590      -15.980021       -0.000000  
    3          3.695590       15.980021        0.000000  
    4         19.399190       -2.188694       -0.000000  
 --------------------------------------------------------
 --------------------------------------------------------
 Final gradient
  Atom          X               Y               Z
 --------------------------------------------------------
    1        -19.399190        2.188694        0.000000  
    2         -3.695590      -15.980021       -0.000000  
    3          3.695590       15.980021        0.000000  
    4         19.399190       -2.188694       -0.000000  
 --------------------------------------------------------
 Analytic gradient from two-electron contribution:   CPU 332.59 s  wall 227.97 s

 Total ccman2 time:   CPU 438.04 s  wall 329.96 s


 --------------------------------------------------------------
             Orbital Energies (a.u.) and Symmetries
 --------------------------------------------------------------

 Alpha MOs, Restricted
 -- Occupied --                  
-104.89  -15.75  -10.62   -8.09   -8.08   -8.08   -8.08 -104.89
  1 Ag    2 Ag    3 Ag    4 Ag    5 Ag    1 Bg    1 Au    1 Bu                 
-15.745 -10.617  -8.086  -8.082  -1.473  -1.099  -0.702  -0.501
  2 Bu    3 Bu    4 Bu    5 Bu    6 Ag    7 Ag    8 Ag    9 Ag                 
 -0.459  -0.519  -0.651  -0.458  -1.189  -0.863  -0.695  -0.486
 10 Ag    2 Bg    2 Au    3 Au    6 Bu    7 Bu    8 Bu    9 Bu                 
 -- Virtual --                   
  0.088   0.101   0.137   0.200   0.220   0.319   0.324   0.585
 11 Ag   12 Ag   13 Ag   14 Ag   15 Ag   16 Ag   17 Ag   18 Ag                 
  0.601   0.773   0.898   1.084   1.130   1.253   1.355   1.430
 19 Ag   20 Ag   21 Ag   22 Ag   23 Ag   24 Ag   25 Ag   26 Ag                 
  2.278   2.575   2.686   2.807   3.129   4.385   4.536  10.257
 27 Ag   28 Ag   29 Ag   30 Ag   31 Ag   32 Ag   33 Ag   34 Ag                 
 26.692  27.045  36.561 219.092   0.057   0.140   0.233   0.583
 35 Ag   36 Ag   37 Ag   38 Ag    3 Bg    4 Bg    5 Bg    6 Bg                 
  0.934   1.109   1.179   2.043   2.589   3.012   4.328  26.627
  7 Bg    8 Bg    9 Bg   10 Bg   11 Bg   12 Bg   13 Bg   14 Bg                 
  0.109   0.231   0.577   0.905   1.103   1.166   1.878   2.346
  4 Au    5 Au    6 Au    7 Au    8 Au    9 Au   10 Au   11 Au                 
  2.638   4.112  26.592   0.046   0.108   0.116   0.167   0.213
 12 Au   13 Au   14 Au   10 Bu   11 Bu   12 Bu   13 Bu   14 Bu                 
  0.297   0.365   0.533   0.564   0.599   0.951   1.070   1.076
 15 Bu   16 Bu   17 Bu   18 Bu   19 Bu   20 Bu   21 Bu   22 Bu                 
  1.202   1.225   1.433   1.502   1.999   2.509   2.596   3.024
 23 Bu   24 Bu   25 Bu   26 Bu   27 Bu   28 Bu   29 Bu   30 Bu                 
  3.368   4.235   5.215  10.395  26.622  27.078  37.031 219.250
 31 Bu   32 Bu   33 Bu   34 Bu   35 Bu   36 Bu   37 Bu   38 Bu                 

 Beta MOs, Restricted
 -- Occupied --                  
-104.89  -15.75  -10.62   -8.09   -8.08   -8.08   -8.08 -104.89
  1 Ag    2 Ag    3 Ag    4 Ag    5 Ag    1 Bg    1 Au    1 Bu                 
-15.745 -10.617  -8.086  -8.082  -1.473  -1.099  -0.702  -0.501
  2 Bu    3 Bu    4 Bu    5 Bu    6 Ag    7 Ag    8 Ag    9 Ag                 
 -0.459  -0.519  -0.651  -0.458  -1.189  -0.863  -0.695  -0.486
 10 Ag    2 Bg    2 Au    3 Au    6 Bu    7 Bu    8 Bu    9 Bu                 
 -- Virtual --                   
  0.088   0.101   0.137   0.200   0.220   0.319   0.324   0.585
 11 Ag   12 Ag   13 Ag   14 Ag   15 Ag   16 Ag   17 Ag   18 Ag                 
  0.601   0.773   0.898   1.084   1.130   1.253   1.355   1.430
 19 Ag   20 Ag   21 Ag   22 Ag   23 Ag   24 Ag   25 Ag   26 Ag                 
  2.278   2.575   2.686   2.807   3.129   4.385   4.536  10.257
 27 Ag   28 Ag   29 Ag   30 Ag   31 Ag   32 Ag   33 Ag   34 Ag                 
 26.692  27.045  36.561 219.092   0.057   0.140   0.233   0.583
 35 Ag   36 Ag   37 Ag   38 Ag    3 Bg    4 Bg    5 Bg    6 Bg                 
  0.934   1.109   1.179   2.043   2.589   3.012   4.328  26.627
  7 Bg    8 Bg    9 Bg   10 Bg   11 Bg   12 Bg   13 Bg   14 Bg                 
  0.109   0.231   0.577   0.905   1.103   1.166   1.878   2.346
  4 Au    5 Au    6 Au    7 Au    8 Au    9 Au   10 Au   11 Au                 
  2.638   4.112  26.592   0.046   0.108   0.116   0.167   0.213
 12 Au   13 Au   14 Au   10 Bu   11 Bu   12 Bu   13 Bu   14 Bu                 
  0.297   0.365   0.533   0.564   0.599   0.951   1.070   1.076
 15 Bu   16 Bu   17 Bu   18 Bu   19 Bu   20 Bu   21 Bu   22 Bu                 
  1.202   1.225   1.433   1.502   1.999   2.509   2.596   3.024
 23 Bu   24 Bu   25 Bu   26 Bu   27 Bu   28 Bu   29 Bu   30 Bu                 
  3.368   4.235   5.215  10.395  26.622  27.078  37.031 219.250
 31 Bu   32 Bu   33 Bu   34 Bu   35 Bu   36 Bu   37 Bu   38 Bu                 
 --------------------------------------------------------------

          Ground-State Mulliken Net Atomic Charges

     Atom                 Charge (a.u.)
  ----------------------------------------
      1 Cl                   -0.037274
      2 N                     0.037274
      3 N                     0.037274
      4 Cl                   -0.037274
  ----------------------------------------
  Sum of atomic charges =     0.000000

 -----------------------------------------------------------------
                    Cartesian Multipole Moments
 -----------------------------------------------------------------
    Charge (ESU x 10^10)
                -0.0000
    Dipole Moment (Debye)
         X       0.0000      Y      -0.0000      Z      -0.0000
       Tot       0.0000
    Quadrupole Moments (Debye-Ang)
        XX     -33.7532     XY      -0.8187     YY     -38.5465
        XZ      -0.0000     YZ       0.0000     ZZ     -36.0272
    Octopole Moments (Debye-Ang^2)
       XXX      -0.0000    XXY      -0.0000    XYY      -0.0000
       YYY       0.0000    XXZ      -0.0000    XYZ      -0.0000
       YYZ      -0.0000    XZZ      -0.0000    YZZ       0.0000
       ZZZ      -0.0000
    Hexadecapole Moments (Debye-Ang^3)
      XXXX    -616.3228   XXXY     -13.9510   XXYY    -125.1413
      XYYY      -0.9488   YYYY     -61.4328   XXXZ      -0.0000
      XXYZ       0.0000   XYYZ      -0.0000   YYYZ      -0.0000
      XXZZ    -123.2769   XYZZ      -0.1003   YYZZ     -16.2764
      XZZZ       0.0000   YZZZ      -0.0000   ZZZZ     -39.1079
 -----------------------------------------------------------------
 DrvMan completing analytic gradient of the correlated energy
 Correlated dipole moment
            1
    1   0.0000000
    2  -0.0000000
    3  -0.0000000
 Energy read as -1028.460454758
 Full Analytical Gradient: (in a.u., or Hartree/Bohr)
             1             2             3             4
    1    0.00002193   -0.00003995    0.00003995   -0.00002193
    2   -0.00002193    0.00006319   -0.00006319    0.00002193
    3   -0.00000000    0.00000000   -0.00000000    0.00000000
 Gradient time:  CPU 0.27 s  wall 1.76 s
 Geometry Optimization Parameters
   NAtoms,    NIC,     NZ,  NCons,   NDum,   NFix, NCnnct, MaxDiis
        4      14       4       0       0       0       0       0

 Cartesian Hessian Update
 Hessian Updated using BFGS Update


** GEOMETRY OPTIMIZATION IN DELOCALIZED INTERNAL COORDINATES **
   Searching for a Minimum

   Optimization Cycle:   5

                       Coordinates (Angstroms)
     ATOM                X               Y               Z
      1  Cl        2.0484855504   -0.0318432184    0.0000000000
      2  N         0.3630796935    0.4917081082    0.0000000000
      3  N        -0.3630796935   -0.4917081082    0.0000000000
      4  Cl       -2.0484855504    0.0318432184    0.0000000000
   Point Group: c2h   Number of degrees of freedom:     3


   Energy is  -1028.460454758

 Hessian Updated using BFGS Update

  3 Hessian modes will be used to form the next step
  Hessian Eigenvalues:
     0.131235    0.327665    0.767699

 Minimum Search - Taking Simple RFO Step
 Searching for Lamda that Minimizes Along All modes
 Value Taken    Lamda =   0.00000000
 Step Taken.  Stepsize is  0.000424

                             Maximum     Tolerance    Cnvgd?
         Gradient           0.000060      0.000300     YES
         Displacement       0.000361      0.001200     YES
         Energy change     -0.000001      0.000001     YES


                       Distance Matrix (Angstroms)
             Cl(  1)   N (  2)   N (  3)
   N (  2)  1.764851
   N (  3)  2.455020  1.222463
   Cl(  4)  4.097466  2.455020  1.764851

 Final energy is   -1028.4604547578408     


 ******************************
 **  OPTIMIZATION CONVERGED  **
 ******************************

                       Coordinates (Angstroms)
     ATOM                X               Y               Z
      1  Cl        2.0484855504   -0.0318432184    0.0000000000
      2  N         0.3630796935    0.4917081082    0.0000000000
      3  N        -0.3630796935   -0.4917081082    0.0000000000
      4  Cl       -2.0484855504    0.0318432184    0.0000000000

Z-matrix Print:
$molecule
0 1
Cl
N  1 1.764851
N  2 1.222463 1 109.185556
Cl 3 1.764851 2 109.185556 1 -180.000000 0
$end


 --------------------------------------------------------------
             Orbital Energies (a.u.) and Symmetries
 --------------------------------------------------------------

 Alpha MOs, Restricted
 -- Occupied --                  
-104.89  -15.75  -10.62   -8.09   -8.08   -8.08   -8.08 -104.89
  1 Ag    2 Ag    3 Ag    4 Ag    5 Ag    1 Bg    1 Au    1 Bu                 
-15.745 -10.617  -8.086  -8.082  -1.473  -1.099  -0.702  -0.501
  2 Bu    3 Bu    4 Bu    5 Bu    6 Ag    7 Ag    8 Ag    9 Ag                 
 -0.459  -0.519  -0.651  -0.458  -1.189  -0.863  -0.695  -0.486
 10 Ag    2 Bg    2 Au    3 Au    6 Bu    7 Bu    8 Bu    9 Bu                 
 -- Virtual --                   
  0.088   0.101   0.137   0.200   0.220   0.319   0.324   0.585
 11 Ag   12 Ag   13 Ag   14 Ag   15 Ag   16 Ag   17 Ag   18 Ag                 
  0.601   0.773   0.898   1.084   1.130   1.253   1.355   1.430
 19 Ag   20 Ag   21 Ag   22 Ag   23 Ag   24 Ag   25 Ag   26 Ag                 
  2.278   2.575   2.686   2.807   3.129   4.385   4.536  10.257
 27 Ag   28 Ag   29 Ag   30 Ag   31 Ag   32 Ag   33 Ag   34 Ag                 
 26.692  27.045  36.561 219.092   0.057   0.140   0.233   0.583
 35 Ag   36 Ag   37 Ag   38 Ag    3 Bg    4 Bg    5 Bg    6 Bg                 
  0.934   1.109   1.179   2.043   2.589   3.012   4.328  26.627
  7 Bg    8 Bg    9 Bg   10 Bg   11 Bg   12 Bg   13 Bg   14 Bg                 
  0.109   0.231   0.577   0.905   1.103   1.166   1.878   2.346
  4 Au    5 Au    6 Au    7 Au    8 Au    9 Au   10 Au   11 Au                 
  2.638   4.112  26.592   0.046   0.108   0.116   0.167   0.213
 12 Au   13 Au   14 Au   10 Bu   11 Bu   12 Bu   13 Bu   14 Bu                 
  0.297   0.365   0.533   0.564   0.599   0.951   1.070   1.076
 15 Bu   16 Bu   17 Bu   18 Bu   19 Bu   20 Bu   21 Bu   22 Bu                 
  1.202   1.225   1.433   1.502   1.999   2.509   2.596   3.024
 23 Bu   24 Bu   25 Bu   26 Bu   27 Bu   28 Bu   29 Bu   30 Bu                 
  3.368   4.235   5.215  10.395  26.622  27.078  37.031 219.250
 31 Bu   32 Bu   33 Bu   34 Bu   35 Bu   36 Bu   37 Bu   38 Bu                 

 Beta MOs, Restricted
 -- Occupied --                  
-104.89  -15.75  -10.62   -8.09   -8.08   -8.08   -8.08 -104.89
  1 Ag    2 Ag    3 Ag    4 Ag    5 Ag    1 Bg    1 Au    1 Bu                 
-15.745 -10.617  -8.086  -8.082  -1.473  -1.099  -0.702  -0.501
  2 Bu    3 Bu    4 Bu    5 Bu    6 Ag    7 Ag    8 Ag    9 Ag                 
 -0.459  -0.519  -0.651  -0.458  -1.189  -0.863  -0.695  -0.486
 10 Ag    2 Bg    2 Au    3 Au    6 Bu    7 Bu    8 Bu    9 Bu                 
 -- Virtual --                   
  0.088   0.101   0.137   0.200   0.220   0.319   0.324   0.585
 11 Ag   12 Ag   13 Ag   14 Ag   15 Ag   16 Ag   17 Ag   18 Ag                 
  0.601   0.773   0.898   1.084   1.130   1.253   1.355   1.430
 19 Ag   20 Ag   21 Ag   22 Ag   23 Ag   24 Ag   25 Ag   26 Ag                 
  2.278   2.575   2.686   2.807   3.129   4.385   4.536  10.257
 27 Ag   28 Ag   29 Ag   30 Ag   31 Ag   32 Ag   33 Ag   34 Ag                 
 26.692  27.045  36.561 219.092   0.057   0.140   0.233   0.583
 35 Ag   36 Ag   37 Ag   38 Ag    3 Bg    4 Bg    5 Bg    6 Bg                 
  0.934   1.109   1.179   2.043   2.589   3.012   4.328  26.627
  7 Bg    8 Bg    9 Bg   10 Bg   11 Bg   12 Bg   13 Bg   14 Bg                 
  0.109   0.231   0.577   0.905   1.103   1.166   1.878   2.346
  4 Au    5 Au    6 Au    7 Au    8 Au    9 Au   10 Au   11 Au                 
  2.638   4.112  26.592   0.046   0.108   0.116   0.167   0.213
 12 Au   13 Au   14 Au   10 Bu   11 Bu   12 Bu   13 Bu   14 Bu                 
  0.297   0.365   0.533   0.564   0.599   0.951   1.070   1.076
 15 Bu   16 Bu   17 Bu   18 Bu   19 Bu   20 Bu   21 Bu   22 Bu                 
  1.202   1.225   1.433   1.502   1.999   2.509   2.596   3.024
 23 Bu   24 Bu   25 Bu   26 Bu   27 Bu   28 Bu   29 Bu   30 Bu                 
  3.368   4.235   5.215  10.395  26.622  27.078  37.031 219.250
 31 Bu   32 Bu   33 Bu   34 Bu   35 Bu   36 Bu   37 Bu   38 Bu                 
 --------------------------------------------------------------

          Ground-State Mulliken Net Atomic Charges

     Atom                 Charge (a.u.)
  ----------------------------------------
      1 Cl                   -0.037274
      2 N                     0.037274
      3 N                     0.037274
      4 Cl                   -0.037274
  ----------------------------------------
  Sum of atomic charges =     0.000000

 -----------------------------------------------------------------
                    Cartesian Multipole Moments
 -----------------------------------------------------------------
    Charge (ESU x 10^10)
                -0.0000
    Dipole Moment (Debye)
         X       0.0000      Y      -0.0000      Z      -0.0000
       Tot       0.0000
    Quadrupole Moments (Debye-Ang)
        XX     -33.7532     XY      -0.8187     YY     -38.5465
        XZ      -0.0000     YZ       0.0000     ZZ     -36.0272
    Octopole Moments (Debye-Ang^2)
       XXX      -0.0000    XXY      -0.0000    XYY      -0.0000
       YYY       0.0000    XXZ      -0.0000    XYZ      -0.0000
       YYZ      -0.0000    XZZ      -0.0000    YZZ       0.0000
       ZZZ      -0.0000
    Hexadecapole Moments (Debye-Ang^3)
      XXXX    -616.3228   XXXY     -13.9510   XXYY    -125.1413
      XYYY      -0.9488   YYYY     -61.4328   XXXZ      -0.0000
      XXYZ       0.0000   XYYZ      -0.0000   YYYZ      -0.0000
      XXZZ    -123.2769   XYZZ      -0.1003   YYZZ     -16.2764
      XZZZ       0.0000   YZZZ      -0.0000   ZZZZ     -39.1079
 -----------------------------------------------------------------
Archival summary:
1\1\TWL02\OPT\ProcedureUnspecified\BasisUnspecified\l22\taweetha\FriNov221:37:582018FriNov221:37:582018\0\\#,OPT,ProcedureUnspecified,BasisUnspecified,\\0,1\Cl\N,1,1.76485\N,2,1.22246,1,109.186\Cl,3,1.76485,2,109.186,1,-180,0\\HF=-1027.80513\\@

 Total job time:  1556.50s(wall), 2216.87s(cpu) 
 Fri Nov  2 21:37:58 2018

        *************************************************************
        *                                                           *
        *  Thank you very much for using Q-Chem.  Have a nice day.  *
        *                                                           *
        *************************************************************
