# Supplementary material for: Geometric and energetic data from ab initio calculations of haloethene, haloimine, halomethylenephosphine, haloiminophosphine, halodiazene, halodiphosphene and halocyclopropane
Source: Data Brief. 2019 Nov 2;27:104738. doi: 10.1016/j.dib.2019.104738 (PMC6861602; doi:10.1016/j.dib.2019.104738)
Supplement: Multimedia component 6 [file mmc6.zip › NN/CCSD/ClENNEI.out]

Q-Chem Developer Version!
                  Welcome to Q-Chem
     A Quantum Leap Into The Future Of Chemistry


 Q-Chem 5.1, Q-Chem, Inc., Pleasanton, CA (2018)

 Yihan Shao,  Zhengting Gan,  E. Epifanovsky,  A. T. B. Gilbert,  M. Wormit,  
 J. Kussmann,  A. W. Lange,  A. Behn,  Jia Deng,  Xintian Feng,  D. Ghosh,  
 M. Goldey,  P. R. Horn,  L. D. Jacobson,  I. Kaliman,  T. Kus,  A. Landau,  
 Jie Liu,  E. I. Proynov,  R. M. Richard,  R. P. Steele,  E. J. Sundstrom,  
 H. L. Woodcock III,  P. M. Zimmerman,  D. Zuev,  B. Albrecht,  E. Alguire,  
 S. A. Baeppler,  D. Barton,  Z. Benda,  Y. A. Bernard,  E. J. Berquist,  
 K. B. Bravaya,  H. Burton,  D. Casanova,  Chun-Min Chang,  Yunqing Chen,  
 A. Chien,  K. D. Closser,  M. P. Coons,  S. Coriani,  S. Dasgupta,  
 A. L. Dempwolff,  M. Diedenhofen,  Hainam Do,  R. G. Edgar,  Po-Tung Fang,  
 S. Faraji,  S. Fatehi,  Qingguo Feng,  K. D. Fenk,  J. Fosso-Tande,  
 Qinghui Ge,  A. Ghysels,  G. Gidofalvi,  J. Gomes,  J. Gonthier,  A. Gunina,  
 D. Hait,  M. W. D. Hanson-Heine,  P. H. P. Harbach,  A. W. Hauser,  
 J. E. Herr,  E. G. Hohenstein,  Z. C. Holden,  Kerwin Hui,  B. C. Huynh,  
 T.-C. Jagau,  Hyunjun Ji,  B. Kaduk,  K. Khistyaev,  Jaehoon Kim,  
 P. Klunzinger,  K. Koh,  D. Kosenkov,  L. Koulias,  T. Kowalczyk,  
 C. M. Krauter,  A. Kunitsa,  Ka Un Lao,  A. Laurent,  K. V. Lawler,  
 Joonho Lee,  D. Lefrancois,  S. Lehtola,  D. S. Levine,  Yi-Pei Li,  
 You-Sheng Lin,  Fenglai Liu,  E. Livshits,  A. Luenser,  P. Manohar,  
 E. Mansoor,  S. F. Manzer,  Shan-Ping Mao,  Yuezhi Mao,  N. Mardirossian,  
 A. V. Marenich,  T. Markovich,  L. A. Martinez-Martinez,  S. A. Maurer,  
 N. J. Mayhall,  S. C. McKenzie,  J.-M. Mewes,  A. F. Morrison,  
 J. W. Mullinax,  K. Nanda,  T. S. Nguyen-Beck,  R. Olivares-Amaya,  
 J. A. Parkhill,  T. M. Perrine,  F. Plasser,  P. Pokhilko,  S. Prager,  
 A. Prociuk,  E. Ramos,  D. R. Rehn,  F. Rob,  M. Schneider,  N. Sergueev,  
 S. M. Sharada,  S. Sharma,  D. W. Small,  T. Stauch,  T. Stein,  
 Yu-Chuan Su,  A. J. W. Thom,  A. Tkatchenko,  T. Tsuchimochi,  N. M. Tubman,  
 L. Vogt,  M. L. Vidal,  O. Vydrov,  M. A. Watson,  J. Wenzel,  
 M. de Wergifosse,  T. A. Wesolowski,  A. White,  J. Witte,  A. Yamada,  
 Jun Yang,  K. Yao,  S. Yeganeh,  S. R. Yost,  Zhi-Qiang You,  A. Zech,  
 Igor Ying Zhang,  Xing Zhang,  Yan Zhao,  Ying Zhu,  B. R. Brooks,  
 G. K. L. Chan,  C. J. Cramer,  M. S. Gordon,  W. J. Hehre,  A. Klamt,  
 M. W. Schmidt,  C. D. Sherrill,  D. G. Truhlar,  A. Aspuru-Guzik,  R. Baer,  
 A. T. Bell,  N. A. Besley,  Jeng-Da Chai,  A. E. DePrince, III,  
 R. A. DiStasio Jr.,  A. Dreuw,  B. D. Dunietz,  T. R. Furlani,  
 Chao-Ping Hsu,  Yousung Jung,  Jing Kong,  D. S. Lambrecht,  WanZhen Liang,  
 C. Ochsenfeld,  V. A. Rassolov,  L. V. Slipchenko,  J. E. Subotnik,  
 T. Van Voorhis,  J. M. Herbert,  A. I. Krylov,  P. M. W. Gill,  M. Head-Gordon

 Contributors to earlier versions of Q-Chem not listed above: 
 R. D. Adamson,  B. Austin,  J. Baker,  G. J. O. Beran,  K. Brandhorst,  
 S. T. Brown,  E. F. C. Byrd,  A. K. Chakraborty,  C.-L. Cheng,  
 Siu Hung Chien,  D. M. Chipman,  D. L. Crittenden,  H. Dachsel,  
 R. J. Doerksen,  A. D. Dutoi,  L. Fusti-Molnar,  W. A. Goddard III,  
 A. Golubeva-Zadorozhnaya,  S. R. Gwaltney,  G. Hawkins,  A. Heyden,  
 S. Hirata,  G. Kedziora,  F. J. Keil,  C. Kelley,  Jihan Kim,  R. A. King,  
 R. Z. Khaliullin,  P. P. Korambath,  W. Kurlancheek,  A. M. Lee,  M. S. Lee,  
 S. V. Levchenko,  Ching Yeh Lin,  D. Liotard,  R. C. Lochan,  I. Lotan,  
 P. E. Maslen,  N. Nair,  D. P. O'Neill,  D. Neuhauser,  E. Neuscamman,  
 C. M. Oana,  R. Olson,  B. Peters,  R. Peverati,  P. A. Pieniazek,  
 Y. M. Rhee,  J. Ritchie,  M. A. Rohrdanz,  E. Rosta,  N. J. Russ,  
 H. F. Schaefer III,  N. E. Schultz,  N. Shenvi,  A. C. Simmonett,  A. Sodt,  
 D. Stuck,  K. S. Thanthiriwatte,  V. Vanovschi,  Tao Wang,  A. Warshel,  
 C. F. Williams,  Q. Wu,  X. Xu,  W. Zhang

 Please cite Q-Chem as follows:
 Y. Shao et al., Mol. Phys. 113, 184-215 (2015)
 DOI: 10.1080/00268976.2014.952696

 Q-Chem 5.1.1 for Intel X86 EM64T Linux

 Parts of Q-Chem use Armadillo 8.300.2 (Tropical Shenanigans).
 http://arma.sourceforge.net/

 Q-Chem begins on Fri Nov  2 22:34:43 2018  

Host: 
0

     Scratch files written to /scratch/taweetham/qchem36048//
Input Ideriv = 1
Curr. Ideriv = -1
Max.  Ideriv = 1

Checking the input file for inconsistencies... 	...done.

--------------------------------------------------------------
User input:
--------------------------------------------------------------
../CCSD/Cl=I_t.inp
$molecule
0 1
I 
N  1 2.242738
N  2 1.172787 1 111.481216
Cl 3 1.946959 2 109.001646 1 -180.000000 0
$end

$rem
   JOB_TYPE	OPTIMIZATION
   BASIS	6-311++G**
   METHOD	ccsd
   MEM_TOTAL	4000
   N_FROZEN_CORE      FC
$end


--------------------------------------------------------------
 ----------------------------------------------------------------
             Standard Nuclear Orientation (Angstroms)
    I     Atom           X                Y                Z
 ----------------------------------------------------------------
    1      I       1.3759536180    -0.0090561168     0.0000000000
    2      N      -0.8115120441     0.4857849830    -0.0000000000
    3      N      -1.4711888984    -0.4838828959     0.0000000000
    4      Cl     -3.3498020680     0.0274505637    -0.0000000000
 ----------------------------------------------------------------
 Molecular Point Group                 Cs    NOp =  2
 Largest Abelian Subgroup              Cs    NOp =  2
 Nuclear Repulsion Energy =   335.3094357424 hartrees
 There are       42 alpha and       42 beta electrons
 Requested basis set is 6-311++G(d,p)
 There are 49 shells and 136 basis functions
 Total memory of 4000MB is distributed as follows: 
   QALLOC including MEM_STATIC uses 192MB
   MEM_STATIC is set to 192MB
   CCMAN JOB total memory use is  3808MB
 Warning: actual memory use might exceed 4000MB

 Total QAlloc Memory Limit    192 MB
 Mega-Array Size       188 MB
 MEM_STATIC part       192 MB
 A cutoff of  1.0D-14 yielded   1005 shell pairs
 There are      8340 function pairs (      9362 Cartesian)

 -------------------------------------------------------
 OpenMP Integral Computing Module                       
 Release: version 1.0, May 2013, Q-Chem Inc. Pittsburgh 
 -------------------------------------------------------
 Integral Job Info:
 Integral job number is                      11
 Integral operator is                         1
 short-range coefficients                     0
 long-range coefficients              100000000
 Omega coefficients                           0
 if combine SR and LR in K                    0
 Integral screening is                        0
 Integral computing path is                   2
 max size of driver memory is            800000
 size of driver memory is                593474
 size of scratch memory is             11933652
 max col of scratch BK array               1296
 max len of scratch array in speh3          155
 max len of scratch index in speh4           18
 max int batch size is                      520
 min int batch size is                       52
 fixed nKL is                                52
 max L of basis functions is                  2
 order of int derivative is                   0
 number of shells is                         49
 number of basis is                         144
 number of cartesian basis is               144
 number of contracted shell pairs          1005
 number of primitive shell pairs           2366
 maxK2 (contraction) of shell pair           36
 max number of K2 of shell pair               1
 max number of CS2 of shell pair            113
 max number of PS2 of shell pair            132
 mem total for path MDJ                  520148
 -------------------------------------------------------
 Smallest overlap matrix eigenvalue = 2.22E-04

 Scale SEOQF with 1.000000e-01/1.000000e-01/1.000000e-01

 Standard Electronic Orientation quadrupole field applied
 Nucleus-field energy     =     0.0000000113 hartrees
 Guess from superposition of atomic densities
 Warning:  Energy on first SCF cycle will be non-variational
 SAD guess density has 84.000000 electrons

 -----------------------------------------------------------------------
  General SCF calculation program by
  Eric Jon Sundstrom, Paul Horn, Yuezhi Mao, Dmitri Zuev, Alec White,
  David Stuck, Shaama M.S., Shane Yost, Joonho Lee, David Small,
  Daniel Levine, Susi Lehtola, Hugh Burton, Evgeny Epifanovsky
 -----------------------------------------------------------------------
 Hartree-Fock
 using 4 threads for integral computing
 -------------------------------------------------------
 OpenMP Integral computing Module                
 Release: version 2.0, May 2017, Q-Chem Inc. Pleasanton 
 -------------------------------------------------------
 A restricted SCF calculation will be
 performed using DIIS
 SCF converges when DIIS error is below 1.0e-08
 ---------------------------------------
  Cycle       Energy         DIIS error
 ---------------------------------------
    1   -7485.3558965538      3.71e-02  
    2   -7485.0142446243      6.30e-03  
    3   -7485.0733686173      4.59e-03  
    4   -7485.1201341856      5.06e-04  
    5   -7485.1217615436      2.87e-04  
    6   -7485.1221252346      1.25e-04  
    7   -7485.1222550571      6.14e-05  
    8   -7485.1222853439      3.19e-05  
    9   -7485.1222915745      8.10e-06  
   10   -7485.1222923698      2.91e-06  
   11   -7485.1222924858      1.20e-06  
   12   -7485.1222925059      5.50e-07  
   13   -7485.1222925098      1.87e-07  
   14   -7485.1222925103      5.35e-08  
   15   -7485.1222925103      1.67e-08  
   16   -7485.1222925104      5.75e-09  Convergence criterion met
 ---------------------------------------
 SCF time:   CPU 14.52s  wall 5.00s 
 SCF   energy in the final basis set =    -7485.1222925104
 Total energy in the final basis set =    -7485.1222925104


 ------------------------------------------------------------------------------

   CCMAN2: suite of methods based on coupled cluster
           and equation of motion theories.

   Components:
   * libvmm-1.3-trunk
     by Evgeny Epifanovsky, Ilya Kaliman.
   * libtensor-2.5-trunk
     by Evgeny Epifanovsky, Michael Wormit, Dmitry Zuev, Sam Manzer, 
        Ilya Kaliman.
   * libcc-2.5-trunk
     by Evgeny Epifanovsky, Arik Landau, Tomasz Kus, Kirill Khistyaev, 
        Dmitry Zuev, Prashant Manohar, Xintian Feng, Anna Krylov, 
        Matthew Goldey, Alec White, Thomas Jagau, Kaushik Nanda, 
        Anastasia Gunina, Alexander Kunitsa, Joonho Lee.

   CCMAN original authors:
   Anna I. Krylov, C. David Sherrill, Steven R. Gwaltney,
   Edward F. C. Byrd (2000)
   Sergey V. Levchenko, Lyudmila V. Slipchenko, Tao Wang,
   Ana-Maria C. Cristian (2003)
   Piotr A. Pieniazek, C. Melania Oana, Evgeny Epifanovsky (2007)
   Prashant Manohar (2009)

 ------------------------------------------------------------------------------


 Allocating and initializing 3808MB of RAM...
 Calculation will run on 4 cores.


 Alpha MOs, Restricted
 -- Occupied --                  
******* -180.92 -169.73 -169.73 -169.73 -104.86  -37.97  -33.16
  1 A'    2 A'    3 A'    1 A"    4 A'    5 A'    6 A'    7 A'                 
-33.158 -33.158 -24.349 -24.346 -24.346 -24.340 -24.340 -15.753
  2 A"    8 A'    9 A'    3 A"   10 A'    4 A"   11 A'   12 A'                 
-15.729 -10.580  -8.048  -8.045  -8.045  -7.291  -5.527  -5.511
 13 A'   14 A'   15 A'    5 A"   16 A'   17 A'   18 A'    6 A"                 
 -5.511  -2.450  -2.444  -2.443  -2.426  -2.426  -1.479  -1.094
 19 A'   20 A'    7 A"   21 A'    8 A"   22 A'   23 A'   24 A'                 
 -0.918  -0.815  -0.677  -0.657  -0.639  -0.467  -0.465  -0.415
 25 A'   26 A'   27 A'   28 A'    9 A"   10 A"   29 A'   30 A'                 
 -0.414  -0.394
 11 A"   31 A'                                                                 
 -- Virtual --                   
 -0.053   0.074   0.082   0.113   0.129   0.131   0.155   0.178
 32 A'   12 A"   33 A'   34 A'   35 A'   13 A"   36 A'   37 A'                 
  0.199   0.203   0.215   0.238   0.277   0.300   0.302   0.312
 14 A"   38 A'   39 A'   15 A"   40 A'   41 A'   42 A'   43 A'                 
  0.312   0.353   0.544   0.556   0.564   0.572   0.582   0.604
 16 A"   44 A'   45 A'   17 A"   46 A'   18 A"   47 A'   19 A"                 
  0.605   0.617   0.670   0.759   0.836   0.907   0.982   0.994
 48 A'   49 A'   50 A'   51 A'   52 A'   20 A"   53 A'   21 A"                 
  1.017   1.081   1.120   1.145   1.187   1.198   1.217   1.318
 54 A'   55 A'   56 A'   22 A"   57 A'   23 A"   58 A'   59 A'                 
  1.398   1.500   1.505   1.551   1.573   1.908   1.980   1.990
 60 A'   24 A"   61 A'   62 A'   63 A'   25 A"   64 A'   26 A"                 
  2.166   2.399   2.463   2.607   2.620   2.751   2.899   3.086
 65 A'   27 A"   66 A'   67 A'   28 A"   68 A'   69 A'   29 A"                 
  3.121   3.404   4.105   4.166   4.352   4.386   4.447   4.463
 70 A'   71 A'   30 A"   72 A'   31 A"   73 A'   32 A"   74 A'                 
  4.466   4.505   4.537   4.680   4.801   5.147   6.488   6.500
 33 A"   75 A'   76 A'   77 A'   78 A'   79 A'   34 A"   80 A'                 
  6.530  10.309  26.629  26.669  27.037  28.890  29.482  29.491
 81 A'   82 A'   35 A"   83 A'   84 A'   85 A'   36 A"   86 A'                 
 29.514  29.835  29.840  29.842  29.860  29.932  36.521  37.235
 87 A'   37 A"   38 A"   88 A'   89 A'   90 A'   91 A'   92 A'                 
130.542 130.549 130.575 154.279 219.1471912.197
 39 A"   93 A'   94 A'   95 A'   96 A'   97 A'                                 

 Beta MOs, Restricted
 -- Occupied --                  
******* -180.92 -169.73 -169.73 -169.73 -104.86  -37.97  -33.16
  1 A'    2 A'    3 A'    1 A"    4 A'    5 A'    6 A'    7 A'                 
-33.158 -33.158 -24.349 -24.346 -24.346 -24.340 -24.340 -15.753
  2 A"    8 A'    9 A'    3 A"   10 A'    4 A"   11 A'   12 A'                 
-15.729 -10.580  -8.048  -8.045  -8.045  -7.291  -5.527  -5.511
 13 A'   14 A'   15 A'    5 A"   16 A'   17 A'   18 A'    6 A"                 
 -5.511  -2.450  -2.444  -2.443  -2.426  -2.426  -1.479  -1.094
 19 A'   20 A'    7 A"   21 A'    8 A"   22 A'   23 A'   24 A'                 
 -0.918  -0.815  -0.677  -0.657  -0.639  -0.467  -0.465  -0.415
 25 A'   26 A'   27 A'   28 A'    9 A"   10 A"   29 A'   30 A'                 
 -0.414  -0.394
 11 A"   31 A'                                                                 
 -- Virtual --                   
 -0.053   0.074   0.082   0.113   0.129   0.131   0.155   0.178
 32 A'   12 A"   33 A'   34 A'   35 A'   13 A"   36 A'   37 A'                 
  0.199   0.203   0.215   0.238   0.277   0.300   0.302   0.312
 14 A"   38 A'   39 A'   15 A"   40 A'   41 A'   42 A'   43 A'                 
  0.312   0.353   0.544   0.556   0.564   0.572   0.582   0.604
 16 A"   44 A'   45 A'   17 A"   46 A'   18 A"   47 A'   19 A"                 
  0.605   0.617   0.670   0.759   0.836   0.907   0.982   0.994
 48 A'   49 A'   50 A'   51 A'   52 A'   20 A"   53 A'   21 A"                 
  1.017   1.081   1.120   1.145   1.187   1.198   1.217   1.318
 54 A'   55 A'   56 A'   22 A"   57 A'   23 A"   58 A'   59 A'                 
  1.398   1.500   1.505   1.551   1.573   1.908   1.980   1.990
 60 A'   24 A"   61 A'   62 A'   63 A'   25 A"   64 A'   26 A"                 
  2.166   2.399   2.463   2.607   2.620   2.751   2.899   3.086
 65 A'   27 A"   66 A'   67 A'   28 A"   68 A'   69 A'   29 A"                 
  3.121   3.404   4.105   4.166   4.352   4.386   4.447   4.463
 70 A'   71 A'   30 A"   72 A'   31 A"   73 A'   32 A"   74 A'                 
  4.466   4.505   4.537   4.680   4.801   5.147   6.488   6.500
 33 A"   75 A'   76 A'   77 A'   78 A'   79 A'   34 A"   80 A'                 
  6.530  10.309  26.629  26.669  27.037  28.890  29.482  29.491
 81 A'   82 A'   35 A"   83 A'   84 A'   85 A'   36 A"   86 A'                 
 29.514  29.835  29.840  29.842  29.860  29.932  36.521  37.235
 87 A'   37 A"   38 A"   88 A'   89 A'   90 A'   91 A'   92 A'                 
130.542 130.549 130.575 154.279 219.1471912.197
 39 A"   93 A'   94 A'   95 A'   96 A'   97 A'                                 

 Occupation and symmetry of molecular orbitals

 Point group: Cs (2 irreducible representations).

                           A'   A"    All 
 ------------------------------------------
 All molecular orbitals:
  - Alpha                  97   39    136 
  - Beta                   97   39    136 
 ------------------------------------------
 Alpha orbitals:
  - Frozen occupied        19   6     25  
  - Active occupied        12   5     17  
  - Active virtual         66   28    94  
  - Frozen virtual         0    0     0   
 ------------------------------------------
 Beta orbitals:
  - Frozen occupied        19   6     25  
  - Active occupied        12   5     17  
  - Active virtual         66   28    94  
  - Frozen virtual         0    0     0   
 ------------------------------------------

 Import integrals:   CPU 0.00 s  wall 0.00 s

 Import integrals:   CPU 58.73 s  wall 44.56 s

 MP2 amplitudes:   CPU 0.22 s  wall 0.55 s

Running a double precision version
           CCSD T amplitudes will be solved using DIIS.

           Start     Size      MaxIter   EConv     TConv     
           3         7         100       1.00e-07  1.00e-05  
 ------------------------------------------------------------------------------
           Energy (a.u.)   Ediff      Tdiff       Comment
 ------------------------------------------------------------------------------
         -7485.82532664                           
     1   -7485.81057424   1.48e-02   8.13e-01     
     2   -7485.83695269   2.64e-02   1.06e-01     
     3   -7485.83561292   1.34e-03   5.30e-02     
     4   -7485.83862198   3.01e-03   1.53e-02     Switched to DIIS steps.
     5   -7485.83983817   1.22e-03   1.59e-02     
     6   -7485.83993731   9.91e-05   3.85e-03     
     7   -7485.83996141   2.41e-05   2.05e-03     
     8   -7485.83997264   1.12e-05   7.54e-04     
     9   -7485.83998169   9.05e-06   5.03e-04     
    10   -7485.83998090   7.92e-07   1.50e-04     
    11   -7485.83998149   5.86e-07   7.07e-05     
    12   -7485.83998127   2.14e-07   4.81e-05     
    13   -7485.83998139   1.15e-07   1.66e-05     
    14   -7485.83998129   9.78e-08   1.05e-05     
    15   -7485.83998112   1.66e-07   5.82e-06     
    16   -7485.83998106   6.09e-08   2.58e-06     
 ------------------------------------------------------------------------------
         -7485.83998106                           CCSD T converged.

End of double precision
 SCF energy                 = -7485.12229251
 MP2 energy                 = -7485.82532664
 CCSD correlation energy     =    -0.71768855
 CCSD total energy           = -7485.83998106

 CCSD  T1^2 = 0.0155  T2^2 = 0.2961  Leading amplitudes:

 Amplitude    Orbitals with energies
 -0.0344       31 (A') A                 ->    32 (A') A                  
              -0.3936                         -0.0528                     
 -0.0344       31 (A') B                 ->    32 (A') B                  
              -0.3936                         -0.0528                     
  0.0241       10 (A") A                 ->    12 (A") A                  
              -0.4672                          0.0736                     
  0.0241       10 (A") B                 ->    12 (A") B                  
              -0.4672                          0.0736                     

 Amplitude    Orbitals with energies
 -0.1429       31 (A') A     31 (A') B   ->    32 (A') A     32 (A') B    
              -0.3936       -0.3936           -0.0528       -0.0528       
  0.1429       31 (A') A     31 (A') B   ->    32 (A') B     32 (A') A    
              -0.3936       -0.3936           -0.0528       -0.0528       
  0.1429       31 (A') B     31 (A') A   ->    32 (A') A     32 (A') B    
              -0.3936       -0.3936           -0.0528       -0.0528       
 -0.1429       31 (A') B     31 (A') A   ->    32 (A') B     32 (A') A    
              -0.3936       -0.3936           -0.0528       -0.0528       

 Computing CCSD intemediates for later calculations in double precision
 Finished.

Running a double precision version
           CCSD Lambda amplitudes will be solved using DIIS.
           Start     Size      MaxIter   EConv     LConv     
           3         7         100       1.00e-07  1.00e-05  
 ------------------------------------------------------------------------------
            Enorm      Ldiff       Comment
 ------------------------------------------------------------------------------
     1     6.82e-02   5.32e-02     
     2     1.49e-02   3.10e-03     
     3     6.55e-03   2.94e-03     
     4     3.58e-03   9.78e-04     Switched to DIIS steps.
     5     1.33e-03   8.67e-04     
     6     7.59e-04   2.96e-04     
     7     2.69e-04   1.36e-04     
     8     1.29e-04   2.27e-05     
     9     4.53e-05   3.57e-06     
    10     2.12e-05   1.09e-06     
    11     1.02e-05   4.72e-07     
    12     4.71e-06   9.65e-07     
    13     2.27e-06   2.42e-07     
    14     1.13e-06   2.62e-07     
    15     6.24e-07   3.38e-08     
    16     3.33e-07   1.59e-08     
    17     1.87e-07   4.52e-09     
    18     9.26e-08   7.72e-09     
 ------------------------------------------------------------------------------
                                   CCSD Lambda converged.

 Computing density matrices in double precision...
           Orbital response amplitudes will be solved using DIIS.
           Start     Size      MaxIter   EConv     LConv     
           3         7         100       1.00e-06  1.00e-06  
 ------------------------------------------------------------------------------
            Enorm      Ldiff       Comment
 ------------------------------------------------------------------------------
     1     8.91e-02   1.21e-02     
     2     8.27e-02   1.01e-03     
     3     1.11e-01   2.37e-02     
     4     7.76e-03   4.84e-02     Switched to DIIS steps.
     5     3.46e-03   3.31e-04     
     6     1.06e-03   5.26e-05     
     7     4.24e-04   6.82e-05     
     8     1.12e-04   5.75e-05     
     9     7.77e-05   7.72e-06     
    10     2.10e-05   4.90e-06     
    11     4.13e-06   1.55e-06     
    12     2.41e-06   9.50e-08     
    13     1.30e-06   2.50e-07     
    14     2.20e-07   1.81e-08     
 ------------------------------------------------------------------------------
                                   Orbital response converged.

 Computing density matrices... Done.
 CCSD calculation:   CPU 699.90 s  wall 524.78 s

Current path: /canmo/ccsd/grad/
/g1_bb_aa
/g1_bb_bb
/g1_o1o1
/g1_o1o2
/g1_o1v1
/g1_o2v1
/g1_v1v1
/g1p_bb_aa
/g1p_bb_bb
/g1s_bb_aa
/g1s_bb_bb
/g2_o1o1o1o1
/g2_o1o1o1v1
/g2_o1o1v1v1
/g2_o1v1o1v1
/g2_o1v1v1v1
/g2_v1v1v1v1
/w_bb_aa
/w_bb_bb
 Transferring MO TPDM to AO TPDM
 Transferring g2_o1o1o1o1
 Transferring g2_o1o1o1v1
 Transferring g2_o1o1v1v1
 Transferring g2_o1v1o1v1
 Transferring g2_o1v1v1v1
 Transferring g2_v1v1v1v1
 Adding separable TPDM
 Computing TPDM gradient
 --------------------------------------------------------
 2e gradient
  Atom          X               Y               Z
 --------------------------------------------------------
    1        -43.397452        2.513261       -0.000000  
    2          5.671898      -22.261844        0.000000  
    3         14.227525       21.168585       -0.000000  
    4         23.498029       -1.420002        0.000000  
 --------------------------------------------------------
 --------------------------------------------------------
 Final gradient
  Atom          X               Y               Z
 --------------------------------------------------------
    1        -43.397452        2.513261       -0.000000  
    2          5.671898      -22.261844        0.000000  
    3         14.227525       21.168585       -0.000000  
    4         23.498029       -1.420002        0.000000  
 --------------------------------------------------------
 Analytic gradient from two-electron contribution:   CPU 992.99 s  wall 584.00 s

 Total ccman2 time:   CPU 1756.62 s  wall 1163.80 s


 --------------------------------------------------------------
             Orbital Energies (a.u.) and Symmetries
 --------------------------------------------------------------

 Alpha MOs, Restricted
 -- Occupied --                  
******* -180.92 -169.73 -169.73 -104.86  -37.97  -33.16  -33.16
  1 A'    2 A'    3 A'    4 A'    5 A'    6 A'    7 A'    8 A'                 
-24.349 -24.346 -24.340 -15.753 -15.729 -10.580  -8.048  -8.045
  9 A'   10 A'   11 A'   12 A'   13 A'   14 A'   15 A'   16 A'                 
 -7.291  -5.527  -5.511-169.727 -33.158 -24.346 -24.340  -8.045
 17 A'   18 A'   19 A'    1 A"    2 A"    3 A"    4 A"    5 A"                 
 -5.511  -2.450  -2.443  -2.426  -1.479  -1.094  -0.918  -0.815
  6 A"   20 A'   21 A'   22 A'   23 A'   24 A'   25 A'   26 A'                 
 -0.677  -0.657  -0.465  -0.415  -0.394  -2.444  -2.426  -0.639
 27 A'   28 A'   29 A'   30 A'   31 A'    7 A"    8 A"    9 A"                 
 -0.467  -0.414
 10 A"   11 A"                                                                 
 -- Virtual --                   
 -0.053   0.082   0.113   0.129   0.155   0.178   0.203   0.215
 32 A'   33 A'   34 A'   35 A'   36 A'   37 A'   38 A'   39 A'                 
  0.277   0.300   0.302   0.312   0.353   0.544   0.564   0.582
 40 A'   41 A'   42 A'   43 A'   44 A'   45 A'   46 A'   47 A'                 
  0.605   0.617   0.670   0.759   0.836   0.982   1.017   1.081
 48 A'   49 A'   50 A'   51 A'   52 A'   53 A'   54 A'   55 A'                 
  1.120   1.187   1.217   1.318   1.398   1.505   1.551   1.573
 56 A'   57 A'   58 A'   59 A'   60 A'   61 A'   62 A'   63 A'                 
  1.980   2.166   2.463   2.607   2.751   2.899   3.121   3.404
 64 A'   65 A'   66 A'   67 A'   68 A'   69 A'   70 A'   71 A'                 
  4.166   4.386   4.463   4.505   4.537   4.680   4.801   5.147
 72 A'   73 A'   74 A'   75 A'   76 A'   77 A'   78 A'   79 A'                 
  6.500   6.530  10.309  26.669  27.037  28.890  29.491  29.514
 80 A'   81 A'   82 A'   83 A'   84 A'   85 A'   86 A'   87 A'                 
 29.842  29.860  29.932  36.521  37.235 130.549 130.575 154.279
 88 A'   89 A'   90 A'   91 A'   92 A'   93 A'   94 A'   95 A'                 
219.1471912.197   0.074   0.131   0.199   0.238   0.312   0.556
 96 A'   97 A'   12 A"   13 A"   14 A"   15 A"   16 A"   17 A"                 
  0.572   0.604   0.907   0.994   1.145   1.198   1.500   1.908
 18 A"   19 A"   20 A"   21 A"   22 A"   23 A"   24 A"   25 A"                 
  1.990   2.399   2.620   3.086   4.105   4.352   4.447   4.466
 26 A"   27 A"   28 A"   29 A"   30 A"   31 A"   32 A"   33 A"                 
  6.488  26.629  29.482  29.835  29.840 130.542
 34 A"   35 A"   36 A"   37 A"   38 A"   39 A"                                 

 Beta MOs, Restricted
 -- Occupied --                  
******* -180.92 -169.73 -169.73 -104.86  -37.97  -33.16  -33.16
  1 A'    2 A'    3 A'    4 A'    5 A'    6 A'    7 A'    8 A'                 
-24.349 -24.346 -24.340 -15.753 -15.729 -10.580  -8.048  -8.045
  9 A'   10 A'   11 A'   12 A'   13 A'   14 A'   15 A'   16 A'                 
 -7.291  -5.527  -5.511-169.727 -33.158 -24.346 -24.340  -8.045
 17 A'   18 A'   19 A'    1 A"    2 A"    3 A"    4 A"    5 A"                 
 -5.511  -2.450  -2.443  -2.426  -1.479  -1.094  -0.918  -0.815
  6 A"   20 A'   21 A'   22 A'   23 A'   24 A'   25 A'   26 A'                 
 -0.677  -0.657  -0.465  -0.415  -0.394  -2.444  -2.426  -0.639
 27 A'   28 A'   29 A'   30 A'   31 A'    7 A"    8 A"    9 A"                 
 -0.467  -0.414
 10 A"   11 A"                                                                 
 -- Virtual --                   
 -0.053   0.082   0.113   0.129   0.155   0.178   0.203   0.215
 32 A'   33 A'   34 A'   35 A'   36 A'   37 A'   38 A'   39 A'                 
  0.277   0.300   0.302   0.312   0.353   0.544   0.564   0.582
 40 A'   41 A'   42 A'   43 A'   44 A'   45 A'   46 A'   47 A'                 
  0.605   0.617   0.670   0.759   0.836   0.982   1.017   1.081
 48 A'   49 A'   50 A'   51 A'   52 A'   53 A'   54 A'   55 A'                 
  1.120   1.187   1.217   1.318   1.398   1.505   1.551   1.573
 56 A'   57 A'   58 A'   59 A'   60 A'   61 A'   62 A'   63 A'                 
  1.980   2.166   2.463   2.607   2.751   2.899   3.121   3.404
 64 A'   65 A'   66 A'   67 A'   68 A'   69 A'   70 A'   71 A'                 
  4.166   4.386   4.463   4.505   4.537   4.680   4.801   5.147
 72 A'   73 A'   74 A'   75 A'   76 A'   77 A'   78 A'   79 A'                 
  6.500   6.530  10.309  26.669  27.037  28.890  29.491  29.514
 80 A'   81 A'   82 A'   83 A'   84 A'   85 A'   86 A'   87 A'                 
 29.842  29.860  29.932  36.521  37.235 130.549 130.575 154.279
 88 A'   89 A'   90 A'   91 A'   92 A'   93 A'   94 A'   95 A'                 
219.1471912.197   0.074   0.131   0.199   0.238   0.312   0.556
 96 A'   97 A'   12 A"   13 A"   14 A"   15 A"   16 A"   17 A"                 
  0.572   0.604   0.907   0.994   1.145   1.198   1.500   1.908
 18 A"   19 A"   20 A"   21 A"   22 A"   23 A"   24 A"   25 A"                 
  1.990   2.399   2.620   3.086   4.105   4.352   4.447   4.466
 26 A"   27 A"   28 A"   29 A"   30 A"   31 A"   32 A"   33 A"                 
  6.488  26.629  29.482  29.835  29.840 130.542
 34 A"   35 A"   36 A"   37 A"   38 A"   39 A"                                 
 --------------------------------------------------------------

          Ground-State Mulliken Net Atomic Charges

     Atom                 Charge (a.u.)
  ----------------------------------------
      1 I                     0.122165
      2 N                    -0.044267
      3 N                     0.028195
      4 Cl                   -0.106093
  ----------------------------------------
  Sum of atomic charges =     0.000000

 -----------------------------------------------------------------
                    Cartesian Multipole Moments
 -----------------------------------------------------------------
    Charge (ESU x 10^10)
                 0.0000
    Dipole Moment (Debye)
         X       1.8540      Y      -0.0737      Z       0.0000
       Tot       1.8555
    Quadrupole Moments (Debye-Ang)
        XX     -52.0934     XY      -0.8967     YY     -54.6379
        XZ      -0.0000     YZ       0.0000     ZZ     -52.6321
    Octopole Moments (Debye-Ang^2)
       XXX      67.2444    XXY       0.5106    XYY      18.4570
       YYY      -0.2310    XXZ      -0.0000    XYZ      -0.0000
       YYZ       0.0000    XZZ      16.0866    YZZ      -0.0884
       ZZZ       0.0000
    Hexadecapole Moments (Debye-Ang^3)
      XXXX   -1279.5200   XXXY     -18.1501   XXYY    -245.0896
      XYYY      -1.0137   YYYY     -86.5754   XXXZ       0.0000
      XXYZ       0.0000   XYYZ      -0.0000   YYYZ       0.0000
      XXZZ    -240.6796   XYZZ      -0.1606   YYZZ     -25.0866
      XZZZ      -0.0000   YZZZ       0.0000   ZZZZ     -66.5434
 -----------------------------------------------------------------
 DrvMan completing analytic gradient of the correlated energy
 Correlated dipole moment
            1
    1   0.7294371
    2  -0.0290031
    3   0.0000000
 Energy read as -7485.839981062
 Full Analytical Gradient: (in a.u., or Hartree/Bohr)
             1             2             3             4
    1    0.00094834   -0.00862002    0.01452092   -0.00684923
    2    0.00115269   -0.01902004    0.01672531    0.00114204
    3    0.00000000   -0.00000000    0.00000000    0.00000000
 Gradient time:  CPU 0.27 s  wall 1.71 s
 Geometry Optimization Parameters
   NAtoms,    NIC,     NZ,  NCons,   NDum,   NFix, NCnnct, MaxDiis
        4      14       4       0       0       0       0       0


** GEOMETRY OPTIMIZATION IN DELOCALIZED INTERNAL COORDINATES **
   Searching for a Minimum

   Optimization Cycle:   1

                       Coordinates (Angstroms)
     ATOM                X               Y               Z
      1  I         1.3759536180   -0.0090561168    0.0000000000
      2  N        -0.8115120441    0.4857849830    0.0000000000
      3  N        -1.4711888984   -0.4838828959    0.0000000000
      4  Cl       -3.3498020680    0.0274505637    0.0000000000
   Point Group: cs    Number of degrees of freedom:     5


   Energy is  -7485.839981062


 Attempting to Generate Delocalized Internal Coordinates

  5 Hessian modes will be used to form the next step
  Hessian Eigenvalues:
     0.086533    0.172729    0.250000    0.250000    1.197782

 Minimum Search - Taking Simple RFO Step
 Searching for Lamda that Minimizes Along All modes
 Value Taken    Lamda =  -0.00073792
 Step Taken.  Stepsize is  0.050116

                             Maximum     Tolerance    Cnvgd?
         Gradient           0.014847      0.000300      NO
         Displacement       0.030273      0.001200      NO
         Energy change     *********      0.000001      NO


 New Cartesian Coordinates Obtained by Inverse Iteration

 Displacement from previous Coordinates is:  0.060763
 ----------------------------------------------------------------
             Standard Nuclear Orientation (Angstroms)
    I     Atom           X                Y                Z
 ----------------------------------------------------------------
    1      I       1.3605926359    -0.0178381782     0.0000000000
    2      N      -0.8171824535     0.5007620085     0.0000000000
    3      N      -1.4705867273    -0.4832763021     0.0000000000
    4      Cl     -3.3293728477     0.0206490058     0.0000000000
 ----------------------------------------------------------------
 Molecular Point Group                 Cs    NOp =  2
 Largest Abelian Subgroup              Cs    NOp =  2
 Nuclear Repulsion Energy =   337.0508092084 hartrees
 There are       42 alpha and       42 beta electrons
 Applying Cartesian multipole field
    Component          Value
    ---------          -----
     (2,0,0)        1.00000E-11
     (0,2,0)        2.00000E-11
     (0,0,2)       -3.00000E-11
 Nucleus-field energy     =     0.0000000112 hartrees
 Requested basis set is 6-311++G(d,p)
 There are 49 shells and 136 basis functions
 A cutoff of  1.0D-14 yielded   1007 shell pairs
 There are      8350 function pairs (      9372 Cartesian)
 Smallest overlap matrix eigenvalue = 2.32E-04
 Guess MOs from SCF MO coefficient file

 -----------------------------------------------------------------------
  General SCF calculation program by
  Eric Jon Sundstrom, Paul Horn, Yuezhi Mao, Dmitri Zuev, Alec White,
  David Stuck, Shaama M.S., Shane Yost, Joonho Lee, David Small,
  Daniel Levine, Susi Lehtola, Hugh Burton, Evgeny Epifanovsky
 -----------------------------------------------------------------------
 Hartree-Fock
 using 4 threads for integral computing
 -------------------------------------------------------
 OpenMP Integral computing Module                
 Release: version 2.0, May 2017, Q-Chem Inc. Pleasanton 
 -------------------------------------------------------
 A restricted SCF calculation will be
 performed using DIIS
 SCF converges when DIIS error is below 1.0e-08
 ---------------------------------------
  Cycle       Energy         DIIS error
 ---------------------------------------
    1   -7485.1223238810      3.35e-04  
    2   -7485.1226804707      9.57e-05  
    3   -7485.1227426529      5.65e-05  
    4   -7485.1227576812      2.82e-05  
    5   -7485.1227645850      1.01e-05  
    6   -7485.1227658609      4.00e-06  
    7   -7485.1227659965      1.61e-06  
    8   -7485.1227660245      7.55e-07  
    9   -7485.1227660338      2.73e-07  
   10   -7485.1227660352      9.81e-08  
   11   -7485.1227660353      4.72e-08  
   12   -7485.1227660353      1.62e-08  
   13   -7485.1227660354      5.65e-09  Convergence criterion met
 ---------------------------------------
 SCF time:   CPU 11.90s  wall 7.00s 
 SCF   energy in the final basis set =    -7485.1227660354
 Total energy in the final basis set =    -7485.1227660354


 ------------------------------------------------------------------------------

   CCMAN2: suite of methods based on coupled cluster
           and equation of motion theories.

   Components:
   * libvmm-1.3-trunk
     by Evgeny Epifanovsky, Ilya Kaliman.
   * libtensor-2.5-trunk
     by Evgeny Epifanovsky, Michael Wormit, Dmitry Zuev, Sam Manzer, 
        Ilya Kaliman.
   * libcc-2.5-trunk
     by Evgeny Epifanovsky, Arik Landau, Tomasz Kus, Kirill Khistyaev, 
        Dmitry Zuev, Prashant Manohar, Xintian Feng, Anna Krylov, 
        Matthew Goldey, Alec White, Thomas Jagau, Kaushik Nanda, 
        Anastasia Gunina, Alexander Kunitsa, Joonho Lee.

   CCMAN original authors:
   Anna I. Krylov, C. David Sherrill, Steven R. Gwaltney,
   Edward F. C. Byrd (2000)
   Sergey V. Levchenko, Lyudmila V. Slipchenko, Tao Wang,
   Ana-Maria C. Cristian (2003)
   Piotr A. Pieniazek, C. Melania Oana, Evgeny Epifanovsky (2007)
   Prashant Manohar (2009)

 ------------------------------------------------------------------------------


 Allocating and initializing 3808MB of RAM...
 Calculation will run on 4 cores.


 Alpha MOs, Restricted
 -- Occupied --                  
******* -180.92 -169.73 -169.72 -169.72 -104.86  -37.97  -33.16
  1 A'    2 A'    3 A'    1 A"    4 A'    5 A'    6 A'    7 A'                 
-33.155 -33.155 -24.346 -24.344 -24.344 -24.338 -24.338 -15.753
  2 A"    8 A'    9 A'    3 A"   10 A'   11 A'    4 A"   12 A'                 
-15.730 -10.584  -8.052  -8.048  -8.048  -7.288  -5.524  -5.509
 13 A'   14 A'   15 A'    5 A"   16 A'   17 A'   18 A'    6 A"                 
 -5.508  -2.448  -2.441  -2.441  -2.423  -2.423  -1.474  -1.099
 19 A'   20 A'    7 A"   21 A'    8 A"   22 A'   23 A'   24 A'                 
 -0.917  -0.816  -0.676  -0.657  -0.637  -0.469  -0.468  -0.413
 25 A'   26 A'   27 A'   28 A'    9 A"   10 A"   29 A'   30 A'                 
 -0.412  -0.398
 11 A"   31 A'                                                                 
 -- Virtual --                   
 -0.046   0.071   0.082   0.111   0.128   0.130   0.155   0.178
 32 A'   12 A"   33 A'   34 A'   35 A'   13 A"   36 A'   37 A'                 
  0.200   0.203   0.214   0.237   0.279   0.300   0.302   0.313
 14 A"   38 A'   39 A'   15 A"   40 A'   41 A'   42 A'   43 A'                 
  0.314   0.353   0.544   0.558   0.563   0.573   0.581   0.603
 16 A"   44 A'   45 A'   17 A"   46 A'   18 A"   47 A'   19 A"                 
  0.606   0.615   0.667   0.759   0.836   0.907   0.980   0.993
 48 A'   49 A'   50 A'   51 A'   52 A'   20 A"   53 A'   21 A"                 
  1.021   1.079   1.115   1.142   1.186   1.195   1.221   1.324
 54 A'   55 A'   56 A'   22 A"   57 A'   23 A"   58 A'   59 A'                 
  1.396   1.502   1.506   1.549   1.576   1.903   1.975   1.997
 60 A'   24 A"   61 A'   62 A'   63 A'   25 A"   64 A'   26 A"                 
  2.180   2.393   2.468   2.604   2.619   2.743   2.903   3.075
 65 A'   27 A"   66 A'   67 A'   28 A"   68 A'   69 A'   29 A"                 
  3.113   3.393   4.104   4.168   4.348   4.384   4.449   4.465
 70 A'   71 A'   30 A"   72 A'   31 A"   73 A'   32 A"   74 A'                 
  4.468   4.495   4.536   4.683   4.803   5.161   6.490   6.503
 33 A"   75 A'   76 A'   77 A'   78 A'   79 A'   34 A"   80 A'                 
  6.533  10.311  26.626  26.668  27.047  28.893  29.485  29.494
 81 A'   82 A'   35 A"   83 A'   84 A'   85 A'   36 A"   86 A'                 
 29.517  29.837  29.842  29.844  29.863  29.935  36.527  37.196
 87 A'   37 A"   38 A"   88 A'   89 A'   90 A'   91 A'   92 A'                 
130.544 130.551 130.578 154.281 219.1501912.200
 39 A"   93 A'   94 A'   95 A'   96 A'   97 A'                                 

 Beta MOs, Restricted
 -- Occupied --                  
******* -180.92 -169.73 -169.72 -169.72 -104.86  -37.97  -33.16
  1 A'    2 A'    3 A'    1 A"    4 A'    5 A'    6 A'    7 A'                 
-33.155 -33.155 -24.346 -24.344 -24.344 -24.338 -24.338 -15.753
  2 A"    8 A'    9 A'    3 A"   10 A'   11 A'    4 A"   12 A'                 
-15.730 -10.584  -8.052  -8.048  -8.048  -7.288  -5.524  -5.509
 13 A'   14 A'   15 A'    5 A"   16 A'   17 A'   18 A'    6 A"                 
 -5.508  -2.448  -2.441  -2.441  -2.423  -2.423  -1.474  -1.099
 19 A'   20 A'    7 A"   21 A'    8 A"   22 A'   23 A'   24 A'                 
 -0.917  -0.816  -0.676  -0.657  -0.637  -0.469  -0.468  -0.413
 25 A'   26 A'   27 A'   28 A'    9 A"   10 A"   29 A'   30 A'                 
 -0.412  -0.398
 11 A"   31 A'                                                                 
 -- Virtual --                   
 -0.046   0.071   0.082   0.111   0.128   0.130   0.155   0.178
 32 A'   12 A"   33 A'   34 A'   35 A'   13 A"   36 A'   37 A'                 
  0.200   0.203   0.214   0.237   0.279   0.300   0.302   0.313
 14 A"   38 A'   39 A'   15 A"   40 A'   41 A'   42 A'   43 A'                 
  0.314   0.353   0.544   0.558   0.563   0.573   0.581   0.603
 16 A"   44 A'   45 A'   17 A"   46 A'   18 A"   47 A'   19 A"                 
  0.606   0.615   0.667   0.759   0.836   0.907   0.980   0.993
 48 A'   49 A'   50 A'   51 A'   52 A'   20 A"   53 A'   21 A"                 
  1.021   1.079   1.115   1.142   1.186   1.195   1.221   1.324
 54 A'   55 A'   56 A'   22 A"   57 A'   23 A"   58 A'   59 A'                 
  1.396   1.502   1.506   1.549   1.576   1.903   1.975   1.997
 60 A'   24 A"   61 A'   62 A'   63 A'   25 A"   64 A'   26 A"                 
  2.180   2.393   2.468   2.604   2.619   2.743   2.903   3.075
 65 A'   27 A"   66 A'   67 A'   28 A"   68 A'   69 A'   29 A"                 
  3.113   3.393   4.104   4.168   4.348   4.384   4.449   4.465
 70 A'   71 A'   30 A"   72 A'   31 A"   73 A'   32 A"   74 A'                 
  4.468   4.495   4.536   4.683   4.803   5.161   6.490   6.503
 33 A"   75 A'   76 A'   77 A'   78 A'   79 A'   34 A"   80 A'                 
  6.533  10.311  26.626  26.668  27.047  28.893  29.485  29.494
 81 A'   82 A'   35 A"   83 A'   84 A'   85 A'   36 A"   86 A'                 
 29.517  29.837  29.842  29.844  29.863  29.935  36.527  37.196
 87 A'   37 A"   38 A"   88 A'   89 A'   90 A'   91 A'   92 A'                 
130.544 130.551 130.578 154.281 219.1501912.200
 39 A"   93 A'   94 A'   95 A'   96 A'   97 A'                                 

 Occupation and symmetry of molecular orbitals

 Point group: Cs (2 irreducible representations).

                           A'   A"    All 
 ------------------------------------------
 All molecular orbitals:
  - Alpha                  97   39    136 
  - Beta                   97   39    136 
 ------------------------------------------
 Alpha orbitals:
  - Frozen occupied        19   6     25  
  - Active occupied        12   5     17  
  - Active virtual         66   28    94  
  - Frozen virtual         0    0     0   
 ------------------------------------------
 Beta orbitals:
  - Frozen occupied        19   6     25  
  - Active occupied        12   5     17  
  - Active virtual         66   28    94  
  - Frozen virtual         0    0     0   
 ------------------------------------------

 Import integrals:   CPU 0.00 s  wall 0.00 s

 Import integrals:   CPU 58.73 s  wall 47.90 s

 MP2 amplitudes:   CPU 0.23 s  wall 0.45 s

Running a double precision version
           CCSD T amplitudes will be solved using DIIS.

           Start     Size      MaxIter   EConv     TConv     
           3         7         100       1.00e-07  1.00e-05  
 ------------------------------------------------------------------------------
           Energy (a.u.)   Ediff      Tdiff       Comment
 ------------------------------------------------------------------------------
         -7485.82607259                           
     1   -7485.81137247   1.47e-02   8.12e-01     
     2   -7485.83764727   2.63e-02   1.07e-01     
     3   -7485.83634801   1.30e-03   5.20e-02     
     4   -7485.83931612   2.97e-03   1.51e-02     Switched to DIIS steps.
     5   -7485.84047693   1.16e-03   1.53e-02     
     6   -7485.84056916   9.22e-05   3.60e-03     
     7   -7485.84059142   2.23e-05   1.95e-03     
     8   -7485.84060129   9.87e-06   6.69e-04     
     9   -7485.84060900   7.71e-06   4.56e-04     
    10   -7485.84060836   6.38e-07   1.38e-04     
    11   -7485.84060880   4.45e-07   6.41e-05     
    12   -7485.84060859   2.16e-07   4.21e-05     
    13   -7485.84060868   9.12e-08   1.43e-05     
    14   -7485.84060859   8.98e-08   8.93e-06     
 ------------------------------------------------------------------------------
         -7485.84060859                           CCSD T converged.

End of double precision
 SCF energy                 = -7485.12276604
 MP2 energy                 = -7485.82607259
 CCSD correlation energy     =    -0.71784255
 CCSD total energy           = -7485.84060859

 CCSD  T1^2 = 0.0147  T2^2 = 0.2938  Leading amplitudes:

 Amplitude    Orbitals with energies
 -0.0306       31 (A') A                 ->    32 (A') A                  
              -0.3975                         -0.0463                     
 -0.0306       31 (A') B                 ->    32 (A') B                  
              -0.3975                         -0.0463                     
 -0.0249       10 (A") A                 ->    12 (A") A                  
              -0.4694                          0.0709                     
 -0.0249       10 (A") B                 ->    12 (A") B                  
              -0.4694                          0.0709                     

 Amplitude    Orbitals with energies
 -0.1335       31 (A') A     31 (A') B   ->    32 (A') A     32 (A') B    
              -0.3975       -0.3975           -0.0463       -0.0463       
  0.1335       31 (A') A     31 (A') B   ->    32 (A') B     32 (A') A    
              -0.3975       -0.3975           -0.0463       -0.0463       
  0.1335       31 (A') B     31 (A') A   ->    32 (A') A     32 (A') B    
              -0.3975       -0.3975           -0.0463       -0.0463       
 -0.1335       31 (A') B     31 (A') A   ->    32 (A') B     32 (A') A    
              -0.3975       -0.3975           -0.0463       -0.0463       

 Computing CCSD intemediates for later calculations in double precision
 Finished.

Running a double precision version
           CCSD Lambda amplitudes will be solved using DIIS.
           Start     Size      MaxIter   EConv     LConv     
           3         7         100       1.00e-07  1.00e-05  
 ------------------------------------------------------------------------------
            Enorm      Ldiff       Comment
 ------------------------------------------------------------------------------
     1     6.57e-02   5.15e-02     
     2     1.45e-02   3.17e-03     
     3     6.23e-03   2.79e-03     
     4     3.45e-03   9.49e-04     Switched to DIIS steps.
     5     1.27e-03   8.13e-04     
     6     7.36e-04   2.71e-04     
     7     2.53e-04   1.21e-04     
     8     1.17e-04   1.55e-05     
     9     4.04e-05   7.73e-07     
    10     1.81e-05   1.34e-07     
    11     8.33e-06   3.36e-08     
    12     3.59e-06   4.97e-07     
    13     1.61e-06   6.13e-08     
    14     7.55e-07   1.42e-07     
    15     4.06e-07   3.98e-09     
    16     2.13e-07   7.45e-09     
    17     1.19e-07   2.14e-09     
    18     6.06e-08   3.69e-09     
 ------------------------------------------------------------------------------
                                   CCSD Lambda converged.

 Computing density matrices in double precision...
           Orbital response amplitudes will be solved using DIIS.
           Start     Size      MaxIter   EConv     LConv     
           3         7         100       1.00e-06  1.00e-06  
 ------------------------------------------------------------------------------
            Enorm      Ldiff       Comment
 ------------------------------------------------------------------------------
     1     8.94e-02   1.14e-02     
     2     8.50e-02   1.82e-03     
     3     1.15e-01   2.49e-02     
     4     7.82e-03   5.11e-02     Switched to DIIS steps.
     5     3.45e-03   4.08e-04     
     6     9.93e-04   7.11e-05     
     7     4.20e-04   6.95e-05     
     8     1.86e-04   4.96e-05     
     9     7.10e-05   1.42e-05     
    10     1.92e-05   4.95e-06     
    11     4.24e-06   1.91e-06     
    12     2.34e-06   6.94e-08     
    13     1.41e-06   2.24e-07     
    14     2.19e-07   2.47e-08     
 ------------------------------------------------------------------------------
                                   Orbital response converged.

 Computing density matrices... Done.
 CCSD calculation:   CPU 650.14 s  wall 519.57 s

Current path: /canmo/ccsd/grad/
/g1_bb_aa
/g1_bb_bb
/g1_o1o1
/g1_o1o2
/g1_o1v1
/g1_o2v1
/g1_v1v1
/g1p_bb_aa
/g1p_bb_bb
/g1s_bb_aa
/g1s_bb_bb
/g2_o1o1o1o1
/g2_o1o1o1v1
/g2_o1o1v1v1
/g2_o1v1o1v1
/g2_o1v1v1v1
/g2_v1v1v1v1
/w_bb_aa
/w_bb_bb
 Transferring MO TPDM to AO TPDM
 Transferring g2_o1o1o1o1
 Transferring g2_o1o1o1v1
 Transferring g2_o1o1v1v1
 Transferring g2_o1v1o1v1
 Transferring g2_o1v1v1v1
 Transferring g2_v1v1v1v1
 Adding separable TPDM
 Computing TPDM gradient
 --------------------------------------------------------
 2e gradient
  Atom          X               Y               Z
 --------------------------------------------------------
    1        -43.765267        2.853744       -0.000000  
    2          6.214472      -22.440289        0.000000  
    3         13.624159       21.029730       -0.000000  
    4         23.926636       -1.443185        0.000000  
 --------------------------------------------------------
 --------------------------------------------------------
 Final gradient
  Atom          X               Y               Z
 --------------------------------------------------------
    1        -43.765267        2.853744       -0.000000  
    2          6.214472      -22.440289        0.000000  
    3         13.624159       21.029730       -0.000000  
    4         23.926636       -1.443185        0.000000  
 --------------------------------------------------------
 Analytic gradient from two-electron contribution:   CPU 985.59 s  wall 578.28 s

 Total ccman2 time:   CPU 1699.29 s  wall 1159.11 s


 --------------------------------------------------------------
             Orbital Energies (a.u.) and Symmetries
 --------------------------------------------------------------

 Alpha MOs, Restricted
 -- Occupied --                  
******* -180.92 -169.73 -169.72 -104.86  -37.97  -33.16  -33.16
  1 A'    2 A'    3 A'    4 A'    5 A'    6 A'    7 A'    8 A'                 
-24.346 -24.344 -24.338 -15.753 -15.730 -10.584  -8.052  -8.048
  9 A'   10 A'   11 A'   12 A'   13 A'   14 A'   15 A'   16 A'                 
 -7.288  -5.524  -5.508-169.724 -33.155 -24.344 -24.338  -8.048
 17 A'   18 A'   19 A'    1 A"    2 A"    3 A"    4 A"    5 A"                 
 -5.509  -2.448  -2.441  -2.423  -1.474  -1.099  -0.917  -0.816
  6 A"   20 A'   21 A'   22 A'   23 A'   24 A'   25 A'   26 A'                 
 -0.676  -0.657  -0.468  -0.413  -0.398  -2.441  -2.423  -0.637
 27 A'   28 A'   29 A'   30 A'   31 A'    7 A"    8 A"    9 A"                 
 -0.469  -0.412
 10 A"   11 A"                                                                 
 -- Virtual --                   
 -0.046   0.082   0.111   0.128   0.155   0.178   0.203   0.214
 32 A'   33 A'   34 A'   35 A'   36 A'   37 A'   38 A'   39 A'                 
  0.279   0.300   0.302   0.313   0.353   0.544   0.563   0.581
 40 A'   41 A'   42 A'   43 A'   44 A'   45 A'   46 A'   47 A'                 
  0.606   0.615   0.667   0.759   0.836   0.980   1.021   1.079
 48 A'   49 A'   50 A'   51 A'   52 A'   53 A'   54 A'   55 A'                 
  1.115   1.186   1.221   1.324   1.396   1.506   1.549   1.576
 56 A'   57 A'   58 A'   59 A'   60 A'   61 A'   62 A'   63 A'                 
  1.975   2.180   2.468   2.604   2.743   2.903   3.113   3.393
 64 A'   65 A'   66 A'   67 A'   68 A'   69 A'   70 A'   71 A'                 
  4.168   4.384   4.465   4.495   4.536   4.683   4.803   5.161
 72 A'   73 A'   74 A'   75 A'   76 A'   77 A'   78 A'   79 A'                 
  6.503   6.533  10.311  26.668  27.047  28.893  29.494  29.517
 80 A'   81 A'   82 A'   83 A'   84 A'   85 A'   86 A'   87 A'                 
 29.844  29.863  29.935  36.527  37.196 130.551 130.578 154.281
 88 A'   89 A'   90 A'   91 A'   92 A'   93 A'   94 A'   95 A'                 
219.1501912.200   0.071   0.130   0.200   0.237   0.314   0.558
 96 A'   97 A'   12 A"   13 A"   14 A"   15 A"   16 A"   17 A"                 
  0.573   0.603   0.907   0.993   1.142   1.195   1.502   1.903
 18 A"   19 A"   20 A"   21 A"   22 A"   23 A"   24 A"   25 A"                 
  1.997   2.393   2.619   3.075   4.104   4.348   4.449   4.468
 26 A"   27 A"   28 A"   29 A"   30 A"   31 A"   32 A"   33 A"                 
  6.490  26.626  29.485  29.837  29.842 130.544
 34 A"   35 A"   36 A"   37 A"   38 A"   39 A"                                 

 Beta MOs, Restricted
 -- Occupied --                  
******* -180.92 -169.73 -169.72 -104.86  -37.97  -33.16  -33.16
  1 A'    2 A'    3 A'    4 A'    5 A'    6 A'    7 A'    8 A'                 
-24.346 -24.344 -24.338 -15.753 -15.730 -10.584  -8.052  -8.048
  9 A'   10 A'   11 A'   12 A'   13 A'   14 A'   15 A'   16 A'                 
 -7.288  -5.524  -5.508-169.724 -33.155 -24.344 -24.338  -8.048
 17 A'   18 A'   19 A'    1 A"    2 A"    3 A"    4 A"    5 A"                 
 -5.509  -2.448  -2.441  -2.423  -1.474  -1.099  -0.917  -0.816
  6 A"   20 A'   21 A'   22 A'   23 A'   24 A'   25 A'   26 A'                 
 -0.676  -0.657  -0.468  -0.413  -0.398  -2.441  -2.423  -0.637
 27 A'   28 A'   29 A'   30 A'   31 A'    7 A"    8 A"    9 A"                 
 -0.469  -0.412
 10 A"   11 A"                                                                 
 -- Virtual --                   
 -0.046   0.082   0.111   0.128   0.155   0.178   0.203   0.214
 32 A'   33 A'   34 A'   35 A'   36 A'   37 A'   38 A'   39 A'                 
  0.279   0.300   0.302   0.313   0.353   0.544   0.563   0.581
 40 A'   41 A'   42 A'   43 A'   44 A'   45 A'   46 A'   47 A'                 
  0.606   0.615   0.667   0.759   0.836   0.980   1.021   1.079
 48 A'   49 A'   50 A'   51 A'   52 A'   53 A'   54 A'   55 A'                 
  1.115   1.186   1.221   1.324   1.396   1.506   1.549   1.576
 56 A'   57 A'   58 A'   59 A'   60 A'   61 A'   62 A'   63 A'                 
  1.975   2.180   2.468   2.604   2.743   2.903   3.113   3.393
 64 A'   65 A'   66 A'   67 A'   68 A'   69 A'   70 A'   71 A'                 
  4.168   4.384   4.465   4.495   4.536   4.683   4.803   5.161
 72 A'   73 A'   74 A'   75 A'   76 A'   77 A'   78 A'   79 A'                 
  6.503   6.533  10.311  26.668  27.047  28.893  29.494  29.517
 80 A'   81 A'   82 A'   83 A'   84 A'   85 A'   86 A'   87 A'                 
 29.844  29.863  29.935  36.527  37.196 130.551 130.578 154.281
 88 A'   89 A'   90 A'   91 A'   92 A'   93 A'   94 A'   95 A'                 
219.1501912.200   0.071   0.130   0.200   0.237   0.314   0.558
 96 A'   97 A'   12 A"   13 A"   14 A"   15 A"   16 A"   17 A"                 
  0.573   0.603   0.907   0.993   1.142   1.195   1.502   1.903
 18 A"   19 A"   20 A"   21 A"   22 A"   23 A"   24 A"   25 A"                 
  1.997   2.393   2.619   3.075   4.104   4.348   4.449   4.468
 26 A"   27 A"   28 A"   29 A"   30 A"   31 A"   32 A"   33 A"                 
  6.490  26.626  29.485  29.837  29.842 130.544
 34 A"   35 A"   36 A"   37 A"   38 A"   39 A"                                 
 --------------------------------------------------------------

          Ground-State Mulliken Net Atomic Charges

     Atom                 Charge (a.u.)
  ----------------------------------------
      1 I                     0.120001
      2 N                    -0.047896
      3 N                     0.029595
      4 Cl                   -0.101701
  ----------------------------------------
  Sum of atomic charges =    -0.000000

 -----------------------------------------------------------------
                    Cartesian Multipole Moments
 -----------------------------------------------------------------
    Charge (ESU x 10^10)
                -0.0000
    Dipole Moment (Debye)
         X       1.7173      Y      -0.0820      Z      -0.0000
       Tot       1.7193
    Quadrupole Moments (Debye-Ang)
        XX     -51.7318     XY      -0.9530     YY     -54.6560
        XZ       0.0000     YZ       0.0000     ZZ     -52.6243
    Octopole Moments (Debye-Ang^2)
       XXX      65.7500    XXY       0.5736    XYY      18.6436
       YYY       0.4981    XXZ      -0.0000    XYZ      -0.0000
       YYZ       0.0000    XZZ      16.1640    YZZ       0.1738
       ZZZ      -0.0000
    Hexadecapole Moments (Debye-Ang^3)
      XXXX   -1256.9659   XXXY     -18.3108   XXYY    -241.7904
      XYYY      -0.6601   YYYY     -87.1297   XXXZ      -0.0000
      XXYZ       0.0000   XYYZ      -0.0000   YYYZ       0.0000
      XXZZ    -237.3319   XYZZ      -0.0702   YYZZ     -25.1593
      XZZZ       0.0000   YZZZ       0.0000   ZZZZ     -66.5179
 -----------------------------------------------------------------
 DrvMan completing analytic gradient of the correlated energy
 Correlated dipole moment
            1
    1   0.6756519
    2  -0.0322558
    3  -0.0000000
 Energy read as -7485.840608590
 Full Analytical Gradient: (in a.u., or Hartree/Bohr)
             1             2             3             4
    1    0.00146900   -0.00753724    0.01253802   -0.00646978
    2    0.00012193   -0.01059056    0.00862942    0.00183921
    3   -0.00000000    0.00000000   -0.00000000    0.00000000
 Gradient time:  CPU 0.28 s  wall 1.43 s
 Geometry Optimization Parameters
   NAtoms,    NIC,     NZ,  NCons,   NDum,   NFix, NCnnct, MaxDiis
        4      14       4       0       0       0       0       0

 Cartesian Hessian Update
 Hessian Updated using BFGS Update


** GEOMETRY OPTIMIZATION IN DELOCALIZED INTERNAL COORDINATES **
   Searching for a Minimum

   Optimization Cycle:   2

                       Coordinates (Angstroms)
     ATOM                X               Y               Z
      1  I         1.3605926359   -0.0178381782    0.0000000000
      2  N        -0.8171824535    0.5007620085    0.0000000000
      3  N        -1.4705867273   -0.4832763021    0.0000000000
      4  Cl       -3.3293728477    0.0206490058    0.0000000000
   Point Group: cs    Number of degrees of freedom:     5


   Energy is  -7485.840608590

 Hessian Updated using BFGS Update

  5 Hessian modes will be used to form the next step
  Hessian Eigenvalues:
     0.048747    0.095232    0.247675    0.311924    0.958970

 Minimum Search - Taking Simple RFO Step
 Searching for Lamda that Minimizes Along All modes
 Value Taken    Lamda =  -0.00179665
 Step Taken.  Stepsize is  0.180814

                             Maximum     Tolerance    Cnvgd?
         Gradient           0.009630      0.000300      NO
         Displacement       0.132362      0.001200      NO
         Energy change     -0.000628      0.000001      NO


 New Cartesian Coordinates Obtained by Inverse Iteration

 Displacement from previous Coordinates is:  0.195168
 ----------------------------------------------------------------
             Standard Nuclear Orientation (Angstroms)
    I     Atom           X                Y                Z
 ----------------------------------------------------------------
    1      I       1.3062620296    -0.0418202140     0.0000000000
    2      N      -0.8241958911     0.5393671016     0.0000000000
    3      N      -1.4787810705    -0.4734084413     0.0000000000
    4      Cl     -3.2598344605    -0.0038419124     0.0000000000
 ----------------------------------------------------------------
 Molecular Point Group                 Cs    NOp =  2
 Largest Abelian Subgroup              Cs    NOp =  2
 Nuclear Repulsion Energy =   343.9047321474 hartrees
 There are       42 alpha and       42 beta electrons
 Applying Cartesian multipole field
    Component          Value
    ---------          -----
     (2,0,0)        1.00000E-11
     (0,2,0)        2.00000E-11
     (0,0,2)       -3.00000E-11
 Nucleus-field energy     =     0.0000000107 hartrees
 Requested basis set is 6-311++G(d,p)
 There are 49 shells and 136 basis functions
 A cutoff of  1.0D-14 yielded   1014 shell pairs
 There are      8382 function pairs (      9404 Cartesian)
 Smallest overlap matrix eigenvalue = 2.60E-04
 Guess MOs from SCF MO coefficient file

 -----------------------------------------------------------------------
  General SCF calculation program by
  Eric Jon Sundstrom, Paul Horn, Yuezhi Mao, Dmitri Zuev, Alec White,
  David Stuck, Shaama M.S., Shane Yost, Joonho Lee, David Small,
  Daniel Levine, Susi Lehtola, Hugh Burton, Evgeny Epifanovsky
 -----------------------------------------------------------------------
 Hartree-Fock
 using 4 threads for integral computing
 -------------------------------------------------------
 OpenMP Integral computing Module                
 Release: version 2.0, May 2017, Q-Chem Inc. Pleasanton 
 -------------------------------------------------------
 A restricted SCF calculation will be
 performed using DIIS
 SCF converges when DIIS error is below 1.0e-08
 ---------------------------------------
  Cycle       Energy         DIIS error
 ---------------------------------------
    1   -7485.1196579441      1.03e-03  
    2   -7485.1232931622      2.97e-04  
    3   -7485.1239049569      1.68e-04  
    4   -7485.1240363423      8.70e-05  
    5   -7485.1240924676      2.77e-05  
    6   -7485.1241022028      8.53e-06  
    7   -7485.1241031242      4.30e-06  
    8   -7485.1241033105      1.69e-06  
    9   -7485.1241033534      5.86e-07  
   10   -7485.1241033582      2.93e-07  
   11   -7485.1241033590      9.91e-08  
   12   -7485.1241033592      2.86e-08  
   13   -7485.1241033591      1.02e-08  
   14   -7485.1241033592      3.93e-09  Convergence criterion met
 ---------------------------------------
 SCF time:   CPU 12.54s  wall 10.00s 
 SCF   energy in the final basis set =    -7485.1241033592
 Total energy in the final basis set =    -7485.1241033592


 ------------------------------------------------------------------------------

   CCMAN2: suite of methods based on coupled cluster
           and equation of motion theories.

   Components:
   * libvmm-1.3-trunk
     by Evgeny Epifanovsky, Ilya Kaliman.
   * libtensor-2.5-trunk
     by Evgeny Epifanovsky, Michael Wormit, Dmitry Zuev, Sam Manzer, 
        Ilya Kaliman.
   * libcc-2.5-trunk
     by Evgeny Epifanovsky, Arik Landau, Tomasz Kus, Kirill Khistyaev, 
        Dmitry Zuev, Prashant Manohar, Xintian Feng, Anna Krylov, 
        Matthew Goldey, Alec White, Thomas Jagau, Kaushik Nanda, 
        Anastasia Gunina, Alexander Kunitsa, Joonho Lee.

   CCMAN original authors:
   Anna I. Krylov, C. David Sherrill, Steven R. Gwaltney,
   Edward F. C. Byrd (2000)
   Sergey V. Levchenko, Lyudmila V. Slipchenko, Tao Wang,
   Ana-Maria C. Cristian (2003)
   Piotr A. Pieniazek, C. Melania Oana, Evgeny Epifanovsky (2007)
   Prashant Manohar (2009)

 ------------------------------------------------------------------------------


 Allocating and initializing 3808MB of RAM...
 Calculation will run on 4 cores.


 Alpha MOs, Restricted
 -- Occupied --                  
******* -180.91 -169.72 -169.72 -169.72 -104.87  -37.97  -33.15
  1 A'    2 A'    3 A'    1 A"    4 A'    5 A'    6 A'    7 A'                 
-33.148 -33.148 -24.339 -24.336 -24.336 -24.330 -24.330 -15.749
  2 A"    8 A'    9 A'    3 A"   10 A'   11 A'    4 A"   12 A'                 
-15.729 -10.595  -8.063  -8.059  -8.059  -7.281  -5.517  -5.502
 13 A'   14 A'   15 A'    5 A"   16 A'   17 A'   18 A'    6 A"                 
 -5.502  -2.440  -2.434  -2.434  -2.417  -2.417  -1.459  -1.120
 19 A'   20 A'    7 A"   21 A'    8 A"   22 A'   23 A'   24 A'                 
 -0.915  -0.818  -0.675  -0.654  -0.631  -0.476  -0.475  -0.410
 25 A'   26 A'   27 A'   28 A'    9 A"   10 A"   29 A'   30 A'                 
 -0.406  -0.404
 31 A'   11 A"                                                                 
 -- Virtual --                   
 -0.022   0.064   0.085   0.106   0.127   0.128   0.159   0.178
 32 A'   12 A"   33 A'   34 A'   35 A'   13 A"   36 A'   37 A'                 
  0.204   0.206   0.213   0.235   0.283   0.300   0.306   0.318
 14 A"   38 A'   39 A'   15 A"   40 A'   41 A'   42 A'   16 A"                 
  0.318   0.351   0.543   0.561   0.564   0.575   0.582   0.599
 43 A'   44 A'   45 A'   46 A'   17 A"   18 A"   47 A'   48 A'                 
  0.601   0.615   0.663   0.764   0.840   0.909   0.976   0.994
 19 A"   49 A'   50 A'   51 A'   52 A'   20 A"   53 A'   21 A"                 
  1.025   1.076   1.106   1.132   1.183   1.185   1.240   1.340
 54 A'   55 A'   56 A'   22 A"   57 A'   23 A"   58 A'   59 A'                 
  1.396   1.503   1.507   1.543   1.592   1.892   1.973   2.021
 60 A'   61 A'   24 A"   62 A'   63 A'   25 A"   64 A'   26 A"                 
  2.234   2.380   2.495   2.598   2.622   2.716   2.914   3.045
 65 A'   27 A"   66 A'   67 A'   28 A"   68 A'   69 A'   29 A"                 
  3.100   3.365   4.105   4.177   4.340   4.382   4.457   4.464
 70 A'   71 A'   30 A"   72 A'   31 A"   73 A'   32 A"   74 A'                 
  4.475   4.477   4.546   4.703   4.811   5.195   6.497   6.510
 75 A'   33 A"   76 A'   77 A'   78 A'   79 A'   34 A"   80 A'                 
  6.541  10.322  26.622  26.667  27.075  28.905  29.492  29.502
 81 A'   82 A'   35 A"   83 A'   84 A'   85 A'   36 A"   86 A'                 
 29.525  29.845  29.850  29.852  29.874  29.948  36.546  37.095
 87 A'   37 A"   38 A"   88 A'   89 A'   90 A'   91 A'   92 A'                 
130.552 130.560 130.586 154.292 219.1651912.212
 39 A"   93 A'   94 A'   95 A'   96 A'   97 A'                                 

 Beta MOs, Restricted
 -- Occupied --                  
******* -180.91 -169.72 -169.72 -169.72 -104.87  -37.97  -33.15
  1 A'    2 A'    3 A'    1 A"    4 A'    5 A'    6 A'    7 A'                 
-33.148 -33.148 -24.339 -24.336 -24.336 -24.330 -24.330 -15.749
  2 A"    8 A'    9 A'    3 A"   10 A'   11 A'    4 A"   12 A'                 
-15.729 -10.595  -8.063  -8.059  -8.059  -7.281  -5.517  -5.502
 13 A'   14 A'   15 A'    5 A"   16 A'   17 A'   18 A'    6 A"                 
 -5.502  -2.440  -2.434  -2.434  -2.417  -2.417  -1.459  -1.120
 19 A'   20 A'    7 A"   21 A'    8 A"   22 A'   23 A'   24 A'                 
 -0.915  -0.818  -0.675  -0.654  -0.631  -0.476  -0.475  -0.410
 25 A'   26 A'   27 A'   28 A'    9 A"   10 A"   29 A'   30 A'                 
 -0.406  -0.404
 31 A'   11 A"                                                                 
 -- Virtual --                   
 -0.022   0.064   0.085   0.106   0.127   0.128   0.159   0.178
 32 A'   12 A"   33 A'   34 A'   35 A'   13 A"   36 A'   37 A'                 
  0.204   0.206   0.213   0.235   0.283   0.300   0.306   0.318
 14 A"   38 A'   39 A'   15 A"   40 A'   41 A'   42 A'   16 A"                 
  0.318   0.351   0.543   0.561   0.564   0.575   0.582   0.599
 43 A'   44 A'   45 A'   46 A'   17 A"   18 A"   47 A'   48 A'                 
  0.601   0.615   0.663   0.764   0.840   0.909   0.976   0.994
 19 A"   49 A'   50 A'   51 A'   52 A'   20 A"   53 A'   21 A"                 
  1.025   1.076   1.106   1.132   1.183   1.185   1.240   1.340
 54 A'   55 A'   56 A'   22 A"   57 A'   23 A"   58 A'   59 A'                 
  1.396   1.503   1.507   1.543   1.592   1.892   1.973   2.021
 60 A'   61 A'   24 A"   62 A'   63 A'   25 A"   64 A'   26 A"                 
  2.234   2.380   2.495   2.598   2.622   2.716   2.914   3.045
 65 A'   27 A"   66 A'   67 A'   28 A"   68 A'   69 A'   29 A"                 
  3.100   3.365   4.105   4.177   4.340   4.382   4.457   4.464
 70 A'   71 A'   30 A"   72 A'   31 A"   73 A'   32 A"   74 A'                 
  4.475   4.477   4.546   4.703   4.811   5.195   6.497   6.510
 75 A'   33 A"   76 A'   77 A'   78 A'   79 A'   34 A"   80 A'                 
  6.541  10.322  26.622  26.667  27.075  28.905  29.492  29.502
 81 A'   82 A'   35 A"   83 A'   84 A'   85 A'   36 A"   86 A'                 
 29.525  29.845  29.850  29.852  29.874  29.948  36.546  37.095
 87 A'   37 A"   38 A"   88 A'   89 A'   90 A'   91 A'   92 A'                 
130.552 130.560 130.586 154.292 219.1651912.212
 39 A"   93 A'   94 A'   95 A'   96 A'   97 A'                                 

 Occupation and symmetry of molecular orbitals

 Point group: Cs (2 irreducible representations).

                           A'   A"    All 
 ------------------------------------------
 All molecular orbitals:
  - Alpha                  97   39    136 
  - Beta                   97   39    136 
 ------------------------------------------
 Alpha orbitals:
  - Frozen occupied        19   6     25  
  - Active occupied        12   5     17  
  - Active virtual         66   28    94  
  - Frozen virtual         0    0     0   
 ------------------------------------------
 Beta orbitals:
  - Frozen occupied        19   6     25  
  - Active occupied        12   5     17  
  - Active virtual         66   28    94  
  - Frozen virtual         0    0     0   
 ------------------------------------------

 Import integrals:   CPU 0.00 s  wall 0.00 s

 Import integrals:   CPU 58.65 s  wall 50.83 s

 MP2 amplitudes:   CPU 0.21 s  wall 0.40 s

Running a double precision version
           CCSD T amplitudes will be solved using DIIS.

           Start     Size      MaxIter   EConv     TConv     
           3         7         100       1.00e-07  1.00e-05  
 ------------------------------------------------------------------------------
           Energy (a.u.)   Ediff      Tdiff       Comment
 ------------------------------------------------------------------------------
         -7485.82726189                           
     1   -7485.81290910   1.44e-02   8.09e-01     
     2   -7485.83871575   2.58e-02   1.09e-01     
     3   -7485.83752443   1.19e-03   4.92e-02     
     4   -7485.84034664   2.82e-03   1.45e-02     Switched to DIIS steps.
     5   -7485.84136757   1.02e-03   1.36e-02     
     6   -7485.84144752   8.00e-05   3.07e-03     
     7   -7485.84146447   1.69e-05   1.69e-03     
     8   -7485.84147248   8.01e-06   5.09e-04     
     9   -7485.84147742   4.93e-06   3.50e-04     
    10   -7485.84147709   3.30e-07   1.06e-04     
    11   -7485.84147719   1.04e-07   4.99e-05     
    12   -7485.84147701   1.80e-07   2.89e-05     
    13   -7485.84147705   3.70e-08   1.02e-05     
    14   -7485.84147698   6.45e-08   5.99e-06     
 ------------------------------------------------------------------------------
         -7485.84147698                           CCSD T converged.

End of double precision
 SCF energy                 = -7485.12410336
 MP2 energy                 = -7485.82726189
 CCSD correlation energy     =    -0.71737362
 CCSD total energy           = -7485.84147698

 CCSD  T1^2 = 0.0133  T2^2 = 0.2858  Leading amplitudes:

 Amplitude    Orbitals with energies
 -0.0278       10 (A") A                 ->    12 (A") A                  
              -0.4757                          0.0642                     
 -0.0278       10 (A") B                 ->    12 (A") B                  
              -0.4757                          0.0642                     
 -0.0203       30 (A') A                 ->    32 (A') A                  
              -0.4102                         -0.0222                     
 -0.0203       30 (A') B                 ->    32 (A') B                  
              -0.4102                         -0.0222                     

 Amplitude    Orbitals with energies
 -0.1007       30 (A') A     30 (A') B   ->    32 (A') A     32 (A') B    
              -0.4102       -0.4102           -0.0222       -0.0222       
  0.1007       30 (A') A     30 (A') B   ->    32 (A') B     32 (A') A    
              -0.4102       -0.4102           -0.0222       -0.0222       
  0.1007       30 (A') B     30 (A') A   ->    32 (A') A     32 (A') B    
              -0.4102       -0.4102           -0.0222       -0.0222       
 -0.1007       30 (A') B     30 (A') A   ->    32 (A') B     32 (A') A    
              -0.4102       -0.4102           -0.0222       -0.0222       

 Computing CCSD intemediates for later calculations in double precision
 Finished.

Running a double precision version
           CCSD Lambda amplitudes will be solved using DIIS.
           Start     Size      MaxIter   EConv     LConv     
           3         7         100       1.00e-07  1.00e-05  
 ------------------------------------------------------------------------------
            Enorm      Ldiff       Comment
 ------------------------------------------------------------------------------
     1     5.89e-02   4.65e-02     
     2     1.33e-02   3.36e-03     
     3     5.61e-03   2.40e-03     
     4     3.21e-03   8.71e-04     Switched to DIIS steps.
     5     1.20e-03   6.96e-04     
     6     6.77e-04   2.33e-04     
     7     2.24e-04   9.02e-05     
     8     9.02e-05   3.78e-06     
     9     3.01e-05   3.28e-06     
    10     1.27e-05   1.39e-06     
    11     5.82e-06   4.47e-07     
    12     2.39e-06   8.24e-09     
    13     1.08e-06   1.03e-07     
    14     4.92e-07   1.69e-08     
    15     2.81e-07   2.42e-08     
    16     1.37e-07   6.87e-09     
    17     7.64e-08   2.87e-09     
 ------------------------------------------------------------------------------
                                   CCSD Lambda converged.

 Computing density matrices in double precision...
           Orbital response amplitudes will be solved using DIIS.
           Start     Size      MaxIter   EConv     LConv     
           3         7         100       1.00e-06  1.00e-06  
 ------------------------------------------------------------------------------
            Enorm      Ldiff       Comment
 ------------------------------------------------------------------------------
     1     8.90e-02   1.06e-02     
     2     8.81e-02   3.83e-03     
     3     1.22e-01   2.68e-02     
     4     8.87e-03   5.56e-02     Switched to DIIS steps.
     5     3.84e-03   6.95e-04     
     6     9.41e-04   4.77e-05     
     7     4.36e-04   3.10e-05     
     8     1.85e-04   1.61e-05     
     9     5.16e-05   3.36e-05     
    10     1.39e-05   3.16e-06     
    11     4.27e-06   2.03e-06     
    12     1.81e-06   4.73e-08     
    13     1.25e-06   1.62e-07     
    14     2.85e-07   9.75e-09     
 ------------------------------------------------------------------------------
                                   Orbital response converged.

 Computing density matrices... Done.
 CCSD calculation:   CPU 641.10 s  wall 518.72 s

Current path: /canmo/ccsd/grad/
/g1_bb_aa
/g1_bb_bb
/g1_o1o1
/g1_o1o2
/g1_o1v1
/g1_o2v1
/g1_v1v1
/g1p_bb_aa
/g1p_bb_bb
/g1s_bb_aa
/g1s_bb_bb
/g2_o1o1o1o1
/g2_o1o1o1v1
/g2_o1o1v1v1
/g2_o1v1o1v1
/g2_o1v1v1v1
/g2_v1v1v1v1
/w_bb_aa
/w_bb_bb
 Transferring MO TPDM to AO TPDM
 Transferring g2_o1o1o1o1
 Transferring g2_o1o1o1v1
 Transferring g2_o1o1v1v1
 Transferring g2_o1v1o1v1
 Transferring g2_o1v1v1v1
 Transferring g2_v1v1v1v1
 Adding separable TPDM
 Computing TPDM gradient
 --------------------------------------------------------
 2e gradient
  Atom          X               Y               Z
 --------------------------------------------------------
    1        -45.176464        3.928066        0.000000  
    2          7.584287      -22.794642       -0.000000  
    3         12.079850       20.345514        0.000000  
    4         25.512326       -1.478938       -0.000000  
 --------------------------------------------------------
 --------------------------------------------------------
 Final gradient
  Atom          X               Y               Z
 --------------------------------------------------------
    1        -45.176464        3.928066        0.000000  
    2          7.584287      -22.794642       -0.000000  
    3         12.079850       20.345514        0.000000  
    4         25.512326       -1.478938       -0.000000  
 --------------------------------------------------------
 Analytic gradient from two-electron contribution:   CPU 998.47 s  wall 579.04 s

 Total ccman2 time:   CPU 1703.04 s  wall 1163.78 s


 --------------------------------------------------------------
             Orbital Energies (a.u.) and Symmetries
 --------------------------------------------------------------

 Alpha MOs, Restricted
 -- Occupied --                  
******* -180.91 -169.72 -169.72 -104.87  -37.97  -33.15  -33.15
  1 A'    2 A'    3 A'    4 A'    5 A'    6 A'    7 A'    8 A'                 
-24.339 -24.336 -24.330 -15.749 -15.729 -10.595  -8.063  -8.059
  9 A'   10 A'   11 A'   12 A'   13 A'   14 A'   15 A'   16 A'                 
 -7.281  -5.517  -5.502-169.717 -33.148 -24.336 -24.330  -8.059
 17 A'   18 A'   19 A'    1 A"    2 A"    3 A"    4 A"    5 A"                 
 -5.502  -2.440  -2.434  -2.417  -1.459  -1.120  -0.915  -0.818
  6 A"   20 A'   21 A'   22 A'   23 A'   24 A'   25 A'   26 A'                 
 -0.675  -0.654  -0.475  -0.410  -0.406  -2.434  -2.417  -0.631
 27 A'   28 A'   29 A'   30 A'   31 A'    7 A"    8 A"    9 A"                 
 -0.476  -0.404
 10 A"   11 A"                                                                 
 -- Virtual --                   
 -0.022   0.085   0.106   0.127   0.159   0.178   0.206   0.213
 32 A'   33 A'   34 A'   35 A'   36 A'   37 A'   38 A'   39 A'                 
  0.283   0.300   0.306   0.318   0.351   0.543   0.561   0.582
 40 A'   41 A'   42 A'   43 A'   44 A'   45 A'   46 A'   47 A'                 
  0.599   0.615   0.663   0.764   0.840   0.976   1.025   1.076
 48 A'   49 A'   50 A'   51 A'   52 A'   53 A'   54 A'   55 A'                 
  1.106   1.183   1.240   1.340   1.396   1.503   1.543   1.592
 56 A'   57 A'   58 A'   59 A'   60 A'   61 A'   62 A'   63 A'                 
  1.973   2.234   2.495   2.598   2.716   2.914   3.100   3.365
 64 A'   65 A'   66 A'   67 A'   68 A'   69 A'   70 A'   71 A'                 
  4.177   4.382   4.464   4.475   4.546   4.703   4.811   5.195
 72 A'   73 A'   74 A'   75 A'   76 A'   77 A'   78 A'   79 A'                 
  6.510   6.541  10.322  26.667  27.075  28.905  29.502  29.525
 80 A'   81 A'   82 A'   83 A'   84 A'   85 A'   86 A'   87 A'                 
 29.852  29.874  29.948  36.546  37.095 130.560 130.586 154.292
 88 A'   89 A'   90 A'   91 A'   92 A'   93 A'   94 A'   95 A'                 
219.1651912.212   0.064   0.128   0.204   0.235   0.318   0.564
 96 A'   97 A'   12 A"   13 A"   14 A"   15 A"   16 A"   17 A"                 
  0.575   0.601   0.909   0.994   1.132   1.185   1.507   1.892
 18 A"   19 A"   20 A"   21 A"   22 A"   23 A"   24 A"   25 A"                 
  2.021   2.380   2.622   3.045   4.105   4.340   4.457   4.477
 26 A"   27 A"   28 A"   29 A"   30 A"   31 A"   32 A"   33 A"                 
  6.497  26.622  29.492  29.845  29.850 130.552
 34 A"   35 A"   36 A"   37 A"   38 A"   39 A"                                 

 Beta MOs, Restricted
 -- Occupied --                  
******* -180.91 -169.72 -169.72 -104.87  -37.97  -33.15  -33.15
  1 A'    2 A'    3 A'    4 A'    5 A'    6 A'    7 A'    8 A'                 
-24.339 -24.336 -24.330 -15.749 -15.729 -10.595  -8.063  -8.059
  9 A'   10 A'   11 A'   12 A'   13 A'   14 A'   15 A'   16 A'                 
 -7.281  -5.517  -5.502-169.717 -33.148 -24.336 -24.330  -8.059
 17 A'   18 A'   19 A'    1 A"    2 A"    3 A"    4 A"    5 A"                 
 -5.502  -2.440  -2.434  -2.417  -1.459  -1.120  -0.915  -0.818
  6 A"   20 A'   21 A'   22 A'   23 A'   24 A'   25 A'   26 A'                 
 -0.675  -0.654  -0.475  -0.410  -0.406  -2.434  -2.417  -0.631
 27 A'   28 A'   29 A'   30 A'   31 A'    7 A"    8 A"    9 A"                 
 -0.476  -0.404
 10 A"   11 A"                                                                 
 -- Virtual --                   
 -0.022   0.085   0.106   0.127   0.159   0.178   0.206   0.213
 32 A'   33 A'   34 A'   35 A'   36 A'   37 A'   38 A'   39 A'                 
  0.283   0.300   0.306   0.318   0.351   0.543   0.561   0.582
 40 A'   41 A'   42 A'   43 A'   44 A'   45 A'   46 A'   47 A'                 
  0.599   0.615   0.663   0.764   0.840   0.976   1.025   1.076
 48 A'   49 A'   50 A'   51 A'   52 A'   53 A'   54 A'   55 A'                 
  1.106   1.183   1.240   1.340   1.396   1.503   1.543   1.592
 56 A'   57 A'   58 A'   59 A'   60 A'   61 A'   62 A'   63 A'                 
  1.973   2.234   2.495   2.598   2.716   2.914   3.100   3.365
 64 A'   65 A'   66 A'   67 A'   68 A'   69 A'   70 A'   71 A'                 
  4.177   4.382   4.464   4.475   4.546   4.703   4.811   5.195
 72 A'   73 A'   74 A'   75 A'   76 A'   77 A'   78 A'   79 A'                 
  6.510   6.541  10.322  26.667  27.075  28.905  29.502  29.525
 80 A'   81 A'   82 A'   83 A'   84 A'   85 A'   86 A'   87 A'                 
 29.852  29.874  29.948  36.546  37.095 130.560 130.586 154.292
 88 A'   89 A'   90 A'   91 A'   92 A'   93 A'   94 A'   95 A'                 
219.1651912.212   0.064   0.128   0.204   0.235   0.318   0.564
 96 A'   97 A'   12 A"   13 A"   14 A"   15 A"   16 A"   17 A"                 
  0.575   0.601   0.909   0.994   1.132   1.185   1.507   1.892
 18 A"   19 A"   20 A"   21 A"   22 A"   23 A"   24 A"   25 A"                 
  2.021   2.380   2.622   3.045   4.105   4.340   4.457   4.477
 26 A"   27 A"   28 A"   29 A"   30 A"   31 A"   32 A"   33 A"                 
  6.497  26.622  29.492  29.845  29.850 130.552
 34 A"   35 A"   36 A"   37 A"   38 A"   39 A"                                 
 --------------------------------------------------------------

          Ground-State Mulliken Net Atomic Charges

     Atom                 Charge (a.u.)
  ----------------------------------------
      1 I                     0.119407
      2 N                    -0.063171
      3 N                     0.026320
      4 Cl                   -0.082556
  ----------------------------------------
  Sum of atomic charges =     0.000000

 -----------------------------------------------------------------
                    Cartesian Multipole Moments
 -----------------------------------------------------------------
    Charge (ESU x 10^10)
                 0.0000
    Dipole Moment (Debye)
         X       1.2499      Y      -0.1089      Z      -0.0000
       Tot       1.2547
    Quadrupole Moments (Debye-Ang)
        XX     -50.3972     XY      -1.0782     YY     -54.7185
        XZ      -0.0000     YZ       0.0000     ZZ     -52.5428
    Octopole Moments (Debye-Ang^2)
       XXX      60.5552    XXY       0.6527    XYY      19.3430
       YYY       2.5658    XXZ       0.0000    XYZ      -0.0000
       YYZ      -0.0000    XZZ      16.4141    YZZ       0.9266
       ZZZ      -0.0000
    Hexadecapole Moments (Debye-Ang^3)
      XXXX   -1179.6761   XXXY     -18.5579   XXYY    -230.7288
      XYYY      -0.4276   YYYY     -88.6441   XXXZ      -0.0000
      XXYZ       0.0000   XYYZ      -0.0000   YYYZ      -0.0000
      XXZZ    -225.7734   XYZZ      -0.0720   YYZZ     -25.3323
      XZZZ      -0.0000   YZZZ       0.0000   ZZZZ     -66.3087
 -----------------------------------------------------------------
 DrvMan completing analytic gradient of the correlated energy
 Correlated dipole moment
            1
    1   0.4917560
    2  -0.0428625
    3  -0.0000000
 Energy read as -7485.841476984
 Full Analytical Gradient: (in a.u., or Hartree/Bohr)
             1             2             3             4
    1    0.00024569   -0.00412326    0.00435670   -0.00047914
    2   -0.00216855    0.00721855   -0.00672330    0.00167330
    3   -0.00000000    0.00000000   -0.00000000   -0.00000000
 Gradient time:  CPU 0.31 s  wall 2.33 s
 Geometry Optimization Parameters
   NAtoms,    NIC,     NZ,  NCons,   NDum,   NFix, NCnnct, MaxDiis
        4      14       4       0       0       0       0       0

 Cartesian Hessian Update
 Hessian Updated using BFGS Update


** GEOMETRY OPTIMIZATION IN DELOCALIZED INTERNAL COORDINATES **
   Searching for a Minimum

   Optimization Cycle:   3

                       Coordinates (Angstroms)
     ATOM                X               Y               Z
      1  I         1.3062620296   -0.0418202140    0.0000000000
      2  N        -0.8241958911    0.5393671016    0.0000000000
      3  N        -1.4787810705   -0.4734084413    0.0000000000
      4  Cl       -3.2598344605   -0.0038419124    0.0000000000
   Point Group: cs    Number of degrees of freedom:     5


   Energy is  -7485.841476984

 Hessian Updated using BFGS Update

  5 Hessian modes will be used to form the next step
  Hessian Eigenvalues:
     0.050707    0.096059    0.249513    0.352244    0.978561

 Minimum Search - Taking Simple RFO Step
 Searching for Lamda that Minimizes Along All modes
 Value Taken    Lamda =  -0.00027947
 Step Taken.  Stepsize is  0.027906

                             Maximum     Tolerance    Cnvgd?
         Gradient           0.006470      0.000300      NO
         Displacement       0.019279      0.001200      NO
         Energy change     -0.000868      0.000001      NO


 New Cartesian Coordinates Obtained by Inverse Iteration

 Displacement from previous Coordinates is:  0.041135
 ----------------------------------------------------------------
             Standard Nuclear Orientation (Angstroms)
    I     Atom           X                Y                Z
 ----------------------------------------------------------------
    1      I       1.3161853557    -0.0342115453     0.0000000000
    2      N      -0.8175033549     0.5284062765     0.0000000000
    3      N      -1.4877824251    -0.4737224597     0.0000000000
    4      Cl     -3.2674489681    -0.0001757375     0.0000000000
 ----------------------------------------------------------------
 Molecular Point Group                 Cs    NOp =  2
 Largest Abelian Subgroup              Cs    NOp =  2
 Nuclear Repulsion Energy =   342.9868692813 hartrees
 There are       42 alpha and       42 beta electrons
 Applying Cartesian multipole field
    Component          Value
    ---------          -----
     (2,0,0)        1.00000E-11
     (0,2,0)        2.00000E-11
     (0,0,2)       -3.00000E-11
 Nucleus-field energy     =     0.0000000107 hartrees
 Requested basis set is 6-311++G(d,p)
 There are 49 shells and 136 basis functions
 A cutoff of  1.0D-14 yielded   1013 shell pairs
 There are      8370 function pairs (      9392 Cartesian)
 Smallest overlap matrix eigenvalue = 2.57E-04
 Guess MOs from SCF MO coefficient file

 -----------------------------------------------------------------------
  General SCF calculation program by
  Eric Jon Sundstrom, Paul Horn, Yuezhi Mao, Dmitri Zuev, Alec White,
  David Stuck, Shaama M.S., Shane Yost, Joonho Lee, David Small,
  Daniel Levine, Susi Lehtola, Hugh Burton, Evgeny Epifanovsky
 -----------------------------------------------------------------------
 Hartree-Fock
 using 4 threads for integral computing
 -------------------------------------------------------
 OpenMP Integral computing Module                
 Release: version 2.0, May 2017, Q-Chem Inc. Pleasanton 
 -------------------------------------------------------
 A restricted SCF calculation will be
 performed using DIIS
 SCF converges when DIIS error is below 1.0e-08
 ---------------------------------------
  Cycle       Energy         DIIS error
 ---------------------------------------
    1   -7485.1242588659      2.44e-04  
    2   -7485.1244391407      6.23e-05  
    3   -7485.1244634673      2.05e-05  
    4   -7485.1244670745      1.34e-05  
    5   -7485.1244681119      5.37e-06  
    6   -7485.1244685480      1.71e-06  
    7   -7485.1244685985      6.68e-07  
    8   -7485.1244686060      2.25e-07  
    9   -7485.1244686065      8.08e-08  
   10   -7485.1244686065      3.29e-08  
   11   -7485.1244686066      1.33e-08  
   12   -7485.1244686065      5.67e-09  Convergence criterion met
 ---------------------------------------
 SCF time:   CPU 10.97s  wall 9.00s 
 SCF   energy in the final basis set =    -7485.1244686065
 Total energy in the final basis set =    -7485.1244686065


 ------------------------------------------------------------------------------

   CCMAN2: suite of methods based on coupled cluster
           and equation of motion theories.

   Components:
   * libvmm-1.3-trunk
     by Evgeny Epifanovsky, Ilya Kaliman.
   * libtensor-2.5-trunk
     by Evgeny Epifanovsky, Michael Wormit, Dmitry Zuev, Sam Manzer, 
        Ilya Kaliman.
   * libcc-2.5-trunk
     by Evgeny Epifanovsky, Arik Landau, Tomasz Kus, Kirill Khistyaev, 
        Dmitry Zuev, Prashant Manohar, Xintian Feng, Anna Krylov, 
        Matthew Goldey, Alec White, Thomas Jagau, Kaushik Nanda, 
        Anastasia Gunina, Alexander Kunitsa, Joonho Lee.

   CCMAN original authors:
   Anna I. Krylov, C. David Sherrill, Steven R. Gwaltney,
   Edward F. C. Byrd (2000)
   Sergey V. Levchenko, Lyudmila V. Slipchenko, Tao Wang,
   Ana-Maria C. Cristian (2003)
   Piotr A. Pieniazek, C. Melania Oana, Evgeny Epifanovsky (2007)
   Prashant Manohar (2009)

 ------------------------------------------------------------------------------


 Allocating and initializing 3808MB of RAM...
 Calculation will run on 4 cores.


 Alpha MOs, Restricted
 -- Occupied --                  
******* -180.91 -169.72 -169.72 -169.72 -104.87  -37.97  -33.15
  1 A'    2 A'    3 A'    1 A"    4 A'    5 A'    6 A'    7 A'                 
-33.149 -33.148 -24.339 -24.337 -24.337 -24.331 -24.331 -15.748
  2 A"    8 A'    9 A'    3 A"   10 A'   11 A'    4 A"   12 A'                 
-15.727 -10.595  -8.063  -8.060  -8.060  -7.282  -5.517  -5.502
 13 A'   14 A'   15 A'    5 A"   16 A'   17 A'   18 A'    6 A"                 
 -5.502  -2.441  -2.434  -2.434  -2.417  -2.417  -1.458  -1.120
 19 A'   20 A'    7 A"   21 A'    8 A"   22 A'   23 A'   24 A'                 
 -0.916  -0.816  -0.675  -0.654  -0.630  -0.476  -0.475  -0.410
 25 A'   26 A'   27 A'   28 A'    9 A"   10 A"   29 A'   30 A'                 
 -0.405  -0.405
 31 A'   11 A"                                                                 
 -- Virtual --                   
 -0.023   0.065   0.085   0.107   0.127   0.128   0.160   0.179
 32 A'   12 A"   33 A'   34 A'   35 A'   13 A"   36 A'   37 A'                 
  0.204   0.206   0.214   0.235   0.282   0.300   0.307   0.317
 14 A"   38 A'   39 A'   15 A"   40 A'   41 A'   42 A'   43 A'                 
  0.318   0.351   0.542   0.562   0.563   0.576   0.582   0.599
 16 A"   44 A'   45 A'   46 A'   17 A"   18 A"   47 A'   48 A'                 
  0.600   0.613   0.665   0.766   0.841   0.910   0.978   0.995
 19 A"   49 A'   50 A'   51 A'   52 A'   20 A"   53 A'   21 A"                 
  1.023   1.077   1.104   1.131   1.182   1.187   1.239   1.340
 54 A'   55 A'   56 A'   22 A"   57 A'   23 A"   58 A'   59 A'                 
  1.396   1.502   1.507   1.543   1.590   1.893   1.980   2.021
 60 A'   61 A'   24 A"   62 A'   63 A'   25 A"   64 A'   26 A"                 
  2.232   2.382   2.494   2.598   2.622   2.716   2.913   3.046
 65 A'   27 A"   66 A'   67 A'   28 A"   68 A'   69 A'   29 A"                 
  3.104   3.365   4.106   4.174   4.342   4.384   4.456   4.466
 70 A'   71 A'   30 A"   72 A'   31 A"   73 A'   32 A"   74 A'                 
  4.474   4.477   4.545   4.702   4.811   5.195   6.497   6.510
 75 A'   33 A"   76 A'   77 A'   78 A'   79 A'   34 A"   80 A'                 
  6.540  10.320  26.622  26.666  27.074  28.905  29.492  29.502
 81 A'   82 A'   35 A"   83 A'   84 A'   85 A'   36 A"   86 A'                 
 29.524  29.844  29.850  29.851  29.873  29.947  36.546  37.097
 87 A'   37 A"   38 A"   88 A'   89 A'   90 A'   91 A'   92 A'                 
130.551 130.559 130.585 154.293 219.1631912.212
 39 A"   93 A'   94 A'   95 A'   96 A'   97 A'                                 

 Beta MOs, Restricted
 -- Occupied --                  
******* -180.91 -169.72 -169.72 -169.72 -104.87  -37.97  -33.15
  1 A'    2 A'    3 A'    1 A"    4 A'    5 A'    6 A'    7 A'                 
-33.149 -33.148 -24.339 -24.337 -24.337 -24.331 -24.331 -15.748
  2 A"    8 A'    9 A'    3 A"   10 A'   11 A'    4 A"   12 A'                 
-15.727 -10.595  -8.063  -8.060  -8.060  -7.282  -5.517  -5.502
 13 A'   14 A'   15 A'    5 A"   16 A'   17 A'   18 A'    6 A"                 
 -5.502  -2.441  -2.434  -2.434  -2.417  -2.417  -1.458  -1.120
 19 A'   20 A'    7 A"   21 A'    8 A"   22 A'   23 A'   24 A'                 
 -0.916  -0.816  -0.675  -0.654  -0.630  -0.476  -0.475  -0.410
 25 A'   26 A'   27 A'   28 A'    9 A"   10 A"   29 A'   30 A'                 
 -0.405  -0.405
 31 A'   11 A"                                                                 
 -- Virtual --                   
 -0.023   0.065   0.085   0.107   0.127   0.128   0.160   0.179
 32 A'   12 A"   33 A'   34 A'   35 A'   13 A"   36 A'   37 A'                 
  0.204   0.206   0.214   0.235   0.282   0.300   0.307   0.317
 14 A"   38 A'   39 A'   15 A"   40 A'   41 A'   42 A'   43 A'                 
  0.318   0.351   0.542   0.562   0.563   0.576   0.582   0.599
 16 A"   44 A'   45 A'   46 A'   17 A"   18 A"   47 A'   48 A'                 
  0.600   0.613   0.665   0.766   0.841   0.910   0.978   0.995
 19 A"   49 A'   50 A'   51 A'   52 A'   20 A"   53 A'   21 A"                 
  1.023   1.077   1.104   1.131   1.182   1.187   1.239   1.340
 54 A'   55 A'   56 A'   22 A"   57 A'   23 A"   58 A'   59 A'                 
  1.396   1.502   1.507   1.543   1.590   1.893   1.980   2.021
 60 A'   61 A'   24 A"   62 A'   63 A'   25 A"   64 A'   26 A"                 
  2.232   2.382   2.494   2.598   2.622   2.716   2.913   3.046
 65 A'   27 A"   66 A'   67 A'   28 A"   68 A'   69 A'   29 A"                 
  3.104   3.365   4.106   4.174   4.342   4.384   4.456   4.466
 70 A'   71 A'   30 A"   72 A'   31 A"   73 A'   32 A"   74 A'                 
  4.474   4.477   4.545   4.702   4.811   5.195   6.497   6.510
 75 A'   33 A"   76 A'   77 A'   78 A'   79 A'   34 A"   80 A'                 
  6.540  10.320  26.622  26.666  27.074  28.905  29.492  29.502
 81 A'   82 A'   35 A"   83 A'   84 A'   85 A'   36 A"   86 A'                 
 29.524  29.844  29.850  29.851  29.873  29.947  36.546  37.097
 87 A'   37 A"   38 A"   88 A'   89 A'   90 A'   91 A'   92 A'                 
130.551 130.559 130.585 154.293 219.1631912.212
 39 A"   93 A'   94 A'   95 A'   96 A'   97 A'                                 

 Occupation and symmetry of molecular orbitals

 Point group: Cs (2 irreducible representations).

                           A'   A"    All 
 ------------------------------------------
 All molecular orbitals:
  - Alpha                  97   39    136 
  - Beta                   97   39    136 
 ------------------------------------------
 Alpha orbitals:
  - Frozen occupied        19   6     25  
  - Active occupied        12   5     17  
  - Active virtual         66   28    94  
  - Frozen virtual         0    0     0   
 ------------------------------------------
 Beta orbitals:
  - Frozen occupied        19   6     25  
  - Active occupied        12   5     17  
  - Active virtual         66   28    94  
  - Frozen virtual         0    0     0   
 ------------------------------------------

 Import integrals:   CPU 0.00 s  wall 0.00 s

 Import integrals:   CPU 58.58 s  wall 52.31 s

 MP2 amplitudes:   CPU 0.21 s  wall 0.46 s

Running a double precision version
           CCSD T amplitudes will be solved using DIIS.

           Start     Size      MaxIter   EConv     TConv     
           3         7         100       1.00e-07  1.00e-05  
 ------------------------------------------------------------------------------
           Energy (a.u.)   Ediff      Tdiff       Comment
 ------------------------------------------------------------------------------
         -7485.82736536                           
     1   -7485.81309708   1.43e-02   8.08e-01     
     2   -7485.83888453   2.58e-02   1.09e-01     
     3   -7485.83769831   1.19e-03   4.92e-02     
     4   -7485.84051899   2.82e-03   1.45e-02     Switched to DIIS steps.
     5   -7485.84154557   1.03e-03   1.36e-02     
     6   -7485.84162554   8.00e-05   3.07e-03     
     7   -7485.84164282   1.73e-05   1.69e-03     
     8   -7485.84165107   8.25e-06   5.14e-04     
     9   -7485.84165603   4.96e-06   3.53e-04     
    10   -7485.84165571   3.24e-07   1.08e-04     
    11   -7485.84165581   9.91e-08   5.12e-05     
    12   -7485.84165563   1.76e-07   2.98e-05     
    13   -7485.84165568   4.29e-08   1.10e-05     
    14   -7485.84165561   6.63e-08   6.47e-06     
 ------------------------------------------------------------------------------
         -7485.84165561                           CCSD T converged.

End of double precision
 SCF energy                 = -7485.12446861
 MP2 energy                 = -7485.82736536
 CCSD correlation energy     =    -0.71718700
 CCSD total energy           = -7485.84165561

 CCSD  T1^2 = 0.0134  T2^2 = 0.2857  Leading amplitudes:

 Amplitude    Orbitals with energies
 -0.0279       10 (A") A                 ->    12 (A") A                  
              -0.4759                          0.0651                     
 -0.0279       10 (A") B                 ->    12 (A") B                  
              -0.4759                          0.0651                     
 -0.0190       30 (A') A                 ->    36 (A') A                  
              -0.4105                          0.1598                     
 -0.0190       30 (A') B                 ->    36 (A') B                  
              -0.4105                          0.1598                     

 Amplitude    Orbitals with energies
 -0.0917       9 (A") A      9 (A") B    ->    12 (A") A     12 (A") B    
              -0.6297       -0.6297            0.0651        0.0651       
  0.0917       9 (A") A      9 (A") B    ->    12 (A") B     12 (A") A    
              -0.6297       -0.6297            0.0651        0.0651       
  0.0917       9 (A") B      9 (A") A    ->    12 (A") A     12 (A") B    
              -0.6297       -0.6297            0.0651        0.0651       
 -0.0917       9 (A") B      9 (A") A    ->    12 (A") B     12 (A") A    
              -0.6297       -0.6297            0.0651        0.0651       

 Computing CCSD intemediates for later calculations in double precision
 Finished.

Running a double precision version
           CCSD Lambda amplitudes will be solved using DIIS.
           Start     Size      MaxIter   EConv     LConv     
           3         7         100       1.00e-07  1.00e-05  
 ------------------------------------------------------------------------------
            Enorm      Ldiff       Comment
 ------------------------------------------------------------------------------
     1     5.88e-02   4.65e-02     
     2     1.32e-02   3.36e-03     
     3     5.60e-03   2.41e-03     
     4     3.20e-03   8.75e-04     Switched to DIIS steps.
     5     1.20e-03   6.99e-04     
     6     6.78e-04   2.34e-04     
     7     2.24e-04   9.12e-05     
     8     8.94e-05   4.05e-06     
     9     3.00e-05   3.15e-06     
    10     1.27e-05   1.35e-06     
    11     5.83e-06   4.11e-07     
    12     2.37e-06   5.70e-09     
    13     1.06e-06   9.37e-08     
    14     4.65e-07   2.29e-08     
    15     2.63e-07   2.24e-08     
    16     1.24e-07   5.57e-09     
    17     6.96e-08   2.52e-09     
 ------------------------------------------------------------------------------
                                   CCSD Lambda converged.

 Computing density matrices in double precision...
           Orbital response amplitudes will be solved using DIIS.
           Start     Size      MaxIter   EConv     LConv     
           3         7         100       1.00e-06  1.00e-06  
 ------------------------------------------------------------------------------
            Enorm      Ldiff       Comment
 ------------------------------------------------------------------------------
     1     8.89e-02   1.06e-02     
     2     8.96e-02   5.46e-03     
     3     1.28e-01   2.90e-02     
     4     9.64e-03   5.90e-02     Switched to DIIS steps.
     5     4.13e-03   1.04e-03     
     6     9.77e-04   8.32e-05     
     7     4.95e-04   1.75e-05     
     8     2.07e-04   1.07e-05     
     9     5.20e-05   3.95e-05     
    10     1.44e-05   4.15e-06     
    11     4.70e-06   2.16e-06     
    12     1.85e-06   1.89e-08     
    13     1.44e-06   1.06e-07     
    14     2.94e-07   6.05e-08     
 ------------------------------------------------------------------------------
                                   Orbital response converged.

 Computing density matrices... Done.
 CCSD calculation:   CPU 632.42 s  wall 513.52 s

Current path: /canmo/ccsd/grad/
/g1_bb_aa
/g1_bb_bb
/g1_o1o1
/g1_o1o2
/g1_o1v1
/g1_o2v1
/g1_v1v1
/g1p_bb_aa
/g1p_bb_bb
/g1s_bb_aa
/g1s_bb_bb
/g2_o1o1o1o1
/g2_o1o1o1v1
/g2_o1o1v1v1
/g2_o1v1o1v1
/g2_o1v1v1v1
/g2_v1v1v1v1
/w_bb_aa
/w_bb_bb
 Transferring MO TPDM to AO TPDM
 Transferring g2_o1o1o1o1
 Transferring g2_o1o1o1v1
 Transferring g2_o1o1v1v1
 Transferring g2_o1v1o1v1
 Transferring g2_o1v1v1v1
 Transferring g2_v1v1v1v1
 Adding separable TPDM
 Computing TPDM gradient
 --------------------------------------------------------
 2e gradient
  Atom          X               Y               Z
 --------------------------------------------------------
    1        -45.055989        3.666096        0.000000  
    2          7.250947      -22.364270       -0.000000  
    3         12.385695       20.201532        0.000000  
    4         25.419347       -1.503358       -0.000000  
 --------------------------------------------------------
 --------------------------------------------------------
 Final gradient
  Atom          X               Y               Z
 --------------------------------------------------------
    1        -45.055989        3.666096        0.000000  
    2          7.250947      -22.364270       -0.000000  
    3         12.385695       20.201532        0.000000  
    4         25.419347       -1.503358       -0.000000  
 --------------------------------------------------------
 Analytic gradient from two-electron contribution:   CPU 988.04 s  wall 558.41 s

 Total ccman2 time:   CPU 1683.88 s  wall 1137.63 s


 --------------------------------------------------------------
             Orbital Energies (a.u.) and Symmetries
 --------------------------------------------------------------

 Alpha MOs, Restricted
 -- Occupied --                  
******* -180.91 -169.72 -169.72 -104.87  -37.97  -33.15  -33.15
  1 A'    2 A'    3 A'    4 A'    5 A'    6 A'    7 A'    8 A'                 
-24.339 -24.337 -24.331 -15.748 -15.727 -10.595  -8.063  -8.060
  9 A'   10 A'   11 A'   12 A'   13 A'   14 A'   15 A'   16 A'                 
 -7.282  -5.517  -5.502-169.717 -33.149 -24.337 -24.331  -8.060
 17 A'   18 A'   19 A'    1 A"    2 A"    3 A"    4 A"    5 A"                 
 -5.502  -2.441  -2.434  -2.417  -1.458  -1.120  -0.916  -0.816
  6 A"   20 A'   21 A'   22 A'   23 A'   24 A'   25 A'   26 A'                 
 -0.675  -0.654  -0.475  -0.410  -0.405  -2.434  -2.417  -0.630
 27 A'   28 A'   29 A'   30 A'   31 A'    7 A"    8 A"    9 A"                 
 -0.476  -0.405
 10 A"   11 A"                                                                 
 -- Virtual --                   
 -0.023   0.085   0.107   0.127   0.160   0.179   0.206   0.214
 32 A'   33 A'   34 A'   35 A'   36 A'   37 A'   38 A'   39 A'                 
  0.282   0.300   0.307   0.317   0.351   0.542   0.562   0.582
 40 A'   41 A'   42 A'   43 A'   44 A'   45 A'   46 A'   47 A'                 
  0.599   0.613   0.665   0.766   0.841   0.978   1.023   1.077
 48 A'   49 A'   50 A'   51 A'   52 A'   53 A'   54 A'   55 A'                 
  1.104   1.182   1.239   1.340   1.396   1.502   1.543   1.590
 56 A'   57 A'   58 A'   59 A'   60 A'   61 A'   62 A'   63 A'                 
  1.980   2.232   2.494   2.598   2.716   2.913   3.104   3.365
 64 A'   65 A'   66 A'   67 A'   68 A'   69 A'   70 A'   71 A'                 
  4.174   4.384   4.466   4.474   4.545   4.702   4.811   5.195
 72 A'   73 A'   74 A'   75 A'   76 A'   77 A'   78 A'   79 A'                 
  6.510   6.540  10.320  26.666  27.074  28.905  29.502  29.524
 80 A'   81 A'   82 A'   83 A'   84 A'   85 A'   86 A'   87 A'                 
 29.851  29.873  29.947  36.546  37.097 130.559 130.585 154.293
 88 A'   89 A'   90 A'   91 A'   92 A'   93 A'   94 A'   95 A'                 
219.1631912.212   0.065   0.128   0.204   0.235   0.318   0.563
 96 A'   97 A'   12 A"   13 A"   14 A"   15 A"   16 A"   17 A"                 
  0.576   0.600   0.910   0.995   1.131   1.187   1.507   1.893
 18 A"   19 A"   20 A"   21 A"   22 A"   23 A"   24 A"   25 A"                 
  2.021   2.382   2.622   3.046   4.106   4.342   4.456   4.477
 26 A"   27 A"   28 A"   29 A"   30 A"   31 A"   32 A"   33 A"                 
  6.497  26.622  29.492  29.844  29.850 130.551
 34 A"   35 A"   36 A"   37 A"   38 A"   39 A"                                 

 Beta MOs, Restricted
 -- Occupied --                  
******* -180.91 -169.72 -169.72 -104.87  -37.97  -33.15  -33.15
  1 A'    2 A'    3 A'    4 A'    5 A'    6 A'    7 A'    8 A'                 
-24.339 -24.337 -24.331 -15.748 -15.727 -10.595  -8.063  -8.060
  9 A'   10 A'   11 A'   12 A'   13 A'   14 A'   15 A'   16 A'                 
 -7.282  -5.517  -5.502-169.717 -33.149 -24.337 -24.331  -8.060
 17 A'   18 A'   19 A'    1 A"    2 A"    3 A"    4 A"    5 A"                 
 -5.502  -2.441  -2.434  -2.417  -1.458  -1.120  -0.916  -0.816
  6 A"   20 A'   21 A'   22 A'   23 A'   24 A'   25 A'   26 A'                 
 -0.675  -0.654  -0.475  -0.410  -0.405  -2.434  -2.417  -0.630
 27 A'   28 A'   29 A'   30 A'   31 A'    7 A"    8 A"    9 A"                 
 -0.476  -0.405
 10 A"   11 A"                                                                 
 -- Virtual --                   
 -0.023   0.085   0.107   0.127   0.160   0.179   0.206   0.214
 32 A'   33 A'   34 A'   35 A'   36 A'   37 A'   38 A'   39 A'                 
  0.282   0.300   0.307   0.317   0.351   0.542   0.562   0.582
 40 A'   41 A'   42 A'   43 A'   44 A'   45 A'   46 A'   47 A'                 
  0.599   0.613   0.665   0.766   0.841   0.978   1.023   1.077
 48 A'   49 A'   50 A'   51 A'   52 A'   53 A'   54 A'   55 A'                 
  1.104   1.182   1.239   1.340   1.396   1.502   1.543   1.590
 56 A'   57 A'   58 A'   59 A'   60 A'   61 A'   62 A'   63 A'                 
  1.980   2.232   2.494   2.598   2.716   2.913   3.104   3.365
 64 A'   65 A'   66 A'   67 A'   68 A'   69 A'   70 A'   71 A'                 
  4.174   4.384   4.466   4.474   4.545   4.702   4.811   5.195
 72 A'   73 A'   74 A'   75 A'   76 A'   77 A'   78 A'   79 A'                 
  6.510   6.540  10.320  26.666  27.074  28.905  29.502  29.524
 80 A'   81 A'   82 A'   83 A'   84 A'   85 A'   86 A'   87 A'                 
 29.851  29.873  29.947  36.546  37.097 130.559 130.585 154.293
 88 A'   89 A'   90 A'   91 A'   92 A'   93 A'   94 A'   95 A'                 
219.1631912.212   0.065   0.128   0.204   0.235   0.318   0.563
 96 A'   97 A'   12 A"   13 A"   14 A"   15 A"   16 A"   17 A"                 
  0.576   0.600   0.910   0.995   1.131   1.187   1.507   1.893
 18 A"   19 A"   20 A"   21 A"   22 A"   23 A"   24 A"   25 A"                 
  2.021   2.382   2.622   3.046   4.106   4.342   4.456   4.477
 26 A"   27 A"   28 A"   29 A"   30 A"   31 A"   32 A"   33 A"                 
  6.497  26.622  29.492  29.844  29.850 130.551
 34 A"   35 A"   36 A"   37 A"   38 A"   39 A"                                 
 --------------------------------------------------------------

          Ground-State Mulliken Net Atomic Charges

     Atom                 Charge (a.u.)
  ----------------------------------------
      1 I                     0.122392
      2 N                    -0.065295
      3 N                     0.021980
      4 Cl                   -0.079077
  ----------------------------------------
  Sum of atomic charges =    -0.000000

 -----------------------------------------------------------------
                    Cartesian Multipole Moments
 -----------------------------------------------------------------
    Charge (ESU x 10^10)
                -0.0000
    Dipole Moment (Debye)
         X       1.2634      Y      -0.1008      Z      -0.0000
       Tot       1.2674
    Quadrupole Moments (Debye-Ang)
        XX     -50.2734     XY      -1.0286     YY     -54.7570
        XZ      -0.0000     YZ       0.0000     ZZ     -52.5361
    Octopole Moments (Debye-Ang^2)
       XXX      59.9650    XXY       0.6123    XYY      19.1463
       YYY       1.9895    XXZ       0.0000    XYZ       0.0000
       YYZ      -0.0000    XZZ      16.2486    YZZ       0.7179
       ZZZ      -0.0000
    Hexadecapole Moments (Debye-Ang^3)
      XXXX   -1185.7329   XXXY     -18.7294   XXYY    -232.2768
      XYYY      -1.0370   YYYY     -88.2839   XXXZ      -0.0000
      XXYZ      -0.0000   XYYZ      -0.0000   YYYZ      -0.0000
      XXZZ    -227.1725   XYZZ      -0.2550   YYZZ     -25.2736
      XZZZ      -0.0000   YZZZ      -0.0000   ZZZZ     -66.2854
 -----------------------------------------------------------------
 DrvMan completing analytic gradient of the correlated energy
 Correlated dipole moment
            1
    1   0.4970667
    2  -0.0396705
    3  -0.0000000
 Energy read as -7485.841655609
 Full Analytical Gradient: (in a.u., or Hartree/Bohr)
             1             2             3             4
    1    0.00131137   -0.00031614    0.00054166   -0.00153689
    2   -0.00096045    0.00506484   -0.00476173    0.00065734
    3   -0.00000000    0.00000000   -0.00000000   -0.00000000
 Gradient time:  CPU 0.29 s  wall 1.92 s
 Geometry Optimization Parameters
   NAtoms,    NIC,     NZ,  NCons,   NDum,   NFix, NCnnct, MaxDiis
        4      14       4       0       0       0       0       0

 Cartesian Hessian Update
 Hessian Updated using BFGS Update


** GEOMETRY OPTIMIZATION IN DELOCALIZED INTERNAL COORDINATES **
   Searching for a Minimum

   Optimization Cycle:   4

                       Coordinates (Angstroms)
     ATOM                X               Y               Z
      1  I         1.3161853557   -0.0342115453    0.0000000000
      2  N        -0.8175033549    0.5284062765    0.0000000000
      3  N        -1.4877824251   -0.4737224597    0.0000000000
      4  Cl       -3.2674489681   -0.0001757375    0.0000000000
   Point Group: cs    Number of degrees of freedom:     5


   Energy is  -7485.841655609

 Hessian Updated using BFGS Update

  5 Hessian modes will be used to form the next step
  Hessian Eigenvalues:
     0.049195    0.093517    0.222695    0.297283    0.986211

 Minimum Search - Taking Simple RFO Step
 Searching for Lamda that Minimizes Along All modes
 Value Taken    Lamda =  -0.00012195
 Step Taken.  Stepsize is  0.038809

                             Maximum     Tolerance    Cnvgd?
         Gradient           0.004719      0.000300      NO
         Displacement       0.034107      0.001200      NO
         Energy change     -0.000179      0.000001      NO


 New Cartesian Coordinates Obtained by Inverse Iteration

 Displacement from previous Coordinates is:  0.031688
 ----------------------------------------------------------------
             Standard Nuclear Orientation (Angstroms)
    I     Atom           X                Y                Z
 ----------------------------------------------------------------
    1      I       1.3097181432    -0.0281373026     0.0000000000
    2      N      -0.8133211462     0.5201403465     0.0000000000
    3      N      -1.4937090548    -0.4750449221     0.0000000000
    4      Cl     -3.2592373347     0.0033384121     0.0000000000
 ----------------------------------------------------------------
 Molecular Point Group                 Cs    NOp =  2
 Largest Abelian Subgroup              Cs    NOp =  2
 Nuclear Repulsion Energy =   344.1690780570 hartrees
 There are       42 alpha and       42 beta electrons
 Applying Cartesian multipole field
    Component          Value
    ---------          -----
     (2,0,0)        1.00000E-11
     (0,2,0)        2.00000E-11
     (0,0,2)       -3.00000E-11
 Nucleus-field energy     =     0.0000000107 hartrees
 Requested basis set is 6-311++G(d,p)
 There are 49 shells and 136 basis functions
 A cutoff of  1.0D-14 yielded   1013 shell pairs
 There are      8370 function pairs (      9392 Cartesian)
 Smallest overlap matrix eigenvalue = 2.55E-04
 Guess MOs from SCF MO coefficient file

 -----------------------------------------------------------------------
  General SCF calculation program by
  Eric Jon Sundstrom, Paul Horn, Yuezhi Mao, Dmitri Zuev, Alec White,
  David Stuck, Shaama M.S., Shane Yost, Joonho Lee, David Small,
  Daniel Levine, Susi Lehtola, Hugh Burton, Evgeny Epifanovsky
 -----------------------------------------------------------------------
 Hartree-Fock
 using 4 threads for integral computing
 -------------------------------------------------------
 OpenMP Integral computing Module                
 Release: version 2.0, May 2017, Q-Chem Inc. Pleasanton 
 -------------------------------------------------------
 A restricted SCF calculation will be
 performed using DIIS
 SCF converges when DIIS error is below 1.0e-08
 ---------------------------------------
  Cycle       Energy         DIIS error
 ---------------------------------------
    1   -7485.1251616921      2.16e-04  
    2   -7485.1253128299      6.34e-05  
    3   -7485.1253300257      3.06e-05  
    4   -7485.1253335137      1.07e-05  
    5   -7485.1253342706      4.12e-06  
    6   -7485.1253344087      2.19e-06  
    7   -7485.1253344574      8.02e-07  
    8   -7485.1253344650      3.39e-07  
    9   -7485.1253344662      1.21e-07  
   10   -7485.1253344663      4.38e-08  
   11   -7485.1253344665      1.55e-08  
   12   -7485.1253344664      6.60e-09  Convergence criterion met
 ---------------------------------------
 SCF time:   CPU 11.02s  wall 10.00s 
 SCF   energy in the final basis set =    -7485.1253344664
 Total energy in the final basis set =    -7485.1253344664


 ------------------------------------------------------------------------------

   CCMAN2: suite of methods based on coupled cluster
           and equation of motion theories.

   Components:
   * libvmm-1.3-trunk
     by Evgeny Epifanovsky, Ilya Kaliman.
   * libtensor-2.5-trunk
     by Evgeny Epifanovsky, Michael Wormit, Dmitry Zuev, Sam Manzer, 
        Ilya Kaliman.
   * libcc-2.5-trunk
     by Evgeny Epifanovsky, Arik Landau, Tomasz Kus, Kirill Khistyaev, 
        Dmitry Zuev, Prashant Manohar, Xintian Feng, Anna Krylov, 
        Matthew Goldey, Alec White, Thomas Jagau, Kaushik Nanda, 
        Anastasia Gunina, Alexander Kunitsa, Joonho Lee.

   CCMAN original authors:
   Anna I. Krylov, C. David Sherrill, Steven R. Gwaltney,
   Edward F. C. Byrd (2000)
   Sergey V. Levchenko, Lyudmila V. Slipchenko, Tao Wang,
   Ana-Maria C. Cristian (2003)
   Piotr A. Pieniazek, C. Melania Oana, Evgeny Epifanovsky (2007)
   Prashant Manohar (2009)

 ------------------------------------------------------------------------------


 Allocating and initializing 3808MB of RAM...
 Calculation will run on 4 cores.


 Alpha MOs, Restricted
 -- Occupied --                  
******* -180.91 -169.72 -169.72 -169.72 -104.87  -37.97  -33.15
  1 A'    2 A'    3 A'    1 A"    4 A'    5 A'    6 A'    7 A'                 
-33.148 -33.148 -24.339 -24.337 -24.336 -24.331 -24.331 -15.746
  2 A"    8 A'    9 A'    3 A"   10 A'   11 A'    4 A"   12 A'                 
-15.725 -10.596  -8.065  -8.061  -8.061  -7.281  -5.517  -5.502
 13 A'   14 A'   15 A'    5 A"   16 A'   17 A'   18 A'    6 A"                 
 -5.502  -2.441  -2.434  -2.434  -2.417  -2.417  -1.457  -1.123
 19 A'   20 A'    7 A"   21 A'    8 A"   22 A'   23 A'   24 A'                 
 -0.918  -0.815  -0.676  -0.654  -0.630  -0.476  -0.475  -0.412
 25 A'   26 A'   27 A'   28 A'    9 A"   10 A"   29 A'   30 A'                 
 -0.404  -0.404
 11 A"   31 A'                                                                 
 -- Virtual --                   
 -0.019   0.066   0.086   0.106   0.127   0.128   0.161   0.179
 32 A'   12 A"   33 A'   34 A'   35 A'   13 A"   36 A'   37 A'                 
  0.204   0.206   0.214   0.235   0.282   0.301   0.308   0.317
 14 A"   38 A'   39 A'   15 A"   40 A'   41 A'   42 A'   43 A'                 
  0.318   0.351   0.542   0.562   0.563   0.577   0.584   0.598
 16 A"   44 A'   45 A'   46 A'   17 A"   18 A"   47 A'   48 A'                 
  0.600   0.614   0.667   0.771   0.843   0.910   0.979   0.996
 19 A"   49 A'   50 A'   51 A'   52 A'   20 A"   53 A'   21 A"                 
  1.023   1.077   1.103   1.130   1.183   1.186   1.241   1.344
 54 A'   55 A'   56 A'   22 A"   57 A'   23 A"   58 A'   59 A'                 
  1.397   1.501   1.508   1.543   1.593   1.894   1.986   2.024
 60 A'   61 A'   24 A"   62 A'   63 A'   25 A"   64 A'   26 A"                 
  2.238   2.383   2.500   2.598   2.623   2.716   2.914   3.046
 65 A'   27 A"   66 A'   67 A'   28 A"   68 A'   69 A'   29 A"                 
  3.108   3.366   4.107   4.174   4.343   4.387   4.456   4.469
 70 A'   71 A'   30 A"   72 A'   31 A"   73 A'   32 A"   74 A'                 
  4.475   4.479   4.547   4.707   4.814   5.195   6.497   6.510
 75 A'   33 A"   76 A'   77 A'   78 A'   79 A'   34 A"   80 A'                 
  6.540  10.322  26.622  26.667  27.076  28.909  29.492  29.502
 81 A'   82 A'   35 A"   83 A'   84 A'   85 A'   36 A"   86 A'                 
 29.524  29.844  29.851  29.852  29.873  29.949  36.548  37.100
 87 A'   37 A"   38 A"   88 A'   89 A'   90 A'   91 A'   92 A'                 
130.552 130.559 130.586 154.296 219.1651912.215
 39 A"   93 A'   94 A'   95 A'   96 A'   97 A'                                 

 Beta MOs, Restricted
 -- Occupied --                  
******* -180.91 -169.72 -169.72 -169.72 -104.87  -37.97  -33.15
  1 A'    2 A'    3 A'    1 A"    4 A'    5 A'    6 A'    7 A'                 
-33.148 -33.148 -24.339 -24.337 -24.336 -24.331 -24.331 -15.746
  2 A"    8 A'    9 A'    3 A"   10 A'   11 A'    4 A"   12 A'                 
-15.725 -10.596  -8.065  -8.061  -8.061  -7.281  -5.517  -5.502
 13 A'   14 A'   15 A'    5 A"   16 A'   17 A'   18 A'    6 A"                 
 -5.502  -2.441  -2.434  -2.434  -2.417  -2.417  -1.457  -1.123
 19 A'   20 A'    7 A"   21 A'    8 A"   22 A'   23 A'   24 A'                 
 -0.918  -0.815  -0.676  -0.654  -0.630  -0.476  -0.475  -0.412
 25 A'   26 A'   27 A'   28 A'    9 A"   10 A"   29 A'   30 A'                 
 -0.404  -0.404
 11 A"   31 A'                                                                 
 -- Virtual --                   
 -0.019   0.066   0.086   0.106   0.127   0.128   0.161   0.179
 32 A'   12 A"   33 A'   34 A'   35 A'   13 A"   36 A'   37 A'                 
  0.204   0.206   0.214   0.235   0.282   0.301   0.308   0.317
 14 A"   38 A'   39 A'   15 A"   40 A'   41 A'   42 A'   43 A'                 
  0.318   0.351   0.542   0.562   0.563   0.577   0.584   0.598
 16 A"   44 A'   45 A'   46 A'   17 A"   18 A"   47 A'   48 A'                 
  0.600   0.614   0.667   0.771   0.843   0.910   0.979   0.996
 19 A"   49 A'   50 A'   51 A'   52 A'   20 A"   53 A'   21 A"                 
  1.023   1.077   1.103   1.130   1.183   1.186   1.241   1.344
 54 A'   55 A'   56 A'   22 A"   57 A'   23 A"   58 A'   59 A'                 
  1.397   1.501   1.508   1.543   1.593   1.894   1.986   2.024
 60 A'   61 A'   24 A"   62 A'   63 A'   25 A"   64 A'   26 A"                 
  2.238   2.383   2.500   2.598   2.623   2.716   2.914   3.046
 65 A'   27 A"   66 A'   67 A'   28 A"   68 A'   69 A'   29 A"                 
  3.108   3.366   4.107   4.174   4.343   4.387   4.456   4.469
 70 A'   71 A'   30 A"   72 A'   31 A"   73 A'   32 A"   74 A'                 
  4.475   4.479   4.547   4.707   4.814   5.195   6.497   6.510
 75 A'   33 A"   76 A'   77 A'   78 A'   79 A'   34 A"   80 A'                 
  6.540  10.322  26.622  26.667  27.076  28.909  29.492  29.502
 81 A'   82 A'   35 A"   83 A'   84 A'   85 A'   36 A"   86 A'                 
 29.524  29.844  29.851  29.852  29.873  29.949  36.548  37.100
 87 A'   37 A"   38 A"   88 A'   89 A'   90 A'   91 A'   92 A'                 
130.552 130.559 130.586 154.296 219.1651912.215
 39 A"   93 A'   94 A'   95 A'   96 A'   97 A'                                 

 Occupation and symmetry of molecular orbitals

 Point group: Cs (2 irreducible representations).

                           A'   A"    All 
 ------------------------------------------
 All molecular orbitals:
  - Alpha                  97   39    136 
  - Beta                   97   39    136 
 ------------------------------------------
 Alpha orbitals:
  - Frozen occupied        19   6     25  
  - Active occupied        12   5     17  
  - Active virtual         66   28    94  
  - Frozen virtual         0    0     0   
 ------------------------------------------
 Beta orbitals:
  - Frozen occupied        19   6     25  
  - Active occupied        12   5     17  
  - Active virtual         66   28    94  
  - Frozen virtual         0    0     0   
 ------------------------------------------

 Import integrals:   CPU 0.00 s  wall 0.14 s

 Import integrals:   CPU 59.27 s  wall 54.74 s

 MP2 amplitudes:   CPU 0.21 s  wall 0.36 s

Running a double precision version
           CCSD T amplitudes will be solved using DIIS.

           Start     Size      MaxIter   EConv     TConv     
           3         7         100       1.00e-07  1.00e-05  
 ------------------------------------------------------------------------------
           Energy (a.u.)   Ediff      Tdiff       Comment
 ------------------------------------------------------------------------------
         -7485.82732990                           
     1   -7485.81343653   1.39e-02   8.07e-01     
     2   -7485.83895767   2.55e-02   1.09e-01     
     3   -7485.83783432   1.12e-03   4.86e-02     
     4   -7485.84060587   2.77e-03   1.44e-02     Switched to DIIS steps.
     5   -7485.84161185   1.01e-03   1.34e-02     
     6   -7485.84168962   7.78e-05   2.98e-03     
     7   -7485.84170632   1.67e-05   1.65e-03     
     8   -7485.84171449   8.16e-06   5.02e-04     
     9   -7485.84171911   4.63e-06   3.42e-04     
    10   -7485.84171883   2.85e-07   1.04e-04     
    11   -7485.84171888   4.94e-08   4.95e-05     
    12   -7485.84171872   1.62e-07   2.81e-05     
    13   -7485.84171875   3.65e-08   1.09e-05     
    14   -7485.84171869   6.28e-08   6.35e-06     
 ------------------------------------------------------------------------------
         -7485.84171869                           CCSD T converged.

End of double precision
 SCF energy                 = -7485.12533447
 MP2 energy                 = -7485.82732990
 CCSD correlation energy     =    -0.71638422
 CCSD total energy           = -7485.84171869

 CCSD  T1^2 = 0.0133  T2^2 = 0.2837  Leading amplitudes:

 Amplitude    Orbitals with energies
 -0.0283       10 (A") A                 ->    12 (A") A                  
              -0.4765                          0.0657                     
 -0.0283       10 (A") B                 ->    12 (A") B                  
              -0.4765                          0.0657                     
 -0.0193       30 (A') A                 ->    36 (A') A                  
              -0.4118                          0.1614                     
 -0.0193       30 (A') B                 ->    36 (A') B                  
              -0.4118                          0.1614                     

 Amplitude    Orbitals with energies
 -0.0906       9 (A") A      9 (A") B    ->    12 (A") A     12 (A") B    
              -0.6298       -0.6298            0.0657        0.0657       
  0.0906       9 (A") A      9 (A") B    ->    12 (A") B     12 (A") A    
              -0.6298       -0.6298            0.0657        0.0657       
  0.0906       9 (A") B      9 (A") A    ->    12 (A") A     12 (A") B    
              -0.6298       -0.6298            0.0657        0.0657       
 -0.0906       9 (A") B      9 (A") A    ->    12 (A") B     12 (A") A    
              -0.6298       -0.6298            0.0657        0.0657       

 Computing CCSD intemediates for later calculations in double precision
 Finished.

Running a double precision version
           CCSD Lambda amplitudes will be solved using DIIS.
           Start     Size      MaxIter   EConv     LConv     
           3         7         100       1.00e-07  1.00e-05  
 ------------------------------------------------------------------------------
            Enorm      Ldiff       Comment
 ------------------------------------------------------------------------------
     1     5.76e-02   4.56e-02     
     2     1.30e-02   3.39e-03     
     3     5.49e-03   2.35e-03     
     4     3.16e-03   8.67e-04     Switched to DIIS steps.
     5     1.19e-03   6.84e-04     
     6     6.64e-04   2.29e-04     
     7     2.19e-04   8.70e-05     
     8     8.54e-05   3.18e-06     
     9     2.86e-05   3.30e-06     
    10     1.20e-05   1.31e-06     
    11     5.46e-06   3.86e-07     
    12     2.21e-06   3.08e-09     
    13     9.84e-07   9.09e-08     
    14     4.25e-07   1.93e-08     
    15     2.41e-07   2.13e-08     
    16     1.11e-07   5.01e-09     
    17     6.22e-08   1.85e-09     
 ------------------------------------------------------------------------------
                                   CCSD Lambda converged.

 Computing density matrices in double precision...
           Orbital response amplitudes will be solved using DIIS.
           Start     Size      MaxIter   EConv     LConv     
           3         7         100       1.00e-06  1.00e-06  
 ------------------------------------------------------------------------------
            Enorm      Ldiff       Comment
 ------------------------------------------------------------------------------
     1     8.81e-02   1.12e-02     
     2     8.73e-02   4.78e-03     
     3     1.23e-01   2.71e-02     
     4     9.04e-03   5.59e-02     Switched to DIIS steps.
     5     3.85e-03   8.48e-04     
     6     9.57e-04   7.87e-05     
     7     4.67e-04   2.02e-05     
     8     1.95e-04   1.25e-05     
     9     5.03e-05   3.75e-05     
    10     1.36e-05   3.63e-06     
    11     4.39e-06   2.06e-06     
    12     1.69e-06   1.79e-08     
    13     1.38e-06   1.13e-07     
    14     2.75e-07   3.31e-08     
 ------------------------------------------------------------------------------
                                   Orbital response converged.

 Computing density matrices... Done.
 CCSD calculation:   CPU 631.00 s  wall 504.79 s

Current path: /canmo/ccsd/grad/
/g1_bb_aa
/g1_bb_bb
/g1_o1o1
/g1_o1o2
/g1_o1v1
/g1_o2v1
/g1_v1v1
/g1p_bb_aa
/g1p_bb_bb
/g1s_bb_aa
/g1s_bb_bb
/g2_o1o1o1o1
/g2_o1o1o1v1
/g2_o1o1v1v1
/g2_o1v1o1v1
/g2_o1v1v1v1
/g2_v1v1v1v1
/w_bb_aa
/w_bb_bb
 Transferring MO TPDM to AO TPDM
 Transferring g2_o1o1o1o1
 Transferring g2_o1o1o1v1
 Transferring g2_o1o1v1v1
 Transferring g2_o1v1o1v1
 Transferring g2_o1v1v1v1
 Transferring g2_v1v1v1v1
 Adding separable TPDM
 Computing TPDM gradient
 --------------------------------------------------------
 2e gradient
  Atom          X               Y               Z
 --------------------------------------------------------
    1        -45.376193        3.535142        0.000000  
    2          7.282263      -22.098797       -0.000000  
    3         12.467607       20.153634        0.000000  
    4         25.626323       -1.589979        0.000000  
 --------------------------------------------------------
 --------------------------------------------------------
 Final gradient
  Atom          X               Y               Z
 --------------------------------------------------------
    1        -45.376193        3.535142        0.000000  
    2          7.282263      -22.098797       -0.000000  
    3         12.467607       20.153634        0.000000  
    4         25.626323       -1.589979        0.000000  
 --------------------------------------------------------
 Analytic gradient from two-electron contribution:   CPU 993.40 s  wall 555.09 s

 Total ccman2 time:   CPU 1688.67 s  wall 1135.33 s


 --------------------------------------------------------------
             Orbital Energies (a.u.) and Symmetries
 --------------------------------------------------------------

 Alpha MOs, Restricted
 -- Occupied --                  
******* -180.91 -169.72 -169.72 -104.87  -37.97  -33.15  -33.15
  1 A'    2 A'    3 A'    4 A'    5 A'    6 A'    7 A'    8 A'                 
-24.339 -24.336 -24.331 -15.746 -15.725 -10.596  -8.065  -8.061
  9 A'   10 A'   11 A'   12 A'   13 A'   14 A'   15 A'   16 A'                 
 -7.281  -5.517  -5.502-169.717 -33.148 -24.337 -24.331  -8.061
 17 A'   18 A'   19 A'    1 A"    2 A"    3 A"    4 A"    5 A"                 
 -5.502  -2.441  -2.434  -2.417  -1.457  -1.123  -0.918  -0.815
  6 A"   20 A'   21 A'   22 A'   23 A'   24 A'   25 A'   26 A'                 
 -0.676  -0.654  -0.475  -0.412  -0.404  -2.434  -2.417  -0.630
 27 A'   28 A'   29 A'   30 A'   31 A'    7 A"    8 A"    9 A"                 
 -0.476  -0.404
 10 A"   11 A"                                                                 
 -- Virtual --                   
 -0.019   0.086   0.106   0.127   0.161   0.179   0.206   0.214
 32 A'   33 A'   34 A'   35 A'   36 A'   37 A'   38 A'   39 A'                 
  0.282   0.301   0.308   0.317   0.351   0.542   0.562   0.584
 40 A'   41 A'   42 A'   43 A'   44 A'   45 A'   46 A'   47 A'                 
  0.598   0.614   0.667   0.771   0.843   0.979   1.023   1.077
 48 A'   49 A'   50 A'   51 A'   52 A'   53 A'   54 A'   55 A'                 
  1.103   1.183   1.241   1.344   1.397   1.501   1.543   1.593
 56 A'   57 A'   58 A'   59 A'   60 A'   61 A'   62 A'   63 A'                 
  1.986   2.238   2.500   2.598   2.716   2.914   3.108   3.366
 64 A'   65 A'   66 A'   67 A'   68 A'   69 A'   70 A'   71 A'                 
  4.174   4.387   4.469   4.475   4.547   4.707   4.814   5.195
 72 A'   73 A'   74 A'   75 A'   76 A'   77 A'   78 A'   79 A'                 
  6.510   6.540  10.322  26.667  27.076  28.909  29.502  29.524
 80 A'   81 A'   82 A'   83 A'   84 A'   85 A'   86 A'   87 A'                 
 29.852  29.873  29.949  36.548  37.100 130.559 130.586 154.296
 88 A'   89 A'   90 A'   91 A'   92 A'   93 A'   94 A'   95 A'                 
219.1651912.215   0.066   0.128   0.204   0.235   0.318   0.563
 96 A'   97 A'   12 A"   13 A"   14 A"   15 A"   16 A"   17 A"                 
  0.577   0.600   0.910   0.996   1.130   1.186   1.508   1.894
 18 A"   19 A"   20 A"   21 A"   22 A"   23 A"   24 A"   25 A"                 
  2.024   2.383   2.623   3.046   4.107   4.343   4.456   4.479
 26 A"   27 A"   28 A"   29 A"   30 A"   31 A"   32 A"   33 A"                 
  6.497  26.622  29.492  29.844  29.851 130.552
 34 A"   35 A"   36 A"   37 A"   38 A"   39 A"                                 

 Beta MOs, Restricted
 -- Occupied --                  
******* -180.91 -169.72 -169.72 -104.87  -37.97  -33.15  -33.15
  1 A'    2 A'    3 A'    4 A'    5 A'    6 A'    7 A'    8 A'                 
-24.339 -24.336 -24.331 -15.746 -15.725 -10.596  -8.065  -8.061
  9 A'   10 A'   11 A'   12 A'   13 A'   14 A'   15 A'   16 A'                 
 -7.281  -5.517  -5.502-169.717 -33.148 -24.337 -24.331  -8.061
 17 A'   18 A'   19 A'    1 A"    2 A"    3 A"    4 A"    5 A"                 
 -5.502  -2.441  -2.434  -2.417  -1.457  -1.123  -0.918  -0.815
  6 A"   20 A'   21 A'   22 A'   23 A'   24 A'   25 A'   26 A'                 
 -0.676  -0.654  -0.475  -0.412  -0.404  -2.434  -2.417  -0.630
 27 A'   28 A'   29 A'   30 A'   31 A'    7 A"    8 A"    9 A"                 
 -0.476  -0.404
 10 A"   11 A"                                                                 
 -- Virtual --                   
 -0.019   0.086   0.106   0.127   0.161   0.179   0.206   0.214
 32 A'   33 A'   34 A'   35 A'   36 A'   37 A'   38 A'   39 A'                 
  0.282   0.301   0.308   0.317   0.351   0.542   0.562   0.584
 40 A'   41 A'   42 A'   43 A'   44 A'   45 A'   46 A'   47 A'                 
  0.598   0.614   0.667   0.771   0.843   0.979   1.023   1.077
 48 A'   49 A'   50 A'   51 A'   52 A'   53 A'   54 A'   55 A'                 
  1.103   1.183   1.241   1.344   1.397   1.501   1.543   1.593
 56 A'   57 A'   58 A'   59 A'   60 A'   61 A'   62 A'   63 A'                 
  1.986   2.238   2.500   2.598   2.716   2.914   3.108   3.366
 64 A'   65 A'   66 A'   67 A'   68 A'   69 A'   70 A'   71 A'                 
  4.174   4.387   4.469   4.475   4.547   4.707   4.814   5.195
 72 A'   73 A'   74 A'   75 A'   76 A'   77 A'   78 A'   79 A'                 
  6.510   6.540  10.322  26.667  27.076  28.909  29.502  29.524
 80 A'   81 A'   82 A'   83 A'   84 A'   85 A'   86 A'   87 A'                 
 29.852  29.873  29.949  36.548  37.100 130.559 130.586 154.296
 88 A'   89 A'   90 A'   91 A'   92 A'   93 A'   94 A'   95 A'                 
219.1651912.215   0.066   0.128   0.204   0.235   0.318   0.563
 96 A'   97 A'   12 A"   13 A"   14 A"   15 A"   16 A"   17 A"                 
  0.577   0.600   0.910   0.996   1.130   1.186   1.508   1.894
 18 A"   19 A"   20 A"   21 A"   22 A"   23 A"   24 A"   25 A"                 
  2.024   2.383   2.623   3.046   4.107   4.343   4.456   4.479
 26 A"   27 A"   28 A"   29 A"   30 A"   31 A"   32 A"   33 A"                 
  6.497  26.622  29.492  29.844  29.851 130.552
 34 A"   35 A"   36 A"   37 A"   38 A"   39 A"                                 
 --------------------------------------------------------------

          Ground-State Mulliken Net Atomic Charges

     Atom                 Charge (a.u.)
  ----------------------------------------
      1 I                     0.126693
      2 N                    -0.070167
      3 N                     0.018320
      4 Cl                   -0.074847
  ----------------------------------------
  Sum of atomic charges =    -0.000000

 -----------------------------------------------------------------
                    Cartesian Multipole Moments
 -----------------------------------------------------------------
    Charge (ESU x 10^10)
                 0.0000
    Dipole Moment (Debye)
         X       1.2355      Y      -0.0966      Z       0.0000
       Tot       1.2393
    Quadrupole Moments (Debye-Ang)
        XX     -50.0875     XY      -0.9960     YY     -54.7831
        XZ       0.0000     YZ       0.0000     ZZ     -52.5005
    Octopole Moments (Debye-Ang^2)
       XXX      59.5236    XXY       0.5812    XYY      19.1993
       YYY       1.5139    XXZ       0.0000    XYZ      -0.0000
       YYZ       0.0000    XZZ      16.2876    YZZ       0.5458
       ZZZ       0.0000
    Hexadecapole Moments (Debye-Ang^3)
      XXXX   -1176.5946   XXXY     -19.0070   XXYY    -231.0292
      XYYY      -1.4950   YYYY     -88.0753   XXXZ      -0.0000
      XXYZ       0.0000   XYYZ       0.0000   YYYZ       0.0000
      XXZZ    -225.7771   XYZZ      -0.3945   YYZZ     -25.2226
      XZZZ       0.0000   YZZZ       0.0000   ZZZZ     -66.1948
 -----------------------------------------------------------------
 DrvMan completing analytic gradient of the correlated energy
 Correlated dipole moment
            1
    1   0.4860955
    2  -0.0380245
    3   0.0000000
 Energy read as -7485.841718691
 Full Analytical Gradient: (in a.u., or Hartree/Bohr)
             1             2             3             4
    1    0.00014716    0.00060744   -0.00072902   -0.00002558
    2    0.00001079    0.00107255   -0.00114094    0.00005759
    3   -0.00000000    0.00000000   -0.00000000   -0.00000000
 Gradient time:  CPU 0.26 s  wall 1.95 s
 Geometry Optimization Parameters
   NAtoms,    NIC,     NZ,  NCons,   NDum,   NFix, NCnnct, MaxDiis
        4      14       4       0       0       0       0       0

 Cartesian Hessian Update
 Hessian Updated using BFGS Update


** GEOMETRY OPTIMIZATION IN DELOCALIZED INTERNAL COORDINATES **
   Searching for a Minimum

   Optimization Cycle:   5

                       Coordinates (Angstroms)
     ATOM                X               Y               Z
      1  I         1.3097181432   -0.0281373026    0.0000000000
      2  N        -0.8133211462    0.5201403465    0.0000000000
      3  N        -1.4937090548   -0.4750449221    0.0000000000
      4  Cl       -3.2592373347    0.0033384121    0.0000000000
   Point Group: cs    Number of degrees of freedom:     5


   Energy is  -7485.841718691

 Hessian Updated using BFGS Update

  5 Hessian modes will be used to form the next step
  Hessian Eigenvalues:
     0.053187    0.090477    0.227852    0.291464    0.919660

 Minimum Search - Taking Simple RFO Step
 Searching for Lamda that Minimizes Along All modes
 Value Taken    Lamda =  -0.00000276
 Step Taken.  Stepsize is  0.003367

                             Maximum     Tolerance    Cnvgd?
         Gradient           0.001029      0.000300      NO
         Displacement       0.002808      0.001200      NO
         Energy change     -0.000063      0.000001      NO


 New Cartesian Coordinates Obtained by Inverse Iteration

 Displacement from previous Coordinates is:  0.002587
 ----------------------------------------------------------------
             Standard Nuclear Orientation (Angstroms)
    I     Atom           X                Y                Z
 ----------------------------------------------------------------
    1      I       1.3094806532    -0.0283019816     0.0000000000
    2      N      -0.8131114933     0.5198916358     0.0000000000
    3      N      -1.4929006795    -0.4744276299     0.0000000000
    4      Cl     -3.2600178728     0.0031345097     0.0000000000
 ----------------------------------------------------------------
 Molecular Point Group                 Cs    NOp =  2
 Largest Abelian Subgroup              Cs    NOp =  2
 Nuclear Repulsion Energy =   344.1877178041 hartrees
 There are       42 alpha and       42 beta electrons
 Applying Cartesian multipole field
    Component          Value
    ---------          -----
     (2,0,0)        1.00000E-11
     (0,2,0)        2.00000E-11
     (0,0,2)       -3.00000E-11
 Nucleus-field energy     =     0.0000000107 hartrees
 Requested basis set is 6-311++G(d,p)
 There are 49 shells and 136 basis functions
 A cutoff of  1.0D-14 yielded   1013 shell pairs
 There are      8370 function pairs (      9392 Cartesian)
 Smallest overlap matrix eigenvalue = 2.53E-04
 Guess MOs from SCF MO coefficient file

 -----------------------------------------------------------------------
  General SCF calculation program by
  Eric Jon Sundstrom, Paul Horn, Yuezhi Mao, Dmitri Zuev, Alec White,
  David Stuck, Shaama M.S., Shane Yost, Joonho Lee, David Small,
  Daniel Levine, Susi Lehtola, Hugh Burton, Evgeny Epifanovsky
 -----------------------------------------------------------------------
 Hartree-Fock
 using 4 threads for integral computing
 -------------------------------------------------------
 OpenMP Integral computing Module                
 Release: version 2.0, May 2017, Q-Chem Inc. Pleasanton 
 -------------------------------------------------------
 A restricted SCF calculation will be
 performed using DIIS
 SCF converges when DIIS error is below 1.0e-08
 ---------------------------------------
  Cycle       Energy         DIIS error
 ---------------------------------------
    1   -7485.1254363105      2.68e-05  
    2   -7485.1254381723      8.19e-06  
    3   -7485.1254384012      5.38e-06  
    4   -7485.1254384850      1.59e-06  
    5   -7485.1254385019      6.68e-07  
    6   -7485.1254385057      3.43e-07  
    7   -7485.1254385068      1.04e-07  
    8   -7485.1254385068      3.45e-08  
    9   -7485.1254385068      1.15e-08  
   10   -7485.1254385068      4.00e-09  Convergence criterion met
 ---------------------------------------
 SCF time:   CPU 9.01s  wall 9.00s 
 SCF   energy in the final basis set =    -7485.1254385068
 Total energy in the final basis set =    -7485.1254385068


 ------------------------------------------------------------------------------

   CCMAN2: suite of methods based on coupled cluster
           and equation of motion theories.

   Components:
   * libvmm-1.3-trunk
     by Evgeny Epifanovsky, Ilya Kaliman.
   * libtensor-2.5-trunk
     by Evgeny Epifanovsky, Michael Wormit, Dmitry Zuev, Sam Manzer, 
        Ilya Kaliman.
   * libcc-2.5-trunk
     by Evgeny Epifanovsky, Arik Landau, Tomasz Kus, Kirill Khistyaev, 
        Dmitry Zuev, Prashant Manohar, Xintian Feng, Anna Krylov, 
        Matthew Goldey, Alec White, Thomas Jagau, Kaushik Nanda, 
        Anastasia Gunina, Alexander Kunitsa, Joonho Lee.

   CCMAN original authors:
   Anna I. Krylov, C. David Sherrill, Steven R. Gwaltney,
   Edward F. C. Byrd (2000)
   Sergey V. Levchenko, Lyudmila V. Slipchenko, Tao Wang,
   Ana-Maria C. Cristian (2003)
   Piotr A. Pieniazek, C. Melania Oana, Evgeny Epifanovsky (2007)
   Prashant Manohar (2009)

 ------------------------------------------------------------------------------


 Allocating and initializing 3808MB of RAM...
 Calculation will run on 4 cores.


 Alpha MOs, Restricted
 -- Occupied --                  
******* -180.91 -169.72 -169.72 -169.72 -104.87  -37.97  -33.15
  1 A'    2 A'    3 A'    1 A"    4 A'    5 A'    6 A'    7 A'                 
-33.148 -33.148 -24.339 -24.337 -24.337 -24.331 -24.331 -15.746
  2 A"    8 A'    9 A'    3 A"   10 A'   11 A'    4 A"   12 A'                 
-15.725 -10.596  -8.064  -8.060  -8.060  -7.281  -5.517  -5.502
 13 A'   14 A'   15 A'    5 A"   16 A'   17 A'   18 A'    6 A"                 
 -5.502  -2.441  -2.434  -2.434  -2.417  -2.417  -1.458  -1.123
 19 A'   20 A'    7 A"   21 A'    8 A"   22 A'   23 A'   24 A'                 
 -0.918  -0.815  -0.676  -0.654  -0.630  -0.476  -0.475  -0.412
 25 A'   26 A'   27 A'   28 A'    9 A"   10 A"   29 A'   30 A'                 
 -0.404  -0.404
 11 A"   31 A'                                                                 
 -- Virtual --                   
 -0.019   0.066   0.086   0.106   0.127   0.128   0.161   0.179
 32 A'   12 A"   33 A'   34 A'   35 A'   13 A"   36 A'   37 A'                 
  0.204   0.206   0.214   0.235   0.282   0.301   0.308   0.317
 14 A"   38 A'   39 A'   15 A"   40 A'   41 A'   42 A'   43 A'                 
  0.318   0.351   0.542   0.562   0.563   0.577   0.584   0.598
 16 A"   44 A'   45 A'   46 A'   17 A"   18 A"   47 A'   48 A'                 
  0.600   0.614   0.667   0.771   0.843   0.910   0.979   0.996
 19 A"   49 A'   50 A'   51 A'   52 A'   20 A"   53 A'   21 A"                 
  1.024   1.077   1.104   1.130   1.183   1.186   1.241   1.343
 54 A'   55 A'   56 A'   22 A"   57 A'   23 A"   58 A'   59 A'                 
  1.397   1.501   1.507   1.543   1.593   1.895   1.986   2.023
 60 A'   61 A'   24 A"   62 A'   63 A'   25 A"   64 A'   26 A"                 
  2.237   2.383   2.500   2.598   2.623   2.717   2.914   3.047
 65 A'   27 A"   66 A'   67 A'   28 A"   68 A'   69 A'   29 A"                 
  3.109   3.367   4.107   4.174   4.344   4.387   4.456   4.470
 70 A'   71 A'   30 A"   72 A'   31 A"   73 A'   32 A"   74 A'                 
  4.476   4.479   4.547   4.707   4.814   5.194   6.497   6.510
 75 A'   33 A"   76 A'   77 A'   78 A'   79 A'   34 A"   80 A'                 
  6.540  10.322  26.622  26.667  27.076  28.909  29.492  29.502
 81 A'   82 A'   35 A"   83 A'   84 A'   85 A'   36 A"   86 A'                 
 29.524  29.844  29.851  29.852  29.873  29.949  36.548  37.105
 87 A'   37 A"   38 A"   88 A'   89 A'   90 A'   91 A'   92 A'                 
130.552 130.559 130.586 154.296 219.1651912.215
 39 A"   93 A'   94 A'   95 A'   96 A'   97 A'                                 

 Beta MOs, Restricted
 -- Occupied --                  
******* -180.91 -169.72 -169.72 -169.72 -104.87  -37.97  -33.15
  1 A'    2 A'    3 A'    1 A"    4 A'    5 A'    6 A'    7 A'                 
-33.148 -33.148 -24.339 -24.337 -24.337 -24.331 -24.331 -15.746
  2 A"    8 A'    9 A'    3 A"   10 A'   11 A'    4 A"   12 A'                 
-15.725 -10.596  -8.064  -8.060  -8.060  -7.281  -5.517  -5.502
 13 A'   14 A'   15 A'    5 A"   16 A'   17 A'   18 A'    6 A"                 
 -5.502  -2.441  -2.434  -2.434  -2.417  -2.417  -1.458  -1.123
 19 A'   20 A'    7 A"   21 A'    8 A"   22 A'   23 A'   24 A'                 
 -0.918  -0.815  -0.676  -0.654  -0.630  -0.476  -0.475  -0.412
 25 A'   26 A'   27 A'   28 A'    9 A"   10 A"   29 A'   30 A'                 
 -0.404  -0.404
 11 A"   31 A'                                                                 
 -- Virtual --                   
 -0.019   0.066   0.086   0.106   0.127   0.128   0.161   0.179
 32 A'   12 A"   33 A'   34 A'   35 A'   13 A"   36 A'   37 A'                 
  0.204   0.206   0.214   0.235   0.282   0.301   0.308   0.317
 14 A"   38 A'   39 A'   15 A"   40 A'   41 A'   42 A'   43 A'                 
  0.318   0.351   0.542   0.562   0.563   0.577   0.584   0.598
 16 A"   44 A'   45 A'   46 A'   17 A"   18 A"   47 A'   48 A'                 
  0.600   0.614   0.667   0.771   0.843   0.910   0.979   0.996
 19 A"   49 A'   50 A'   51 A'   52 A'   20 A"   53 A'   21 A"                 
  1.024   1.077   1.104   1.130   1.183   1.186   1.241   1.343
 54 A'   55 A'   56 A'   22 A"   57 A'   23 A"   58 A'   59 A'                 
  1.397   1.501   1.507   1.543   1.593   1.895   1.986   2.023
 60 A'   61 A'   24 A"   62 A'   63 A'   25 A"   64 A'   26 A"                 
  2.237   2.383   2.500   2.598   2.623   2.717   2.914   3.047
 65 A'   27 A"   66 A'   67 A'   28 A"   68 A'   69 A'   29 A"                 
  3.109   3.367   4.107   4.174   4.344   4.387   4.456   4.470
 70 A'   71 A'   30 A"   72 A'   31 A"   73 A'   32 A"   74 A'                 
  4.476   4.479   4.547   4.707   4.814   5.194   6.497   6.510
 75 A'   33 A"   76 A'   77 A'   78 A'   79 A'   34 A"   80 A'                 
  6.540  10.322  26.622  26.667  27.076  28.909  29.492  29.502
 81 A'   82 A'   35 A"   83 A'   84 A'   85 A'   36 A"   86 A'                 
 29.524  29.844  29.851  29.852  29.873  29.949  36.548  37.105
 87 A'   37 A"   38 A"   88 A'   89 A'   90 A'   91 A'   92 A'                 
130.552 130.559 130.586 154.296 219.1651912.215
 39 A"   93 A'   94 A'   95 A'   96 A'   97 A'                                 

 Occupation and symmetry of molecular orbitals

 Point group: Cs (2 irreducible representations).

                           A'   A"    All 
 ------------------------------------------
 All molecular orbitals:
  - Alpha                  97   39    136 
  - Beta                   97   39    136 
 ------------------------------------------
 Alpha orbitals:
  - Frozen occupied        19   6     25  
  - Active occupied        12   5     17  
  - Active virtual         66   28    94  
  - Frozen virtual         0    0     0   
 ------------------------------------------
 Beta orbitals:
  - Frozen occupied        19   6     25  
  - Active occupied        12   5     17  
  - Active virtual         66   28    94  
  - Frozen virtual         0    0     0   
 ------------------------------------------

 Import integrals:   CPU 0.00 s  wall 0.00 s

 Import integrals:   CPU 58.52 s  wall 53.74 s

 MP2 amplitudes:   CPU 0.21 s  wall 0.40 s

Running a double precision version
           CCSD T amplitudes will be solved using DIIS.

           Start     Size      MaxIter   EConv     TConv     
           3         7         100       1.00e-07  1.00e-05  
 ------------------------------------------------------------------------------
           Energy (a.u.)   Ediff      Tdiff       Comment
 ------------------------------------------------------------------------------
         -7485.82730702                           
     1   -7485.81346477   1.38e-02   8.07e-01     
     2   -7485.83895500   2.55e-02   1.09e-01     
     3   -7485.83784020   1.11e-03   4.86e-02     
     4   -7485.84060780   2.77e-03   1.44e-02     Switched to DIIS steps.
     5   -7485.84161324   1.01e-03   1.34e-02     
     6   -7485.84169084   7.76e-05   2.98e-03     
     7   -7485.84170755   1.67e-05   1.65e-03     
     8   -7485.84171571   8.16e-06   5.02e-04     
     9   -7485.84172034   4.63e-06   3.43e-04     
    10   -7485.84172006   2.86e-07   1.04e-04     
    11   -7485.84172011   5.16e-08   4.95e-05     
    12   -7485.84171995   1.63e-07   2.81e-05     
    13   -7485.84171998   3.66e-08   1.09e-05     
    14   -7485.84171992   6.28e-08   6.37e-06     
 ------------------------------------------------------------------------------
         -7485.84171992                           CCSD T converged.

End of double precision
 SCF energy                 = -7485.12543851
 MP2 energy                 = -7485.82730702
 CCSD correlation energy     =    -0.71628141
 CCSD total energy           = -7485.84171992

 CCSD  T1^2 = 0.0133  T2^2 = 0.2836  Leading amplitudes:

 Amplitude    Orbitals with energies
 -0.0283       10 (A") A                 ->    12 (A") A                  
              -0.4764                          0.0660                     
 -0.0283       10 (A") B                 ->    12 (A") B                  
              -0.4764                          0.0660                     
 -0.0192       30 (A') A                 ->    36 (A') A                  
              -0.4116                          0.1613                     
 -0.0192       30 (A') B                 ->    36 (A') B                  
              -0.4116                          0.1613                     

 Amplitude    Orbitals with energies
 -0.0905       9 (A") A      9 (A") B    ->    12 (A") A     12 (A") B    
              -0.6302       -0.6302            0.0660        0.0660       
  0.0905       9 (A") A      9 (A") B    ->    12 (A") B     12 (A") A    
              -0.6302       -0.6302            0.0660        0.0660       
  0.0905       9 (A") B      9 (A") A    ->    12 (A") A     12 (A") B    
              -0.6302       -0.6302            0.0660        0.0660       
 -0.0905       9 (A") B      9 (A") A    ->    12 (A") B     12 (A") A    
              -0.6302       -0.6302            0.0660        0.0660       

 Computing CCSD intemediates for later calculations in double precision
 Finished.

Running a double precision version
           CCSD Lambda amplitudes will be solved using DIIS.
           Start     Size      MaxIter   EConv     LConv     
           3         7         100       1.00e-07  1.00e-05  
 ------------------------------------------------------------------------------
            Enorm      Ldiff       Comment
 ------------------------------------------------------------------------------
     1     5.76e-02   4.56e-02     
     2     1.29e-02   3.39e-03     
     3     5.49e-03   2.35e-03     
     4     3.15e-03   8.67e-04     Switched to DIIS steps.
     5     1.19e-03   6.83e-04     
     6     6.63e-04   2.28e-04     
     7     2.18e-04   8.70e-05     
     8     8.54e-05   3.22e-06     
     9     2.86e-05   3.27e-06     
    10     1.20e-05   1.31e-06     
    11     5.47e-06   3.85e-07     
    12     2.22e-06   2.68e-09     
    13     9.81e-07   9.17e-08     
    14     4.23e-07   1.86e-08     
    15     2.39e-07   2.19e-08     
    16     1.10e-07   5.54e-09     
    17     6.16e-08   2.18e-09     
 ------------------------------------------------------------------------------
                                   CCSD Lambda converged.

 Computing density matrices in double precision...
           Orbital response amplitudes will be solved using DIIS.
           Start     Size      MaxIter   EConv     LConv     
           3         7         100       1.00e-06  1.00e-06  
 ------------------------------------------------------------------------------
            Enorm      Ldiff       Comment
 ------------------------------------------------------------------------------
     1     8.80e-02   1.13e-02     
     2     8.72e-02   4.77e-03     
     3     1.23e-01   2.70e-02     
     4     9.02e-03   5.58e-02     Switched to DIIS steps.
     5     3.84e-03   8.53e-04     
     6     9.57e-04   8.30e-05     
     7     4.70e-04   2.08e-05     
     8     1.97e-04   1.30e-05     
     9     5.04e-05   3.76e-05     
    10     1.37e-05   3.71e-06     
    11     4.42e-06   2.06e-06     
    12     1.70e-06   2.27e-08     
    13     1.40e-06   1.12e-07     
    14     2.72e-07   3.47e-08     
 ------------------------------------------------------------------------------
                                   Orbital response converged.

 Computing density matrices... Done.
 CCSD calculation:   CPU 630.75 s  wall 496.67 s

Current path: /canmo/ccsd/grad/
/g1_bb_aa
/g1_bb_bb
/g1_o1o1
/g1_o1o2
/g1_o1v1
/g1_o2v1
/g1_v1v1
/g1p_bb_aa
/g1p_bb_bb
/g1s_bb_aa
/g1s_bb_bb
/g2_o1o1o1o1
/g2_o1o1o1v1
/g2_o1o1v1v1
/g2_o1v1o1v1
/g2_o1v1v1v1
/g2_v1v1v1v1
/w_bb_aa
/w_bb_bb
 Transferring MO TPDM to AO TPDM
 Transferring g2_o1o1o1o1
 Transferring g2_o1o1o1v1
 Transferring g2_o1o1v1v1
 Transferring g2_o1v1o1v1
 Transferring g2_o1v1v1v1
 Transferring g2_v1v1v1v1
 Adding separable TPDM
 Computing TPDM gradient
 --------------------------------------------------------
 2e gradient
  Atom          X               Y               Z
 --------------------------------------------------------
    1        -45.381171        3.537869       -0.000000  
    2          7.271902      -22.126971        0.000000  
    3         12.502288       20.167017       -0.000000  
    4         25.606980       -1.577916       -0.000000  
 --------------------------------------------------------
 --------------------------------------------------------
 Final gradient
  Atom          X               Y               Z
 --------------------------------------------------------
    1        -45.381171        3.537869       -0.000000  
    2          7.271902      -22.126971        0.000000  
    3         12.502288       20.167017       -0.000000  
    4         25.606980       -1.577916       -0.000000  
 --------------------------------------------------------
 Analytic gradient from two-electron contribution:   CPU 994.85 s  wall 579.84 s

 Total ccman2 time:   CPU 1689.41 s  wall 1143.00 s


 --------------------------------------------------------------
             Orbital Energies (a.u.) and Symmetries
 --------------------------------------------------------------

 Alpha MOs, Restricted
 -- Occupied --                  
******* -180.91 -169.72 -169.72 -104.87  -37.97  -33.15  -33.15
  1 A'    2 A'    3 A'    4 A'    5 A'    6 A'    7 A'    8 A'                 
-24.339 -24.337 -24.331 -15.746 -15.725 -10.596  -8.064  -8.060
  9 A'   10 A'   11 A'   12 A'   13 A'   14 A'   15 A'   16 A'                 
 -7.281  -5.517  -5.502-169.717 -33.148 -24.337 -24.331  -8.060
 17 A'   18 A'   19 A'    1 A"    2 A"    3 A"    4 A"    5 A"                 
 -5.502  -2.441  -2.434  -2.417  -1.458  -1.123  -0.918  -0.815
  6 A"   20 A'   21 A'   22 A'   23 A'   24 A'   25 A'   26 A'                 
 -0.676  -0.654  -0.475  -0.412  -0.404  -2.434  -2.417  -0.630
 27 A'   28 A'   29 A'   30 A'   31 A'    7 A"    8 A"    9 A"                 
 -0.476  -0.404
 10 A"   11 A"                                                                 
 -- Virtual --                   
 -0.019   0.086   0.106   0.127   0.161   0.179   0.206   0.214
 32 A'   33 A'   34 A'   35 A'   36 A'   37 A'   38 A'   39 A'                 
  0.282   0.301   0.308   0.317   0.351   0.542   0.562   0.584
 40 A'   41 A'   42 A'   43 A'   44 A'   45 A'   46 A'   47 A'                 
  0.598   0.614   0.667   0.771   0.843   0.979   1.024   1.077
 48 A'   49 A'   50 A'   51 A'   52 A'   53 A'   54 A'   55 A'                 
  1.104   1.183   1.241   1.343   1.397   1.501   1.543   1.593
 56 A'   57 A'   58 A'   59 A'   60 A'   61 A'   62 A'   63 A'                 
  1.986   2.237   2.500   2.598   2.717   2.914   3.109   3.367
 64 A'   65 A'   66 A'   67 A'   68 A'   69 A'   70 A'   71 A'                 
  4.174   4.387   4.470   4.476   4.547   4.707   4.814   5.194
 72 A'   73 A'   74 A'   75 A'   76 A'   77 A'   78 A'   79 A'                 
  6.510   6.540  10.322  26.667  27.076  28.909  29.502  29.524
 80 A'   81 A'   82 A'   83 A'   84 A'   85 A'   86 A'   87 A'                 
 29.852  29.873  29.949  36.548  37.105 130.559 130.586 154.296
 88 A'   89 A'   90 A'   91 A'   92 A'   93 A'   94 A'   95 A'                 
219.1651912.215   0.066   0.128   0.204   0.235   0.318   0.563
 96 A'   97 A'   12 A"   13 A"   14 A"   15 A"   16 A"   17 A"                 
  0.577   0.600   0.910   0.996   1.130   1.186   1.507   1.895
 18 A"   19 A"   20 A"   21 A"   22 A"   23 A"   24 A"   25 A"                 
  2.023   2.383   2.623   3.047   4.107   4.344   4.456   4.479
 26 A"   27 A"   28 A"   29 A"   30 A"   31 A"   32 A"   33 A"                 
  6.497  26.622  29.492  29.844  29.851 130.552
 34 A"   35 A"   36 A"   37 A"   38 A"   39 A"                                 

 Beta MOs, Restricted
 -- Occupied --                  
******* -180.91 -169.72 -169.72 -104.87  -37.97  -33.15  -33.15
  1 A'    2 A'    3 A'    4 A'    5 A'    6 A'    7 A'    8 A'                 
-24.339 -24.337 -24.331 -15.746 -15.725 -10.596  -8.064  -8.060
  9 A'   10 A'   11 A'   12 A'   13 A'   14 A'   15 A'   16 A'                 
 -7.281  -5.517  -5.502-169.717 -33.148 -24.337 -24.331  -8.060
 17 A'   18 A'   19 A'    1 A"    2 A"    3 A"    4 A"    5 A"                 
 -5.502  -2.441  -2.434  -2.417  -1.458  -1.123  -0.918  -0.815
  6 A"   20 A'   21 A'   22 A'   23 A'   24 A'   25 A'   26 A'                 
 -0.676  -0.654  -0.475  -0.412  -0.404  -2.434  -2.417  -0.630
 27 A'   28 A'   29 A'   30 A'   31 A'    7 A"    8 A"    9 A"                 
 -0.476  -0.404
 10 A"   11 A"                                                                 
 -- Virtual --                   
 -0.019   0.086   0.106   0.127   0.161   0.179   0.206   0.214
 32 A'   33 A'   34 A'   35 A'   36 A'   37 A'   38 A'   39 A'                 
  0.282   0.301   0.308   0.317   0.351   0.542   0.562   0.584
 40 A'   41 A'   42 A'   43 A'   44 A'   45 A'   46 A'   47 A'                 
  0.598   0.614   0.667   0.771   0.843   0.979   1.024   1.077
 48 A'   49 A'   50 A'   51 A'   52 A'   53 A'   54 A'   55 A'                 
  1.104   1.183   1.241   1.343   1.397   1.501   1.543   1.593
 56 A'   57 A'   58 A'   59 A'   60 A'   61 A'   62 A'   63 A'                 
  1.986   2.237   2.500   2.598   2.717   2.914   3.109   3.367
 64 A'   65 A'   66 A'   67 A'   68 A'   69 A'   70 A'   71 A'                 
  4.174   4.387   4.470   4.476   4.547   4.707   4.814   5.194
 72 A'   73 A'   74 A'   75 A'   76 A'   77 A'   78 A'   79 A'                 
  6.510   6.540  10.322  26.667  27.076  28.909  29.502  29.524
 80 A'   81 A'   82 A'   83 A'   84 A'   85 A'   86 A'   87 A'                 
 29.852  29.873  29.949  36.548  37.105 130.559 130.586 154.296
 88 A'   89 A'   90 A'   91 A'   92 A'   93 A'   94 A'   95 A'                 
219.1651912.215   0.066   0.128   0.204   0.235   0.318   0.563
 96 A'   97 A'   12 A"   13 A"   14 A"   15 A"   16 A"   17 A"                 
  0.577   0.600   0.910   0.996   1.130   1.186   1.507   1.895
 18 A"   19 A"   20 A"   21 A"   22 A"   23 A"   24 A"   25 A"                 
  2.023   2.383   2.623   3.047   4.107   4.344   4.456   4.479
 26 A"   27 A"   28 A"   29 A"   30 A"   31 A"   32 A"   33 A"                 
  6.497  26.622  29.492  29.844  29.851 130.552
 34 A"   35 A"   36 A"   37 A"   38 A"   39 A"                                 
 --------------------------------------------------------------

          Ground-State Mulliken Net Atomic Charges

     Atom                 Charge (a.u.)
  ----------------------------------------
      1 I                     0.126994
      2 N                    -0.069935
      3 N                     0.018451
      4 Cl                   -0.075510
  ----------------------------------------
  Sum of atomic charges =     0.000000

 -----------------------------------------------------------------
                    Cartesian Multipole Moments
 -----------------------------------------------------------------
    Charge (ESU x 10^10)
                 0.0000
    Dipole Moment (Debye)
         X       1.2471      Y      -0.0967      Z      -0.0000
       Tot       1.2508
    Quadrupole Moments (Debye-Ang)
        XX     -50.1232     XY      -0.9958     YY     -54.7801
        XZ      -0.0000     YZ       0.0000     ZZ     -52.4994
    Octopole Moments (Debye-Ang^2)
       XXX      59.7127    XXY       0.5783    XYY      19.2189
       YYY       1.5301    XXZ       0.0000    XYZ      -0.0000
       YYZ      -0.0000    XZZ      16.3092    YZZ       0.5517
       ZZZ      -0.0000
    Hexadecapole Moments (Debye-Ang^3)
      XXXX   -1177.3400   XXXY     -18.9616   XXYY    -231.0875
      XYYY      -1.4857   YYYY     -88.0372   XXXZ      -0.0000
      XXYZ       0.0000   XYYZ      -0.0000   YYYZ       0.0000
      XXZZ    -225.8426   XYZZ      -0.3920   YYZZ     -25.2166
      XZZZ      -0.0000   YZZZ       0.0000   ZZZZ     -66.1930
 -----------------------------------------------------------------
 DrvMan completing analytic gradient of the correlated energy
 Correlated dipole moment
            1
    1   0.4906361
    2  -0.0380322
    3  -0.0000000
 Energy read as -7485.841719920
 Full Analytical Gradient: (in a.u., or Hartree/Bohr)
             1             2             3             4
    1   -0.00006285    0.00010283    0.00007938   -0.00011936
    2    0.00002956   -0.00002219   -0.00003582    0.00002845
    3   -0.00000000    0.00000000   -0.00000000    0.00000000
 Gradient time:  CPU 0.27 s  wall 1.38 s
 Geometry Optimization Parameters
   NAtoms,    NIC,     NZ,  NCons,   NDum,   NFix, NCnnct, MaxDiis
        4      14       4       0       0       0       0       0

 Cartesian Hessian Update
 Hessian Updated using BFGS Update


** GEOMETRY OPTIMIZATION IN DELOCALIZED INTERNAL COORDINATES **
   Searching for a Minimum

   Optimization Cycle:   6

                       Coordinates (Angstroms)
     ATOM                X               Y               Z
      1  I         1.3094806532   -0.0283019816    0.0000000000
      2  N        -0.8131114933    0.5198916358    0.0000000000
      3  N        -1.4929006795   -0.4744276299    0.0000000000
      4  Cl       -3.2600178728    0.0031345097    0.0000000000
   Point Group: cs    Number of degrees of freedom:     5


   Energy is  -7485.841719920

 Hessian Updated using BFGS Update

  5 Hessian modes will be used to form the next step
  Hessian Eigenvalues:
     0.055143    0.110313    0.226471    0.293254    0.810391

 Minimum Search - Taking Simple RFO Step
 Searching for Lamda that Minimizes Along All modes
 Value Taken    Lamda =   0.00000000
 Step Taken.  Stepsize is  0.001367

                             Maximum     Tolerance    Cnvgd?
         Gradient           0.000123      0.000300     YES
         Displacement       0.001166      0.001200     YES
         Energy change     -0.000001      0.000001      NO


                       Distance Matrix (Angstroms)
             I (  1)   N (  2)   N (  3)
   N (  2)  2.192239
   N (  3)  2.837670  1.204485
   Cl(  4)  4.569607  2.500878  1.830511

 Final energy is   -7485.8417199204805     


 ******************************
 **  OPTIMIZATION CONVERGED  **
 ******************************

                       Coordinates (Angstroms)
     ATOM                X               Y               Z
      1  I         1.3094806532   -0.0283019816    0.0000000000
      2  N        -0.8131114933    0.5198916358    0.0000000000
      3  N        -1.4929006795   -0.4744276299    0.0000000000
      4  Cl       -3.2600178728    0.0031345097    0.0000000000

Z-matrix Print:
$molecule
0 1
I 
N  1 2.192239
N  2 1.204485 1 109.878237
Cl 3 1.830511 2 109.236474 1 -180.000000 0
$end


 --------------------------------------------------------------
             Orbital Energies (a.u.) and Symmetries
 --------------------------------------------------------------

 Alpha MOs, Restricted
 -- Occupied --                  
******* -180.91 -169.72 -169.72 -104.87  -37.97  -33.15  -33.15
  1 A'    2 A'    3 A'    4 A'    5 A'    6 A'    7 A'    8 A'                 
-24.339 -24.337 -24.331 -15.746 -15.725 -10.596  -8.064  -8.060
  9 A'   10 A'   11 A'   12 A'   13 A'   14 A'   15 A'   16 A'                 
 -7.281  -5.517  -5.502-169.717 -33.148 -24.337 -24.331  -8.060
 17 A'   18 A'   19 A'    1 A"    2 A"    3 A"    4 A"    5 A"                 
 -5.502  -2.441  -2.434  -2.417  -1.458  -1.123  -0.918  -0.815
  6 A"   20 A'   21 A'   22 A'   23 A'   24 A'   25 A'   26 A'                 
 -0.676  -0.654  -0.475  -0.412  -0.404  -2.434  -2.417  -0.630
 27 A'   28 A'   29 A'   30 A'   31 A'    7 A"    8 A"    9 A"                 
 -0.476  -0.404
 10 A"   11 A"                                                                 
 -- Virtual --                   
 -0.019   0.086   0.106   0.127   0.161   0.179   0.206   0.214
 32 A'   33 A'   34 A'   35 A'   36 A'   37 A'   38 A'   39 A'                 
  0.282   0.301   0.308   0.317   0.351   0.542   0.562   0.584
 40 A'   41 A'   42 A'   43 A'   44 A'   45 A'   46 A'   47 A'                 
  0.598   0.614   0.667   0.771   0.843   0.979   1.024   1.077
 48 A'   49 A'   50 A'   51 A'   52 A'   53 A'   54 A'   55 A'                 
  1.104   1.183   1.241   1.343   1.397   1.501   1.543   1.593
 56 A'   57 A'   58 A'   59 A'   60 A'   61 A'   62 A'   63 A'                 
  1.986   2.237   2.500   2.598   2.717   2.914   3.109   3.367
 64 A'   65 A'   66 A'   67 A'   68 A'   69 A'   70 A'   71 A'                 
  4.174   4.387   4.470   4.476   4.547   4.707   4.814   5.194
 72 A'   73 A'   74 A'   75 A'   76 A'   77 A'   78 A'   79 A'                 
  6.510   6.540  10.322  26.667  27.076  28.909  29.502  29.524
 80 A'   81 A'   82 A'   83 A'   84 A'   85 A'   86 A'   87 A'                 
 29.852  29.873  29.949  36.548  37.105 130.559 130.586 154.296
 88 A'   89 A'   90 A'   91 A'   92 A'   93 A'   94 A'   95 A'                 
219.1651912.215   0.066   0.128   0.204   0.235   0.318   0.563
 96 A'   97 A'   12 A"   13 A"   14 A"   15 A"   16 A"   17 A"                 
  0.577   0.600   0.910   0.996   1.130   1.186   1.507   1.895
 18 A"   19 A"   20 A"   21 A"   22 A"   23 A"   24 A"   25 A"                 
  2.023   2.383   2.623   3.047   4.107   4.344   4.456   4.479
 26 A"   27 A"   28 A"   29 A"   30 A"   31 A"   32 A"   33 A"                 
  6.497  26.622  29.492  29.844  29.851 130.552
 34 A"   35 A"   36 A"   37 A"   38 A"   39 A"                                 

 Beta MOs, Restricted
 -- Occupied --                  
******* -180.91 -169.72 -169.72 -104.87  -37.97  -33.15  -33.15
  1 A'    2 A'    3 A'    4 A'    5 A'    6 A'    7 A'    8 A'                 
-24.339 -24.337 -24.331 -15.746 -15.725 -10.596  -8.064  -8.060
  9 A'   10 A'   11 A'   12 A'   13 A'   14 A'   15 A'   16 A'                 
 -7.281  -5.517  -5.502-169.717 -33.148 -24.337 -24.331  -8.060
 17 A'   18 A'   19 A'    1 A"    2 A"    3 A"    4 A"    5 A"                 
 -5.502  -2.441  -2.434  -2.417  -1.458  -1.123  -0.918  -0.815
  6 A"   20 A'   21 A'   22 A'   23 A'   24 A'   25 A'   26 A'                 
 -0.676  -0.654  -0.475  -0.412  -0.404  -2.434  -2.417  -0.630
 27 A'   28 A'   29 A'   30 A'   31 A'    7 A"    8 A"    9 A"                 
 -0.476  -0.404
 10 A"   11 A"                                                                 
 -- Virtual --                   
 -0.019   0.086   0.106   0.127   0.161   0.179   0.206   0.214
 32 A'   33 A'   34 A'   35 A'   36 A'   37 A'   38 A'   39 A'                 
  0.282   0.301   0.308   0.317   0.351   0.542   0.562   0.584
 40 A'   41 A'   42 A'   43 A'   44 A'   45 A'   46 A'   47 A'                 
  0.598   0.614   0.667   0.771   0.843   0.979   1.024   1.077
 48 A'   49 A'   50 A'   51 A'   52 A'   53 A'   54 A'   55 A'                 
  1.104   1.183   1.241   1.343   1.397   1.501   1.543   1.593
 56 A'   57 A'   58 A'   59 A'   60 A'   61 A'   62 A'   63 A'                 
  1.986   2.237   2.500   2.598   2.717   2.914   3.109   3.367
 64 A'   65 A'   66 A'   67 A'   68 A'   69 A'   70 A'   71 A'                 
  4.174   4.387   4.470   4.476   4.547   4.707   4.814   5.194
 72 A'   73 A'   74 A'   75 A'   76 A'   77 A'   78 A'   79 A'                 
  6.510   6.540  10.322  26.667  27.076  28.909  29.502  29.524
 80 A'   81 A'   82 A'   83 A'   84 A'   85 A'   86 A'   87 A'                 
 29.852  29.873  29.949  36.548  37.105 130.559 130.586 154.296
 88 A'   89 A'   90 A'   91 A'   92 A'   93 A'   94 A'   95 A'                 
219.1651912.215   0.066   0.128   0.204   0.235   0.318   0.563
 96 A'   97 A'   12 A"   13 A"   14 A"   15 A"   16 A"   17 A"                 
  0.577   0.600   0.910   0.996   1.130   1.186   1.507   1.895
 18 A"   19 A"   20 A"   21 A"   22 A"   23 A"   24 A"   25 A"                 
  2.023   2.383   2.623   3.047   4.107   4.344   4.456   4.479
 26 A"   27 A"   28 A"   29 A"   30 A"   31 A"   32 A"   33 A"                 
  6.497  26.622  29.492  29.844  29.851 130.552
 34 A"   35 A"   36 A"   37 A"   38 A"   39 A"                                 
 --------------------------------------------------------------

          Ground-State Mulliken Net Atomic Charges

     Atom                 Charge (a.u.)
  ----------------------------------------
      1 I                     0.126994
      2 N                    -0.069935
      3 N                     0.018451
      4 Cl                   -0.075510
  ----------------------------------------
  Sum of atomic charges =     0.000000

 -----------------------------------------------------------------
                    Cartesian Multipole Moments
 -----------------------------------------------------------------
    Charge (ESU x 10^10)
                 0.0000
    Dipole Moment (Debye)
         X       1.2471      Y      -0.0967      Z      -0.0000
       Tot       1.2508
    Quadrupole Moments (Debye-Ang)
        XX     -50.1232     XY      -0.9958     YY     -54.7801
        XZ      -0.0000     YZ       0.0000     ZZ     -52.4994
    Octopole Moments (Debye-Ang^2)
       XXX      59.7127    XXY       0.5783    XYY      19.2189
       YYY       1.5301    XXZ       0.0000    XYZ      -0.0000
       YYZ      -0.0000    XZZ      16.3092    YZZ       0.5517
       ZZZ      -0.0000
    Hexadecapole Moments (Debye-Ang^3)
      XXXX   -1177.3400   XXXY     -18.9616   XXYY    -231.0875
      XYYY      -1.4857   YYYY     -88.0372   XXXZ      -0.0000
      XXYZ       0.0000   XYYZ      -0.0000   YYYZ       0.0000
      XXZZ    -225.8426   XYZZ      -0.3920   YYZZ     -25.2166
      XZZZ      -0.0000   YZZZ       0.0000   ZZZZ     -66.1930
 -----------------------------------------------------------------
Archival summary:
1\1\TWL02\OPT\ProcedureUnspecified\BasisUnspecified\1l12\taweetha\SatNov300:32:342018SatNov300:32:342018\0\\#,OPT,ProcedureUnspecified,BasisUnspecified,\\0,1\I\N,1,2.19224\N,2,1.20449,1,109.878\Cl,3,1.83051,2,109.236,1,-180,0\\HF=-7485.12544\\@

 Total job time:  7070.52s(wall), 10302.18s(cpu) 
 Sat Nov  3 00:32:34 2018

        *************************************************************
        *                                                           *
        *  Thank you very much for using Q-Chem.  Have a nice day.  *
        *                                                           *
        *************************************************************
