# Supplementary material for: Geometric and energetic data from ab initio calculations of haloethene, haloimine, halomethylenephosphine, haloiminophosphine, halodiazene, halodiphosphene and halocyclopropane
Source: Data Brief. 2019 Nov 2;27:104738. doi: 10.1016/j.dib.2019.104738 (PMC6861602; doi:10.1016/j.dib.2019.104738)
Supplement: Multimedia component 6 [file mmc6.zip › NN/CCSD/ClENNIE.out]

Q-Chem Developer Version!
                  Welcome to Q-Chem
     A Quantum Leap Into The Future Of Chemistry


 Q-Chem 5.1, Q-Chem, Inc., Pleasanton, CA (2018)

 Yihan Shao,  Zhengting Gan,  E. Epifanovsky,  A. T. B. Gilbert,  M. Wormit,  
 J. Kussmann,  A. W. Lange,  A. Behn,  Jia Deng,  Xintian Feng,  D. Ghosh,  
 M. Goldey,  P. R. Horn,  L. D. Jacobson,  I. Kaliman,  T. Kus,  A. Landau,  
 Jie Liu,  E. I. Proynov,  R. M. Richard,  R. P. Steele,  E. J. Sundstrom,  
 H. L. Woodcock III,  P. M. Zimmerman,  D. Zuev,  B. Albrecht,  E. Alguire,  
 S. A. Baeppler,  D. Barton,  Z. Benda,  Y. A. Bernard,  E. J. Berquist,  
 K. B. Bravaya,  H. Burton,  D. Casanova,  Chun-Min Chang,  Yunqing Chen,  
 A. Chien,  K. D. Closser,  M. P. Coons,  S. Coriani,  S. Dasgupta,  
 A. L. Dempwolff,  M. Diedenhofen,  Hainam Do,  R. G. Edgar,  Po-Tung Fang,  
 S. Faraji,  S. Fatehi,  Qingguo Feng,  K. D. Fenk,  J. Fosso-Tande,  
 Qinghui Ge,  A. Ghysels,  G. Gidofalvi,  J. Gomes,  J. Gonthier,  A. Gunina,  
 D. Hait,  M. W. D. Hanson-Heine,  P. H. P. Harbach,  A. W. Hauser,  
 J. E. Herr,  E. G. Hohenstein,  Z. C. Holden,  Kerwin Hui,  B. C. Huynh,  
 T.-C. Jagau,  Hyunjun Ji,  B. Kaduk,  K. Khistyaev,  Jaehoon Kim,  
 P. Klunzinger,  K. Koh,  D. Kosenkov,  L. Koulias,  T. Kowalczyk,  
 C. M. Krauter,  A. Kunitsa,  Ka Un Lao,  A. Laurent,  K. V. Lawler,  
 Joonho Lee,  D. Lefrancois,  S. Lehtola,  D. S. Levine,  Yi-Pei Li,  
 You-Sheng Lin,  Fenglai Liu,  E. Livshits,  A. Luenser,  P. Manohar,  
 E. Mansoor,  S. F. Manzer,  Shan-Ping Mao,  Yuezhi Mao,  N. Mardirossian,  
 A. V. Marenich,  T. Markovich,  L. A. Martinez-Martinez,  S. A. Maurer,  
 N. J. Mayhall,  S. C. McKenzie,  J.-M. Mewes,  A. F. Morrison,  
 J. W. Mullinax,  K. Nanda,  T. S. Nguyen-Beck,  R. Olivares-Amaya,  
 J. A. Parkhill,  T. M. Perrine,  F. Plasser,  P. Pokhilko,  S. Prager,  
 A. Prociuk,  E. Ramos,  D. R. Rehn,  F. Rob,  M. Schneider,  N. Sergueev,  
 S. M. Sharada,  S. Sharma,  D. W. Small,  T. Stauch,  T. Stein,  
 Yu-Chuan Su,  A. J. W. Thom,  A. Tkatchenko,  T. Tsuchimochi,  N. M. Tubman,  
 L. Vogt,  M. L. Vidal,  O. Vydrov,  M. A. Watson,  J. Wenzel,  
 M. de Wergifosse,  T. A. Wesolowski,  A. White,  J. Witte,  A. Yamada,  
 Jun Yang,  K. Yao,  S. Yeganeh,  S. R. Yost,  Zhi-Qiang You,  A. Zech,  
 Igor Ying Zhang,  Xing Zhang,  Yan Zhao,  Ying Zhu,  B. R. Brooks,  
 G. K. L. Chan,  C. J. Cramer,  M. S. Gordon,  W. J. Hehre,  A. Klamt,  
 M. W. Schmidt,  C. D. Sherrill,  D. G. Truhlar,  A. Aspuru-Guzik,  R. Baer,  
 A. T. Bell,  N. A. Besley,  Jeng-Da Chai,  A. E. DePrince, III,  
 R. A. DiStasio Jr.,  A. Dreuw,  B. D. Dunietz,  T. R. Furlani,  
 Chao-Ping Hsu,  Yousung Jung,  Jing Kong,  D. S. Lambrecht,  WanZhen Liang,  
 C. Ochsenfeld,  V. A. Rassolov,  L. V. Slipchenko,  J. E. Subotnik,  
 T. Van Voorhis,  J. M. Herbert,  A. I. Krylov,  P. M. W. Gill,  M. Head-Gordon

 Contributors to earlier versions of Q-Chem not listed above: 
 R. D. Adamson,  B. Austin,  J. Baker,  G. J. O. Beran,  K. Brandhorst,  
 S. T. Brown,  E. F. C. Byrd,  A. K. Chakraborty,  C.-L. Cheng,  
 Siu Hung Chien,  D. M. Chipman,  D. L. Crittenden,  H. Dachsel,  
 R. J. Doerksen,  A. D. Dutoi,  L. Fusti-Molnar,  W. A. Goddard III,  
 A. Golubeva-Zadorozhnaya,  S. R. Gwaltney,  G. Hawkins,  A. Heyden,  
 S. Hirata,  G. Kedziora,  F. J. Keil,  C. Kelley,  Jihan Kim,  R. A. King,  
 R. Z. Khaliullin,  P. P. Korambath,  W. Kurlancheek,  A. M. Lee,  M. S. Lee,  
 S. V. Levchenko,  Ching Yeh Lin,  D. Liotard,  R. C. Lochan,  I. Lotan,  
 P. E. Maslen,  N. Nair,  D. P. O'Neill,  D. Neuhauser,  E. Neuscamman,  
 C. M. Oana,  R. Olson,  B. Peters,  R. Peverati,  P. A. Pieniazek,  
 Y. M. Rhee,  J. Ritchie,  M. A. Rohrdanz,  E. Rosta,  N. J. Russ,  
 H. F. Schaefer III,  N. E. Schultz,  N. Shenvi,  A. C. Simmonett,  A. Sodt,  
 D. Stuck,  K. S. Thanthiriwatte,  V. Vanovschi,  Tao Wang,  A. Warshel,  
 C. F. Williams,  Q. Wu,  X. Xu,  W. Zhang

 Please cite Q-Chem as follows:
 Y. Shao et al., Mol. Phys. 113, 184-215 (2015)
 DOI: 10.1080/00268976.2014.952696

 Q-Chem 5.1.1 for Intel X86 EM64T Linux

 Parts of Q-Chem use Armadillo 8.300.2 (Tropical Shenanigans).
 http://arma.sourceforge.net/

 Q-Chem begins on Fri Nov  2 01:25:41 2018  

Host: 
0

     Scratch files written to /scratch/taweetham/qchem41460//
Input Ideriv = 1
Curr. Ideriv = -1
Max.  Ideriv = 1

Checking the input file for inconsistencies... 	...done.

--------------------------------------------------------------
User input:
--------------------------------------------------------------
../CCSD/Cl=I_c.inp
$molecule
0 1
I 
N  1 2.250152
N  2 1.156549 1 130.025272
Cl 3 1.996890 2 123.300654 1 -0.000000 0
$end

$rem
   JOB_TYPE	OPTIMIZATION
   BASIS	6-311++G**
   METHOD	ccsd
   MEM_TOTAL	4000
   N_FROZEN_CORE      FC
$end

--------------------------------------------------------------
 ----------------------------------------------------------------
             Standard Nuclear Orientation (Angstroms)
    I     Atom           X                Y                Z
 ----------------------------------------------------------------
    1      I       1.1187862579    -0.1320065788    -0.0000000000
    2      N      -0.5701487609     1.3548298362     0.0000000000
    3      N      -1.7136456666     1.1815658289     0.0000000000
    4      Cl     -2.5475947458    -0.6328482929    -0.0000000000
 ----------------------------------------------------------------
 Molecular Point Group                 Cs    NOp =  2
 Largest Abelian Subgroup              Cs    NOp =  2
 Nuclear Repulsion Energy =   355.3912580039 hartrees
 There are       42 alpha and       42 beta electrons
 Requested basis set is 6-311++G(d,p)
 There are 49 shells and 136 basis functions
 Total memory of 4000MB is distributed as follows: 
   QALLOC including MEM_STATIC uses 192MB
   MEM_STATIC is set to 192MB
   CCMAN JOB total memory use is  3808MB
 Warning: actual memory use might exceed 4000MB

 Total QAlloc Memory Limit    192 MB
 Mega-Array Size       188 MB
 MEM_STATIC part       192 MB
 A cutoff of  1.0D-14 yielded   1040 shell pairs
 There are      8636 function pairs (      9730 Cartesian)

 -------------------------------------------------------
 OpenMP Integral Computing Module                       
 Release: version 1.0, May 2013, Q-Chem Inc. Pittsburgh 
 -------------------------------------------------------
 Integral Job Info:
 Integral job number is                      11
 Integral operator is                         1
 short-range coefficients                     0
 long-range coefficients              100000000
 Omega coefficients                           0
 if combine SR and LR in K                    0
 Integral screening is                        0
 Integral computing path is                   2
 max size of driver memory is            800000
 size of driver memory is                593474
 size of scratch memory is             11933652
 max col of scratch BK array               1296
 max len of scratch array in speh3          155
 max len of scratch index in speh4           18
 max int batch size is                      520
 min int batch size is                       52
 fixed nKL is                                52
 max L of basis functions is                  2
 order of int derivative is                   0
 number of shells is                         49
 number of basis is                         144
 number of cartesian basis is               144
 number of contracted shell pairs          1040
 number of primitive shell pairs           2424
 maxK2 (contraction) of shell pair           36
 max number of K2 of shell pair               1
 max number of CS2 of shell pair            119
 max number of PS2 of shell pair            132
 mem total for path MDJ                  521462
 -------------------------------------------------------
 Smallest overlap matrix eigenvalue = 1.35E-04

 Scale SEOQF with 1.000000e-01/1.000000e-01/1.000000e-01

 Standard Electronic Orientation quadrupole field applied
 Nucleus-field energy     =     0.0000000093 hartrees
 Guess from superposition of atomic densities
 Warning:  Energy on first SCF cycle will be non-variational
 SAD guess density has 84.000000 electrons

 -----------------------------------------------------------------------
  General SCF calculation program by
  Eric Jon Sundstrom, Paul Horn, Yuezhi Mao, Dmitri Zuev, Alec White,
  David Stuck, Shaama M.S., Shane Yost, Joonho Lee, David Small,
  Daniel Levine, Susi Lehtola, Hugh Burton, Evgeny Epifanovsky
 -----------------------------------------------------------------------
 Hartree-Fock
 using 4 threads for integral computing
 -------------------------------------------------------
 OpenMP Integral computing Module                
 Release: version 2.0, May 2017, Q-Chem Inc. Pleasanton 
 -------------------------------------------------------
 A restricted SCF calculation will be
 performed using DIIS
 SCF converges when DIIS error is below 1.0e-08
 ---------------------------------------
  Cycle       Energy         DIIS error
 ---------------------------------------
    1   -7485.3292155635      3.68e-02  
    2   -7484.9837752894      6.58e-03  
    3   -7485.0373695895      5.76e-03  
    4   -7485.1148631029      6.93e-04  
    5   -7485.1174725399      4.66e-04  
    6   -7485.1182179036      1.64e-04  
    7   -7485.1183970299      7.91e-05  
    8   -7485.1184358989      2.64e-05  
    9   -7485.1184462035      1.27e-05  
   10   -7485.1184495413      4.52e-06  
   11   -7485.1184499097      1.71e-06  
   12   -7485.1184499372      6.43e-07  
   13   -7485.1184499450      3.18e-07  
   14   -7485.1184499475      1.05e-07  
   15   -7485.1184499477      3.04e-08  
   16   -7485.1184499477      1.03e-08  
   17   -7485.1184499477      3.91e-09  Convergence criterion met
 ---------------------------------------
 SCF time:   CPU 16.10s  wall 6.00s 
 SCF   energy in the final basis set =    -7485.1184499477
 Total energy in the final basis set =    -7485.1184499477


 ------------------------------------------------------------------------------

   CCMAN2: suite of methods based on coupled cluster
           and equation of motion theories.

   Components:
   * libvmm-1.3-trunk
     by Evgeny Epifanovsky, Ilya Kaliman.
   * libtensor-2.5-trunk
     by Evgeny Epifanovsky, Michael Wormit, Dmitry Zuev, Sam Manzer, 
        Ilya Kaliman.
   * libcc-2.5-trunk
     by Evgeny Epifanovsky, Arik Landau, Tomasz Kus, Kirill Khistyaev, 
        Dmitry Zuev, Prashant Manohar, Xintian Feng, Anna Krylov, 
        Matthew Goldey, Alec White, Thomas Jagau, Kaushik Nanda, 
        Anastasia Gunina, Alexander Kunitsa, Joonho Lee.

   CCMAN original authors:
   Anna I. Krylov, C. David Sherrill, Steven R. Gwaltney,
   Edward F. C. Byrd (2000)
   Sergey V. Levchenko, Lyudmila V. Slipchenko, Tao Wang,
   Ana-Maria C. Cristian (2003)
   Piotr A. Pieniazek, C. Melania Oana, Evgeny Epifanovsky (2007)
   Prashant Manohar (2009)

 ------------------------------------------------------------------------------


 Allocating and initializing 3808MB of RAM...
 Calculation will run on 4 cores.


 Alpha MOs, Restricted
 -- Occupied --                  
******* -180.93 -169.74 -169.74 -169.74 -104.84  -37.98  -33.17
  1 A'    2 A'    3 A'    1 A"    4 A'    5 A'    6 A'    7 A'                 
-33.166 -33.166 -24.357 -24.355 -24.355 -24.348 -24.348 -15.759
  2 A"    8 A'    9 A'    3 A"   10 A'    4 A"   11 A'   12 A'                 
-15.732 -10.565  -8.033  -8.030  -8.030  -7.299  -5.535  -5.519
 13 A'   14 A'   15 A'    5 A"   16 A'   17 A'   18 A'    6 A"                 
 -5.518  -2.459  -2.452  -2.452  -2.433  -2.433  -1.483  -1.081
 19 A'   20 A'    7 A"   21 A'    8 A"   22 A'   23 A'   24 A'                 
 -0.934  -0.806  -0.676  -0.659  -0.642  -0.461  -0.457  -0.422
 25 A'   26 A'   27 A'   28 A'    9 A"   29 A'   10 A"   11 A"                 
 -0.420  -0.375
 30 A'   31 A'                                                                 
 -- Virtual --                   
 -0.068   0.078   0.094   0.110   0.132   0.133   0.143   0.187
 32 A'   12 A"   33 A'   34 A'   35 A'   13 A"   36 A'   37 A'                 
  0.190   0.192   0.235   0.250   0.261   0.300   0.316   0.320
 14 A"   38 A'   39 A'   40 A'   15 A"   41 A'   16 A"   42 A'                 
  0.329   0.364   0.486   0.542   0.545   0.570   0.581   0.600
 43 A'   44 A'   45 A'   17 A"   46 A'   18 A"   47 A'   48 A'                 
  0.617   0.645   0.709   0.790   0.871   0.907   0.966   0.991
 19 A"   49 A'   50 A'   51 A'   52 A'   20 A"   53 A'   21 A"                 
  1.043   1.080   1.154   1.171   1.193   1.216   1.221   1.256
 54 A'   55 A'   22 A"   56 A'   57 A'   58 A'   23 A"   59 A'                 
  1.401   1.501   1.515   1.545   1.612   1.919   1.959   1.968
 60 A'   24 A"   61 A'   62 A'   63 A'   25 A"   64 A'   26 A"                 
  2.115   2.416   2.467   2.621   2.622   2.754   2.845   3.097
 65 A'   27 A"   66 A'   28 A"   67 A'   68 A'   69 A'   29 A"                 
  3.157   3.434   4.095   4.119   4.367   4.434   4.437   4.455
 70 A'   71 A'   30 A"   72 A'   31 A"   73 A'   32 A"   74 A'                 
  4.466   4.496   4.567   4.668   4.783   5.114   6.484   6.509
 33 A"   75 A'   76 A'   77 A'   78 A'   79 A'   34 A"   80 A'                 
  6.521  10.306  26.639  26.697  27.007  28.876  29.477  29.496
 81 A'   82 A'   35 A"   83 A'   84 A'   85 A'   36 A"   86 A'                 
 29.506  29.826  29.833  29.833  29.853  29.927  36.486  37.312
 87 A'   37 A"   88 A'   38 A"   89 A'   90 A'   91 A'   92 A'                 
130.535 130.549 130.567 154.265 219.1451912.184
 39 A"   93 A'   94 A'   95 A'   96 A'   97 A'                                 

 Beta MOs, Restricted
 -- Occupied --                  
******* -180.93 -169.74 -169.74 -169.74 -104.84  -37.98  -33.17
  1 A'    2 A'    3 A'    1 A"    4 A'    5 A'    6 A'    7 A'                 
-33.166 -33.166 -24.357 -24.355 -24.355 -24.348 -24.348 -15.759
  2 A"    8 A'    9 A'    3 A"   10 A'    4 A"   11 A'   12 A'                 
-15.732 -10.565  -8.033  -8.030  -8.030  -7.299  -5.535  -5.519
 13 A'   14 A'   15 A'    5 A"   16 A'   17 A'   18 A'    6 A"                 
 -5.518  -2.459  -2.452  -2.452  -2.433  -2.433  -1.483  -1.081
 19 A'   20 A'    7 A"   21 A'    8 A"   22 A'   23 A'   24 A'                 
 -0.934  -0.806  -0.676  -0.659  -0.642  -0.461  -0.457  -0.422
 25 A'   26 A'   27 A'   28 A'    9 A"   29 A'   10 A"   11 A"                 
 -0.420  -0.375
 30 A'   31 A'                                                                 
 -- Virtual --                   
 -0.068   0.078   0.094   0.110   0.132   0.133   0.143   0.187
 32 A'   12 A"   33 A'   34 A'   35 A'   13 A"   36 A'   37 A'                 
  0.190   0.192   0.235   0.250   0.261   0.300   0.316   0.320
 14 A"   38 A'   39 A'   40 A'   15 A"   41 A'   16 A"   42 A'                 
  0.329   0.364   0.486   0.542   0.545   0.570   0.581   0.600
 43 A'   44 A'   45 A'   17 A"   46 A'   18 A"   47 A'   48 A'                 
  0.617   0.645   0.709   0.790   0.871   0.907   0.966   0.991
 19 A"   49 A'   50 A'   51 A'   52 A'   20 A"   53 A'   21 A"                 
  1.043   1.080   1.154   1.171   1.193   1.216   1.221   1.256
 54 A'   55 A'   22 A"   56 A'   57 A'   58 A'   23 A"   59 A'                 
  1.401   1.501   1.515   1.545   1.612   1.919   1.959   1.968
 60 A'   24 A"   61 A'   62 A'   63 A'   25 A"   64 A'   26 A"                 
  2.115   2.416   2.467   2.621   2.622   2.754   2.845   3.097
 65 A'   27 A"   66 A'   28 A"   67 A'   68 A'   69 A'   29 A"                 
  3.157   3.434   4.095   4.119   4.367   4.434   4.437   4.455
 70 A'   71 A'   30 A"   72 A'   31 A"   73 A'   32 A"   74 A'                 
  4.466   4.496   4.567   4.668   4.783   5.114   6.484   6.509
 33 A"   75 A'   76 A'   77 A'   78 A'   79 A'   34 A"   80 A'                 
  6.521  10.306  26.639  26.697  27.007  28.876  29.477  29.496
 81 A'   82 A'   35 A"   83 A'   84 A'   85 A'   36 A"   86 A'                 
 29.506  29.826  29.833  29.833  29.853  29.927  36.486  37.312
 87 A'   37 A"   88 A'   38 A"   89 A'   90 A'   91 A'   92 A'                 
130.535 130.549 130.567 154.265 219.1451912.184
 39 A"   93 A'   94 A'   95 A'   96 A'   97 A'                                 

 Occupation and symmetry of molecular orbitals

 Point group: Cs (2 irreducible representations).

                           A'   A"    All 
 ------------------------------------------
 All molecular orbitals:
  - Alpha                  97   39    136 
  - Beta                   97   39    136 
 ------------------------------------------
 Alpha orbitals:
  - Frozen occupied        19   6     25  
  - Active occupied        12   5     17  
  - Active virtual         66   28    94  
  - Frozen virtual         0    0     0   
 ------------------------------------------
 Beta orbitals:
  - Frozen occupied        19   6     25  
  - Active occupied        12   5     17  
  - Active virtual         66   28    94  
  - Frozen virtual         0    0     0   
 ------------------------------------------

 Import integrals:   CPU 0.00 s  wall 0.02 s

 Import integrals:   CPU 58.87 s  wall 46.92 s

 MP2 amplitudes:   CPU 0.21 s  wall 0.52 s

Running a double precision version
           CCSD T amplitudes will be solved using DIIS.

           Start     Size      MaxIter   EConv     TConv     
           3         7         100       1.00e-07  1.00e-05  
 ------------------------------------------------------------------------------
           Energy (a.u.)   Ediff      Tdiff       Comment
 ------------------------------------------------------------------------------
         -7485.83613982                           
     1   -7485.81056958   2.56e-02   8.05e-01     
     2   -7485.84283234   3.23e-02   1.12e-01     
     3   -7485.83842125   4.41e-03   6.27e-02     
     4   -7485.84245599   4.03e-03   2.70e-02     Switched to DIIS steps.
     5   -7485.84423047   1.77e-03   1.76e-02     
     6   -7485.84449595   2.65e-04   6.52e-03     
     7   -7485.84457281   7.69e-05   3.44e-03     
     8   -7485.84462357   5.08e-05   1.71e-03     
     9   -7485.84464971   2.61e-05   8.59e-04     
    10   -7485.84464543   4.28e-06   2.48e-04     
    11   -7485.84464798   2.55e-06   1.34e-04     
    12   -7485.84464748   4.99e-07   1.30e-04     
    13   -7485.84464755   7.28e-08   3.81e-05     
    14   -7485.84464773   1.77e-07   1.80e-05     
    15   -7485.84464725   4.79e-07   1.38e-05     
    16   -7485.84464720   4.86e-08   4.13e-06     
 ------------------------------------------------------------------------------
         -7485.84464720                           CCSD T converged.

End of double precision
 SCF energy                 = -7485.11844995
 MP2 energy                 = -7485.83613982
 CCSD correlation energy     =    -0.72619726
 CCSD total energy           = -7485.84464720

 CCSD  T1^2 = 0.0344  T2^2 = 0.3064  Leading amplitudes:

 Amplitude    Orbitals with energies
 -0.0674       31 (A') A                 ->    32 (A') A                  
              -0.3747                         -0.0680                     
 -0.0674       31 (A') B                 ->    32 (A') B                  
              -0.3747                         -0.0680                     
  0.0406       29 (A') A                 ->    32 (A') A                  
              -0.4613                         -0.0680                     
  0.0406       29 (A') B                 ->    32 (A') B                  
              -0.4613                         -0.0680                     

 Amplitude    Orbitals with energies
 -0.1656       31 (A') A     31 (A') B   ->    32 (A') A     32 (A') B    
              -0.3747       -0.3747           -0.0680       -0.0680       
  0.1656       31 (A') A     31 (A') B   ->    32 (A') B     32 (A') A    
              -0.3747       -0.3747           -0.0680       -0.0680       
  0.1656       31 (A') B     31 (A') A   ->    32 (A') A     32 (A') B    
              -0.3747       -0.3747           -0.0680       -0.0680       
 -0.1656       31 (A') B     31 (A') A   ->    32 (A') B     32 (A') A    
              -0.3747       -0.3747           -0.0680       -0.0680       

 Computing CCSD intemediates for later calculations in double precision
 Finished.

Running a double precision version
           CCSD Lambda amplitudes will be solved using DIIS.
           Start     Size      MaxIter   EConv     LConv     
           3         7         100       1.00e-07  1.00e-05  
 ------------------------------------------------------------------------------
            Enorm      Ldiff       Comment
 ------------------------------------------------------------------------------
     1     8.55e-02   6.48e-02     
     2     2.10e-02   3.47e-03     
     3     1.14e-02   4.10e-03     
     4     6.07e-03   1.42e-03     Switched to DIIS steps.
     5     2.83e-03   1.59e-03     
     6     1.53e-03   8.55e-04     
     7     6.11e-04   4.29e-04     
     8     3.31e-04   1.07e-04     
     9     1.41e-04   4.27e-05     
    10     8.34e-05   1.36e-05     
    11     4.61e-05   8.15e-06     
    12     2.15e-05   5.43e-06     
    13     1.15e-05   2.81e-07     
    14     6.63e-06   1.22e-07     
    15     3.91e-06   8.13e-07     
    16     2.35e-06   5.87e-07     
    17     1.25e-06   4.91e-07     
    18     7.28e-07   2.40e-07     
    19     4.46e-07   1.02e-07     
    20     2.72e-07   6.12e-08     
    21     1.60e-07   3.24e-08     
    22     8.43e-08   2.03e-08     
 ------------------------------------------------------------------------------
                                   CCSD Lambda converged.

 Computing density matrices in double precision...
           Orbital response amplitudes will be solved using DIIS.
           Start     Size      MaxIter   EConv     LConv     
           3         7         100       1.00e-06  1.00e-06  
 ------------------------------------------------------------------------------
            Enorm      Ldiff       Comment
 ------------------------------------------------------------------------------
     1     9.60e-02   1.33e-02     
     2     8.01e-02   3.77e-03     
     3     1.14e-01   2.17e-02     
     4     1.39e-02   4.14e-02     Switched to DIIS steps.
     5     8.46e-03   3.26e-03     
     6     2.13e-03   3.68e-04     
     7     7.72e-04   1.78e-04     
     8     3.50e-04   7.02e-05     
     9     8.58e-05   3.32e-05     
    10     5.97e-05   2.13e-06     
    11     7.45e-06   6.15e-06     
    12     3.88e-06   1.15e-06     
    13     1.92e-06   6.12e-07     
    14     4.59e-07   2.84e-07     
 ------------------------------------------------------------------------------
                                   Orbital response converged.

 Computing density matrices... Done.
 CCSD calculation:   CPU 729.47 s  wall 487.45 s

Current path: /canmo/ccsd/grad/
/g1_bb_aa
/g1_bb_bb
/g1_o1o1
/g1_o1o2
/g1_o1v1
/g1_o2v1
/g1_v1v1
/g1p_bb_aa
/g1p_bb_bb
/g1s_bb_aa
/g1s_bb_bb
/g2_o1o1o1o1
/g2_o1o1o1v1
/g2_o1o1v1v1
/g2_o1v1o1v1
/g2_o1v1v1v1
/g2_v1v1v1v1
/w_bb_aa
/w_bb_bb
 Transferring MO TPDM to AO TPDM
 Transferring g2_o1o1o1o1
 Transferring g2_o1o1o1v1
 Transferring g2_o1o1v1v1
 Transferring g2_o1v1o1v1
 Transferring g2_o1v1v1v1
 Transferring g2_v1v1v1v1
 Adding separable TPDM
 Computing TPDM gradient
 --------------------------------------------------------
 2e gradient
  Atom          X               Y               Z
 --------------------------------------------------------
    1        -43.220322       15.397013        0.000000  
    2         -7.347430      -19.710330        0.000000  
    3         26.424546       -8.099617       -0.000000  
    4         24.143206       12.412934        0.000000  
 --------------------------------------------------------
 --------------------------------------------------------
 Final gradient
  Atom          X               Y               Z
 --------------------------------------------------------
    1        -43.220322       15.397013        0.000000  
    2         -7.347430      -19.710330        0.000000  
    3         26.424546       -8.099617       -0.000000  
    4         24.143206       12.412934        0.000000  
 --------------------------------------------------------
 Analytic gradient from two-electron contribution:   CPU 1015.32 s  wall 468.83 s

 Total ccman2 time:   CPU 1808.35 s  wall 1014.63 s


 --------------------------------------------------------------
             Orbital Energies (a.u.) and Symmetries
 --------------------------------------------------------------

 Alpha MOs, Restricted
 -- Occupied --                  
******* -180.93 -169.74 -169.74 -104.84  -37.98  -33.17  -33.17
  1 A'    2 A'    3 A'    4 A'    5 A'    6 A'    7 A'    8 A'                 
-24.357 -24.355 -24.348 -15.759 -15.732 -10.565  -8.033  -8.030
  9 A'   10 A'   11 A'   12 A'   13 A'   14 A'   15 A'   16 A'                 
 -7.299  -5.535  -5.518-169.735 -33.166 -24.355 -24.348  -8.030
 17 A'   18 A'   19 A'    1 A"    2 A"    3 A"    4 A"    5 A"                 
 -5.519  -2.459  -2.452  -2.433  -1.483  -1.081  -0.934  -0.806
  6 A"   20 A'   21 A'   22 A'   23 A'   24 A'   25 A'   26 A'                 
 -0.676  -0.659  -0.461  -0.420  -0.375  -2.452  -2.433  -0.642
 27 A'   28 A'   29 A'   30 A'   31 A'    7 A"    8 A"    9 A"                 
 -0.457  -0.422
 10 A"   11 A"                                                                 
 -- Virtual --                   
 -0.068   0.094   0.110   0.132   0.143   0.187   0.192   0.235
 32 A'   33 A'   34 A'   35 A'   36 A'   37 A'   38 A'   39 A'                 
  0.250   0.300   0.320   0.329   0.364   0.486   0.545   0.581
 40 A'   41 A'   42 A'   43 A'   44 A'   45 A'   46 A'   47 A'                 
  0.600   0.645   0.709   0.790   0.871   0.966   1.043   1.080
 48 A'   49 A'   50 A'   51 A'   52 A'   53 A'   54 A'   55 A'                 
  1.171   1.193   1.216   1.256   1.401   1.515   1.545   1.612
 56 A'   57 A'   58 A'   59 A'   60 A'   61 A'   62 A'   63 A'                 
  1.959   2.115   2.467   2.622   2.754   2.845   3.157   3.434
 64 A'   65 A'   66 A'   67 A'   68 A'   69 A'   70 A'   71 A'                 
  4.119   4.434   4.455   4.496   4.567   4.668   4.783   5.114
 72 A'   73 A'   74 A'   75 A'   76 A'   77 A'   78 A'   79 A'                 
  6.509   6.521  10.306  26.697  27.007  28.876  29.496  29.506
 80 A'   81 A'   82 A'   83 A'   84 A'   85 A'   86 A'   87 A'                 
 29.833  29.853  29.927  36.486  37.312 130.549 130.567 154.265
 88 A'   89 A'   90 A'   91 A'   92 A'   93 A'   94 A'   95 A'                 
219.1451912.184   0.078   0.133   0.190   0.261   0.316   0.542
 96 A'   97 A'   12 A"   13 A"   14 A"   15 A"   16 A"   17 A"                 
  0.570   0.617   0.907   0.991   1.154   1.221   1.501   1.919
 18 A"   19 A"   20 A"   21 A"   22 A"   23 A"   24 A"   25 A"                 
  1.968   2.416   2.621   3.097   4.095   4.367   4.437   4.466
 26 A"   27 A"   28 A"   29 A"   30 A"   31 A"   32 A"   33 A"                 
  6.484  26.639  29.477  29.826  29.833 130.535
 34 A"   35 A"   36 A"   37 A"   38 A"   39 A"                                 

 Beta MOs, Restricted
 -- Occupied --                  
******* -180.93 -169.74 -169.74 -104.84  -37.98  -33.17  -33.17
  1 A'    2 A'    3 A'    4 A'    5 A'    6 A'    7 A'    8 A'                 
-24.357 -24.355 -24.348 -15.759 -15.732 -10.565  -8.033  -8.030
  9 A'   10 A'   11 A'   12 A'   13 A'   14 A'   15 A'   16 A'                 
 -7.299  -5.535  -5.518-169.735 -33.166 -24.355 -24.348  -8.030
 17 A'   18 A'   19 A'    1 A"    2 A"    3 A"    4 A"    5 A"                 
 -5.519  -2.459  -2.452  -2.433  -1.483  -1.081  -0.934  -0.806
  6 A"   20 A'   21 A'   22 A'   23 A'   24 A'   25 A'   26 A'                 
 -0.676  -0.659  -0.461  -0.420  -0.375  -2.452  -2.433  -0.642
 27 A'   28 A'   29 A'   30 A'   31 A'    7 A"    8 A"    9 A"                 
 -0.457  -0.422
 10 A"   11 A"                                                                 
 -- Virtual --                   
 -0.068   0.094   0.110   0.132   0.143   0.187   0.192   0.235
 32 A'   33 A'   34 A'   35 A'   36 A'   37 A'   38 A'   39 A'                 
  0.250   0.300   0.320   0.329   0.364   0.486   0.545   0.581
 40 A'   41 A'   42 A'   43 A'   44 A'   45 A'   46 A'   47 A'                 
  0.600   0.645   0.709   0.790   0.871   0.966   1.043   1.080
 48 A'   49 A'   50 A'   51 A'   52 A'   53 A'   54 A'   55 A'                 
  1.171   1.193   1.216   1.256   1.401   1.515   1.545   1.612
 56 A'   57 A'   58 A'   59 A'   60 A'   61 A'   62 A'   63 A'                 
  1.959   2.115   2.467   2.622   2.754   2.845   3.157   3.434
 64 A'   65 A'   66 A'   67 A'   68 A'   69 A'   70 A'   71 A'                 
  4.119   4.434   4.455   4.496   4.567   4.668   4.783   5.114
 72 A'   73 A'   74 A'   75 A'   76 A'   77 A'   78 A'   79 A'                 
  6.509   6.521  10.306  26.697  27.007  28.876  29.496  29.506
 80 A'   81 A'   82 A'   83 A'   84 A'   85 A'   86 A'   87 A'                 
 29.833  29.853  29.927  36.486  37.312 130.549 130.567 154.265
 88 A'   89 A'   90 A'   91 A'   92 A'   93 A'   94 A'   95 A'                 
219.1451912.184   0.078   0.133   0.190   0.261   0.316   0.542
 96 A'   97 A'   12 A"   13 A"   14 A"   15 A"   16 A"   17 A"                 
  0.570   0.617   0.907   0.991   1.154   1.221   1.501   1.919
 18 A"   19 A"   20 A"   21 A"   22 A"   23 A"   24 A"   25 A"                 
  1.968   2.416   2.621   3.097   4.095   4.367   4.437   4.466
 26 A"   27 A"   28 A"   29 A"   30 A"   31 A"   32 A"   33 A"                 
  6.484  26.639  29.477  29.826  29.833 130.535
 34 A"   35 A"   36 A"   37 A"   38 A"   39 A"                                 
 --------------------------------------------------------------

          Ground-State Mulliken Net Atomic Charges

     Atom                 Charge (a.u.)
  ----------------------------------------
      1 I                     0.129100
      2 N                    -0.000205
      3 N                     0.039560
      4 Cl                   -0.168455
  ----------------------------------------
  Sum of atomic charges =    -0.000000

 -----------------------------------------------------------------
                    Cartesian Multipole Moments
 -----------------------------------------------------------------
    Charge (ESU x 10^10)
                -0.0000
    Dipole Moment (Debye)
         X       1.8075      Y       0.0230      Z       0.0000
       Tot       1.8077
    Quadrupole Moments (Debye-Ang)
        XX     -55.0366     XY      -2.1780     YY     -52.4260
        XZ      -0.0000     YZ      -0.0000     ZZ     -52.6950
    Octopole Moments (Debye-Ang^2)
       XXX      60.7566    XXY      -7.2409    XYY      14.3446
       YYY     -10.2220    XXZ       0.0000    XYZ       0.0000
       YYZ       0.0000    XZZ      13.2958    YZZ      -0.3956
       ZZZ       0.0000
    Hexadecapole Moments (Debye-Ang^3)
      XXXX    -918.7336   XXXY      -9.6096   XXYY    -174.7884
      XYYY      -0.2378   YYYY    -205.8708   XXXZ      -0.0000
      XXYZ      -0.0000   XYYZ      -0.0000   YYYZ      -0.0000
      XXZZ    -162.4531   XYZZ      -4.0831   YYZZ     -44.2721
      XZZZ       0.0000   YZZZ      -0.0000   ZZZZ     -66.7604
 -----------------------------------------------------------------
 DrvMan completing analytic gradient of the correlated energy
 Correlated dipole moment
            1
    1   0.7111313
    2   0.0090588
    3   0.0000000
 Energy read as -7485.844647204
 Full Analytical Gradient: (in a.u., or Hartree/Bohr)
             1             2             3             4
    1   -0.00016505   -0.01117431    0.01440866   -0.00306931
    2    0.00310368   -0.00531740    0.00357612   -0.00136240
    3    0.00000000   -0.00000000    0.00000000    0.00000000
 Gradient time:  CPU 0.29 s  wall 2.57 s
 Geometry Optimization Parameters
   NAtoms,    NIC,     NZ,  NCons,   NDum,   NFix, NCnnct, MaxDiis
        4      14       4       0       0       0       0       0


** GEOMETRY OPTIMIZATION IN DELOCALIZED INTERNAL COORDINATES **
   Searching for a Minimum

   Optimization Cycle:   1

                       Coordinates (Angstroms)
     ATOM                X               Y               Z
      1  I         1.1187862579   -0.1320065788    0.0000000000
      2  N        -0.5701487609    1.3548298362    0.0000000000
      3  N        -1.7136456666    1.1815658289    0.0000000000
      4  Cl       -2.5475947458   -0.6328482929    0.0000000000
   Point Group: cs    Number of degrees of freedom:     5


   Energy is  -7485.844647204


 Attempting to Generate Delocalized Internal Coordinates

  5 Hessian modes will be used to form the next step
  Hessian Eigenvalues:
     0.085208    0.151911    0.250000    0.250000    1.300789

 Minimum Search - Taking Simple RFO Step
 Searching for Lamda that Minimizes Along All modes
 Value Taken    Lamda =  -0.00083414
 Step Taken.  Stepsize is  0.059349

                             Maximum     Tolerance    Cnvgd?
         Gradient           0.010284      0.000300      NO
         Displacement       0.046925      0.001200      NO
         Energy change     *********      0.000001      NO


 New Cartesian Coordinates Obtained by Inverse Iteration

 Displacement from previous Coordinates is:  0.176364
 ----------------------------------------------------------------
             Standard Nuclear Orientation (Angstroms)
    I     Atom           X                Y                Z
 ----------------------------------------------------------------
    1      I       1.0738504275    -0.1663343122     0.0000000000
    2      N      -0.5788194899     1.3803536290     0.0000000000
    3      N      -1.7256714288     1.1981086618     0.0000000000
    4      Cl     -2.4819624241    -0.6405871852     0.0000000000
 ----------------------------------------------------------------
 Molecular Point Group                 Cs    NOp =  2
 Largest Abelian Subgroup              Cs    NOp =  2
 Nuclear Repulsion Energy =   359.3706825915 hartrees
 There are       42 alpha and       42 beta electrons
 Applying Cartesian multipole field
    Component          Value
    ---------          -----
     (2,0,0)        1.00000E-11
     (0,2,0)        2.00000E-11
     (0,0,2)       -3.00000E-11
 Nucleus-field energy     =     0.0000000090 hartrees
 Requested basis set is 6-311++G(d,p)
 There are 49 shells and 136 basis functions
 A cutoff of  1.0D-14 yielded   1044 shell pairs
 There are      8656 function pairs (      9754 Cartesian)
 Smallest overlap matrix eigenvalue = 1.45E-04
 Guess MOs from SCF MO coefficient file

 -----------------------------------------------------------------------
  General SCF calculation program by
  Eric Jon Sundstrom, Paul Horn, Yuezhi Mao, Dmitri Zuev, Alec White,
  David Stuck, Shaama M.S., Shane Yost, Joonho Lee, David Small,
  Daniel Levine, Susi Lehtola, Hugh Burton, Evgeny Epifanovsky
 -----------------------------------------------------------------------
 Hartree-Fock
 using 4 threads for integral computing
 -------------------------------------------------------
 OpenMP Integral computing Module                
 Release: version 2.0, May 2017, Q-Chem Inc. Pleasanton 
 -------------------------------------------------------
 A restricted SCF calculation will be
 performed using DIIS
 SCF converges when DIIS error is below 1.0e-08
 ---------------------------------------
  Cycle       Energy         DIIS error
 ---------------------------------------
    1   -7485.1179204573      3.87e-04  
    2   -7485.1185837049      1.34e-04  
    3   -7485.1187254490      9.04e-05  
    4   -7485.1187698201      4.23e-05  
    5   -7485.1187933015      1.53e-05  
    6   -7485.1187969944      6.37e-06  
    7   -7485.1187974571      3.02e-06  
    8   -7485.1187975427      9.75e-07  
    9   -7485.1187975571      3.80e-07  
   10   -7485.1187975591      2.29e-07  
   11   -7485.1187975601      1.08e-07  
   12   -7485.1187975603      2.58e-08  
   13   -7485.1187975603      7.81e-09  Convergence criterion met
 ---------------------------------------
 SCF time:   CPU 12.27s  wall 6.00s 
 SCF   energy in the final basis set =    -7485.1187975603
 Total energy in the final basis set =    -7485.1187975603


 ------------------------------------------------------------------------------

   CCMAN2: suite of methods based on coupled cluster
           and equation of motion theories.

   Components:
   * libvmm-1.3-trunk
     by Evgeny Epifanovsky, Ilya Kaliman.
   * libtensor-2.5-trunk
     by Evgeny Epifanovsky, Michael Wormit, Dmitry Zuev, Sam Manzer, 
        Ilya Kaliman.
   * libcc-2.5-trunk
     by Evgeny Epifanovsky, Arik Landau, Tomasz Kus, Kirill Khistyaev, 
        Dmitry Zuev, Prashant Manohar, Xintian Feng, Anna Krylov, 
        Matthew Goldey, Alec White, Thomas Jagau, Kaushik Nanda, 
        Anastasia Gunina, Alexander Kunitsa, Joonho Lee.

   CCMAN original authors:
   Anna I. Krylov, C. David Sherrill, Steven R. Gwaltney,
   Edward F. C. Byrd (2000)
   Sergey V. Levchenko, Lyudmila V. Slipchenko, Tao Wang,
   Ana-Maria C. Cristian (2003)
   Piotr A. Pieniazek, C. Melania Oana, Evgeny Epifanovsky (2007)
   Prashant Manohar (2009)

 ------------------------------------------------------------------------------


 Allocating and initializing 3808MB of RAM...
 Calculation will run on 4 cores.


 Alpha MOs, Restricted
 -- Occupied --                  
******* -180.93 -169.73 -169.73 -169.73 -104.85  -37.98  -33.17
  1 A'    2 A'    3 A'    1 A"    4 A'    5 A'    6 A'    7 A'                 
-33.163 -33.163 -24.354 -24.352 -24.352 -24.345 -24.345 -15.759
  2 A"    8 A'    9 A'    3 A"   10 A'    4 A"   11 A'   12 A'                 
-15.732 -10.569  -8.037  -8.034  -8.034  -7.296  -5.532  -5.516
 13 A'   14 A'   15 A'   16 A'    5 A"   17 A'   18 A'    6 A"                 
 -5.515  -2.456  -2.449  -2.449  -2.430  -2.430  -1.479  -1.085
 19 A'   20 A'    7 A"   21 A'    8 A"   22 A'   23 A'   24 A'                 
 -0.930  -0.807  -0.674  -0.658  -0.640  -0.466  -0.460  -0.420
 25 A'   26 A'   27 A'   28 A'    9 A"   29 A'   10 A"   11 A"                 
 -0.416  -0.378
 30 A'   31 A'                                                                 
 -- Virtual --                   
 -0.068   0.077   0.094   0.110   0.132   0.132   0.144   0.186
 32 A'   12 A"   33 A'   34 A'   35 A'   13 A"   36 A'   37 A'                 
  0.190   0.192   0.233   0.251   0.260   0.302   0.316   0.318
 14 A"   38 A'   39 A'   40 A'   15 A"   41 A'   42 A'   16 A"                 
  0.326   0.365   0.488   0.542   0.545   0.570   0.580   0.595
 43 A'   44 A'   45 A'   17 A"   46 A'   18 A"   47 A'   48 A'                 
  0.617   0.652   0.707   0.784   0.869   0.906   0.966   0.991
 19 A"   49 A'   50 A'   51 A'   52 A'   20 A"   53 A'   21 A"                 
  1.042   1.076   1.151   1.170   1.186   1.215   1.217   1.262
 54 A'   55 A'   22 A"   56 A'   57 A'   58 A'   23 A"   59 A'                 
  1.393   1.503   1.517   1.547   1.611   1.916   1.958   1.971
 60 A'   24 A"   61 A'   62 A'   63 A'   25 A"   64 A'   26 A"                 
  2.120   2.413   2.468   2.619   2.623   2.750   2.856   3.092
 65 A'   27 A"   66 A'   28 A"   67 A'   68 A'   69 A'   29 A"                 
  3.148   3.426   4.095   4.120   4.365   4.431   4.440   4.458
 70 A'   71 A'   30 A"   72 A'   31 A"   73 A'   32 A"   74 A'                 
  4.467   4.497   4.558   4.662   4.781   5.125   6.487   6.513
 33 A"   75 A'   76 A'   77 A'   78 A'   79 A'   34 A"   80 A'                 
  6.524  10.302  26.636  26.706  27.012  28.875  29.480  29.501
 81 A'   82 A'   35 A"   83 A'   84 A'   85 A'   36 A"   86 A'                 
 29.509  29.829  29.835  29.837  29.856  29.928  36.490  37.289
 87 A'   37 A"   38 A"   88 A'   89 A'   90 A'   91 A'   92 A'                 
130.538 130.554 130.570 154.264 219.1401912.183
 39 A"   93 A'   94 A'   95 A'   96 A'   97 A'                                 

 Beta MOs, Restricted
 -- Occupied --                  
******* -180.93 -169.73 -169.73 -169.73 -104.85  -37.98  -33.17
  1 A'    2 A'    3 A'    1 A"    4 A'    5 A'    6 A'    7 A'                 
-33.163 -33.163 -24.354 -24.352 -24.352 -24.345 -24.345 -15.759
  2 A"    8 A'    9 A'    3 A"   10 A'    4 A"   11 A'   12 A'                 
-15.732 -10.569  -8.037  -8.034  -8.034  -7.296  -5.532  -5.516
 13 A'   14 A'   15 A'   16 A'    5 A"   17 A'   18 A'    6 A"                 
 -5.515  -2.456  -2.449  -2.449  -2.430  -2.430  -1.479  -1.085
 19 A'   20 A'    7 A"   21 A'    8 A"   22 A'   23 A'   24 A'                 
 -0.930  -0.807  -0.674  -0.658  -0.640  -0.466  -0.460  -0.420
 25 A'   26 A'   27 A'   28 A'    9 A"   29 A'   10 A"   11 A"                 
 -0.416  -0.378
 30 A'   31 A'                                                                 
 -- Virtual --                   
 -0.068   0.077   0.094   0.110   0.132   0.132   0.144   0.186
 32 A'   12 A"   33 A'   34 A'   35 A'   13 A"   36 A'   37 A'                 
  0.190   0.192   0.233   0.251   0.260   0.302   0.316   0.318
 14 A"   38 A'   39 A'   40 A'   15 A"   41 A'   42 A'   16 A"                 
  0.326   0.365   0.488   0.542   0.545   0.570   0.580   0.595
 43 A'   44 A'   45 A'   17 A"   46 A'   18 A"   47 A'   48 A'                 
  0.617   0.652   0.707   0.784   0.869   0.906   0.966   0.991
 19 A"   49 A'   50 A'   51 A'   52 A'   20 A"   53 A'   21 A"                 
  1.042   1.076   1.151   1.170   1.186   1.215   1.217   1.262
 54 A'   55 A'   22 A"   56 A'   57 A'   58 A'   23 A"   59 A'                 
  1.393   1.503   1.517   1.547   1.611   1.916   1.958   1.971
 60 A'   24 A"   61 A'   62 A'   63 A'   25 A"   64 A'   26 A"                 
  2.120   2.413   2.468   2.619   2.623   2.750   2.856   3.092
 65 A'   27 A"   66 A'   28 A"   67 A'   68 A'   69 A'   29 A"                 
  3.148   3.426   4.095   4.120   4.365   4.431   4.440   4.458
 70 A'   71 A'   30 A"   72 A'   31 A"   73 A'   32 A"   74 A'                 
  4.467   4.497   4.558   4.662   4.781   5.125   6.487   6.513
 33 A"   75 A'   76 A'   77 A'   78 A'   79 A'   34 A"   80 A'                 
  6.524  10.302  26.636  26.706  27.012  28.875  29.480  29.501
 81 A'   82 A'   35 A"   83 A'   84 A'   85 A'   36 A"   86 A'                 
 29.509  29.829  29.835  29.837  29.856  29.928  36.490  37.289
 87 A'   37 A"   38 A"   88 A'   89 A'   90 A'   91 A'   92 A'                 
130.538 130.554 130.570 154.264 219.1401912.183
 39 A"   93 A'   94 A'   95 A'   96 A'   97 A'                                 

 Occupation and symmetry of molecular orbitals

 Point group: Cs (2 irreducible representations).

                           A'   A"    All 
 ------------------------------------------
 All molecular orbitals:
  - Alpha                  97   39    136 
  - Beta                   97   39    136 
 ------------------------------------------
 Alpha orbitals:
  - Frozen occupied        19   6     25  
  - Active occupied        12   5     17  
  - Active virtual         66   28    94  
  - Frozen virtual         0    0     0   
 ------------------------------------------
 Beta orbitals:
  - Frozen occupied        19   6     25  
  - Active occupied        12   5     17  
  - Active virtual         66   28    94  
  - Frozen virtual         0    0     0   
 ------------------------------------------

 Import integrals:   CPU 0.00 s  wall 0.00 s

 Import integrals:   CPU 60.04 s  wall 47.11 s

 MP2 amplitudes:   CPU 0.21 s  wall 0.42 s

Running a double precision version
           CCSD T amplitudes will be solved using DIIS.

           Start     Size      MaxIter   EConv     TConv     
           3         7         100       1.00e-07  1.00e-05  
 ------------------------------------------------------------------------------
           Energy (a.u.)   Ediff      Tdiff       Comment
 ------------------------------------------------------------------------------
         -7485.83626927                           
     1   -7485.81130990   2.50e-02   8.07e-01     
     2   -7485.84317168   3.19e-02   1.12e-01     
     3   -7485.83902673   4.14e-03   6.19e-02     
     4   -7485.84296625   3.94e-03   2.55e-02     Switched to DIIS steps.
     5   -7485.84469249   1.73e-03   1.76e-02     
     6   -7485.84492610   2.34e-04   5.99e-03     
     7   -7485.84499688   7.08e-05   3.23e-03     
     8   -7485.84504101   4.41e-05   1.54e-03     
     9   -7485.84506525   2.42e-05   8.29e-04     
    10   -7485.84506179   3.46e-06   2.35e-04     
    11   -7485.84506404   2.25e-06   1.28e-04     
    12   -7485.84506355   4.96e-07   1.21e-04     
    13   -7485.84506372   1.75e-07   3.62e-05     
    14   -7485.84506380   8.33e-08   1.73e-05     
    15   -7485.84506337   4.30e-07   1.27e-05     
    16   -7485.84506331   6.58e-08   3.88e-06     
 ------------------------------------------------------------------------------
         -7485.84506331                           CCSD T converged.

End of double precision
 SCF energy                 = -7485.11879756
 MP2 energy                 = -7485.83626927
 CCSD correlation energy     =    -0.72626575
 CCSD total energy           = -7485.84506331

 CCSD  T1^2 = 0.0320  T2^2 = 0.3058  Leading amplitudes:

 Amplitude    Orbitals with energies
 -0.0610       31 (A') A                 ->    32 (A') A                  
              -0.3781                         -0.0677                     
 -0.0610       31 (A') B                 ->    32 (A') B                  
              -0.3781                         -0.0677                     
 -0.0414       29 (A') A                 ->    32 (A') A                  
              -0.4662                         -0.0677                     
 -0.0414       29 (A') B                 ->    32 (A') B                  
              -0.4662                         -0.0677                     

 Amplitude    Orbitals with energies
 -0.1623       31 (A') A     31 (A') B   ->    32 (A') A     32 (A') B    
              -0.3781       -0.3781           -0.0677       -0.0677       
  0.1623       31 (A') A     31 (A') B   ->    32 (A') B     32 (A') A    
              -0.3781       -0.3781           -0.0677       -0.0677       
  0.1623       31 (A') B     31 (A') A   ->    32 (A') A     32 (A') B    
              -0.3781       -0.3781           -0.0677       -0.0677       
 -0.1623       31 (A') B     31 (A') A   ->    32 (A') B     32 (A') A    
              -0.3781       -0.3781           -0.0677       -0.0677       

 Computing CCSD intemediates for later calculations in double precision
 Finished.

Running a double precision version
           CCSD Lambda amplitudes will be solved using DIIS.
           Start     Size      MaxIter   EConv     LConv     
           3         7         100       1.00e-07  1.00e-05  
 ------------------------------------------------------------------------------
            Enorm      Ldiff       Comment
 ------------------------------------------------------------------------------
     1     8.29e-02   6.33e-02     
     2     1.99e-02   3.42e-03     
     3     1.04e-02   3.97e-03     
     4     5.70e-03   1.37e-03     Switched to DIIS steps.
     5     2.61e-03   1.48e-03     
     6     1.42e-03   7.54e-04     
     7     5.66e-04   3.80e-04     
     8     3.03e-04   8.86e-05     
     9     1.31e-04   3.24e-05     
    10     7.76e-05   1.09e-05     
    11     4.30e-05   6.33e-06     
    12     2.00e-05   4.56e-06     
    13     1.06e-05   9.39e-08     
    14     6.20e-06   6.85e-08     
    15     3.77e-06   7.48e-07     
    16     2.28e-06   5.81e-07     
    17     1.25e-06   4.45e-07     
    18     7.46e-07   2.16e-07     
    19     4.53e-07   8.80e-08     
    20     2.79e-07   4.71e-08     
    21     1.63e-07   2.37e-08     
    22     8.77e-08   1.44e-08     
 ------------------------------------------------------------------------------
                                   CCSD Lambda converged.

 Computing density matrices in double precision...
           Orbital response amplitudes will be solved using DIIS.
           Start     Size      MaxIter   EConv     LConv     
           3         7         100       1.00e-06  1.00e-06  
 ------------------------------------------------------------------------------
            Enorm      Ldiff       Comment
 ------------------------------------------------------------------------------
     1     9.54e-02   1.37e-02     
     2     8.19e-02   5.95e-03     
     3     1.21e-01   2.42e-02     
     4     1.54e-02   4.55e-02     Switched to DIIS steps.
     5     8.50e-03   3.64e-03     
     6     2.27e-03   2.92e-04     
     7     7.65e-04   1.79e-04     
     8     4.10e-04   5.80e-05     
     9     7.36e-05   3.47e-05     
    10     5.93e-05   7.21e-08     
    11     6.36e-06   5.66e-06     
    12     3.12e-06   8.21e-07     
    13     1.81e-06   5.07e-07     
    14     4.63e-07   2.71e-07     
 ------------------------------------------------------------------------------
                                   Orbital response converged.

 Computing density matrices... Done.
 CCSD calculation:   CPU 728.32 s  wall 518.11 s

Current path: /canmo/ccsd/grad/
/g1_bb_aa
/g1_bb_bb
/g1_o1o1
/g1_o1o2
/g1_o1v1
/g1_o2v1
/g1_v1v1
/g1p_bb_aa
/g1p_bb_bb
/g1s_bb_aa
/g1s_bb_bb
/g2_o1o1o1o1
/g2_o1o1o1v1
/g2_o1o1v1v1
/g2_o1v1o1v1
/g2_o1v1v1v1
/g2_v1v1v1v1
/w_bb_aa
/w_bb_bb
 Transferring MO TPDM to AO TPDM
 Transferring g2_o1o1o1o1
 Transferring g2_o1o1o1v1
 Transferring g2_o1o1v1v1
 Transferring g2_o1v1o1v1
 Transferring g2_o1v1v1v1
 Transferring g2_v1v1v1v1
 Adding separable TPDM
 Computing TPDM gradient
 --------------------------------------------------------
 2e gradient
  Atom          X               Y               Z
 --------------------------------------------------------
    1        -43.583664       16.006060        0.000000  
    2         -7.518096      -20.501762        0.000000  
    3         26.374115       -8.432835       -0.000000  
    4         24.727646       12.928537       -0.000000  
 --------------------------------------------------------
 --------------------------------------------------------
 Final gradient
  Atom          X               Y               Z
 --------------------------------------------------------
    1        -43.583664       16.006060        0.000000  
    2         -7.518096      -20.501762        0.000000  
    3         26.374115       -8.432835       -0.000000  
    4         24.727646       12.928537       -0.000000  
 --------------------------------------------------------
 Analytic gradient from two-electron contribution:   CPU 1026.92 s  wall 467.94 s

 Total ccman2 time:   CPU 1820.17 s  wall 1044.77 s


 --------------------------------------------------------------
             Orbital Energies (a.u.) and Symmetries
 --------------------------------------------------------------

 Alpha MOs, Restricted
 -- Occupied --                  
******* -180.93 -169.73 -169.73 -104.85  -37.98  -33.17  -33.16
  1 A'    2 A'    3 A'    4 A'    5 A'    6 A'    7 A'    8 A'                 
-24.354 -24.352 -24.345 -15.759 -15.732 -10.569  -8.037  -8.034
  9 A'   10 A'   11 A'   12 A'   13 A'   14 A'   15 A'   16 A'                 
 -7.296  -5.532  -5.515-169.732 -33.163 -24.352 -24.345  -8.034
 17 A'   18 A'   19 A'    1 A"    2 A"    3 A"    4 A"    5 A"                 
 -5.516  -2.456  -2.449  -2.430  -1.479  -1.085  -0.930  -0.807
  6 A"   20 A'   21 A'   22 A'   23 A'   24 A'   25 A'   26 A'                 
 -0.674  -0.658  -0.466  -0.416  -0.378  -2.449  -2.430  -0.640
 27 A'   28 A'   29 A'   30 A'   31 A'    7 A"    8 A"    9 A"                 
 -0.460  -0.420
 10 A"   11 A"                                                                 
 -- Virtual --                   
 -0.068   0.094   0.110   0.132   0.144   0.186   0.192   0.233
 32 A'   33 A'   34 A'   35 A'   36 A'   37 A'   38 A'   39 A'                 
  0.251   0.302   0.316   0.326   0.365   0.488   0.545   0.580
 40 A'   41 A'   42 A'   43 A'   44 A'   45 A'   46 A'   47 A'                 
  0.595   0.652   0.707   0.784   0.869   0.966   1.042   1.076
 48 A'   49 A'   50 A'   51 A'   52 A'   53 A'   54 A'   55 A'                 
  1.170   1.186   1.215   1.262   1.393   1.517   1.547   1.611
 56 A'   57 A'   58 A'   59 A'   60 A'   61 A'   62 A'   63 A'                 
  1.958   2.120   2.468   2.623   2.750   2.856   3.148   3.426
 64 A'   65 A'   66 A'   67 A'   68 A'   69 A'   70 A'   71 A'                 
  4.120   4.431   4.458   4.497   4.558   4.662   4.781   5.125
 72 A'   73 A'   74 A'   75 A'   76 A'   77 A'   78 A'   79 A'                 
  6.513   6.524  10.302  26.706  27.012  28.875  29.501  29.509
 80 A'   81 A'   82 A'   83 A'   84 A'   85 A'   86 A'   87 A'                 
 29.837  29.856  29.928  36.490  37.289 130.554 130.570 154.264
 88 A'   89 A'   90 A'   91 A'   92 A'   93 A'   94 A'   95 A'                 
219.1401912.183   0.077   0.132   0.190   0.260   0.318   0.542
 96 A'   97 A'   12 A"   13 A"   14 A"   15 A"   16 A"   17 A"                 
  0.570   0.617   0.906   0.991   1.151   1.217   1.503   1.916
 18 A"   19 A"   20 A"   21 A"   22 A"   23 A"   24 A"   25 A"                 
  1.971   2.413   2.619   3.092   4.095   4.365   4.440   4.467
 26 A"   27 A"   28 A"   29 A"   30 A"   31 A"   32 A"   33 A"                 
  6.487  26.636  29.480  29.829  29.835 130.538
 34 A"   35 A"   36 A"   37 A"   38 A"   39 A"                                 

 Beta MOs, Restricted
 -- Occupied --                  
******* -180.93 -169.73 -169.73 -104.85  -37.98  -33.17  -33.16
  1 A'    2 A'    3 A'    4 A'    5 A'    6 A'    7 A'    8 A'                 
-24.354 -24.352 -24.345 -15.759 -15.732 -10.569  -8.037  -8.034
  9 A'   10 A'   11 A'   12 A'   13 A'   14 A'   15 A'   16 A'                 
 -7.296  -5.532  -5.515-169.732 -33.163 -24.352 -24.345  -8.034
 17 A'   18 A'   19 A'    1 A"    2 A"    3 A"    4 A"    5 A"                 
 -5.516  -2.456  -2.449  -2.430  -1.479  -1.085  -0.930  -0.807
  6 A"   20 A'   21 A'   22 A'   23 A'   24 A'   25 A'   26 A'                 
 -0.674  -0.658  -0.466  -0.416  -0.378  -2.449  -2.430  -0.640
 27 A'   28 A'   29 A'   30 A'   31 A'    7 A"    8 A"    9 A"                 
 -0.460  -0.420
 10 A"   11 A"                                                                 
 -- Virtual --                   
 -0.068   0.094   0.110   0.132   0.144   0.186   0.192   0.233
 32 A'   33 A'   34 A'   35 A'   36 A'   37 A'   38 A'   39 A'                 
  0.251   0.302   0.316   0.326   0.365   0.488   0.545   0.580
 40 A'   41 A'   42 A'   43 A'   44 A'   45 A'   46 A'   47 A'                 
  0.595   0.652   0.707   0.784   0.869   0.966   1.042   1.076
 48 A'   49 A'   50 A'   51 A'   52 A'   53 A'   54 A'   55 A'                 
  1.170   1.186   1.215   1.262   1.393   1.517   1.547   1.611
 56 A'   57 A'   58 A'   59 A'   60 A'   61 A'   62 A'   63 A'                 
  1.958   2.120   2.468   2.623   2.750   2.856   3.148   3.426
 64 A'   65 A'   66 A'   67 A'   68 A'   69 A'   70 A'   71 A'                 
  4.120   4.431   4.458   4.497   4.558   4.662   4.781   5.125
 72 A'   73 A'   74 A'   75 A'   76 A'   77 A'   78 A'   79 A'                 
  6.513   6.524  10.302  26.706  27.012  28.875  29.501  29.509
 80 A'   81 A'   82 A'   83 A'   84 A'   85 A'   86 A'   87 A'                 
 29.837  29.856  29.928  36.490  37.289 130.554 130.570 154.264
 88 A'   89 A'   90 A'   91 A'   92 A'   93 A'   94 A'   95 A'                 
219.1401912.183   0.077   0.132   0.190   0.260   0.318   0.542
 96 A'   97 A'   12 A"   13 A"   14 A"   15 A"   16 A"   17 A"                 
  0.570   0.617   0.906   0.991   1.151   1.217   1.503   1.916
 18 A"   19 A"   20 A"   21 A"   22 A"   23 A"   24 A"   25 A"                 
  1.971   2.413   2.619   3.092   4.095   4.365   4.440   4.467
 26 A"   27 A"   28 A"   29 A"   30 A"   31 A"   32 A"   33 A"                 
  6.487  26.636  29.480  29.829  29.835 130.538
 34 A"   35 A"   36 A"   37 A"   38 A"   39 A"                                 
 --------------------------------------------------------------

          Ground-State Mulliken Net Atomic Charges

     Atom                 Charge (a.u.)
  ----------------------------------------
      1 I                     0.123815
      2 N                    -0.020595
      3 N                     0.052796
      4 Cl                   -0.156015
  ----------------------------------------
  Sum of atomic charges =    -0.000000

 -----------------------------------------------------------------
                    Cartesian Multipole Moments
 -----------------------------------------------------------------
    Charge (ESU x 10^10)
                -0.0000
    Dipole Moment (Debye)
         X       1.6344      Y      -0.0804      Z       0.0000
       Tot       1.6363
    Quadrupole Moments (Debye-Ang)
        XX     -54.9612     XY      -2.1474     YY     -52.2895
        XZ       0.0000     YZ      -0.0000     ZZ     -52.7093
    Octopole Moments (Debye-Ang^2)
       XXX      60.7033    XXY      -6.3547    XYY      14.9543
       YYY      -8.4731    XXZ       0.0000    XYZ       0.0000
       YYZ       0.0000    XZZ      13.7246    YZZ       0.4224
       ZZZ       0.0000
    Hexadecapole Moments (Debye-Ang^3)
      XXXX    -878.4859   XXXY      -5.2500   XXYY    -168.9090
      XYYY       4.7470   YYYY    -211.5567   XXXZ       0.0000
      XXYZ      -0.0000   XYYZ      -0.0000   YYYZ       0.0000
      XXZZ    -155.3682   XYZZ      -2.4565   YYZZ     -45.2390
      XZZZ       0.0000   YZZZ      -0.0000   ZZZZ     -66.8101
 -----------------------------------------------------------------
 DrvMan completing analytic gradient of the correlated energy
 Correlated dipole moment
            1
    1   0.6430106
    2  -0.0316172
    3   0.0000000
 Energy read as -7485.845063308
 Full Analytical Gradient: (in a.u., or Hartree/Bohr)
             1             2             3             4
    1   -0.00041704   -0.00716765    0.00782007   -0.00023538
    2    0.00008503   -0.00265729    0.00588130   -0.00330905
    3    0.00000000   -0.00000000    0.00000000   -0.00000000
 Gradient time:  CPU 0.26 s  wall 1.89 s
 Geometry Optimization Parameters
   NAtoms,    NIC,     NZ,  NCons,   NDum,   NFix, NCnnct, MaxDiis
        4      14       4       0       0       0       0       0

 Cartesian Hessian Update
 Hessian Updated using BFGS Update


** GEOMETRY OPTIMIZATION IN DELOCALIZED INTERNAL COORDINATES **
   Searching for a Minimum

   Optimization Cycle:   2

                       Coordinates (Angstroms)
     ATOM                X               Y               Z
      1  I         1.0738504275   -0.1663343122    0.0000000000
      2  N        -0.5788194899    1.3803536290    0.0000000000
      3  N        -1.7256714288    1.1981086618    0.0000000000
      4  Cl       -2.4819624241   -0.6405871852    0.0000000000
   Point Group: cs    Number of degrees of freedom:     5


   Energy is  -7485.845063308

 Hessian Updated using BFGS Update

  5 Hessian modes will be used to form the next step
  Hessian Eigenvalues:
     0.081128    0.130881    0.240973    0.367211    1.171567

 Minimum Search - Taking Simple RFO Step
 Searching for Lamda that Minimizes Along All modes
 Value Taken    Lamda =  -0.00016539
 Step Taken.  Stepsize is  0.027540

                             Maximum     Tolerance    Cnvgd?
         Gradient           0.006418      0.000300      NO
         Displacement       0.025038      0.001200      NO
         Energy change     -0.000416      0.000001      NO


 New Cartesian Coordinates Obtained by Inverse Iteration

 Displacement from previous Coordinates is:  0.023219
 ----------------------------------------------------------------
             Standard Nuclear Orientation (Angstroms)
    I     Atom           X                Y                Z
 ----------------------------------------------------------------
    1      I       1.0803545684    -0.1658482840     0.0000000000
    2      N      -0.5790353243     1.3806545145     0.0000000000
    3      N      -1.7287538799     1.1910742605     0.0000000000
    4      Cl     -2.4851682795    -0.6343396975     0.0000000000
 ----------------------------------------------------------------
 Molecular Point Group                 Cs    NOp =  2
 Largest Abelian Subgroup              Cs    NOp =  2
 Nuclear Repulsion Energy =   358.8898870137 hartrees
 There are       42 alpha and       42 beta electrons
 Applying Cartesian multipole field
    Component          Value
    ---------          -----
     (2,0,0)        1.00000E-11
     (0,2,0)        2.00000E-11
     (0,0,2)       -3.00000E-11
 Nucleus-field energy     =     0.0000000090 hartrees
 Requested basis set is 6-311++G(d,p)
 There are 49 shells and 136 basis functions
 A cutoff of  1.0D-14 yielded   1044 shell pairs
 There are      8656 function pairs (      9754 Cartesian)
 Smallest overlap matrix eigenvalue = 1.47E-04
 Guess MOs from SCF MO coefficient file

 -----------------------------------------------------------------------
  General SCF calculation program by
  Eric Jon Sundstrom, Paul Horn, Yuezhi Mao, Dmitri Zuev, Alec White,
  David Stuck, Shaama M.S., Shane Yost, Joonho Lee, David Small,
  Daniel Levine, Susi Lehtola, Hugh Burton, Evgeny Epifanovsky
 -----------------------------------------------------------------------
 Hartree-Fock
 using 4 threads for integral computing
 -------------------------------------------------------
 OpenMP Integral computing Module                
 Release: version 2.0, May 2017, Q-Chem Inc. Pleasanton 
 -------------------------------------------------------
 A restricted SCF calculation will be
 performed using DIIS
 SCF converges when DIIS error is below 1.0e-08
 ---------------------------------------
  Cycle       Energy         DIIS error
 ---------------------------------------
    1   -7485.1183821326      1.70e-04  
    2   -7485.1184756245      5.66e-05  
    3   -7485.1184913237      3.68e-05  
    4   -7485.1184971453      1.60e-05  
    5   -7485.1184997372      8.56e-06  
    6   -7485.1185005602      3.81e-06  
    7   -7485.1185007150      1.21e-06  
    8   -7485.1185007293      5.41e-07  
    9   -7485.1185007322      2.30e-07  
   10   -7485.1185007328      1.05e-07  
   11   -7485.1185007330      3.70e-08  
   12   -7485.1185007330      1.43e-08  
   13   -7485.1185007329      5.35e-09  Convergence criterion met
 ---------------------------------------
 SCF time:   CPU 12.21s  wall 14.00s 
 SCF   energy in the final basis set =    -7485.1185007329
 Total energy in the final basis set =    -7485.1185007329


 ------------------------------------------------------------------------------

   CCMAN2: suite of methods based on coupled cluster
           and equation of motion theories.

   Components:
   * libvmm-1.3-trunk
     by Evgeny Epifanovsky, Ilya Kaliman.
   * libtensor-2.5-trunk
     by Evgeny Epifanovsky, Michael Wormit, Dmitry Zuev, Sam Manzer, 
        Ilya Kaliman.
   * libcc-2.5-trunk
     by Evgeny Epifanovsky, Arik Landau, Tomasz Kus, Kirill Khistyaev, 
        Dmitry Zuev, Prashant Manohar, Xintian Feng, Anna Krylov, 
        Matthew Goldey, Alec White, Thomas Jagau, Kaushik Nanda, 
        Anastasia Gunina, Alexander Kunitsa, Joonho Lee.

   CCMAN original authors:
   Anna I. Krylov, C. David Sherrill, Steven R. Gwaltney,
   Edward F. C. Byrd (2000)
   Sergey V. Levchenko, Lyudmila V. Slipchenko, Tao Wang,
   Ana-Maria C. Cristian (2003)
   Piotr A. Pieniazek, C. Melania Oana, Evgeny Epifanovsky (2007)
   Prashant Manohar (2009)

 ------------------------------------------------------------------------------


 Allocating and initializing 3808MB of RAM...
 Calculation will run on 4 cores.


 Alpha MOs, Restricted
 -- Occupied --                  
******* -180.92 -169.73 -169.73 -169.73 -104.85  -37.98  -33.17
  1 A'    2 A'    3 A'    1 A"    4 A'    5 A'    6 A'    7 A'                 
-33.161 -33.161 -24.352 -24.350 -24.350 -24.343 -24.343 -15.759
  2 A"    8 A'    9 A'    3 A"   10 A'    4 A"   11 A'   12 A'                 
-15.732 -10.573  -8.041  -8.038  -8.038  -7.294  -5.530  -5.514
 13 A'   14 A'   15 A'   16 A'    5 A"   17 A'   18 A'    6 A"                 
 -5.514  -2.454  -2.447  -2.447  -2.428  -2.428  -1.476  -1.089
 19 A'   20 A'    7 A"   21 A'    8 A"   22 A'   23 A'   24 A'                 
 -0.928  -0.807  -0.673  -0.657  -0.638  -0.468  -0.463  -0.418
 25 A'   26 A'   27 A'   28 A'    9 A"   29 A'   10 A"   11 A"                 
 -0.415  -0.379
 30 A'   31 A'                                                                 
 -- Virtual --                   
 -0.066   0.076   0.094   0.109   0.131   0.132   0.143   0.187
 32 A'   12 A"   33 A'   34 A'   35 A'   13 A"   36 A'   37 A'                 
  0.190   0.193   0.234   0.251   0.260   0.302   0.317   0.318
 14 A"   38 A'   39 A'   40 A'   15 A"   41 A'   42 A'   16 A"                 
  0.327   0.365   0.488   0.543   0.545   0.571   0.578   0.595
 43 A'   44 A'   45 A'   17 A"   46 A'   18 A"   47 A'   48 A'                 
  0.615   0.650   0.705   0.784   0.869   0.906   0.967   0.990
 19 A"   49 A'   50 A'   51 A'   52 A'   20 A"   53 A'   21 A"                 
  1.041   1.074   1.147   1.167   1.185   1.215   1.218   1.262
 54 A'   55 A'   22 A"   56 A'   57 A'   23 A"   58 A'   59 A'                 
  1.390   1.505   1.516   1.548   1.609   1.914   1.958   1.974
 60 A'   24 A"   61 A'   62 A'   63 A'   25 A"   64 A'   26 A"                 
  2.124   2.411   2.468   2.617   2.620   2.747   2.855   3.088
 65 A'   27 A"   66 A'   28 A"   67 A'   68 A'   69 A'   29 A"                 
  3.149   3.420   4.095   4.121   4.364   4.431   4.442   4.459
 70 A'   71 A'   30 A"   72 A'   31 A"   73 A'   32 A"   74 A'                 
  4.468   4.497   4.554   4.661   4.781   5.132   6.488   6.515
 33 A"   75 A'   76 A'   77 A'   78 A'   79 A'   34 A"   80 A'                 
  6.526  10.300  26.633  26.703  27.017  28.875  29.482  29.502
 81 A'   82 A'   35 A"   83 A'   84 A'   85 A'   36 A"   86 A'                 
 29.511  29.831  29.837  29.838  29.858  29.929  36.492  37.269
 87 A'   37 A"   38 A"   88 A'   89 A'   90 A'   91 A'   92 A'                 
130.540 130.555 130.572 154.265 219.1391912.183
 39 A"   93 A'   94 A'   95 A'   96 A'   97 A'                                 

 Beta MOs, Restricted
 -- Occupied --                  
******* -180.92 -169.73 -169.73 -169.73 -104.85  -37.98  -33.17
  1 A'    2 A'    3 A'    1 A"    4 A'    5 A'    6 A'    7 A'                 
-33.161 -33.161 -24.352 -24.350 -24.350 -24.343 -24.343 -15.759
  2 A"    8 A'    9 A'    3 A"   10 A'    4 A"   11 A'   12 A'                 
-15.732 -10.573  -8.041  -8.038  -8.038  -7.294  -5.530  -5.514
 13 A'   14 A'   15 A'   16 A'    5 A"   17 A'   18 A'    6 A"                 
 -5.514  -2.454  -2.447  -2.447  -2.428  -2.428  -1.476  -1.089
 19 A'   20 A'    7 A"   21 A'    8 A"   22 A'   23 A'   24 A'                 
 -0.928  -0.807  -0.673  -0.657  -0.638  -0.468  -0.463  -0.418
 25 A'   26 A'   27 A'   28 A'    9 A"   29 A'   10 A"   11 A"                 
 -0.415  -0.379
 30 A'   31 A'                                                                 
 -- Virtual --                   
 -0.066   0.076   0.094   0.109   0.131   0.132   0.143   0.187
 32 A'   12 A"   33 A'   34 A'   35 A'   13 A"   36 A'   37 A'                 
  0.190   0.193   0.234   0.251   0.260   0.302   0.317   0.318
 14 A"   38 A'   39 A'   40 A'   15 A"   41 A'   42 A'   16 A"                 
  0.327   0.365   0.488   0.543   0.545   0.571   0.578   0.595
 43 A'   44 A'   45 A'   17 A"   46 A'   18 A"   47 A'   48 A'                 
  0.615   0.650   0.705   0.784   0.869   0.906   0.967   0.990
 19 A"   49 A'   50 A'   51 A'   52 A'   20 A"   53 A'   21 A"                 
  1.041   1.074   1.147   1.167   1.185   1.215   1.218   1.262
 54 A'   55 A'   22 A"   56 A'   57 A'   23 A"   58 A'   59 A'                 
  1.390   1.505   1.516   1.548   1.609   1.914   1.958   1.974
 60 A'   24 A"   61 A'   62 A'   63 A'   25 A"   64 A'   26 A"                 
  2.124   2.411   2.468   2.617   2.620   2.747   2.855   3.088
 65 A'   27 A"   66 A'   28 A"   67 A'   68 A'   69 A'   29 A"                 
  3.149   3.420   4.095   4.121   4.364   4.431   4.442   4.459
 70 A'   71 A'   30 A"   72 A'   31 A"   73 A'   32 A"   74 A'                 
  4.468   4.497   4.554   4.661   4.781   5.132   6.488   6.515
 33 A"   75 A'   76 A'   77 A'   78 A'   79 A'   34 A"   80 A'                 
  6.526  10.300  26.633  26.703  27.017  28.875  29.482  29.502
 81 A'   82 A'   35 A"   83 A'   84 A'   85 A'   36 A"   86 A'                 
 29.511  29.831  29.837  29.838  29.858  29.929  36.492  37.269
 87 A'   37 A"   38 A"   88 A'   89 A'   90 A'   91 A'   92 A'                 
130.540 130.555 130.572 154.265 219.1391912.183
 39 A"   93 A'   94 A'   95 A'   96 A'   97 A'                                 

 Occupation and symmetry of molecular orbitals

 Point group: Cs (2 irreducible representations).

                           A'   A"    All 
 ------------------------------------------
 All molecular orbitals:
  - Alpha                  97   39    136 
  - Beta                   97   39    136 
 ------------------------------------------
 Alpha orbitals:
  - Frozen occupied        19   6     25  
  - Active occupied        12   5     17  
  - Active virtual         66   28    94  
  - Frozen virtual         0    0     0   
 ------------------------------------------
 Beta orbitals:
  - Frozen occupied        19   6     25  
  - Active occupied        12   5     17  
  - Active virtual         66   28    94  
  - Frozen virtual         0    0     0   
 ------------------------------------------

 Import integrals:   CPU 0.00 s  wall 0.03 s

 Import integrals:   CPU 59.39 s  wall 41.46 s

 MP2 amplitudes:   CPU 0.21 s  wall 0.92 s

Running a double precision version
           CCSD T amplitudes will be solved using DIIS.

           Start     Size      MaxIter   EConv     TConv     
           3         7         100       1.00e-07  1.00e-05  
 ------------------------------------------------------------------------------
           Energy (a.u.)   Ediff      Tdiff       Comment
 ------------------------------------------------------------------------------
         -7485.83654669                           
     1   -7485.81145674   2.51e-02   8.08e-01     
     2   -7485.84336192   3.19e-02   1.13e-01     
     3   -7485.83920790   4.15e-03   6.19e-02     
     4   -7485.84313839   3.93e-03   2.54e-02     Switched to DIIS steps.
     5   -7485.84484020   1.70e-03   1.75e-02     
     6   -7485.84506188   2.22e-04   5.76e-03     
     7   -7485.84513175   6.99e-05   3.13e-03     
     8   -7485.84517385   4.21e-05   1.48e-03     
     9   -7485.84519770   2.39e-05   8.18e-04     
    10   -7485.84519459   3.12e-06   2.33e-04     
    11   -7485.84519676   2.17e-06   1.28e-04     
    12   -7485.84519625   5.11e-07   1.20e-04     
    13   -7485.84519641   1.66e-07   3.56e-05     
    14   -7485.84519647   5.76e-08   1.68e-05     
    15   -7485.84519606   4.09e-07   1.21e-05     
    16   -7485.84519599   7.17e-08   3.75e-06     
 ------------------------------------------------------------------------------
         -7485.84519599                           CCSD T converged.

End of double precision
 SCF energy                 = -7485.11850073
 MP2 energy                 = -7485.83654669
 CCSD correlation energy     =    -0.72669526
 CCSD total energy           = -7485.84519599

 CCSD  T1^2 = 0.0310  T2^2 = 0.3055  Leading amplitudes:

 Amplitude    Orbitals with energies
  0.0563       31 (A') A                 ->    32 (A') A                  
              -0.3788                         -0.0660                     
  0.0563       31 (A') B                 ->    32 (A') B                  
              -0.3788                         -0.0660                     
  0.0406       29 (A') A                 ->    32 (A') A                  
              -0.4683                         -0.0660                     
  0.0406       29 (A') B                 ->    32 (A') B                  
              -0.4683                         -0.0660                     

 Amplitude    Orbitals with energies
 -0.1597       31 (A') A     31 (A') B   ->    32 (A') A     32 (A') B    
              -0.3788       -0.3788           -0.0660       -0.0660       
  0.1597       31 (A') A     31 (A') B   ->    32 (A') B     32 (A') A    
              -0.3788       -0.3788           -0.0660       -0.0660       
  0.1597       31 (A') B     31 (A') A   ->    32 (A') A     32 (A') B    
              -0.3788       -0.3788           -0.0660       -0.0660       
 -0.1597       31 (A') B     31 (A') A   ->    32 (A') B     32 (A') A    
              -0.3788       -0.3788           -0.0660       -0.0660       

 Computing CCSD intemediates for later calculations in double precision
 Finished.

Running a double precision version
           CCSD Lambda amplitudes will be solved using DIIS.
           Start     Size      MaxIter   EConv     LConv     
           3         7         100       1.00e-07  1.00e-05  
 ------------------------------------------------------------------------------
            Enorm      Ldiff       Comment
 ------------------------------------------------------------------------------
     1     8.15e-02   6.26e-02     
     2     1.92e-02   3.33e-03     
     3     9.79e-03   3.92e-03     
     4     5.46e-03   1.34e-03     Switched to DIIS steps.
     5     2.49e-03   1.41e-03     
     6     1.37e-03   6.99e-04     
     7     5.46e-04   3.57e-04     
     8     2.90e-04   8.16e-05     
     9     1.27e-04   2.85e-05     
    10     7.43e-05   9.94e-06     
    11     4.05e-05   5.70e-06     
    12     1.82e-05   4.16e-06     
    13     9.34e-06   8.30e-08     
    14     5.30e-06   7.36e-08     
    15     3.21e-06   6.43e-07     
    16     1.93e-06   5.10e-07     
    17     1.05e-06   3.80e-07     
    18     6.24e-07   1.82e-07     
    19     3.76e-07   7.52e-08     
    20     2.34e-07   3.78e-08     
    21     1.38e-07   1.94e-08     
    22     7.36e-08   1.21e-08     
 ------------------------------------------------------------------------------
                                   CCSD Lambda converged.

 Computing density matrices in double precision...
           Orbital response amplitudes will be solved using DIIS.
           Start     Size      MaxIter   EConv     LConv     
           3         7         100       1.00e-06  1.00e-06  
 ------------------------------------------------------------------------------
            Enorm      Ldiff       Comment
 ------------------------------------------------------------------------------
     1     9.53e-02   1.39e-02     
     2     8.40e-02   8.36e-03     
     3     1.29e-01   2.66e-02     
     4     1.65e-02   4.99e-02     Switched to DIIS steps.
     5     8.34e-03   3.92e-03     
     6     2.27e-03   2.61e-04     
     7     7.79e-04   1.80e-04     
     8     4.41e-04   4.85e-05     
     9     6.80e-05   3.52e-05     
    10     5.77e-05   1.49e-06     
    11     6.30e-06   5.27e-06     
    12     2.99e-06   6.84e-07     
    13     1.75e-06   4.69e-07     
    14     4.84e-07   2.58e-07     
 ------------------------------------------------------------------------------
                                   Orbital response converged.

 Computing density matrices... Done.
 CCSD calculation:   CPU 734.15 s  wall 506.45 s

Current path: /canmo/ccsd/grad/
/g1_bb_aa
/g1_bb_bb
/g1_o1o1
/g1_o1o2
/g1_o1v1
/g1_o2v1
/g1_v1v1
/g1p_bb_aa
/g1p_bb_bb
/g1s_bb_aa
/g1s_bb_bb
/g2_o1o1o1o1
/g2_o1o1o1v1
/g2_o1o1v1v1
/g2_o1v1o1v1
/g2_o1v1v1v1
/g2_v1v1v1v1
/w_bb_aa
/w_bb_bb
 Transferring MO TPDM to AO TPDM
 Transferring g2_o1o1o1o1
 Transferring g2_o1o1o1v1
 Transferring g2_o1o1v1v1
 Transferring g2_o1v1o1v1
 Transferring g2_o1v1v1v1
 Transferring g2_v1v1v1v1
 Adding separable TPDM
 Computing TPDM gradient
 --------------------------------------------------------
 2e gradient
  Atom          X               Y               Z
 --------------------------------------------------------
    1        -43.510011       15.933503        0.000000  
    2         -7.341294      -20.539559        0.000000  
    3         26.111102       -8.371164        0.000000  
    4         24.740203       12.977221       -0.000000  
 --------------------------------------------------------
 --------------------------------------------------------
 Final gradient
  Atom          X               Y               Z
 --------------------------------------------------------
    1        -43.510011       15.933503        0.000000  
    2         -7.341294      -20.539559        0.000000  
    3         26.111102       -8.371164        0.000000  
    4         24.740203       12.977221       -0.000000  
 --------------------------------------------------------
 Analytic gradient from two-electron contribution:   CPU 1017.81 s  wall 465.17 s

 Total ccman2 time:   CPU 1816.42 s  wall 1026.90 s


 --------------------------------------------------------------
             Orbital Energies (a.u.) and Symmetries
 --------------------------------------------------------------

 Alpha MOs, Restricted
 -- Occupied --                  
******* -180.92 -169.73 -169.73 -104.85  -37.98  -33.17  -33.16
  1 A'    2 A'    3 A'    4 A'    5 A'    6 A'    7 A'    8 A'                 
-24.352 -24.350 -24.343 -15.759 -15.732 -10.573  -8.041  -8.038
  9 A'   10 A'   11 A'   12 A'   13 A'   14 A'   15 A'   16 A'                 
 -7.294  -5.530  -5.514-169.730 -33.161 -24.350 -24.343  -8.038
 17 A'   18 A'   19 A'    1 A"    2 A"    3 A"    4 A"    5 A"                 
 -5.514  -2.454  -2.447  -2.428  -1.476  -1.089  -0.928  -0.807
  6 A"   20 A'   21 A'   22 A'   23 A'   24 A'   25 A'   26 A'                 
 -0.673  -0.657  -0.468  -0.415  -0.379  -2.447  -2.428  -0.638
 27 A'   28 A'   29 A'   30 A'   31 A'    7 A"    8 A"    9 A"                 
 -0.463  -0.418
 10 A"   11 A"                                                                 
 -- Virtual --                   
 -0.066   0.094   0.109   0.131   0.143   0.187   0.193   0.234
 32 A'   33 A'   34 A'   35 A'   36 A'   37 A'   38 A'   39 A'                 
  0.251   0.302   0.317   0.327   0.365   0.488   0.545   0.578
 40 A'   41 A'   42 A'   43 A'   44 A'   45 A'   46 A'   47 A'                 
  0.595   0.650   0.705   0.784   0.869   0.967   1.041   1.074
 48 A'   49 A'   50 A'   51 A'   52 A'   53 A'   54 A'   55 A'                 
  1.167   1.185   1.218   1.262   1.390   1.516   1.548   1.609
 56 A'   57 A'   58 A'   59 A'   60 A'   61 A'   62 A'   63 A'                 
  1.958   2.124   2.468   2.620   2.747   2.855   3.149   3.420
 64 A'   65 A'   66 A'   67 A'   68 A'   69 A'   70 A'   71 A'                 
  4.121   4.431   4.459   4.497   4.554   4.661   4.781   5.132
 72 A'   73 A'   74 A'   75 A'   76 A'   77 A'   78 A'   79 A'                 
  6.515   6.526  10.300  26.703  27.017  28.875  29.502  29.511
 80 A'   81 A'   82 A'   83 A'   84 A'   85 A'   86 A'   87 A'                 
 29.838  29.858  29.929  36.492  37.269 130.555 130.572 154.265
 88 A'   89 A'   90 A'   91 A'   92 A'   93 A'   94 A'   95 A'                 
219.1391912.183   0.076   0.132   0.190   0.260   0.318   0.543
 96 A'   97 A'   12 A"   13 A"   14 A"   15 A"   16 A"   17 A"                 
  0.571   0.615   0.906   0.990   1.147   1.215   1.505   1.914
 18 A"   19 A"   20 A"   21 A"   22 A"   23 A"   24 A"   25 A"                 
  1.974   2.411   2.617   3.088   4.095   4.364   4.442   4.468
 26 A"   27 A"   28 A"   29 A"   30 A"   31 A"   32 A"   33 A"                 
  6.488  26.633  29.482  29.831  29.837 130.540
 34 A"   35 A"   36 A"   37 A"   38 A"   39 A"                                 

 Beta MOs, Restricted
 -- Occupied --                  
******* -180.92 -169.73 -169.73 -104.85  -37.98  -33.17  -33.16
  1 A'    2 A'    3 A'    4 A'    5 A'    6 A'    7 A'    8 A'                 
-24.352 -24.350 -24.343 -15.759 -15.732 -10.573  -8.041  -8.038
  9 A'   10 A'   11 A'   12 A'   13 A'   14 A'   15 A'   16 A'                 
 -7.294  -5.530  -5.514-169.730 -33.161 -24.350 -24.343  -8.038
 17 A'   18 A'   19 A'    1 A"    2 A"    3 A"    4 A"    5 A"                 
 -5.514  -2.454  -2.447  -2.428  -1.476  -1.089  -0.928  -0.807
  6 A"   20 A'   21 A'   22 A'   23 A'   24 A'   25 A'   26 A'                 
 -0.673  -0.657  -0.468  -0.415  -0.379  -2.447  -2.428  -0.638
 27 A'   28 A'   29 A'   30 A'   31 A'    7 A"    8 A"    9 A"                 
 -0.463  -0.418
 10 A"   11 A"                                                                 
 -- Virtual --                   
 -0.066   0.094   0.109   0.131   0.143   0.187   0.193   0.234
 32 A'   33 A'   34 A'   35 A'   36 A'   37 A'   38 A'   39 A'                 
  0.251   0.302   0.317   0.327   0.365   0.488   0.545   0.578
 40 A'   41 A'   42 A'   43 A'   44 A'   45 A'   46 A'   47 A'                 
  0.595   0.650   0.705   0.784   0.869   0.967   1.041   1.074
 48 A'   49 A'   50 A'   51 A'   52 A'   53 A'   54 A'   55 A'                 
  1.167   1.185   1.218   1.262   1.390   1.516   1.548   1.609
 56 A'   57 A'   58 A'   59 A'   60 A'   61 A'   62 A'   63 A'                 
  1.958   2.124   2.468   2.620   2.747   2.855   3.149   3.420
 64 A'   65 A'   66 A'   67 A'   68 A'   69 A'   70 A'   71 A'                 
  4.121   4.431   4.459   4.497   4.554   4.661   4.781   5.132
 72 A'   73 A'   74 A'   75 A'   76 A'   77 A'   78 A'   79 A'                 
  6.515   6.526  10.300  26.703  27.017  28.875  29.502  29.511
 80 A'   81 A'   82 A'   83 A'   84 A'   85 A'   86 A'   87 A'                 
 29.838  29.858  29.929  36.492  37.269 130.555 130.572 154.265
 88 A'   89 A'   90 A'   91 A'   92 A'   93 A'   94 A'   95 A'                 
219.1391912.183   0.076   0.132   0.190   0.260   0.318   0.543
 96 A'   97 A'   12 A"   13 A"   14 A"   15 A"   16 A"   17 A"                 
  0.571   0.615   0.906   0.990   1.147   1.215   1.505   1.914
 18 A"   19 A"   20 A"   21 A"   22 A"   23 A"   24 A"   25 A"                 
  1.974   2.411   2.617   3.088   4.095   4.364   4.442   4.468
 26 A"   27 A"   28 A"   29 A"   30 A"   31 A"   32 A"   33 A"                 
  6.488  26.633  29.482  29.831  29.837 130.540
 34 A"   35 A"   36 A"   37 A"   38 A"   39 A"                                 
 --------------------------------------------------------------

          Ground-State Mulliken Net Atomic Charges

     Atom                 Charge (a.u.)
  ----------------------------------------
      1 I                     0.117795
      2 N                    -0.019294
      3 N                     0.051064
      4 Cl                   -0.149565
  ----------------------------------------
  Sum of atomic charges =     0.000000

 -----------------------------------------------------------------
                    Cartesian Multipole Moments
 -----------------------------------------------------------------
    Charge (ESU x 10^10)
                 0.0000
    Dipole Moment (Debye)
         X       1.5354      Y      -0.1286      Z       0.0000
       Tot       1.5408
    Quadrupole Moments (Debye-Ang)
        XX     -54.7371     XY      -2.0125     YY     -52.3625
        XZ      -0.0000     YZ       0.0000     ZZ     -52.7148
    Octopole Moments (Debye-Ang^2)
       XXX      59.4898    XXY      -6.7418    XYY      14.7507
       YYY      -8.8263    XXZ       0.0000    XYZ       0.0000
       YYZ       0.0000    XZZ      13.5065    YZZ       0.3224
       ZZZ       0.0000
    Hexadecapole Moments (Debye-Ang^3)
      XXXX    -879.6037   XXXY      -3.7940   XXYY    -169.1895
      XYYY       5.5815   YYYY    -210.8583   XXXZ      -0.0000
      XXYZ      -0.0000   XYYZ      -0.0000   YYYZ       0.0000
      XXZZ    -155.8716   XYZZ      -2.2125   YYZZ     -45.0930
      XZZZ      -0.0000   YZZZ       0.0000   ZZZZ     -66.8311
 -----------------------------------------------------------------
 DrvMan completing analytic gradient of the correlated energy
 Correlated dipole moment
            1
    1   0.6040737
    2  -0.0505786
    3   0.0000000
 Energy read as -7485.845195988
 Full Analytical Gradient: (in a.u., or Hartree/Bohr)
             1             2             3             4
    1    0.00051743   -0.00227119    0.00262193   -0.00086817
    2   -0.00039827   -0.00076204    0.00439212   -0.00323181
    3   -0.00000000    0.00000000   -0.00000000    0.00000000
 Gradient time:  CPU 0.24 s  wall 1.83 s
 Geometry Optimization Parameters
   NAtoms,    NIC,     NZ,  NCons,   NDum,   NFix, NCnnct, MaxDiis
        4      14       4       0       0       0       0       0

 Cartesian Hessian Update
 Hessian Updated using BFGS Update


** GEOMETRY OPTIMIZATION IN DELOCALIZED INTERNAL COORDINATES **
   Searching for a Minimum

   Optimization Cycle:   3

                       Coordinates (Angstroms)
     ATOM                X               Y               Z
      1  I         1.0803545684   -0.1658482840    0.0000000000
      2  N        -0.5790353243    1.3806545145    0.0000000000
      3  N        -1.7287538799    1.1910742605    0.0000000000
      4  Cl       -2.4851682795   -0.6343396975    0.0000000000
   Point Group: cs    Number of degrees of freedom:     5


   Energy is  -7485.845195988

 Hessian Updated using BFGS Update

  5 Hessian modes will be used to form the next step
  Hessian Eigenvalues:
     0.038333    0.095091    0.239640    0.357636    1.391451

 Minimum Search - Taking Simple RFO Step
 Searching for Lamda that Minimizes Along All modes
 Value Taken    Lamda =  -0.00036283
 Step Taken.  Stepsize is  0.094878

                             Maximum     Tolerance    Cnvgd?
         Gradient           0.003018      0.000300      NO
         Displacement       0.074319      0.001200      NO
         Energy change     -0.000133      0.000001      NO


 New Cartesian Coordinates Obtained by Inverse Iteration

 Displacement from previous Coordinates is:  0.064381
 ----------------------------------------------------------------
             Standard Nuclear Orientation (Angstroms)
    I     Atom           X                Y                Z
 ----------------------------------------------------------------
    1      I       1.0771838664    -0.1666126884     0.0000000000
    2      N      -0.5810760004     1.3811417618     0.0000000000
    3      N      -1.7356513884     1.1694020452     0.0000000000
    4      Cl     -2.4730593929    -0.6123903251     0.0000000000
 ----------------------------------------------------------------
 Molecular Point Group                 Cs    NOp =  2
 Largest Abelian Subgroup              Cs    NOp =  2
 Nuclear Repulsion Energy =   360.5048134958 hartrees
 There are       42 alpha and       42 beta electrons
 Applying Cartesian multipole field
    Component          Value
    ---------          -----
     (2,0,0)        1.00000E-11
     (0,2,0)        2.00000E-11
     (0,0,2)       -3.00000E-11
 Nucleus-field energy     =     0.0000000089 hartrees
 Requested basis set is 6-311++G(d,p)
 There are 49 shells and 136 basis functions
 A cutoff of  1.0D-14 yielded   1045 shell pairs
 There are      8657 function pairs (      9755 Cartesian)
 Smallest overlap matrix eigenvalue = 1.52E-04
 Guess MOs from SCF MO coefficient file

 -----------------------------------------------------------------------
  General SCF calculation program by
  Eric Jon Sundstrom, Paul Horn, Yuezhi Mao, Dmitri Zuev, Alec White,
  David Stuck, Shaama M.S., Shane Yost, Joonho Lee, David Small,
  Daniel Levine, Susi Lehtola, Hugh Burton, Evgeny Epifanovsky
 -----------------------------------------------------------------------
 Hartree-Fock
 using 4 threads for integral computing
 -------------------------------------------------------
 OpenMP Integral computing Module                
 Release: version 2.0, May 2017, Q-Chem Inc. Pleasanton 
 -------------------------------------------------------
 A restricted SCF calculation will be
 performed using DIIS
 SCF converges when DIIS error is below 1.0e-08
 ---------------------------------------
  Cycle       Energy         DIIS error
 ---------------------------------------
    1   -7485.1176762732      5.30e-04  
    2   -7485.1186813816      1.70e-04  
    3   -7485.1188510629      1.05e-04  
    4   -7485.1188991304      5.20e-05  
    5   -7485.1189229298      2.26e-05  
    6   -7485.1189291256      8.88e-06  
    7   -7485.1189298568      3.86e-06  
    8   -7485.1189299872      1.59e-06  
    9   -7485.1189300183      5.20e-07  
   10   -7485.1189300216      2.00e-07  
   11   -7485.1189300220      9.46e-08  
   12   -7485.1189300219      3.61e-08  
   13   -7485.1189300220      1.35e-08  
   14   -7485.1189300220      5.21e-09  Convergence criterion met
 ---------------------------------------
 SCF time:   CPU 13.05s  wall 8.00s 
 SCF   energy in the final basis set =    -7485.1189300220
 Total energy in the final basis set =    -7485.1189300220


 ------------------------------------------------------------------------------

   CCMAN2: suite of methods based on coupled cluster
           and equation of motion theories.

   Components:
   * libvmm-1.3-trunk
     by Evgeny Epifanovsky, Ilya Kaliman.
   * libtensor-2.5-trunk
     by Evgeny Epifanovsky, Michael Wormit, Dmitry Zuev, Sam Manzer, 
        Ilya Kaliman.
   * libcc-2.5-trunk
     by Evgeny Epifanovsky, Arik Landau, Tomasz Kus, Kirill Khistyaev, 
        Dmitry Zuev, Prashant Manohar, Xintian Feng, Anna Krylov, 
        Matthew Goldey, Alec White, Thomas Jagau, Kaushik Nanda, 
        Anastasia Gunina, Alexander Kunitsa, Joonho Lee.

   CCMAN original authors:
   Anna I. Krylov, C. David Sherrill, Steven R. Gwaltney,
   Edward F. C. Byrd (2000)
   Sergey V. Levchenko, Lyudmila V. Slipchenko, Tao Wang,
   Ana-Maria C. Cristian (2003)
   Piotr A. Pieniazek, C. Melania Oana, Evgeny Epifanovsky (2007)
   Prashant Manohar (2009)

 ------------------------------------------------------------------------------


 Allocating and initializing 3808MB of RAM...
 Calculation will run on 4 cores.


 Alpha MOs, Restricted
 -- Occupied --                  
******* -180.92 -169.73 -169.72 -169.72 -104.86  -37.97  -33.16
  1 A'    2 A'    3 A'    1 A"    4 A'    5 A'    6 A'    7 A'                 
-33.154 -33.154 -24.345 -24.343 -24.343 -24.337 -24.337 -15.756
  2 A"    8 A'    9 A'    3 A"   10 A'    4 A"   11 A'   12 A'                 
-15.732 -10.585  -8.053  -8.050  -8.050  -7.287  -5.523  -5.508
 13 A'   14 A'   15 A'    5 A"   16 A'   17 A'   18 A'    6 A"                 
 -5.507  -2.447  -2.440  -2.440  -2.422  -2.422  -1.469  -1.104
 19 A'   20 A'    7 A"   21 A'    8 A"   22 A'   23 A'   24 A'                 
 -0.925  -0.807  -0.672  -0.656  -0.635  -0.476  -0.471  -0.413
 25 A'   26 A'   27 A'   28 A'    9 A"   29 A'   10 A"   11 A"                 
 -0.412  -0.381
 30 A'   31 A'                                                                 
 -- Virtual --                   
 -0.057   0.075   0.094   0.106   0.129   0.131   0.142   0.188
 32 A'   12 A"   33 A'   34 A'   13 A"   35 A'   36 A'   37 A'                 
  0.191   0.194   0.235   0.251   0.260   0.304   0.318   0.321
 14 A"   38 A'   39 A'   40 A'   15 A"   41 A'   42 A'   16 A"                 
  0.328   0.366   0.490   0.546   0.547   0.571   0.573   0.595
 43 A'   44 A'   45 A'   46 A'   17 A"   47 A'   18 A"   48 A'                 
  0.612   0.649   0.698   0.788   0.871   0.906   0.970   0.989
 19 A"   49 A'   50 A'   51 A'   52 A'   20 A"   53 A'   21 A"                 
  1.038   1.069   1.137   1.159   1.183   1.211   1.234   1.265
 54 A'   55 A'   22 A"   56 A'   57 A'   23 A"   58 A'   59 A'                 
  1.379   1.509   1.518   1.553   1.601   1.911   1.961   1.982
 60 A'   24 A"   61 A'   62 A'   63 A'   25 A"   64 A'   26 A"                 
  2.147   2.405   2.474   2.609   2.612   2.740   2.857   3.078
 65 A'   27 A"   66 A'   67 A'   28 A"   68 A'   69 A'   29 A"                 
  3.155   3.409   4.096   4.124   4.363   4.429   4.447   4.465
 70 A'   71 A'   30 A"   72 A'   31 A"   73 A'   32 A"   74 A'                 
  4.474   4.498   4.549   4.665   4.785   5.147   6.494   6.521
 33 A"   75 A'   76 A'   77 A'   78 A'   79 A'   34 A"   80 A'                 
  6.532  10.297  26.624  26.698  27.039  28.879  29.488  29.509
 81 A'   82 A'   35 A"   83 A'   84 A'   85 A'   36 A"   86 A'                 
 29.517  29.837  29.844  29.845  29.864  29.935  36.500  37.230
 87 A'   37 A"   38 A"   88 A'   89 A'   90 A'   91 A'   92 A'                 
130.547 130.562 130.578 154.270 219.1371912.188
 39 A"   93 A'   94 A'   95 A'   96 A'   97 A'                                 

 Beta MOs, Restricted
 -- Occupied --                  
******* -180.92 -169.73 -169.72 -169.72 -104.86  -37.97  -33.16
  1 A'    2 A'    3 A'    1 A"    4 A'    5 A'    6 A'    7 A'                 
-33.154 -33.154 -24.345 -24.343 -24.343 -24.337 -24.337 -15.756
  2 A"    8 A'    9 A'    3 A"   10 A'    4 A"   11 A'   12 A'                 
-15.732 -10.585  -8.053  -8.050  -8.050  -7.287  -5.523  -5.508
 13 A'   14 A'   15 A'    5 A"   16 A'   17 A'   18 A'    6 A"                 
 -5.507  -2.447  -2.440  -2.440  -2.422  -2.422  -1.469  -1.104
 19 A'   20 A'    7 A"   21 A'    8 A"   22 A'   23 A'   24 A'                 
 -0.925  -0.807  -0.672  -0.656  -0.635  -0.476  -0.471  -0.413
 25 A'   26 A'   27 A'   28 A'    9 A"   29 A'   10 A"   11 A"                 
 -0.412  -0.381
 30 A'   31 A'                                                                 
 -- Virtual --                   
 -0.057   0.075   0.094   0.106   0.129   0.131   0.142   0.188
 32 A'   12 A"   33 A'   34 A'   13 A"   35 A'   36 A'   37 A'                 
  0.191   0.194   0.235   0.251   0.260   0.304   0.318   0.321
 14 A"   38 A'   39 A'   40 A'   15 A"   41 A'   42 A'   16 A"                 
  0.328   0.366   0.490   0.546   0.547   0.571   0.573   0.595
 43 A'   44 A'   45 A'   46 A'   17 A"   47 A'   18 A"   48 A'                 
  0.612   0.649   0.698   0.788   0.871   0.906   0.970   0.989
 19 A"   49 A'   50 A'   51 A'   52 A'   20 A"   53 A'   21 A"                 
  1.038   1.069   1.137   1.159   1.183   1.211   1.234   1.265
 54 A'   55 A'   22 A"   56 A'   57 A'   23 A"   58 A'   59 A'                 
  1.379   1.509   1.518   1.553   1.601   1.911   1.961   1.982
 60 A'   24 A"   61 A'   62 A'   63 A'   25 A"   64 A'   26 A"                 
  2.147   2.405   2.474   2.609   2.612   2.740   2.857   3.078
 65 A'   27 A"   66 A'   67 A'   28 A"   68 A'   69 A'   29 A"                 
  3.155   3.409   4.096   4.124   4.363   4.429   4.447   4.465
 70 A'   71 A'   30 A"   72 A'   31 A"   73 A'   32 A"   74 A'                 
  4.474   4.498   4.549   4.665   4.785   5.147   6.494   6.521
 33 A"   75 A'   76 A'   77 A'   78 A'   79 A'   34 A"   80 A'                 
  6.532  10.297  26.624  26.698  27.039  28.879  29.488  29.509
 81 A'   82 A'   35 A"   83 A'   84 A'   85 A'   36 A"   86 A'                 
 29.517  29.837  29.844  29.845  29.864  29.935  36.500  37.230
 87 A'   37 A"   38 A"   88 A'   89 A'   90 A'   91 A'   92 A'                 
130.547 130.562 130.578 154.270 219.1371912.188
 39 A"   93 A'   94 A'   95 A'   96 A'   97 A'                                 

 Occupation and symmetry of molecular orbitals

 Point group: Cs (2 irreducible representations).

                           A'   A"    All 
 ------------------------------------------
 All molecular orbitals:
  - Alpha                  97   39    136 
  - Beta                   97   39    136 
 ------------------------------------------
 Alpha orbitals:
  - Frozen occupied        19   6     25  
  - Active occupied        12   5     17  
  - Active virtual         66   28    94  
  - Frozen virtual         0    0     0   
 ------------------------------------------
 Beta orbitals:
  - Frozen occupied        19   6     25  
  - Active occupied        12   5     17  
  - Active virtual         66   28    94  
  - Frozen virtual         0    0     0   
 ------------------------------------------

 Import integrals:   CPU 0.00 s  wall 0.24 s

 Import integrals:   CPU 59.33 s  wall 44.45 s

 MP2 amplitudes:   CPU 0.22 s  wall 0.42 s

Running a double precision version
           CCSD T amplitudes will be solved using DIIS.

           Start     Size      MaxIter   EConv     TConv     
           3         7         100       1.00e-07  1.00e-05  
 ------------------------------------------------------------------------------
           Energy (a.u.)   Ediff      Tdiff       Comment
 ------------------------------------------------------------------------------
         -7485.83685847                           
     1   -7485.81230209   2.46e-02   8.08e-01     
     2   -7485.84372621   3.14e-02   1.14e-01     
     3   -7485.83976457   3.96e-03   6.05e-02     
     4   -7485.84355491   3.79e-03   2.44e-02     Switched to DIIS steps.
     5   -7485.84514894   1.59e-03   1.69e-02     
     6   -7485.84533553   1.87e-04   5.02e-03     
     7   -7485.84540133   6.58e-05   2.86e-03     
     8   -7485.84543546   3.41e-05   1.23e-03     
     9   -7485.84545584   2.04e-05   7.43e-04     
    10   -7485.84545381   2.02e-06   2.07e-04     
    11   -7485.84545546   1.65e-06   1.13e-04     
    12   -7485.84545494   5.24e-07   1.02e-04     
    13   -7485.84545509   1.55e-07   3.05e-05     
    14   -7485.84545505   4.01e-08   1.42e-05     
    15   -7485.84545474   3.10e-07   9.42e-06     
    16   -7485.84545466   8.80e-08   3.42e-06     
 ------------------------------------------------------------------------------
         -7485.84545466                           CCSD T converged.

End of double precision
 SCF energy                 = -7485.11893002
 MP2 energy                 = -7485.83685847
 CCSD correlation energy     =    -0.72652463
 CCSD total energy           = -7485.84545466

 CCSD  T1^2 = 0.0277  T2^2 = 0.3014  Leading amplitudes:

 Amplitude    Orbitals with energies
  0.0413       31 (A') A                 ->    32 (A') A                  
              -0.3809                         -0.0571                     
  0.0413       31 (A') B                 ->    32 (A') B                  
              -0.3809                         -0.0571                     
 -0.0393       31 (A') A                 ->    33 (A') A                  
              -0.3809                          0.0941                     
 -0.0393       31 (A') B                 ->    33 (A') B                  
              -0.3809                          0.0941                     

 Amplitude    Orbitals with energies
 -0.1450       31 (A') A     31 (A') B   ->    32 (A') A     32 (A') B    
              -0.3809       -0.3809           -0.0571       -0.0571       
  0.1450       31 (A') A     31 (A') B   ->    32 (A') B     32 (A') A    
              -0.3809       -0.3809           -0.0571       -0.0571       
  0.1450       31 (A') B     31 (A') A   ->    32 (A') A     32 (A') B    
              -0.3809       -0.3809           -0.0571       -0.0571       
 -0.1450       31 (A') B     31 (A') A   ->    32 (A') B     32 (A') A    
              -0.3809       -0.3809           -0.0571       -0.0571       

 Computing CCSD intemediates for later calculations in double precision
 Finished.

Running a double precision version
           CCSD Lambda amplitudes will be solved using DIIS.
           Start     Size      MaxIter   EConv     LConv     
           3         7         100       1.00e-07  1.00e-05  
 ------------------------------------------------------------------------------
            Enorm      Ldiff       Comment
 ------------------------------------------------------------------------------
     1     7.56e-02   5.91e-02     
     2     1.71e-02   3.29e-03     
     3     8.09e-03   3.59e-03     
     4     4.73e-03   1.27e-03     Switched to DIIS steps.
     5     2.09e-03   1.20e-03     
     6     1.22e-03   5.45e-04     
     7     4.68e-04   2.84e-04     
     8     2.39e-04   5.84e-05     
     9     1.04e-04   1.65e-05     
    10     5.95e-05   6.16e-06     
    11     3.09e-05   3.60e-06     
    12     1.28e-05   2.73e-06     
    13     5.93e-06   8.03e-08     
    14     3.00e-06   9.13e-08     
    15     1.78e-06   3.73e-07     
    16     9.99e-07   2.88e-07     
    17     5.14e-07   1.95e-07     
    18     2.87e-07   8.94e-08     
    19     1.58e-07   3.81e-08     
    20     9.58e-08   1.35e-08     
 ------------------------------------------------------------------------------
                                   CCSD Lambda converged.

 Computing density matrices in double precision...
           Orbital response amplitudes will be solved using DIIS.
           Start     Size      MaxIter   EConv     LConv     
           3         7         100       1.00e-06  1.00e-06  
 ------------------------------------------------------------------------------
            Enorm      Ldiff       Comment
 ------------------------------------------------------------------------------
     1     9.48e-02   1.38e-02     
     2     9.13e-02   1.47e-02     
     3     1.50e-01   3.43e-02     
     4     1.60e-02   6.44e-02     Switched to DIIS steps.
     5     6.95e-03   3.42e-03     
     6     1.97e-03   2.62e-04     
     7     7.59e-04   1.31e-04     
     8     4.06e-04   4.34e-05     
     9     5.95e-05   2.77e-05     
    10     4.95e-05   2.89e-06     
    11     6.46e-06   4.00e-06     
    12     2.70e-06   4.92e-07     
    13     1.64e-06   4.28e-07     
    14     4.80e-07   2.25e-07     
 ------------------------------------------------------------------------------
                                   Orbital response converged.

 Computing density matrices... Done.
 CCSD calculation:   CPU 712.48 s  wall 463.77 s

Current path: /canmo/ccsd/grad/
/g1_bb_aa
/g1_bb_bb
/g1_o1o1
/g1_o1o2
/g1_o1v1
/g1_o2v1
/g1_v1v1
/g1p_bb_aa
/g1p_bb_bb
/g1s_bb_aa
/g1s_bb_bb
/g2_o1o1o1o1
/g2_o1o1o1v1
/g2_o1o1v1v1
/g2_o1v1o1v1
/g2_o1v1v1v1
/g2_v1v1v1v1
/w_bb_aa
/w_bb_bb
 Transferring MO TPDM to AO TPDM
 Transferring g2_o1o1o1o1
 Transferring g2_o1o1o1v1
 Transferring g2_o1o1v1v1
 Transferring g2_o1v1o1v1
 Transferring g2_o1v1v1v1
 Transferring g2_v1v1v1v1
 Adding separable TPDM
 Computing TPDM gradient
 --------------------------------------------------------
 2e gradient
  Atom          X               Y               Z
 --------------------------------------------------------
    1        -43.847435       16.014604       -0.000000  
    2         -6.737486      -20.972136        0.000000  
    3         25.412718       -8.416121       -0.000000  
    4         25.172203       13.373654       -0.000000  
 --------------------------------------------------------
 --------------------------------------------------------
 Final gradient
  Atom          X               Y               Z
 --------------------------------------------------------
    1        -43.847435       16.014604       -0.000000  
    2         -6.737486      -20.972136        0.000000  
    3         25.412718       -8.416121       -0.000000  
    4         25.172203       13.373654       -0.000000  
 --------------------------------------------------------
 Analytic gradient from two-electron contribution:   CPU 1016.45 s  wall 476.16 s

 Total ccman2 time:   CPU 1793.27 s  wall 998.51 s


 --------------------------------------------------------------
             Orbital Energies (a.u.) and Symmetries
 --------------------------------------------------------------

 Alpha MOs, Restricted
 -- Occupied --                  
******* -180.92 -169.73 -169.72 -104.86  -37.97  -33.16  -33.15
  1 A'    2 A'    3 A'    4 A'    5 A'    6 A'    7 A'    8 A'                 
-24.345 -24.343 -24.337 -15.756 -15.732 -10.585  -8.053  -8.050
  9 A'   10 A'   11 A'   12 A'   13 A'   14 A'   15 A'   16 A'                 
 -7.287  -5.523  -5.507-169.724 -33.154 -24.343 -24.337  -8.050
 17 A'   18 A'   19 A'    1 A"    2 A"    3 A"    4 A"    5 A"                 
 -5.508  -2.447  -2.440  -2.422  -1.469  -1.104  -0.925  -0.807
  6 A"   20 A'   21 A'   22 A'   23 A'   24 A'   25 A'   26 A'                 
 -0.672  -0.656  -0.476  -0.412  -0.381  -2.440  -2.422  -0.635
 27 A'   28 A'   29 A'   30 A'   31 A'    7 A"    8 A"    9 A"                 
 -0.471  -0.413
 10 A"   11 A"                                                                 
 -- Virtual --                   
 -0.057   0.094   0.106   0.131   0.142   0.188   0.194   0.235
 32 A'   33 A'   34 A'   35 A'   36 A'   37 A'   38 A'   39 A'                 
  0.251   0.304   0.318   0.328   0.366   0.490   0.546   0.571
 40 A'   41 A'   42 A'   43 A'   44 A'   45 A'   46 A'   47 A'                 
  0.595   0.649   0.698   0.788   0.871   0.970   1.038   1.069
 48 A'   49 A'   50 A'   51 A'   52 A'   53 A'   54 A'   55 A'                 
  1.159   1.183   1.234   1.265   1.379   1.518   1.553   1.601
 56 A'   57 A'   58 A'   59 A'   60 A'   61 A'   62 A'   63 A'                 
  1.961   2.147   2.474   2.609   2.740   2.857   3.155   3.409
 64 A'   65 A'   66 A'   67 A'   68 A'   69 A'   70 A'   71 A'                 
  4.124   4.429   4.465   4.498   4.549   4.665   4.785   5.147
 72 A'   73 A'   74 A'   75 A'   76 A'   77 A'   78 A'   79 A'                 
  6.521   6.532  10.297  26.698  27.039  28.879  29.509  29.517
 80 A'   81 A'   82 A'   83 A'   84 A'   85 A'   86 A'   87 A'                 
 29.845  29.864  29.935  36.500  37.230 130.562 130.578 154.270
 88 A'   89 A'   90 A'   91 A'   92 A'   93 A'   94 A'   95 A'                 
219.1371912.188   0.075   0.129   0.191   0.260   0.321   0.547
 96 A'   97 A'   12 A"   13 A"   14 A"   15 A"   16 A"   17 A"                 
  0.573   0.612   0.906   0.989   1.137   1.211   1.509   1.911
 18 A"   19 A"   20 A"   21 A"   22 A"   23 A"   24 A"   25 A"                 
  1.982   2.405   2.612   3.078   4.096   4.363   4.447   4.474
 26 A"   27 A"   28 A"   29 A"   30 A"   31 A"   32 A"   33 A"                 
  6.494  26.624  29.488  29.837  29.844 130.547
 34 A"   35 A"   36 A"   37 A"   38 A"   39 A"                                 

 Beta MOs, Restricted
 -- Occupied --                  
******* -180.92 -169.73 -169.72 -104.86  -37.97  -33.16  -33.15
  1 A'    2 A'    3 A'    4 A'    5 A'    6 A'    7 A'    8 A'                 
-24.345 -24.343 -24.337 -15.756 -15.732 -10.585  -8.053  -8.050
  9 A'   10 A'   11 A'   12 A'   13 A'   14 A'   15 A'   16 A'                 
 -7.287  -5.523  -5.507-169.724 -33.154 -24.343 -24.337  -8.050
 17 A'   18 A'   19 A'    1 A"    2 A"    3 A"    4 A"    5 A"                 
 -5.508  -2.447  -2.440  -2.422  -1.469  -1.104  -0.925  -0.807
  6 A"   20 A'   21 A'   22 A'   23 A'   24 A'   25 A'   26 A'                 
 -0.672  -0.656  -0.476  -0.412  -0.381  -2.440  -2.422  -0.635
 27 A'   28 A'   29 A'   30 A'   31 A'    7 A"    8 A"    9 A"                 
 -0.471  -0.413
 10 A"   11 A"                                                                 
 -- Virtual --                   
 -0.057   0.094   0.106   0.131   0.142   0.188   0.194   0.235
 32 A'   33 A'   34 A'   35 A'   36 A'   37 A'   38 A'   39 A'                 
  0.251   0.304   0.318   0.328   0.366   0.490   0.546   0.571
 40 A'   41 A'   42 A'   43 A'   44 A'   45 A'   46 A'   47 A'                 
  0.595   0.649   0.698   0.788   0.871   0.970   1.038   1.069
 48 A'   49 A'   50 A'   51 A'   52 A'   53 A'   54 A'   55 A'                 
  1.159   1.183   1.234   1.265   1.379   1.518   1.553   1.601
 56 A'   57 A'   58 A'   59 A'   60 A'   61 A'   62 A'   63 A'                 
  1.961   2.147   2.474   2.609   2.740   2.857   3.155   3.409
 64 A'   65 A'   66 A'   67 A'   68 A'   69 A'   70 A'   71 A'                 
  4.124   4.429   4.465   4.498   4.549   4.665   4.785   5.147
 72 A'   73 A'   74 A'   75 A'   76 A'   77 A'   78 A'   79 A'                 
  6.521   6.532  10.297  26.698  27.039  28.879  29.509  29.517
 80 A'   81 A'   82 A'   83 A'   84 A'   85 A'   86 A'   87 A'                 
 29.845  29.864  29.935  36.500  37.230 130.562 130.578 154.270
 88 A'   89 A'   90 A'   91 A'   92 A'   93 A'   94 A'   95 A'                 
219.1371912.188   0.075   0.129   0.191   0.260   0.321   0.547
 96 A'   97 A'   12 A"   13 A"   14 A"   15 A"   16 A"   17 A"                 
  0.573   0.612   0.906   0.989   1.137   1.211   1.509   1.911
 18 A"   19 A"   20 A"   21 A"   22 A"   23 A"   24 A"   25 A"                 
  1.982   2.405   2.612   3.078   4.096   4.363   4.447   4.474
 26 A"   27 A"   28 A"   29 A"   30 A"   31 A"   32 A"   33 A"                 
  6.494  26.624  29.488  29.837  29.844 130.547
 34 A"   35 A"   36 A"   37 A"   38 A"   39 A"                                 
 --------------------------------------------------------------

          Ground-State Mulliken Net Atomic Charges

     Atom                 Charge (a.u.)
  ----------------------------------------
      1 I                     0.101656
      2 N                    -0.018388
      3 N                     0.045785
      4 Cl                   -0.129053
  ----------------------------------------
  Sum of atomic charges =    -0.000000

 -----------------------------------------------------------------
                    Cartesian Multipole Moments
 -----------------------------------------------------------------
    Charge (ESU x 10^10)
                 0.0000
    Dipole Moment (Debye)
         X       1.2164      Y      -0.3122      Z      -0.0000
       Tot       1.2558
    Quadrupole Moments (Debye-Ang)
        XX     -54.0746     XY      -1.5595     YY     -52.5965
        XZ      -0.0000     YZ      -0.0000     ZZ     -52.6899
    Octopole Moments (Debye-Ang^2)
       XXX      56.5201    XXY      -7.8198    XYY      14.6049
       YYY      -9.9880    XXZ       0.0000    XYZ       0.0000
       YYZ      -0.0000    XZZ      13.1740    YZZ       0.0569
       ZZZ       0.0000
    Hexadecapole Moments (Debye-Ang^3)
      XXXX    -866.1844   XXXY       1.3629   XXYY    -167.5133
      XYYY       8.8632   YYYY    -208.6262   XXXZ      -0.0000
      XXYZ      -0.0000   XYYZ      -0.0000   YYYZ      -0.0000
      XXZZ    -154.3823   XYZZ      -1.2471   YYZZ     -44.5769
      XZZZ      -0.0000   YZZZ      -0.0000   ZZZZ     -66.7932
 -----------------------------------------------------------------
 DrvMan completing analytic gradient of the correlated energy
 Correlated dipole moment
            1
    1   0.4785526
    2  -0.1228293
    3  -0.0000000
 Energy read as -7485.845454657
 Full Analytical Gradient: (in a.u., or Hartree/Bohr)
             1             2             3             4
    1    0.00148940    0.00205697   -0.00209719   -0.00144918
    2   -0.00126282    0.00256407    0.00089150   -0.00219275
    3   -0.00000000    0.00000000   -0.00000000    0.00000000
 Gradient time:  CPU 0.29 s  wall 2.58 s
 Geometry Optimization Parameters
   NAtoms,    NIC,     NZ,  NCons,   NDum,   NFix, NCnnct, MaxDiis
        4      14       4       0       0       0       0       0

 Cartesian Hessian Update
 Hessian Updated using BFGS Update


** GEOMETRY OPTIMIZATION IN DELOCALIZED INTERNAL COORDINATES **
   Searching for a Minimum

   Optimization Cycle:   4

                       Coordinates (Angstroms)
     ATOM                X               Y               Z
      1  I         1.0771838664   -0.1666126884    0.0000000000
      2  N        -0.5810760004    1.3811417618    0.0000000000
      3  N        -1.7356513884    1.1694020452    0.0000000000
      4  Cl       -2.4730593929   -0.6123903251    0.0000000000
   Point Group: cs    Number of degrees of freedom:     5


   Energy is  -7485.845454657

 Hessian Updated using BFGS Update

  5 Hessian modes will be used to form the next step
  Hessian Eigenvalues:
     0.018877    0.095154    0.249293    0.376693    1.546365

 Minimum Search - Taking Simple RFO Step
 Searching for Lamda that Minimizes Along All modes
 Value Taken    Lamda =  -0.00024619
 Step Taken.  Stepsize is  0.105202

                             Maximum     Tolerance    Cnvgd?
         Gradient           0.004481      0.000300      NO
         Displacement       0.065410      0.001200      NO
         Energy change     -0.000259      0.000001      NO


 New Cartesian Coordinates Obtained by Inverse Iteration

 Displacement from previous Coordinates is:  0.080766
 ----------------------------------------------------------------
             Standard Nuclear Orientation (Angstroms)
    I     Atom           X                Y                Z
 ----------------------------------------------------------------
    1      I       1.0623903586    -0.1658721295     0.0000000000
    2      N      -0.5829587084     1.3768400143     0.0000000000
    3      N      -1.7415966303     1.1484692212     0.0000000000
    4      Cl     -2.4504379352    -0.5878963126     0.0000000000
 ----------------------------------------------------------------
 Molecular Point Group                 Cs    NOp =  2
 Largest Abelian Subgroup              Cs    NOp =  2
 Nuclear Repulsion Energy =   363.9647109457 hartrees
 There are       42 alpha and       42 beta electrons
 Applying Cartesian multipole field
    Component          Value
    ---------          -----
     (2,0,0)        1.00000E-11
     (0,2,0)        2.00000E-11
     (0,0,2)       -3.00000E-11
 Nucleus-field energy     =     0.0000000088 hartrees
 Requested basis set is 6-311++G(d,p)
 There are 49 shells and 136 basis functions
 A cutoff of  1.0D-14 yielded   1048 shell pairs
 There are      8676 function pairs (      9777 Cartesian)
 Smallest overlap matrix eigenvalue = 1.55E-04
 Guess MOs from SCF MO coefficient file

 -----------------------------------------------------------------------
  General SCF calculation program by
  Eric Jon Sundstrom, Paul Horn, Yuezhi Mao, Dmitri Zuev, Alec White,
  David Stuck, Shaama M.S., Shane Yost, Joonho Lee, David Small,
  Daniel Levine, Susi Lehtola, Hugh Burton, Evgeny Epifanovsky
 -----------------------------------------------------------------------
 Hartree-Fock
 using 4 threads for integral computing
 -------------------------------------------------------
 OpenMP Integral computing Module                
 Release: version 2.0, May 2017, Q-Chem Inc. Pleasanton 
 -------------------------------------------------------
 A restricted SCF calculation will be
 performed using DIIS
 SCF converges when DIIS error is below 1.0e-08
 ---------------------------------------
  Cycle       Energy         DIIS error
 ---------------------------------------
    1   -7485.1188233835      5.56e-04  
    2   -7485.1199625998      1.77e-04  
    3   -7485.1201531484      1.04e-04  
    4   -7485.1202031432      5.31e-05  
    5   -7485.1202257151      2.18e-05  
    6   -7485.1202310983      9.44e-06  
    7   -7485.1202317341      3.63e-06  
    8   -7485.1202318795      1.87e-06  
    9   -7485.1202319088      8.37e-07  
   10   -7485.1202319165      2.63e-07  
   11   -7485.1202319174      8.42e-08  
   12   -7485.1202319174      2.87e-08  
   13   -7485.1202319174      1.03e-08  
   14   -7485.1202319174      3.37e-09  Convergence criterion met
 ---------------------------------------
 SCF time:   CPU 13.28s  wall 7.00s 
 SCF   energy in the final basis set =    -7485.1202319174
 Total energy in the final basis set =    -7485.1202319174


 ------------------------------------------------------------------------------

   CCMAN2: suite of methods based on coupled cluster
           and equation of motion theories.

   Components:
   * libvmm-1.3-trunk
     by Evgeny Epifanovsky, Ilya Kaliman.
   * libtensor-2.5-trunk
     by Evgeny Epifanovsky, Michael Wormit, Dmitry Zuev, Sam Manzer, 
        Ilya Kaliman.
   * libcc-2.5-trunk
     by Evgeny Epifanovsky, Arik Landau, Tomasz Kus, Kirill Khistyaev, 
        Dmitry Zuev, Prashant Manohar, Xintian Feng, Anna Krylov, 
        Matthew Goldey, Alec White, Thomas Jagau, Kaushik Nanda, 
        Anastasia Gunina, Alexander Kunitsa, Joonho Lee.

   CCMAN original authors:
   Anna I. Krylov, C. David Sherrill, Steven R. Gwaltney,
   Edward F. C. Byrd (2000)
   Sergey V. Levchenko, Lyudmila V. Slipchenko, Tao Wang,
   Ana-Maria C. Cristian (2003)
   Piotr A. Pieniazek, C. Melania Oana, Evgeny Epifanovsky (2007)
   Prashant Manohar (2009)

 ------------------------------------------------------------------------------


 Allocating and initializing 3808MB of RAM...
 Calculation will run on 4 cores.


 Alpha MOs, Restricted
 -- Occupied --                  
******* -180.91 -169.72 -169.72 -169.72 -104.87  -37.97  -33.15
  1 A'    2 A'    3 A'    1 A"    4 A'    5 A'    6 A'    7 A'                 
-33.149 -33.148 -24.339 -24.337 -24.337 -24.331 -24.331 -15.752
  2 A"    8 A'    9 A'    3 A"   10 A'    4 A"   11 A'   12 A'                 
-15.730 -10.596  -8.064  -8.061  -8.061  -7.282  -5.517  -5.502
 13 A'   14 A'   15 A'    5 A"   16 A'   17 A'   18 A'    6 A"                 
 -5.502  -2.441  -2.434  -2.434  -2.417  -2.417  -1.464  -1.121
 19 A'   20 A'    7 A"   21 A'    8 A"   22 A'   23 A'   24 A'                 
 -0.924  -0.807  -0.673  -0.658  -0.634  -0.483  -0.478  -0.410
 25 A'   26 A'   27 A'   28 A'    9 A"   29 A'   10 A"   30 A'                 
 -0.409  -0.383
 11 A"   31 A'                                                                 
 -- Virtual --                   
 -0.045   0.074   0.095   0.103   0.127   0.132   0.142   0.189
 32 A'   12 A"   33 A'   34 A'   13 A"   35 A'   36 A'   37 A'                 
  0.193   0.196   0.235   0.252   0.260   0.305   0.319   0.324
 14 A"   38 A'   39 A'   40 A'   15 A"   41 A'   42 A'   16 A"                 
  0.329   0.368   0.492   0.546   0.548   0.567   0.575   0.594
 43 A'   44 A'   45 A'   46 A'   17 A"   47 A'   18 A"   48 A'                 
  0.611   0.650   0.691   0.794   0.875   0.905   0.973   0.989
 19 A"   49 A'   50 A'   51 A'   52 A'   20 A"   53 A'   21 A"                 
  1.036   1.067   1.126   1.152   1.179   1.207   1.253   1.271
 54 A'   55 A'   22 A"   56 A'   57 A'   23 A"   58 A'   59 A'                 
  1.367   1.514   1.520   1.561   1.594   1.908   1.966   1.991
 60 A'   24 A"   61 A'   62 A'   63 A'   25 A"   64 A'   26 A"                 
  2.175   2.400   2.486   2.601   2.610   2.735   2.863   3.069
 65 A'   27 A"   66 A'   67 A'   28 A"   68 A'   69 A'   29 A"                 
  3.163   3.399   4.097   4.129   4.363   4.428   4.453   4.471
 70 A'   71 A'   30 A"   72 A'   31 A"   73 A'   32 A"   74 A'                 
  4.480   4.500   4.548   4.675   4.789   5.159   6.500   6.527
 33 A"   75 A'   76 A'   77 A'   78 A'   79 A'   34 A"   80 A'                 
  6.538  10.298  26.618  26.698  27.060  28.886  29.494  29.515
 81 A'   82 A'   35 A"   83 A'   84 A'   85 A'   36 A"   86 A'                 
 29.523  29.843  29.850  29.851  29.871  29.943  36.509  37.202
 87 A'   37 A"   38 A"   88 A'   89 A'   90 A'   91 A'   92 A'                 
130.553 130.568 130.584 154.276 219.1391912.195
 39 A"   93 A'   94 A'   95 A'   96 A'   97 A'                                 

 Beta MOs, Restricted
 -- Occupied --                  
******* -180.91 -169.72 -169.72 -169.72 -104.87  -37.97  -33.15
  1 A'    2 A'    3 A'    1 A"    4 A'    5 A'    6 A'    7 A'                 
-33.149 -33.148 -24.339 -24.337 -24.337 -24.331 -24.331 -15.752
  2 A"    8 A'    9 A'    3 A"   10 A'    4 A"   11 A'   12 A'                 
-15.730 -10.596  -8.064  -8.061  -8.061  -7.282  -5.517  -5.502
 13 A'   14 A'   15 A'    5 A"   16 A'   17 A'   18 A'    6 A"                 
 -5.502  -2.441  -2.434  -2.434  -2.417  -2.417  -1.464  -1.121
 19 A'   20 A'    7 A"   21 A'    8 A"   22 A'   23 A'   24 A'                 
 -0.924  -0.807  -0.673  -0.658  -0.634  -0.483  -0.478  -0.410
 25 A'   26 A'   27 A'   28 A'    9 A"   29 A'   10 A"   30 A'                 
 -0.409  -0.383
 11 A"   31 A'                                                                 
 -- Virtual --                   
 -0.045   0.074   0.095   0.103   0.127   0.132   0.142   0.189
 32 A'   12 A"   33 A'   34 A'   13 A"   35 A'   36 A'   37 A'                 
  0.193   0.196   0.235   0.252   0.260   0.305   0.319   0.324
 14 A"   38 A'   39 A'   40 A'   15 A"   41 A'   42 A'   16 A"                 
  0.329   0.368   0.492   0.546   0.548   0.567   0.575   0.594
 43 A'   44 A'   45 A'   46 A'   17 A"   47 A'   18 A"   48 A'                 
  0.611   0.650   0.691   0.794   0.875   0.905   0.973   0.989
 19 A"   49 A'   50 A'   51 A'   52 A'   20 A"   53 A'   21 A"                 
  1.036   1.067   1.126   1.152   1.179   1.207   1.253   1.271
 54 A'   55 A'   22 A"   56 A'   57 A'   23 A"   58 A'   59 A'                 
  1.367   1.514   1.520   1.561   1.594   1.908   1.966   1.991
 60 A'   24 A"   61 A'   62 A'   63 A'   25 A"   64 A'   26 A"                 
  2.175   2.400   2.486   2.601   2.610   2.735   2.863   3.069
 65 A'   27 A"   66 A'   67 A'   28 A"   68 A'   69 A'   29 A"                 
  3.163   3.399   4.097   4.129   4.363   4.428   4.453   4.471
 70 A'   71 A'   30 A"   72 A'   31 A"   73 A'   32 A"   74 A'                 
  4.480   4.500   4.548   4.675   4.789   5.159   6.500   6.527
 33 A"   75 A'   76 A'   77 A'   78 A'   79 A'   34 A"   80 A'                 
  6.538  10.298  26.618  26.698  27.060  28.886  29.494  29.515
 81 A'   82 A'   35 A"   83 A'   84 A'   85 A'   36 A"   86 A'                 
 29.523  29.843  29.850  29.851  29.871  29.943  36.509  37.202
 87 A'   37 A"   38 A"   88 A'   89 A'   90 A'   91 A'   92 A'                 
130.553 130.568 130.584 154.276 219.1391912.195
 39 A"   93 A'   94 A'   95 A'   96 A'   97 A'                                 

 Occupation and symmetry of molecular orbitals

 Point group: Cs (2 irreducible representations).

                           A'   A"    All 
 ------------------------------------------
 All molecular orbitals:
  - Alpha                  97   39    136 
  - Beta                   97   39    136 
 ------------------------------------------
 Alpha orbitals:
  - Frozen occupied        19   6     25  
  - Active occupied        12   5     17  
  - Active virtual         66   28    94  
  - Frozen virtual         0    0     0   
 ------------------------------------------
 Beta orbitals:
  - Frozen occupied        19   6     25  
  - Active occupied        12   5     17  
  - Active virtual         66   28    94  
  - Frozen virtual         0    0     0   
 ------------------------------------------

 Import integrals:   CPU 0.00 s  wall 0.00 s

 Import integrals:   CPU 59.73 s  wall 40.91 s

 MP2 amplitudes:   CPU 0.21 s  wall 0.44 s

Running a double precision version
           CCSD T amplitudes will be solved using DIIS.

           Start     Size      MaxIter   EConv     TConv     
           3         7         100       1.00e-07  1.00e-05  
 ------------------------------------------------------------------------------
           Energy (a.u.)   Ediff      Tdiff       Comment
 ------------------------------------------------------------------------------
         -7485.83672161                           
     1   -7485.81325391   2.35e-02   8.06e-01     
     2   -7485.84389098   3.06e-02   1.14e-01     
     3   -7485.84022017   3.67e-03   5.85e-02     
     4   -7485.84382657   3.61e-03   2.35e-02     Switched to DIIS steps.
     5   -7485.84531711   1.49e-03   1.60e-02     
     6   -7485.84548173   1.65e-04   4.49e-03     
     7   -7485.84554263   6.09e-05   2.67e-03     
     8   -7485.84557033   2.77e-05   1.02e-03     
     9   -7485.84558638   1.61e-05   6.45e-04     
    10   -7485.84558504   1.34e-06   1.72e-04     
    11   -7485.84558616   1.12e-06   9.12e-05     
    12   -7485.84558571   4.48e-07   7.84e-05     
    13   -7485.84558586   1.46e-07   2.48e-05     
    14   -7485.84558578   8.35e-08   1.18e-05     
    15   -7485.84558556   2.22e-07   7.11e-06     
    16   -7485.84558547   8.95e-08   2.98e-06     
 ------------------------------------------------------------------------------
         -7485.84558547                           CCSD T converged.

End of double precision
 SCF energy                 = -7485.12023192
 MP2 energy                 = -7485.83672161
 CCSD correlation energy     =    -0.72535355
 CCSD total energy           = -7485.84558547

 CCSD  T1^2 = 0.0254  T2^2 = 0.2958  Leading amplitudes:

 Amplitude    Orbitals with energies
 -0.0370       31 (A') A                 ->    33 (A') A                  
              -0.3826                          0.0948                     
 -0.0370       31 (A') B                 ->    33 (A') B                  
              -0.3826                          0.0948                     
  0.0364       29 (A') A                 ->    32 (A') A                  
              -0.4831                         -0.0451                     
  0.0364       29 (A') B                 ->    32 (A') B                  
              -0.4831                         -0.0451                     

 Amplitude    Orbitals with energies
 -0.1247       31 (A') A     31 (A') B   ->    32 (A') A     32 (A') B    
              -0.3826       -0.3826           -0.0451       -0.0451       
  0.1247       31 (A') A     31 (A') B   ->    32 (A') B     32 (A') A    
              -0.3826       -0.3826           -0.0451       -0.0451       
  0.1247       31 (A') B     31 (A') A   ->    32 (A') A     32 (A') B    
              -0.3826       -0.3826           -0.0451       -0.0451       
 -0.1247       31 (A') B     31 (A') A   ->    32 (A') B     32 (A') A    
              -0.3826       -0.3826           -0.0451       -0.0451       

 Computing CCSD intemediates for later calculations in double precision
 Finished.

Running a double precision version
           CCSD Lambda amplitudes will be solved using DIIS.
           Start     Size      MaxIter   EConv     LConv     
           3         7         100       1.00e-07  1.00e-05  
 ------------------------------------------------------------------------------
            Enorm      Ldiff       Comment
 ------------------------------------------------------------------------------
     1     7.01e-02   5.54e-02     
     2     1.57e-02   3.45e-03     
     3     7.15e-03   3.23e-03     
     4     4.30e-03   1.24e-03     Switched to DIIS steps.
     5     1.83e-03   1.05e-03     
     6     1.09e-03   4.65e-04     
     7     3.85e-04   2.30e-04     
     8     1.80e-04   4.00e-05     
     9     7.88e-05   7.77e-06     
    10     4.47e-05   3.11e-06     
    11     2.28e-05   2.07e-06     
    12     9.38e-06   1.67e-06     
    13     4.10e-06   8.30e-08     
    14     1.92e-06   1.27e-07     
    15     1.15e-06   2.30e-07     
    16     6.15e-07   1.55e-07     
    17     3.38e-07   1.01e-07     
    18     1.79e-07   4.70e-08     
    19     9.66e-08   1.74e-08     
 ------------------------------------------------------------------------------
                                   CCSD Lambda converged.

 Computing density matrices in double precision...
           Orbital response amplitudes will be solved using DIIS.
           Start     Size      MaxIter   EConv     LConv     
           3         7         100       1.00e-06  1.00e-06  
 ------------------------------------------------------------------------------
            Enorm      Ldiff       Comment
 ------------------------------------------------------------------------------
     1     9.42e-02   1.31e-02     
     2     9.71e-02   1.83e-02     
     3     1.63e-01   3.85e-02     
     4     1.37e-02   7.36e-02     Switched to DIIS steps.
     5     5.44e-03   2.56e-03     
     6     1.68e-03   3.46e-04     
     7     6.57e-04   6.31e-05     
     8     3.63e-04   5.08e-05     
     9     5.03e-05   1.93e-05     
    10     4.07e-05   2.92e-06     
    11     6.74e-06   3.06e-06     
    12     2.29e-06   4.57e-07     
    13     1.33e-06   3.52e-07     
    14     3.00e-07   1.52e-07     
 ------------------------------------------------------------------------------
                                   Orbital response converged.

 Computing density matrices... Done.
 CCSD calculation:   CPU 700.62 s  wall 489.70 s

Current path: /canmo/ccsd/grad/
/g1_bb_aa
/g1_bb_bb
/g1_o1o1
/g1_o1o2
/g1_o1v1
/g1_o2v1
/g1_v1v1
/g1p_bb_aa
/g1p_bb_bb
/g1s_bb_aa
/g1s_bb_bb
/g2_o1o1o1o1
/g2_o1o1o1v1
/g2_o1o1v1v1
/g2_o1v1o1v1
/g2_o1v1v1v1
/g2_v1v1v1v1
/w_bb_aa
/w_bb_bb
 Transferring MO TPDM to AO TPDM
 Transferring g2_o1o1o1o1
 Transferring g2_o1o1o1v1
 Transferring g2_o1o1v1v1
 Transferring g2_o1v1o1v1
 Transferring g2_o1v1v1v1
 Transferring g2_v1v1v1v1
 Adding separable TPDM
 Computing TPDM gradient
 --------------------------------------------------------
 2e gradient
  Atom          X               Y               Z
 --------------------------------------------------------
    1        -44.567308       16.235974        0.000000  
    2         -6.055097      -21.453085       -0.000000  
    3         24.787513       -8.726682        0.000000  
    4         25.834893       13.943793       -0.000000  
 --------------------------------------------------------
 --------------------------------------------------------
 Final gradient
  Atom          X               Y               Z
 --------------------------------------------------------
    1        -44.567308       16.235974        0.000000  
    2         -6.055097      -21.453085       -0.000000  
    3         24.787513       -8.726682        0.000000  
    4         25.834893       13.943793       -0.000000  
 --------------------------------------------------------
 Analytic gradient from two-electron contribution:   CPU 1019.55 s  wall 447.27 s

 Total ccman2 time:   CPU 1785.02 s  wall 989.33 s


 --------------------------------------------------------------
             Orbital Energies (a.u.) and Symmetries
 --------------------------------------------------------------

 Alpha MOs, Restricted
 -- Occupied --                  
******* -180.91 -169.72 -169.72 -104.87  -37.97  -33.15  -33.15
  1 A'    2 A'    3 A'    4 A'    5 A'    6 A'    7 A'    8 A'                 
-24.339 -24.337 -24.331 -15.752 -15.730 -10.596  -8.064  -8.061
  9 A'   10 A'   11 A'   12 A'   13 A'   14 A'   15 A'   16 A'                 
 -7.282  -5.517  -5.502-169.718 -33.149 -24.337 -24.331  -8.061
 17 A'   18 A'   19 A'    1 A"    2 A"    3 A"    4 A"    5 A"                 
 -5.502  -2.441  -2.434  -2.417  -1.464  -1.121  -0.924  -0.807
  6 A"   20 A'   21 A'   22 A'   23 A'   24 A'   25 A'   26 A'                 
 -0.673  -0.658  -0.483  -0.410  -0.383  -2.434  -2.417  -0.634
 27 A'   28 A'   29 A'   30 A'   31 A'    7 A"    8 A"    9 A"                 
 -0.478  -0.409
 10 A"   11 A"                                                                 
 -- Virtual --                   
 -0.045   0.095   0.103   0.132   0.142   0.189   0.196   0.235
 32 A'   33 A'   34 A'   35 A'   36 A'   37 A'   38 A'   39 A'                 
  0.252   0.305   0.319   0.329   0.368   0.492   0.546   0.567
 40 A'   41 A'   42 A'   43 A'   44 A'   45 A'   46 A'   47 A'                 
  0.594   0.650   0.691   0.794   0.875   0.973   1.036   1.067
 48 A'   49 A'   50 A'   51 A'   52 A'   53 A'   54 A'   55 A'                 
  1.152   1.179   1.253   1.271   1.367   1.520   1.561   1.594
 56 A'   57 A'   58 A'   59 A'   60 A'   61 A'   62 A'   63 A'                 
  1.966   2.175   2.486   2.601   2.735   2.863   3.163   3.399
 64 A'   65 A'   66 A'   67 A'   68 A'   69 A'   70 A'   71 A'                 
  4.129   4.428   4.471   4.500   4.548   4.675   4.789   5.159
 72 A'   73 A'   74 A'   75 A'   76 A'   77 A'   78 A'   79 A'                 
  6.527   6.538  10.298  26.698  27.060  28.886  29.515  29.523
 80 A'   81 A'   82 A'   83 A'   84 A'   85 A'   86 A'   87 A'                 
 29.851  29.871  29.943  36.509  37.202 130.568 130.584 154.276
 88 A'   89 A'   90 A'   91 A'   92 A'   93 A'   94 A'   95 A'                 
219.1391912.195   0.074   0.127   0.193   0.260   0.324   0.548
 96 A'   97 A'   12 A"   13 A"   14 A"   15 A"   16 A"   17 A"                 
  0.575   0.611   0.905   0.989   1.126   1.207   1.514   1.908
 18 A"   19 A"   20 A"   21 A"   22 A"   23 A"   24 A"   25 A"                 
  1.991   2.400   2.610   3.069   4.097   4.363   4.453   4.480
 26 A"   27 A"   28 A"   29 A"   30 A"   31 A"   32 A"   33 A"                 
  6.500  26.618  29.494  29.843  29.850 130.553
 34 A"   35 A"   36 A"   37 A"   38 A"   39 A"                                 

 Beta MOs, Restricted
 -- Occupied --                  
******* -180.91 -169.72 -169.72 -104.87  -37.97  -33.15  -33.15
  1 A'    2 A'    3 A'    4 A'    5 A'    6 A'    7 A'    8 A'                 
-24.339 -24.337 -24.331 -15.752 -15.730 -10.596  -8.064  -8.061
  9 A'   10 A'   11 A'   12 A'   13 A'   14 A'   15 A'   16 A'                 
 -7.282  -5.517  -5.502-169.718 -33.149 -24.337 -24.331  -8.061
 17 A'   18 A'   19 A'    1 A"    2 A"    3 A"    4 A"    5 A"                 
 -5.502  -2.441  -2.434  -2.417  -1.464  -1.121  -0.924  -0.807
  6 A"   20 A'   21 A'   22 A'   23 A'   24 A'   25 A'   26 A'                 
 -0.673  -0.658  -0.483  -0.410  -0.383  -2.434  -2.417  -0.634
 27 A'   28 A'   29 A'   30 A'   31 A'    7 A"    8 A"    9 A"                 
 -0.478  -0.409
 10 A"   11 A"                                                                 
 -- Virtual --                   
 -0.045   0.095   0.103   0.132   0.142   0.189   0.196   0.235
 32 A'   33 A'   34 A'   35 A'   36 A'   37 A'   38 A'   39 A'                 
  0.252   0.305   0.319   0.329   0.368   0.492   0.546   0.567
 40 A'   41 A'   42 A'   43 A'   44 A'   45 A'   46 A'   47 A'                 
  0.594   0.650   0.691   0.794   0.875   0.973   1.036   1.067
 48 A'   49 A'   50 A'   51 A'   52 A'   53 A'   54 A'   55 A'                 
  1.152   1.179   1.253   1.271   1.367   1.520   1.561   1.594
 56 A'   57 A'   58 A'   59 A'   60 A'   61 A'   62 A'   63 A'                 
  1.966   2.175   2.486   2.601   2.735   2.863   3.163   3.399
 64 A'   65 A'   66 A'   67 A'   68 A'   69 A'   70 A'   71 A'                 
  4.129   4.428   4.471   4.500   4.548   4.675   4.789   5.159
 72 A'   73 A'   74 A'   75 A'   76 A'   77 A'   78 A'   79 A'                 
  6.527   6.538  10.298  26.698  27.060  28.886  29.515  29.523
 80 A'   81 A'   82 A'   83 A'   84 A'   85 A'   86 A'   87 A'                 
 29.851  29.871  29.943  36.509  37.202 130.568 130.584 154.276
 88 A'   89 A'   90 A'   91 A'   92 A'   93 A'   94 A'   95 A'                 
219.1391912.195   0.074   0.127   0.193   0.260   0.324   0.548
 96 A'   97 A'   12 A"   13 A"   14 A"   15 A"   16 A"   17 A"                 
  0.575   0.611   0.905   0.989   1.126   1.207   1.514   1.908
 18 A"   19 A"   20 A"   21 A"   22 A"   23 A"   24 A"   25 A"                 
  1.991   2.400   2.610   3.069   4.097   4.363   4.453   4.480
 26 A"   27 A"   28 A"   29 A"   30 A"   31 A"   32 A"   33 A"                 
  6.500  26.618  29.494  29.843  29.850 130.553
 34 A"   35 A"   36 A"   37 A"   38 A"   39 A"                                 
 --------------------------------------------------------------

          Ground-State Mulliken Net Atomic Charges

     Atom                 Charge (a.u.)
  ----------------------------------------
      1 I                     0.088390
      2 N                    -0.021626
      3 N                     0.041789
      4 Cl                   -0.108553
  ----------------------------------------
  Sum of atomic charges =     0.000000

 -----------------------------------------------------------------
                    Cartesian Multipole Moments
 -----------------------------------------------------------------
    Charge (ESU x 10^10)
                 0.0000
    Dipole Moment (Debye)
         X       0.9075      Y      -0.5170      Z      -0.0000
       Tot       1.0445
    Quadrupole Moments (Debye-Ang)
        XX     -53.4261     XY      -1.0838     YY     -52.8653
        XZ       0.0000     YZ      -0.0000     ZZ     -52.6316
    Octopole Moments (Debye-Ang^2)
       XXX      54.1389    XXY      -8.8672    XYY      14.7197
       YYY     -11.3816    XXZ      -0.0000    XYZ      -0.0000
       YYZ      -0.0000    XZZ      13.0234    YZZ      -0.2581
       ZZZ       0.0000
    Hexadecapole Moments (Debye-Ang^3)
      XXXX    -844.8314   XXXY       6.4800   XXYY    -164.6492
      XYYY      12.3037   YYYY    -205.9226   XXXZ       0.0000
      XXYZ       0.0000   XYYZ       0.0000   YYYZ      -0.0000
      XXZZ    -151.3976   XYZZ      -0.2524   YYZZ     -43.9485
      XZZZ      -0.0000   YZZZ      -0.0000   ZZZZ     -66.6690
 -----------------------------------------------------------------
 DrvMan completing analytic gradient of the correlated energy
 Correlated dipole moment
            1
    1   0.3570388
    2  -0.2034140
    3  -0.0000000
 Energy read as -7485.845585467
 Full Analytical Gradient: (in a.u., or Hartree/Bohr)
             1             2             3             4
    1    0.00113871    0.00172432   -0.00211232   -0.00075071
    2   -0.00111877    0.00296208   -0.00197985    0.00013654
    3   -0.00000000    0.00000000   -0.00000000    0.00000000
 Gradient time:  CPU 0.27 s  wall 3.45 s
 Geometry Optimization Parameters
   NAtoms,    NIC,     NZ,  NCons,   NDum,   NFix, NCnnct, MaxDiis
        4      14       4       0       0       0       0       0

 Cartesian Hessian Update
 Hessian Updated using BFGS Update


** GEOMETRY OPTIMIZATION IN DELOCALIZED INTERNAL COORDINATES **
   Searching for a Minimum

   Optimization Cycle:   5

                       Coordinates (Angstroms)
     ATOM                X               Y               Z
      1  I         1.0623903586   -0.1658721295    0.0000000000
      2  N        -0.5829587084    1.3768400143    0.0000000000
      3  N        -1.7415966303    1.1484692212    0.0000000000
      4  Cl       -2.4504379352   -0.5878963126    0.0000000000
   Point Group: cs    Number of degrees of freedom:     5


   Energy is  -7485.845585467

 Hessian Updated using BFGS Update

  5 Hessian modes will be used to form the next step
  Hessian Eigenvalues:
     0.023119    0.089225    0.245271    0.372644    1.470612

 Minimum Search - Taking Simple RFO Step
 Searching for Lamda that Minimizes Along All modes
 Value Taken    Lamda =  -0.00004636
 Step Taken.  Stepsize is  0.017173

                             Maximum     Tolerance    Cnvgd?
         Gradient           0.002761      0.000300      NO
         Displacement       0.014744      0.001200      NO
         Energy change     -0.000131      0.000001      NO


 New Cartesian Coordinates Obtained by Inverse Iteration

 Displacement from previous Coordinates is:  0.014213
 ----------------------------------------------------------------
             Standard Nuclear Orientation (Angstroms)
    I     Atom           X                Y                Z
 ----------------------------------------------------------------
    1      I       1.0573281675    -0.1642698242     0.0000000000
    2      N      -0.5819536600     1.3737117981     0.0000000000
    3      N      -1.7406060362     1.1509684851     0.0000000000
    4      Cl     -2.4473713867    -0.5888696655     0.0000000000
 ----------------------------------------------------------------
 Molecular Point Group                 Cs    NOp =  2
 Largest Abelian Subgroup              Cs    NOp =  2
 Nuclear Repulsion Energy =   364.6640421942 hartrees
 There are       42 alpha and       42 beta electrons
 Applying Cartesian multipole field
    Component          Value
    ---------          -----
     (2,0,0)        1.00000E-11
     (0,2,0)        2.00000E-11
     (0,0,2)       -3.00000E-11
 Nucleus-field energy     =     0.0000000087 hartrees
 Requested basis set is 6-311++G(d,p)
 There are 49 shells and 136 basis functions
 A cutoff of  1.0D-14 yielded   1050 shell pairs
 There are      8689 function pairs (      9790 Cartesian)
 Smallest overlap matrix eigenvalue = 1.54E-04
 Guess MOs from SCF MO coefficient file

 -----------------------------------------------------------------------
  General SCF calculation program by
  Eric Jon Sundstrom, Paul Horn, Yuezhi Mao, Dmitri Zuev, Alec White,
  David Stuck, Shaama M.S., Shane Yost, Joonho Lee, David Small,
  Daniel Levine, Susi Lehtola, Hugh Burton, Evgeny Epifanovsky
 -----------------------------------------------------------------------
 Hartree-Fock
 using 4 threads for integral computing
 -------------------------------------------------------
 OpenMP Integral computing Module                
 Release: version 2.0, May 2017, Q-Chem Inc. Pleasanton 
 -------------------------------------------------------
 A restricted SCF calculation will be
 performed using DIIS
 SCF converges when DIIS error is below 1.0e-08
 ---------------------------------------
  Cycle       Energy         DIIS error
 ---------------------------------------
    1   -7485.1205852577      9.43e-05  
    2   -7485.1206118227      3.46e-05  
    3   -7485.1206154287      2.33e-05  
    4   -7485.1206171201      6.80e-06  
    5   -7485.1206175550      3.87e-06  
    6   -7485.1206176894      1.83e-06  
    7   -7485.1206177330      5.33e-07  
    8   -7485.1206177359      2.06e-07  
    9   -7485.1206177363      7.84e-08  
   10   -7485.1206177363      3.85e-08  
   11   -7485.1206177363      1.42e-08  
   12   -7485.1206177363      4.27e-09  Convergence criterion met
 ---------------------------------------
 SCF time:   CPU 11.37s  wall 6.00s 
 SCF   energy in the final basis set =    -7485.1206177363
 Total energy in the final basis set =    -7485.1206177363


 ------------------------------------------------------------------------------

   CCMAN2: suite of methods based on coupled cluster
           and equation of motion theories.

   Components:
   * libvmm-1.3-trunk
     by Evgeny Epifanovsky, Ilya Kaliman.
   * libtensor-2.5-trunk
     by Evgeny Epifanovsky, Michael Wormit, Dmitry Zuev, Sam Manzer, 
        Ilya Kaliman.
   * libcc-2.5-trunk
     by Evgeny Epifanovsky, Arik Landau, Tomasz Kus, Kirill Khistyaev, 
        Dmitry Zuev, Prashant Manohar, Xintian Feng, Anna Krylov, 
        Matthew Goldey, Alec White, Thomas Jagau, Kaushik Nanda, 
        Anastasia Gunina, Alexander Kunitsa, Joonho Lee.

   CCMAN original authors:
   Anna I. Krylov, C. David Sherrill, Steven R. Gwaltney,
   Edward F. C. Byrd (2000)
   Sergey V. Levchenko, Lyudmila V. Slipchenko, Tao Wang,
   Ana-Maria C. Cristian (2003)
   Piotr A. Pieniazek, C. Melania Oana, Evgeny Epifanovsky (2007)
   Prashant Manohar (2009)

 ------------------------------------------------------------------------------


 Allocating and initializing 3808MB of RAM...
 Calculation will run on 4 cores.


 Alpha MOs, Restricted
 -- Occupied --                  
******* -180.91 -169.72 -169.72 -169.72 -104.87  -37.97  -33.16
  1 A'    2 A'    3 A'    1 A"    4 A'    5 A'    6 A'    7 A'                 
-33.149 -33.149 -24.340 -24.338 -24.338 -24.332 -24.332 -15.752
  2 A"    8 A'    9 A'    3 A"   10 A'    4 A"   11 A'   12 A'                 
-15.730 -10.595  -8.063  -8.059  -8.059  -7.282  -5.518  -5.503
 13 A'   14 A'   15 A'    5 A"   16 A'   17 A'   18 A'    6 A"                 
 -5.503  -2.442  -2.435  -2.435  -2.418  -2.418  -1.465  -1.119
 19 A'   20 A'    7 A"   21 A'    8 A"   22 A'   23 A'   24 A'                 
 -0.925  -0.807  -0.673  -0.658  -0.634  -0.482  -0.477  -0.411
 25 A'   26 A'   27 A'   28 A'    9 A"   29 A'   10 A"   30 A'                 
 -0.409  -0.383
 11 A"   31 A'                                                                 
 -- Virtual --                   
 -0.044   0.074   0.095   0.103   0.127   0.132   0.143   0.189
 32 A'   12 A"   33 A'   34 A'   13 A"   35 A'   36 A'   37 A'                 
  0.193   0.196   0.235   0.252   0.260   0.305   0.319   0.324
 14 A"   38 A'   39 A'   40 A'   15 A"   41 A'   42 A'   16 A"                 
  0.329   0.368   0.492   0.547   0.547   0.568   0.575   0.595
 43 A'   44 A'   45 A'   46 A'   17 A"   47 A'   18 A"   48 A'                 
  0.611   0.651   0.691   0.796   0.876   0.905   0.973   0.990
 19 A"   49 A'   50 A'   51 A'   52 A'   20 A"   53 A'   21 A"                 
  1.036   1.067   1.128   1.153   1.179   1.208   1.252   1.271
 54 A'   55 A'   22 A"   56 A'   57 A'   23 A"   58 A'   59 A'                 
  1.368   1.513   1.520   1.562   1.595   1.909   1.966   1.990
 60 A'   24 A"   61 A'   62 A'   63 A'   25 A"   64 A'   26 A"                 
  2.175   2.401   2.486   2.602   2.611   2.735   2.866   3.070
 65 A'   27 A"   66 A'   67 A'   28 A"   68 A'   69 A'   29 A"                 
  3.163   3.400   4.097   4.129   4.364   4.429   4.452   4.470
 70 A'   71 A'   30 A"   72 A'   31 A"   73 A'   32 A"   74 A'                 
  4.480   4.502   4.548   4.678   4.790   5.158   6.499   6.526
 33 A"   75 A'   76 A'   77 A'   78 A'   79 A'   34 A"   80 A'                 
  6.537  10.298  26.619  26.700  27.061  28.887  29.493  29.514
 81 A'   82 A'   35 A"   83 A'   84 A'   85 A'   36 A"   86 A'                 
 29.522  29.842  29.850  29.850  29.870  29.943  36.509  37.207
 87 A'   37 A"   38 A"   88 A'   89 A'   90 A'   91 A'   92 A'                 
130.552 130.568 130.583 154.277 219.1391912.196
 39 A"   93 A'   94 A'   95 A'   96 A'   97 A'                                 

 Beta MOs, Restricted
 -- Occupied --                  
******* -180.91 -169.72 -169.72 -169.72 -104.87  -37.97  -33.16
  1 A'    2 A'    3 A'    1 A"    4 A'    5 A'    6 A'    7 A'                 
-33.149 -33.149 -24.340 -24.338 -24.338 -24.332 -24.332 -15.752
  2 A"    8 A'    9 A'    3 A"   10 A'    4 A"   11 A'   12 A'                 
-15.730 -10.595  -8.063  -8.059  -8.059  -7.282  -5.518  -5.503
 13 A'   14 A'   15 A'    5 A"   16 A'   17 A'   18 A'    6 A"                 
 -5.503  -2.442  -2.435  -2.435  -2.418  -2.418  -1.465  -1.119
 19 A'   20 A'    7 A"   21 A'    8 A"   22 A'   23 A'   24 A'                 
 -0.925  -0.807  -0.673  -0.658  -0.634  -0.482  -0.477  -0.411
 25 A'   26 A'   27 A'   28 A'    9 A"   29 A'   10 A"   30 A'                 
 -0.409  -0.383
 11 A"   31 A'                                                                 
 -- Virtual --                   
 -0.044   0.074   0.095   0.103   0.127   0.132   0.143   0.189
 32 A'   12 A"   33 A'   34 A'   13 A"   35 A'   36 A'   37 A'                 
  0.193   0.196   0.235   0.252   0.260   0.305   0.319   0.324
 14 A"   38 A'   39 A'   40 A'   15 A"   41 A'   42 A'   16 A"                 
  0.329   0.368   0.492   0.547   0.547   0.568   0.575   0.595
 43 A'   44 A'   45 A'   46 A'   17 A"   47 A'   18 A"   48 A'                 
  0.611   0.651   0.691   0.796   0.876   0.905   0.973   0.990
 19 A"   49 A'   50 A'   51 A'   52 A'   20 A"   53 A'   21 A"                 
  1.036   1.067   1.128   1.153   1.179   1.208   1.252   1.271
 54 A'   55 A'   22 A"   56 A'   57 A'   23 A"   58 A'   59 A'                 
  1.368   1.513   1.520   1.562   1.595   1.909   1.966   1.990
 60 A'   24 A"   61 A'   62 A'   63 A'   25 A"   64 A'   26 A"                 
  2.175   2.401   2.486   2.602   2.611   2.735   2.866   3.070
 65 A'   27 A"   66 A'   67 A'   28 A"   68 A'   69 A'   29 A"                 
  3.163   3.400   4.097   4.129   4.364   4.429   4.452   4.470
 70 A'   71 A'   30 A"   72 A'   31 A"   73 A'   32 A"   74 A'                 
  4.480   4.502   4.548   4.678   4.790   5.158   6.499   6.526
 33 A"   75 A'   76 A'   77 A'   78 A'   79 A'   34 A"   80 A'                 
  6.537  10.298  26.619  26.700  27.061  28.887  29.493  29.514
 81 A'   82 A'   35 A"   83 A'   84 A'   85 A'   36 A"   86 A'                 
 29.522  29.842  29.850  29.850  29.870  29.943  36.509  37.207
 87 A'   37 A"   38 A"   88 A'   89 A'   90 A'   91 A'   92 A'                 
130.552 130.568 130.583 154.277 219.1391912.196
 39 A"   93 A'   94 A'   95 A'   96 A'   97 A'                                 

 Occupation and symmetry of molecular orbitals

 Point group: Cs (2 irreducible representations).

                           A'   A"    All 
 ------------------------------------------
 All molecular orbitals:
  - Alpha                  97   39    136 
  - Beta                   97   39    136 
 ------------------------------------------
 Alpha orbitals:
  - Frozen occupied        19   6     25  
  - Active occupied        12   5     17  
  - Active virtual         66   28    94  
  - Frozen virtual         0    0     0   
 ------------------------------------------
 Beta orbitals:
  - Frozen occupied        19   6     25  
  - Active occupied        12   5     17  
  - Active virtual         66   28    94  
  - Frozen virtual         0    0     0   
 ------------------------------------------

 Import integrals:   CPU 0.00 s  wall 0.02 s

 Import integrals:   CPU 59.67 s  wall 40.29 s

 MP2 amplitudes:   CPU 0.21 s  wall 0.35 s

Running a double precision version
           CCSD T amplitudes will be solved using DIIS.

           Start     Size      MaxIter   EConv     TConv     
           3         7         100       1.00e-07  1.00e-05  
 ------------------------------------------------------------------------------
           Energy (a.u.)   Ediff      Tdiff       Comment
 ------------------------------------------------------------------------------
         -7485.83665380                           
     1   -7485.81338691   2.33e-02   8.06e-01     
     2   -7485.84390157   3.05e-02   1.14e-01     
     3   -7485.84027678   3.62e-03   5.82e-02     
     4   -7485.84386345   3.59e-03   2.34e-02     Switched to DIIS steps.
     5   -7485.84535090   1.49e-03   1.59e-02     
     6   -7485.84551571   1.65e-04   4.47e-03     
     7   -7485.84557710   6.14e-05   2.68e-03     
     8   -7485.84560461   2.75e-05   1.02e-03     
     9   -7485.84562026   1.57e-05   6.39e-04     
    10   -7485.84561894   1.33e-06   1.69e-04     
    11   -7485.84562000   1.06e-06   8.94e-05     
    12   -7485.84561956   4.37e-07   7.63e-05     
    13   -7485.84561970   1.43e-07   2.42e-05     
    14   -7485.84561962   8.17e-08   1.14e-05     
    15   -7485.84561941   2.12e-07   6.76e-06     
    16   -7485.84561932   8.75e-08   2.80e-06     
 ------------------------------------------------------------------------------
         -7485.84561932                           CCSD T converged.

End of double precision
 SCF energy                 = -7485.12061774
 MP2 energy                 = -7485.83665380
 CCSD correlation energy     =    -0.72500159
 CCSD total energy           = -7485.84561932

 CCSD  T1^2 = 0.0254  T2^2 = 0.2951  Leading amplitudes:

 Amplitude    Orbitals with energies
 -0.0370       31 (A') A                 ->    33 (A') A                  
              -0.3828                          0.0951                     
 -0.0370       31 (A') B                 ->    33 (A') B                  
              -0.3828                          0.0951                     
  0.0363       29 (A') A                 ->    32 (A') A                  
              -0.4823                         -0.0445                     
  0.0363       29 (A') B                 ->    32 (A') B                  
              -0.4823                         -0.0445                     

 Amplitude    Orbitals with energies
 -0.1232       31 (A') A     31 (A') B   ->    32 (A') A     32 (A') B    
              -0.3828       -0.3828           -0.0445       -0.0445       
  0.1232       31 (A') A     31 (A') B   ->    32 (A') B     32 (A') A    
              -0.3828       -0.3828           -0.0445       -0.0445       
  0.1232       31 (A') B     31 (A') A   ->    32 (A') A     32 (A') B    
              -0.3828       -0.3828           -0.0445       -0.0445       
 -0.1232       31 (A') B     31 (A') A   ->    32 (A') B     32 (A') A    
              -0.3828       -0.3828           -0.0445       -0.0445       

 Computing CCSD intemediates for later calculations in double precision
 Finished.

Running a double precision version
           CCSD Lambda amplitudes will be solved using DIIS.
           Start     Size      MaxIter   EConv     LConv     
           3         7         100       1.00e-07  1.00e-05  
 ------------------------------------------------------------------------------
            Enorm      Ldiff       Comment
 ------------------------------------------------------------------------------
     1     6.98e-02   5.51e-02     
     2     1.56e-02   3.49e-03     
     3     7.13e-03   3.20e-03     
     4     4.30e-03   1.24e-03     Switched to DIIS steps.
     5     1.83e-03   1.05e-03     
     6     1.09e-03   4.64e-04     
     7     3.82e-04   2.29e-04     
     8     1.78e-04   3.99e-05     
     9     7.79e-05   7.79e-06     
    10     4.41e-05   3.10e-06     
    11     2.25e-05   2.04e-06     
    12     9.25e-06   1.65e-06     
    13     4.02e-06   6.78e-08     
    14     1.87e-06   1.16e-07     
    15     1.11e-06   2.31e-07     
    16     5.86e-07   1.57e-07     
    17     3.16e-07   1.02e-07     
    18     1.64e-07   4.79e-08     
    19     8.55e-08   1.88e-08     
 ------------------------------------------------------------------------------
                                   CCSD Lambda converged.

 Computing density matrices in double precision...
           Orbital response amplitudes will be solved using DIIS.
           Start     Size      MaxIter   EConv     LConv     
           3         7         100       1.00e-06  1.00e-06  
 ------------------------------------------------------------------------------
            Enorm      Ldiff       Comment
 ------------------------------------------------------------------------------
     1     9.39e-02   1.33e-02     
     2     9.56e-02   1.74e-02     
     3     1.59e-01   3.69e-02     
     4     1.35e-02   7.09e-02     Switched to DIIS steps.
     5     5.42e-03   2.50e-03     
     6     1.66e-03   3.40e-04     
     7     6.47e-04   6.75e-05     
     8     3.65e-04   4.79e-05     
     9     5.00e-05   2.09e-05     
    10     4.01e-05   2.98e-06     
    11     6.63e-06   3.04e-06     
    12     2.37e-06   4.49e-07     
    13     1.39e-06   3.66e-07     
    14     3.22e-07   1.67e-07     
 ------------------------------------------------------------------------------
                                   Orbital response converged.

 Computing density matrices... Done.
 CCSD calculation:   CPU 694.75 s  wall 473.65 s

Current path: /canmo/ccsd/grad/
/g1_bb_aa
/g1_bb_bb
/g1_o1o1
/g1_o1o2
/g1_o1v1
/g1_o2v1
/g1_v1v1
/g1p_bb_aa
/g1p_bb_bb
/g1s_bb_aa
/g1s_bb_bb
/g2_o1o1o1o1
/g2_o1o1o1v1
/g2_o1o1v1v1
/g2_o1v1o1v1
/g2_o1v1v1v1
/g2_v1v1v1v1
/w_bb_aa
/w_bb_bb
 Transferring MO TPDM to AO TPDM
 Transferring g2_o1o1o1o1
 Transferring g2_o1o1o1v1
 Transferring g2_o1o1v1v1
 Transferring g2_o1v1o1v1
 Transferring g2_o1v1v1v1
 Transferring g2_v1v1v1v1
 Adding separable TPDM
 Computing TPDM gradient
 --------------------------------------------------------
 2e gradient
  Atom          X               Y               Z
 --------------------------------------------------------
    1        -44.748656       16.313667        0.000000  
    2         -6.026894      -21.433286       -0.000000  
    3         24.892648       -8.833856        0.000000  
    4         25.882903       13.953475       -0.000000  
 --------------------------------------------------------
 --------------------------------------------------------
 Final gradient
  Atom          X               Y               Z
 --------------------------------------------------------
    1        -44.748656       16.313667        0.000000  
    2         -6.026894      -21.433286       -0.000000  
    3         24.892648       -8.833856        0.000000  
    4         25.882903       13.953475       -0.000000  
 --------------------------------------------------------
 Analytic gradient from two-electron contribution:   CPU 1024.68 s  wall 475.19 s

 Total ccman2 time:   CPU 1783.88 s  wall 1004.76 s


 --------------------------------------------------------------
             Orbital Energies (a.u.) and Symmetries
 --------------------------------------------------------------

 Alpha MOs, Restricted
 -- Occupied --                  
******* -180.91 -169.72 -169.72 -104.87  -37.97  -33.16  -33.15
  1 A'    2 A'    3 A'    4 A'    5 A'    6 A'    7 A'    8 A'                 
-24.340 -24.338 -24.332 -15.752 -15.730 -10.595  -8.063  -8.059
  9 A'   10 A'   11 A'   12 A'   13 A'   14 A'   15 A'   16 A'                 
 -7.282  -5.518  -5.503-169.718 -33.149 -24.338 -24.332  -8.059
 17 A'   18 A'   19 A'    1 A"    2 A"    3 A"    4 A"    5 A"                 
 -5.503  -2.442  -2.435  -2.418  -1.465  -1.119  -0.925  -0.807
  6 A"   20 A'   21 A'   22 A'   23 A'   24 A'   25 A'   26 A'                 
 -0.673  -0.658  -0.482  -0.411  -0.383  -2.435  -2.418  -0.634
 27 A'   28 A'   29 A'   30 A'   31 A'    7 A"    8 A"    9 A"                 
 -0.477  -0.409
 10 A"   11 A"                                                                 
 -- Virtual --                   
 -0.044   0.095   0.103   0.132   0.143   0.189   0.196   0.235
 32 A'   33 A'   34 A'   35 A'   36 A'   37 A'   38 A'   39 A'                 
  0.252   0.305   0.319   0.329   0.368   0.492   0.547   0.568
 40 A'   41 A'   42 A'   43 A'   44 A'   45 A'   46 A'   47 A'                 
  0.595   0.651   0.691   0.796   0.876   0.973   1.036   1.067
 48 A'   49 A'   50 A'   51 A'   52 A'   53 A'   54 A'   55 A'                 
  1.153   1.179   1.252   1.271   1.368   1.520   1.562   1.595
 56 A'   57 A'   58 A'   59 A'   60 A'   61 A'   62 A'   63 A'                 
  1.966   2.175   2.486   2.602   2.735   2.866   3.163   3.400
 64 A'   65 A'   66 A'   67 A'   68 A'   69 A'   70 A'   71 A'                 
  4.129   4.429   4.470   4.502   4.548   4.678   4.790   5.158
 72 A'   73 A'   74 A'   75 A'   76 A'   77 A'   78 A'   79 A'                 
  6.526   6.537  10.298  26.700  27.061  28.887  29.514  29.522
 80 A'   81 A'   82 A'   83 A'   84 A'   85 A'   86 A'   87 A'                 
 29.850  29.870  29.943  36.509  37.207 130.568 130.583 154.277
 88 A'   89 A'   90 A'   91 A'   92 A'   93 A'   94 A'   95 A'                 
219.1391912.196   0.074   0.127   0.193   0.260   0.324   0.547
 96 A'   97 A'   12 A"   13 A"   14 A"   15 A"   16 A"   17 A"                 
  0.575   0.611   0.905   0.990   1.128   1.208   1.513   1.909
 18 A"   19 A"   20 A"   21 A"   22 A"   23 A"   24 A"   25 A"                 
  1.990   2.401   2.611   3.070   4.097   4.364   4.452   4.480
 26 A"   27 A"   28 A"   29 A"   30 A"   31 A"   32 A"   33 A"                 
  6.499  26.619  29.493  29.842  29.850 130.552
 34 A"   35 A"   36 A"   37 A"   38 A"   39 A"                                 

 Beta MOs, Restricted
 -- Occupied --                  
******* -180.91 -169.72 -169.72 -104.87  -37.97  -33.16  -33.15
  1 A'    2 A'    3 A'    4 A'    5 A'    6 A'    7 A'    8 A'                 
-24.340 -24.338 -24.332 -15.752 -15.730 -10.595  -8.063  -8.059
  9 A'   10 A'   11 A'   12 A'   13 A'   14 A'   15 A'   16 A'                 
 -7.282  -5.518  -5.503-169.718 -33.149 -24.338 -24.332  -8.059
 17 A'   18 A'   19 A'    1 A"    2 A"    3 A"    4 A"    5 A"                 
 -5.503  -2.442  -2.435  -2.418  -1.465  -1.119  -0.925  -0.807
  6 A"   20 A'   21 A'   22 A'   23 A'   24 A'   25 A'   26 A'                 
 -0.673  -0.658  -0.482  -0.411  -0.383  -2.435  -2.418  -0.634
 27 A'   28 A'   29 A'   30 A'   31 A'    7 A"    8 A"    9 A"                 
 -0.477  -0.409
 10 A"   11 A"                                                                 
 -- Virtual --                   
 -0.044   0.095   0.103   0.132   0.143   0.189   0.196   0.235
 32 A'   33 A'   34 A'   35 A'   36 A'   37 A'   38 A'   39 A'                 
  0.252   0.305   0.319   0.329   0.368   0.492   0.547   0.568
 40 A'   41 A'   42 A'   43 A'   44 A'   45 A'   46 A'   47 A'                 
  0.595   0.651   0.691   0.796   0.876   0.973   1.036   1.067
 48 A'   49 A'   50 A'   51 A'   52 A'   53 A'   54 A'   55 A'                 
  1.153   1.179   1.252   1.271   1.368   1.520   1.562   1.595
 56 A'   57 A'   58 A'   59 A'   60 A'   61 A'   62 A'   63 A'                 
  1.966   2.175   2.486   2.602   2.735   2.866   3.163   3.400
 64 A'   65 A'   66 A'   67 A'   68 A'   69 A'   70 A'   71 A'                 
  4.129   4.429   4.470   4.502   4.548   4.678   4.790   5.158
 72 A'   73 A'   74 A'   75 A'   76 A'   77 A'   78 A'   79 A'                 
  6.526   6.537  10.298  26.700  27.061  28.887  29.514  29.522
 80 A'   81 A'   82 A'   83 A'   84 A'   85 A'   86 A'   87 A'                 
 29.850  29.870  29.943  36.509  37.207 130.568 130.583 154.277
 88 A'   89 A'   90 A'   91 A'   92 A'   93 A'   94 A'   95 A'                 
219.1391912.196   0.074   0.127   0.193   0.260   0.324   0.547
 96 A'   97 A'   12 A"   13 A"   14 A"   15 A"   16 A"   17 A"                 
  0.575   0.611   0.905   0.990   1.128   1.208   1.513   1.909
 18 A"   19 A"   20 A"   21 A"   22 A"   23 A"   24 A"   25 A"                 
  1.990   2.401   2.611   3.070   4.097   4.364   4.452   4.480
 26 A"   27 A"   28 A"   29 A"   30 A"   31 A"   32 A"   33 A"                 
  6.499  26.619  29.493  29.842  29.850 130.552
 34 A"   35 A"   36 A"   37 A"   38 A"   39 A"                                 
 --------------------------------------------------------------

          Ground-State Mulliken Net Atomic Charges

     Atom                 Charge (a.u.)
  ----------------------------------------
      1 I                     0.093367
      2 N                    -0.024293
      3 N                     0.042822
      4 Cl                   -0.111897
  ----------------------------------------
  Sum of atomic charges =    -0.000000

 -----------------------------------------------------------------
                    Cartesian Multipole Moments
 -----------------------------------------------------------------
    Charge (ESU x 10^10)
                -0.0000
    Dipole Moment (Debye)
         X       0.9689      Y      -0.5124      Z       0.0000
       Tot       1.0961
    Quadrupole Moments (Debye-Ang)
        XX     -53.5164     XY      -1.1242     YY     -52.8704
        XZ       0.0000     YZ      -0.0000     ZZ     -52.6176
    Octopole Moments (Debye-Ang^2)
       XXX      54.8717    XXY      -8.7740    XYY      14.8864
       YYY     -11.4674    XXZ      -0.0000    XYZ      -0.0000
       YYZ      -0.0000    XZZ      13.1709    YZZ      -0.2784
       ZZZ      -0.0000
    Hexadecapole Moments (Debye-Ang^3)
      XXXX    -842.8400   XXXY       5.8633   XXYY    -164.2766
      XYYY      11.9812   YYYY    -205.8218   XXXZ       0.0000
      XXYZ       0.0000   XYYZ       0.0000   YYYZ      -0.0000
      XXZZ    -150.9095   XYZZ      -0.3646   YYZZ     -43.9168
      XZZZ       0.0000   YZZZ      -0.0000   ZZZZ     -66.6168
 -----------------------------------------------------------------
 DrvMan completing analytic gradient of the correlated energy
 Correlated dipole moment
            1
    1   0.3812085
    2  -0.2016126
    3   0.0000000
 Energy read as -7485.845619323
 Full Analytical Gradient: (in a.u., or Hartree/Bohr)
             1             2             3             4
    1    0.00059007   -0.00008514   -0.00024034   -0.00026459
    2   -0.00061748    0.00128780   -0.00081414    0.00014382
    3   -0.00000000    0.00000000   -0.00000000    0.00000000
 Gradient time:  CPU 0.27 s  wall 1.70 s
 Geometry Optimization Parameters
   NAtoms,    NIC,     NZ,  NCons,   NDum,   NFix, NCnnct, MaxDiis
        4      14       4       0       0       0       0       0

 Cartesian Hessian Update
 Hessian Updated using BFGS Update


** GEOMETRY OPTIMIZATION IN DELOCALIZED INTERNAL COORDINATES **
   Searching for a Minimum

   Optimization Cycle:   6

                       Coordinates (Angstroms)
     ATOM                X               Y               Z
      1  I         1.0573281675   -0.1642698242    0.0000000000
      2  N        -0.5819536600    1.3737117981    0.0000000000
      3  N        -1.7406060362    1.1509684851    0.0000000000
      4  Cl       -2.4473713867   -0.5888696655    0.0000000000
   Point Group: cs    Number of degrees of freedom:     5


   Energy is  -7485.845619323

 Hessian Updated using BFGS Update

  5 Hessian modes will be used to form the next step
  Hessian Eigenvalues:
     0.023203    0.054402    0.224531    0.348906    1.510049

 Minimum Search - Taking Simple RFO Step
 Searching for Lamda that Minimizes Along All modes
 Value Taken    Lamda =  -0.00002123
 Step Taken.  Stepsize is  0.018497

                             Maximum     Tolerance    Cnvgd?
         Gradient           0.000952      0.000300      NO
         Displacement       0.014077      0.001200      NO
         Energy change     -0.000034      0.000001      NO


 New Cartesian Coordinates Obtained by Inverse Iteration

 Displacement from previous Coordinates is:  0.014120
 ----------------------------------------------------------------
             Standard Nuclear Orientation (Angstroms)
    I     Atom           X                Y                Z
 ----------------------------------------------------------------
    1      I       1.0522156722    -0.1618232092     0.0000000000
    2      N      -0.5801850312     1.3702568287     0.0000000000
    3      N      -1.7395379786     1.1524242395     0.0000000000
    4      Cl     -2.4450955776    -0.5893170656     0.0000000000
 ----------------------------------------------------------------
 Molecular Point Group                 Cs    NOp =  2
 Largest Abelian Subgroup              Cs    NOp =  2
 Nuclear Repulsion Energy =   365.4114915594 hartrees
 There are       42 alpha and       42 beta electrons
 Applying Cartesian multipole field
    Component          Value
    ---------          -----
     (2,0,0)        1.00000E-11
     (0,2,0)        2.00000E-11
     (0,0,2)       -3.00000E-11
 Nucleus-field energy     =     0.0000000087 hartrees
 Requested basis set is 6-311++G(d,p)
 There are 49 shells and 136 basis functions
 A cutoff of  1.0D-14 yielded   1050 shell pairs
 There are      8689 function pairs (      9790 Cartesian)
 Smallest overlap matrix eigenvalue = 1.54E-04
 Guess MOs from SCF MO coefficient file

 -----------------------------------------------------------------------
  General SCF calculation program by
  Eric Jon Sundstrom, Paul Horn, Yuezhi Mao, Dmitri Zuev, Alec White,
  David Stuck, Shaama M.S., Shane Yost, Joonho Lee, David Small,
  Daniel Levine, Susi Lehtola, Hugh Burton, Evgeny Epifanovsky
 -----------------------------------------------------------------------
 Hartree-Fock
 using 4 threads for integral computing
 -------------------------------------------------------
 OpenMP Integral computing Module                
 Release: version 2.0, May 2017, Q-Chem Inc. Pleasanton 
 -------------------------------------------------------
 A restricted SCF calculation will be
 performed using DIIS
 SCF converges when DIIS error is below 1.0e-08
 ---------------------------------------
  Cycle       Energy         DIIS error
 ---------------------------------------
    1   -7485.1209265266      8.87e-05  
    2   -7485.1209507666      3.35e-05  
    3   -7485.1209540969      2.26e-05  
    4   -7485.1209556851      6.46e-06  
    5   -7485.1209560807      3.61e-06  
    6   -7485.1209561930      1.67e-06  
    7   -7485.1209562290      5.09e-07  
    8   -7485.1209562318      2.31e-07  
    9   -7485.1209562322      8.83e-08  
   10   -7485.1209562324      3.95e-08  
   11   -7485.1209562324      1.21e-08  
   12   -7485.1209562324      3.89e-09  Convergence criterion met
 ---------------------------------------
 SCF time:   CPU 11.43s  wall 7.00s 
 SCF   energy in the final basis set =    -7485.1209562324
 Total energy in the final basis set =    -7485.1209562324


 ------------------------------------------------------------------------------

   CCMAN2: suite of methods based on coupled cluster
           and equation of motion theories.

   Components:
   * libvmm-1.3-trunk
     by Evgeny Epifanovsky, Ilya Kaliman.
   * libtensor-2.5-trunk
     by Evgeny Epifanovsky, Michael Wormit, Dmitry Zuev, Sam Manzer, 
        Ilya Kaliman.
   * libcc-2.5-trunk
     by Evgeny Epifanovsky, Arik Landau, Tomasz Kus, Kirill Khistyaev, 
        Dmitry Zuev, Prashant Manohar, Xintian Feng, Anna Krylov, 
        Matthew Goldey, Alec White, Thomas Jagau, Kaushik Nanda, 
        Anastasia Gunina, Alexander Kunitsa, Joonho Lee.

   CCMAN original authors:
   Anna I. Krylov, C. David Sherrill, Steven R. Gwaltney,
   Edward F. C. Byrd (2000)
   Sergey V. Levchenko, Lyudmila V. Slipchenko, Tao Wang,
   Ana-Maria C. Cristian (2003)
   Piotr A. Pieniazek, C. Melania Oana, Evgeny Epifanovsky (2007)
   Prashant Manohar (2009)

 ------------------------------------------------------------------------------


 Allocating and initializing 3808MB of RAM...
 Calculation will run on 4 cores.


 Alpha MOs, Restricted
 -- Occupied --                  
******* -180.91 -169.72 -169.72 -169.72 -104.87  -37.97  -33.16
  1 A'    2 A'    3 A'    1 A"    4 A'    5 A'    6 A'    7 A'                 
-33.150 -33.150 -24.341 -24.339 -24.339 -24.333 -24.333 -15.752
  2 A"    8 A'    9 A'    3 A"   10 A'    4 A"   11 A'   12 A'                 
-15.729 -10.594  -8.062  -8.058  -8.058  -7.283  -5.519  -5.504
 13 A'   14 A'   15 A'    5 A"   16 A'   17 A'   18 A'    6 A"                 
 -5.503  -2.442  -2.436  -2.436  -2.418  -2.418  -1.465  -1.118
 19 A'   20 A'    7 A"   21 A'    8 A"   22 A'   23 A'   24 A'                 
 -0.927  -0.806  -0.672  -0.659  -0.634  -0.482  -0.476  -0.411
 25 A'   26 A'   27 A'   28 A'    9 A"   29 A'   10 A"   30 A'                 
 -0.410  -0.383
 11 A"   31 A'                                                                 
 -- Virtual --                   
 -0.043   0.074   0.095   0.104   0.127   0.132   0.143   0.189
 32 A'   12 A"   33 A'   34 A'   13 A"   35 A'   36 A'   37 A'                 
  0.193   0.196   0.235   0.252   0.260   0.304   0.319   0.324
 14 A"   38 A'   39 A'   40 A'   15 A"   41 A'   42 A'   16 A"                 
  0.329   0.367   0.492   0.547   0.547   0.568   0.575   0.595
 43 A'   44 A'   45 A'   17 A"   46 A'   47 A'   18 A"   48 A'                 
  0.612   0.652   0.692   0.798   0.877   0.906   0.973   0.990
 19 A"   49 A'   50 A'   51 A'   52 A'   20 A"   53 A'   21 A"                 
  1.036   1.067   1.129   1.154   1.179   1.208   1.252   1.271
 54 A'   55 A'   22 A"   56 A'   57 A'   23 A"   58 A'   59 A'                 
  1.369   1.513   1.521   1.563   1.595   1.909   1.966   1.991
 60 A'   24 A"   61 A'   62 A'   63 A'   25 A"   64 A'   26 A"                 
  2.176   2.402   2.487   2.604   2.612   2.735   2.867   3.071
 65 A'   27 A"   66 A'   67 A'   28 A"   68 A'   69 A'   29 A"                 
  3.162   3.401   4.097   4.129   4.364   4.429   4.451   4.470
 70 A'   71 A'   30 A"   72 A'   31 A"   73 A'   32 A"   74 A'                 
  4.480   4.502   4.548   4.681   4.791   5.157   6.499   6.526
 33 A"   75 A'   76 A'   77 A'   78 A'   79 A'   34 A"   80 A'                 
  6.536  10.299  26.620  26.701  27.061  28.888  29.493  29.514
 81 A'   82 A'   35 A"   83 A'   84 A'   85 A'   36 A"   86 A'                 
 29.522  29.841  29.849  29.849  29.870  29.944  36.510  37.209
 87 A'   37 A"   38 A"   88 A'   89 A'   90 A'   91 A'   92 A'                 
130.551 130.567 130.583 154.278 219.1401912.197
 39 A"   93 A'   94 A'   95 A'   96 A'   97 A'                                 

 Beta MOs, Restricted
 -- Occupied --                  
******* -180.91 -169.72 -169.72 -169.72 -104.87  -37.97  -33.16
  1 A'    2 A'    3 A'    1 A"    4 A'    5 A'    6 A'    7 A'                 
-33.150 -33.150 -24.341 -24.339 -24.339 -24.333 -24.333 -15.752
  2 A"    8 A'    9 A'    3 A"   10 A'    4 A"   11 A'   12 A'                 
-15.729 -10.594  -8.062  -8.058  -8.058  -7.283  -5.519  -5.504
 13 A'   14 A'   15 A'    5 A"   16 A'   17 A'   18 A'    6 A"                 
 -5.503  -2.442  -2.436  -2.436  -2.418  -2.418  -1.465  -1.118
 19 A'   20 A'    7 A"   21 A'    8 A"   22 A'   23 A'   24 A'                 
 -0.927  -0.806  -0.672  -0.659  -0.634  -0.482  -0.476  -0.411
 25 A'   26 A'   27 A'   28 A'    9 A"   29 A'   10 A"   30 A'                 
 -0.410  -0.383
 11 A"   31 A'                                                                 
 -- Virtual --                   
 -0.043   0.074   0.095   0.104   0.127   0.132   0.143   0.189
 32 A'   12 A"   33 A'   34 A'   13 A"   35 A'   36 A'   37 A'                 
  0.193   0.196   0.235   0.252   0.260   0.304   0.319   0.324
 14 A"   38 A'   39 A'   40 A'   15 A"   41 A'   42 A'   16 A"                 
  0.329   0.367   0.492   0.547   0.547   0.568   0.575   0.595
 43 A'   44 A'   45 A'   17 A"   46 A'   47 A'   18 A"   48 A'                 
  0.612   0.652   0.692   0.798   0.877   0.906   0.973   0.990
 19 A"   49 A'   50 A'   51 A'   52 A'   20 A"   53 A'   21 A"                 
  1.036   1.067   1.129   1.154   1.179   1.208   1.252   1.271
 54 A'   55 A'   22 A"   56 A'   57 A'   23 A"   58 A'   59 A'                 
  1.369   1.513   1.521   1.563   1.595   1.909   1.966   1.991
 60 A'   24 A"   61 A'   62 A'   63 A'   25 A"   64 A'   26 A"                 
  2.176   2.402   2.487   2.604   2.612   2.735   2.867   3.071
 65 A'   27 A"   66 A'   67 A'   28 A"   68 A'   69 A'   29 A"                 
  3.162   3.401   4.097   4.129   4.364   4.429   4.451   4.470
 70 A'   71 A'   30 A"   72 A'   31 A"   73 A'   32 A"   74 A'                 
  4.480   4.502   4.548   4.681   4.791   5.157   6.499   6.526
 33 A"   75 A'   76 A'   77 A'   78 A'   79 A'   34 A"   80 A'                 
  6.536  10.299  26.620  26.701  27.061  28.888  29.493  29.514
 81 A'   82 A'   35 A"   83 A'   84 A'   85 A'   36 A"   86 A'                 
 29.522  29.841  29.849  29.849  29.870  29.944  36.510  37.209
 87 A'   37 A"   38 A"   88 A'   89 A'   90 A'   91 A'   92 A'                 
130.551 130.567 130.583 154.278 219.1401912.197
 39 A"   93 A'   94 A'   95 A'   96 A'   97 A'                                 

 Occupation and symmetry of molecular orbitals

 Point group: Cs (2 irreducible representations).

                           A'   A"    All 
 ------------------------------------------
 All molecular orbitals:
  - Alpha                  97   39    136 
  - Beta                   97   39    136 
 ------------------------------------------
 Alpha orbitals:
  - Frozen occupied        19   6     25  
  - Active occupied        12   5     17  
  - Active virtual         66   28    94  
  - Frozen virtual         0    0     0   
 ------------------------------------------
 Beta orbitals:
  - Frozen occupied        19   6     25  
  - Active occupied        12   5     17  
  - Active virtual         66   28    94  
  - Frozen virtual         0    0     0   
 ------------------------------------------

 Import integrals:   CPU 0.00 s  wall 0.00 s

 Import integrals:   CPU 59.73 s  wall 40.40 s

 MP2 amplitudes:   CPU 0.22 s  wall 0.34 s

Running a double precision version
           CCSD T amplitudes will be solved using DIIS.

           Start     Size      MaxIter   EConv     TConv     
           3         7         100       1.00e-07  1.00e-05  
 ------------------------------------------------------------------------------
           Energy (a.u.)   Ediff      Tdiff       Comment
 ------------------------------------------------------------------------------
         -7485.83657324                           
     1   -7485.81349403   2.31e-02   8.05e-01     
     2   -7485.84389532   3.04e-02   1.14e-01     
     3   -7485.84031225   3.58e-03   5.79e-02     
     4   -7485.84387906   3.57e-03   2.32e-02     Switched to DIIS steps.
     5   -7485.84536197   1.48e-03   1.59e-02     
     6   -7485.84552690   1.65e-04   4.45e-03     
     7   -7485.84558890   6.20e-05   2.69e-03     
     8   -7485.84561610   2.72e-05   1.01e-03     
     9   -7485.84563124   1.51e-05   6.31e-04     
    10   -7485.84562993   1.30e-06   1.66e-04     
    11   -7485.84563092   9.88e-07   8.68e-05     
    12   -7485.84563050   4.22e-07   7.37e-05     
    13   -7485.84563064   1.40e-07   2.34e-05     
    14   -7485.84563056   8.06e-08   1.09e-05     
    15   -7485.84563036   2.00e-07   6.35e-06     
    16   -7485.84563027   8.56e-08   2.60e-06     
 ------------------------------------------------------------------------------
         -7485.84563027                           CCSD T converged.

End of double precision
 SCF energy                 = -7485.12095623
 MP2 energy                 = -7485.83657324
 CCSD correlation energy     =    -0.72467404
 CCSD total energy           = -7485.84563027

 CCSD  T1^2 = 0.0255  T2^2 = 0.2944  Leading amplitudes:

 Amplitude    Orbitals with energies
 -0.0370       31 (A') A                 ->    33 (A') A                  
              -0.3831                          0.0953                     
 -0.0370       31 (A') B                 ->    33 (A') B                  
              -0.3831                          0.0953                     
 -0.0361       29 (A') A                 ->    32 (A') A                  
              -0.4816                         -0.0433                     
 -0.0361       29 (A') B                 ->    32 (A') B                  
              -0.4816                         -0.0433                     

 Amplitude    Orbitals with energies
 -0.1208       31 (A') A     31 (A') B   ->    32 (A') A     32 (A') B    
              -0.3831       -0.3831           -0.0433       -0.0433       
  0.1208       31 (A') A     31 (A') B   ->    32 (A') B     32 (A') A    
              -0.3831       -0.3831           -0.0433       -0.0433       
  0.1208       31 (A') B     31 (A') A   ->    32 (A') A     32 (A') B    
              -0.3831       -0.3831           -0.0433       -0.0433       
 -0.1208       31 (A') B     31 (A') A   ->    32 (A') B     32 (A') A    
              -0.3831       -0.3831           -0.0433       -0.0433       

 Computing CCSD intemediates for later calculations in double precision
 Finished.

Running a double precision version
           CCSD Lambda amplitudes will be solved using DIIS.
           Start     Size      MaxIter   EConv     LConv     
           3         7         100       1.00e-07  1.00e-05  
 ------------------------------------------------------------------------------
            Enorm      Ldiff       Comment
 ------------------------------------------------------------------------------
     1     6.92e-02   5.47e-02     
     2     1.56e-02   3.54e-03     
     3     7.09e-03   3.16e-03     
     4     4.29e-03   1.25e-03     Switched to DIIS steps.
     5     1.82e-03   1.04e-03     
     6     1.08e-03   4.63e-04     
     7     3.77e-04   2.28e-04     
     8     1.75e-04   3.93e-05     
     9     7.63e-05   7.67e-06     
    10     4.32e-05   3.03e-06     
    11     2.21e-05   1.98e-06     
    12     9.08e-06   1.61e-06     
    13     3.93e-06   5.66e-08     
    14     1.81e-06   1.09e-07     
    15     1.08e-06   2.29e-07     
    16     5.63e-07   1.56e-07     
    17     3.02e-07   1.02e-07     
    18     1.53e-07   4.82e-08     
    19     7.82e-08   1.95e-08     
 ------------------------------------------------------------------------------
                                   CCSD Lambda converged.

 Computing density matrices in double precision...
           Orbital response amplitudes will be solved using DIIS.
           Start     Size      MaxIter   EConv     LConv     
           3         7         100       1.00e-06  1.00e-06  
 ------------------------------------------------------------------------------
            Enorm      Ldiff       Comment
 ------------------------------------------------------------------------------
     1     9.38e-02   1.34e-02     
     2     9.43e-02   1.66e-02     
     3     1.55e-01   3.53e-02     
     4     1.33e-02   6.84e-02     Switched to DIIS steps.
     5     5.36e-03   2.39e-03     
     6     1.62e-03   3.35e-04     
     7     6.34e-04   6.96e-05     
     8     3.68e-04   4.46e-05     
     9     4.95e-05   2.27e-05     
    10     3.92e-05   3.03e-06     
    11     6.61e-06   2.99e-06     
    12     2.46e-06   4.45e-07     
    13     1.46e-06   3.80e-07     
    14     3.42e-07   1.82e-07     
 ------------------------------------------------------------------------------
                                   Orbital response converged.

 Computing density matrices... Done.
 CCSD calculation:   CPU 695.30 s  wall 506.10 s

Current path: /canmo/ccsd/grad/
/g1_bb_aa
/g1_bb_bb
/g1_o1o1
/g1_o1o2
/g1_o1v1
/g1_o2v1
/g1_v1v1
/g1p_bb_aa
/g1p_bb_bb
/g1s_bb_aa
/g1s_bb_bb
/g2_o1o1o1o1
/g2_o1o1o1v1
/g2_o1o1v1v1
/g2_o1v1o1v1
/g2_o1v1v1v1
/g2_v1v1v1v1
/w_bb_aa
/w_bb_bb
 Transferring MO TPDM to AO TPDM
 Transferring g2_o1o1o1o1
 Transferring g2_o1o1o1v1
 Transferring g2_o1o1v1v1
 Transferring g2_o1v1o1v1
 Transferring g2_o1v1v1v1
 Transferring g2_v1v1v1v1
 Adding separable TPDM
 Computing TPDM gradient
 --------------------------------------------------------
 2e gradient
  Atom          X               Y               Z
 --------------------------------------------------------
    1        -44.954638       16.402387        0.000000  
    2         -5.952566      -21.428434        0.000000  
    3         24.963337       -8.946407       -0.000000  
    4         25.943867       13.972454        0.000000  
 --------------------------------------------------------
 --------------------------------------------------------
 Final gradient
  Atom          X               Y               Z
 --------------------------------------------------------
    1        -44.954638       16.402387        0.000000  
    2         -5.952566      -21.428434        0.000000  
    3         24.963337       -8.946407       -0.000000  
    4         25.943867       13.972454        0.000000  
 --------------------------------------------------------
 Analytic gradient from two-electron contribution:   CPU 1023.66 s  wall 466.29 s

 Total ccman2 time:   CPU 1783.68 s  wall 1023.02 s


 --------------------------------------------------------------
             Orbital Energies (a.u.) and Symmetries
 --------------------------------------------------------------

 Alpha MOs, Restricted
 -- Occupied --                  
******* -180.91 -169.72 -169.72 -104.87  -37.97  -33.16  -33.15
  1 A'    2 A'    3 A'    4 A'    5 A'    6 A'    7 A'    8 A'                 
-24.341 -24.339 -24.333 -15.752 -15.729 -10.594  -8.062  -8.058
  9 A'   10 A'   11 A'   12 A'   13 A'   14 A'   15 A'   16 A'                 
 -7.283  -5.519  -5.503-169.719 -33.150 -24.339 -24.333  -8.058
 17 A'   18 A'   19 A'    1 A"    2 A"    3 A"    4 A"    5 A"                 
 -5.504  -2.442  -2.436  -2.418  -1.465  -1.118  -0.927  -0.806
  6 A"   20 A'   21 A'   22 A'   23 A'   24 A'   25 A'   26 A'                 
 -0.672  -0.659  -0.482  -0.411  -0.383  -2.436  -2.418  -0.634
 27 A'   28 A'   29 A'   30 A'   31 A'    7 A"    8 A"    9 A"                 
 -0.476  -0.410
 10 A"   11 A"                                                                 
 -- Virtual --                   
 -0.043   0.095   0.104   0.132   0.143   0.189   0.196   0.235
 32 A'   33 A'   34 A'   35 A'   36 A'   37 A'   38 A'   39 A'                 
  0.252   0.304   0.319   0.329   0.367   0.492   0.547   0.568
 40 A'   41 A'   42 A'   43 A'   44 A'   45 A'   46 A'   47 A'                 
  0.595   0.652   0.692   0.798   0.877   0.973   1.036   1.067
 48 A'   49 A'   50 A'   51 A'   52 A'   53 A'   54 A'   55 A'                 
  1.154   1.179   1.252   1.271   1.369   1.521   1.563   1.595
 56 A'   57 A'   58 A'   59 A'   60 A'   61 A'   62 A'   63 A'                 
  1.966   2.176   2.487   2.604   2.735   2.867   3.162   3.401
 64 A'   65 A'   66 A'   67 A'   68 A'   69 A'   70 A'   71 A'                 
  4.129   4.429   4.470   4.502   4.548   4.681   4.791   5.157
 72 A'   73 A'   74 A'   75 A'   76 A'   77 A'   78 A'   79 A'                 
  6.526   6.536  10.299  26.701  27.061  28.888  29.514  29.522
 80 A'   81 A'   82 A'   83 A'   84 A'   85 A'   86 A'   87 A'                 
 29.849  29.870  29.944  36.510  37.209 130.567 130.583 154.278
 88 A'   89 A'   90 A'   91 A'   92 A'   93 A'   94 A'   95 A'                 
219.1401912.197   0.074   0.127   0.193   0.260   0.324   0.547
 96 A'   97 A'   12 A"   13 A"   14 A"   15 A"   16 A"   17 A"                 
  0.575   0.612   0.906   0.990   1.129   1.208   1.513   1.909
 18 A"   19 A"   20 A"   21 A"   22 A"   23 A"   24 A"   25 A"                 
  1.991   2.402   2.612   3.071   4.097   4.364   4.451   4.480
 26 A"   27 A"   28 A"   29 A"   30 A"   31 A"   32 A"   33 A"                 
  6.499  26.620  29.493  29.841  29.849 130.551
 34 A"   35 A"   36 A"   37 A"   38 A"   39 A"                                 

 Beta MOs, Restricted
 -- Occupied --                  
******* -180.91 -169.72 -169.72 -104.87  -37.97  -33.16  -33.15
  1 A'    2 A'    3 A'    4 A'    5 A'    6 A'    7 A'    8 A'                 
-24.341 -24.339 -24.333 -15.752 -15.729 -10.594  -8.062  -8.058
  9 A'   10 A'   11 A'   12 A'   13 A'   14 A'   15 A'   16 A'                 
 -7.283  -5.519  -5.503-169.719 -33.150 -24.339 -24.333  -8.058
 17 A'   18 A'   19 A'    1 A"    2 A"    3 A"    4 A"    5 A"                 
 -5.504  -2.442  -2.436  -2.418  -1.465  -1.118  -0.927  -0.806
  6 A"   20 A'   21 A'   22 A'   23 A'   24 A'   25 A'   26 A'                 
 -0.672  -0.659  -0.482  -0.411  -0.383  -2.436  -2.418  -0.634
 27 A'   28 A'   29 A'   30 A'   31 A'    7 A"    8 A"    9 A"                 
 -0.476  -0.410
 10 A"   11 A"                                                                 
 -- Virtual --                   
 -0.043   0.095   0.104   0.132   0.143   0.189   0.196   0.235
 32 A'   33 A'   34 A'   35 A'   36 A'   37 A'   38 A'   39 A'                 
  0.252   0.304   0.319   0.329   0.367   0.492   0.547   0.568
 40 A'   41 A'   42 A'   43 A'   44 A'   45 A'   46 A'   47 A'                 
  0.595   0.652   0.692   0.798   0.877   0.973   1.036   1.067
 48 A'   49 A'   50 A'   51 A'   52 A'   53 A'   54 A'   55 A'                 
  1.154   1.179   1.252   1.271   1.369   1.521   1.563   1.595
 56 A'   57 A'   58 A'   59 A'   60 A'   61 A'   62 A'   63 A'                 
  1.966   2.176   2.487   2.604   2.735   2.867   3.162   3.401
 64 A'   65 A'   66 A'   67 A'   68 A'   69 A'   70 A'   71 A'                 
  4.129   4.429   4.470   4.502   4.548   4.681   4.791   5.157
 72 A'   73 A'   74 A'   75 A'   76 A'   77 A'   78 A'   79 A'                 
  6.526   6.536  10.299  26.701  27.061  28.888  29.514  29.522
 80 A'   81 A'   82 A'   83 A'   84 A'   85 A'   86 A'   87 A'                 
 29.849  29.870  29.944  36.510  37.209 130.567 130.583 154.278
 88 A'   89 A'   90 A'   91 A'   92 A'   93 A'   94 A'   95 A'                 
219.1401912.197   0.074   0.127   0.193   0.260   0.324   0.547
 96 A'   97 A'   12 A"   13 A"   14 A"   15 A"   16 A"   17 A"                 
  0.575   0.612   0.906   0.990   1.129   1.208   1.513   1.909
 18 A"   19 A"   20 A"   21 A"   22 A"   23 A"   24 A"   25 A"                 
  1.991   2.402   2.612   3.071   4.097   4.364   4.451   4.480
 26 A"   27 A"   28 A"   29 A"   30 A"   31 A"   32 A"   33 A"                 
  6.499  26.620  29.493  29.841  29.849 130.551
 34 A"   35 A"   36 A"   37 A"   38 A"   39 A"                                 
 --------------------------------------------------------------

          Ground-State Mulliken Net Atomic Charges

     Atom                 Charge (a.u.)
  ----------------------------------------
      1 I                     0.098514
      2 N                    -0.026661
      3 N                     0.043102
      4 Cl                   -0.114956
  ----------------------------------------
  Sum of atomic charges =     0.000000

 -----------------------------------------------------------------
                    Cartesian Multipole Moments
 -----------------------------------------------------------------
    Charge (ESU x 10^10)
                 0.0000
    Dipole Moment (Debye)
         X       1.0285      Y      -0.5149      Z       0.0000
       Tot       1.1502
    Quadrupole Moments (Debye-Ang)
        XX     -53.5915     XY      -1.1476     YY     -52.8902
        XZ       0.0000     YZ      -0.0000     ZZ     -52.6018
    Octopole Moments (Debye-Ang^2)
       XXX      55.5717    XXY      -8.7421    XYY      15.0711
       YYY     -11.6501    XXZ       0.0000    XYZ       0.0000
       YYZ       0.0000    XZZ      13.3238    YZZ      -0.3283
       ZZZ      -0.0000
    Hexadecapole Moments (Debye-Ang^3)
      XXXX    -840.8462   XXXY       5.2856   XXYY    -163.9250
      XYYY      11.6149   YYYY    -205.6052   XXXZ       0.0000
      XXYZ      -0.0000   XYYZ      -0.0000   YYYZ       0.0000
      XXZZ    -150.4474   XYZZ      -0.4969   YYZZ     -43.8581
      XZZZ       0.0000   YZZZ       0.0000   ZZZZ     -66.5561
 -----------------------------------------------------------------
 DrvMan completing analytic gradient of the correlated energy
 Correlated dipole moment
            1
    1   0.4046309
    2  -0.2025815
    3   0.0000000
 Energy read as -7485.845630275
 Full Analytical Gradient: (in a.u., or Hartree/Bohr)
             1             2             3             4
    1    0.00000333   -0.00083562    0.00076950    0.00006280
    2   -0.00003501   -0.00009200   -0.00000598    0.00013299
    3    0.00000000   -0.00000000    0.00000000    0.00000000
 Gradient time:  CPU 0.25 s  wall 1.93 s
 Geometry Optimization Parameters
   NAtoms,    NIC,     NZ,  NCons,   NDum,   NFix, NCnnct, MaxDiis
        4      14       4       0       0       0       0       0

 Cartesian Hessian Update
 Hessian Updated using BFGS Update


** GEOMETRY OPTIMIZATION IN DELOCALIZED INTERNAL COORDINATES **
   Searching for a Minimum

   Optimization Cycle:   7

                       Coordinates (Angstroms)
     ATOM                X               Y               Z
      1  I         1.0522156722   -0.1618232092    0.0000000000
      2  N        -0.5801850312    1.3702568287    0.0000000000
      3  N        -1.7395379786    1.1524242395    0.0000000000
      4  Cl       -2.4450955776   -0.5893170656    0.0000000000
   Point Group: cs    Number of degrees of freedom:     5


   Energy is  -7485.845630275

 Hessian Updated using BFGS Update

  5 Hessian modes will be used to form the next step
  Hessian Eigenvalues:
     0.023274    0.049881    0.224376    0.345433    1.607370

 Minimum Search - Taking Simple RFO Step
 Searching for Lamda that Minimizes Along All modes
 Value Taken    Lamda =   0.00000000
 Step Taken.  Stepsize is  0.002134

                             Maximum     Tolerance    Cnvgd?
         Gradient           0.000609      0.000300      NO
         Displacement       0.002019      0.001200      NO
         Energy change     -0.000011      0.000001      NO


 New Cartesian Coordinates Obtained by Inverse Iteration

 Displacement from previous Coordinates is:  0.001512
 ----------------------------------------------------------------
             Standard Nuclear Orientation (Angstroms)
    I     Atom           X                Y                Z
 ----------------------------------------------------------------
    1      I       1.0521253583    -0.1616016156     0.0000000000
    2      N      -0.5798255885     1.3701119048     0.0000000000
    3      N      -1.7394833654     1.1527872946     0.0000000000
    4      Cl     -2.4454193197    -0.5897567904     0.0000000000
 ----------------------------------------------------------------
 Molecular Point Group                 Cs    NOp =  2
 Largest Abelian Subgroup              Cs    NOp =  2
 Nuclear Repulsion Energy =   365.3981287278 hartrees
 There are       42 alpha and       42 beta electrons
 Applying Cartesian multipole field
    Component          Value
    ---------          -----
     (2,0,0)        1.00000E-11
     (0,2,0)        2.00000E-11
     (0,0,2)       -3.00000E-11
 Nucleus-field energy     =     0.0000000087 hartrees
 Requested basis set is 6-311++G(d,p)
 There are 49 shells and 136 basis functions
 A cutoff of  1.0D-14 yielded   1050 shell pairs
 There are      8689 function pairs (      9790 Cartesian)
 Smallest overlap matrix eigenvalue = 1.54E-04
 Guess MOs from SCF MO coefficient file

 -----------------------------------------------------------------------
  General SCF calculation program by
  Eric Jon Sundstrom, Paul Horn, Yuezhi Mao, Dmitri Zuev, Alec White,
  David Stuck, Shaama M.S., Shane Yost, Joonho Lee, David Small,
  Daniel Levine, Susi Lehtola, Hugh Burton, Evgeny Epifanovsky
 -----------------------------------------------------------------------
 Hartree-Fock
 using 4 threads for integral computing
 -------------------------------------------------------
 OpenMP Integral computing Module                
 Release: version 2.0, May 2017, Q-Chem Inc. Pleasanton 
 -------------------------------------------------------
 A restricted SCF calculation will be
 performed using DIIS
 SCF converges when DIIS error is below 1.0e-08
 ---------------------------------------
  Cycle       Energy         DIIS error
 ---------------------------------------
    1   -7485.1209308586      1.24e-05  
    2   -7485.1209313195      4.39e-06  
    3   -7485.1209313835      2.96e-06  
    4   -7485.1209314124      9.69e-07  
    5   -7485.1209314215      5.51e-07  
    6   -7485.1209314246      2.44e-07  
    7   -7485.1209314254      7.42e-08  
    8   -7485.1209314254      3.59e-08  
    9   -7485.1209314254      1.05e-08  
   10   -7485.1209314255      4.33e-09  Convergence criterion met
 ---------------------------------------
 SCF time:   CPU 9.53s  wall 6.00s 
 SCF   energy in the final basis set =    -7485.1209314255
 Total energy in the final basis set =    -7485.1209314255


 ------------------------------------------------------------------------------

   CCMAN2: suite of methods based on coupled cluster
           and equation of motion theories.

   Components:
   * libvmm-1.3-trunk
     by Evgeny Epifanovsky, Ilya Kaliman.
   * libtensor-2.5-trunk
     by Evgeny Epifanovsky, Michael Wormit, Dmitry Zuev, Sam Manzer, 
        Ilya Kaliman.
   * libcc-2.5-trunk
     by Evgeny Epifanovsky, Arik Landau, Tomasz Kus, Kirill Khistyaev, 
        Dmitry Zuev, Prashant Manohar, Xintian Feng, Anna Krylov, 
        Matthew Goldey, Alec White, Thomas Jagau, Kaushik Nanda, 
        Anastasia Gunina, Alexander Kunitsa, Joonho Lee.

   CCMAN original authors:
   Anna I. Krylov, C. David Sherrill, Steven R. Gwaltney,
   Edward F. C. Byrd (2000)
   Sergey V. Levchenko, Lyudmila V. Slipchenko, Tao Wang,
   Ana-Maria C. Cristian (2003)
   Piotr A. Pieniazek, C. Melania Oana, Evgeny Epifanovsky (2007)
   Prashant Manohar (2009)

 ------------------------------------------------------------------------------


 Allocating and initializing 3808MB of RAM...
 Calculation will run on 4 cores.


 Alpha MOs, Restricted
 -- Occupied --                  
******* -180.91 -169.72 -169.72 -169.72 -104.87  -37.97  -33.16
  1 A'    2 A'    3 A'    1 A"    4 A'    5 A'    6 A'    7 A'                 
-33.150 -33.150 -24.341 -24.339 -24.339 -24.333 -24.333 -15.752
  2 A"    8 A'    9 A'    3 A"   10 A'    4 A"   11 A'   12 A'                 
-15.729 -10.593  -8.061  -8.058  -8.058  -7.283  -5.519  -5.504
 13 A'   14 A'   15 A'    5 A"   16 A'   17 A'   18 A'    6 A"                 
 -5.503  -2.443  -2.436  -2.436  -2.418  -2.418  -1.464  -1.118
 19 A'   20 A'    7 A"   21 A'    8 A"   22 A'   23 A'   24 A'                 
 -0.928  -0.806  -0.672  -0.658  -0.634  -0.481  -0.476  -0.412
 25 A'   26 A'   27 A'   28 A'    9 A"   29 A'   10 A"   30 A'                 
 -0.410  -0.383
 11 A"   31 A'                                                                 
 -- Virtual --                   
 -0.043   0.074   0.095   0.104   0.128   0.132   0.143   0.189
 32 A'   12 A"   33 A'   34 A'   13 A"   35 A'   36 A'   37 A'                 
  0.193   0.196   0.235   0.252   0.260   0.304   0.319   0.324
 14 A"   38 A'   39 A'   40 A'   15 A"   41 A'   42 A'   16 A"                 
  0.329   0.367   0.492   0.547   0.547   0.569   0.575   0.595
 43 A'   44 A'   45 A'   17 A"   46 A'   47 A'   18 A"   48 A'                 
  0.612   0.652   0.692   0.799   0.877   0.906   0.973   0.990
 19 A"   49 A'   50 A'   51 A'   52 A'   20 A"   53 A'   21 A"                 
  1.036   1.067   1.129   1.154   1.179   1.208   1.252   1.271
 54 A'   55 A'   22 A"   56 A'   57 A'   23 A"   58 A'   59 A'                 
  1.369   1.512   1.521   1.563   1.595   1.909   1.966   1.991
 60 A'   24 A"   61 A'   62 A'   63 A'   25 A"   64 A'   26 A"                 
  2.175   2.402   2.487   2.604   2.612   2.735   2.867   3.070
 65 A'   27 A"   66 A'   67 A'   28 A"   68 A'   69 A'   29 A"                 
  3.161   3.401   4.097   4.129   4.364   4.429   4.451   4.470
 70 A'   71 A'   30 A"   72 A'   31 A"   73 A'   32 A"   74 A'                 
  4.480   4.502   4.548   4.681   4.791   5.157   6.498   6.526
 33 A"   75 A'   76 A'   77 A'   78 A'   79 A'   34 A"   80 A'                 
  6.536  10.299  26.620  26.701  27.061  28.888  29.492  29.514
 81 A'   82 A'   35 A"   83 A'   84 A'   85 A'   36 A"   86 A'                 
 29.521  29.841  29.849  29.849  29.870  29.944  36.510  37.208
 87 A'   37 A"   38 A"   88 A'   89 A'   90 A'   91 A'   92 A'                 
130.551 130.567 130.583 154.278 219.1401912.197
 39 A"   93 A'   94 A'   95 A'   96 A'   97 A'                                 

 Beta MOs, Restricted
 -- Occupied --                  
******* -180.91 -169.72 -169.72 -169.72 -104.87  -37.97  -33.16
  1 A'    2 A'    3 A'    1 A"    4 A'    5 A'    6 A'    7 A'                 
-33.150 -33.150 -24.341 -24.339 -24.339 -24.333 -24.333 -15.752
  2 A"    8 A'    9 A'    3 A"   10 A'    4 A"   11 A'   12 A'                 
-15.729 -10.593  -8.061  -8.058  -8.058  -7.283  -5.519  -5.504
 13 A'   14 A'   15 A'    5 A"   16 A'   17 A'   18 A'    6 A"                 
 -5.503  -2.443  -2.436  -2.436  -2.418  -2.418  -1.464  -1.118
 19 A'   20 A'    7 A"   21 A'    8 A"   22 A'   23 A'   24 A'                 
 -0.928  -0.806  -0.672  -0.658  -0.634  -0.481  -0.476  -0.412
 25 A'   26 A'   27 A'   28 A'    9 A"   29 A'   10 A"   30 A'                 
 -0.410  -0.383
 11 A"   31 A'                                                                 
 -- Virtual --                   
 -0.043   0.074   0.095   0.104   0.128   0.132   0.143   0.189
 32 A'   12 A"   33 A'   34 A'   13 A"   35 A'   36 A'   37 A'                 
  0.193   0.196   0.235   0.252   0.260   0.304   0.319   0.324
 14 A"   38 A'   39 A'   40 A'   15 A"   41 A'   42 A'   16 A"                 
  0.329   0.367   0.492   0.547   0.547   0.569   0.575   0.595
 43 A'   44 A'   45 A'   17 A"   46 A'   47 A'   18 A"   48 A'                 
  0.612   0.652   0.692   0.799   0.877   0.906   0.973   0.990
 19 A"   49 A'   50 A'   51 A'   52 A'   20 A"   53 A'   21 A"                 
  1.036   1.067   1.129   1.154   1.179   1.208   1.252   1.271
 54 A'   55 A'   22 A"   56 A'   57 A'   23 A"   58 A'   59 A'                 
  1.369   1.512   1.521   1.563   1.595   1.909   1.966   1.991
 60 A'   24 A"   61 A'   62 A'   63 A'   25 A"   64 A'   26 A"                 
  2.175   2.402   2.487   2.604   2.612   2.735   2.867   3.070
 65 A'   27 A"   66 A'   67 A'   28 A"   68 A'   69 A'   29 A"                 
  3.161   3.401   4.097   4.129   4.364   4.429   4.451   4.470
 70 A'   71 A'   30 A"   72 A'   31 A"   73 A'   32 A"   74 A'                 
  4.480   4.502   4.548   4.681   4.791   5.157   6.498   6.526
 33 A"   75 A'   76 A'   77 A'   78 A'   79 A'   34 A"   80 A'                 
  6.536  10.299  26.620  26.701  27.061  28.888  29.492  29.514
 81 A'   82 A'   35 A"   83 A'   84 A'   85 A'   36 A"   86 A'                 
 29.521  29.841  29.849  29.849  29.870  29.944  36.510  37.208
 87 A'   37 A"   38 A"   88 A'   89 A'   90 A'   91 A'   92 A'                 
130.551 130.567 130.583 154.278 219.1401912.197
 39 A"   93 A'   94 A'   95 A'   96 A'   97 A'                                 

 Occupation and symmetry of molecular orbitals

 Point group: Cs (2 irreducible representations).

                           A'   A"    All 
 ------------------------------------------
 All molecular orbitals:
  - Alpha                  97   39    136 
  - Beta                   97   39    136 
 ------------------------------------------
 Alpha orbitals:
  - Frozen occupied        19   6     25  
  - Active occupied        12   5     17  
  - Active virtual         66   28    94  
  - Frozen virtual         0    0     0   
 ------------------------------------------
 Beta orbitals:
  - Frozen occupied        19   6     25  
  - Active occupied        12   5     17  
  - Active virtual         66   28    94  
  - Frozen virtual         0    0     0   
 ------------------------------------------

 Import integrals:   CPU 0.00 s  wall 0.00 s

 Import integrals:   CPU 59.19 s  wall 41.22 s

 MP2 amplitudes:   CPU 0.21 s  wall 0.46 s

Running a double precision version
           CCSD T amplitudes will be solved using DIIS.

           Start     Size      MaxIter   EConv     TConv     
           3         7         100       1.00e-07  1.00e-05  
 ------------------------------------------------------------------------------
           Energy (a.u.)   Ediff      Tdiff       Comment
 ------------------------------------------------------------------------------
         -7485.83657769                           
     1   -7485.81347996   2.31e-02   8.05e-01     
     2   -7485.84389612   3.04e-02   1.14e-01     
     3   -7485.84030811   3.59e-03   5.79e-02     
     4   -7485.84387761   3.57e-03   2.32e-02     Switched to DIIS steps.
     5   -7485.84536184   1.48e-03   1.59e-02     
     6   -7485.84552712   1.65e-04   4.45e-03     
     7   -7485.84558929   6.22e-05   2.69e-03     
     8   -7485.84561653   2.72e-05   1.01e-03     
     9   -7485.84563167   1.51e-05   6.32e-04     
    10   -7485.84563036   1.31e-06   1.66e-04     
    11   -7485.84563135   9.87e-07   8.69e-05     
    12   -7485.84563092   4.22e-07   7.38e-05     
    13   -7485.84563106   1.41e-07   2.34e-05     
    14   -7485.84563098   8.06e-08   1.09e-05     
    15   -7485.84563078   1.99e-07   6.34e-06     
    16   -7485.84563070   8.57e-08   2.58e-06     
 ------------------------------------------------------------------------------
         -7485.84563070                           CCSD T converged.

End of double precision
 SCF energy                 = -7485.12093143
 MP2 energy                 = -7485.83657769
 CCSD correlation energy     =    -0.72469927
 CCSD total energy           = -7485.84563070

 CCSD  T1^2 = 0.0255  T2^2 = 0.2944  Leading amplitudes:

 Amplitude    Orbitals with energies
 -0.0370       31 (A') A                 ->    33 (A') A                  
              -0.3831                          0.0953                     
 -0.0370       31 (A') B                 ->    33 (A') B                  
              -0.3831                          0.0953                     
 -0.0361       29 (A') A                 ->    32 (A') A                  
              -0.4814                         -0.0433                     
 -0.0361       29 (A') B                 ->    32 (A') B                  
              -0.4814                         -0.0433                     

 Amplitude    Orbitals with energies
 -0.1208       31 (A') A     31 (A') B   ->    32 (A') A     32 (A') B    
              -0.3831       -0.3831           -0.0433       -0.0433       
  0.1208       31 (A') A     31 (A') B   ->    32 (A') B     32 (A') A    
              -0.3831       -0.3831           -0.0433       -0.0433       
  0.1208       31 (A') B     31 (A') A   ->    32 (A') A     32 (A') B    
              -0.3831       -0.3831           -0.0433       -0.0433       
 -0.1208       31 (A') B     31 (A') A   ->    32 (A') B     32 (A') A    
              -0.3831       -0.3831           -0.0433       -0.0433       

 Computing CCSD intemediates for later calculations in double precision
 Finished.

Running a double precision version
           CCSD Lambda amplitudes will be solved using DIIS.
           Start     Size      MaxIter   EConv     LConv     
           3         7         100       1.00e-07  1.00e-05  
 ------------------------------------------------------------------------------
            Enorm      Ldiff       Comment
 ------------------------------------------------------------------------------
     1     6.93e-02   5.47e-02     
     2     1.56e-02   3.55e-03     
     3     7.09e-03   3.16e-03     
     4     4.29e-03   1.25e-03     Switched to DIIS steps.
     5     1.82e-03   1.04e-03     
     6     1.08e-03   4.63e-04     
     7     3.78e-04   2.28e-04     
     8     1.76e-04   3.94e-05     
     9     7.64e-05   7.73e-06     
    10     4.33e-05   3.04e-06     
    11     2.21e-05   1.99e-06     
    12     9.11e-06   1.62e-06     
    13     3.94e-06   5.63e-08     
    14     1.82e-06   1.09e-07     
    15     1.08e-06   2.30e-07     
    16     5.66e-07   1.56e-07     
    17     3.03e-07   1.03e-07     
    18     1.54e-07   4.87e-08     
    19     7.83e-08   1.97e-08     
 ------------------------------------------------------------------------------
                                   CCSD Lambda converged.

 Computing density matrices in double precision...
           Orbital response amplitudes will be solved using DIIS.
           Start     Size      MaxIter   EConv     LConv     
           3         7         100       1.00e-06  1.00e-06  
 ------------------------------------------------------------------------------
            Enorm      Ldiff       Comment
 ------------------------------------------------------------------------------
     1     9.38e-02   1.34e-02     
     2     9.43e-02   1.65e-02     
     3     1.55e-01   3.52e-02     
     4     1.33e-02   6.82e-02     Switched to DIIS steps.
     5     5.37e-03   2.39e-03     
     6     1.62e-03   3.34e-04     
     7     6.34e-04   7.05e-05     
     8     3.69e-04   4.42e-05     
     9     4.95e-05   2.30e-05     
    10     3.92e-05   3.04e-06     
    11     6.62e-06   2.99e-06     
    12     2.48e-06   4.44e-07     
    13     1.48e-06   3.84e-07     
    14     3.49e-07   1.86e-07     
 ------------------------------------------------------------------------------
                                   Orbital response converged.

 Computing density matrices... Done.
 CCSD calculation:   CPU 695.23 s  wall 470.08 s

Current path: /canmo/ccsd/grad/
/g1_bb_aa
/g1_bb_bb
/g1_o1o1
/g1_o1o2
/g1_o1v1
/g1_o2v1
/g1_v1v1
/g1p_bb_aa
/g1p_bb_bb
/g1s_bb_aa
/g1s_bb_bb
/g2_o1o1o1o1
/g2_o1o1o1v1
/g2_o1o1v1v1
/g2_o1v1o1v1
/g2_o1v1v1v1
/g2_v1v1v1v1
/w_bb_aa
/w_bb_bb
 Transferring MO TPDM to AO TPDM
 Transferring g2_o1o1o1o1
 Transferring g2_o1o1o1v1
 Transferring g2_o1o1v1v1
 Transferring g2_o1v1o1v1
 Transferring g2_o1v1v1v1
 Transferring g2_v1v1v1v1
 Adding separable TPDM
 Computing TPDM gradient
 --------------------------------------------------------
 2e gradient
  Atom          X               Y               Z
 --------------------------------------------------------
    1        -44.958831       16.408045        0.000000  
    2         -5.947385      -21.422021        0.000000  
    3         24.968899       -8.952106       -0.000000  
    4         25.937317       13.966082        0.000000  
 --------------------------------------------------------
 --------------------------------------------------------
 Final gradient
  Atom          X               Y               Z
 --------------------------------------------------------
    1        -44.958831       16.408045        0.000000  
    2         -5.947385      -21.422021        0.000000  
    3         24.968899       -8.952106       -0.000000  
    4         25.937317       13.966082        0.000000  
 --------------------------------------------------------
 Analytic gradient from two-electron contribution:   CPU 1021.06 s  wall 476.20 s

 Total ccman2 time:   CPU 1780.26 s  wall 999.81 s


 --------------------------------------------------------------
             Orbital Energies (a.u.) and Symmetries
 --------------------------------------------------------------

 Alpha MOs, Restricted
 -- Occupied --                  
******* -180.91 -169.72 -169.72 -104.87  -37.97  -33.16  -33.15
  1 A'    2 A'    3 A'    4 A'    5 A'    6 A'    7 A'    8 A'                 
-24.341 -24.339 -24.333 -15.752 -15.729 -10.593  -8.061  -8.058
  9 A'   10 A'   11 A'   12 A'   13 A'   14 A'   15 A'   16 A'                 
 -7.283  -5.519  -5.503-169.719 -33.150 -24.339 -24.333  -8.058
 17 A'   18 A'   19 A'    1 A"    2 A"    3 A"    4 A"    5 A"                 
 -5.504  -2.443  -2.436  -2.418  -1.464  -1.118  -0.928  -0.806
  6 A"   20 A'   21 A'   22 A'   23 A'   24 A'   25 A'   26 A'                 
 -0.672  -0.658  -0.481  -0.412  -0.383  -2.436  -2.418  -0.634
 27 A'   28 A'   29 A'   30 A'   31 A'    7 A"    8 A"    9 A"                 
 -0.476  -0.410
 10 A"   11 A"                                                                 
 -- Virtual --                   
 -0.043   0.095   0.104   0.132   0.143   0.189   0.196   0.235
 32 A'   33 A'   34 A'   35 A'   36 A'   37 A'   38 A'   39 A'                 
  0.252   0.304   0.319   0.329   0.367   0.492   0.547   0.569
 40 A'   41 A'   42 A'   43 A'   44 A'   45 A'   46 A'   47 A'                 
  0.595   0.652   0.692   0.799   0.877   0.973   1.036   1.067
 48 A'   49 A'   50 A'   51 A'   52 A'   53 A'   54 A'   55 A'                 
  1.154   1.179   1.252   1.271   1.369   1.521   1.563   1.595
 56 A'   57 A'   58 A'   59 A'   60 A'   61 A'   62 A'   63 A'                 
  1.966   2.175   2.487   2.604   2.735   2.867   3.161   3.401
 64 A'   65 A'   66 A'   67 A'   68 A'   69 A'   70 A'   71 A'                 
  4.129   4.429   4.470   4.502   4.548   4.681   4.791   5.157
 72 A'   73 A'   74 A'   75 A'   76 A'   77 A'   78 A'   79 A'                 
  6.526   6.536  10.299  26.701  27.061  28.888  29.514  29.521
 80 A'   81 A'   82 A'   83 A'   84 A'   85 A'   86 A'   87 A'                 
 29.849  29.870  29.944  36.510  37.208 130.567 130.583 154.278
 88 A'   89 A'   90 A'   91 A'   92 A'   93 A'   94 A'   95 A'                 
219.1401912.197   0.074   0.128   0.193   0.260   0.324   0.547
 96 A'   97 A'   12 A"   13 A"   14 A"   15 A"   16 A"   17 A"                 
  0.575   0.612   0.906   0.990   1.129   1.208   1.512   1.909
 18 A"   19 A"   20 A"   21 A"   22 A"   23 A"   24 A"   25 A"                 
  1.991   2.402   2.612   3.070   4.097   4.364   4.451   4.480
 26 A"   27 A"   28 A"   29 A"   30 A"   31 A"   32 A"   33 A"                 
  6.498  26.620  29.492  29.841  29.849 130.551
 34 A"   35 A"   36 A"   37 A"   38 A"   39 A"                                 

 Beta MOs, Restricted
 -- Occupied --                  
******* -180.91 -169.72 -169.72 -104.87  -37.97  -33.16  -33.15
  1 A'    2 A'    3 A'    4 A'    5 A'    6 A'    7 A'    8 A'                 
-24.341 -24.339 -24.333 -15.752 -15.729 -10.593  -8.061  -8.058
  9 A'   10 A'   11 A'   12 A'   13 A'   14 A'   15 A'   16 A'                 
 -7.283  -5.519  -5.503-169.719 -33.150 -24.339 -24.333  -8.058
 17 A'   18 A'   19 A'    1 A"    2 A"    3 A"    4 A"    5 A"                 
 -5.504  -2.443  -2.436  -2.418  -1.464  -1.118  -0.928  -0.806
  6 A"   20 A'   21 A'   22 A'   23 A'   24 A'   25 A'   26 A'                 
 -0.672  -0.658  -0.481  -0.412  -0.383  -2.436  -2.418  -0.634
 27 A'   28 A'   29 A'   30 A'   31 A'    7 A"    8 A"    9 A"                 
 -0.476  -0.410
 10 A"   11 A"                                                                 
 -- Virtual --                   
 -0.043   0.095   0.104   0.132   0.143   0.189   0.196   0.235
 32 A'   33 A'   34 A'   35 A'   36 A'   37 A'   38 A'   39 A'                 
  0.252   0.304   0.319   0.329   0.367   0.492   0.547   0.569
 40 A'   41 A'   42 A'   43 A'   44 A'   45 A'   46 A'   47 A'                 
  0.595   0.652   0.692   0.799   0.877   0.973   1.036   1.067
 48 A'   49 A'   50 A'   51 A'   52 A'   53 A'   54 A'   55 A'                 
  1.154   1.179   1.252   1.271   1.369   1.521   1.563   1.595
 56 A'   57 A'   58 A'   59 A'   60 A'   61 A'   62 A'   63 A'                 
  1.966   2.175   2.487   2.604   2.735   2.867   3.161   3.401
 64 A'   65 A'   66 A'   67 A'   68 A'   69 A'   70 A'   71 A'                 
  4.129   4.429   4.470   4.502   4.548   4.681   4.791   5.157
 72 A'   73 A'   74 A'   75 A'   76 A'   77 A'   78 A'   79 A'                 
  6.526   6.536  10.299  26.701  27.061  28.888  29.514  29.521
 80 A'   81 A'   82 A'   83 A'   84 A'   85 A'   86 A'   87 A'                 
 29.849  29.870  29.944  36.510  37.208 130.567 130.583 154.278
 88 A'   89 A'   90 A'   91 A'   92 A'   93 A'   94 A'   95 A'                 
219.1401912.197   0.074   0.128   0.193   0.260   0.324   0.547
 96 A'   97 A'   12 A"   13 A"   14 A"   15 A"   16 A"   17 A"                 
  0.575   0.612   0.906   0.990   1.129   1.208   1.512   1.909
 18 A"   19 A"   20 A"   21 A"   22 A"   23 A"   24 A"   25 A"                 
  1.991   2.402   2.612   3.070   4.097   4.364   4.451   4.480
 26 A"   27 A"   28 A"   29 A"   30 A"   31 A"   32 A"   33 A"                 
  6.498  26.620  29.492  29.841  29.849 130.551
 34 A"   35 A"   36 A"   37 A"   38 A"   39 A"                                 
 --------------------------------------------------------------

          Ground-State Mulliken Net Atomic Charges

     Atom                 Charge (a.u.)
  ----------------------------------------
      1 I                     0.099190
      2 N                    -0.026843
      3 N                     0.043104
      4 Cl                   -0.115451
  ----------------------------------------
  Sum of atomic charges =     0.000000

 -----------------------------------------------------------------
                    Cartesian Multipole Moments
 -----------------------------------------------------------------
    Charge (ESU x 10^10)
                 0.0000
    Dipole Moment (Debye)
         X       1.0382      Y      -0.5135      Z       0.0000
       Tot       1.1583
    Quadrupole Moments (Debye-Ang)
        XX     -53.6053     XY      -1.1542     YY     -52.8903
        XZ       0.0000     YZ      -0.0000     ZZ     -52.6019
    Octopole Moments (Debye-Ang^2)
       XXX      55.6573    XXY      -8.7320    XYY      15.0862
       YYY     -11.6540    XXZ      -0.0000    XYZ       0.0000
       YYZ       0.0000    XZZ      13.3384    YZZ      -0.3300
       ZZZ      -0.0000
    Hexadecapole Moments (Debye-Ang^3)
      XXXX    -841.0784   XXXY       5.1703   XXYY    -163.9577
      XYYY      11.5330   YYYY    -205.6478   XXXZ       0.0000
      XXYZ      -0.0000   XYYZ      -0.0000   YYYZ       0.0000
      XXZZ    -150.4719   XYZZ      -0.5239   YYZZ     -43.8653
      XZZZ       0.0000   YZZZ       0.0000   ZZZZ     -66.5532
 -----------------------------------------------------------------
 DrvMan completing analytic gradient of the correlated energy
 Correlated dipole moment
            1
    1   0.4084772
    2  -0.2020149
    3   0.0000000
 Energy read as -7485.845630699
 Full Analytical Gradient: (in a.u., or Hartree/Bohr)
             1             2             3             4
    1   -0.00000287   -0.00039209    0.00036861    0.00002635
    2   -0.00001306   -0.00006114    0.00004247    0.00003173
    3    0.00000000   -0.00000000    0.00000000   -0.00000000
 Gradient time:  CPU 0.25 s  wall 3.35 s
 Geometry Optimization Parameters
   NAtoms,    NIC,     NZ,  NCons,   NDum,   NFix, NCnnct, MaxDiis
        4      14       4       0       0       0       0       0

 Cartesian Hessian Update
 Hessian Updated using BFGS Update


** GEOMETRY OPTIMIZATION IN DELOCALIZED INTERNAL COORDINATES **
   Searching for a Minimum

   Optimization Cycle:   8

                       Coordinates (Angstroms)
     ATOM                X               Y               Z
      1  I         1.0521253583   -0.1616016156    0.0000000000
      2  N        -0.5798255885    1.3701119048    0.0000000000
      3  N        -1.7394833654    1.1527872946    0.0000000000
      4  Cl       -2.4454193197   -0.5897567904    0.0000000000
   Point Group: cs    Number of degrees of freedom:     5


   Energy is  -7485.845630699

 Hessian Updated using BFGS Update

  5 Hessian modes will be used to form the next step
  Hessian Eigenvalues:
     0.026530    0.046938    0.224891    0.345135    0.951824

 Minimum Search - Taking Simple RFO Step
 Searching for Lamda that Minimizes Along All modes
 Value Taken    Lamda =   0.00000000
 Step Taken.  Stepsize is  0.001268

                             Maximum     Tolerance    Cnvgd?
         Gradient           0.000276      0.000300     YES
         Displacement       0.001195      0.001200     YES
         Energy change     -0.000000      0.000001     YES


                       Distance Matrix (Angstroms)
             I (  1)   N (  2)   N (  3)
   N (  2)  2.238171
   N (  3)  3.085563  1.179846
   Cl(  4)  3.523654  2.705832  1.880108

 Final energy is   -7485.8456306985263     


 ******************************
 **  OPTIMIZATION CONVERGED  **
 ******************************

                       Coordinates (Angstroms)
     ATOM                X               Y               Z
      1  I         1.0521253583   -0.1616016156    0.0000000000
      2  N        -0.5798255885    1.3701119048    0.0000000000
      3  N        -1.7394833654    1.1527872946    0.0000000000
      4  Cl       -2.4454193197   -0.5897567904    0.0000000000

Z-matrix Print:
$molecule
0 1
I 
N  1 2.238171
N  2 1.179846 1 126.200404
Cl 3 1.880108 2 122.668101 1 -0.000000 0
$end


 --------------------------------------------------------------
             Orbital Energies (a.u.) and Symmetries
 --------------------------------------------------------------

 Alpha MOs, Restricted
 -- Occupied --                  
******* -180.91 -169.72 -169.72 -104.87  -37.97  -33.16  -33.15
  1 A'    2 A'    3 A'    4 A'    5 A'    6 A'    7 A'    8 A'                 
-24.341 -24.339 -24.333 -15.752 -15.729 -10.593  -8.061  -8.058
  9 A'   10 A'   11 A'   12 A'   13 A'   14 A'   15 A'   16 A'                 
 -7.283  -5.519  -5.503-169.719 -33.150 -24.339 -24.333  -8.058
 17 A'   18 A'   19 A'    1 A"    2 A"    3 A"    4 A"    5 A"                 
 -5.504  -2.443  -2.436  -2.418  -1.464  -1.118  -0.928  -0.806
  6 A"   20 A'   21 A'   22 A'   23 A'   24 A'   25 A'   26 A'                 
 -0.672  -0.658  -0.481  -0.412  -0.383  -2.436  -2.418  -0.634
 27 A'   28 A'   29 A'   30 A'   31 A'    7 A"    8 A"    9 A"                 
 -0.476  -0.410
 10 A"   11 A"                                                                 
 -- Virtual --                   
 -0.043   0.095   0.104   0.132   0.143   0.189   0.196   0.235
 32 A'   33 A'   34 A'   35 A'   36 A'   37 A'   38 A'   39 A'                 
  0.252   0.304   0.319   0.329   0.367   0.492   0.547   0.569
 40 A'   41 A'   42 A'   43 A'   44 A'   45 A'   46 A'   47 A'                 
  0.595   0.652   0.692   0.799   0.877   0.973   1.036   1.067
 48 A'   49 A'   50 A'   51 A'   52 A'   53 A'   54 A'   55 A'                 
  1.154   1.179   1.252   1.271   1.369   1.521   1.563   1.595
 56 A'   57 A'   58 A'   59 A'   60 A'   61 A'   62 A'   63 A'                 
  1.966   2.175   2.487   2.604   2.735   2.867   3.161   3.401
 64 A'   65 A'   66 A'   67 A'   68 A'   69 A'   70 A'   71 A'                 
  4.129   4.429   4.470   4.502   4.548   4.681   4.791   5.157
 72 A'   73 A'   74 A'   75 A'   76 A'   77 A'   78 A'   79 A'                 
  6.526   6.536  10.299  26.701  27.061  28.888  29.514  29.521
 80 A'   81 A'   82 A'   83 A'   84 A'   85 A'   86 A'   87 A'                 
 29.849  29.870  29.944  36.510  37.208 130.567 130.583 154.278
 88 A'   89 A'   90 A'   91 A'   92 A'   93 A'   94 A'   95 A'                 
219.1401912.197   0.074   0.128   0.193   0.260   0.324   0.547
 96 A'   97 A'   12 A"   13 A"   14 A"   15 A"   16 A"   17 A"                 
  0.575   0.612   0.906   0.990   1.129   1.208   1.512   1.909
 18 A"   19 A"   20 A"   21 A"   22 A"   23 A"   24 A"   25 A"                 
  1.991   2.402   2.612   3.070   4.097   4.364   4.451   4.480
 26 A"   27 A"   28 A"   29 A"   30 A"   31 A"   32 A"   33 A"                 
  6.498  26.620  29.492  29.841  29.849 130.551
 34 A"   35 A"   36 A"   37 A"   38 A"   39 A"                                 

 Beta MOs, Restricted
 -- Occupied --                  
******* -180.91 -169.72 -169.72 -104.87  -37.97  -33.16  -33.15
  1 A'    2 A'    3 A'    4 A'    5 A'    6 A'    7 A'    8 A'                 
-24.341 -24.339 -24.333 -15.752 -15.729 -10.593  -8.061  -8.058
  9 A'   10 A'   11 A'   12 A'   13 A'   14 A'   15 A'   16 A'                 
 -7.283  -5.519  -5.503-169.719 -33.150 -24.339 -24.333  -8.058
 17 A'   18 A'   19 A'    1 A"    2 A"    3 A"    4 A"    5 A"                 
 -5.504  -2.443  -2.436  -2.418  -1.464  -1.118  -0.928  -0.806
  6 A"   20 A'   21 A'   22 A'   23 A'   24 A'   25 A'   26 A'                 
 -0.672  -0.658  -0.481  -0.412  -0.383  -2.436  -2.418  -0.634
 27 A'   28 A'   29 A'   30 A'   31 A'    7 A"    8 A"    9 A"                 
 -0.476  -0.410
 10 A"   11 A"                                                                 
 -- Virtual --                   
 -0.043   0.095   0.104   0.132   0.143   0.189   0.196   0.235
 32 A'   33 A'   34 A'   35 A'   36 A'   37 A'   38 A'   39 A'                 
  0.252   0.304   0.319   0.329   0.367   0.492   0.547   0.569
 40 A'   41 A'   42 A'   43 A'   44 A'   45 A'   46 A'   47 A'                 
  0.595   0.652   0.692   0.799   0.877   0.973   1.036   1.067
 48 A'   49 A'   50 A'   51 A'   52 A'   53 A'   54 A'   55 A'                 
  1.154   1.179   1.252   1.271   1.369   1.521   1.563   1.595
 56 A'   57 A'   58 A'   59 A'   60 A'   61 A'   62 A'   63 A'                 
  1.966   2.175   2.487   2.604   2.735   2.867   3.161   3.401
 64 A'   65 A'   66 A'   67 A'   68 A'   69 A'   70 A'   71 A'                 
  4.129   4.429   4.470   4.502   4.548   4.681   4.791   5.157
 72 A'   73 A'   74 A'   75 A'   76 A'   77 A'   78 A'   79 A'                 
  6.526   6.536  10.299  26.701  27.061  28.888  29.514  29.521
 80 A'   81 A'   82 A'   83 A'   84 A'   85 A'   86 A'   87 A'                 
 29.849  29.870  29.944  36.510  37.208 130.567 130.583 154.278
 88 A'   89 A'   90 A'   91 A'   92 A'   93 A'   94 A'   95 A'                 
219.1401912.197   0.074   0.128   0.193   0.260   0.324   0.547
 96 A'   97 A'   12 A"   13 A"   14 A"   15 A"   16 A"   17 A"                 
  0.575   0.612   0.906   0.990   1.129   1.208   1.512   1.909
 18 A"   19 A"   20 A"   21 A"   22 A"   23 A"   24 A"   25 A"                 
  1.991   2.402   2.612   3.070   4.097   4.364   4.451   4.480
 26 A"   27 A"   28 A"   29 A"   30 A"   31 A"   32 A"   33 A"                 
  6.498  26.620  29.492  29.841  29.849 130.551
 34 A"   35 A"   36 A"   37 A"   38 A"   39 A"                                 
 --------------------------------------------------------------

          Ground-State Mulliken Net Atomic Charges

     Atom                 Charge (a.u.)
  ----------------------------------------
      1 I                     0.099190
      2 N                    -0.026843
      3 N                     0.043104
      4 Cl                   -0.115451
  ----------------------------------------
  Sum of atomic charges =     0.000000

 -----------------------------------------------------------------
                    Cartesian Multipole Moments
 -----------------------------------------------------------------
    Charge (ESU x 10^10)
                 0.0000
    Dipole Moment (Debye)
         X       1.0382      Y      -0.5135      Z       0.0000
       Tot       1.1583
    Quadrupole Moments (Debye-Ang)
        XX     -53.6053     XY      -1.1542     YY     -52.8903
        XZ       0.0000     YZ      -0.0000     ZZ     -52.6019
    Octopole Moments (Debye-Ang^2)
       XXX      55.6573    XXY      -8.7320    XYY      15.0862
       YYY     -11.6540    XXZ      -0.0000    XYZ       0.0000
       YYZ       0.0000    XZZ      13.3384    YZZ      -0.3300
       ZZZ      -0.0000
    Hexadecapole Moments (Debye-Ang^3)
      XXXX    -841.0784   XXXY       5.1703   XXYY    -163.9577
      XYYY      11.5330   YYYY    -205.6478   XXXZ       0.0000
      XXYZ      -0.0000   XYYZ      -0.0000   YYYZ       0.0000
      XXZZ    -150.4719   XYZZ      -0.5239   YYZZ     -43.8653
      XZZZ       0.0000   YZZZ       0.0000   ZZZZ     -66.5532
 -----------------------------------------------------------------
Archival summary:
1\1\TWL01\OPT\ProcedureUnspecified\BasisUnspecified\1l12\taweetha\FriNov203:43:432018FriNov203:43:432018\0\\#,OPT,ProcedureUnspecified,BasisUnspecified,\\0,1\I\N,1,2.23817\N,2,1.17985,1,126.2\Cl,3,1.88011,2,122.668,1,-0,0\\HF=-7485.12093\\@

 Total job time:  8281.96s(wall), 14484.17s(cpu) 
 Fri Nov  2 03:43:43 2018

        *************************************************************
        *                                                           *
        *  Thank you very much for using Q-Chem.  Have a nice day.  *
        *                                                           *
        *************************************************************


 
User input: 2 of 2 
 
Q-Chem Developer Version!
                  Welcome to Q-Chem
     A Quantum Leap Into The Future Of Chemistry


 Q-Chem 5.1, Q-Chem, Inc., Pleasanton, CA (2018)

 Yihan Shao,  Zhengting Gan,  E. Epifanovsky,  A. T. B. Gilbert,  M. Wormit,  
 J. Kussmann,  A. W. Lange,  A. Behn,  Jia Deng,  Xintian Feng,  D. Ghosh,  
 M. Goldey,  P. R. Horn,  L. D. Jacobson,  I. Kaliman,  T. Kus,  A. Landau,  
 Jie Liu,  E. I. Proynov,  R. M. Richard,  R. P. Steele,  E. J. Sundstrom,  
 H. L. Woodcock III,  P. M. Zimmerman,  D. Zuev,  B. Albrecht,  E. Alguire,  
 S. A. Baeppler,  D. Barton,  Z. Benda,  Y. A. Bernard,  E. J. Berquist,  
 K. B. Bravaya,  H. Burton,  D. Casanova,  Chun-Min Chang,  Yunqing Chen,  
 A. Chien,  K. D. Closser,  M. P. Coons,  S. Coriani,  S. Dasgupta,  
 A. L. Dempwolff,  M. Diedenhofen,  Hainam Do,  R. G. Edgar,  Po-Tung Fang,  
 S. Faraji,  S. Fatehi,  Qingguo Feng,  K. D. Fenk,  J. Fosso-Tande,  
 Qinghui Ge,  A. Ghysels,  G. Gidofalvi,  J. Gomes,  J. Gonthier,  A. Gunina,  
 D. Hait,  M. W. D. Hanson-Heine,  P. H. P. Harbach,  A. W. Hauser,  
 J. E. Herr,  E. G. Hohenstein,  Z. C. Holden,  Kerwin Hui,  B. C. Huynh,  
 T.-C. Jagau,  Hyunjun Ji,  B. Kaduk,  K. Khistyaev,  Jaehoon Kim,  
 P. Klunzinger,  K. Koh,  D. Kosenkov,  L. Koulias,  T. Kowalczyk,  
 C. M. Krauter,  A. Kunitsa,  Ka Un Lao,  A. Laurent,  K. V. Lawler,  
 Joonho Lee,  D. Lefrancois,  S. Lehtola,  D. S. Levine,  Yi-Pei Li,  
 You-Sheng Lin,  Fenglai Liu,  E. Livshits,  A. Luenser,  P. Manohar,  
 E. Mansoor,  S. F. Manzer,  Shan-Ping Mao,  Yuezhi Mao,  N. Mardirossian,  
 A. V. Marenich,  T. Markovich,  L. A. Martinez-Martinez,  S. A. Maurer,  
 N. J. Mayhall,  S. C. McKenzie,  J.-M. Mewes,  A. F. Morrison,  
 J. W. Mullinax,  K. Nanda,  T. S. Nguyen-Beck,  R. Olivares-Amaya,  
 J. A. Parkhill,  T. M. Perrine,  F. Plasser,  P. Pokhilko,  S. Prager,  
 A. Prociuk,  E. Ramos,  D. R. Rehn,  F. Rob,  M. Schneider,  N. Sergueev,  
 S. M. Sharada,  S. Sharma,  D. W. Small,  T. Stauch,  T. Stein,  
 Yu-Chuan Su,  A. J. W. Thom,  A. Tkatchenko,  T. Tsuchimochi,  N. M. Tubman,  
 L. Vogt,  M. L. Vidal,  O. Vydrov,  M. A. Watson,  J. Wenzel,  
 M. de Wergifosse,  T. A. Wesolowski,  A. White,  J. Witte,  A. Yamada,  
 Jun Yang,  K. Yao,  S. Yeganeh,  S. R. Yost,  Zhi-Qiang You,  A. Zech,  
 Igor Ying Zhang,  Xing Zhang,  Yan Zhao,  Ying Zhu,  B. R. Brooks,  
 G. K. L. Chan,  C. J. Cramer,  M. S. Gordon,  W. J. Hehre,  A. Klamt,  
 M. W. Schmidt,  C. D. Sherrill,  D. G. Truhlar,  A. Aspuru-Guzik,  R. Baer,  
 A. T. Bell,  N. A. Besley,  Jeng-Da Chai,  A. E. DePrince, III,  
 R. A. DiStasio Jr.,  A. Dreuw,  B. D. Dunietz,  T. R. Furlani,  
 Chao-Ping Hsu,  Yousung Jung,  Jing Kong,  D. S. Lambrecht,  WanZhen Liang,  
 C. Ochsenfeld,  V. A. Rassolov,  L. V. Slipchenko,  J. E. Subotnik,  
 T. Van Voorhis,  J. M. Herbert,  A. I. Krylov,  P. M. W. Gill,  M. Head-Gordon

 Contributors to earlier versions of Q-Chem not listed above: 
 R. D. Adamson,  B. Austin,  J. Baker,  G. J. O. Beran,  K. Brandhorst,  
 S. T. Brown,  E. F. C. Byrd,  A. K. Chakraborty,  C.-L. Cheng,  
 Siu Hung Chien,  D. M. Chipman,  D. L. Crittenden,  H. Dachsel,  
 R. J. Doerksen,  A. D. Dutoi,  L. Fusti-Molnar,  W. A. Goddard III,  
 A. Golubeva-Zadorozhnaya,  S. R. Gwaltney,  G. Hawkins,  A. Heyden,  
 S. Hirata,  G. Kedziora,  F. J. Keil,  C. Kelley,  Jihan Kim,  R. A. King,  
 R. Z. Khaliullin,  P. P. Korambath,  W. Kurlancheek,  A. M. Lee,  M. S. Lee,  
 S. V. Levchenko,  Ching Yeh Lin,  D. Liotard,  R. C. Lochan,  I. Lotan,  
 P. E. Maslen,  N. Nair,  D. P. O'Neill,  D. Neuhauser,  E. Neuscamman,  
 C. M. Oana,  R. Olson,  B. Peters,  R. Peverati,  P. A. Pieniazek,  
 Y. M. Rhee,  J. Ritchie,  M. A. Rohrdanz,  E. Rosta,  N. J. Russ,  
 H. F. Schaefer III,  N. E. Schultz,  N. Shenvi,  A. C. Simmonett,  A. Sodt,  
 D. Stuck,  K. S. Thanthiriwatte,  V. Vanovschi,  Tao Wang,  A. Warshel,  
 C. F. Williams,  Q. Wu,  X. Xu,  W. Zhang

 Please cite Q-Chem as follows:
 Y. Shao et al., Mol. Phys. 113, 184-215 (2015)
 DOI: 10.1080/00268976.2014.952696

 Q-Chem 5.1.1 for Intel X86 EM64T Linux

 Parts of Q-Chem use Armadillo 8.300.2 (Tropical Shenanigans).
 http://arma.sourceforge.net/

 Q-Chem begins on Fri Nov  2 03:43:45 2018  

Host: 
0

     Scratch files written to /scratch/taweetham/qchem41460//
The previous job contains 0 fragments, simply inherited here
Input Ideriv = 1
Curr. Ideriv = -1
Max.  Ideriv = 1


!!********************************************.
!!******************Warning*******************.
!!Desired Analytical derivatives not available.
!!Finite difference job might take a long time.
!!********************************************.
!!********************************************.


 2-order derivative to be evaluated numerically with 1-order analytical derivatives

Checking the input file for inconsistencies... 	...done.

--------------------------------------------------------------
User input:
--------------------------------------------------------------

$molecule
read
$end

$rem
   MEM_TOTAL	4000
   JOB_TYPE 	FREQUENCY
   BASIS 	6-311++G**
   METHOD	ccsd
   N_FROZEN_CORE      FC
$end


--------------------------------------------------------------
 ----------------------------------------------------------------
             Standard Nuclear Orientation (Angstroms)
    I     Atom           X                Y                Z
 ----------------------------------------------------------------
    1      I       1.0800983397    -0.1217586860    -0.0000000000
    2      N      -0.5921272655     1.3658809634     0.0000000000
    3      N      -1.7455757691     1.1177022066     0.0000000000
    4      Cl     -2.4047818096    -0.6430512844    -0.0000000000
 ----------------------------------------------------------------
 Molecular Point Group                 Cs    NOp =  2
 Largest Abelian Subgroup              Cs    NOp =  2
 Nuclear Repulsion Energy =   365.3981287278 hartrees
 There are       42 alpha and       42 beta electrons
 Requested basis set is 6-311++G(d,p)
 There are 49 shells and 136 basis functions
 Total memory of 4000MB is distributed as follows: 
   QALLOC including MEM_STATIC uses 192MB
   MEM_STATIC is set to 192MB
   CCMAN JOB total memory use is  3808MB
 Warning: actual memory use might exceed 4000MB

 Total QAlloc Memory Limit    192 MB
 Mega-Array Size       188 MB
 MEM_STATIC part       192 MB

                       Distance Matrix (Angstroms)
             I (  1)   N (  2)   N (  3)
   N (  2)  2.238171
   N (  3)  3.085563  1.179846
   Cl(  4)  3.523654  2.705832  1.880108

 A cutoff of  1.0D-14 yielded   1050 shell pairs
 There are      8689 function pairs (      9790 Cartesian)

 -------------------------------------------------------
 OpenMP Integral Computing Module                       
 Release: version 1.0, May 2013, Q-Chem Inc. Pittsburgh 
 -------------------------------------------------------
 Integral Job Info:
 Integral job number is                      11
 Integral operator is                         1
 short-range coefficients                     0
 long-range coefficients              100000000
 Omega coefficients                           0
 if combine SR and LR in K                    0
 Integral screening is                        0
 Integral computing path is                   2
 max size of driver memory is            800000
 size of driver memory is                593474
 size of scratch memory is             11933652
 max col of scratch BK array               1296
 max len of scratch array in speh3          155
 max len of scratch index in speh4           18
 max int batch size is                      520
 min int batch size is                       52
 fixed nKL is                                52
 max L of basis functions is                  2
 order of int derivative is                   0
 number of shells is                         49
 number of basis is                         144
 number of cartesian basis is               144
 number of contracted shell pairs          1050
 number of primitive shell pairs           2446
 maxK2 (contraction) of shell pair           36
 max number of K2 of shell pair               1
 max number of CS2 of shell pair            120
 max number of PS2 of shell pair            132
 mem total for path MDJ                  521566
 -------------------------------------------------------
 Smallest overlap matrix eigenvalue = 1.54E-04
 Guess from superposition of atomic densities
 Warning:  Energy on first SCF cycle will be non-variational
 SAD guess density has 84.000000 electrons

 -----------------------------------------------------------------------
  General SCF calculation program by
  Eric Jon Sundstrom, Paul Horn, Yuezhi Mao, Dmitri Zuev, Alec White,
  David Stuck, Shaama M.S., Shane Yost, Joonho Lee, David Small,
  Daniel Levine, Susi Lehtola, Hugh Burton, Evgeny Epifanovsky
 -----------------------------------------------------------------------
 Hartree-Fock
 using 4 threads for integral computing
 -------------------------------------------------------
 OpenMP Integral computing Module                
 Release: version 2.0, May 2017, Q-Chem Inc. Pleasanton 
 -------------------------------------------------------
 A restricted SCF calculation will be
 performed using DIIS
 SCF converges when DIIS error is below 1.0e-08
 ---------------------------------------
  Cycle       Energy         DIIS error
 ---------------------------------------
    1   -7485.3860921289      3.70e-02  
    2   -7484.9955798570      6.47e-03  
    3   -7485.0468142136      5.50e-03  
    4   -7485.1174958402      6.67e-04  
    5   -7485.1201546309      3.87e-04  
    6   -7485.1207632282      1.23e-04  
    7   -7485.1209053033      6.17e-05  
    8   -7485.1209244789      2.65e-05  
    9   -7485.1209296971      9.85e-06  
   10   -7485.1209312215      3.54e-06  
   11   -7485.1209314046      1.31e-06  
   12   -7485.1209314215      5.13e-07  
   13   -7485.1209314248      1.78e-07  
   14   -7485.1209314253      5.76e-08  
   15   -7485.1209314254      1.90e-08  
   16   -7485.1209314254      6.93e-09  Convergence criterion met
 ---------------------------------------
 SCF time:   CPU 15.42s  wall 5.00s 
 SCF   energy in the final basis set =    -7485.1209314254
 Total energy in the final basis set =    -7485.1209314254


 ------------------------------------------------------------------------------

   CCMAN2: suite of methods based on coupled cluster
           and equation of motion theories.

   Components:
   * libvmm-1.3-trunk
     by Evgeny Epifanovsky, Ilya Kaliman.
   * libtensor-2.5-trunk
     by Evgeny Epifanovsky, Michael Wormit, Dmitry Zuev, Sam Manzer, 
        Ilya Kaliman.
   * libcc-2.5-trunk
     by Evgeny Epifanovsky, Arik Landau, Tomasz Kus, Kirill Khistyaev, 
        Dmitry Zuev, Prashant Manohar, Xintian Feng, Anna Krylov, 
        Matthew Goldey, Alec White, Thomas Jagau, Kaushik Nanda, 
        Anastasia Gunina, Alexander Kunitsa, Joonho Lee.

   CCMAN original authors:
   Anna I. Krylov, C. David Sherrill, Steven R. Gwaltney,
   Edward F. C. Byrd (2000)
   Sergey V. Levchenko, Lyudmila V. Slipchenko, Tao Wang,
   Ana-Maria C. Cristian (2003)
   Piotr A. Pieniazek, C. Melania Oana, Evgeny Epifanovsky (2007)
   Prashant Manohar (2009)

 ------------------------------------------------------------------------------


 Allocating and initializing 3808MB of RAM...
 Calculation will run on 4 cores.


 Alpha MOs, Restricted
 -- Occupied --                  
******* -180.91 -169.72 -169.72 -169.72 -104.87  -37.97  -33.16
  1 A'    2 A'    3 A'    1 A"    4 A'    5 A'    6 A'    7 A'                 
-33.150 -33.150 -24.341 -24.339 -24.339 -24.333 -24.333 -15.752
  2 A"    8 A'    9 A'    3 A"   10 A'    4 A"   11 A'   12 A'                 
-15.729 -10.593  -8.061  -8.058  -8.058  -7.283  -5.519  -5.504
 13 A'   14 A'   15 A'    5 A"   16 A'   17 A'   18 A'    6 A"                 
 -5.503  -2.443  -2.436  -2.436  -2.418  -2.418  -1.464  -1.118
 19 A'   20 A'    7 A"   21 A'    8 A"   22 A'   23 A'   24 A'                 
 -0.928  -0.806  -0.672  -0.658  -0.634  -0.481  -0.476  -0.412
 25 A'   26 A'   27 A'   28 A'    9 A"   29 A'   10 A"   30 A'                 
 -0.410  -0.383
 11 A"   31 A'                                                                 
 -- Virtual --                   
 -0.043   0.074   0.095   0.104   0.128   0.132   0.143   0.189
 32 A'   12 A"   33 A'   34 A'   13 A"   35 A'   36 A'   37 A'                 
  0.193   0.196   0.235   0.252   0.260   0.304   0.319   0.324
 14 A"   38 A'   39 A'   40 A'   15 A"   41 A'   42 A'   16 A"                 
  0.329   0.367   0.492   0.547   0.547   0.569   0.575   0.595
 43 A'   44 A'   45 A'   17 A"   46 A'   47 A'   18 A"   48 A'                 
  0.612   0.652   0.692   0.799   0.877   0.906   0.973   0.990
 19 A"   49 A'   50 A'   51 A'   52 A'   20 A"   53 A'   21 A"                 
  1.036   1.067   1.129   1.154   1.179   1.208   1.252   1.271
 54 A'   55 A'   22 A"   56 A'   57 A'   23 A"   58 A'   59 A'                 
  1.369   1.512   1.521   1.563   1.595   1.909   1.966   1.991
 60 A'   24 A"   61 A'   62 A'   63 A'   25 A"   64 A'   26 A"                 
  2.175   2.402   2.487   2.604   2.612   2.735   2.867   3.070
 65 A'   27 A"   66 A'   67 A'   28 A"   68 A'   69 A'   29 A"                 
  3.161   3.401   4.097   4.129   4.364   4.429   4.451   4.470
 70 A'   71 A'   30 A"   72 A'   31 A"   73 A'   32 A"   74 A'                 
  4.480   4.502   4.548   4.681   4.791   5.157   6.498   6.526
 33 A"   75 A'   76 A'   77 A'   78 A'   79 A'   34 A"   80 A'                 
  6.536  10.299  26.620  26.701  27.061  28.888  29.492  29.514
 81 A'   82 A'   35 A"   83 A'   84 A'   85 A'   36 A"   86 A'                 
 29.521  29.841  29.849  29.849  29.870  29.944  36.510  37.208
 87 A'   37 A"   38 A"   88 A'   89 A'   90 A'   91 A'   92 A'                 
130.551 130.567 130.583 154.278 219.1401912.197
 39 A"   93 A'   94 A'   95 A'   96 A'   97 A'                                 

 Beta MOs, Restricted
 -- Occupied --                  
******* -180.91 -169.72 -169.72 -169.72 -104.87  -37.97  -33.16
  1 A'    2 A'    3 A'    1 A"    4 A'    5 A'    6 A'    7 A'                 
-33.150 -33.150 -24.341 -24.339 -24.339 -24.333 -24.333 -15.752
  2 A"    8 A'    9 A'    3 A"   10 A'    4 A"   11 A'   12 A'                 
-15.729 -10.593  -8.061  -8.058  -8.058  -7.283  -5.519  -5.504
 13 A'   14 A'   15 A'    5 A"   16 A'   17 A'   18 A'    6 A"                 
 -5.503  -2.443  -2.436  -2.436  -2.418  -2.418  -1.464  -1.118
 19 A'   20 A'    7 A"   21 A'    8 A"   22 A'   23 A'   24 A'                 
 -0.928  -0.806  -0.672  -0.658  -0.634  -0.481  -0.476  -0.412
 25 A'   26 A'   27 A'   28 A'    9 A"   29 A'   10 A"   30 A'                 
 -0.410  -0.383
 11 A"   31 A'                                                                 
 -- Virtual --                   
 -0.043   0.074   0.095   0.104   0.128   0.132   0.143   0.189
 32 A'   12 A"   33 A'   34 A'   13 A"   35 A'   36 A'   37 A'                 
  0.193   0.196   0.235   0.252   0.260   0.304   0.319   0.324
 14 A"   38 A'   39 A'   40 A'   15 A"   41 A'   42 A'   16 A"                 
  0.329   0.367   0.492   0.547   0.547   0.569   0.575   0.595
 43 A'   44 A'   45 A'   17 A"   46 A'   47 A'   18 A"   48 A'                 
  0.612   0.652   0.692   0.799   0.877   0.906   0.973   0.990
 19 A"   49 A'   50 A'   51 A'   52 A'   20 A"   53 A'   21 A"                 
  1.036   1.067   1.129   1.154   1.179   1.208   1.252   1.271
 54 A'   55 A'   22 A"   56 A'   57 A'   23 A"   58 A'   59 A'                 
  1.369   1.512   1.521   1.563   1.595   1.909   1.966   1.991
 60 A'   24 A"   61 A'   62 A'   63 A'   25 A"   64 A'   26 A"                 
  2.175   2.402   2.487   2.604   2.612   2.735   2.867   3.070
 65 A'   27 A"   66 A'   67 A'   28 A"   68 A'   69 A'   29 A"                 
  3.161   3.401   4.097   4.129   4.364   4.429   4.451   4.470
 70 A'   71 A'   30 A"   72 A'   31 A"   73 A'   32 A"   74 A'                 
  4.480   4.502   4.548   4.681   4.791   5.157   6.498   6.526
 33 A"   75 A'   76 A'   77 A'   78 A'   79 A'   34 A"   80 A'                 
  6.536  10.299  26.620  26.701  27.061  28.888  29.492  29.514
 81 A'   82 A'   35 A"   83 A'   84 A'   85 A'   36 A"   86 A'                 
 29.521  29.841  29.849  29.849  29.870  29.944  36.510  37.208
 87 A'   37 A"   38 A"   88 A'   89 A'   90 A'   91 A'   92 A'                 
130.551 130.567 130.583 154.278 219.1401912.197
 39 A"   93 A'   94 A'   95 A'   96 A'   97 A'                                 

 Occupation and symmetry of molecular orbitals

 Point group: Cs (2 irreducible representations).

                           A'   A"    All 
 ------------------------------------------
 All molecular orbitals:
  - Alpha                  97   39    136 
  - Beta                   97   39    136 
 ------------------------------------------
 Alpha orbitals:
  - Frozen occupied        19   6     25  
  - Active occupied        12   5     17  
  - Active virtual         66   28    94  
  - Frozen virtual         0    0     0   
 ------------------------------------------
 Beta orbitals:
  - Frozen occupied        19   6     25  
  - Active occupied        12   5     17  
  - Active virtual         66   28    94  
  - Frozen virtual         0    0     0   
 ------------------------------------------

 Import integrals:   CPU 0.00 s  wall 0.10 s

 Import integrals:   CPU 59.83 s  wall 44.52 s

 MP2 amplitudes:   CPU 0.21 s  wall 0.38 s

Running a double precision version
           CCSD T amplitudes will be solved using DIIS.

           Start     Size      MaxIter   EConv     TConv     
           3         7         100       1.00e-07  1.00e-05  
 ------------------------------------------------------------------------------
           Energy (a.u.)   Ediff      Tdiff       Comment
 ------------------------------------------------------------------------------
         -7485.83657769                           
     1   -7485.81347996   2.31e-02   8.05e-01     
     2   -7485.84389612   3.04e-02   1.14e-01     
     3   -7485.84030810   3.59e-03   5.79e-02     
     4   -7485.84387761   3.57e-03   2.32e-02     Switched to DIIS steps.
     5   -7485.84536184   1.48e-03   1.59e-02     
     6   -7485.84552712   1.65e-04   4.45e-03     
     7   -7485.84558929   6.22e-05   2.69e-03     
     8   -7485.84561653   2.72e-05   1.01e-03     
     9   -7485.84563166   1.51e-05   6.32e-04     
    10   -7485.84563036   1.31e-06   1.66e-04     
    11   -7485.84563134   9.87e-07   8.69e-05     
    12   -7485.84563092   4.22e-07   7.38e-05     
    13   -7485.84563106   1.41e-07   2.34e-05     
    14   -7485.84563098   8.06e-08   1.09e-05     
    15   -7485.84563078   1.99e-07   6.34e-06     
    16   -7485.84563070   8.57e-08   2.58e-06     
 ------------------------------------------------------------------------------
         -7485.84563070                           CCSD T converged.

End of double precision
 SCF energy                 = -7485.12093143
 MP2 energy                 = -7485.83657769
 CCSD correlation energy     =    -0.72469927
 CCSD total energy           = -7485.84563070

 CCSD  T1^2 = 0.0255  T2^2 = 0.2944  Leading amplitudes:

 Amplitude    Orbitals with energies
 -0.0370       31 (A') A                 ->    33 (A') A                  
              -0.3831                          0.0953                     
 -0.0370       31 (A') B                 ->    33 (A') B                  
              -0.3831                          0.0953                     
 -0.0361       29 (A') A                 ->    32 (A') A                  
              -0.4814                         -0.0433                     
 -0.0361       29 (A') B                 ->    32 (A') B                  
              -0.4814                         -0.0433                     

 Amplitude    Orbitals with energies
 -0.1208       31 (A') A     31 (A') B   ->    32 (A') A     32 (A') B    
              -0.3831       -0.3831           -0.0433       -0.0433       
  0.1208       31 (A') A     31 (A') B   ->    32 (A') B     32 (A') A    
              -0.3831       -0.3831           -0.0433       -0.0433       
  0.1208       31 (A') B     31 (A') A   ->    32 (A') A     32 (A') B    
              -0.3831       -0.3831           -0.0433       -0.0433       
 -0.1208       31 (A') B     31 (A') A   ->    32 (A') B     32 (A') A    
              -0.3831       -0.3831           -0.0433       -0.0433       

 Computing CCSD intemediates for later calculations in double precision
 Finished.

Running a double precision version
           CCSD Lambda amplitudes will be solved using DIIS.
           Start     Size      MaxIter   EConv     LConv     
           3         7         100       1.00e-07  1.00e-05  
 ------------------------------------------------------------------------------
            Enorm      Ldiff       Comment
 ------------------------------------------------------------------------------
     1     6.93e-02   5.47e-02     
     2     1.56e-02   3.55e-03     
     3     7.09e-03   3.16e-03     
     4     4.29e-03   1.25e-03     Switched to DIIS steps.
     5     1.82e-03   1.04e-03     
     6     1.08e-03   4.63e-04     
     7     3.78e-04   2.28e-04     
     8     1.76e-04   3.94e-05     
     9     7.64e-05   7.73e-06     
    10     4.33e-05   3.04e-06     
    11     2.21e-05   1.99e-06     
    12     9.11e-06   1.62e-06     
    13     3.94e-06   5.63e-08     
    14     1.82e-06   1.09e-07     
    15     1.08e-06   2.30e-07     
    16     5.66e-07   1.56e-07     
    17     3.03e-07   1.03e-07     
    18     1.54e-07   4.87e-08     
    19     7.83e-08   1.97e-08     
 ------------------------------------------------------------------------------
                                   CCSD Lambda converged.

 Computing density matrices in double precision...
           Orbital response amplitudes will be solved using DIIS.
           Start     Size      MaxIter   EConv     LConv     
           3         7         100       1.00e-06  1.00e-06  
 ------------------------------------------------------------------------------
            Enorm      Ldiff       Comment
 ------------------------------------------------------------------------------
     1     9.38e-02   1.34e-02     
     2     9.43e-02   1.65e-02     
     3     1.55e-01   3.52e-02     
     4     1.33e-02   6.82e-02     Switched to DIIS steps.
     5     5.37e-03   2.39e-03     
     6     1.62e-03   3.34e-04     
     7     6.34e-04   7.05e-05     
     8     3.69e-04   4.42e-05     
     9     4.95e-05   2.30e-05     
    10     3.92e-05   3.04e-06     
    11     6.62e-06   2.99e-06     
    12     2.48e-06   4.44e-07     
    13     1.48e-06   3.84e-07     
    14     3.49e-07   1.86e-07     
 ------------------------------------------------------------------------------
                                   Orbital response converged.

 Computing density matrices... Done.
 CCSD calculation:   CPU 702.69 s  wall 519.43 s

Current path: /canmo/ccsd/grad/
/g1_bb_aa
/g1_bb_bb
/g1_o1o1
/g1_o1o2
/g1_o1v1
/g1_o2v1
/g1_v1v1
/g1p_bb_aa
/g1p_bb_bb
/g1s_bb_aa
/g1s_bb_bb
/g2_o1o1o1o1
/g2_o1o1o1v1
/g2_o1o1v1v1
/g2_o1v1o1v1
/g2_o1v1v1v1
/g2_v1v1v1v1
/w_bb_aa
/w_bb_bb
 Transferring MO TPDM to AO TPDM
 Transferring g2_o1o1o1o1
 Transferring g2_o1o1o1v1
 Transferring g2_o1o1v1v1
 Transferring g2_o1v1o1v1
 Transferring g2_o1v1v1v1
 Transferring g2_v1v1v1v1
 Adding separable TPDM
 Computing TPDM gradient
 --------------------------------------------------------
 2e gradient
  Atom          X               Y               Z
 --------------------------------------------------------
    1        -45.380489       15.203020        0.000000  
    2         -5.373877      -21.573026       -0.000000  
    3         25.198796       -8.282929        0.000000  
    4         25.555570       14.652935       -0.000000  
 --------------------------------------------------------
 --------------------------------------------------------
 Final gradient
  Atom          X               Y               Z
 --------------------------------------------------------
    1        -45.380489       15.203020        0.000000  
    2         -5.373877      -21.573026       -0.000000  
    3         25.198796       -8.282929        0.000000  
    4         25.555570       14.652935       -0.000000  
 --------------------------------------------------------
 Analytic gradient from two-electron contribution:   CPU 1029.26 s  wall 482.73 s

 Total ccman2 time:   CPU 1796.91 s  wall 1054.97 s


 --------------------------------------------------------------
             Orbital Energies (a.u.) and Symmetries
 --------------------------------------------------------------

 Alpha MOs, Restricted
 -- Occupied --                  
******* -180.91 -169.72 -169.72 -104.87  -37.97  -33.16  -33.15
  1 A'    2 A'    3 A'    4 A'    5 A'    6 A'    7 A'    8 A'                 
-24.341 -24.339 -24.333 -15.752 -15.729 -10.593  -8.061  -8.058
  9 A'   10 A'   11 A'   12 A'   13 A'   14 A'   15 A'   16 A'                 
 -7.283  -5.519  -5.503-169.719 -33.150 -24.339 -24.333  -8.058
 17 A'   18 A'   19 A'    1 A"    2 A"    3 A"    4 A"    5 A"                 
 -5.504  -2.443  -2.436  -2.418  -1.464  -1.118  -0.928  -0.806
  6 A"   20 A'   21 A'   22 A'   23 A'   24 A'   25 A'   26 A'                 
 -0.672  -0.658  -0.481  -0.412  -0.383  -2.436  -2.418  -0.634
 27 A'   28 A'   29 A'   30 A'   31 A'    7 A"    8 A"    9 A"                 
 -0.476  -0.410
 10 A"   11 A"                                                                 
 -- Virtual --                   
 -0.043   0.095   0.104   0.132   0.143   0.189   0.196   0.235
 32 A'   33 A'   34 A'   35 A'   36 A'   37 A'   38 A'   39 A'                 
  0.252   0.304   0.319   0.329   0.367   0.492   0.547   0.569
 40 A'   41 A'   42 A'   43 A'   44 A'   45 A'   46 A'   47 A'                 
  0.595   0.652   0.692   0.799   0.877   0.973   1.036   1.067
 48 A'   49 A'   50 A'   51 A'   52 A'   53 A'   54 A'   55 A'                 
  1.154   1.179   1.252   1.271   1.369   1.521   1.563   1.595
 56 A'   57 A'   58 A'   59 A'   60 A'   61 A'   62 A'   63 A'                 
  1.966   2.175   2.487   2.604   2.735   2.867   3.161   3.401
 64 A'   65 A'   66 A'   67 A'   68 A'   69 A'   70 A'   71 A'                 
  4.129   4.429   4.470   4.502   4.548   4.681   4.791   5.157
 72 A'   73 A'   74 A'   75 A'   76 A'   77 A'   78 A'   79 A'                 
  6.526   6.536  10.299  26.701  27.061  28.888  29.514  29.521
 80 A'   81 A'   82 A'   83 A'   84 A'   85 A'   86 A'   87 A'                 
 29.849  29.870  29.944  36.510  37.208 130.567 130.583 154.278
 88 A'   89 A'   90 A'   91 A'   92 A'   93 A'   94 A'   95 A'                 
219.1401912.197   0.074   0.128   0.193   0.260   0.324   0.547
 96 A'   97 A'   12 A"   13 A"   14 A"   15 A"   16 A"   17 A"                 
  0.575   0.612   0.906   0.990   1.129   1.208   1.512   1.909
 18 A"   19 A"   20 A"   21 A"   22 A"   23 A"   24 A"   25 A"                 
  1.991   2.402   2.612   3.070   4.097   4.364   4.451   4.480
 26 A"   27 A"   28 A"   29 A"   30 A"   31 A"   32 A"   33 A"                 
  6.498  26.620  29.492  29.841  29.849 130.551
 34 A"   35 A"   36 A"   37 A"   38 A"   39 A"                                 

 Beta MOs, Restricted
 -- Occupied --                  
******* -180.91 -169.72 -169.72 -104.87  -37.97  -33.16  -33.15
  1 A'    2 A'    3 A'    4 A'    5 A'    6 A'    7 A'    8 A'                 
-24.341 -24.339 -24.333 -15.752 -15.729 -10.593  -8.061  -8.058
  9 A'   10 A'   11 A'   12 A'   13 A'   14 A'   15 A'   16 A'                 
 -7.283  -5.519  -5.503-169.719 -33.150 -24.339 -24.333  -8.058
 17 A'   18 A'   19 A'    1 A"    2 A"    3 A"    4 A"    5 A"                 
 -5.504  -2.443  -2.436  -2.418  -1.464  -1.118  -0.928  -0.806
  6 A"   20 A'   21 A'   22 A'   23 A'   24 A'   25 A'   26 A'                 
 -0.672  -0.658  -0.481  -0.412  -0.383  -2.436  -2.418  -0.634
 27 A'   28 A'   29 A'   30 A'   31 A'    7 A"    8 A"    9 A"                 
 -0.476  -0.410
 10 A"   11 A"                                                                 
 -- Virtual --                   
 -0.043   0.095   0.104   0.132   0.143   0.189   0.196   0.235
 32 A'   33 A'   34 A'   35 A'   36 A'   37 A'   38 A'   39 A'                 
  0.252   0.304   0.319   0.329   0.367   0.492   0.547   0.569
 40 A'   41 A'   42 A'   43 A'   44 A'   45 A'   46 A'   47 A'                 
  0.595   0.652   0.692   0.799   0.877   0.973   1.036   1.067
 48 A'   49 A'   50 A'   51 A'   52 A'   53 A'   54 A'   55 A'                 
  1.154   1.179   1.252   1.271   1.369   1.521   1.563   1.595
 56 A'   57 A'   58 A'   59 A'   60 A'   61 A'   62 A'   63 A'                 
  1.966   2.175   2.487   2.604   2.735   2.867   3.161   3.401
 64 A'   65 A'   66 A'   67 A'   68 A'   69 A'   70 A'   71 A'                 
  4.129   4.429   4.470   4.502   4.548   4.681   4.791   5.157
 72 A'   73 A'   74 A'   75 A'   76 A'   77 A'   78 A'   79 A'                 
  6.526   6.536  10.299  26.701  27.061  28.888  29.514  29.521
 80 A'   81 A'   82 A'   83 A'   84 A'   85 A'   86 A'   87 A'                 
 29.849  29.870  29.944  36.510  37.208 130.567 130.583 154.278
 88 A'   89 A'   90 A'   91 A'   92 A'   93 A'   94 A'   95 A'                 
219.1401912.197   0.074   0.128   0.193   0.260   0.324   0.547
 96 A'   97 A'   12 A"   13 A"   14 A"   15 A"   16 A"   17 A"                 
  0.575   0.612   0.906   0.990   1.129   1.208   1.512   1.909
 18 A"   19 A"   20 A"   21 A"   22 A"   23 A"   24 A"   25 A"                 
  1.991   2.402   2.612   3.070   4.097   4.364   4.451   4.480
 26 A"   27 A"   28 A"   29 A"   30 A"   31 A"   32 A"   33 A"                 
  6.498  26.620  29.492  29.841  29.849 130.551
 34 A"   35 A"   36 A"   37 A"   38 A"   39 A"                                 
 --------------------------------------------------------------

          Ground-State Mulliken Net Atomic Charges

     Atom                 Charge (a.u.)
  ----------------------------------------
      1 I                     0.099190
      2 N                    -0.026843
      3 N                     0.043104
      4 Cl                   -0.115451
  ----------------------------------------
  Sum of atomic charges =    -0.000000

 -----------------------------------------------------------------
                    Cartesian Multipole Moments
 -----------------------------------------------------------------
    Charge (ESU x 10^10)
                -0.0000
    Dipole Moment (Debye)
         X       1.0516      Y      -0.4856      Z       0.0000
       Tot       1.1583
    Quadrupole Moments (Debye-Ang)
        XX     -53.4927     XY      -1.1710     YY     -52.9637
        XZ       0.0000     YZ       0.0000     ZZ     -52.6019
    Octopole Moments (Debye-Ang^2)
       XXX      52.4694    XXY      -8.7227    XYY      13.6332
       YYY     -12.3152    XXZ      -0.0000    XYZ      -0.0000
       YYZ       0.0000    XZZ      12.0781    YZZ      -0.5907
       ZZZ       0.0000
    Hexadecapole Moments (Debye-Ang^3)
      XXXX    -835.9033   XXXY      -4.1000   XXYY    -163.8511
      XYYY       4.0987   YYYY    -205.3593   XXXZ       0.0000
      XXYZ       0.0000   XYYZ       0.0000   YYYZ       0.0000
      XXZZ    -149.7571   XYZZ      -3.2234   YYZZ     -43.9757
      XZZZ       0.0000   YZZZ       0.0000   ZZZZ     -66.5532
 -----------------------------------------------------------------
 DrvMan completing analytic gradient of the correlated energy
 Correlated dipole moment
            1
    1   0.4137209
    2  -0.1910477
    3   0.0000000
 Energy read as -7485.845630698
 Full Analytical Gradient: (in a.u., or Hartree/Bohr)
             1             2             3             4
    1   -0.00000248   -0.00039031    0.00036727    0.00002553
    2   -0.00001309   -0.00007166    0.00005231    0.00003245
    3   -0.00000000    0.00000000   -0.00000000    0.00000000
 Gradient time:  CPU 0.27 s  wall 4.69 s
 ######################################################
 ######################################################
 # Starting finite difference calculation for IDERIV  #
 Finite diff step size:  1.88973e-03 a.u.
 ----------------------------------------------------------------
             Standard Nuclear Orientation (Angstroms)
    I     Atom           X                Y                Z
 ----------------------------------------------------------------
    1      I       1.0810983397    -0.1217586860    -0.0000000000
    2      N      -0.5921272655     1.3658809634     0.0000000000
    3      N      -1.7455757691     1.1177022066     0.0000000000
    4      Cl     -2.4047818096    -0.6430512844    -0.0000000000
 ----------------------------------------------------------------
 Nuclear Repulsion Energy =   365.3120067848 hartrees
 There are       42 alpha and       42 beta electrons

                       Distance Matrix (Angstroms)
             I (  1)   N (  2)   N (  3)
   N (  2)  2.238918
   N (  3)  3.086479  1.179846
   Cl(  4)  3.524643  2.705832  1.880108

 Requested basis set is 6-311++G(d,p)
 There are 49 shells and 136 basis functions
 A cutoff of  1.0D-14 yielded   1050 shell pairs
 There are      8689 function pairs (      9790 Cartesian)
 Smallest overlap matrix eigenvalue = 1.54E-04
 Guess MOs from SCF MO coefficient file

 -----------------------------------------------------------------------
  General SCF calculation program by
  Eric Jon Sundstrom, Paul Horn, Yuezhi Mao, Dmitri Zuev, Alec White,
  David Stuck, Shaama M.S., Shane Yost, Joonho Lee, David Small,
  Daniel Levine, Susi Lehtola, Hugh Burton, Evgeny Epifanovsky
 -----------------------------------------------------------------------
 Hartree-Fock
 using 4 threads for integral computing
 -------------------------------------------------------
 OpenMP Integral computing Module                
 Release: version 2.0, May 2017, Q-Chem Inc. Pleasanton 
 -------------------------------------------------------
 A restricted SCF calculation will be
 performed using DIIS
 SCF converges when DIIS error is below 1.0e-08
 ---------------------------------------
  Cycle       Energy         DIIS error
 ---------------------------------------
    1   -7485.1209053264      5.38e-06  
    2   -7485.1209054179      2.24e-06  
    3   -7485.1209054345      1.34e-06  
    4   -7485.1209054426      5.11e-07  
    5   -7485.1209054459      2.80e-07  
    6   -7485.1209054469      1.23e-07  
    7   -7485.1209054472      4.17e-08  
    8   -7485.1209054471      1.87e-08  
    9   -7485.1209054471      6.11e-09  Convergence criterion met
 ---------------------------------------
 SCF time:   CPU 8.54s  wall 6.00s 
 SCF   energy in the final basis set =    -7485.1209054471
 Total energy in the final basis set =    -7485.1209054471


 ------------------------------------------------------------------------------

   CCMAN2: suite of methods based on coupled cluster
           and equation of motion theories.

   Components:
   * libvmm-1.3-trunk
     by Evgeny Epifanovsky, Ilya Kaliman.
   * libtensor-2.5-trunk
     by Evgeny Epifanovsky, Michael Wormit, Dmitry Zuev, Sam Manzer, 
        Ilya Kaliman.
   * libcc-2.5-trunk
     by Evgeny Epifanovsky, Arik Landau, Tomasz Kus, Kirill Khistyaev, 
        Dmitry Zuev, Prashant Manohar, Xintian Feng, Anna Krylov, 
        Matthew Goldey, Alec White, Thomas Jagau, Kaushik Nanda, 
        Anastasia Gunina, Alexander Kunitsa, Joonho Lee.

   CCMAN original authors:
   Anna I. Krylov, C. David Sherrill, Steven R. Gwaltney,
   Edward F. C. Byrd (2000)
   Sergey V. Levchenko, Lyudmila V. Slipchenko, Tao Wang,
   Ana-Maria C. Cristian (2003)
   Piotr A. Pieniazek, C. Melania Oana, Evgeny Epifanovsky (2007)
   Prashant Manohar (2009)

 ------------------------------------------------------------------------------


 Allocating and initializing 3808MB of RAM...
 Calculation will run on 4 cores.


 Alpha MOs, Restricted
 -- Occupied --                  
******* -180.91 -169.72 -169.72 -169.72 -104.87  -37.97  -33.16
  1 A     2 A     3 A     4 A     5 A     6 A     7 A     8 A                  
-33.150 -33.150 -24.341 -24.339 -24.339 -24.333 -24.333 -15.752
  9 A    10 A    11 A    12 A    13 A    14 A    15 A    16 A                  
-15.729 -10.593  -8.061  -8.058  -8.058  -7.283  -5.519  -5.504
 17 A    18 A    19 A    20 A    21 A    22 A    23 A    24 A                  
 -5.503  -2.443  -2.436  -2.436  -2.418  -2.418  -1.464  -1.118
 25 A    26 A    27 A    28 A    29 A    30 A    31 A    32 A                  
 -0.927  -0.806  -0.672  -0.658  -0.634  -0.481  -0.476  -0.412
 33 A    34 A    35 A    36 A    37 A    38 A    39 A    40 A                  
 -0.410  -0.383
 41 A    42 A                                                                  
 -- Virtual --                   
 -0.043   0.074   0.095   0.104   0.128   0.132   0.143   0.189
 43 A    44 A    45 A    46 A    47 A    48 A    49 A    50 A                  
  0.193   0.196   0.235   0.252   0.260   0.304   0.319   0.324
 51 A    52 A    53 A    54 A    55 A    56 A    57 A    58 A                  
  0.329   0.367   0.492   0.547   0.547   0.569   0.575   0.595
 59 A    60 A    61 A    62 A    63 A    64 A    65 A    66 A                  
  0.612   0.652   0.692   0.798   0.877   0.906   0.973   0.990
 67 A    68 A    69 A    70 A    71 A    72 A    73 A    74 A                  
  1.036   1.067   1.129   1.154   1.179   1.208   1.251   1.271
 75 A    76 A    77 A    78 A    79 A    80 A    81 A    82 A                  
  1.369   1.512   1.521   1.562   1.595   1.909   1.966   1.991
 83 A    84 A    85 A    86 A    87 A    88 A    89 A    90 A                  
  2.175   2.402   2.487   2.604   2.612   2.735   2.867   3.070
 91 A    92 A    93 A    94 A    95 A    96 A    97 A    98 A                  
  3.161   3.401   4.097   4.129   4.364   4.429   4.451   4.470
 99 A   100 A   101 A   102 A   103 A   104 A   105 A   106 A                  
  4.480   4.502   4.548   4.681   4.791   5.157   6.498   6.525
107 A   108 A   109 A   110 A   111 A   112 A   113 A   114 A                  
  6.536  10.299  26.620  26.701  27.061  28.888  29.492  29.514
115 A   116 A   117 A   118 A   119 A   120 A   121 A   122 A                  
 29.521  29.841  29.849  29.849  29.870  29.944  36.510  37.208
123 A   124 A   125 A   126 A   127 A   128 A   129 A   130 A                  
130.551 130.567 130.583 154.278 219.1401912.197
131 A   132 A   133 A   134 A   135 A   136 A                                  

 Beta MOs, Restricted
 -- Occupied --                  
******* -180.91 -169.72 -169.72 -169.72 -104.87  -37.97  -33.16
  1 A     2 A     3 A     4 A     5 A     6 A     7 A     8 A                  
-33.150 -33.150 -24.341 -24.339 -24.339 -24.333 -24.333 -15.752
  9 A    10 A    11 A    12 A    13 A    14 A    15 A    16 A                  
-15.729 -10.593  -8.061  -8.058  -8.058  -7.283  -5.519  -5.504
 17 A    18 A    19 A    20 A    21 A    22 A    23 A    24 A                  
 -5.503  -2.443  -2.436  -2.436  -2.418  -2.418  -1.464  -1.118
 25 A    26 A    27 A    28 A    29 A    30 A    31 A    32 A                  
 -0.927  -0.806  -0.672  -0.658  -0.634  -0.481  -0.476  -0.412
 33 A    34 A    35 A    36 A    37 A    38 A    39 A    40 A                  
 -0.410  -0.383
 41 A    42 A                                                                  
 -- Virtual --                   
 -0.043   0.074   0.095   0.104   0.128   0.132   0.143   0.189
 43 A    44 A    45 A    46 A    47 A    48 A    49 A    50 A                  
  0.193   0.196   0.235   0.252   0.260   0.304   0.319   0.324
 51 A    52 A    53 A    54 A    55 A    56 A    57 A    58 A                  
  0.329   0.367   0.492   0.547   0.547   0.569   0.575   0.595
 59 A    60 A    61 A    62 A    63 A    64 A    65 A    66 A                  
  0.612   0.652   0.692   0.798   0.877   0.906   0.973   0.990
 67 A    68 A    69 A    70 A    71 A    72 A    73 A    74 A                  
  1.036   1.067   1.129   1.154   1.179   1.208   1.251   1.271
 75 A    76 A    77 A    78 A    79 A    80 A    81 A    82 A                  
  1.369   1.512   1.521   1.562   1.595   1.909   1.966   1.991
 83 A    84 A    85 A    86 A    87 A    88 A    89 A    90 A                  
  2.175   2.402   2.487   2.604   2.612   2.735   2.867   3.070
 91 A    92 A    93 A    94 A    95 A    96 A    97 A    98 A                  
  3.161   3.401   4.097   4.129   4.364   4.429   4.451   4.470
 99 A   100 A   101 A   102 A   103 A   104 A   105 A   106 A                  
  4.480   4.502   4.548   4.681   4.791   5.157   6.498   6.525
107 A   108 A   109 A   110 A   111 A   112 A   113 A   114 A                  
  6.536  10.299  26.620  26.701  27.061  28.888  29.492  29.514
115 A   116 A   117 A   118 A   119 A   120 A   121 A   122 A                  
 29.521  29.841  29.849  29.849  29.870  29.944  36.510  37.208
123 A   124 A   125 A   126 A   127 A   128 A   129 A   130 A                  
130.551 130.567 130.583 154.278 219.1401912.197
131 A   132 A   133 A   134 A   135 A   136 A                                  

 Occupation and symmetry of molecular orbitals

 Point group: C1 (1 irreducible representation).

                           A     All 
 -------------------------------------
 All molecular orbitals:
  - Alpha                  136   136 
  - Beta                   136   136 
 -------------------------------------
 Alpha orbitals:
  - Frozen occupied        25    25  
  - Active occupied        17    17  
  - Active virtual         94    94  
  - Frozen virtual         0     0   
 -------------------------------------
 Beta orbitals:
  - Frozen occupied        25    25  
  - Active occupied        17    17  
  - Active virtual         94    94  
  - Frozen virtual         0     0   
 -------------------------------------

 Import integrals:   CPU 0.00 s  wall 0.00 s

 Import integrals:   CPU 67.24 s  wall 45.64 s

 MP2 amplitudes:   CPU 0.19 s  wall 0.34 s

Running a double precision version
           CCSD T amplitudes will be solved using DIIS.

           Start     Size      MaxIter   EConv     TConv     
           3         7         100       1.00e-07  1.00e-05  
 ------------------------------------------------------------------------------
           Energy (a.u.)   Ediff      Tdiff       Comment
 ------------------------------------------------------------------------------
         -7485.83658352                           
     1   -7485.81347044   2.31e-02   8.05e-01     
     2   -7485.84389690   3.04e-02   1.14e-01     
     3   -7485.84030525   3.59e-03   5.80e-02     
     4   -7485.84387669   3.57e-03   2.32e-02     Switched to DIIS steps.
     5   -7485.84536164   1.48e-03   1.59e-02     
     6   -7485.84552699   1.65e-04   4.46e-03     
     7   -7485.84558914   6.21e-05   2.69e-03     
     8   -7485.84561641   2.73e-05   1.01e-03     
     9   -7485.84563160   1.52e-05   6.33e-04     
    10   -7485.84563029   1.31e-06   1.67e-04     
    11   -7485.84563128   9.93e-07   8.71e-05     
    12   -7485.84563086   4.24e-07   7.40e-05     
    13   -7485.84563100   1.41e-07   2.35e-05     
    14   -7485.84563092   8.05e-08   1.09e-05     
    15   -7485.84563072   2.00e-07   6.38e-06     
    16   -7485.84563063   8.59e-08   2.60e-06     
 ------------------------------------------------------------------------------
         -7485.84563063                           CCSD T converged.

End of double precision
 SCF energy                 = -7485.12090545
 MP2 energy                 = -7485.83658352
 CCSD correlation energy     =    -0.72472518
 CCSD total energy           = -7485.84563063

 CCSD  T1^2 = 0.0255  T2^2 = 0.2945  Leading amplitudes:

 Amplitude    Orbitals with energies
 -0.0371       42 (A) A                  ->    45 (A) A                   
              -0.3831                          0.0953                     
 -0.0371       42 (A) B                  ->    45 (A) B                   
              -0.3831                          0.0953                     
 -0.0361       38 (A) A                  ->    43 (A) A                   
              -0.4814                         -0.0434                     
 -0.0361       38 (A) B                  ->    43 (A) B                   
              -0.4814                         -0.0434                     

 Amplitude    Orbitals with energies
 -0.1210       42 (A) A      42 (A) B    ->    43 (A) A      43 (A) B     
              -0.3831       -0.3831           -0.0434       -0.0434       
  0.1210       42 (A) A      42 (A) B    ->    43 (A) B      43 (A) A     
              -0.3831       -0.3831           -0.0434       -0.0434       
  0.1210       42 (A) B      42 (A) A    ->    43 (A) A      43 (A) B     
              -0.3831       -0.3831           -0.0434       -0.0434       
 -0.1210       42 (A) B      42 (A) A    ->    43 (A) B      43 (A) A     
              -0.3831       -0.3831           -0.0434       -0.0434       

 Computing CCSD intemediates for later calculations in double precision
 Finished.

Running a double precision version
           CCSD Lambda amplitudes will be solved using DIIS.
           Start     Size      MaxIter   EConv     LConv     
           3         7         100       1.00e-07  1.00e-05  
 ------------------------------------------------------------------------------
            Enorm      Ldiff       Comment
 ------------------------------------------------------------------------------
     1     6.93e-02   5.47e-02     
     2     1.56e-02   3.54e-03     
     3     7.10e-03   3.16e-03     
     4     4.30e-03   1.25e-03     Switched to DIIS steps.
     5     1.82e-03   1.04e-03     
     6     1.08e-03   4.64e-04     
     7     3.78e-04   2.29e-04     
     8     1.76e-04   3.95e-05     
     9     7.66e-05   7.75e-06     
    10     4.34e-05   3.05e-06     
    11     2.22e-05   1.99e-06     
    12     9.13e-06   1.62e-06     
    13     3.95e-06   5.66e-08     
    14     1.82e-06   1.09e-07     
    15     1.08e-06   2.31e-07     
    16     5.68e-07   1.57e-07     
    17     3.04e-07   1.03e-07     
    18     1.54e-07   4.88e-08     
    19     7.88e-08   1.97e-08     
 ------------------------------------------------------------------------------
                                   CCSD Lambda converged.

 Computing density matrices in double precision...
           Orbital response amplitudes will be solved using DIIS.
           Start     Size      MaxIter   EConv     LConv     
           3         7         100       1.00e-06  1.00e-06  
 ------------------------------------------------------------------------------
            Enorm      Ldiff       Comment
 ------------------------------------------------------------------------------
     1     9.38e-02   1.34e-02     
     2     9.43e-02   1.66e-02     
     3     1.55e-01   3.53e-02     
     4     1.33e-02   6.84e-02     Switched to DIIS steps.
     5     5.38e-03   2.40e-03     
     6     1.63e-03   3.34e-04     
     7     6.36e-04   7.08e-05     
     8     3.69e-04   4.44e-05     
     9     4.96e-05   2.29e-05     
    10     3.93e-05   3.04e-06     
    11     6.62e-06   3.00e-06     
    12     2.48e-06   4.44e-07     
    13     1.48e-06   3.84e-07     
    14     3.49e-07   1.86e-07     
 ------------------------------------------------------------------------------
                                   Orbital response converged.

 Computing density matrices... Done.
 CCSD calculation:   CPU 2244.20 s  wall 1916.72 s

Current path: /canmo/ccsd/grad/
/g1_bb_aa
/g1_bb_bb
/g1_o1o1
/g1_o1o2
/g1_o1v1
/g1_o2v1
/g1_v1v1
/g1p_bb_aa
/g1p_bb_bb
/g1s_bb_aa
/g1s_bb_bb
/g2_o1o1o1o1
/g2_o1o1o1v1
/g2_o1o1v1v1
/g2_o1v1o1v1
/g2_o1v1v1v1
/g2_v1v1v1v1
/w_bb_aa
/w_bb_bb
 Transferring MO TPDM to AO TPDM
 Transferring g2_o1o1o1o1
 Transferring g2_o1o1o1v1
 Transferring g2_o1o1v1v1
 Transferring g2_o1v1o1v1
 Transferring g2_o1v1v1v1
 Transferring g2_v1v1v1v1
 Adding separable TPDM
 Computing TPDM gradient
 --------------------------------------------------------
 2e gradient
  Atom          X               Y               Z
 --------------------------------------------------------
    1        -45.362472       15.188706        0.000000  
    2         -5.378922      -21.560921       -0.000000  
    3         25.195955       -8.278000        0.000000  
    4         25.545439       14.650215       -0.000000  
 --------------------------------------------------------
 --------------------------------------------------------
 Final gradient
  Atom          X               Y               Z
 --------------------------------------------------------
    1        -45.362472       15.188706        0.000000  
    2         -5.378922      -21.560921       -0.000000  
    3         25.195955       -8.278000        0.000000  
    4         25.545439       14.650215       -0.000000  
 --------------------------------------------------------
 Analytic gradient from two-electron contribution:   CPU 1111.47 s  wall 490.89 s

 Total ccman2 time:   CPU 3427.79 s  wall 2463.24 s


 --------------------------------------------------------------

                    Orbital Energies (a.u.)
 --------------------------------------------------------------

 Alpha MOs
 -- Occupied --
*******-180.914-169.721-169.719-169.719-104.869 -37.967 -33.157
-33.150 -33.150 -24.341 -24.339 -24.339 -24.333 -24.333 -15.752
-15.729 -10.593  -8.061  -8.058  -8.058  -7.283  -5.519  -5.504
 -5.503  -2.443  -2.436  -2.436  -2.418  -2.418  -1.464  -1.118
 -0.927  -0.806  -0.672  -0.658  -0.634  -0.481  -0.476  -0.412
 -0.410  -0.383
 -- Virtual --
 -0.043   0.074   0.095   0.104   0.128   0.132   0.143   0.189
  0.193   0.196   0.235   0.252   0.260   0.304   0.319   0.324
  0.329   0.367   0.492   0.547   0.547   0.569   0.575   0.595
  0.612   0.652   0.692   0.798   0.877   0.906   0.973   0.990
  1.036   1.067   1.129   1.154   1.179   1.208   1.251   1.271
  1.369   1.512   1.521   1.562   1.595   1.909   1.966   1.991
  2.175   2.402   2.487   2.604   2.612   2.735   2.867   3.070
  3.161   3.401   4.097   4.129   4.364   4.429   4.451   4.470
  4.480   4.502   4.548   4.681   4.791   5.157   6.498   6.525
  6.536  10.299  26.620  26.701  27.061  28.888  29.492  29.514
 29.521  29.841  29.849  29.849  29.870  29.944  36.510  37.208
130.551 130.567 130.583 154.278 219.1401912.197
 --------------------------------------------------------------

          Ground-State Mulliken Net Atomic Charges

     Atom                 Charge (a.u.)
  ----------------------------------------
      1 I                     0.098917
      2 N                    -0.026863
      3 N                     0.043268
      4 Cl                   -0.115322
  ----------------------------------------
  Sum of atomic charges =     0.000000

 -----------------------------------------------------------------
                    Cartesian Multipole Moments
 -----------------------------------------------------------------
    Charge (ESU x 10^10)
                 0.0000
    Dipole Moment (Debye)
         X       1.0488      Y      -0.4847      Z       0.0000
       Tot       1.1554
    Quadrupole Moments (Debye-Ang)
        XX     -53.4868     XY      -1.1715     YY     -52.9631
        XZ       0.0000     YZ       0.0000     ZZ     -52.6032
    Octopole Moments (Debye-Ang^2)
       XXX      52.3742    XXY      -8.7241    XYY      13.5966
       YYY     -12.3103    XXZ      -0.0000    XYZ      -0.0000
       YYZ       0.0000    XZZ      12.0468    YZZ      -0.5908
       ZZZ       0.0000
    Hexadecapole Moments (Debye-Ang^3)
      XXXX    -836.2037   XXXY      -4.1007   XXYY    -163.9029
      XYYY       4.1079   YYYY    -205.3544   XXXZ       0.0000
      XXYZ       0.0000   XYYZ       0.0000   YYYZ      -0.0000
      XXZZ    -149.8194   XYZZ      -3.2196   YYZZ     -43.9771
      XZZZ       0.0000   YZZZ      -0.0000   ZZZZ     -66.5577
 -----------------------------------------------------------------
 DrvMan completing analytic gradient of the correlated energy
 Correlated dipole moment
            1
    1   0.4126197
    2  -0.1906910
    3   0.0000000
 Energy read as -7485.845630630
 Full Analytical Gradient: (in a.u., or Hartree/Bohr)
             1             2             3             4
    1    0.00008304   -0.00034403    0.00023662    0.00002437
    2   -0.00004954   -0.00005701    0.00006445    0.00004210
    3   -0.00000000    0.00000000   -0.00000000    0.00000000
 Gradient time:  CPU 0.36 s  wall 3.77 s
 ----------------------------------------------------------------
             Standard Nuclear Orientation (Angstroms)
    I     Atom           X                Y                Z
 ----------------------------------------------------------------
    1      I       1.0790983397    -0.1217586860    -0.0000000000
    2      N      -0.5921272655     1.3658809634     0.0000000000
    3      N      -1.7455757691     1.1177022066     0.0000000000
    4      Cl     -2.4047818096    -0.6430512844    -0.0000000000
 ----------------------------------------------------------------
 Nuclear Repulsion Energy =   365.4842936954 hartrees
 There are       42 alpha and       42 beta electrons

                       Distance Matrix (Angstroms)
             I (  1)   N (  2)   N (  3)
   N (  2)  2.237424
   N (  3)  3.084647  1.179846
   Cl(  4)  3.522665  2.705832  1.880108

 Requested basis set is 6-311++G(d,p)
 There are 49 shells and 136 basis functions
 A cutoff of  1.0D-14 yielded   1050 shell pairs
 There are      8689 function pairs (      9790 Cartesian)
 Smallest overlap matrix eigenvalue = 1.54E-04
 Guess MOs from SCF MO coefficient file

 -----------------------------------------------------------------------
  General SCF calculation program by
  Eric Jon Sundstrom, Paul Horn, Yuezhi Mao, Dmitri Zuev, Alec White,
  David Stuck, Shaama M.S., Shane Yost, Joonho Lee, David Small,
  Daniel Levine, Susi Lehtola, Hugh Burton, Evgeny Epifanovsky
 -----------------------------------------------------------------------
 Hartree-Fock
 using 4 threads for integral computing
 -------------------------------------------------------
 OpenMP Integral computing Module                
 Release: version 2.0, May 2017, Q-Chem Inc. Pleasanton 
 -------------------------------------------------------
 A restricted SCF calculation will be
 performed using DIIS
 SCF converges when DIIS error is below 1.0e-08
 ---------------------------------------
  Cycle       Energy         DIIS error
 ---------------------------------------
    1   -7485.1209567313      1.08e-05  
    2   -7485.1209570971      4.47e-06  
    3   -7485.1209571642      2.68e-06  
    4   -7485.1209571966      1.02e-06  
    5   -7485.1209572094      5.59e-07  
    6   -7485.1209572135      2.46e-07  
    7   -7485.1209572145      8.33e-08  
    8   -7485.1209572146      3.75e-08  
    9   -7485.1209572145      1.22e-08  
   10   -7485.1209572145      5.30e-09  Convergence criterion met
 ---------------------------------------
 SCF time:   CPU 9.41s  wall 8.00s 
 SCF   energy in the final basis set =    -7485.1209572145
 Total energy in the final basis set =    -7485.1209572145


 ------------------------------------------------------------------------------

   CCMAN2: suite of methods based on coupled cluster
           and equation of motion theories.

   Components:
   * libvmm-1.3-trunk
     by Evgeny Epifanovsky, Ilya Kaliman.
   * libtensor-2.5-trunk
     by Evgeny Epifanovsky, Michael Wormit, Dmitry Zuev, Sam Manzer, 
        Ilya Kaliman.
   * libcc-2.5-trunk
     by Evgeny Epifanovsky, Arik Landau, Tomasz Kus, Kirill Khistyaev, 
        Dmitry Zuev, Prashant Manohar, Xintian Feng, Anna Krylov, 
        Matthew Goldey, Alec White, Thomas Jagau, Kaushik Nanda, 
        Anastasia Gunina, Alexander Kunitsa, Joonho Lee.

   CCMAN original authors:
   Anna I. Krylov, C. David Sherrill, Steven R. Gwaltney,
   Edward F. C. Byrd (2000)
   Sergey V. Levchenko, Lyudmila V. Slipchenko, Tao Wang,
   Ana-Maria C. Cristian (2003)
   Piotr A. Pieniazek, C. Melania Oana, Evgeny Epifanovsky (2007)
   Prashant Manohar (2009)

 ------------------------------------------------------------------------------


 Allocating and initializing 3808MB of RAM...
 Calculation will run on 4 cores.


 Alpha MOs, Restricted
 -- Occupied --                  
******* -180.91 -169.72 -169.72 -169.72 -104.87  -37.97  -33.16
  1 A     2 A     3 A     4 A     5 A     6 A     7 A     8 A                  
-33.150 -33.150 -24.341 -24.339 -24.339 -24.333 -24.333 -15.752
  9 A    10 A    11 A    12 A    13 A    14 A    15 A    16 A                  
-15.729 -10.593  -8.061  -8.058  -8.058  -7.283  -5.519  -5.504
 17 A    18 A    19 A    20 A    21 A    22 A    23 A    24 A                  
 -5.504  -2.443  -2.436  -2.436  -2.418  -2.418  -1.464  -1.118
 25 A    26 A    27 A    28 A    29 A    30 A    31 A    32 A                  
 -0.928  -0.806  -0.672  -0.659  -0.634  -0.481  -0.476  -0.412
 33 A    34 A    35 A    36 A    37 A    38 A    39 A    40 A                  
 -0.410  -0.383
 41 A    42 A                                                                  
 -- Virtual --                   
 -0.043   0.074   0.095   0.104   0.128   0.132   0.143   0.189
 43 A    44 A    45 A    46 A    47 A    48 A    49 A    50 A                  
  0.193   0.196   0.235   0.252   0.260   0.304   0.319   0.324
 51 A    52 A    53 A    54 A    55 A    56 A    57 A    58 A                  
  0.329   0.368   0.492   0.547   0.547   0.569   0.575   0.595
 59 A    60 A    61 A    62 A    63 A    64 A    65 A    66 A                  
  0.612   0.652   0.692   0.799   0.877   0.906   0.973   0.990
 67 A    68 A    69 A    70 A    71 A    72 A    73 A    74 A                  
  1.036   1.067   1.129   1.154   1.179   1.208   1.252   1.271
 75 A    76 A    77 A    78 A    79 A    80 A    81 A    82 A                  
  1.369   1.512   1.521   1.563   1.595   1.909   1.966   1.991
 83 A    84 A    85 A    86 A    87 A    88 A    89 A    90 A                  
  2.175   2.402   2.487   2.604   2.612   2.735   2.867   3.070
 91 A    92 A    93 A    94 A    95 A    96 A    97 A    98 A                  
  3.161   3.401   4.097   4.129   4.364   4.429   4.451   4.470
 99 A   100 A   101 A   102 A   103 A   104 A   105 A   106 A                  
  4.480   4.502   4.548   4.681   4.791   5.157   6.498   6.526
107 A   108 A   109 A   110 A   111 A   112 A   113 A   114 A                  
  6.536  10.299  26.620  26.701  27.061  28.889  29.492  29.514
115 A   116 A   117 A   118 A   119 A   120 A   121 A   122 A                  
 29.521  29.841  29.849  29.849  29.870  29.944  36.510  37.208
123 A   124 A   125 A   126 A   127 A   128 A   129 A   130 A                  
130.551 130.567 130.583 154.278 219.1401912.197
131 A   132 A   133 A   134 A   135 A   136 A                                  

 Beta MOs, Restricted
 -- Occupied --                  
******* -180.91 -169.72 -169.72 -169.72 -104.87  -37.97  -33.16
  1 A     2 A     3 A     4 A     5 A     6 A     7 A     8 A                  
-33.150 -33.150 -24.341 -24.339 -24.339 -24.333 -24.333 -15.752
  9 A    10 A    11 A    12 A    13 A    14 A    15 A    16 A                  
-15.729 -10.593  -8.061  -8.058  -8.058  -7.283  -5.519  -5.504
 17 A    18 A    19 A    20 A    21 A    22 A    23 A    24 A                  
 -5.504  -2.443  -2.436  -2.436  -2.418  -2.418  -1.464  -1.118
 25 A    26 A    27 A    28 A    29 A    30 A    31 A    32 A                  
 -0.928  -0.806  -0.672  -0.659  -0.634  -0.481  -0.476  -0.412
 33 A    34 A    35 A    36 A    37 A    38 A    39 A    40 A                  
 -0.410  -0.383
 41 A    42 A                                                                  
 -- Virtual --                   
 -0.043   0.074   0.095   0.104   0.128   0.132   0.143   0.189
 43 A    44 A    45 A    46 A    47 A    48 A    49 A    50 A                  
  0.193   0.196   0.235   0.252   0.260   0.304   0.319   0.324
 51 A    52 A    53 A    54 A    55 A    56 A    57 A    58 A                  
  0.329   0.368   0.492   0.547   0.547   0.569   0.575   0.595
 59 A    60 A    61 A    62 A    63 A    64 A    65 A    66 A                  
  0.612   0.652   0.692   0.799   0.877   0.906   0.973   0.990
 67 A    68 A    69 A    70 A    71 A    72 A    73 A    74 A                  
  1.036   1.067   1.129   1.154   1.179   1.208   1.252   1.271
 75 A    76 A    77 A    78 A    79 A    80 A    81 A    82 A                  
  1.369   1.512   1.521   1.563   1.595   1.909   1.966   1.991
 83 A    84 A    85 A    86 A    87 A    88 A    89 A    90 A                  
  2.175   2.402   2.487   2.604   2.612   2.735   2.867   3.070
 91 A    92 A    93 A    94 A    95 A    96 A    97 A    98 A                  
  3.161   3.401   4.097   4.129   4.364   4.429   4.451   4.470
 99 A   100 A   101 A   102 A   103 A   104 A   105 A   106 A                  
  4.480   4.502   4.548   4.681   4.791   5.157   6.498   6.526
107 A   108 A   109 A   110 A   111 A   112 A   113 A   114 A                  
  6.536  10.299  26.620  26.701  27.061  28.889  29.492  29.514
115 A   116 A   117 A   118 A   119 A   120 A   121 A   122 A                  
 29.521  29.841  29.849  29.849  29.870  29.944  36.510  37.208
123 A   124 A   125 A   126 A   127 A   128 A   129 A   130 A                  
130.551 130.567 130.583 154.278 219.1401912.197
131 A   132 A   133 A   134 A   135 A   136 A                                  

 Occupation and symmetry of molecular orbitals

 Point group: C1 (1 irreducible representation).

                           A     All 
 -------------------------------------
 All molecular orbitals:
  - Alpha                  136   136 
  - Beta                   136   136 
 -------------------------------------
 Alpha orbitals:
  - Frozen occupied        25    25  
  - Active occupied        17    17  
  - Active virtual         94    94  
  - Frozen virtual         0     0   
 -------------------------------------
 Beta orbitals:
  - Frozen occupied        25    25  
  - Active occupied        17    17  
  - Active virtual         94    94  
  - Frozen virtual         0     0   
 -------------------------------------

 Import integrals:   CPU 0.00 s  wall 0.00 s

 Import integrals:   CPU 67.22 s  wall 46.12 s

 MP2 amplitudes:   CPU 0.19 s  wall 0.61 s

Running a double precision version
           CCSD T amplitudes will be solved using DIIS.

           Start     Size      MaxIter   EConv     TConv     
           3         7         100       1.00e-07  1.00e-05  
 ------------------------------------------------------------------------------
           Energy (a.u.)   Ediff      Tdiff       Comment
 ------------------------------------------------------------------------------
         -7485.83657172                           
     1   -7485.81348931   2.31e-02   8.05e-01     Step took 01.04.
     2   -7485.84389518   3.04e-02   1.14e-01     
     3   -7485.84031081   3.58e-03   5.79e-02     
     4   -7485.84387837   3.57e-03   2.32e-02     Switched to DIIS steps.
     5   -7485.84536188   1.48e-03   1.59e-02     
     6   -7485.84552709   1.65e-04   4.45e-03     
     7   -7485.84558928   6.22e-05   2.69e-03     
     8   -7485.84561649   2.72e-05   1.01e-03     
     9   -7485.84563158   1.51e-05   6.31e-04     
    10   -7485.84563028   1.30e-06   1.66e-04     
    11   -7485.84563126   9.81e-07   8.67e-05     
    12   -7485.84563084   4.21e-07   7.35e-05     
    13   -7485.84563098   1.41e-07   2.33e-05     
    14   -7485.84563090   8.07e-08   1.08e-05     
    15   -7485.84563070   1.98e-07   6.31e-06     
    16   -7485.84563061   8.56e-08   2.57e-06     
 ------------------------------------------------------------------------------
         -7485.84563061                           CCSD T converged.

End of double precision
 SCF energy                 = -7485.12095721
 MP2 energy                 = -7485.83657172
 CCSD correlation energy     =    -0.72467340
 CCSD total energy           = -7485.84563061

 CCSD  T1^2 = 0.0255  T2^2 = 0.2943  Leading amplitudes:

 Amplitude    Orbitals with energies
 -0.0370       42 (A) A                  ->    45 (A) A                   
              -0.3832                          0.0953                     
 -0.0370       42 (A) B                  ->    45 (A) B                   
              -0.3832                          0.0953                     
  0.0361       38 (A) A                  ->    43 (A) A                   
              -0.4814                         -0.0432                     
  0.0361       38 (A) B                  ->    43 (A) B                   
              -0.4814                         -0.0432                     

 Amplitude    Orbitals with energies
 -0.1206       42 (A) A      42 (A) B    ->    43 (A) A      43 (A) B     
              -0.3832       -0.3832           -0.0432       -0.0432       
  0.1206       42 (A) A      42 (A) B    ->    43 (A) B      43 (A) A     
              -0.3832       -0.3832           -0.0432       -0.0432       
  0.1206       42 (A) B      42 (A) A    ->    43 (A) A      43 (A) B     
              -0.3832       -0.3832           -0.0432       -0.0432       
 -0.1206       42 (A) B      42 (A) A    ->    43 (A) B      43 (A) A     
              -0.3832       -0.3832           -0.0432       -0.0432       

 Computing CCSD intemediates for later calculations in double precision
 Finished.

Running a double precision version
           CCSD Lambda amplitudes will be solved using DIIS.
           Start     Size      MaxIter   EConv     LConv     
           3         7         100       1.00e-07  1.00e-05  
 ------------------------------------------------------------------------------
            Enorm      Ldiff       Comment
 ------------------------------------------------------------------------------
     1     6.92e-02   5.47e-02     
     2     1.56e-02   3.55e-03     
     3     7.09e-03   3.16e-03     
     4     4.29e-03   1.25e-03     Switched to DIIS steps.
     5     1.82e-03   1.04e-03     
     6     1.08e-03   4.63e-04     
     7     3.77e-04   2.28e-04     
     8     1.75e-04   3.93e-05     
     9     7.63e-05   7.71e-06     
    10     4.32e-05   3.03e-06     
    11     2.21e-05   1.98e-06     
    12     9.09e-06   1.62e-06     
    13     3.93e-06   5.60e-08     
    14     1.81e-06   1.09e-07     
    15     1.08e-06   2.30e-07     
    16     5.63e-07   1.56e-07     
    17     3.02e-07   1.03e-07     
    18     1.53e-07   4.86e-08     
    19     7.79e-08   1.97e-08     
 ------------------------------------------------------------------------------
                                   CCSD Lambda converged.

 Computing density matrices in double precision...
           Orbital response amplitudes will be solved using DIIS.
           Start     Size      MaxIter   EConv     LConv     
           3         7         100       1.00e-06  1.00e-06  
 ------------------------------------------------------------------------------
            Enorm      Ldiff       Comment
 ------------------------------------------------------------------------------
     1     9.38e-02   1.34e-02     
     2     9.42e-02   1.64e-02     
     3     1.55e-01   3.51e-02     
     4     1.32e-02   6.80e-02     Switched to DIIS steps.
     5     5.36e-03   2.38e-03     
     6     1.62e-03   3.33e-04     
     7     6.33e-04   7.03e-05     
     8     3.69e-04   4.39e-05     
     9     4.95e-05   2.31e-05     
    10     3.91e-05   3.05e-06     
    11     6.62e-06   2.98e-06     
    12     2.48e-06   4.45e-07     
    13     1.48e-06   3.84e-07     
    14     3.48e-07   1.86e-07     
 ------------------------------------------------------------------------------
                                   Orbital response converged.

 Computing density matrices... Done.
 CCSD calculation:   CPU 2243.45 s  wall 1923.15 s

Current path: /canmo/ccsd/grad/
/g1_bb_aa
/g1_bb_bb
/g1_o1o1
/g1_o1o2
/g1_o1v1
/g1_o2v1
/g1_v1v1
/g1p_bb_aa
/g1p_bb_bb
/g1s_bb_aa
/g1s_bb_bb
/g2_o1o1o1o1
/g2_o1o1o1v1
/g2_o1o1v1v1
/g2_o1v1o1v1
/g2_o1v1v1v1
/g2_v1v1v1v1
/w_bb_aa
/w_bb_bb
 Transferring MO TPDM to AO TPDM
 Transferring g2_o1o1o1o1
 Transferring g2_o1o1o1v1
 Transferring g2_o1o1v1v1
 Transferring g2_o1v1o1v1
 Transferring g2_o1v1v1v1
 Transferring g2_v1v1v1v1
 Adding separable TPDM
 Computing TPDM gradient
 --------------------------------------------------------
 2e gradient
  Atom          X               Y               Z
 --------------------------------------------------------
    1        -45.398501       15.217351       -0.000000  
    2         -5.368834      -21.585151        0.000000  
    3         25.201627       -8.287858       -0.000000  
    4         25.565708       14.655659       -0.000000  
 --------------------------------------------------------
 --------------------------------------------------------
 Final gradient
  Atom          X               Y               Z
 --------------------------------------------------------
    1        -45.398501       15.217351       -0.000000  
    2         -5.368834      -21.585151        0.000000  
    3         25.201627       -8.287858       -0.000000  
    4         25.565708       14.655659       -0.000000  
 --------------------------------------------------------
 Analytic gradient from two-electron contribution:   CPU 1092.42 s  wall 483.81 s

 Total ccman2 time:   CPU 3407.72 s  wall 2465.46 s


 --------------------------------------------------------------

                    Orbital Energies (a.u.)
 --------------------------------------------------------------

 Alpha MOs
 -- Occupied --
*******-180.914-169.721-169.719-169.719-104.869 -37.967 -33.157
-33.150 -33.150 -24.341 -24.339 -24.339 -24.333 -24.333 -15.752
-15.729 -10.593  -8.061  -8.058  -8.058  -7.283  -5.519  -5.504
 -5.504  -2.443  -2.436  -2.436  -2.418  -2.418  -1.464  -1.118
 -0.928  -0.806  -0.672  -0.659  -0.634  -0.481  -0.476  -0.412
 -0.410  -0.383
 -- Virtual --
 -0.043   0.074   0.095   0.104   0.128   0.132   0.143   0.189
  0.193   0.196   0.235   0.252   0.260   0.304   0.319   0.324
  0.329   0.368   0.492   0.547   0.547   0.569   0.575   0.595
  0.612   0.652   0.692   0.799   0.877   0.906   0.973   0.990
  1.036   1.067   1.129   1.154   1.179   1.208   1.252   1.271
  1.369   1.512   1.521   1.563   1.595   1.909   1.966   1.991
  2.175   2.402   2.487   2.604   2.612   2.735   2.867   3.070
  3.161   3.401   4.097   4.129   4.364   4.429   4.451   4.470
  4.480   4.502   4.548   4.681   4.791   5.157   6.498   6.526
  6.536  10.299  26.620  26.701  27.061  28.889  29.492  29.514
 29.521  29.841  29.849  29.849  29.870  29.944  36.510  37.208
130.551 130.567 130.583 154.278 219.1401912.197
 --------------------------------------------------------------

          Ground-State Mulliken Net Atomic Charges

     Atom                 Charge (a.u.)
  ----------------------------------------
      1 I                     0.099464
      2 N                    -0.026823
      3 N                     0.042940
      4 Cl                   -0.115580
  ----------------------------------------
  Sum of atomic charges =     0.000000

 -----------------------------------------------------------------
                    Cartesian Multipole Moments
 -----------------------------------------------------------------
    Charge (ESU x 10^10)
                -0.0000
    Dipole Moment (Debye)
         X       1.0544      Y      -0.4865      Z       0.0000
       Tot       1.1612
    Quadrupole Moments (Debye-Ang)
        XX     -53.4986     XY      -1.1705     YY     -52.9643
        XZ      -0.0000     YZ       0.0000     ZZ     -52.6007
    Octopole Moments (Debye-Ang^2)
       XXX      52.5645    XXY      -8.7212    XYY      13.6697
       YYY     -12.3201    XXZ       0.0000    XYZ      -0.0000
       YYZ       0.0000    XZZ      12.1094    YZZ      -0.5907
       ZZZ       0.0000
    Hexadecapole Moments (Debye-Ang^3)
      XXXX    -835.6031   XXXY      -4.0993   XXYY    -163.7993
      XYYY       4.0895   YYYY    -205.3643   XXXZ      -0.0000
      XXYZ       0.0000   XYYZ      -0.0000   YYYZ       0.0000
      XXZZ    -149.6948   XYZZ      -3.2273   YYZZ     -43.9744
      XZZZ      -0.0000   YZZZ       0.0000   ZZZZ     -66.5488
 -----------------------------------------------------------------
 DrvMan completing analytic gradient of the correlated energy
 Correlated dipole moment
            1
    1   0.4148203
    2  -0.1914049
    3   0.0000000
 Energy read as -7485.845630612
 Full Analytical Gradient: (in a.u., or Hartree/Bohr)
             1             2             3             4
    1   -0.00008835   -0.00043646    0.00049812    0.00002669
    2    0.00002351   -0.00008631    0.00004001    0.00002280
    3   -0.00000000    0.00000000   -0.00000000   -0.00000000
 Gradient time:  CPU 0.34 s  wall 3.98 s
 ----------------------------------------------------------------
             Standard Nuclear Orientation (Angstroms)
    I     Atom           X                Y                Z
 ----------------------------------------------------------------
    1      I       1.0800983397    -0.1207586860    -0.0000000000
    2      N      -0.5921272655     1.3658809634     0.0000000000
    3      N      -1.7455757691     1.1177022066     0.0000000000
    4      Cl     -2.4047818096    -0.6430512844    -0.0000000000
 ----------------------------------------------------------------
 Nuclear Repulsion Energy =   365.4267761549 hartrees
 There are       42 alpha and       42 beta electrons

                       Distance Matrix (Angstroms)
             I (  1)   N (  2)   N (  3)
   N (  2)  2.237507
   N (  3)  3.085161  1.179846
   Cl(  4)  3.523802  2.705832  1.880108

 Requested basis set is 6-311++G(d,p)
 There are 49 shells and 136 basis functions
 A cutoff of  1.0D-14 yielded   1050 shell pairs
 There are      8689 function pairs (      9790 Cartesian)
 Smallest overlap matrix eigenvalue = 1.54E-04
 Guess MOs from SCF MO coefficient file

 -----------------------------------------------------------------------
  General SCF calculation program by
  Eric Jon Sundstrom, Paul Horn, Yuezhi Mao, Dmitri Zuev, Alec White,
  David Stuck, Shaama M.S., Shane Yost, Joonho Lee, David Small,
  Daniel Levine, Susi Lehtola, Hugh Burton, Evgeny Epifanovsky
 -----------------------------------------------------------------------
 Hartree-Fock
 using 4 threads for integral computing
 -------------------------------------------------------
 OpenMP Integral computing Module                
 Release: version 2.0, May 2017, Q-Chem Inc. Pleasanton 
 -------------------------------------------------------
 A restricted SCF calculation will be
 performed using DIIS
 SCF converges when DIIS error is below 1.0e-08
 ---------------------------------------
  Cycle       Energy         DIIS error
 ---------------------------------------
    1   -7485.1209513351      4.23e-06  
    2   -7485.1209514116      1.28e-06  
    3   -7485.1209514308      7.14e-07  
    4   -7485.1209514375      4.72e-07  
    5   -7485.1209514413      2.08e-07  
    6   -7485.1209514420      8.67e-08  
    7   -7485.1209514421      3.97e-08  
    8   -7485.1209514421      1.30e-08  
    9   -7485.1209514420      4.34e-09  Convergence criterion met
 ---------------------------------------
 SCF time:   CPU 8.52s  wall 6.00s 
 SCF   energy in the final basis set =    -7485.1209514420
 Total energy in the final basis set =    -7485.1209514420


 ------------------------------------------------------------------------------

   CCMAN2: suite of methods based on coupled cluster
           and equation of motion theories.

   Components:
   * libvmm-1.3-trunk
     by Evgeny Epifanovsky, Ilya Kaliman.
   * libtensor-2.5-trunk
     by Evgeny Epifanovsky, Michael Wormit, Dmitry Zuev, Sam Manzer, 
        Ilya Kaliman.
   * libcc-2.5-trunk
     by Evgeny Epifanovsky, Arik Landau, Tomasz Kus, Kirill Khistyaev, 
        Dmitry Zuev, Prashant Manohar, Xintian Feng, Anna Krylov, 
        Matthew Goldey, Alec White, Thomas Jagau, Kaushik Nanda, 
        Anastasia Gunina, Alexander Kunitsa, Joonho Lee.

   CCMAN original authors:
   Anna I. Krylov, C. David Sherrill, Steven R. Gwaltney,
   Edward F. C. Byrd (2000)
   Sergey V. Levchenko, Lyudmila V. Slipchenko, Tao Wang,
   Ana-Maria C. Cristian (2003)
   Piotr A. Pieniazek, C. Melania Oana, Evgeny Epifanovsky (2007)
   Prashant Manohar (2009)

 ------------------------------------------------------------------------------


 Allocating and initializing 3808MB of RAM...
 Calculation will run on 4 cores.


 Alpha MOs, Restricted
 -- Occupied --                  
******* -180.91 -169.72 -169.72 -169.72 -104.87  -37.97  -33.16
  1 A     2 A     3 A     4 A     5 A     6 A     7 A     8 A                  
-33.150 -33.150 -24.341 -24.339 -24.339 -24.333 -24.333 -15.752
  9 A    10 A    11 A    12 A    13 A    14 A    15 A    16 A                  
-15.729 -10.593  -8.061  -8.058  -8.058  -7.284  -5.519  -5.504
 17 A    18 A    19 A    20 A    21 A    22 A    23 A    24 A                  
 -5.504  -2.443  -2.436  -2.436  -2.419  -2.419  -1.464  -1.118
 25 A    26 A    27 A    28 A    29 A    30 A    31 A    32 A                  
 -0.928  -0.806  -0.672  -0.659  -0.634  -0.481  -0.476  -0.412
 33 A    34 A    35 A    36 A    37 A    38 A    39 A    40 A                  
 -0.410  -0.383
 41 A    42 A                                                                  
 -- Virtual --                   
 -0.043   0.074   0.095   0.104   0.128   0.132   0.143   0.189
 43 A    44 A    45 A    46 A    47 A    48 A    49 A    50 A                  
  0.193   0.196   0.235   0.252   0.260   0.304   0.319   0.323
 51 A    52 A    53 A    54 A    55 A    56 A    57 A    58 A                  
  0.329   0.367   0.492   0.547   0.547   0.569   0.575   0.595
 59 A    60 A    61 A    62 A    63 A    64 A    65 A    66 A                  
  0.612   0.652   0.692   0.799   0.877   0.906   0.973   0.990
 67 A    68 A    69 A    70 A    71 A    72 A    73 A    74 A                  
  1.036   1.067   1.129   1.154   1.179   1.208   1.252   1.271
 75 A    76 A    77 A    78 A    79 A    80 A    81 A    82 A                  
  1.369   1.512   1.521   1.563   1.595   1.909   1.966   1.991
 83 A    84 A    85 A    86 A    87 A    88 A    89 A    90 A                  
  2.175   2.402   2.487   2.604   2.612   2.735   2.867   3.070
 91 A    92 A    93 A    94 A    95 A    96 A    97 A    98 A                  
  3.161   3.401   4.097   4.129   4.364   4.429   4.451   4.470
 99 A   100 A   101 A   102 A   103 A   104 A   105 A   106 A                  
  4.480   4.502   4.548   4.681   4.791   5.157   6.498   6.525
107 A   108 A   109 A   110 A   111 A   112 A   113 A   114 A                  
  6.536  10.299  26.620  26.701  27.061  28.889  29.492  29.514
115 A   116 A   117 A   118 A   119 A   120 A   121 A   122 A                  
 29.521  29.841  29.849  29.849  29.870  29.944  36.510  37.208
123 A   124 A   125 A   126 A   127 A   128 A   129 A   130 A                  
130.551 130.567 130.583 154.278 219.1401912.197
131 A   132 A   133 A   134 A   135 A   136 A                                  

 Beta MOs, Restricted
 -- Occupied --                  
******* -180.91 -169.72 -169.72 -169.72 -104.87  -37.97  -33.16
  1 A     2 A     3 A     4 A     5 A     6 A     7 A     8 A                  
-33.150 -33.150 -24.341 -24.339 -24.339 -24.333 -24.333 -15.752
  9 A    10 A    11 A    12 A    13 A    14 A    15 A    16 A                  
-15.729 -10.593  -8.061  -8.058  -8.058  -7.284  -5.519  -5.504
 17 A    18 A    19 A    20 A    21 A    22 A    23 A    24 A                  
 -5.504  -2.443  -2.436  -2.436  -2.419  -2.419  -1.464  -1.118
 25 A    26 A    27 A    28 A    29 A    30 A    31 A    32 A                  
 -0.928  -0.806  -0.672  -0.659  -0.634  -0.481  -0.476  -0.412
 33 A    34 A    35 A    36 A    37 A    38 A    39 A    40 A                  
 -0.410  -0.383
 41 A    42 A                                                                  
 -- Virtual --                   
 -0.043   0.074   0.095   0.104   0.128   0.132   0.143   0.189
 43 A    44 A    45 A    46 A    47 A    48 A    49 A    50 A                  
  0.193   0.196   0.235   0.252   0.260   0.304   0.319   0.323
 51 A    52 A    53 A    54 A    55 A    56 A    57 A    58 A                  
  0.329   0.367   0.492   0.547   0.547   0.569   0.575   0.595
 59 A    60 A    61 A    62 A    63 A    64 A    65 A    66 A                  
  0.612   0.652   0.692   0.799   0.877   0.906   0.973   0.990
 67 A    68 A    69 A    70 A    71 A    72 A    73 A    74 A                  
  1.036   1.067   1.129   1.154   1.179   1.208   1.252   1.271
 75 A    76 A    77 A    78 A    79 A    80 A    81 A    82 A                  
  1.369   1.512   1.521   1.563   1.595   1.909   1.966   1.991
 83 A    84 A    85 A    86 A    87 A    88 A    89 A    90 A                  
  2.175   2.402   2.487   2.604   2.612   2.735   2.867   3.070
 91 A    92 A    93 A    94 A    95 A    96 A    97 A    98 A                  
  3.161   3.401   4.097   4.129   4.364   4.429   4.451   4.470
 99 A   100 A   101 A   102 A   103 A   104 A   105 A   106 A                  
  4.480   4.502   4.548   4.681   4.791   5.157   6.498   6.525
107 A   108 A   109 A   110 A   111 A   112 A   113 A   114 A                  
  6.536  10.299  26.620  26.701  27.061  28.889  29.492  29.514
115 A   116 A   117 A   118 A   119 A   120 A   121 A   122 A                  
 29.521  29.841  29.849  29.849  29.870  29.944  36.510  37.208
123 A   124 A   125 A   126 A   127 A   128 A   129 A   130 A                  
130.551 130.567 130.583 154.278 219.1401912.197
131 A   132 A   133 A   134 A   135 A   136 A                                  

 Occupation and symmetry of molecular orbitals

 Point group: C1 (1 irreducible representation).

                           A     All 
 -------------------------------------
 All molecular orbitals:
  - Alpha                  136   136 
  - Beta                   136   136 
 -------------------------------------
 Alpha orbitals:
  - Frozen occupied        25    25  
  - Active occupied        17    17  
  - Active virtual         94    94  
  - Frozen virtual         0     0   
 -------------------------------------
 Beta orbitals:
  - Frozen occupied        25    25  
  - Active occupied        17    17  
  - Active virtual         94    94  
  - Frozen virtual         0     0   
 -------------------------------------

 Import integrals:   CPU 0.00 s  wall 0.00 s

 Import integrals:   CPU 68.06 s  wall 55.51 s

 MP2 amplitudes:   CPU 0.19 s  wall 0.43 s

Running a double precision version
           CCSD T amplitudes will be solved using DIIS.

           Start     Size      MaxIter   EConv     TConv     
           3         7         100       1.00e-07  1.00e-05  
 ------------------------------------------------------------------------------
           Energy (a.u.)   Ediff      Tdiff       Comment
 ------------------------------------------------------------------------------
         -7485.83657387                           
     1   -7485.81348526   2.31e-02   8.05e-01     
     2   -7485.84389570   3.04e-02   1.14e-01     
     3   -7485.84030930   3.59e-03   5.79e-02     
     4   -7485.84387777   3.57e-03   2.32e-02     Switched to DIIS steps.
     5   -7485.84536173   1.48e-03   1.59e-02     
     6   -7485.84552705   1.65e-04   4.45e-03     
     7   -7485.84558929   6.22e-05   2.70e-03     
     8   -7485.84561651   2.72e-05   1.01e-03     
     9   -7485.84563162   1.51e-05   6.31e-04     
    10   -7485.84563032   1.31e-06   1.66e-04     
    11   -7485.84563130   9.82e-07   8.67e-05     
    12   -7485.84563088   4.21e-07   7.36e-05     
    13   -7485.84563102   1.41e-07   2.34e-05     
    14   -7485.84563094   8.05e-08   1.08e-05     
    15   -7485.84563074   1.99e-07   6.32e-06     
    16   -7485.84563065   8.56e-08   2.57e-06     
 ------------------------------------------------------------------------------
         -7485.84563065                           CCSD T converged.

End of double precision
 SCF energy                 = -7485.12095144
 MP2 energy                 = -7485.83657387
 CCSD correlation energy     =    -0.72467921
 CCSD total energy           = -7485.84563065

 CCSD  T1^2 = 0.0255  T2^2 = 0.2943  Leading amplitudes:

 Amplitude    Orbitals with energies
 -0.0370       42 (A) A                  ->    45 (A) A                   
              -0.3831                          0.0953                     
 -0.0370       42 (A) B                  ->    45 (A) B                   
              -0.3831                          0.0953                     
 -0.0361       38 (A) A                  ->    43 (A) A                   
              -0.4814                         -0.0432                     
 -0.0361       38 (A) B                  ->    43 (A) B                   
              -0.4814                         -0.0432                     

 Amplitude    Orbitals with energies
 -0.1206       42 (A) A      42 (A) B    ->    43 (A) A      43 (A) B     
              -0.3831       -0.3831           -0.0432       -0.0432       
  0.1206       42 (A) A      42 (A) B    ->    43 (A) B      43 (A) A     
              -0.3831       -0.3831           -0.0432       -0.0432       
  0.1206       42 (A) B      42 (A) A    ->    43 (A) A      43 (A) B     
              -0.3831       -0.3831           -0.0432       -0.0432       
 -0.1206       42 (A) B      42 (A) A    ->    43 (A) B      43 (A) A     
              -0.3831       -0.3831           -0.0432       -0.0432       

 Computing CCSD intemediates for later calculations in double precision
 Finished.

Running a double precision version
           CCSD Lambda amplitudes will be solved using DIIS.
           Start     Size      MaxIter   EConv     LConv     
           3         7         100       1.00e-07  1.00e-05  
 ------------------------------------------------------------------------------
            Enorm      Ldiff       Comment
 ------------------------------------------------------------------------------
     1     6.92e-02   5.47e-02     
     2     1.56e-02   3.55e-03     
     3     7.09e-03   3.16e-03     
     4     4.29e-03   1.25e-03     Switched to DIIS steps.
     5     1.82e-03   1.04e-03     
     6     1.08e-03   4.63e-04     
     7     3.77e-04   2.28e-04     
     8     1.75e-04   3.94e-05     
     9     7.63e-05   7.73e-06     
    10     4.32e-05   3.04e-06     
    11     2.21e-05   1.99e-06     
    12     9.10e-06   1.62e-06     
    13     3.93e-06   5.64e-08     
    14     1.81e-06   1.09e-07     
    15     1.08e-06   2.30e-07     
    16     5.64e-07   1.56e-07     
    17     3.02e-07   1.03e-07     
    18     1.53e-07   4.86e-08     
    19     7.81e-08   1.97e-08     
 ------------------------------------------------------------------------------
                                   CCSD Lambda converged.

 Computing density matrices in double precision...
           Orbital response amplitudes will be solved using DIIS.
           Start     Size      MaxIter   EConv     LConv     
           3         7         100       1.00e-06  1.00e-06  
 ------------------------------------------------------------------------------
            Enorm      Ldiff       Comment
 ------------------------------------------------------------------------------
     1     9.38e-02   1.34e-02     
     2     9.42e-02   1.64e-02     
     3     1.55e-01   3.51e-02     
     4     1.32e-02   6.81e-02     Switched to DIIS steps.
     5     5.36e-03   2.38e-03     
     6     1.62e-03   3.33e-04     
     7     6.34e-04   7.06e-05     
     8     3.69e-04   4.39e-05     
     9     4.95e-05   2.31e-05     
    10     3.91e-05   3.05e-06     
    11     6.63e-06   2.99e-06     
    12     2.48e-06   4.44e-07     
    13     1.48e-06   3.85e-07     
    14     3.49e-07   1.87e-07     
 ------------------------------------------------------------------------------
                                   Orbital response converged.

 Computing density matrices... Done.
 CCSD calculation:   CPU 2257.67 s  wall 1923.59 s

Current path: /canmo/ccsd/grad/
/g1_bb_aa
/g1_bb_bb
/g1_o1o1
/g1_o1o2
/g1_o1v1
/g1_o2v1
/g1_v1v1
/g1p_bb_aa
/g1p_bb_bb
/g1s_bb_aa
/g1s_bb_bb
/g2_o1o1o1o1
/g2_o1o1o1v1
/g2_o1o1v1v1
/g2_o1v1o1v1
/g2_o1v1v1v1
/g2_v1v1v1v1
/w_bb_aa
/w_bb_bb
 Transferring MO TPDM to AO TPDM
 Transferring g2_o1o1o1o1
 Transferring g2_o1o1o1v1
 Transferring g2_o1o1v1v1
 Transferring g2_o1v1o1v1
 Transferring g2_o1v1v1v1
 Transferring g2_v1v1v1v1
 Adding separable TPDM
 Computing TPDM gradient
 --------------------------------------------------------
 2e gradient
  Atom          X               Y               Z
 --------------------------------------------------------
    1        -45.395277       15.196418       -0.000000  
    2         -5.361818      -21.572013        0.000000  
    3         25.202180       -8.281941       -0.000000  
    4         25.554915       14.657536        0.000000  
 --------------------------------------------------------
 --------------------------------------------------------
 Final gradient
  Atom          X               Y               Z
 --------------------------------------------------------
    1        -45.395277       15.196418       -0.000000  
    2         -5.361818      -21.572013        0.000000  
    3         25.202180       -8.281941       -0.000000  
    4         25.554915       14.657536        0.000000  
 --------------------------------------------------------
 Analytic gradient from two-electron contribution:   CPU 1099.05 s  wall 488.06 s

 Total ccman2 time:   CPU 3429.62 s  wall 2479.14 s


 --------------------------------------------------------------

                    Orbital Energies (a.u.)
 --------------------------------------------------------------

 Alpha MOs
 -- Occupied --
*******-180.914-169.721-169.719-169.719-104.869 -37.967 -33.157
-33.150 -33.150 -24.341 -24.339 -24.339 -24.333 -24.333 -15.752
-15.729 -10.593  -8.061  -8.058  -8.058  -7.284  -5.519  -5.504
 -5.504  -2.443  -2.436  -2.436  -2.419  -2.419  -1.464  -1.118
 -0.928  -0.806  -0.672  -0.659  -0.634  -0.481  -0.476  -0.412
 -0.410  -0.383
 -- Virtual --
 -0.043   0.074   0.095   0.104   0.128   0.132   0.143   0.189
  0.193   0.196   0.235   0.252   0.260   0.304   0.319   0.323
  0.329   0.367   0.492   0.547   0.547   0.569   0.575   0.595
  0.612   0.652   0.692   0.799   0.877   0.906   0.973   0.990
  1.036   1.067   1.129   1.154   1.179   1.208   1.252   1.271
  1.369   1.512   1.521   1.563   1.595   1.909   1.966   1.991
  2.175   2.402   2.487   2.604   2.612   2.735   2.867   3.070
  3.161   3.401   4.097   4.129   4.364   4.429   4.451   4.470
  4.480   4.502   4.548   4.681   4.791   5.157   6.498   6.525
  6.536  10.299  26.620  26.701  27.061  28.889  29.492  29.514
 29.521  29.841  29.849  29.849  29.870  29.944  36.510  37.208
130.551 130.567 130.583 154.278 219.1401912.197
 --------------------------------------------------------------

          Ground-State Mulliken Net Atomic Charges

     Atom                 Charge (a.u.)
  ----------------------------------------
      1 I                     0.099491
      2 N                    -0.026842
      3 N                     0.042994
      4 Cl                   -0.115643
  ----------------------------------------
  Sum of atomic charges =     0.000000

 -----------------------------------------------------------------
                    Cartesian Multipole Moments
 -----------------------------------------------------------------
    Charge (ESU x 10^10)
                 0.0000
    Dipole Moment (Debye)
         X       1.0552      Y      -0.4855      Z       0.0000
       Tot       1.1615
    Quadrupole Moments (Debye-Ang)
        XX     -53.4944     XY      -1.1706     YY     -52.9673
        XZ      -0.0000     YZ      -0.0000     ZZ     -52.6008
    Octopole Moments (Debye-Ang^2)
       XXX      52.4934    XXY      -8.7479    XYY      13.6355
       YYY     -12.4003    XXZ       0.0000    XYZ       0.0000
       YYZ       0.0000    XZZ      12.0807    YZZ      -0.6195
       ZZZ       0.0000
    Hexadecapole Moments (Debye-Ang^3)
      XXXX    -835.9126   XXXY      -4.1942   XXYY    -163.8631
      XYYY       4.0118   YYYY    -205.3353   XXXZ      -0.0000
      XXYZ      -0.0000   XYYZ      -0.0000   YYYZ      -0.0000
      XXZZ    -149.7566   XYZZ      -3.2556   YYZZ     -43.9686
      XZZZ      -0.0000   YZZZ      -0.0000   ZZZZ     -66.5490
 -----------------------------------------------------------------
 DrvMan completing analytic gradient of the correlated energy
 Correlated dipole moment
            1
    1   0.4151421
    2  -0.1910049
    3   0.0000000
 Energy read as -7485.845630652
 Full Analytical Gradient: (in a.u., or Hartree/Bohr)
             1             2             3             4
    1   -0.00003910   -0.00040992    0.00043495    0.00001407
    2    0.00004120   -0.00014509    0.00005917    0.00004472
    3    0.00000000   -0.00000000    0.00000000   -0.00000000
 Gradient time:  CPU 0.35 s  wall 4.19 s
 ----------------------------------------------------------------
             Standard Nuclear Orientation (Angstroms)
    I     Atom           X                Y                Z
 ----------------------------------------------------------------
    1      I       1.0800983397    -0.1227586860    -0.0000000000
    2      N      -0.5921272655     1.3658809634     0.0000000000
    3      N      -1.7455757691     1.1177022066     0.0000000000
    4      Cl     -2.4047818096    -0.6430512844    -0.0000000000
 ----------------------------------------------------------------
 Nuclear Repulsion Energy =   365.3694733673 hartrees
 There are       42 alpha and       42 beta electrons

                       Distance Matrix (Angstroms)
             I (  1)   N (  2)   N (  3)
   N (  2)  2.238836
   N (  3)  3.085965  1.179846
   Cl(  4)  3.523506  2.705832  1.880108

 Requested basis set is 6-311++G(d,p)
 There are 49 shells and 136 basis functions
 A cutoff of  1.0D-14 yielded   1050 shell pairs
 There are      8689 function pairs (      9790 Cartesian)
 Smallest overlap matrix eigenvalue = 1.54E-04
 Guess MOs from SCF MO coefficient file

 -----------------------------------------------------------------------
  General SCF calculation program by
  Eric Jon Sundstrom, Paul Horn, Yuezhi Mao, Dmitri Zuev, Alec White,
  David Stuck, Shaama M.S., Shane Yost, Joonho Lee, David Small,
  Daniel Levine, Susi Lehtola, Hugh Burton, Evgeny Epifanovsky
 -----------------------------------------------------------------------
 Hartree-Fock
 using 4 threads for integral computing
 -------------------------------------------------------
 OpenMP Integral computing Module                
 Release: version 2.0, May 2017, Q-Chem Inc. Pleasanton 
 -------------------------------------------------------
 A restricted SCF calculation will be
 performed using DIIS
 SCF converges when DIIS error is below 1.0e-08
 ---------------------------------------
  Cycle       Energy         DIIS error
 ---------------------------------------
    1   -7485.1209108598      9.88e-06  
    2   -7485.1209111934      3.91e-06  
    3   -7485.1209112524      2.60e-06  
    4   -7485.1209112802      9.08e-07  
    5   -7485.1209112903      4.37e-07  
    6   -7485.1209112923      1.99e-07  
    7   -7485.1209112928      6.26e-08  
    8   -7485.1209112928      3.18e-08  
    9   -7485.1209112928      1.08e-08  
   10   -7485.1209112928      4.61e-09  Convergence criterion met
 ---------------------------------------
 SCF time:   CPU 9.47s  wall 7.00s 
 SCF   energy in the final basis set =    -7485.1209112928
 Total energy in the final basis set =    -7485.1209112928


 ------------------------------------------------------------------------------

   CCMAN2: suite of methods based on coupled cluster
           and equation of motion theories.

   Components:
   * libvmm-1.3-trunk
     by Evgeny Epifanovsky, Ilya Kaliman.
   * libtensor-2.5-trunk
     by Evgeny Epifanovsky, Michael Wormit, Dmitry Zuev, Sam Manzer, 
        Ilya Kaliman.
   * libcc-2.5-trunk
     by Evgeny Epifanovsky, Arik Landau, Tomasz Kus, Kirill Khistyaev, 
        Dmitry Zuev, Prashant Manohar, Xintian Feng, Anna Krylov, 
        Matthew Goldey, Alec White, Thomas Jagau, Kaushik Nanda, 
        Anastasia Gunina, Alexander Kunitsa, Joonho Lee.

   CCMAN original authors:
   Anna I. Krylov, C. David Sherrill, Steven R. Gwaltney,
   Edward F. C. Byrd (2000)
   Sergey V. Levchenko, Lyudmila V. Slipchenko, Tao Wang,
   Ana-Maria C. Cristian (2003)
   Piotr A. Pieniazek, C. Melania Oana, Evgeny Epifanovsky (2007)
   Prashant Manohar (2009)

 ------------------------------------------------------------------------------


 Allocating and initializing 3808MB of RAM...
 Calculation will run on 4 cores.


 Alpha MOs, Restricted
 -- Occupied --                  
******* -180.91 -169.72 -169.72 -169.72 -104.87  -37.97  -33.16
  1 A     2 A     3 A     4 A     5 A     6 A     7 A     8 A                  
-33.150 -33.150 -24.341 -24.339 -24.339 -24.333 -24.333 -15.752
  9 A    10 A    11 A    12 A    13 A    14 A    15 A    16 A                  
-15.729 -10.593  -8.061  -8.058  -8.058  -7.283  -5.519  -5.504
 17 A    18 A    19 A    20 A    21 A    22 A    23 A    24 A                  
 -5.503  -2.443  -2.436  -2.436  -2.418  -2.418  -1.464  -1.118
 25 A    26 A    27 A    28 A    29 A    30 A    31 A    32 A                  
 -0.927  -0.806  -0.672  -0.658  -0.634  -0.481  -0.476  -0.411
 33 A    34 A    35 A    36 A    37 A    38 A    39 A    40 A                  
 -0.410  -0.383
 41 A    42 A                                                                  
 -- Virtual --                   
 -0.043   0.074   0.095   0.104   0.128   0.132   0.143   0.189
 43 A    44 A    45 A    46 A    47 A    48 A    49 A    50 A                  
  0.193   0.196   0.235   0.252   0.260   0.304   0.319   0.324
 51 A    52 A    53 A    54 A    55 A    56 A    57 A    58 A                  
  0.329   0.367   0.492   0.547   0.547   0.569   0.575   0.595
 59 A    60 A    61 A    62 A    63 A    64 A    65 A    66 A                  
  0.612   0.652   0.692   0.798   0.877   0.906   0.973   0.990
 67 A    68 A    69 A    70 A    71 A    72 A    73 A    74 A                  
  1.036   1.067   1.129   1.154   1.179   1.208   1.251   1.271
 75 A    76 A    77 A    78 A    79 A    80 A    81 A    82 A                  
  1.369   1.512   1.521   1.562   1.595   1.909   1.966   1.991
 83 A    84 A    85 A    86 A    87 A    88 A    89 A    90 A                  
  2.175   2.402   2.487   2.604   2.612   2.735   2.867   3.070
 91 A    92 A    93 A    94 A    95 A    96 A    97 A    98 A                  
  3.161   3.401   4.097   4.129   4.364   4.429   4.451   4.470
 99 A   100 A   101 A   102 A   103 A   104 A   105 A   106 A                  
  4.480   4.502   4.548   4.681   4.791   5.157   6.498   6.526
107 A   108 A   109 A   110 A   111 A   112 A   113 A   114 A                  
  6.536  10.299  26.620  26.701  27.061  28.888  29.492  29.514
115 A   116 A   117 A   118 A   119 A   120 A   121 A   122 A                  
 29.521  29.841  29.849  29.849  29.870  29.944  36.510  37.208
123 A   124 A   125 A   126 A   127 A   128 A   129 A   130 A                  
130.551 130.567 130.583 154.278 219.1401912.197
131 A   132 A   133 A   134 A   135 A   136 A                                  

 Beta MOs, Restricted
 -- Occupied --                  
******* -180.91 -169.72 -169.72 -169.72 -104.87  -37.97  -33.16
  1 A     2 A     3 A     4 A     5 A     6 A     7 A     8 A                  
-33.150 -33.150 -24.341 -24.339 -24.339 -24.333 -24.333 -15.752
  9 A    10 A    11 A    12 A    13 A    14 A    15 A    16 A                  
-15.729 -10.593  -8.061  -8.058  -8.058  -7.283  -5.519  -5.504
 17 A    18 A    19 A    20 A    21 A    22 A    23 A    24 A                  
 -5.503  -2.443  -2.436  -2.436  -2.418  -2.418  -1.464  -1.118
 25 A    26 A    27 A    28 A    29 A    30 A    31 A    32 A                  
 -0.927  -0.806  -0.672  -0.658  -0.634  -0.481  -0.476  -0.411
 33 A    34 A    35 A    36 A    37 A    38 A    39 A    40 A                  
 -0.410  -0.383
 41 A    42 A                                                                  
 -- Virtual --                   
 -0.043   0.074   0.095   0.104   0.128   0.132   0.143   0.189
 43 A    44 A    45 A    46 A    47 A    48 A    49 A    50 A                  
  0.193   0.196   0.235   0.252   0.260   0.304   0.319   0.324
 51 A    52 A    53 A    54 A    55 A    56 A    57 A    58 A                  
  0.329   0.367   0.492   0.547   0.547   0.569   0.575   0.595
 59 A    60 A    61 A    62 A    63 A    64 A    65 A    66 A                  
  0.612   0.652   0.692   0.798   0.877   0.906   0.973   0.990
 67 A    68 A    69 A    70 A    71 A    72 A    73 A    74 A                  
  1.036   1.067   1.129   1.154   1.179   1.208   1.251   1.271
 75 A    76 A    77 A    78 A    79 A    80 A    81 A    82 A                  
  1.369   1.512   1.521   1.562   1.595   1.909   1.966   1.991
 83 A    84 A    85 A    86 A    87 A    88 A    89 A    90 A                  
  2.175   2.402   2.487   2.604   2.612   2.735   2.867   3.070
 91 A    92 A    93 A    94 A    95 A    96 A    97 A    98 A                  
  3.161   3.401   4.097   4.129   4.364   4.429   4.451   4.470
 99 A   100 A   101 A   102 A   103 A   104 A   105 A   106 A                  
  4.480   4.502   4.548   4.681   4.791   5.157   6.498   6.526
107 A   108 A   109 A   110 A   111 A   112 A   113 A   114 A                  
  6.536  10.299  26.620  26.701  27.061  28.888  29.492  29.514
115 A   116 A   117 A   118 A   119 A   120 A   121 A   122 A                  
 29.521  29.841  29.849  29.849  29.870  29.944  36.510  37.208
123 A   124 A   125 A   126 A   127 A   128 A   129 A   130 A                  
130.551 130.567 130.583 154.278 219.1401912.197
131 A   132 A   133 A   134 A   135 A   136 A                                  

 Occupation and symmetry of molecular orbitals

 Point group: C1 (1 irreducible representation).

                           A     All 
 -------------------------------------
 All molecular orbitals:
  - Alpha                  136   136 
  - Beta                   136   136 
 -------------------------------------
 Alpha orbitals:
  - Frozen occupied        25    25  
  - Active occupied        17    17  
  - Active virtual         94    94  
  - Frozen virtual         0     0   
 -------------------------------------
 Beta orbitals:
  - Frozen occupied        25    25  
  - Active occupied        17    17  
  - Active virtual         94    94  
  - Frozen virtual         0     0   
 -------------------------------------

 Import integrals:   CPU 0.00 s  wall 0.00 s

 Import integrals:   CPU 67.27 s  wall 48.73 s

 MP2 amplitudes:   CPU 0.19 s  wall 0.33 s

Running a double precision version
           CCSD T amplitudes will be solved using DIIS.

           Start     Size      MaxIter   EConv     TConv     
           3         7         100       1.00e-07  1.00e-05  
 ------------------------------------------------------------------------------
           Energy (a.u.)   Ediff      Tdiff       Comment
 ------------------------------------------------------------------------------
         -7485.83658140                           
     1   -7485.81347454   2.31e-02   8.05e-01     Step took 01.23.
     2   -7485.84389642   3.04e-02   1.14e-01     
     3   -7485.84030679   3.59e-03   5.79e-02     
     4   -7485.84387733   3.57e-03   2.32e-02     Switched to DIIS steps.
     5   -7485.84536182   1.48e-03   1.59e-02     
     6   -7485.84552707   1.65e-04   4.45e-03     
     7   -7485.84558917   6.21e-05   2.69e-03     
     8   -7485.84561642   2.73e-05   1.01e-03     
     9   -7485.84563159   1.52e-05   6.32e-04     
    10   -7485.84563028   1.31e-06   1.66e-04     
    11   -7485.84563128   9.92e-07   8.70e-05     
    12   -7485.84563085   4.23e-07   7.39e-05     
    13   -7485.84563100   1.42e-07   2.35e-05     
    14   -7485.84563091   8.07e-08   1.09e-05     
    15   -7485.84563071   2.00e-07   6.37e-06     
    16   -7485.84563063   8.59e-08   2.60e-06     
 ------------------------------------------------------------------------------
         -7485.84563063                           CCSD T converged.

End of double precision
 SCF energy                 = -7485.12091129
 MP2 energy                 = -7485.83658140
 CCSD correlation energy     =    -0.72471934
 CCSD total energy           = -7485.84563063

 CCSD  T1^2 = 0.0255  T2^2 = 0.2944  Leading amplitudes:

 Amplitude    Orbitals with energies
 -0.0370       42 (A) A                  ->    45 (A) A                   
              -0.3831                          0.0953                     
 -0.0370       42 (A) B                  ->    45 (A) B                   
              -0.3831                          0.0953                     
 -0.0361       38 (A) A                  ->    43 (A) A                   
              -0.4815                         -0.0434                     
 -0.0361       38 (A) B                  ->    43 (A) B                   
              -0.4815                         -0.0434                     

 Amplitude    Orbitals with energies
 -0.1210       42 (A) A      42 (A) B    ->    43 (A) A      43 (A) B     
              -0.3831       -0.3831           -0.0434       -0.0434       
  0.1210       42 (A) A      42 (A) B    ->    43 (A) B      43 (A) A     
              -0.3831       -0.3831           -0.0434       -0.0434       
  0.1210       42 (A) B      42 (A) A    ->    43 (A) A      43 (A) B     
              -0.3831       -0.3831           -0.0434       -0.0434       
 -0.1210       42 (A) B      42 (A) A    ->    43 (A) B      43 (A) A     
              -0.3831       -0.3831           -0.0434       -0.0434       

 Computing CCSD intemediates for later calculations in double precision
 Finished.

Running a double precision version
           CCSD Lambda amplitudes will be solved using DIIS.
           Start     Size      MaxIter   EConv     LConv     
           3         7         100       1.00e-07  1.00e-05  
 ------------------------------------------------------------------------------
            Enorm      Ldiff       Comment
 ------------------------------------------------------------------------------
     1     6.93e-02   5.47e-02     
     2     1.56e-02   3.54e-03     
     3     7.10e-03   3.16e-03     
     4     4.29e-03   1.25e-03     Switched to DIIS steps.
     5     1.82e-03   1.04e-03     
     6     1.08e-03   4.63e-04     
     7     3.78e-04   2.29e-04     
     8     1.76e-04   3.95e-05     
     9     7.65e-05   7.73e-06     
    10     4.34e-05   3.04e-06     
    11     2.22e-05   1.99e-06     
    12     9.12e-06   1.62e-06     
    13     3.95e-06   5.62e-08     
    14     1.82e-06   1.09e-07     
    15     1.08e-06   2.31e-07     
    16     5.67e-07   1.57e-07     
    17     3.03e-07   1.03e-07     
    18     1.54e-07   4.87e-08     
    19     7.86e-08   1.97e-08     
 ------------------------------------------------------------------------------
                                   CCSD Lambda converged.

 Computing density matrices in double precision...
           Orbital response amplitudes will be solved using DIIS.
           Start     Size      MaxIter   EConv     LConv     
           3         7         100       1.00e-06  1.00e-06  
 ------------------------------------------------------------------------------
            Enorm      Ldiff       Comment
 ------------------------------------------------------------------------------
     1     9.38e-02   1.34e-02     
     2     9.43e-02   1.65e-02     
     3     1.55e-01   3.53e-02     
     4     1.33e-02   6.84e-02     Switched to DIIS steps.
     5     5.37e-03   2.40e-03     
     6     1.62e-03   3.34e-04     
     7     6.35e-04   7.05e-05     
     8     3.69e-04   4.44e-05     
     9     4.96e-05   2.29e-05     
    10     3.93e-05   3.04e-06     
    11     6.62e-06   3.00e-06     
    12     2.47e-06   4.44e-07     
    13     1.47e-06   3.84e-07     
    14     3.48e-07   1.85e-07     
 ------------------------------------------------------------------------------
                                   Orbital response converged.

 Computing density matrices... Done.
 CCSD calculation:   CPU 2250.55 s  wall 2799.71 s

Current path: /canmo/ccsd/grad/
/g1_bb_aa
/g1_bb_bb
/g1_o1o1
/g1_o1o2
/g1_o1v1
/g1_o2v1
/g1_v1v1
/g1p_bb_aa
/g1p_bb_bb
/g1s_bb_aa
/g1s_bb_bb
/g2_o1o1o1o1
/g2_o1o1o1v1
/g2_o1o1v1v1
/g2_o1v1o1v1
/g2_o1v1v1v1
/g2_v1v1v1v1
/w_bb_aa
/w_bb_bb
 Transferring MO TPDM to AO TPDM
 Transferring g2_o1o1o1o1
 Transferring g2_o1o1o1v1
 Transferring g2_o1o1v1v1
 Transferring g2_o1v1o1v1
 Transferring g2_o1v1v1v1
 Transferring g2_v1v1v1v1
 Adding separable TPDM
 Computing TPDM gradient
 --------------------------------------------------------
 2e gradient
  Atom          X               Y               Z
 --------------------------------------------------------
    1        -45.365702       15.209618       -0.000000  
    2         -5.385936      -21.574038        0.000000  
    3         25.195414       -8.283912       -0.000000  
    4         25.556224       14.648333        0.000000  
 --------------------------------------------------------
 --------------------------------------------------------
 Final gradient
  Atom          X               Y               Z
 --------------------------------------------------------
    1        -45.365702       15.209618       -0.000000  
    2         -5.385936      -21.574038        0.000000  
    3         25.195414       -8.283912       -0.000000  
    4         25.556224       14.648333        0.000000  
 --------------------------------------------------------
 Analytic gradient from two-electron contribution:   CPU 1107.31 s  wall 510.33 s

 Total ccman2 time:   CPU 3429.66 s  wall 3369.32 s


 --------------------------------------------------------------

                    Orbital Energies (a.u.)
 --------------------------------------------------------------

 Alpha MOs
 -- Occupied --
*******-180.914-169.721-169.719-169.719-104.869 -37.967 -33.157
-33.150 -33.150 -24.341 -24.339 -24.339 -24.333 -24.333 -15.752
-15.729 -10.593  -8.061  -8.058  -8.058  -7.283  -5.519  -5.504
 -5.503  -2.443  -2.436  -2.436  -2.418  -2.418  -1.464  -1.118
 -0.927  -0.806  -0.672  -0.658  -0.634  -0.481  -0.476  -0.411
 -0.410  -0.383
 -- Virtual --
 -0.043   0.074   0.095   0.104   0.128   0.132   0.143   0.189
  0.193   0.196   0.235   0.252   0.260   0.304   0.319   0.324
  0.329   0.367   0.492   0.547   0.547   0.569   0.575   0.595
  0.612   0.652   0.692   0.798   0.877   0.906   0.973   0.990
  1.036   1.067   1.129   1.154   1.179   1.208   1.251   1.271
  1.369   1.512   1.521   1.562   1.595   1.909   1.966   1.991
  2.175   2.402   2.487   2.604   2.612   2.735   2.867   3.070
  3.161   3.401   4.097   4.129   4.364   4.429   4.451   4.470
  4.480   4.502   4.548   4.681   4.791   5.157   6.498   6.526
  6.536  10.299  26.620  26.701  27.061  28.888  29.492  29.514
 29.521  29.841  29.849  29.849  29.870  29.944  36.510  37.208
130.551 130.567 130.583 154.278 219.1401912.197
 --------------------------------------------------------------

          Ground-State Mulliken Net Atomic Charges

     Atom                 Charge (a.u.)
  ----------------------------------------
      1 I                     0.098890
      2 N                    -0.026844
      3 N                     0.043213
      4 Cl                   -0.115260
  ----------------------------------------
  Sum of atomic charges =    -0.000000

 -----------------------------------------------------------------
                    Cartesian Multipole Moments
 -----------------------------------------------------------------
    Charge (ESU x 10^10)
                -0.0000
    Dipole Moment (Debye)
         X       1.0480      Y      -0.4857      Z      -0.0000
       Tot       1.1550
    Quadrupole Moments (Debye-Ang)
        XX     -53.4910     XY      -1.1714     YY     -52.9601
        XZ      -0.0000     YZ      -0.0000     ZZ     -52.6031
    Octopole Moments (Debye-Ang^2)
       XXX      52.4453    XXY      -8.6973    XYY      13.6309
       YYY     -12.2301    XXZ       0.0000    XYZ       0.0000
       YYZ       0.0000    XZZ      12.0755    YZZ      -0.5620
       ZZZ      -0.0000
    Hexadecapole Moments (Debye-Ang^3)
      XXXX    -835.8938   XXXY      -4.0058   XXYY    -163.8391
      XYYY       4.1856   YYYY    -205.3837   XXXZ      -0.0000
      XXYZ      -0.0000   XYYZ      -0.0000   YYYZ      -0.0000
      XXZZ    -149.7576   XYZZ      -3.1913   YYZZ     -43.9829
      XZZZ       0.0000   YZZZ      -0.0000   ZZZZ     -66.5575
 -----------------------------------------------------------------
 DrvMan completing analytic gradient of the correlated energy
 Correlated dipole moment
            1
    1   0.4123003
    2  -0.1910893
    3  -0.0000000
 Energy read as -7485.845630629
 Full Analytical Gradient: (in a.u., or Hartree/Bohr)
             1             2             3             4
    1    0.00003395   -0.00037050    0.00029960    0.00003696
    2   -0.00006735    0.00000180    0.00004536    0.00002019
    3    0.00000000   -0.00000000    0.00000000   -0.00000000
 Gradient time:  CPU 0.31 s  wall 4.65 s
 ----------------------------------------------------------------
             Standard Nuclear Orientation (Angstroms)
    I     Atom           X                Y                Z
 ----------------------------------------------------------------
    1      I       1.0800983397    -0.1217586860     0.0010000000
    2      N      -0.5921272655     1.3658809634     0.0000000000
    3      N      -1.7455757691     1.1177022066     0.0000000000
    4      Cl     -2.4047818096    -0.6430512844    -0.0000000000
 ----------------------------------------------------------------
 Nuclear Repulsion Energy =   365.3981111821 hartrees
 There are       42 alpha and       42 beta electrons

                       Distance Matrix (Angstroms)
             I (  1)   N (  2)   N (  3)
   N (  2)  2.238171
   N (  3)  3.085563  1.179846
   Cl(  4)  3.523654  2.705832  1.880108

 Requested basis set is 6-311++G(d,p)
 There are 49 shells and 136 basis functions
 A cutoff of  1.0D-14 yielded   1050 shell pairs
 There are      8689 function pairs (      9790 Cartesian)
 Smallest overlap matrix eigenvalue = 1.54E-04
 Guess MOs from SCF MO coefficient file

 -----------------------------------------------------------------------
  General SCF calculation program by
  Eric Jon Sundstrom, Paul Horn, Yuezhi Mao, Dmitri Zuev, Alec White,
  David Stuck, Shaama M.S., Shane Yost, Joonho Lee, David Small,
  Daniel Levine, Susi Lehtola, Hugh Burton, Evgeny Epifanovsky
 -----------------------------------------------------------------------
 Hartree-Fock
 using 4 threads for integral computing
 -------------------------------------------------------
 OpenMP Integral computing Module                
 Release: version 2.0, May 2017, Q-Chem Inc. Pleasanton 
 -------------------------------------------------------
 A restricted SCF calculation will be
 performed using DIIS
 SCF converges when DIIS error is below 1.0e-08
 ---------------------------------------
  Cycle       Energy         DIIS error
 ---------------------------------------
    1   -7485.1209312452      5.71e-06  
    2   -7485.1209313689      2.16e-06  
    3   -7485.1209313937      1.48e-06  
    4   -7485.1209314041      5.87e-07  
    5   -7485.1209314088      2.52e-07  
    6   -7485.1209314097      1.18e-07  
    7   -7485.1209314098      3.85e-08  
    8   -7485.1209314099      1.89e-08  
    9   -7485.1209314098      7.19e-09  Convergence criterion met
 ---------------------------------------
 SCF time:   CPU 8.44s  wall 10.00s 
 SCF   energy in the final basis set =    -7485.1209314098
 Total energy in the final basis set =    -7485.1209314098


 ------------------------------------------------------------------------------

   CCMAN2: suite of methods based on coupled cluster
           and equation of motion theories.

   Components:
   * libvmm-1.3-trunk
     by Evgeny Epifanovsky, Ilya Kaliman.
   * libtensor-2.5-trunk
     by Evgeny Epifanovsky, Michael Wormit, Dmitry Zuev, Sam Manzer, 
        Ilya Kaliman.
   * libcc-2.5-trunk
     by Evgeny Epifanovsky, Arik Landau, Tomasz Kus, Kirill Khistyaev, 
        Dmitry Zuev, Prashant Manohar, Xintian Feng, Anna Krylov, 
        Matthew Goldey, Alec White, Thomas Jagau, Kaushik Nanda, 
        Anastasia Gunina, Alexander Kunitsa, Joonho Lee.

   CCMAN original authors:
   Anna I. Krylov, C. David Sherrill, Steven R. Gwaltney,
   Edward F. C. Byrd (2000)
   Sergey V. Levchenko, Lyudmila V. Slipchenko, Tao Wang,
   Ana-Maria C. Cristian (2003)
   Piotr A. Pieniazek, C. Melania Oana, Evgeny Epifanovsky (2007)
   Prashant Manohar (2009)

 ------------------------------------------------------------------------------


 Allocating and initializing 3808MB of RAM...
 Calculation will run on 4 cores.


 Alpha MOs, Restricted
 -- Occupied --                  
******* -180.91 -169.72 -169.72 -169.72 -104.87  -37.97  -33.16
  1 A     2 A     3 A     4 A     5 A     6 A     7 A     8 A                  
-33.150 -33.150 -24.341 -24.339 -24.339 -24.333 -24.333 -15.752
  9 A    10 A    11 A    12 A    13 A    14 A    15 A    16 A                  
-15.729 -10.593  -8.061  -8.058  -8.058  -7.283  -5.519  -5.504
 17 A    18 A    19 A    20 A    21 A    22 A    23 A    24 A                  
 -5.503  -2.443  -2.436  -2.436  -2.418  -2.418  -1.464  -1.118
 25 A    26 A    27 A    28 A    29 A    30 A    31 A    32 A                  
 -0.928  -0.806  -0.672  -0.658  -0.634  -0.481  -0.476  -0.412
 33 A    34 A    35 A    36 A    37 A    38 A    39 A    40 A                  
 -0.410  -0.383
 41 A    42 A                                                                  
 -- Virtual --                   
 -0.043   0.074   0.095   0.104   0.128   0.132   0.143   0.189
 43 A    44 A    45 A    46 A    47 A    48 A    49 A    50 A                  
  0.193   0.196   0.235   0.252   0.260   0.304   0.319   0.324
 51 A    52 A    53 A    54 A    55 A    56 A    57 A    58 A                  
  0.329   0.367   0.492   0.547   0.547   0.569   0.575   0.595
 59 A    60 A    61 A    62 A    63 A    64 A    65 A    66 A                  
  0.612   0.652   0.692   0.799   0.877   0.906   0.973   0.990
 67 A    68 A    69 A    70 A    71 A    72 A    73 A    74 A                  
  1.036   1.067   1.129   1.154   1.179   1.208   1.252   1.271
 75 A    76 A    77 A    78 A    79 A    80 A    81 A    82 A                  
  1.369   1.512   1.521   1.563   1.595   1.909   1.966   1.991
 83 A    84 A    85 A    86 A    87 A    88 A    89 A    90 A                  
  2.175   2.402   2.487   2.604   2.612   2.735   2.867   3.070
 91 A    92 A    93 A    94 A    95 A    96 A    97 A    98 A                  
  3.161   3.401   4.097   4.129   4.364   4.429   4.451   4.470
 99 A   100 A   101 A   102 A   103 A   104 A   105 A   106 A                  
  4.480   4.502   4.548   4.681   4.791   5.157   6.498   6.526
107 A   108 A   109 A   110 A   111 A   112 A   113 A   114 A                  
  6.536  10.299  26.620  26.701  27.061  28.888  29.492  29.514
115 A   116 A   117 A   118 A   119 A   120 A   121 A   122 A                  
 29.521  29.841  29.849  29.849  29.870  29.944  36.510  37.208
123 A   124 A   125 A   126 A   127 A   128 A   129 A   130 A                  
130.551 130.567 130.583 154.278 219.1401912.197
131 A   132 A   133 A   134 A   135 A   136 A                                  

 Beta MOs, Restricted
 -- Occupied --                  
******* -180.91 -169.72 -169.72 -169.72 -104.87  -37.97  -33.16
  1 A     2 A     3 A     4 A     5 A     6 A     7 A     8 A                  
-33.150 -33.150 -24.341 -24.339 -24.339 -24.333 -24.333 -15.752
  9 A    10 A    11 A    12 A    13 A    14 A    15 A    16 A                  
-15.729 -10.593  -8.061  -8.058  -8.058  -7.283  -5.519  -5.504
 17 A    18 A    19 A    20 A    21 A    22 A    23 A    24 A                  
 -5.503  -2.443  -2.436  -2.436  -2.418  -2.418  -1.464  -1.118
 25 A    26 A    27 A    28 A    29 A    30 A    31 A    32 A                  
 -0.928  -0.806  -0.672  -0.658  -0.634  -0.481  -0.476  -0.412
 33 A    34 A    35 A    36 A    37 A    38 A    39 A    40 A                  
 -0.410  -0.383
 41 A    42 A                                                                  
 -- Virtual --                   
 -0.043   0.074   0.095   0.104   0.128   0.132   0.143   0.189
 43 A    44 A    45 A    46 A    47 A    48 A    49 A    50 A                  
  0.193   0.196   0.235   0.252   0.260   0.304   0.319   0.324
 51 A    52 A    53 A    54 A    55 A    56 A    57 A    58 A                  
  0.329   0.367   0.492   0.547   0.547   0.569   0.575   0.595
 59 A    60 A    61 A    62 A    63 A    64 A    65 A    66 A                  
  0.612   0.652   0.692   0.799   0.877   0.906   0.973   0.990
 67 A    68 A    69 A    70 A    71 A    72 A    73 A    74 A                  
  1.036   1.067   1.129   1.154   1.179   1.208   1.252   1.271
 75 A    76 A    77 A    78 A    79 A    80 A    81 A    82 A                  
  1.369   1.512   1.521   1.563   1.595   1.909   1.966   1.991
 83 A    84 A    85 A    86 A    87 A    88 A    89 A    90 A                  
  2.175   2.402   2.487   2.604   2.612   2.735   2.867   3.070
 91 A    92 A    93 A    94 A    95 A    96 A    97 A    98 A                  
  3.161   3.401   4.097   4.129   4.364   4.429   4.451   4.470
 99 A   100 A   101 A   102 A   103 A   104 A   105 A   106 A                  
  4.480   4.502   4.548   4.681   4.791   5.157   6.498   6.526
107 A   108 A   109 A   110 A   111 A   112 A   113 A   114 A                  
  6.536  10.299  26.620  26.701  27.061  28.888  29.492  29.514
115 A   116 A   117 A   118 A   119 A   120 A   121 A   122 A                  
 29.521  29.841  29.849  29.849  29.870  29.944  36.510  37.208
123 A   124 A   125 A   126 A   127 A   128 A   129 A   130 A                  
130.551 130.567 130.583 154.278 219.1401912.197
131 A   132 A   133 A   134 A   135 A   136 A                                  

 Occupation and symmetry of molecular orbitals

 Point group: C1 (1 irreducible representation).

                           A     All 
 -------------------------------------
 All molecular orbitals:
  - Alpha                  136   136 
  - Beta                   136   136 
 -------------------------------------
 Alpha orbitals:
  - Frozen occupied        25    25  
  - Active occupied        17    17  
  - Active virtual         94    94  
  - Frozen virtual         0     0   
 -------------------------------------
 Beta orbitals:
  - Frozen occupied        25    25  
  - Active occupied        17    17  
  - Active virtual         94    94  
  - Frozen virtual         0     0   
 -------------------------------------

 Import integrals:   CPU 0.00 s  wall 0.02 s

 Import integrals:   CPU 67.71 s  wall 42.91 s

 MP2 amplitudes:   CPU 0.19 s  wall 0.38 s

Running a double precision version
           CCSD T amplitudes will be solved using DIIS.

           Start     Size      MaxIter   EConv     TConv     
           3         7         100       1.00e-07  1.00e-05  
 ------------------------------------------------------------------------------
           Energy (a.u.)   Ediff      Tdiff       Comment
 ------------------------------------------------------------------------------
         -7485.83657766                           
     1   -7485.81347994   2.31e-02   8.05e-01     
     2   -7485.84389610   3.04e-02   1.14e-01     
     3   -7485.84030809   3.59e-03   5.79e-02     
     4   -7485.84387759   3.57e-03   2.32e-02     Switched to DIIS steps.
     5   -7485.84536182   1.48e-03   1.59e-02     
     6   -7485.84552710   1.65e-04   4.45e-03     
     7   -7485.84558927   6.22e-05   2.69e-03     
     8   -7485.84561651   2.72e-05   1.01e-03     
     9   -7485.84563164   1.51e-05   6.32e-04     
    10   -7485.84563034   1.31e-06   1.66e-04     
    11   -7485.84563132   9.87e-07   8.69e-05     
    12   -7485.84563090   4.22e-07   7.38e-05     
    13   -7485.84563104   1.41e-07   2.34e-05     
    14   -7485.84563096   8.06e-08   1.09e-05     
    15   -7485.84563076   1.99e-07   6.34e-06     
    16   -7485.84563068   8.57e-08   2.58e-06     
 ------------------------------------------------------------------------------
         -7485.84563068                           CCSD T converged.

End of double precision
 SCF energy                 = -7485.12093141
 MP2 energy                 = -7485.83657766
 CCSD correlation energy     =    -0.72469927
 CCSD total energy           = -7485.84563068

 CCSD  T1^2 = 0.0255  T2^2 = 0.2944  Leading amplitudes:

 Amplitude    Orbitals with energies
 -0.0370       42 (A) A                  ->    45 (A) A                   
              -0.3831                          0.0953                     
 -0.0370       42 (A) B                  ->    45 (A) B                   
              -0.3831                          0.0953                     
  0.0361       38 (A) A                  ->    43 (A) A                   
              -0.4814                         -0.0433                     
  0.0361       38 (A) B                  ->    43 (A) B                   
              -0.4814                         -0.0433                     

 Amplitude    Orbitals with energies
 -0.1208       42 (A) A      42 (A) B    ->    43 (A) A      43 (A) B     
              -0.3831       -0.3831           -0.0433       -0.0433       
  0.1208       42 (A) A      42 (A) B    ->    43 (A) B      43 (A) A     
              -0.3831       -0.3831           -0.0433       -0.0433       
  0.1208       42 (A) B      42 (A) A    ->    43 (A) A      43 (A) B     
              -0.3831       -0.3831           -0.0433       -0.0433       
 -0.1208       42 (A) B      42 (A) A    ->    43 (A) B      43 (A) A     
              -0.3831       -0.3831           -0.0433       -0.0433       

 Computing CCSD intemediates for later calculations in double precision
 Finished.

Running a double precision version
           CCSD Lambda amplitudes will be solved using DIIS.
           Start     Size      MaxIter   EConv     LConv     
           3         7         100       1.00e-07  1.00e-05  
 ------------------------------------------------------------------------------
            Enorm      Ldiff       Comment
 ------------------------------------------------------------------------------
     1     6.93e-02   5.47e-02     
     2     1.56e-02   3.55e-03     
     3     7.09e-03   3.16e-03     
     4     4.29e-03   1.25e-03     Switched to DIIS steps.
     5     1.82e-03   1.04e-03     
     6     1.08e-03   4.63e-04     
     7     3.78e-04   2.28e-04     
     8     1.76e-04   3.94e-05     
     9     7.64e-05   7.73e-06     
    10     4.33e-05   3.04e-06     
    11     2.21e-05   1.99e-06     
    12     9.11e-06   1.62e-06     
    13     3.94e-06   5.63e-08     
    14     1.82e-06   1.09e-07     
    15     1.08e-06   2.30e-07     
    16     5.66e-07   1.56e-07     
    17     3.03e-07   1.03e-07     
    18     1.54e-07   4.87e-08     
    19     7.83e-08   1.97e-08     
 ------------------------------------------------------------------------------
                                   CCSD Lambda converged.

 Computing density matrices in double precision...
           Orbital response amplitudes will be solved using DIIS.
           Start     Size      MaxIter   EConv     LConv     
           3         7         100       1.00e-06  1.00e-06  
 ------------------------------------------------------------------------------
            Enorm      Ldiff       Comment
 ------------------------------------------------------------------------------
     1     9.38e-02   1.34e-02     
     2     9.43e-02   1.65e-02     
     3     1.55e-01   3.52e-02     
     4     1.33e-02   6.82e-02     Switched to DIIS steps.
     5     5.37e-03   2.39e-03     
     6     1.62e-03   3.34e-04     
     7     6.34e-04   7.05e-05     
     8     3.69e-04   4.42e-05     
     9     4.95e-05   2.30e-05     
    10     3.92e-05   3.04e-06     
    11     6.62e-06   2.99e-06     
    12     2.48e-06   4.44e-07     
    13     1.48e-06   3.84e-07     
    14     3.49e-07   1.86e-07     
 ------------------------------------------------------------------------------
                                   Orbital response converged.

 Computing density matrices... Done.
 CCSD calculation:   CPU 2247.81 s  wall 1926.91 s

Current path: /canmo/ccsd/grad/
/g1_bb_aa
/g1_bb_bb
/g1_o1o1
/g1_o1o2
/g1_o1v1
/g1_o2v1
/g1_v1v1
/g1p_bb_aa
/g1p_bb_bb
/g1s_bb_aa
/g1s_bb_bb
/g2_o1o1o1o1
/g2_o1o1o1v1
/g2_o1o1v1v1
/g2_o1v1o1v1
/g2_o1v1v1v1
/g2_v1v1v1v1
/w_bb_aa
/w_bb_bb
 Transferring MO TPDM to AO TPDM
 Transferring g2_o1o1o1o1
 Transferring g2_o1o1o1v1
 Transferring g2_o1o1v1v1
 Transferring g2_o1v1o1v1
 Transferring g2_o1v1v1v1
 Transferring g2_v1v1v1v1
 Adding separable TPDM
 Computing TPDM gradient
 --------------------------------------------------------
 2e gradient
  Atom          X               Y               Z
 --------------------------------------------------------
    1        -45.380481       15.203017       -0.018799  
    2         -5.373881      -21.573024        0.009020  
    3         25.198792       -8.282932        0.004145  
    4         25.555569       14.652939        0.005634  
 --------------------------------------------------------
 --------------------------------------------------------
 Final gradient
  Atom          X               Y               Z
 --------------------------------------------------------
    1        -45.380481       15.203017       -0.018799  
    2         -5.373881      -21.573024        0.009020  
    3         25.198792       -8.282932        0.004145  
    4         25.555569       14.652939        0.005634  
 --------------------------------------------------------
 Analytic gradient from two-electron contribution:   CPU 1093.08 s  wall 501.15 s

 Total ccman2 time:   CPU 3413.49 s  wall 2484.26 s


 --------------------------------------------------------------

                    Orbital Energies (a.u.)
 --------------------------------------------------------------

 Alpha MOs
 -- Occupied --
*******-180.914-169.721-169.719-169.719-104.869 -37.967 -33.157
-33.150 -33.150 -24.341 -24.339 -24.339 -24.333 -24.333 -15.752
-15.729 -10.593  -8.061  -8.058  -8.058  -7.283  -5.519  -5.504
 -5.503  -2.443  -2.436  -2.436  -2.418  -2.418  -1.464  -1.118
 -0.928  -0.806  -0.672  -0.658  -0.634  -0.481  -0.476  -0.412
 -0.410  -0.383
 -- Virtual --
 -0.043   0.074   0.095   0.104   0.128   0.132   0.143   0.189
  0.193   0.196   0.235   0.252   0.260   0.304   0.319   0.324
  0.329   0.367   0.492   0.547   0.547   0.569   0.575   0.595
  0.612   0.652   0.692   0.799   0.877   0.906   0.973   0.990
  1.036   1.067   1.129   1.154   1.179   1.208   1.252   1.271
  1.369   1.512   1.521   1.563   1.595   1.909   1.966   1.991
  2.175   2.402   2.487   2.604   2.612   2.735   2.867   3.070
  3.161   3.401   4.097   4.129   4.364   4.429   4.451   4.470
  4.480   4.502   4.548   4.681   4.791   5.157   6.498   6.526
  6.536  10.299  26.620  26.701  27.061  28.888  29.492  29.514
 29.521  29.841  29.849  29.849  29.870  29.944  36.510  37.208
130.551 130.567 130.583 154.278 219.1401912.197
 --------------------------------------------------------------

          Ground-State Mulliken Net Atomic Charges

     Atom                 Charge (a.u.)
  ----------------------------------------
      1 I                     0.099190
      2 N                    -0.026843
      3 N                     0.043104
      4 Cl                   -0.115451
  ----------------------------------------
  Sum of atomic charges =     0.000000

 -----------------------------------------------------------------
                    Cartesian Multipole Moments
 -----------------------------------------------------------------
    Charge (ESU x 10^10)
                -0.0000
    Dipole Moment (Debye)
         X       1.0516      Y      -0.4856      Z       0.0005
       Tot       1.1583
    Quadrupole Moments (Debye-Ang)
        XX     -53.4927     XY      -1.1710     YY     -52.9637
        XZ       0.0014     YZ      -0.0007     ZZ     -52.6019
    Octopole Moments (Debye-Ang^2)
       XXX      52.4693    XXY      -8.7227    XYY      13.6332
       YYY     -12.3152    XXZ      -0.0231    XYZ      -0.0042
       YYZ      -0.0268    XZZ      12.0781    YZZ      -0.5907
       ZZZ      -0.0876
    Hexadecapole Moments (Debye-Ang^3)
      XXXX    -835.9032   XXXY      -4.1000   XXYY    -163.8511
      XYYY       4.0987   YYYY    -205.3593   XXXZ      -0.0801
      XXYZ      -0.0020   XYYZ      -0.0287   YYYZ       0.0100
      XXZZ    -149.7571   XYZZ      -3.2234   YYZZ     -43.9757
      XZZZ      -0.0932   YZZZ       0.0098   ZZZZ     -66.5534
 -----------------------------------------------------------------
 DrvMan completing analytic gradient of the correlated energy
 Correlated dipole moment
            1
    1   0.4137197
    2  -0.1910476
    3   0.0001856
 Energy read as -7485.845630677
 Full Analytical Gradient: (in a.u., or Hartree/Bohr)
             1             2             3             4
    1   -0.00000247   -0.00039033    0.00036729    0.00002551
    2   -0.00001312   -0.00007161    0.00005235    0.00003238
    3    0.00000739   -0.00002294    0.00002400   -0.00000844
 Gradient time:  CPU 0.35 s  wall 5.92 s
 ----------------------------------------------------------------
             Standard Nuclear Orientation (Angstroms)
    I     Atom           X                Y                Z
 ----------------------------------------------------------------
    1      I       1.0800983397    -0.1217586860    -0.0000000000
    2      N      -0.5911272655     1.3658809634     0.0000000000
    3      N      -1.7455757691     1.1177022066     0.0000000000
    4      Cl     -2.4047818096    -0.6430512844    -0.0000000000
 ----------------------------------------------------------------
 Nuclear Repulsion Energy =   365.4034589485 hartrees
 There are       42 alpha and       42 beta electrons

                       Distance Matrix (Angstroms)
             I (  1)   N (  2)   N (  3)
   N (  2)  2.237424
   N (  3)  3.085563  1.180823
   Cl(  4)  3.523654  2.706502  1.880108

 Requested basis set is 6-311++G(d,p)
 There are 49 shells and 136 basis functions
 A cutoff of  1.0D-14 yielded   1050 shell pairs
 There are      8689 function pairs (      9790 Cartesian)
 Smallest overlap matrix eigenvalue = 1.55E-04
 Guess MOs from SCF MO coefficient file

 -----------------------------------------------------------------------
  General SCF calculation program by
  Eric Jon Sundstrom, Paul Horn, Yuezhi Mao, Dmitri Zuev, Alec White,
  David Stuck, Shaama M.S., Shane Yost, Joonho Lee, David Small,
  Daniel Levine, Susi Lehtola, Hugh Burton, Evgeny Epifanovsky
 -----------------------------------------------------------------------
 Hartree-Fock
 using 4 threads for integral computing
 -------------------------------------------------------
 OpenMP Integral computing Module                
 Release: version 2.0, May 2017, Q-Chem Inc. Pleasanton 
 -------------------------------------------------------
 A restricted SCF calculation will be
 performed using DIIS
 SCF converges when DIIS error is below 1.0e-08
 ---------------------------------------
  Cycle       Energy         DIIS error
 ---------------------------------------
    1   -7485.1208529650      2.26e-05  
    2   -7485.1208540914      6.34e-06  
    3   -7485.1208542448      3.90e-06  
    4   -7485.1208542983      1.19e-06  
    5   -7485.1208543116      5.70e-07  
    6   -7485.1208543147      2.73e-07  
    7   -7485.1208543153      1.22e-07  
    8   -7485.1208543155      4.87e-08  
    9   -7485.1208543155      2.21e-08  
   10   -7485.1208543155      7.98e-09  Convergence criterion met
 ---------------------------------------
 SCF time:   CPU 9.45s  wall 7.00s 
 SCF   energy in the final basis set =    -7485.1208543155
 Total energy in the final basis set =    -7485.1208543155


 ------------------------------------------------------------------------------

   CCMAN2: suite of methods based on coupled cluster
           and equation of motion theories.

   Components:
   * libvmm-1.3-trunk
     by Evgeny Epifanovsky, Ilya Kaliman.
   * libtensor-2.5-trunk
     by Evgeny Epifanovsky, Michael Wormit, Dmitry Zuev, Sam Manzer, 
        Ilya Kaliman.
   * libcc-2.5-trunk
     by Evgeny Epifanovsky, Arik Landau, Tomasz Kus, Kirill Khistyaev, 
        Dmitry Zuev, Prashant Manohar, Xintian Feng, Anna Krylov, 
        Matthew Goldey, Alec White, Thomas Jagau, Kaushik Nanda, 
        Anastasia Gunina, Alexander Kunitsa, Joonho Lee.

   CCMAN original authors:
   Anna I. Krylov, C. David Sherrill, Steven R. Gwaltney,
   Edward F. C. Byrd (2000)
   Sergey V. Levchenko, Lyudmila V. Slipchenko, Tao Wang,
   Ana-Maria C. Cristian (2003)
   Piotr A. Pieniazek, C. Melania Oana, Evgeny Epifanovsky (2007)
   Prashant Manohar (2009)

 ------------------------------------------------------------------------------


 Allocating and initializing 3808MB of RAM...
 Calculation will run on 4 cores.


 Alpha MOs, Restricted
 -- Occupied --                  
******* -180.91 -169.72 -169.72 -169.72 -104.87  -37.97  -33.16
  1 A     2 A     3 A     4 A     5 A     6 A     7 A     8 A                  
-33.150 -33.150 -24.341 -24.339 -24.339 -24.333 -24.333 -15.753
  9 A    10 A    11 A    12 A    13 A    14 A    15 A    16 A                  
-15.729 -10.593  -8.061  -8.058  -8.058  -7.284  -5.519  -5.504
 17 A    18 A    19 A    20 A    21 A    22 A    23 A    24 A                  
 -5.504  -2.443  -2.436  -2.436  -2.419  -2.419  -1.464  -1.118
 25 A    26 A    27 A    28 A    29 A    30 A    31 A    32 A                  
 -0.928  -0.806  -0.672  -0.658  -0.633  -0.481  -0.476  -0.412
 33 A    34 A    35 A    36 A    37 A    38 A    39 A    40 A                  
 -0.410  -0.383
 41 A    42 A                                                                  
 -- Virtual --                   
 -0.043   0.074   0.095   0.104   0.128   0.132   0.143   0.189
 43 A    44 A    45 A    46 A    47 A    48 A    49 A    50 A                  
  0.193   0.196   0.235   0.252   0.260   0.304   0.319   0.323
 51 A    52 A    53 A    54 A    55 A    56 A    57 A    58 A                  
  0.329   0.367   0.492   0.547   0.547   0.569   0.575   0.595
 59 A    60 A    61 A    62 A    63 A    64 A    65 A    66 A                  
  0.612   0.652   0.692   0.799   0.877   0.906   0.973   0.990
 67 A    68 A    69 A    70 A    71 A    72 A    73 A    74 A                  
  1.036   1.067   1.129   1.154   1.178   1.208   1.252   1.271
 75 A    76 A    77 A    78 A    79 A    80 A    81 A    82 A                  
  1.369   1.512   1.521   1.563   1.595   1.909   1.966   1.991
 83 A    84 A    85 A    86 A    87 A    88 A    89 A    90 A                  
  2.175   2.401   2.487   2.604   2.612   2.734   2.867   3.069
 91 A    92 A    93 A    94 A    95 A    96 A    97 A    98 A                  
  3.160   3.399   4.097   4.129   4.364   4.428   4.451   4.470
 99 A   100 A   101 A   102 A   103 A   104 A   105 A   106 A                  
  4.480   4.501   4.547   4.681   4.791   5.159   6.498   6.525
107 A   108 A   109 A   110 A   111 A   112 A   113 A   114 A                  
  6.536  10.299  26.620  26.701  27.061  28.889  29.492  29.514
115 A   116 A   117 A   118 A   119 A   120 A   121 A   122 A                  
 29.521  29.841  29.849  29.849  29.870  29.944  36.510  37.203
123 A   124 A   125 A   126 A   127 A   128 A   129 A   130 A                  
130.551 130.567 130.582 154.278 219.1401912.197
131 A   132 A   133 A   134 A   135 A   136 A                                  

 Beta MOs, Restricted
 -- Occupied --                  
******* -180.91 -169.72 -169.72 -169.72 -104.87  -37.97  -33.16
  1 A     2 A     3 A     4 A     5 A     6 A     7 A     8 A                  
-33.150 -33.150 -24.341 -24.339 -24.339 -24.333 -24.333 -15.753
  9 A    10 A    11 A    12 A    13 A    14 A    15 A    16 A                  
-15.729 -10.593  -8.061  -8.058  -8.058  -7.284  -5.519  -5.504
 17 A    18 A    19 A    20 A    21 A    22 A    23 A    24 A                  
 -5.504  -2.443  -2.436  -2.436  -2.419  -2.419  -1.464  -1.118
 25 A    26 A    27 A    28 A    29 A    30 A    31 A    32 A                  
 -0.928  -0.806  -0.672  -0.658  -0.633  -0.481  -0.476  -0.412
 33 A    34 A    35 A    36 A    37 A    38 A    39 A    40 A                  
 -0.410  -0.383
 41 A    42 A                                                                  
 -- Virtual --                   
 -0.043   0.074   0.095   0.104   0.128   0.132   0.143   0.189
 43 A    44 A    45 A    46 A    47 A    48 A    49 A    50 A                  
  0.193   0.196   0.235   0.252   0.260   0.304   0.319   0.323
 51 A    52 A    53 A    54 A    55 A    56 A    57 A    58 A                  
  0.329   0.367   0.492   0.547   0.547   0.569   0.575   0.595
 59 A    60 A    61 A    62 A    63 A    64 A    65 A    66 A                  
  0.612   0.652   0.692   0.799   0.877   0.906   0.973   0.990
 67 A    68 A    69 A    70 A    71 A    72 A    73 A    74 A                  
  1.036   1.067   1.129   1.154   1.178   1.208   1.252   1.271
 75 A    76 A    77 A    78 A    79 A    80 A    81 A    82 A                  
  1.369   1.512   1.521   1.563   1.595   1.909   1.966   1.991
 83 A    84 A    85 A    86 A    87 A    88 A    89 A    90 A                  
  2.175   2.401   2.487   2.604   2.612   2.734   2.867   3.069
 91 A    92 A    93 A    94 A    95 A    96 A    97 A    98 A                  
  3.160   3.399   4.097   4.129   4.364   4.428   4.451   4.470
 99 A   100 A   101 A   102 A   103 A   104 A   105 A   106 A                  
  4.480   4.501   4.547   4.681   4.791   5.159   6.498   6.525
107 A   108 A   109 A   110 A   111 A   112 A   113 A   114 A                  
  6.536  10.299  26.620  26.701  27.061  28.889  29.492  29.514
115 A   116 A   117 A   118 A   119 A   120 A   121 A   122 A                  
 29.521  29.841  29.849  29.849  29.870  29.944  36.510  37.203
123 A   124 A   125 A   126 A   127 A   128 A   129 A   130 A                  
130.551 130.567 130.582 154.278 219.1401912.197
131 A   132 A   133 A   134 A   135 A   136 A                                  

 Occupation and symmetry of molecular orbitals

 Point group: C1 (1 irreducible representation).

                           A     All 
 -------------------------------------
 All molecular orbitals:
  - Alpha                  136   136 
  - Beta                   136   136 
 -------------------------------------
 Alpha orbitals:
  - Frozen occupied        25    25  
  - Active occupied        17    17  
  - Active virtual         94    94  
  - Frozen virtual         0     0   
 -------------------------------------
 Beta orbitals:
  - Frozen occupied        25    25  
  - Active occupied        17    17  
  - Active virtual         94    94  
  - Frozen virtual         0     0   
 -------------------------------------

 Import integrals:   CPU 0.00 s  wall 0.00 s

 Import integrals:   CPU 67.58 s  wall 41.17 s

 MP2 amplitudes:   CPU 0.19 s  wall 0.39 s

Running a double precision version
           CCSD T amplitudes will be solved using DIIS.

           Start     Size      MaxIter   EConv     TConv     
           3         7         100       1.00e-07  1.00e-05  
 ------------------------------------------------------------------------------
           Energy (a.u.)   Ediff      Tdiff       Comment
 ------------------------------------------------------------------------------
         -7485.83658957                           
     1   -7485.81345562   2.31e-02   8.05e-01     Step took 01.17.
     2   -7485.84389985   3.04e-02   1.14e-01     
     3   -7485.84030323   3.60e-03   5.79e-02     
     4   -7485.84387620   3.57e-03   2.33e-02     Switched to DIIS steps.
     5   -7485.84536100   1.48e-03   1.59e-02     
     6   -7485.84552651   1.66e-04   4.45e-03     
     7   -7485.84558881   6.23e-05   2.70e-03     
     8   -7485.84561599   2.72e-05   1.01e-03     
     9   -7485.84563106   1.51e-05   6.31e-04     
    10   -7485.84562976   1.30e-06   1.66e-04     
    11   -7485.84563073   9.78e-07   8.65e-05     
    12   -7485.84563031   4.19e-07   7.34e-05     
    13   -7485.84563046   1.43e-07   2.34e-05     
    14   -7485.84563038   8.10e-08   1.08e-05     
    15   -7485.84563018   1.98e-07   6.30e-06     
    16   -7485.84563009   8.61e-08   2.56e-06     
 ------------------------------------------------------------------------------
         -7485.84563009                           CCSD T converged.

End of double precision
 SCF energy                 = -7485.12085432
 MP2 energy                 = -7485.83658957
 CCSD correlation energy     =    -0.72477578
 CCSD total energy           = -7485.84563009

 CCSD  T1^2 = 0.0255  T2^2 = 0.2944  Leading amplitudes:

 Amplitude    Orbitals with energies
 -0.0371       42 (A) A                  ->    45 (A) A                   
              -0.3833                          0.0952                     
 -0.0371       42 (A) B                  ->    45 (A) B                   
              -0.3833                          0.0952                     
 -0.0360       38 (A) A                  ->    43 (A) A                   
              -0.4814                         -0.0431                     
 -0.0360       38 (A) B                  ->    43 (A) B                   
              -0.4814                         -0.0431                     

 Amplitude    Orbitals with energies
 -0.1202       42 (A) A      42 (A) B    ->    43 (A) A      43 (A) B     
              -0.3833       -0.3833           -0.0431       -0.0431       
  0.1202       42 (A) A      42 (A) B    ->    43 (A) B      43 (A) A     
              -0.3833       -0.3833           -0.0431       -0.0431       
  0.1202       42 (A) B      42 (A) A    ->    43 (A) A      43 (A) B     
              -0.3833       -0.3833           -0.0431       -0.0431       
 -0.1202       42 (A) B      42 (A) A    ->    43 (A) B      43 (A) A     
              -0.3833       -0.3833           -0.0431       -0.0431       

 Computing CCSD intemediates for later calculations in double precision
 Finished.

Running a double precision version
           CCSD Lambda amplitudes will be solved using DIIS.
           Start     Size      MaxIter   EConv     LConv     
           3         7         100       1.00e-07  1.00e-05  
 ------------------------------------------------------------------------------
            Enorm      Ldiff       Comment
 ------------------------------------------------------------------------------
     1     6.92e-02   5.47e-02     
     2     1.56e-02   3.56e-03     
     3     7.09e-03   3.15e-03     
     4     4.30e-03   1.25e-03     Switched to DIIS steps.
     5     1.82e-03   1.04e-03     
     6     1.08e-03   4.63e-04     
     7     3.77e-04   2.28e-04     
     8     1.75e-04   3.92e-05     
     9     7.61e-05   7.64e-06     
    10     4.32e-05   2.99e-06     
    11     2.21e-05   1.96e-06     
    12     9.11e-06   1.62e-06     
    13     3.93e-06   5.72e-08     
    14     1.81e-06   1.12e-07     
    15     1.08e-06   2.29e-07     
    16     5.63e-07   1.55e-07     
    17     3.02e-07   1.02e-07     
    18     1.53e-07   4.86e-08     
    19     7.79e-08   1.97e-08     
 ------------------------------------------------------------------------------
                                   CCSD Lambda converged.

 Computing density matrices in double precision...
           Orbital response amplitudes will be solved using DIIS.
           Start     Size      MaxIter   EConv     LConv     
           3         7         100       1.00e-06  1.00e-06  
 ------------------------------------------------------------------------------
            Enorm      Ldiff       Comment
 ------------------------------------------------------------------------------
     1     9.39e-02   1.33e-02     
     2     9.45e-02   1.65e-02     
     3     1.55e-01   3.53e-02     
     4     1.32e-02   6.83e-02     Switched to DIIS steps.
     5     5.35e-03   2.37e-03     
     6     1.62e-03   3.34e-04     
     7     6.35e-04   6.97e-05     
     8     3.70e-04   4.38e-05     
     9     4.95e-05   2.33e-05     
    10     3.90e-05   3.06e-06     
    11     6.67e-06   2.97e-06     
    12     2.51e-06   4.44e-07     
    13     1.50e-06   3.88e-07     
    14     3.54e-07   1.89e-07     
 ------------------------------------------------------------------------------
                                   Orbital response converged.

 Computing density matrices... Done.
 CCSD calculation:   CPU 2249.70 s  wall 1983.32 s

Current path: /canmo/ccsd/grad/
/g1_bb_aa
/g1_bb_bb
/g1_o1o1
/g1_o1o2
/g1_o1v1
/g1_o2v1
/g1_v1v1
/g1p_bb_aa
/g1p_bb_bb
/g1s_bb_aa
/g1s_bb_bb
/g2_o1o1o1o1
/g2_o1o1o1v1
/g2_o1o1v1v1
/g2_o1v1o1v1
/g2_o1v1v1v1
/g2_v1v1v1v1
/w_bb_aa
/w_bb_bb
 Transferring MO TPDM to AO TPDM
 Transferring g2_o1o1o1o1
 Transferring g2_o1o1o1v1
 Transferring g2_o1o1v1v1
 Transferring g2_o1v1o1v1
 Transferring g2_o1v1v1v1
 Transferring g2_v1v1v1v1
 Adding separable TPDM
 Computing TPDM gradient
 --------------------------------------------------------
 2e gradient
  Atom          X               Y               Z
 --------------------------------------------------------
    1        -45.390560       15.219785       -0.000000  
    2         -5.343795      -21.576604        0.000000  
    3         25.175390       -8.299586       -0.000000  
    4         25.558965       14.656404        0.000000  
 --------------------------------------------------------
 --------------------------------------------------------
 Final gradient
  Atom          X               Y               Z
 --------------------------------------------------------
    1        -45.390560       15.219785       -0.000000  
    2         -5.343795      -21.576604        0.000000  
    3         25.175390       -8.299586       -0.000000  
    4         25.558965       14.656404        0.000000  
 --------------------------------------------------------
 Analytic gradient from two-electron contribution:   CPU 1100.72 s  wall 475.51 s

 Total ccman2 time:   CPU 3422.76 s  wall 2513.34 s


 --------------------------------------------------------------

                    Orbital Energies (a.u.)
 --------------------------------------------------------------

 Alpha MOs
 -- Occupied --
*******-180.914-169.721-169.719-169.719-104.869 -37.968 -33.157
-33.150 -33.150 -24.341 -24.339 -24.339 -24.333 -24.333 -15.753
-15.729 -10.593  -8.061  -8.058  -8.058  -7.284  -5.519  -5.504
 -5.504  -2.443  -2.436  -2.436  -2.419  -2.419  -1.464  -1.118
 -0.928  -0.806  -0.672  -0.658  -0.633  -0.481  -0.476  -0.412
 -0.410  -0.383
 -- Virtual --
 -0.043   0.074   0.095   0.104   0.128   0.132   0.143   0.189
  0.193   0.196   0.235   0.252   0.260   0.304   0.319   0.323
  0.329   0.367   0.492   0.547   0.547   0.569   0.575   0.595
  0.612   0.652   0.692   0.799   0.877   0.906   0.973   0.990
  1.036   1.067   1.129   1.154   1.178   1.208   1.252   1.271
  1.369   1.512   1.521   1.563   1.595   1.909   1.966   1.991
  2.175   2.401   2.487   2.604   2.612   2.734   2.867   3.069
  3.160   3.399   4.097   4.129   4.364   4.428   4.451   4.470
  4.480   4.501   4.547   4.681   4.791   5.159   6.498   6.525
  6.536  10.299  26.620  26.701  27.061  28.889  29.492  29.514
 29.521  29.841  29.849  29.849  29.870  29.944  36.510  37.203
130.551 130.567 130.582 154.278 219.1401912.197
 --------------------------------------------------------------

          Ground-State Mulliken Net Atomic Charges

     Atom                 Charge (a.u.)
  ----------------------------------------
      1 I                     0.099682
      2 N                    -0.027194
      3 N                     0.042923
      4 Cl                   -0.115412
  ----------------------------------------
  Sum of atomic charges =     0.000000

 -----------------------------------------------------------------
                    Cartesian Multipole Moments
 -----------------------------------------------------------------
    Charge (ESU x 10^10)
                -0.0000
    Dipole Moment (Debye)
         X       1.0559      Y      -0.4905      Z      -0.0000
       Tot       1.1642
    Quadrupole Moments (Debye-Ang)
        XX     -53.4914     XY      -1.1649     YY     -52.9716
        XZ       0.0000     YZ      -0.0000     ZZ     -52.6023
    Octopole Moments (Debye-Ang^2)
       XXX      52.4637    XXY      -8.7409    XYY      13.6425
       YYY     -12.3430    XXZ       0.0000    XYZ       0.0000
       YYZ      -0.0000    XZZ      12.0788    YZZ      -0.5959
       ZZZ       0.0000
    Hexadecapole Moments (Debye-Ang^3)
      XXXX    -835.8286   XXXY      -4.0826   XXYY    -163.8544
      XYYY       4.1046   YYYY    -205.4141   XXXZ       0.0000
      XXYZ      -0.0000   XYYZ       0.0000   YYYZ      -0.0000
      XXZZ    -149.7500   XYZZ      -3.2237   YYZZ     -43.9812
      XZZZ       0.0000   YZZZ      -0.0000   ZZZZ     -66.5491
 -----------------------------------------------------------------
 DrvMan completing analytic gradient of the correlated energy
 Correlated dipole moment
            1
    1   0.4154156
    2  -0.1929598
    3  -0.0000001
 Energy read as -7485.845630092
 Full Analytical Gradient: (in a.u., or Hartree/Bohr)
             1             2             3             4
    1    0.00004339    0.00104034   -0.00101346   -0.00007027
    2   -0.00003259    0.00028598   -0.00012037   -0.00013302
    3    0.00000001    0.00000000   -0.00000001    0.00000001
 Gradient time:  CPU 0.37 s  wall 12.09 s
 ----------------------------------------------------------------
             Standard Nuclear Orientation (Angstroms)
    I     Atom           X                Y                Z
 ----------------------------------------------------------------
    1      I       1.0800983397    -0.1217586860    -0.0000000000
    2      N      -0.5931272655     1.3658809634     0.0000000000
    3      N      -1.7455757691     1.1177022066     0.0000000000
    4      Cl     -2.4047818096    -0.6430512844    -0.0000000000
 ----------------------------------------------------------------
 Nuclear Repulsion Energy =   365.3928409012 hartrees
 There are       42 alpha and       42 beta electrons

                       Distance Matrix (Angstroms)
             I (  1)   N (  2)   N (  3)
   N (  2)  2.238918
   N (  3)  3.085563  1.178868
   Cl(  4)  3.523654  2.705162  1.880108

 Requested basis set is 6-311++G(d,p)
 There are 49 shells and 136 basis functions
 A cutoff of  1.0D-14 yielded   1050 shell pairs
 There are      8689 function pairs (      9790 Cartesian)
 Smallest overlap matrix eigenvalue = 1.54E-04
 Guess MOs from SCF MO coefficient file

 -----------------------------------------------------------------------
  General SCF calculation program by
  Eric Jon Sundstrom, Paul Horn, Yuezhi Mao, Dmitri Zuev, Alec White,
  David Stuck, Shaama M.S., Shane Yost, Joonho Lee, David Small,
  Daniel Levine, Susi Lehtola, Hugh Burton, Evgeny Epifanovsky
 -----------------------------------------------------------------------
 Hartree-Fock
 using 4 threads for integral computing
 -------------------------------------------------------
 OpenMP Integral computing Module                
 Release: version 2.0, May 2017, Q-Chem Inc. Pleasanton 
 -------------------------------------------------------
 A restricted SCF calculation will be
 performed using DIIS
 SCF converges when DIIS error is below 1.0e-08
 ---------------------------------------
  Cycle       Energy         DIIS error
 ---------------------------------------
    1   -7485.1210004653      4.49e-05  
    2   -7485.1210048124      1.26e-05  
    3   -7485.1210053876      7.71e-06  
    4   -7485.1210055875      2.27e-06  
    5   -7485.1210056330      1.09e-06  
    6   -7485.1210056433      5.20e-07  
    7   -7485.1210056455      2.31e-07  
    8   -7485.1210056458      9.06e-08  
    9   -7485.1210056459      4.11e-08  
   10   -7485.1210056460      1.54e-08  
   11   -7485.1210056460      4.78e-09  Convergence criterion met
 ---------------------------------------
 SCF time:   CPU 10.31s  wall 14.00s 
 SCF   energy in the final basis set =    -7485.1210056460
 Total energy in the final basis set =    -7485.1210056460


 ------------------------------------------------------------------------------

   CCMAN2: suite of methods based on coupled cluster
           and equation of motion theories.

   Components:
   * libvmm-1.3-trunk
     by Evgeny Epifanovsky, Ilya Kaliman.
   * libtensor-2.5-trunk
     by Evgeny Epifanovsky, Michael Wormit, Dmitry Zuev, Sam Manzer, 
        Ilya Kaliman.
   * libcc-2.5-trunk
     by Evgeny Epifanovsky, Arik Landau, Tomasz Kus, Kirill Khistyaev, 
        Dmitry Zuev, Prashant Manohar, Xintian Feng, Anna Krylov, 
        Matthew Goldey, Alec White, Thomas Jagau, Kaushik Nanda, 
        Anastasia Gunina, Alexander Kunitsa, Joonho Lee.

   CCMAN original authors:
   Anna I. Krylov, C. David Sherrill, Steven R. Gwaltney,
   Edward F. C. Byrd (2000)
   Sergey V. Levchenko, Lyudmila V. Slipchenko, Tao Wang,
   Ana-Maria C. Cristian (2003)
   Piotr A. Pieniazek, C. Melania Oana, Evgeny Epifanovsky (2007)
   Prashant Manohar (2009)

 ------------------------------------------------------------------------------


 Allocating and initializing 3808MB of RAM...
 Calculation will run on 4 cores.


 Alpha MOs, Restricted
 -- Occupied --                  
******* -180.91 -169.72 -169.72 -169.72 -104.87  -37.97  -33.16
  1 A     2 A     3 A     4 A     5 A     6 A     7 A     8 A                  
-33.150 -33.150 -24.341 -24.339 -24.339 -24.333 -24.333 -15.752
  9 A    10 A    11 A    12 A    13 A    14 A    15 A    16 A                  
-15.729 -10.593  -8.061  -8.058  -8.058  -7.283  -5.519  -5.504
 17 A    18 A    19 A    20 A    21 A    22 A    23 A    24 A                  
 -5.503  -2.443  -2.436  -2.436  -2.418  -2.418  -1.465  -1.118
 25 A    26 A    27 A    28 A    29 A    30 A    31 A    32 A                  
 -0.927  -0.806  -0.673  -0.659  -0.634  -0.481  -0.476  -0.411
 33 A    34 A    35 A    36 A    37 A    38 A    39 A    40 A                  
 -0.410  -0.383
 41 A    42 A                                                                  
 -- Virtual --                   
 -0.044   0.074   0.095   0.104   0.128   0.132   0.143   0.189
 43 A    44 A    45 A    46 A    47 A    48 A    49 A    50 A                  
  0.193   0.196   0.235   0.252   0.260   0.304   0.319   0.324
 51 A    52 A    53 A    54 A    55 A    56 A    57 A    58 A                  
  0.329   0.367   0.492   0.547   0.547   0.569   0.575   0.595
 59 A    60 A    61 A    62 A    63 A    64 A    65 A    66 A                  
  0.612   0.653   0.692   0.798   0.877   0.906   0.973   0.990
 67 A    68 A    69 A    70 A    71 A    72 A    73 A    74 A                  
  1.036   1.067   1.129   1.154   1.179   1.208   1.252   1.271
 75 A    76 A    77 A    78 A    79 A    80 A    81 A    82 A                  
  1.369   1.512   1.521   1.562   1.595   1.910   1.966   1.990
 83 A    84 A    85 A    86 A    87 A    88 A    89 A    90 A                  
  2.175   2.402   2.487   2.604   2.612   2.736   2.868   3.072
 91 A    92 A    93 A    94 A    95 A    96 A    97 A    98 A                  
  3.162   3.402   4.098   4.129   4.365   4.429   4.451   4.470
 99 A   100 A   101 A   102 A   103 A   104 A   105 A   106 A                  
  4.480   4.503   4.549   4.681   4.791   5.156   6.498   6.526
107 A   108 A   109 A   110 A   111 A   112 A   113 A   114 A                  
  6.536  10.299  26.620  26.701  27.061  28.888  29.492  29.514
115 A   116 A   117 A   118 A   119 A   120 A   121 A   122 A                  
 29.522  29.841  29.849  29.849  29.870  29.944  36.509  37.212
123 A   124 A   125 A   126 A   127 A   128 A   129 A   130 A                  
130.551 130.567 130.583 154.278 219.1401912.197
131 A   132 A   133 A   134 A   135 A   136 A                                  

 Beta MOs, Restricted
 -- Occupied --                  
******* -180.91 -169.72 -169.72 -169.72 -104.87  -37.97  -33.16
  1 A     2 A     3 A     4 A     5 A     6 A     7 A     8 A                  
-33.150 -33.150 -24.341 -24.339 -24.339 -24.333 -24.333 -15.752
  9 A    10 A    11 A    12 A    13 A    14 A    15 A    16 A                  
-15.729 -10.593  -8.061  -8.058  -8.058  -7.283  -5.519  -5.504
 17 A    18 A    19 A    20 A    21 A    22 A    23 A    24 A                  
 -5.503  -2.443  -2.436  -2.436  -2.418  -2.418  -1.465  -1.118
 25 A    26 A    27 A    28 A    29 A    30 A    31 A    32 A                  
 -0.927  -0.806  -0.673  -0.659  -0.634  -0.481  -0.476  -0.411
 33 A    34 A    35 A    36 A    37 A    38 A    39 A    40 A                  
 -0.410  -0.383
 41 A    42 A                                                                  
 -- Virtual --                   
 -0.044   0.074   0.095   0.104   0.128   0.132   0.143   0.189
 43 A    44 A    45 A    46 A    47 A    48 A    49 A    50 A                  
  0.193   0.196   0.235   0.252   0.260   0.304   0.319   0.324
 51 A    52 A    53 A    54 A    55 A    56 A    57 A    58 A                  
  0.329   0.367   0.492   0.547   0.547   0.569   0.575   0.595
 59 A    60 A    61 A    62 A    63 A    64 A    65 A    66 A                  
  0.612   0.653   0.692   0.798   0.877   0.906   0.973   0.990
 67 A    68 A    69 A    70 A    71 A    72 A    73 A    74 A                  
  1.036   1.067   1.129   1.154   1.179   1.208   1.252   1.271
 75 A    76 A    77 A    78 A    79 A    80 A    81 A    82 A                  
  1.369   1.512   1.521   1.562   1.595   1.910   1.966   1.990
 83 A    84 A    85 A    86 A    87 A    88 A    89 A    90 A                  
  2.175   2.402   2.487   2.604   2.612   2.736   2.868   3.072
 91 A    92 A    93 A    94 A    95 A    96 A    97 A    98 A                  
  3.162   3.402   4.098   4.129   4.365   4.429   4.451   4.470
 99 A   100 A   101 A   102 A   103 A   104 A   105 A   106 A                  
  4.480   4.503   4.549   4.681   4.791   5.156   6.498   6.526
107 A   108 A   109 A   110 A   111 A   112 A   113 A   114 A                  
  6.536  10.299  26.620  26.701  27.061  28.888  29.492  29.514
115 A   116 A   117 A   118 A   119 A   120 A   121 A   122 A                  
 29.522  29.841  29.849  29.849  29.870  29.944  36.509  37.212
123 A   124 A   125 A   126 A   127 A   128 A   129 A   130 A                  
130.551 130.567 130.583 154.278 219.1401912.197
131 A   132 A   133 A   134 A   135 A   136 A                                  

 Occupation and symmetry of molecular orbitals

 Point group: C1 (1 irreducible representation).

                           A     All 
 -------------------------------------
 All molecular orbitals:
  - Alpha                  136   136 
  - Beta                   136   136 
 -------------------------------------
 Alpha orbitals:
  - Frozen occupied        25    25  
  - Active occupied        17    17  
  - Active virtual         94    94  
  - Frozen virtual         0     0   
 -------------------------------------
 Beta orbitals:
  - Frozen occupied        25    25  
  - Active occupied        17    17  
  - Active virtual         94    94  
  - Frozen virtual         0     0   
 -------------------------------------

 Import integrals:   CPU 0.00 s  wall 0.00 s

 Import integrals:   CPU 67.92 s  wall 43.46 s

 MP2 amplitudes:   CPU 0.21 s  wall 0.44 s

Running a double precision version
           CCSD T amplitudes will be solved using DIIS.

           Start     Size      MaxIter   EConv     TConv     
           3         7         100       1.00e-07  1.00e-05  
 ------------------------------------------------------------------------------
           Energy (a.u.)   Ediff      Tdiff       Comment
 ------------------------------------------------------------------------------
         -7485.83656324                           
     1   -7485.81350147   2.31e-02   8.05e-01     
     2   -7485.84388970   3.04e-02   1.14e-01     
     3   -7485.84031024   3.58e-03   5.79e-02     
     4   -7485.84387630   3.57e-03   2.32e-02     Switched to DIIS steps.
     5   -7485.84535995   1.48e-03   1.59e-02     
     6   -7485.84552501   1.65e-04   4.45e-03     
     7   -7485.84558704   6.20e-05   2.69e-03     
     8   -7485.84561435   2.73e-05   1.01e-03     
     9   -7485.84562955   1.52e-05   6.33e-04     
    10   -7485.84562824   1.31e-06   1.67e-04     
    11   -7485.84562924   9.96e-07   8.72e-05     
    12   -7485.84562881   4.25e-07   7.41e-05     
    13   -7485.84562895   1.40e-07   2.35e-05     
    14   -7485.84562887   8.02e-08   1.09e-05     
    15   -7485.84562867   2.01e-07   6.39e-06     
    16   -7485.84562858   8.54e-08   2.60e-06     
 ------------------------------------------------------------------------------
         -7485.84562858                           CCSD T converged.

End of double precision
 SCF energy                 = -7485.12100565
 MP2 energy                 = -7485.83656324
 CCSD correlation energy     =    -0.72462294
 CCSD total energy           = -7485.84562858

 CCSD  T1^2 = 0.0255  T2^2 = 0.2944  Leading amplitudes:

 Amplitude    Orbitals with energies
 -0.0370       42 (A) A                  ->    45 (A) A                   
              -0.3829                          0.0954                     
 -0.0370       42 (A) B                  ->    45 (A) B                   
              -0.3829                          0.0954                     
 -0.0361       38 (A) A                  ->    43 (A) A                   
              -0.4814                         -0.0435                     
 -0.0361       38 (A) B                  ->    43 (A) B                   
              -0.4814                         -0.0435                     

 Amplitude    Orbitals with energies
 -0.1214       42 (A) A      42 (A) B    ->    43 (A) A      43 (A) B     
              -0.3829       -0.3829           -0.0435       -0.0435       
  0.1214       42 (A) A      42 (A) B    ->    43 (A) B      43 (A) A     
              -0.3829       -0.3829           -0.0435       -0.0435       
  0.1214       42 (A) B      42 (A) A    ->    43 (A) A      43 (A) B     
              -0.3829       -0.3829           -0.0435       -0.0435       
 -0.1214       42 (A) B      42 (A) A    ->    43 (A) B      43 (A) A     
              -0.3829       -0.3829           -0.0435       -0.0435       

 Computing CCSD intemediates for later calculations in double precision
 Finished.

Running a double precision version
           CCSD Lambda amplitudes will be solved using DIIS.
           Start     Size      MaxIter   EConv     LConv     
           3         7         100       1.00e-07  1.00e-05  
 ------------------------------------------------------------------------------
            Enorm      Ldiff       Comment
 ------------------------------------------------------------------------------
     1     6.93e-02   5.47e-02     
     2     1.56e-02   3.54e-03     
     3     7.10e-03   3.16e-03     
     4     4.29e-03   1.25e-03     Switched to DIIS steps.
     5     1.82e-03   1.04e-03     
     6     1.08e-03   4.63e-04     
     7     3.78e-04   2.29e-04     
     8     1.76e-04   3.97e-05     
     9     7.67e-05   7.82e-06     
    10     4.35e-05   3.09e-06     
    11     2.22e-05   2.02e-06     
    12     9.12e-06   1.63e-06     
    13     3.94e-06   5.54e-08     
    14     1.82e-06   1.07e-07     
    15     1.09e-06   2.32e-07     
    16     5.68e-07   1.58e-07     
    17     3.04e-07   1.03e-07     
    18     1.54e-07   4.87e-08     
    19     7.88e-08   1.97e-08     
 ------------------------------------------------------------------------------
                                   CCSD Lambda converged.

 Computing density matrices in double precision...
           Orbital response amplitudes will be solved using DIIS.
           Start     Size      MaxIter   EConv     LConv     
           3         7         100       1.00e-06  1.00e-06  
 ------------------------------------------------------------------------------
            Enorm      Ldiff       Comment
 ------------------------------------------------------------------------------
     1     9.37e-02   1.35e-02     
     2     9.41e-02   1.65e-02     
     3     1.55e-01   3.52e-02     
     4     1.33e-02   6.81e-02     Switched to DIIS steps.
     5     5.39e-03   2.41e-03     
     6     1.63e-03   3.33e-04     
     7     6.34e-04   7.14e-05     
     8     3.67e-04   4.45e-05     
     9     4.96e-05   2.27e-05     
    10     3.94e-05   3.03e-06     
    11     6.57e-06   3.01e-06     
    12     2.45e-06   4.45e-07     
    13     1.46e-06   3.80e-07     
    14     3.44e-07   1.83e-07     
 ------------------------------------------------------------------------------
                                   Orbital response converged.

 Computing density matrices... Done.
 CCSD calculation:   CPU 2245.39 s  wall 1952.00 s

Current path: /canmo/ccsd/grad/
/g1_bb_aa
/g1_bb_bb
/g1_o1o1
/g1_o1o2
/g1_o1v1
/g1_o2v1
/g1_v1v1
/g1p_bb_aa
/g1p_bb_bb
/g1s_bb_aa
/g1s_bb_bb
/g2_o1o1o1o1
/g2_o1o1o1v1
/g2_o1o1v1v1
/g2_o1v1o1v1
/g2_o1v1v1v1
/g2_v1v1v1v1
/w_bb_aa
/w_bb_bb
 Transferring MO TPDM to AO TPDM
 Transferring g2_o1o1o1o1
 Transferring g2_o1o1o1v1
 Transferring g2_o1o1v1v1
 Transferring g2_o1v1o1v1
 Transferring g2_o1v1v1v1
 Transferring g2_v1v1v1v1
 Adding separable TPDM
 Computing TPDM gradient
 --------------------------------------------------------
 2e gradient
  Atom          X               Y               Z
 --------------------------------------------------------
    1        -45.370382       15.186256        0.000000  
    2         -5.403967      -21.569475       -0.000000  
    3         25.222180       -8.266232        0.000000  
    4         25.552168       14.649451        0.000000  
 --------------------------------------------------------
 --------------------------------------------------------
 Final gradient
  Atom          X               Y               Z
 --------------------------------------------------------
    1        -45.370382       15.186256        0.000000  
    2         -5.403967      -21.569475       -0.000000  
    3         25.222180       -8.266232        0.000000  
    4         25.552168       14.649451        0.000000  
 --------------------------------------------------------
 Analytic gradient from two-electron contribution:   CPU 1097.13 s  wall 513.04 s

 Total ccman2 time:   CPU 3415.31 s  wall 2523.10 s


 --------------------------------------------------------------

                    Orbital Energies (a.u.)
 --------------------------------------------------------------

 Alpha MOs
 -- Occupied --
*******-180.914-169.721-169.719-169.719-104.869 -37.967 -33.157
[truncated: 283,855 more chars]
