# Supplementary material for: Geometric and energetic data from ab initio calculations of haloethene, haloimine, halomethylenephosphine, haloiminophosphine, halodiazene, halodiphosphene and halocyclopropane
Source: Data Brief. 2019 Nov 2;27:104738. doi: 10.1016/j.dib.2019.104738 (PMC6861602; doi:10.1016/j.dib.2019.104738)
Supplement: Multimedia component 6 [file mmc6.zip › NN/CCSD/FENNBrE.out]

Q-Chem Developer Version!
                  Welcome to Q-Chem
     A Quantum Leap Into The Future Of Chemistry


 Q-Chem 5.1, Q-Chem, Inc., Pleasanton, CA (2018)

 Yihan Shao,  Zhengting Gan,  E. Epifanovsky,  A. T. B. Gilbert,  M. Wormit,  
 J. Kussmann,  A. W. Lange,  A. Behn,  Jia Deng,  Xintian Feng,  D. Ghosh,  
 M. Goldey,  P. R. Horn,  L. D. Jacobson,  I. Kaliman,  T. Kus,  A. Landau,  
 Jie Liu,  E. I. Proynov,  R. M. Richard,  R. P. Steele,  E. J. Sundstrom,  
 H. L. Woodcock III,  P. M. Zimmerman,  D. Zuev,  B. Albrecht,  E. Alguire,  
 S. A. Baeppler,  D. Barton,  Z. Benda,  Y. A. Bernard,  E. J. Berquist,  
 K. B. Bravaya,  H. Burton,  D. Casanova,  Chun-Min Chang,  Yunqing Chen,  
 A. Chien,  K. D. Closser,  M. P. Coons,  S. Coriani,  S. Dasgupta,  
 A. L. Dempwolff,  M. Diedenhofen,  Hainam Do,  R. G. Edgar,  Po-Tung Fang,  
 S. Faraji,  S. Fatehi,  Qingguo Feng,  K. D. Fenk,  J. Fosso-Tande,  
 Qinghui Ge,  A. Ghysels,  G. Gidofalvi,  J. Gomes,  J. Gonthier,  A. Gunina,  
 D. Hait,  M. W. D. Hanson-Heine,  P. H. P. Harbach,  A. W. Hauser,  
 J. E. Herr,  E. G. Hohenstein,  Z. C. Holden,  Kerwin Hui,  B. C. Huynh,  
 T.-C. Jagau,  Hyunjun Ji,  B. Kaduk,  K. Khistyaev,  Jaehoon Kim,  
 P. Klunzinger,  K. Koh,  D. Kosenkov,  L. Koulias,  T. Kowalczyk,  
 C. M. Krauter,  A. Kunitsa,  Ka Un Lao,  A. Laurent,  K. V. Lawler,  
 Joonho Lee,  D. Lefrancois,  S. Lehtola,  D. S. Levine,  Yi-Pei Li,  
 You-Sheng Lin,  Fenglai Liu,  E. Livshits,  A. Luenser,  P. Manohar,  
 E. Mansoor,  S. F. Manzer,  Shan-Ping Mao,  Yuezhi Mao,  N. Mardirossian,  
 A. V. Marenich,  T. Markovich,  L. A. Martinez-Martinez,  S. A. Maurer,  
 N. J. Mayhall,  S. C. McKenzie,  J.-M. Mewes,  A. F. Morrison,  
 J. W. Mullinax,  K. Nanda,  T. S. Nguyen-Beck,  R. Olivares-Amaya,  
 J. A. Parkhill,  T. M. Perrine,  F. Plasser,  P. Pokhilko,  S. Prager,  
 A. Prociuk,  E. Ramos,  D. R. Rehn,  F. Rob,  M. Schneider,  N. Sergueev,  
 S. M. Sharada,  S. Sharma,  D. W. Small,  T. Stauch,  T. Stein,  
 Yu-Chuan Su,  A. J. W. Thom,  A. Tkatchenko,  T. Tsuchimochi,  N. M. Tubman,  
 L. Vogt,  M. L. Vidal,  O. Vydrov,  M. A. Watson,  J. Wenzel,  
 M. de Wergifosse,  T. A. Wesolowski,  A. White,  J. Witte,  A. Yamada,  
 Jun Yang,  K. Yao,  S. Yeganeh,  S. R. Yost,  Zhi-Qiang You,  A. Zech,  
 Igor Ying Zhang,  Xing Zhang,  Yan Zhao,  Ying Zhu,  B. R. Brooks,  
 G. K. L. Chan,  C. J. Cramer,  M. S. Gordon,  W. J. Hehre,  A. Klamt,  
 M. W. Schmidt,  C. D. Sherrill,  D. G. Truhlar,  A. Aspuru-Guzik,  R. Baer,  
 A. T. Bell,  N. A. Besley,  Jeng-Da Chai,  A. E. DePrince, III,  
 R. A. DiStasio Jr.,  A. Dreuw,  B. D. Dunietz,  T. R. Furlani,  
 Chao-Ping Hsu,  Yousung Jung,  Jing Kong,  D. S. Lambrecht,  WanZhen Liang,  
 C. Ochsenfeld,  V. A. Rassolov,  L. V. Slipchenko,  J. E. Subotnik,  
 T. Van Voorhis,  J. M. Herbert,  A. I. Krylov,  P. M. W. Gill,  M. Head-Gordon

 Contributors to earlier versions of Q-Chem not listed above: 
 R. D. Adamson,  B. Austin,  J. Baker,  G. J. O. Beran,  K. Brandhorst,  
 S. T. Brown,  E. F. C. Byrd,  A. K. Chakraborty,  C.-L. Cheng,  
 Siu Hung Chien,  D. M. Chipman,  D. L. Crittenden,  H. Dachsel,  
 R. J. Doerksen,  A. D. Dutoi,  L. Fusti-Molnar,  W. A. Goddard III,  
 A. Golubeva-Zadorozhnaya,  S. R. Gwaltney,  G. Hawkins,  A. Heyden,  
 S. Hirata,  G. Kedziora,  F. J. Keil,  C. Kelley,  Jihan Kim,  R. A. King,  
 R. Z. Khaliullin,  P. P. Korambath,  W. Kurlancheek,  A. M. Lee,  M. S. Lee,  
 S. V. Levchenko,  Ching Yeh Lin,  D. Liotard,  R. C. Lochan,  I. Lotan,  
 P. E. Maslen,  N. Nair,  D. P. O'Neill,  D. Neuhauser,  E. Neuscamman,  
 C. M. Oana,  R. Olson,  B. Peters,  R. Peverati,  P. A. Pieniazek,  
 Y. M. Rhee,  J. Ritchie,  M. A. Rohrdanz,  E. Rosta,  N. J. Russ,  
 H. F. Schaefer III,  N. E. Schultz,  N. Shenvi,  A. C. Simmonett,  A. Sodt,  
 D. Stuck,  K. S. Thanthiriwatte,  V. Vanovschi,  Tao Wang,  A. Warshel,  
 C. F. Williams,  Q. Wu,  X. Xu,  W. Zhang

 Please cite Q-Chem as follows:
 Y. Shao et al., Mol. Phys. 113, 184-215 (2015)
 DOI: 10.1080/00268976.2014.952696

 Q-Chem 5.1.1 for Intel X86 EM64T Linux

 Parts of Q-Chem use Armadillo 8.300.2 (Tropical Shenanigans).
 http://arma.sourceforge.net/

 Q-Chem begins on Wed Oct 31 17:19:24 2018  

Host: 
0

     Scratch files written to /scratch/taweetham/qchem35581//
Input Ideriv = 1
Curr. Ideriv = -1
Max.  Ideriv = 1

Checking the input file for inconsistencies... 	...done.

--------------------------------------------------------------
User input:
--------------------------------------------------------------
../CCSD/F=Br_c.inp
$molecule
0 1
Br
N  1 1.938510
N  2 1.190081 1 122.295559
F  3 1.457513 2 116.371746 1 -0.000000 0
$end

$rem
   JOB_TYPE	OPTIMIZATION
   BASIS	6-311++G**
   METHOD	ccsd
   MEM_TOTAL	4000
   N_FROZEN_CORE      FC
$end

--------------------------------------------------------------
 ----------------------------------------------------------------
             Standard Nuclear Orientation (Angstroms)
    I     Atom           X                Y                Z
 ----------------------------------------------------------------
    1      Br      0.9466365042    -0.0925346162    -0.0000000000
    2      N      -0.6365467193     1.0261037977     0.0000000000
    3      N      -1.7363530870     0.5714404716     0.0000000000
    4      F      -1.8357754448    -0.8826775910    -0.0000000000
 ----------------------------------------------------------------
 Molecular Point Group                 Cs    NOp =  2
 Largest Abelian Subgroup              Cs    NOp =  2
 Nuclear Repulsion Energy =   230.8684034824 hartrees
 There are       29 alpha and       29 beta electrons
 Requested basis set is 6-311++G(d,p)
 There are 37 shells and 114 basis functions
 Total memory of 4000MB is distributed as follows: 
   QALLOC including MEM_STATIC uses 192MB
   MEM_STATIC is set to 192MB
   CCMAN JOB total memory use is  3808MB
 Warning: actual memory use might exceed 4000MB

 Total QAlloc Memory Limit    192 MB
 Mega-Array Size       188 MB
 MEM_STATIC part       192 MB
 A cutoff of  1.0D-14 yielded    651 shell pairs
 There are      6427 function pairs (      7129 Cartesian)

 -------------------------------------------------------
 OpenMP Integral Computing Module                       
 Release: version 1.0, May 2013, Q-Chem Inc. Pittsburgh 
 -------------------------------------------------------
 Integral Job Info:
 Integral job number is                      11
 Integral operator is                         1
 short-range coefficients                     0
 long-range coefficients              100000000
 Omega coefficients                           0
 if combine SR and LR in K                    0
 Integral screening is                        0
 Integral computing path is                   2
 max size of driver memory is            800000
 size of driver memory is                593474
 size of scratch memory is             29623520
 max col of scratch BK array               1296
 max len of scratch array in speh3          155
 max len of scratch index in speh4           18
 max int batch size is                      520
 min int batch size is                       52
 fixed nKL is                                45
 max L of basis functions is                  2
 order of int derivative is                   0
 number of shells is                         37
 number of basis is                         120
 number of cartesian basis is               120
 number of contracted shell pairs           651
 number of primitive shell pairs           1991
 maxK2 (contraction) of shell pair           36
 max number of K2 of shell pair               1
 max number of CS2 of shell pair             66
 max number of PS2 of shell pair            246
 mem total for path MDJ                  516206
 -------------------------------------------------------
 Smallest overlap matrix eigenvalue = 1.72E-04

 Scale SEOQF with 1.000000e-01/1.000000e-01/1.000000e-01

 Standard Electronic Orientation quadrupole field applied
 Nucleus-field energy     =     0.0000000043 hartrees
 Guess from superposition of atomic densities
 Warning:  Energy on first SCF cycle will be non-variational
 SAD guess density has 58.000000 electrons

 -----------------------------------------------------------------------
  General SCF calculation program by
  Eric Jon Sundstrom, Paul Horn, Yuezhi Mao, Dmitri Zuev, Alec White,
  David Stuck, Shaama M.S., Shane Yost, Joonho Lee, David Small,
  Daniel Levine, Susi Lehtola, Hugh Burton, Evgeny Epifanovsky
 -----------------------------------------------------------------------
 Hartree-Fock
 using 4 threads for integral computing
 -------------------------------------------------------
 OpenMP Integral computing Module                
 Release: version 2.0, May 2017, Q-Chem Inc. Pleasanton 
 -------------------------------------------------------
 A restricted SCF calculation will be
 performed using DIIS
 SCF converges when DIIS error is below 1.0e-08
 ---------------------------------------
  Cycle       Energy         DIIS error
 ---------------------------------------
    1   -2780.9150539045      4.69e-02  
    2   -2780.4776751530      8.59e-03  
    3   -2780.5441159411      6.63e-03  
    4   -2780.5982491281      9.91e-04  
    5   -2780.6005542459      4.77e-04  
    6   -2780.6012259430      1.42e-04  
    7   -2780.6013134029      7.37e-05  
    8   -2780.6013269178      2.27e-05  
    9   -2780.6013291191      8.59e-06  
   10   -2780.6013294527      4.78e-06  
   11   -2780.6013295380      1.37e-06  
   12   -2780.6013295496      4.23e-07  
   13   -2780.6013295507      1.06e-07  
   14   -2780.6013295508      3.07e-08  
   15   -2780.6013295508      9.17e-09  Convergence criterion met
 ---------------------------------------
 SCF time:   CPU 9.96s  wall 4.00s 
 SCF   energy in the final basis set =    -2780.6013295508
 Total energy in the final basis set =    -2780.6013295508


 ------------------------------------------------------------------------------

   CCMAN2: suite of methods based on coupled cluster
           and equation of motion theories.

   Components:
   * libvmm-1.3-trunk
     by Evgeny Epifanovsky, Ilya Kaliman.
   * libtensor-2.5-trunk
     by Evgeny Epifanovsky, Michael Wormit, Dmitry Zuev, Sam Manzer, 
        Ilya Kaliman.
   * libcc-2.5-trunk
     by Evgeny Epifanovsky, Arik Landau, Tomasz Kus, Kirill Khistyaev, 
        Dmitry Zuev, Prashant Manohar, Xintian Feng, Anna Krylov, 
        Matthew Goldey, Alec White, Thomas Jagau, Kaushik Nanda, 
        Anastasia Gunina, Alexander Kunitsa, Joonho Lee.

   CCMAN original authors:
   Anna I. Krylov, C. David Sherrill, Steven R. Gwaltney,
   Edward F. C. Byrd (2000)
   Sergey V. Levchenko, Lyudmila V. Slipchenko, Tao Wang,
   Ana-Maria C. Cristian (2003)
   Piotr A. Pieniazek, C. Melania Oana, Evgeny Epifanovsky (2007)
   Prashant Manohar (2009)

 ------------------------------------------------------------------------------


 Allocating and initializing 3808MB of RAM...
 Calculation will run on 4 cores.


 Alpha MOs, Restricted
 -- Occupied --                  
-490.10  -65.23  -58.59  -58.59  -58.59  -26.34  -15.79  -15.74
  1 A'    2 A'    3 A'    1 A"    4 A'    5 A'    6 A'    7 A'                 
 -9.907  -7.523  -7.510  -7.510  -3.263  -3.258  -3.257  -3.242
  8 A'    9 A'    2 A"   10 A'   11 A'    3 A"   12 A'    4 A"                 
 -3.242  -1.642  -1.442  -1.084  -0.888  -0.740  -0.737  -0.721
 13 A'   14 A'   15 A'   16 A'   17 A'   18 A'   19 A'    5 A"                 
 -0.617  -0.598  -0.492  -0.463  -0.451
 20 A'    6 A"   21 A'    7 A"   22 A'                                         
 -- Virtual --                   
  0.010   0.073   0.075   0.100   0.101   0.108   0.155   0.178
 23 A'    8 A"   24 A'    9 A"   25 A'   26 A'   27 A'   28 A'                 
  0.186   0.203   0.246   0.248   0.276   0.293   0.313   0.369
 10 A"   29 A'   11 A"   30 A'   31 A'   32 A'   33 A'   12 A"                 
  0.384   0.415   0.511   0.521   0.541   0.549   0.622   0.738
 34 A'   35 A'   36 A'   37 A'   13 A"   38 A'   39 A'   14 A"                 
  0.742   0.779   0.791   0.804   0.934   0.948   0.993   1.039
 15 A"   40 A'   41 A'   42 A'   16 A"   43 A'   44 A'   45 A'                 
  1.050   1.075   1.192   1.267   1.479   1.549   1.607   1.648
 17 A"   46 A'   47 A'   48 A'   49 A'   18 A"   50 A'   51 A'                 
  1.892   1.996   2.005   2.100   2.234   2.240   2.289   2.442
 19 A"   52 A'   20 A"   53 A'   54 A'   21 A"   55 A'   22 A"                 
  2.494   2.702   2.732   3.037   3.039   3.352   3.973   4.057
 56 A'   57 A'   58 A'   23 A"   59 A'   60 A'   61 A'   24 A"                 
  4.178   4.190   4.219   4.279   4.357   4.394   4.456   4.497
 62 A'   25 A"   63 A'   26 A"   27 A"   64 A'   65 A'   28 A"                 
  4.522   4.539   4.614   4.872   4.938   5.425   6.906   6.945
 66 A'   29 A"   67 A'   68 A'   69 A'   70 A'   30 A"   71 A'                 
  7.063   7.192   8.156   8.179   8.253  36.496  37.155  49.429
 72 A'   73 A'   31 A"   74 A'   75 A'   76 A'   77 A'   78 A'                 
 68.734 293.830 293.849 293.9591028.370
 79 A'   32 A"   80 A'   81 A'   82 A'                                         

 Beta MOs, Restricted
 -- Occupied --                  
-490.10  -65.23  -58.59  -58.59  -58.59  -26.34  -15.79  -15.74
  1 A'    2 A'    3 A'    1 A"    4 A'    5 A'    6 A'    7 A'                 
 -9.907  -7.523  -7.510  -7.510  -3.263  -3.258  -3.257  -3.242
  8 A'    9 A'    2 A"   10 A'   11 A'    3 A"   12 A'    4 A"                 
 -3.242  -1.642  -1.442  -1.084  -0.888  -0.740  -0.737  -0.721
 13 A'   14 A'   15 A'   16 A'   17 A'   18 A'   19 A'    5 A"                 
 -0.617  -0.598  -0.492  -0.463  -0.451
 20 A'    6 A"   21 A'    7 A"   22 A'                                         
 -- Virtual --                   
  0.010   0.073   0.075   0.100   0.101   0.108   0.155   0.178
 23 A'    8 A"   24 A'    9 A"   25 A'   26 A'   27 A'   28 A'                 
  0.186   0.203   0.246   0.248   0.276   0.293   0.313   0.369
 10 A"   29 A'   11 A"   30 A'   31 A'   32 A'   33 A'   12 A"                 
  0.384   0.415   0.511   0.521   0.541   0.549   0.622   0.738
 34 A'   35 A'   36 A'   37 A'   13 A"   38 A'   39 A'   14 A"                 
  0.742   0.779   0.791   0.804   0.934   0.948   0.993   1.039
 15 A"   40 A'   41 A'   42 A'   16 A"   43 A'   44 A'   45 A'                 
  1.050   1.075   1.192   1.267   1.479   1.549   1.607   1.648
 17 A"   46 A'   47 A'   48 A'   49 A'   18 A"   50 A'   51 A'                 
  1.892   1.996   2.005   2.100   2.234   2.240   2.289   2.442
 19 A"   52 A'   20 A"   53 A'   54 A'   21 A"   55 A'   22 A"                 
  2.494   2.702   2.732   3.037   3.039   3.352   3.973   4.057
 56 A'   57 A'   58 A'   23 A"   59 A'   60 A'   61 A'   24 A"                 
  4.178   4.190   4.219   4.279   4.357   4.394   4.456   4.497
 62 A'   25 A"   63 A'   26 A"   27 A"   64 A'   65 A'   28 A"                 
  4.522   4.539   4.614   4.872   4.938   5.425   6.906   6.945
 66 A'   29 A"   67 A'   68 A'   69 A'   70 A'   30 A"   71 A'                 
  7.063   7.192   8.156   8.179   8.253  36.496  37.155  49.429
 72 A'   73 A'   31 A"   74 A'   75 A'   76 A'   77 A'   78 A'                 
 68.734 293.830 293.849 293.9591028.370
 79 A'   32 A"   80 A'   81 A'   82 A'                                         

 Occupation and symmetry of molecular orbitals

 Point group: Cs (2 irreducible representations).

                           A'   A"    All 
 ------------------------------------------
 All molecular orbitals:
  - Alpha                  82   32    114 
  - Beta                   82   32    114 
 ------------------------------------------
 Alpha orbitals:
  - Frozen occupied        10   2     12  
  - Active occupied        12   5     17  
  - Active virtual         60   25    85  
  - Frozen virtual         0    0     0   
 ------------------------------------------
 Beta orbitals:
  - Frozen occupied        10   2     12  
  - Active occupied        12   5     17  
  - Active virtual         60   25    85  
  - Frozen virtual         0    0     0   
 ------------------------------------------

 Import integrals:   CPU 0.00 s  wall 0.16 s

 Import integrals:   CPU 26.12 s  wall 23.44 s

 MP2 amplitudes:   CPU 0.16 s  wall 0.33 s

Running a double precision version
           CCSD T amplitudes will be solved using DIIS.

           Start     Size      MaxIter   EConv     TConv     
           3         7         100       1.00e-07  1.00e-05  
 ------------------------------------------------------------------------------
           Energy (a.u.)   Ediff      Tdiff       Comment
 ------------------------------------------------------------------------------
         -2781.44933953                           
     1   -2781.41162322   3.77e-02   7.73e-01     
     2   -2781.44508396   3.35e-02   1.06e-01     
     3   -2781.44077950   4.30e-03   5.14e-02     
     4   -2781.44450910   3.73e-03   2.42e-02     Switched to DIIS steps.
     5   -2781.44584951   1.34e-03   1.32e-02     
     6   -2781.44602130   1.72e-04   3.96e-03     
     7   -2781.44605219   3.09e-05   1.94e-03     
     8   -2781.44607143   1.92e-05   8.06e-04     
     9   -2781.44608014   8.71e-06   4.07e-04     
    10   -2781.44607932   8.18e-07   1.10e-04     
    11   -2781.44608038   1.06e-06   5.14e-05     
    12   -2781.44608019   1.87e-07   3.61e-05     
    13   -2781.44608017   2.77e-08   1.21e-05     
    14   -2781.44608013   4.07e-08   5.61e-06     
 ------------------------------------------------------------------------------
         -2781.44608013                           CCSD T converged.

End of double precision
 SCF energy                 = -2780.60132955
 MP2 energy                 = -2781.44933953
 CCSD correlation energy     =    -0.84475057
 CCSD total energy           = -2781.44608013

 CCSD  T1^2 = 0.0211  T2^2 = 0.2580  Leading amplitudes:

 Amplitude    Orbitals with energies
  0.0328       21 (A') A                 ->    23 (A') A                  
              -0.4916                          0.0098                     
  0.0328       21 (A') B                 ->    23 (A') B                  
              -0.4916                          0.0098                     
 -0.0326       20 (A') A                 ->    23 (A') A                  
              -0.6170                          0.0098                     
 -0.0326       20 (A') B                 ->    23 (A') B                  
              -0.6170                          0.0098                     

 Amplitude    Orbitals with energies
 -0.0755       6 (A") A      6 (A") B    ->    8 (A") A      8 (A") B     
              -0.5975       -0.5975            0.0732        0.0732       
  0.0755       6 (A") A      6 (A") B    ->    8 (A") B      8 (A") A     
              -0.5975       -0.5975            0.0732        0.0732       
  0.0755       6 (A") B      6 (A") A    ->    8 (A") A      8 (A") B     
              -0.5975       -0.5975            0.0732        0.0732       
 -0.0755       6 (A") B      6 (A") A    ->    8 (A") B      8 (A") A     
              -0.5975       -0.5975            0.0732        0.0732       

 Computing CCSD intemediates for later calculations in double precision
 Finished.

Running a double precision version
           CCSD Lambda amplitudes will be solved using DIIS.
           Start     Size      MaxIter   EConv     LConv     
           3         7         100       1.00e-07  1.00e-05  
 ------------------------------------------------------------------------------
            Enorm      Ldiff       Comment
 ------------------------------------------------------------------------------
     1     6.13e-02   4.15e-02     
     2     1.99e-02   6.75e-03     
     3     9.37e-03   1.34e-03     
     4     4.77e-03   1.46e-03     Switched to DIIS steps.
     5     1.76e-03   9.81e-04     
     6     9.29e-04   3.48e-04     
     7     3.15e-04   1.32e-04     
     8     1.44e-04   1.83e-05     
     9     5.44e-05   1.44e-07     
    10     2.93e-05   3.12e-07     
    11     1.50e-05   1.77e-07     
    12     6.51e-06   1.12e-06     
    13     2.76e-06   3.31e-07     
    14     1.24e-06   2.57e-08     
    15     5.46e-07   2.40e-08     
    16     3.18e-07   5.93e-08     
    17     1.57e-07   3.66e-08     
    18     8.06e-08   1.67e-08     
 ------------------------------------------------------------------------------
                                   CCSD Lambda converged.

 Computing density matrices in double precision...
           Orbital response amplitudes will be solved using DIIS.
           Start     Size      MaxIter   EConv     LConv     
           3         7         100       1.00e-06  1.00e-06  
 ------------------------------------------------------------------------------
            Enorm      Ldiff       Comment
 ------------------------------------------------------------------------------
     1     1.22e-01   4.03e-03     
     2     1.39e-01   1.26e-02     
     3     2.02e-01   4.25e-02     
     4     1.44e-02   9.48e-02     Switched to DIIS steps.
     5     4.34e-03   7.47e-04     
     6     1.63e-03   7.25e-04     
     7     6.06e-04   2.38e-04     
     8     9.11e-05   4.16e-05     
     9     5.74e-05   1.04e-05     
    10     1.73e-05   1.15e-05     
    11     9.61e-06   5.23e-06     
    12     3.73e-06   1.53e-06     
    13     4.58e-07   1.22e-07     
 ------------------------------------------------------------------------------
                                   Orbital response converged.

 Computing density matrices... Done.
 CCSD calculation:   CPU 465.07 s  wall 184.71 s

Current path: /canmo/ccsd/grad/
/g1_bb_aa
/g1_bb_bb
/g1_o1o1
/g1_o1o2
/g1_o1v1
/g1_o2v1
/g1_v1v1
/g1p_bb_aa
/g1p_bb_bb
/g1s_bb_aa
/g1s_bb_bb
/g2_o1o1o1o1
/g2_o1o1o1v1
/g2_o1o1v1v1
/g2_o1v1o1v1
/g2_o1v1v1v1
/g2_v1v1v1v1
/w_bb_aa
/w_bb_bb
 Transferring MO TPDM to AO TPDM
 Transferring g2_o1o1o1o1
 Transferring g2_o1o1o1v1
 Transferring g2_o1o1v1v1
 Transferring g2_o1v1o1v1
 Transferring g2_o1v1v1v1
 Transferring g2_v1v1v1v1
 Adding separable TPDM
 Computing TPDM gradient
 --------------------------------------------------------
 2e gradient
  Atom          X               Y               Z
 --------------------------------------------------------
    1        -34.117108       10.031189       -0.000000  
    2         -0.410781      -19.543799       -0.000000  
    3         22.217230       -2.964311        0.000000  
    4         12.310659       12.476920        0.000000  
 --------------------------------------------------------
 --------------------------------------------------------
 Final gradient
  Atom          X               Y               Z
 --------------------------------------------------------
    1        -34.117108       10.031189       -0.000000  
    2         -0.410781      -19.543799       -0.000000  
    3         22.217230       -2.964311        0.000000  
    4         12.310659       12.476920        0.000000  
 --------------------------------------------------------
 Analytic gradient from two-electron contribution:   CPU 463.70 s  wall 220.61 s

 Total ccman2 time:   CPU 959.35 s  wall 438.28 s


 --------------------------------------------------------------
             Orbital Energies (a.u.) and Symmetries
 --------------------------------------------------------------

 Alpha MOs, Restricted
 -- Occupied --                  
-490.10  -65.23  -58.59  -58.59  -26.34  -15.79  -15.74   -9.91
  1 A'    2 A'    3 A'    4 A'    5 A'    6 A'    7 A'    8 A'                 
 -7.523  -7.510 -58.586  -7.510  -3.263  -3.257  -3.242  -1.642
  9 A'   10 A'    1 A"    2 A"   11 A'   12 A'   13 A'   14 A'                 
 -1.442  -1.084  -0.888  -0.740  -0.737  -0.617  -0.492  -0.451
 15 A'   16 A'   17 A'   18 A'   19 A'   20 A'   21 A'   22 A'                 
 -3.258  -3.242  -0.721  -0.598  -0.463
  3 A"    4 A"    5 A"    6 A"    7 A"                                         
 -- Virtual --                   
  0.010   0.075   0.101   0.108   0.155   0.178   0.203   0.248
 23 A'   24 A'   25 A'   26 A'   27 A'   28 A'   29 A'   30 A'                 
  0.276   0.293   0.313   0.384   0.415   0.511   0.521   0.549
 31 A'   32 A'   33 A'   34 A'   35 A'   36 A'   37 A'   38 A'                 
  0.622   0.779   0.791   0.804   0.948   0.993   1.039   1.075
 39 A'   40 A'   41 A'   42 A'   43 A'   44 A'   45 A'   46 A'                 
  1.192   1.267   1.479   1.607   1.648   1.996   2.100   2.234
 47 A'   48 A'   49 A'   50 A'   51 A'   52 A'   53 A'   54 A'                 
  2.289   2.494   2.702   2.732   3.039   3.352   3.973   4.178
 55 A'   56 A'   57 A'   58 A'   59 A'   60 A'   61 A'   62 A'                 
  4.219   4.394   4.456   4.522   4.614   4.872   4.938   5.425
 63 A'   64 A'   65 A'   66 A'   67 A'   68 A'   69 A'   70 A'                 
  6.945   7.063   7.192   8.179   8.253  36.496  37.155  49.429
 71 A'   72 A'   73 A'   74 A'   75 A'   76 A'   77 A'   78 A'                 
 68.734 293.849 293.9591028.370   0.073   0.100   0.186   0.246
 79 A'   80 A'   81 A'   82 A'    8 A"    9 A"   10 A"   11 A"                 
  0.369   0.541   0.738   0.742   0.934   1.050   1.549   1.892
 12 A"   13 A"   14 A"   15 A"   16 A"   17 A"   18 A"   19 A"                 
  2.005   2.240   2.442   3.037   4.057   4.190   4.279   4.357
 20 A"   21 A"   22 A"   23 A"   24 A"   25 A"   26 A"   27 A"                 
  4.497   4.539   6.906   8.156 293.830
 28 A"   29 A"   30 A"   31 A"   32 A"                                         

 Beta MOs, Restricted
 -- Occupied --                  
-490.10  -65.23  -58.59  -58.59  -26.34  -15.79  -15.74   -9.91
  1 A'    2 A'    3 A'    4 A'    5 A'    6 A'    7 A'    8 A'                 
 -7.523  -7.510 -58.586  -7.510  -3.263  -3.257  -3.242  -1.642
  9 A'   10 A'    1 A"    2 A"   11 A'   12 A'   13 A'   14 A'                 
 -1.442  -1.084  -0.888  -0.740  -0.737  -0.617  -0.492  -0.451
 15 A'   16 A'   17 A'   18 A'   19 A'   20 A'   21 A'   22 A'                 
 -3.258  -3.242  -0.721  -0.598  -0.463
  3 A"    4 A"    5 A"    6 A"    7 A"                                         
 -- Virtual --                   
  0.010   0.075   0.101   0.108   0.155   0.178   0.203   0.248
 23 A'   24 A'   25 A'   26 A'   27 A'   28 A'   29 A'   30 A'                 
  0.276   0.293   0.313   0.384   0.415   0.511   0.521   0.549
 31 A'   32 A'   33 A'   34 A'   35 A'   36 A'   37 A'   38 A'                 
  0.622   0.779   0.791   0.804   0.948   0.993   1.039   1.075
 39 A'   40 A'   41 A'   42 A'   43 A'   44 A'   45 A'   46 A'                 
  1.192   1.267   1.479   1.607   1.648   1.996   2.100   2.234
 47 A'   48 A'   49 A'   50 A'   51 A'   52 A'   53 A'   54 A'                 
  2.289   2.494   2.702   2.732   3.039   3.352   3.973   4.178
 55 A'   56 A'   57 A'   58 A'   59 A'   60 A'   61 A'   62 A'                 
  4.219   4.394   4.456   4.522   4.614   4.872   4.938   5.425
 63 A'   64 A'   65 A'   66 A'   67 A'   68 A'   69 A'   70 A'                 
  6.945   7.063   7.192   8.179   8.253  36.496  37.155  49.429
 71 A'   72 A'   73 A'   74 A'   75 A'   76 A'   77 A'   78 A'                 
 68.734 293.849 293.9591028.370   0.073   0.100   0.186   0.246
 79 A'   80 A'   81 A'   82 A'    8 A"    9 A"   10 A"   11 A"                 
  0.369   0.541   0.738   0.742   0.934   1.050   1.549   1.892
 12 A"   13 A"   14 A"   15 A"   16 A"   17 A"   18 A"   19 A"                 
  2.005   2.240   2.442   3.037   4.057   4.190   4.279   4.357
 20 A"   21 A"   22 A"   23 A"   24 A"   25 A"   26 A"   27 A"                 
  4.497   4.539   6.906   8.156 293.830
 28 A"   29 A"   30 A"   31 A"   32 A"                                         
 --------------------------------------------------------------

          Ground-State Mulliken Net Atomic Charges

     Atom                 Charge (a.u.)
  ----------------------------------------
      1 Br                    0.042150
      2 N                     0.063712
      3 N                    -0.007876
      4 F                    -0.097985
  ----------------------------------------
  Sum of atomic charges =    -0.000000

 -----------------------------------------------------------------
                    Cartesian Multipole Moments
 -----------------------------------------------------------------
    Charge (ESU x 10^10)
                -0.0000
    Dipole Moment (Debye)
         X       1.3455      Y       0.1038      Z       0.0000
       Tot       1.3495
    Quadrupole Moments (Debye-Ang)
        XX     -35.2462     XY      -1.9817     YY     -36.1691
        XZ      -0.0000     YZ      -0.0000     ZZ     -33.7474
    Octopole Moments (Debye-Ang^2)
       XXX      26.5533    XXY      -3.9142    XYY       8.0462
       YYY     -10.4715    XXZ       0.0000    XYZ      -0.0000
       YYZ       0.0000    XZZ       3.6954    YZZ      -2.0758
       ZZZ       0.0000
    Hexadecapole Moments (Debye-Ang^3)
      XXXX    -353.6109   XXXY       0.5585   XXYY     -78.1698
      XYYY       7.4203   YYYY    -109.0248   XXXZ      -0.0000
      XXYZ       0.0000   XYYZ       0.0000   YYYZ      -0.0000
      XXZZ     -62.6874   XYZZ       1.6950   YYZZ     -23.2681
      XZZZ      -0.0000   YZZZ      -0.0000   ZZZZ     -34.4248
 -----------------------------------------------------------------
 DrvMan completing analytic gradient of the correlated energy
 Correlated dipole moment
            1
    1   0.5293545
    2   0.0408394
    3   0.0000000
 Energy read as -2781.446080126
 Full Analytical Gradient: (in a.u., or Hartree/Bohr)
             1             2             3             4
    1    0.00341102   -0.01757917    0.01808959   -0.00392144
    2   -0.00056514   -0.00381623    0.01604407   -0.01166271
    3   -0.00000000   -0.00000000    0.00000000    0.00000000
 Gradient time:  CPU 0.27 s  wall 2.78 s
 Geometry Optimization Parameters
   NAtoms,    NIC,     NZ,  NCons,   NDum,   NFix, NCnnct, MaxDiis
        4      14       4       0       0       0       0       0


** GEOMETRY OPTIMIZATION IN DELOCALIZED INTERNAL COORDINATES **
   Searching for a Minimum

   Optimization Cycle:   1

                       Coordinates (Angstroms)
     ATOM                X               Y               Z
      1  Br        0.9466365042   -0.0925346162    0.0000000000
      2  N        -0.6365467193    1.0261037977    0.0000000000
      3  N        -1.7363530870    0.5714404716    0.0000000000
      4  F        -1.8357754448   -0.8826775910    0.0000000000
   Point Group: cs    Number of degrees of freedom:     5


   Energy is  -2781.446080126


 Attempting to Generate Delocalized Internal Coordinates

  5 Hessian modes will be used to form the next step
  Hessian Eigenvalues:
     0.176622    0.250000    0.250000    0.372774    1.099694

 Minimum Search - Taking Simple RFO Step
 Searching for Lamda that Minimizes Along All modes
 Value Taken    Lamda =  -0.00104652
 Step Taken.  Stepsize is  0.056155

                             Maximum     Tolerance    Cnvgd?
         Gradient           0.017569      0.000300      NO
         Displacement       0.037395      0.001200      NO
         Energy change     *********      0.000001      NO


 New Cartesian Coordinates Obtained by Inverse Iteration

 Displacement from previous Coordinates is:  0.116931
 ----------------------------------------------------------------
             Standard Nuclear Orientation (Angstroms)
    I     Atom           X                Y                Z
 ----------------------------------------------------------------
    1      Br      0.9137944922    -0.1115018971     0.0000000000
    2      N      -0.6402865189     1.0316527974     0.0000000000
    3      N      -1.7453233684     0.5710723635     0.0000000000
    4      F      -1.7902233518    -0.8688912016     0.0000000000
 ----------------------------------------------------------------
 Molecular Point Group                 Cs    NOp =  2
 Largest Abelian Subgroup              Cs    NOp =  2
 Nuclear Repulsion Energy =   233.5957424427 hartrees
 There are       29 alpha and       29 beta electrons
 Applying Cartesian multipole field
    Component          Value
    ---------          -----
     (2,0,0)        1.00000E-11
     (0,2,0)        2.00000E-11
     (0,0,2)       -3.00000E-11
 Nucleus-field energy     =     0.0000000041 hartrees
 Requested basis set is 6-311++G(d,p)
 There are 37 shells and 114 basis functions
 A cutoff of  1.0D-14 yielded    655 shell pairs
 There are      6459 function pairs (      7173 Cartesian)
 Smallest overlap matrix eigenvalue = 1.81E-04
 Guess MOs from SCF MO coefficient file

 -----------------------------------------------------------------------
  General SCF calculation program by
  Eric Jon Sundstrom, Paul Horn, Yuezhi Mao, Dmitri Zuev, Alec White,
  David Stuck, Shaama M.S., Shane Yost, Joonho Lee, David Small,
  Daniel Levine, Susi Lehtola, Hugh Burton, Evgeny Epifanovsky
 -----------------------------------------------------------------------
 Hartree-Fock
 using 4 threads for integral computing
 -------------------------------------------------------
 OpenMP Integral computing Module                
 Release: version 2.0, May 2017, Q-Chem Inc. Pleasanton 
 -------------------------------------------------------
 A restricted SCF calculation will be
 performed using DIIS
 SCF converges when DIIS error is below 1.0e-08
 ---------------------------------------
  Cycle       Energy         DIIS error
 ---------------------------------------
    1   -2780.6020556131      6.29e-04  
    2   -2780.6029063514      1.80e-04  
    3   -2780.6030326577      8.81e-05  
    4   -2780.6030526054      4.29e-05  
    5   -2780.6030597284      1.32e-05  
    6   -2780.6030605924      6.06e-06  
    7   -2780.6030607272      2.31e-06  
    8   -2780.6030607541      7.62e-07  
    9   -2780.6030607569      2.61e-07  
   10   -2780.6030607572      1.06e-07  
   11   -2780.6030607573      3.86e-08  
   12   -2780.6030607572      1.56e-08  
   13   -2780.6030607573      5.56e-09  Convergence criterion met
 ---------------------------------------
 SCF time:   CPU 8.68s  wall 5.00s 
 SCF   energy in the final basis set =    -2780.6030607573
 Total energy in the final basis set =    -2780.6030607573


 ------------------------------------------------------------------------------

   CCMAN2: suite of methods based on coupled cluster
           and equation of motion theories.

   Components:
   * libvmm-1.3-trunk
     by Evgeny Epifanovsky, Ilya Kaliman.
   * libtensor-2.5-trunk
     by Evgeny Epifanovsky, Michael Wormit, Dmitry Zuev, Sam Manzer, 
        Ilya Kaliman.
   * libcc-2.5-trunk
     by Evgeny Epifanovsky, Arik Landau, Tomasz Kus, Kirill Khistyaev, 
        Dmitry Zuev, Prashant Manohar, Xintian Feng, Anna Krylov, 
        Matthew Goldey, Alec White, Thomas Jagau, Kaushik Nanda, 
        Anastasia Gunina, Alexander Kunitsa, Joonho Lee.

   CCMAN original authors:
   Anna I. Krylov, C. David Sherrill, Steven R. Gwaltney,
   Edward F. C. Byrd (2000)
   Sergey V. Levchenko, Lyudmila V. Slipchenko, Tao Wang,
   Ana-Maria C. Cristian (2003)
   Piotr A. Pieniazek, C. Melania Oana, Evgeny Epifanovsky (2007)
   Prashant Manohar (2009)

 ------------------------------------------------------------------------------


 Allocating and initializing 3808MB of RAM...
 Calculation will run on 4 cores.


 Alpha MOs, Restricted
 -- Occupied --                  
-490.09  -65.23  -58.59  -58.58  -58.58  -26.35  -15.78  -15.74
  1 A'    2 A'    3 A'    1 A"    4 A'    5 A'    6 A'    7 A'                 
 -9.904  -7.520  -7.508  -7.507  -3.261  -3.256  -3.255  -3.240
  8 A'    9 A'    2 A"   10 A'   11 A'    3 A"   12 A'    4 A"                 
 -3.240  -1.653  -1.436  -1.084  -0.890  -0.746  -0.738  -0.727
 13 A'   14 A'   15 A'   16 A'   17 A'   18 A'   19 A'    5 A"                 
 -0.615  -0.594  -0.495  -0.461  -0.450
 20 A'    6 A"   21 A'    7 A"   22 A'                                         
 -- Virtual --                   
  0.016   0.072   0.076   0.101   0.103   0.108   0.155   0.177
 23 A'    8 A"   24 A'    9 A"   25 A'   26 A'   27 A'   28 A'                 
  0.186   0.204   0.245   0.248   0.279   0.296   0.312   0.367
 10 A"   29 A'   11 A"   30 A'   31 A'   32 A'   33 A'   12 A"                 
  0.385   0.419   0.507   0.523   0.542   0.553   0.616   0.740
 34 A'   35 A'   36 A'   37 A'   13 A"   38 A'   39 A'   14 A"                 
  0.745   0.779   0.791   0.816   0.936   0.947   0.989   1.038
 15 A"   40 A'   41 A'   42 A'   16 A"   43 A'   44 A'   45 A'                 
  1.049   1.080   1.184   1.270   1.474   1.546   1.597   1.644
 17 A"   46 A'   47 A'   48 A'   49 A'   18 A"   50 A'   51 A'                 
  1.887   2.000   2.011   2.112   2.240   2.251   2.289   2.440
 19 A"   52 A'   20 A"   53 A'   21 A"   54 A'   55 A'   22 A"                 
  2.488   2.695   2.742   3.029   3.029   3.341   3.971   4.053
 56 A'   57 A'   58 A'   59 A'   23 A"   60 A'   61 A'   24 A"                 
  4.171   4.184   4.214   4.277   4.365   4.388   4.460   4.500
 62 A'   25 A"   63 A'   26 A"   27 A"   64 A'   65 A'   28 A"                 
  4.526   4.543   4.617   4.881   4.962   5.453   6.901   6.942
 66 A'   29 A"   67 A'   68 A'   69 A'   70 A'   30 A"   71 A'                 
  7.081   7.201   8.158   8.183   8.256  36.503  37.126  49.435
 72 A'   73 A'   31 A"   74 A'   75 A'   76 A'   77 A'   78 A'                 
 68.730 293.833 293.852 293.9621028.376
 79 A'   32 A"   80 A'   81 A'   82 A'                                         

 Beta MOs, Restricted
 -- Occupied --                  
-490.09  -65.23  -58.59  -58.58  -58.58  -26.35  -15.78  -15.74
  1 A'    2 A'    3 A'    1 A"    4 A'    5 A'    6 A'    7 A'                 
 -9.904  -7.520  -7.508  -7.507  -3.261  -3.256  -3.255  -3.240
  8 A'    9 A'    2 A"   10 A'   11 A'    3 A"   12 A'    4 A"                 
 -3.240  -1.653  -1.436  -1.084  -0.890  -0.746  -0.738  -0.727
 13 A'   14 A'   15 A'   16 A'   17 A'   18 A'   19 A'    5 A"                 
 -0.615  -0.594  -0.495  -0.461  -0.450
 20 A'    6 A"   21 A'    7 A"   22 A'                                         
 -- Virtual --                   
  0.016   0.072   0.076   0.101   0.103   0.108   0.155   0.177
 23 A'    8 A"   24 A'    9 A"   25 A'   26 A'   27 A'   28 A'                 
  0.186   0.204   0.245   0.248   0.279   0.296   0.312   0.367
 10 A"   29 A'   11 A"   30 A'   31 A'   32 A'   33 A'   12 A"                 
  0.385   0.419   0.507   0.523   0.542   0.553   0.616   0.740
 34 A'   35 A'   36 A'   37 A'   13 A"   38 A'   39 A'   14 A"                 
  0.745   0.779   0.791   0.816   0.936   0.947   0.989   1.038
 15 A"   40 A'   41 A'   42 A'   16 A"   43 A'   44 A'   45 A'                 
  1.049   1.080   1.184   1.270   1.474   1.546   1.597   1.644
 17 A"   46 A'   47 A'   48 A'   49 A'   18 A"   50 A'   51 A'                 
  1.887   2.000   2.011   2.112   2.240   2.251   2.289   2.440
 19 A"   52 A'   20 A"   53 A'   21 A"   54 A'   55 A'   22 A"                 
  2.488   2.695   2.742   3.029   3.029   3.341   3.971   4.053
 56 A'   57 A'   58 A'   59 A'   23 A"   60 A'   61 A'   24 A"                 
  4.171   4.184   4.214   4.277   4.365   4.388   4.460   4.500
 62 A'   25 A"   63 A'   26 A"   27 A"   64 A'   65 A'   28 A"                 
  4.526   4.543   4.617   4.881   4.962   5.453   6.901   6.942
 66 A'   29 A"   67 A'   68 A'   69 A'   70 A'   30 A"   71 A'                 
  7.081   7.201   8.158   8.183   8.256  36.503  37.126  49.435
 72 A'   73 A'   31 A"   74 A'   75 A'   76 A'   77 A'   78 A'                 
 68.730 293.833 293.852 293.9621028.376
 79 A'   32 A"   80 A'   81 A'   82 A'                                         

 Occupation and symmetry of molecular orbitals

 Point group: Cs (2 irreducible representations).

                           A'   A"    All 
 ------------------------------------------
 All molecular orbitals:
  - Alpha                  82   32    114 
  - Beta                   82   32    114 
 ------------------------------------------
 Alpha orbitals:
  - Frozen occupied        10   2     12  
  - Active occupied        12   5     17  
  - Active virtual         60   25    85  
  - Frozen virtual         0    0     0   
 ------------------------------------------
 Beta orbitals:
  - Frozen occupied        10   2     12  
  - Active occupied        12   5     17  
  - Active virtual         60   25    85  
  - Frozen virtual         0    0     0   
 ------------------------------------------

 Import integrals:   CPU 0.00 s  wall 0.00 s

 Import integrals:   CPU 26.59 s  wall 20.51 s

 MP2 amplitudes:   CPU 0.16 s  wall 0.32 s

Running a double precision version
           CCSD T amplitudes will be solved using DIIS.

           Start     Size      MaxIter   EConv     TConv     
           3         7         100       1.00e-07  1.00e-05  
 ------------------------------------------------------------------------------
           Energy (a.u.)   Ediff      Tdiff       Comment
 ------------------------------------------------------------------------------
         -2781.44941551                           
     1   -2781.41282454   3.66e-02   7.73e-01     
     2   -2781.44552354   3.27e-02   1.06e-01     
     3   -2781.44155506   3.97e-03   5.03e-02     
     4   -2781.44513281   3.58e-03   2.29e-02     Switched to DIIS steps.
     5   -2781.44642067   1.29e-03   1.30e-02     
     6   -2781.44657484   1.54e-04   3.72e-03     
     7   -2781.44660092   2.61e-05   1.80e-03     
     8   -2781.44661746   1.65e-05   7.22e-04     
     9   -2781.44662500   7.55e-06   3.80e-04     
    10   -2781.44662445   5.53e-07   9.90e-05     
    11   -2781.44662519   7.34e-07   4.33e-05     
    12   -2781.44662505   1.40e-07   3.01e-05     
    13   -2781.44662501   3.12e-08   9.80e-06     
 ------------------------------------------------------------------------------
         -2781.44662501                           CCSD T converged.

End of double precision
 SCF energy                 = -2780.60306076
 MP2 energy                 = -2781.44941551
 CCSD correlation energy     =    -0.84356426
 CCSD total energy           = -2781.44662501

 CCSD  T1^2 = 0.0199  T2^2 = 0.2562  Leading amplitudes:

 Amplitude    Orbitals with energies
 -0.0307       20 (A') A                 ->    23 (A') A                  
              -0.6151                          0.0156                     
 -0.0307       20 (A') B                 ->    23 (A') B                  
              -0.6151                          0.0156                     
 -0.0300       21 (A') A                 ->    23 (A') A                  
              -0.4947                          0.0156                     
 -0.0300       21 (A') B                 ->    23 (A') B                  
              -0.4947                          0.0156                     

 Amplitude    Orbitals with energies
 -0.0784       6 (A") A      6 (A") B    ->    8 (A") A      8 (A") B     
              -0.5943       -0.5943            0.0716        0.0716       
  0.0784       6 (A") A      6 (A") B    ->    8 (A") B      8 (A") A     
              -0.5943       -0.5943            0.0716        0.0716       
  0.0784       6 (A") B      6 (A") A    ->    8 (A") A      8 (A") B     
              -0.5943       -0.5943            0.0716        0.0716       
 -0.0784       6 (A") B      6 (A") A    ->    8 (A") B      8 (A") A     
              -0.5943       -0.5943            0.0716        0.0716       

 Computing CCSD intemediates for later calculations in double precision
 Finished.

Running a double precision version
           CCSD Lambda amplitudes will be solved using DIIS.
           Start     Size      MaxIter   EConv     LConv     
           3         7         100       1.00e-07  1.00e-05  
 ------------------------------------------------------------------------------
            Enorm      Ldiff       Comment
 ------------------------------------------------------------------------------
     1     5.99e-02   4.05e-02     
     2     1.93e-02   6.58e-03     
     3     8.93e-03   1.31e-03     
     4     4.57e-03   1.40e-03     Switched to DIIS steps.
     5     1.67e-03   9.26e-04     
     6     8.71e-04   3.20e-04     
     7     2.89e-04   1.16e-04     
     8     1.30e-04   1.24e-05     
     9     4.87e-05   1.83e-06     
    10     2.56e-05   3.21e-07     
    11     1.32e-05   1.46e-08     
    12     5.70e-06   8.19e-07     
    13     2.50e-06   2.56e-07     
    14     1.15e-06   1.04e-08     
    15     5.40e-07   2.55e-08     
    16     3.11e-07   5.70e-08     
    17     1.50e-07   3.33e-08     
    18     7.09e-08   1.21e-08     
 ------------------------------------------------------------------------------
                                   CCSD Lambda converged.

 Computing density matrices in double precision...
           Orbital response amplitudes will be solved using DIIS.
           Start     Size      MaxIter   EConv     LConv     
           3         7         100       1.00e-06  1.00e-06  
 ------------------------------------------------------------------------------
            Enorm      Ldiff       Comment
 ------------------------------------------------------------------------------
     1     1.21e-01   4.29e-03     
     2     1.38e-01   1.05e-02     
     3     1.96e-01   4.08e-02     
     4     1.42e-02   9.20e-02     Switched to DIIS steps.
     5     5.14e-03   2.20e-04     
     6     1.53e-03   9.33e-04     
     7     5.34e-04   1.80e-04     
     8     1.07e-04   6.69e-05     
     9     8.22e-05   2.76e-05     
    10     1.44e-05   1.47e-05     
    11     7.37e-06   2.30e-06     
    12     3.81e-06   8.97e-07     
    13     4.27e-07   1.91e-07     
 ------------------------------------------------------------------------------
                                   Orbital response converged.

 Computing density matrices... Done.
 CCSD calculation:   CPU 448.51 s  wall 182.07 s

Current path: /canmo/ccsd/grad/
/g1_bb_aa
/g1_bb_bb
/g1_o1o1
/g1_o1o2
/g1_o1v1
/g1_o2v1
/g1_v1v1
/g1p_bb_aa
/g1p_bb_bb
/g1s_bb_aa
/g1s_bb_bb
/g2_o1o1o1o1
/g2_o1o1o1v1
/g2_o1o1v1v1
/g2_o1v1o1v1
/g2_o1v1v1v1
/g2_v1v1v1v1
/w_bb_aa
/w_bb_bb
 Transferring MO TPDM to AO TPDM
 Transferring g2_o1o1o1o1
 Transferring g2_o1o1o1v1
 Transferring g2_o1o1v1v1
 Transferring g2_o1v1o1v1
 Transferring g2_o1v1v1v1
 Transferring g2_v1v1v1v1
 Adding separable TPDM
 Computing TPDM gradient
 --------------------------------------------------------
 2e gradient
  Atom          X               Y               Z
 --------------------------------------------------------
    1        -34.596726       10.470490       -0.000000  
    2         -0.247418      -19.884202        0.000000  
    3         22.413115       -3.438950        0.000000  
    4         12.431029       12.852662       -0.000000  
 --------------------------------------------------------
 --------------------------------------------------------
 Final gradient
  Atom          X               Y               Z
 --------------------------------------------------------
    1        -34.596726       10.470490       -0.000000  
    2         -0.247418      -19.884202        0.000000  
    3         22.413115       -3.438950        0.000000  
    4         12.431029       12.852662       -0.000000  
 --------------------------------------------------------
 Analytic gradient from two-electron contribution:   CPU 465.21 s  wall 247.20 s

 Total ccman2 time:   CPU 944.34 s  wall 459.13 s


 --------------------------------------------------------------
             Orbital Energies (a.u.) and Symmetries
 --------------------------------------------------------------

 Alpha MOs, Restricted
 -- Occupied --                  
-490.09  -65.23  -58.59  -58.58  -26.35  -15.78  -15.74   -9.90
  1 A'    2 A'    3 A'    4 A'    5 A'    6 A'    7 A'    8 A'                 
 -7.520  -7.507 -58.584  -7.508  -3.261  -3.255  -3.240  -1.653
  9 A'   10 A'    1 A"    2 A"   11 A'   12 A'   13 A'   14 A'                 
 -1.436  -1.084  -0.890  -0.746  -0.738  -0.615  -0.495  -0.450
 15 A'   16 A'   17 A'   18 A'   19 A'   20 A'   21 A'   22 A'                 
 -3.256  -3.240  -0.727  -0.594  -0.461
  3 A"    4 A"    5 A"    6 A"    7 A"                                         
 -- Virtual --                   
  0.016   0.076   0.103   0.108   0.155   0.177   0.204   0.248
 23 A'   24 A'   25 A'   26 A'   27 A'   28 A'   29 A'   30 A'                 
  0.279   0.296   0.312   0.385   0.419   0.507   0.523   0.553
 31 A'   32 A'   33 A'   34 A'   35 A'   36 A'   37 A'   38 A'                 
  0.616   0.779   0.791   0.816   0.947   0.989   1.038   1.080
 39 A'   40 A'   41 A'   42 A'   43 A'   44 A'   45 A'   46 A'                 
  1.184   1.270   1.474   1.597   1.644   2.000   2.112   2.251
 47 A'   48 A'   49 A'   50 A'   51 A'   52 A'   53 A'   54 A'                 
  2.289   2.488   2.695   2.742   3.029   3.341   3.971   4.171
 55 A'   56 A'   57 A'   58 A'   59 A'   60 A'   61 A'   62 A'                 
  4.214   4.388   4.460   4.526   4.617   4.881   4.962   5.453
 63 A'   64 A'   65 A'   66 A'   67 A'   68 A'   69 A'   70 A'                 
  6.942   7.081   7.201   8.183   8.256  36.503  37.126  49.435
 71 A'   72 A'   73 A'   74 A'   75 A'   76 A'   77 A'   78 A'                 
 68.730 293.852 293.9621028.376   0.072   0.101   0.186   0.245
 79 A'   80 A'   81 A'   82 A'    8 A"    9 A"   10 A"   11 A"                 
  0.367   0.542   0.740   0.745   0.936   1.049   1.546   1.887
 12 A"   13 A"   14 A"   15 A"   16 A"   17 A"   18 A"   19 A"                 
  2.011   2.240   2.440   3.029   4.053   4.184   4.277   4.365
 20 A"   21 A"   22 A"   23 A"   24 A"   25 A"   26 A"   27 A"                 
  4.500   4.543   6.901   8.158 293.833
 28 A"   29 A"   30 A"   31 A"   32 A"                                         

 Beta MOs, Restricted
 -- Occupied --                  
-490.09  -65.23  -58.59  -58.58  -26.35  -15.78  -15.74   -9.90
  1 A'    2 A'    3 A'    4 A'    5 A'    6 A'    7 A'    8 A'                 
 -7.520  -7.507 -58.584  -7.508  -3.261  -3.255  -3.240  -1.653
  9 A'   10 A'    1 A"    2 A"   11 A'   12 A'   13 A'   14 A'                 
 -1.436  -1.084  -0.890  -0.746  -0.738  -0.615  -0.495  -0.450
 15 A'   16 A'   17 A'   18 A'   19 A'   20 A'   21 A'   22 A'                 
 -3.256  -3.240  -0.727  -0.594  -0.461
  3 A"    4 A"    5 A"    6 A"    7 A"                                         
 -- Virtual --                   
  0.016   0.076   0.103   0.108   0.155   0.177   0.204   0.248
 23 A'   24 A'   25 A'   26 A'   27 A'   28 A'   29 A'   30 A'                 
  0.279   0.296   0.312   0.385   0.419   0.507   0.523   0.553
 31 A'   32 A'   33 A'   34 A'   35 A'   36 A'   37 A'   38 A'                 
  0.616   0.779   0.791   0.816   0.947   0.989   1.038   1.080
 39 A'   40 A'   41 A'   42 A'   43 A'   44 A'   45 A'   46 A'                 
  1.184   1.270   1.474   1.597   1.644   2.000   2.112   2.251
 47 A'   48 A'   49 A'   50 A'   51 A'   52 A'   53 A'   54 A'                 
  2.289   2.488   2.695   2.742   3.029   3.341   3.971   4.171
 55 A'   56 A'   57 A'   58 A'   59 A'   60 A'   61 A'   62 A'                 
  4.214   4.388   4.460   4.526   4.617   4.881   4.962   5.453
 63 A'   64 A'   65 A'   66 A'   67 A'   68 A'   69 A'   70 A'                 
  6.942   7.081   7.201   8.183   8.256  36.503  37.126  49.435
 71 A'   72 A'   73 A'   74 A'   75 A'   76 A'   77 A'   78 A'                 
 68.730 293.852 293.9621028.376   0.072   0.101   0.186   0.245
 79 A'   80 A'   81 A'   82 A'    8 A"    9 A"   10 A"   11 A"                 
  0.367   0.542   0.740   0.745   0.936   1.049   1.546   1.887
 12 A"   13 A"   14 A"   15 A"   16 A"   17 A"   18 A"   19 A"                 
  2.011   2.240   2.440   3.029   4.053   4.184   4.277   4.365
 20 A"   21 A"   22 A"   23 A"   24 A"   25 A"   26 A"   27 A"                 
  4.500   4.543   6.901   8.158 293.833
 28 A"   29 A"   30 A"   31 A"   32 A"                                         
 --------------------------------------------------------------

          Ground-State Mulliken Net Atomic Charges

     Atom                 Charge (a.u.)
  ----------------------------------------
      1 Br                    0.040261
      2 N                     0.061626
      3 N                    -0.014272
      4 F                    -0.087615
  ----------------------------------------
  Sum of atomic charges =     0.000000

 -----------------------------------------------------------------
                    Cartesian Multipole Moments
 -----------------------------------------------------------------
    Charge (ESU x 10^10)
                -0.0000
    Dipole Moment (Debye)
         X       1.2227      Y      -0.0027      Z       0.0000
       Tot       1.2227
    Quadrupole Moments (Debye-Ang)
        XX     -35.1176     XY      -1.8702     YY     -36.1527
        XZ      -0.0000     YZ      -0.0000     ZZ     -33.7396
    Octopole Moments (Debye-Ang^2)
       XXX      26.8998    XXY      -3.9679    XYY       8.4684
       YYY     -10.0957    XXZ       0.0000    XYZ       0.0000
       YYZ      -0.0000    XZZ       4.1066    YZZ      -1.8817
       ZZZ       0.0000
    Hexadecapole Moments (Debye-Ang^3)
      XXXX    -342.8885   XXXY       3.4015   XXYY     -76.1341
      XYYY       9.4763   YYYY    -109.2867   XXXZ      -0.0000
      XXYZ       0.0000   XYYZ       0.0000   YYYZ       0.0000
      XXZZ     -60.8686   XYZZ       2.4290   YYZZ     -23.2879
      XZZZ       0.0000   YZZZ      -0.0000   ZZZZ     -34.4201
 -----------------------------------------------------------------
 DrvMan completing analytic gradient of the correlated energy
 Correlated dipole moment
            1
    1   0.4810495
    2  -0.0010785
    3   0.0000000
 Energy read as -2781.446625014
 Full Analytical Gradient: (in a.u., or Hartree/Bohr)
             1             2             3             4
    1   -0.00006972   -0.01021442    0.00715844    0.00312569
    2   -0.00131467   -0.00542773    0.01426060   -0.00751820
    3    0.00000000   -0.00000000    0.00000000   -0.00000000
 Gradient time:  CPU 0.23 s  wall 2.21 s
 Geometry Optimization Parameters
   NAtoms,    NIC,     NZ,  NCons,   NDum,   NFix, NCnnct, MaxDiis
        4      14       4       0       0       0       0       0

 Cartesian Hessian Update
 Hessian Updated using BFGS Update


** GEOMETRY OPTIMIZATION IN DELOCALIZED INTERNAL COORDINATES **
   Searching for a Minimum

   Optimization Cycle:   2

                       Coordinates (Angstroms)
     ATOM                X               Y               Z
      1  Br        0.9137944922   -0.1115018971    0.0000000000
      2  N        -0.6402865189    1.0316527974    0.0000000000
      3  N        -1.7453233684    0.5710723635    0.0000000000
      4  F        -1.7902233518   -0.8688912016    0.0000000000
   Point Group: cs    Number of degrees of freedom:     5


   Energy is  -2781.446625014

 Hessian Updated using BFGS Update

  5 Hessian modes will be used to form the next step
  Hessian Eigenvalues:
     0.154526    0.225481    0.253856    0.533654    0.952443

 Minimum Search - Taking Simple RFO Step
 Searching for Lamda that Minimizes Along All modes
 Value Taken    Lamda =  -0.00069375
 Step Taken.  Stepsize is  0.050397

                             Maximum     Tolerance    Cnvgd?
         Gradient           0.011237      0.000300      NO
         Displacement       0.034478      0.001200      NO
         Energy change     -0.000545      0.000001      NO


 New Cartesian Coordinates Obtained by Inverse Iteration

 Displacement from previous Coordinates is:  0.048741
 ----------------------------------------------------------------
             Standard Nuclear Orientation (Angstroms)
    I     Atom           X                Y                Z
 ----------------------------------------------------------------
    1      Br      0.9209548281    -0.1023739226     0.0000000000
    2      N      -0.6329393602     1.0269680199     0.0000000000
    3      N      -1.7458049547     0.5577171737     0.0000000000
    4      F      -1.8042492601    -0.8599792089     0.0000000000
 ----------------------------------------------------------------
 Molecular Point Group                 Cs    NOp =  2
 Largest Abelian Subgroup              Cs    NOp =  2
 Nuclear Repulsion Energy =   233.5920560913 hartrees
 There are       29 alpha and       29 beta electrons
 Applying Cartesian multipole field
    Component          Value
    ---------          -----
     (2,0,0)        1.00000E-11
     (0,2,0)        2.00000E-11
     (0,0,2)       -3.00000E-11
 Nucleus-field energy     =     0.0000000042 hartrees
 Requested basis set is 6-311++G(d,p)
 There are 37 shells and 114 basis functions
 A cutoff of  1.0D-14 yielded    654 shell pairs
 There are      6454 function pairs (      7167 Cartesian)
 Smallest overlap matrix eigenvalue = 1.88E-04
 Guess MOs from SCF MO coefficient file

 -----------------------------------------------------------------------
  General SCF calculation program by
  Eric Jon Sundstrom, Paul Horn, Yuezhi Mao, Dmitri Zuev, Alec White,
  David Stuck, Shaama M.S., Shane Yost, Joonho Lee, David Small,
  Daniel Levine, Susi Lehtola, Hugh Burton, Evgeny Epifanovsky
 -----------------------------------------------------------------------
 Hartree-Fock
 using 4 threads for integral computing
 -------------------------------------------------------
 OpenMP Integral computing Module                
 Release: version 2.0, May 2017, Q-Chem Inc. Pleasanton 
 -------------------------------------------------------
 A restricted SCF calculation will be
 performed using DIIS
 SCF converges when DIIS error is below 1.0e-08
 ---------------------------------------
  Cycle       Energy         DIIS error
 ---------------------------------------
    1   -2780.6032660055      5.37e-04  
    2   -2780.6037766305      1.37e-04  
    3   -2780.6038369254      7.14e-05  
    4   -2780.6038475048      2.85e-05  
    5   -2780.6038506103      9.94e-06  
    6   -2780.6038510432      3.69e-06  
    7   -2780.6038510948      1.70e-06  
    8   -2780.6038511063      7.90e-07  
    9   -2780.6038511094      2.74e-07  
   10   -2780.6038511098      1.22e-07  
   11   -2780.6038511099      3.42e-08  
   12   -2780.6038511099      1.27e-08  
   13   -2780.6038511099      4.16e-09  Convergence criterion met
 ---------------------------------------
 SCF time:   CPU 8.72s  wall 5.00s 
 SCF   energy in the final basis set =    -2780.6038511099
 Total energy in the final basis set =    -2780.6038511099


 ------------------------------------------------------------------------------

   CCMAN2: suite of methods based on coupled cluster
           and equation of motion theories.

   Components:
   * libvmm-1.3-trunk
     by Evgeny Epifanovsky, Ilya Kaliman.
   * libtensor-2.5-trunk
     by Evgeny Epifanovsky, Michael Wormit, Dmitry Zuev, Sam Manzer, 
        Ilya Kaliman.
   * libcc-2.5-trunk
     by Evgeny Epifanovsky, Arik Landau, Tomasz Kus, Kirill Khistyaev, 
        Dmitry Zuev, Prashant Manohar, Xintian Feng, Anna Krylov, 
        Matthew Goldey, Alec White, Thomas Jagau, Kaushik Nanda, 
        Anastasia Gunina, Alexander Kunitsa, Joonho Lee.

   CCMAN original authors:
   Anna I. Krylov, C. David Sherrill, Steven R. Gwaltney,
   Edward F. C. Byrd (2000)
   Sergey V. Levchenko, Lyudmila V. Slipchenko, Tao Wang,
   Ana-Maria C. Cristian (2003)
   Piotr A. Pieniazek, C. Melania Oana, Evgeny Epifanovsky (2007)
   Prashant Manohar (2009)

 ------------------------------------------------------------------------------


 Allocating and initializing 3808MB of RAM...
 Calculation will run on 4 cores.


 Alpha MOs, Restricted
 -- Occupied --                  
-490.09  -65.22  -58.58  -58.58  -58.58  -26.35  -15.78  -15.73
  1 A'    2 A'    3 A'    1 A"    4 A'    5 A'    6 A'    7 A'                 
 -9.903  -7.519  -7.507  -7.506  -3.260  -3.254  -3.253  -3.239
  8 A'    9 A'    2 A"   10 A'   11 A'    3 A"   12 A'    4 A"                 
 -3.239  -1.665  -1.427  -1.085  -0.896  -0.752  -0.741  -0.734
 13 A'   14 A'   15 A'   16 A'   17 A'   18 A'   19 A'    5 A"                 
 -0.613  -0.591  -0.496  -0.459  -0.449
 20 A'    6 A"   21 A'    7 A"   22 A'                                         
 -- Virtual --                   
  0.021   0.070   0.076   0.101   0.104   0.108   0.156   0.178
 23 A'    8 A"   24 A'    9 A"   25 A'   26 A'   27 A'   28 A'                 
  0.186   0.206   0.245   0.248   0.281   0.301   0.312   0.367
 10 A"   29 A'   11 A"   30 A'   31 A'   32 A'   33 A'   12 A"                 
  0.386   0.417   0.506   0.523   0.543   0.551   0.613   0.742
 34 A'   35 A'   36 A'   37 A'   13 A"   38 A'   39 A'   14 A"                 
  0.745   0.781   0.792   0.815   0.937   0.948   0.988   1.039
 15 A"   40 A'   41 A'   42 A'   16 A"   43 A'   44 A'   45 A'                 
  1.050   1.084   1.181   1.268   1.473   1.544   1.593   1.635
 17 A"   46 A'   47 A'   48 A'   49 A'   18 A"   50 A'   51 A'                 
  1.883   2.000   2.016   2.129   2.239   2.249   2.292   2.436
 19 A"   52 A'   20 A"   53 A'   21 A"   54 A'   55 A'   22 A"                 
  2.489   2.680   2.739   3.014   3.021   3.328   3.974   4.046
 56 A'   57 A'   58 A'   23 A"   59 A'   60 A'   61 A'   24 A"                 
  4.169   4.176   4.212   4.282   4.371   4.376   4.463   4.501
 62 A'   25 A"   63 A'   26 A"   27 A"   64 A'   65 A'   28 A"                 
  4.526   4.545   4.619   4.883   4.975   5.490   6.895   6.937
 66 A'   29 A"   67 A'   68 A'   69 A'   70 A'   30 A"   71 A'                 
  7.100   7.210   8.160   8.183   8.257  36.508  37.083  49.437
 72 A'   73 A'   31 A"   74 A'   75 A'   76 A'   77 A'   78 A'                 
 68.723 293.834 293.854 293.9631028.379
 79 A'   32 A"   80 A'   81 A'   82 A'                                         

 Beta MOs, Restricted
 -- Occupied --                  
-490.09  -65.22  -58.58  -58.58  -58.58  -26.35  -15.78  -15.73
  1 A'    2 A'    3 A'    1 A"    4 A'    5 A'    6 A'    7 A'                 
 -9.903  -7.519  -7.507  -7.506  -3.260  -3.254  -3.253  -3.239
  8 A'    9 A'    2 A"   10 A'   11 A'    3 A"   12 A'    4 A"                 
 -3.239  -1.665  -1.427  -1.085  -0.896  -0.752  -0.741  -0.734
 13 A'   14 A'   15 A'   16 A'   17 A'   18 A'   19 A'    5 A"                 
 -0.613  -0.591  -0.496  -0.459  -0.449
 20 A'    6 A"   21 A'    7 A"   22 A'                                         
 -- Virtual --                   
  0.021   0.070   0.076   0.101   0.104   0.108   0.156   0.178
 23 A'    8 A"   24 A'    9 A"   25 A'   26 A'   27 A'   28 A'                 
  0.186   0.206   0.245   0.248   0.281   0.301   0.312   0.367
 10 A"   29 A'   11 A"   30 A'   31 A'   32 A'   33 A'   12 A"                 
  0.386   0.417   0.506   0.523   0.543   0.551   0.613   0.742
 34 A'   35 A'   36 A'   37 A'   13 A"   38 A'   39 A'   14 A"                 
  0.745   0.781   0.792   0.815   0.937   0.948   0.988   1.039
 15 A"   40 A'   41 A'   42 A'   16 A"   43 A'   44 A'   45 A'                 
  1.050   1.084   1.181   1.268   1.473   1.544   1.593   1.635
 17 A"   46 A'   47 A'   48 A'   49 A'   18 A"   50 A'   51 A'                 
  1.883   2.000   2.016   2.129   2.239   2.249   2.292   2.436
 19 A"   52 A'   20 A"   53 A'   21 A"   54 A'   55 A'   22 A"                 
  2.489   2.680   2.739   3.014   3.021   3.328   3.974   4.046
 56 A'   57 A'   58 A'   23 A"   59 A'   60 A'   61 A'   24 A"                 
  4.169   4.176   4.212   4.282   4.371   4.376   4.463   4.501
 62 A'   25 A"   63 A'   26 A"   27 A"   64 A'   65 A'   28 A"                 
  4.526   4.545   4.619   4.883   4.975   5.490   6.895   6.937
 66 A'   29 A"   67 A'   68 A'   69 A'   70 A'   30 A"   71 A'                 
  7.100   7.210   8.160   8.183   8.257  36.508  37.083  49.437
 72 A'   73 A'   31 A"   74 A'   75 A'   76 A'   77 A'   78 A'                 
 68.723 293.834 293.854 293.9631028.379
 79 A'   32 A"   80 A'   81 A'   82 A'                                         

 Occupation and symmetry of molecular orbitals

 Point group: Cs (2 irreducible representations).

                           A'   A"    All 
 ------------------------------------------
 All molecular orbitals:
  - Alpha                  82   32    114 
  - Beta                   82   32    114 
 ------------------------------------------
 Alpha orbitals:
  - Frozen occupied        10   2     12  
  - Active occupied        12   5     17  
  - Active virtual         60   25    85  
  - Frozen virtual         0    0     0   
 ------------------------------------------
 Beta orbitals:
  - Frozen occupied        10   2     12  
  - Active occupied        12   5     17  
  - Active virtual         60   25    85  
  - Frozen virtual         0    0     0   
 ------------------------------------------

 Import integrals:   CPU 0.00 s  wall 0.00 s

 Import integrals:   CPU 26.17 s  wall 20.19 s

 MP2 amplitudes:   CPU 0.16 s  wall 0.35 s

Running a double precision version
           CCSD T amplitudes will be solved using DIIS.

           Start     Size      MaxIter   EConv     TConv     
           3         7         100       1.00e-07  1.00e-05  
 ------------------------------------------------------------------------------
           Energy (a.u.)   Ediff      Tdiff       Comment
 ------------------------------------------------------------------------------
         -2781.44971881                           
     1   -2781.41349893   3.62e-02   7.73e-01     
     2   -2781.44588403   3.24e-02   1.06e-01     
     3   -2781.44204198   3.84e-03   4.99e-02     
     4   -2781.44555765   3.52e-03   2.23e-02     Switched to DIIS steps.
     5   -2781.44682353   1.27e-03   1.29e-02     
     6   -2781.44696964   1.46e-04   3.60e-03     
     7   -2781.44699375   2.41e-05   1.73e-03     
     8   -2781.44700911   1.54e-05   6.84e-04     
     9   -2781.44701627   7.16e-06   3.69e-04     
    10   -2781.44701574   5.27e-07   9.45e-05     
    11   -2781.44701638   6.42e-07   3.97e-05     
    12   -2781.44701622   1.57e-07   2.66e-05     
    13   -2781.44701620   2.43e-08   8.58e-06     
 ------------------------------------------------------------------------------
         -2781.44701620                           CCSD T converged.

End of double precision
 SCF energy                 = -2780.60385111
 MP2 energy                 = -2781.44971881
 CCSD correlation energy     =    -0.84316509
 CCSD total energy           = -2781.44701620

 CCSD  T1^2 = 0.0194  T2^2 = 0.2554  Leading amplitudes:

 Amplitude    Orbitals with energies
  0.0294       21 (A') A                 ->    23 (A') A                  
              -0.4959                          0.0211                     
  0.0294       21 (A') B                 ->    23 (A') B                  
              -0.4959                          0.0211                     
  0.0289       6 (A") A                  ->    8 (A") A                   
              -0.5909                          0.0696                     
  0.0289       6 (A") B                  ->    8 (A") B                   
              -0.5909                          0.0696                     

 Amplitude    Orbitals with energies
 -0.0820       6 (A") A      6 (A") B    ->    8 (A") A      8 (A") B     
              -0.5909       -0.5909            0.0696        0.0696       
  0.0820       6 (A") A      6 (A") B    ->    8 (A") B      8 (A") A     
              -0.5909       -0.5909            0.0696        0.0696       
  0.0820       6 (A") B      6 (A") A    ->    8 (A") A      8 (A") B     
              -0.5909       -0.5909            0.0696        0.0696       
 -0.0820       6 (A") B      6 (A") A    ->    8 (A") B      8 (A") A     
              -0.5909       -0.5909            0.0696        0.0696       

 Computing CCSD intemediates for later calculations in double precision
 Finished.

Running a double precision version
           CCSD Lambda amplitudes will be solved using DIIS.
           Start     Size      MaxIter   EConv     LConv     
           3         7         100       1.00e-07  1.00e-05  
 ------------------------------------------------------------------------------
            Enorm      Ldiff       Comment
 ------------------------------------------------------------------------------
     1     5.90e-02   4.01e-02     
     2     1.87e-02   6.41e-03     
     3     8.57e-03   1.32e-03     
     4     4.46e-03   1.35e-03     Switched to DIIS steps.
     5     1.61e-03   8.95e-04     
     6     8.31e-04   3.06e-04     
     7     2.72e-04   1.07e-04     
     8     1.21e-04   9.41e-06     
     9     4.41e-05   2.38e-06     
    10     2.21e-05   4.95e-07     
    11     1.13e-05   5.13e-08     
    12     4.82e-06   7.00e-07     
    13     2.09e-06   2.29e-07     
    14     9.48e-07   2.53e-08     
    15     4.24e-07   1.40e-08     
    16     2.41e-07   4.25e-08     
    17     1.14e-07   2.43e-08     
    18     5.32e-08   8.60e-09     
 ------------------------------------------------------------------------------
                                   CCSD Lambda converged.

 Computing density matrices in double precision...
           Orbital response amplitudes will be solved using DIIS.
           Start     Size      MaxIter   EConv     LConv     
           3         7         100       1.00e-06  1.00e-06  
 ------------------------------------------------------------------------------
            Enorm      Ldiff       Comment
 ------------------------------------------------------------------------------
     1     1.21e-01   4.23e-03     
     2     1.37e-01   9.93e-03     
     3     1.93e-01   3.97e-02     
     4     1.43e-02   9.07e-02     Switched to DIIS steps.
     5     5.78e-03   1.05e-04     
     6     1.44e-03   1.06e-03     
     7     4.98e-04   1.31e-04     
     8     1.26e-04   7.88e-05     
     9     7.77e-05   3.19e-05     
    10     1.39e-05   1.26e-05     
    11     6.72e-06   1.46e-06     
    12     3.59e-06   7.44e-07     
    13     3.99e-07   2.13e-07     
 ------------------------------------------------------------------------------
                                   Orbital response converged.

 Computing density matrices... Done.
 CCSD calculation:   CPU 444.96 s  wall 175.26 s

Current path: /canmo/ccsd/grad/
/g1_bb_aa
/g1_bb_bb
/g1_o1o1
/g1_o1o2
/g1_o1v1
/g1_o2v1
/g1_v1v1
/g1p_bb_aa
/g1p_bb_bb
/g1s_bb_aa
/g1s_bb_bb
/g2_o1o1o1o1
/g2_o1o1o1v1
/g2_o1o1v1v1
/g2_o1v1o1v1
/g2_o1v1v1v1
/g2_v1v1v1v1
/w_bb_aa
/w_bb_bb
 Transferring MO TPDM to AO TPDM
 Transferring g2_o1o1o1o1
 Transferring g2_o1o1o1v1
 Transferring g2_o1o1v1v1
 Transferring g2_o1v1o1v1
 Transferring g2_o1v1v1v1
 Transferring g2_v1v1v1v1
 Adding separable TPDM
 Computing TPDM gradient
 --------------------------------------------------------
 2e gradient
  Atom          X               Y               Z
 --------------------------------------------------------
    1        -34.677587       10.380197       -0.000000  
    2          0.143355      -19.828531       -0.000000  
    3         22.059118       -3.551213        0.000000  
    4         12.475113       12.999547       -0.000000  
 --------------------------------------------------------
 --------------------------------------------------------
 Final gradient
  Atom          X               Y               Z
 --------------------------------------------------------
    1        -34.677587       10.380197       -0.000000  
    2          0.143355      -19.828531       -0.000000  
    3         22.059118       -3.551213        0.000000  
    4         12.475113       12.999547       -0.000000  
 --------------------------------------------------------
 Analytic gradient from two-electron contribution:   CPU 466.71 s  wall 238.64 s

 Total ccman2 time:   CPU 941.97 s  wall 442.19 s


 --------------------------------------------------------------
             Orbital Energies (a.u.) and Symmetries
 --------------------------------------------------------------

 Alpha MOs, Restricted
 -- Occupied --                  
-490.09  -65.22  -58.58  -58.58  -26.35  -15.78  -15.73   -9.90
  1 A'    2 A'    3 A'    4 A'    5 A'    6 A'    7 A'    8 A'                 
 -7.519  -7.506 -58.582  -7.507  -3.260  -3.253  -3.239  -1.665
  9 A'   10 A'    1 A"    2 A"   11 A'   12 A'   13 A'   14 A'                 
 -1.427  -1.085  -0.896  -0.752  -0.741  -0.613  -0.496  -0.449
 15 A'   16 A'   17 A'   18 A'   19 A'   20 A'   21 A'   22 A'                 
 -3.254  -3.239  -0.734  -0.591  -0.459
  3 A"    4 A"    5 A"    6 A"    7 A"                                         
 -- Virtual --                   
  0.021   0.076   0.104   0.108   0.156   0.178   0.206   0.248
 23 A'   24 A'   25 A'   26 A'   27 A'   28 A'   29 A'   30 A'                 
  0.281   0.301   0.312   0.386   0.417   0.506   0.523   0.551
 31 A'   32 A'   33 A'   34 A'   35 A'   36 A'   37 A'   38 A'                 
  0.613   0.781   0.792   0.815   0.948   0.988   1.039   1.084
 39 A'   40 A'   41 A'   42 A'   43 A'   44 A'   45 A'   46 A'                 
  1.181   1.268   1.473   1.593   1.635   2.000   2.129   2.249
 47 A'   48 A'   49 A'   50 A'   51 A'   52 A'   53 A'   54 A'                 
  2.292   2.489   2.680   2.739   3.021   3.328   3.974   4.169
 55 A'   56 A'   57 A'   58 A'   59 A'   60 A'   61 A'   62 A'                 
  4.212   4.376   4.463   4.526   4.619   4.883   4.975   5.490
 63 A'   64 A'   65 A'   66 A'   67 A'   68 A'   69 A'   70 A'                 
  6.937   7.100   7.210   8.183   8.257  36.508  37.083  49.437
 71 A'   72 A'   73 A'   74 A'   75 A'   76 A'   77 A'   78 A'                 
 68.723 293.854 293.9631028.379   0.070   0.101   0.186   0.245
 79 A'   80 A'   81 A'   82 A'    8 A"    9 A"   10 A"   11 A"                 
  0.367   0.543   0.742   0.745   0.937   1.050   1.544   1.883
 12 A"   13 A"   14 A"   15 A"   16 A"   17 A"   18 A"   19 A"                 
  2.016   2.239   2.436   3.014   4.046   4.176   4.282   4.371
 20 A"   21 A"   22 A"   23 A"   24 A"   25 A"   26 A"   27 A"                 
  4.501   4.545   6.895   8.160 293.834
 28 A"   29 A"   30 A"   31 A"   32 A"                                         

 Beta MOs, Restricted
 -- Occupied --                  
-490.09  -65.22  -58.58  -58.58  -26.35  -15.78  -15.73   -9.90
  1 A'    2 A'    3 A'    4 A'    5 A'    6 A'    7 A'    8 A'                 
 -7.519  -7.506 -58.582  -7.507  -3.260  -3.253  -3.239  -1.665
  9 A'   10 A'    1 A"    2 A"   11 A'   12 A'   13 A'   14 A'                 
 -1.427  -1.085  -0.896  -0.752  -0.741  -0.613  -0.496  -0.449
 15 A'   16 A'   17 A'   18 A'   19 A'   20 A'   21 A'   22 A'                 
 -3.254  -3.239  -0.734  -0.591  -0.459
  3 A"    4 A"    5 A"    6 A"    7 A"                                         
 -- Virtual --                   
  0.021   0.076   0.104   0.108   0.156   0.178   0.206   0.248
 23 A'   24 A'   25 A'   26 A'   27 A'   28 A'   29 A'   30 A'                 
  0.281   0.301   0.312   0.386   0.417   0.506   0.523   0.551
 31 A'   32 A'   33 A'   34 A'   35 A'   36 A'   37 A'   38 A'                 
  0.613   0.781   0.792   0.815   0.948   0.988   1.039   1.084
 39 A'   40 A'   41 A'   42 A'   43 A'   44 A'   45 A'   46 A'                 
  1.181   1.268   1.473   1.593   1.635   2.000   2.129   2.249
 47 A'   48 A'   49 A'   50 A'   51 A'   52 A'   53 A'   54 A'                 
  2.292   2.489   2.680   2.739   3.021   3.328   3.974   4.169
 55 A'   56 A'   57 A'   58 A'   59 A'   60 A'   61 A'   62 A'                 
  4.212   4.376   4.463   4.526   4.619   4.883   4.975   5.490
 63 A'   64 A'   65 A'   66 A'   67 A'   68 A'   69 A'   70 A'                 
  6.937   7.100   7.210   8.183   8.257  36.508  37.083  49.437
 71 A'   72 A'   73 A'   74 A'   75 A'   76 A'   77 A'   78 A'                 
 68.723 293.854 293.9631028.379   0.070   0.101   0.186   0.245
 79 A'   80 A'   81 A'   82 A'    8 A"    9 A"   10 A"   11 A"                 
  0.367   0.543   0.742   0.745   0.937   1.050   1.544   1.883
 12 A"   13 A"   14 A"   15 A"   16 A"   17 A"   18 A"   19 A"                 
  2.016   2.239   2.436   3.014   4.046   4.176   4.282   4.371
 20 A"   21 A"   22 A"   23 A"   24 A"   25 A"   26 A"   27 A"                 
  4.501   4.545   6.895   8.160 293.834
 28 A"   29 A"   30 A"   31 A"   32 A"                                         
 --------------------------------------------------------------

          Ground-State Mulliken Net Atomic Charges

     Atom                 Charge (a.u.)
  ----------------------------------------
      1 Br                    0.035362
      2 N                     0.059795
      3 N                    -0.021667
      4 F                    -0.073490
  ----------------------------------------
  Sum of atomic charges =    -0.000000

 -----------------------------------------------------------------
                    Cartesian Multipole Moments
 -----------------------------------------------------------------
    Charge (ESU x 10^10)
                 0.0000
    Dipole Moment (Debye)
         X       1.1655      Y      -0.1096      Z       0.0000
       Tot       1.1707
    Quadrupole Moments (Debye-Ang)
        XX     -35.0314     XY      -1.6210     YY     -36.2290
        XZ      -0.0000     YZ      -0.0000     ZZ     -33.7445
    Octopole Moments (Debye-Ang^2)
       XXX      26.4278    XXY      -4.4419    XYY       8.3198
       YYY     -10.6555    XXZ       0.0000    XYZ       0.0000
       YYZ      -0.0000    XZZ       3.9832    YZZ      -2.0707
       ZZZ       0.0000
    Hexadecapole Moments (Debye-Ang^3)
      XXXX    -344.8708   XXXY       3.4967   XXYY     -76.3705
      XYYY       9.1035   YYYY    -108.1137   XXXZ      -0.0000
      XXYZ      -0.0000   XYYZ       0.0000   YYYZ      -0.0000
      XXZZ     -61.2731   XYZZ       2.2748   YYZZ     -23.0903
      XZZZ       0.0000   YZZZ      -0.0000   ZZZZ     -34.4466
 -----------------------------------------------------------------
 DrvMan completing analytic gradient of the correlated energy
 Correlated dipole moment
            1
    1   0.4585515
    2  -0.0431178
    3   0.0000000
 Energy read as -2781.447016201
 Full Analytical Gradient: (in a.u., or Hartree/Bohr)
             1             2             3             4
    1   -0.00042784    0.00240597   -0.00268430    0.00070617
    2    0.00060758   -0.00121049    0.00297671   -0.00237379
    3    0.00000000   -0.00000000    0.00000000   -0.00000000
 Gradient time:  CPU 0.25 s  wall 1.79 s
 Geometry Optimization Parameters
   NAtoms,    NIC,     NZ,  NCons,   NDum,   NFix, NCnnct, MaxDiis
        4      14       4       0       0       0       0       0

 Cartesian Hessian Update
 Hessian Updated using BFGS Update


** GEOMETRY OPTIMIZATION IN DELOCALIZED INTERNAL COORDINATES **
   Searching for a Minimum

   Optimization Cycle:   3

                       Coordinates (Angstroms)
     ATOM                X               Y               Z
      1  Br        0.9209548281   -0.1023739226    0.0000000000
      2  N        -0.6329393602    1.0269680199    0.0000000000
      3  N        -1.7458049547    0.5577171737    0.0000000000
      4  F        -1.8042492601   -0.8599792089    0.0000000000
   Point Group: cs    Number of degrees of freedom:     5


   Energy is  -2781.447016201

 Hessian Updated using BFGS Update

  5 Hessian modes will be used to form the next step
  Hessian Eigenvalues:
     0.147344    0.196209    0.262294    0.496903    1.053619

 Minimum Search - Taking Simple RFO Step
 Searching for Lamda that Minimizes Along All modes
 Value Taken    Lamda =  -0.00004886
 Step Taken.  Stepsize is  0.015223

                             Maximum     Tolerance    Cnvgd?
         Gradient           0.002902      0.000300      NO
         Displacement       0.014429      0.001200      NO
         Energy change     -0.000391      0.000001      NO


 New Cartesian Coordinates Obtained by Inverse Iteration

 Displacement from previous Coordinates is:  0.010178
 ----------------------------------------------------------------
             Standard Nuclear Orientation (Angstroms)
    I     Atom           X                Y                Z
 ----------------------------------------------------------------
    1      Br      0.9203112306    -0.1027056809     0.0000000000
    2      N      -0.6334206733     1.0288032228     0.0000000000
    3      N      -1.7441049425     0.5537614234     0.0000000000
    4      F      -1.8048243617    -0.8575269032     0.0000000000
 ----------------------------------------------------------------
 Molecular Point Group                 Cs    NOp =  2
 Largest Abelian Subgroup              Cs    NOp =  2
 Nuclear Repulsion Energy =   233.7264223820 hartrees
 There are       29 alpha and       29 beta electrons
 Applying Cartesian multipole field
    Component          Value
    ---------          -----
     (2,0,0)        1.00000E-11
     (0,2,0)        2.00000E-11
     (0,0,2)       -3.00000E-11
 Nucleus-field energy     =     0.0000000041 hartrees
 Requested basis set is 6-311++G(d,p)
 There are 37 shells and 114 basis functions
 A cutoff of  1.0D-14 yielded    654 shell pairs
 There are      6454 function pairs (      7167 Cartesian)
 Smallest overlap matrix eigenvalue = 1.88E-04
 Guess MOs from SCF MO coefficient file

 -----------------------------------------------------------------------
  General SCF calculation program by
  Eric Jon Sundstrom, Paul Horn, Yuezhi Mao, Dmitri Zuev, Alec White,
  David Stuck, Shaama M.S., Shane Yost, Joonho Lee, David Small,
  Daniel Levine, Susi Lehtola, Hugh Burton, Evgeny Epifanovsky
 -----------------------------------------------------------------------
 Hartree-Fock
 using 4 threads for integral computing
 -------------------------------------------------------
 OpenMP Integral computing Module                
 Release: version 2.0, May 2017, Q-Chem Inc. Pleasanton 
 -------------------------------------------------------
 A restricted SCF calculation will be
 performed using DIIS
 SCF converges when DIIS error is below 1.0e-08
 ---------------------------------------
  Cycle       Energy         DIIS error
 ---------------------------------------
    1   -2780.6041407785      1.52e-04  
    2   -2780.6041825688      3.70e-05  
    3   -2780.6041869883      1.84e-05  
    4   -2780.6041876156      7.46e-06  
    5   -2780.6041878449      2.66e-06  
    6   -2780.6041878834      1.15e-06  
    7   -2780.6041878880      3.47e-07  
    8   -2780.6041878886      1.32e-07  
    9   -2780.6041878887      4.62e-08  
   10   -2780.6041878887      1.30e-08  
   11   -2780.6041878887      4.48e-09  Convergence criterion met
 ---------------------------------------
 SCF time:   CPU 7.32s  wall 5.00s 
 SCF   energy in the final basis set =    -2780.6041878887
 Total energy in the final basis set =    -2780.6041878887


 ------------------------------------------------------------------------------

   CCMAN2: suite of methods based on coupled cluster
           and equation of motion theories.

   Components:
   * libvmm-1.3-trunk
     by Evgeny Epifanovsky, Ilya Kaliman.
   * libtensor-2.5-trunk
     by Evgeny Epifanovsky, Michael Wormit, Dmitry Zuev, Sam Manzer, 
        Ilya Kaliman.
   * libcc-2.5-trunk
     by Evgeny Epifanovsky, Arik Landau, Tomasz Kus, Kirill Khistyaev, 
        Dmitry Zuev, Prashant Manohar, Xintian Feng, Anna Krylov, 
        Matthew Goldey, Alec White, Thomas Jagau, Kaushik Nanda, 
        Anastasia Gunina, Alexander Kunitsa, Joonho Lee.

   CCMAN original authors:
   Anna I. Krylov, C. David Sherrill, Steven R. Gwaltney,
   Edward F. C. Byrd (2000)
   Sergey V. Levchenko, Lyudmila V. Slipchenko, Tao Wang,
   Ana-Maria C. Cristian (2003)
   Piotr A. Pieniazek, C. Melania Oana, Evgeny Epifanovsky (2007)
   Prashant Manohar (2009)

 ------------------------------------------------------------------------------


 Allocating and initializing 3808MB of RAM...
 Calculation will run on 4 cores.


 Alpha MOs, Restricted
 -- Occupied --                  
-490.09  -65.22  -58.58  -58.58  -58.58  -26.36  -15.78  -15.73
  1 A'    2 A'    3 A'    1 A"    4 A'    5 A'    6 A'    7 A'                 
 -9.902  -7.518  -7.506  -7.505  -3.259  -3.253  -3.252  -3.238
  8 A'    9 A'    2 A"   10 A'   11 A'    3 A"   12 A'    4 A"                 
 -3.238  -1.669  -1.427  -1.084  -0.898  -0.754  -0.741  -0.737
 13 A'   14 A'   15 A'   16 A'   17 A'   18 A'   19 A'    5 A"                 
 -0.613  -0.591  -0.495  -0.458  -0.449
 20 A'    6 A"   21 A'    7 A"   22 A'                                         
 -- Virtual --                   
  0.022   0.070   0.076   0.101   0.105   0.108   0.156   0.178
 23 A'    8 A"   24 A'    9 A"   25 A'   26 A'   27 A'   28 A'                 
  0.186   0.206   0.244   0.248   0.282   0.303   0.312   0.366
 10 A"   29 A'   11 A"   30 A'   31 A'   32 A'   33 A'   12 A"                 
  0.386   0.417   0.506   0.524   0.543   0.551   0.613   0.742
 34 A'   35 A'   36 A'   37 A'   13 A"   38 A'   39 A'   14 A"                 
  0.745   0.781   0.792   0.815   0.938   0.948   0.988   1.038
 15 A"   40 A'   41 A'   42 A'   16 A"   43 A'   44 A'   45 A'                 
  1.050   1.084   1.182   1.269   1.474   1.543   1.591   1.633
 17 A"   46 A'   47 A'   48 A'   49 A'   18 A"   50 A'   51 A'                 
  1.883   2.000   2.016   2.132   2.239   2.249   2.292   2.436
 19 A"   52 A'   20 A"   53 A'   21 A"   54 A'   55 A'   22 A"                 
  2.489   2.679   2.741   3.013   3.021   3.327   3.976   4.045
 56 A'   57 A'   58 A'   23 A"   59 A'   60 A'   61 A'   24 A"                 
  4.169   4.174   4.212   4.283   4.374   4.376   4.466   4.501
 62 A'   25 A"   63 A'   26 A"   27 A"   64 A'   65 A'   28 A"                 
  4.527   4.546   4.620   4.884   4.977   5.500   6.893   6.935
 66 A'   29 A"   67 A'   68 A'   69 A'   70 A'   30 A"   71 A'                 
  7.106   7.212   8.160   8.184   8.257  36.509  37.082  49.438
 72 A'   73 A'   31 A"   74 A'   75 A'   76 A'   77 A'   78 A'                 
 68.721 293.835 293.854 293.9641028.379
 79 A'   32 A"   80 A'   81 A'   82 A'                                         

 Beta MOs, Restricted
 -- Occupied --                  
-490.09  -65.22  -58.58  -58.58  -58.58  -26.36  -15.78  -15.73
  1 A'    2 A'    3 A'    1 A"    4 A'    5 A'    6 A'    7 A'                 
 -9.902  -7.518  -7.506  -7.505  -3.259  -3.253  -3.252  -3.238
  8 A'    9 A'    2 A"   10 A'   11 A'    3 A"   12 A'    4 A"                 
 -3.238  -1.669  -1.427  -1.084  -0.898  -0.754  -0.741  -0.737
 13 A'   14 A'   15 A'   16 A'   17 A'   18 A'   19 A'    5 A"                 
 -0.613  -0.591  -0.495  -0.458  -0.449
 20 A'    6 A"   21 A'    7 A"   22 A'                                         
 -- Virtual --                   
  0.022   0.070   0.076   0.101   0.105   0.108   0.156   0.178
 23 A'    8 A"   24 A'    9 A"   25 A'   26 A'   27 A'   28 A'                 
  0.186   0.206   0.244   0.248   0.282   0.303   0.312   0.366
 10 A"   29 A'   11 A"   30 A'   31 A'   32 A'   33 A'   12 A"                 
  0.386   0.417   0.506   0.524   0.543   0.551   0.613   0.742
 34 A'   35 A'   36 A'   37 A'   13 A"   38 A'   39 A'   14 A"                 
  0.745   0.781   0.792   0.815   0.938   0.948   0.988   1.038
 15 A"   40 A'   41 A'   42 A'   16 A"   43 A'   44 A'   45 A'                 
  1.050   1.084   1.182   1.269   1.474   1.543   1.591   1.633
 17 A"   46 A'   47 A'   48 A'   49 A'   18 A"   50 A'   51 A'                 
  1.883   2.000   2.016   2.132   2.239   2.249   2.292   2.436
 19 A"   52 A'   20 A"   53 A'   21 A"   54 A'   55 A'   22 A"                 
  2.489   2.679   2.741   3.013   3.021   3.327   3.976   4.045
 56 A'   57 A'   58 A'   23 A"   59 A'   60 A'   61 A'   24 A"                 
  4.169   4.174   4.212   4.283   4.374   4.376   4.466   4.501
 62 A'   25 A"   63 A'   26 A"   27 A"   64 A'   65 A'   28 A"                 
  4.527   4.546   4.620   4.884   4.977   5.500   6.893   6.935
 66 A'   29 A"   67 A'   68 A'   69 A'   70 A'   30 A"   71 A'                 
  7.106   7.212   8.160   8.184   8.257  36.509  37.082  49.438
 72 A'   73 A'   31 A"   74 A'   75 A'   76 A'   77 A'   78 A'                 
 68.721 293.835 293.854 293.9641028.379
 79 A'   32 A"   80 A'   81 A'   82 A'                                         

 Occupation and symmetry of molecular orbitals

 Point group: Cs (2 irreducible representations).

                           A'   A"    All 
 ------------------------------------------
 All molecular orbitals:
  - Alpha                  82   32    114 
  - Beta                   82   32    114 
 ------------------------------------------
 Alpha orbitals:
  - Frozen occupied        10   2     12  
  - Active occupied        12   5     17  
  - Active virtual         60   25    85  
  - Frozen virtual         0    0     0   
 ------------------------------------------
 Beta orbitals:
  - Frozen occupied        10   2     12  
  - Active occupied        12   5     17  
  - Active virtual         60   25    85  
  - Frozen virtual         0    0     0   
 ------------------------------------------

 Import integrals:   CPU 0.00 s  wall 0.00 s

 Import integrals:   CPU 26.14 s  wall 22.68 s

 MP2 amplitudes:   CPU 0.16 s  wall 0.35 s

Running a double precision version
           CCSD T amplitudes will be solved using DIIS.

           Start     Size      MaxIter   EConv     TConv     
           3         7         100       1.00e-07  1.00e-05  
 ------------------------------------------------------------------------------
           Energy (a.u.)   Ediff      Tdiff       Comment
 ------------------------------------------------------------------------------
         -2781.44968272                           
     1   -2781.41366089   3.60e-02   7.73e-01     
     2   -2781.44589892   3.22e-02   1.06e-01     
     3   -2781.44210683   3.79e-03   4.97e-02     
     4   -2781.44559742   3.49e-03   2.21e-02     Switched to DIIS steps.
     5   -2781.44685536   1.26e-03   1.29e-02     
     6   -2781.44699904   1.44e-04   3.57e-03     
     7   -2781.44702277   2.37e-05   1.72e-03     
     8   -2781.44703792   1.51e-05   6.77e-04     
     9   -2781.44704501   7.09e-06   3.67e-04     
    10   -2781.44704447   5.45e-07   9.37e-05     
    11   -2781.44704510   6.32e-07   3.92e-05     
    12   -2781.44704493   1.67e-07   2.61e-05     
    13   -2781.44704491   2.43e-08   8.38e-06     
 ------------------------------------------------------------------------------
         -2781.44704491                           CCSD T converged.

End of double precision
 SCF energy                 = -2780.60418789
 MP2 energy                 = -2781.44968272
 CCSD correlation energy     =    -0.84285702
 CCSD total energy           = -2781.44704491

 CCSD  T1^2 = 0.0193  T2^2 = 0.2550  Leading amplitudes:

 Amplitude    Orbitals with energies
 -0.0294       21 (A') A                 ->    23 (A') A                  
              -0.4953                          0.0219                     
 -0.0294       21 (A') B                 ->    23 (A') B                  
              -0.4953                          0.0219                     
 -0.0285       20 (A') A                 ->    23 (A') A                  
              -0.6134                          0.0219                     
 -0.0285       20 (A') B                 ->    23 (A') B                  
              -0.6134                          0.0219                     

 Amplitude    Orbitals with energies
 -0.0825       6 (A") A      6 (A") B    ->    8 (A") A      8 (A") B     
              -0.5906       -0.5906            0.0700        0.0700       
  0.0825       6 (A") A      6 (A") B    ->    8 (A") B      8 (A") A     
              -0.5906       -0.5906            0.0700        0.0700       
  0.0825       6 (A") B      6 (A") A    ->    8 (A") A      8 (A") B     
              -0.5906       -0.5906            0.0700        0.0700       
 -0.0825       6 (A") B      6 (A") A    ->    8 (A") B      8 (A") A     
              -0.5906       -0.5906            0.0700        0.0700       

 Computing CCSD intemediates for later calculations in double precision
 Finished.

Running a double precision version
           CCSD Lambda amplitudes will be solved using DIIS.
           Start     Size      MaxIter   EConv     LConv     
           3         7         100       1.00e-07  1.00e-05  
 ------------------------------------------------------------------------------
            Enorm      Ldiff       Comment
 ------------------------------------------------------------------------------
     1     5.87e-02   3.99e-02     
     2     1.85e-02   6.35e-03     
     3     8.48e-03   1.32e-03     
     4     4.42e-03   1.34e-03     Switched to DIIS steps.
     5     1.60e-03   8.87e-04     
     6     8.20e-04   3.03e-04     
     7     2.68e-04   1.05e-04     
     8     1.20e-04   8.92e-06     
     9     4.36e-05   2.37e-06     
    10     2.18e-05   4.63e-07     
    11     1.10e-05   2.86e-08     
    12     4.69e-06   7.08e-07     
    13     2.02e-06   2.29e-07     
    14     9.22e-07   2.65e-08     
    15     4.15e-07   1.26e-08     
    16     2.36e-07   4.13e-08     
    17     1.11e-07   2.34e-08     
    18     5.17e-08   8.19e-09     
 ------------------------------------------------------------------------------
                                   CCSD Lambda converged.

 Computing density matrices in double precision...
           Orbital response amplitudes will be solved using DIIS.
           Start     Size      MaxIter   EConv     LConv     
           3         7         100       1.00e-06  1.00e-06  
 ------------------------------------------------------------------------------
            Enorm      Ldiff       Comment
 ------------------------------------------------------------------------------
     1     1.21e-01   4.14e-03     
     2     1.37e-01   1.02e-02     
     3     1.93e-01   3.97e-02     
     4     1.45e-02   9.09e-02     Switched to DIIS steps.
     5     5.95e-03   1.38e-04     
     6     1.42e-03   1.09e-03     
     7     4.80e-04   1.20e-04     
     8     1.24e-04   7.76e-05     
     9     7.55e-05   3.14e-05     
    10     1.37e-05   1.23e-05     
    11     6.72e-06   1.47e-06     
    12     3.54e-06   7.36e-07     
    13     3.85e-07   2.04e-07     
 ------------------------------------------------------------------------------
                                   Orbital response converged.

 Computing density matrices... Done.
 CCSD calculation:   CPU 443.23 s  wall 175.15 s

Current path: /canmo/ccsd/grad/
/g1_bb_aa
/g1_bb_bb
/g1_o1o1
/g1_o1o2
/g1_o1v1
/g1_o2v1
/g1_v1v1
/g1p_bb_aa
/g1p_bb_bb
/g1s_bb_aa
/g1s_bb_bb
/g2_o1o1o1o1
/g2_o1o1o1v1
/g2_o1o1v1v1
/g2_o1v1o1v1
/g2_o1v1v1v1
/g2_v1v1v1v1
/w_bb_aa
/w_bb_bb
 Transferring MO TPDM to AO TPDM
 Transferring g2_o1o1o1o1
 Transferring g2_o1o1o1v1
 Transferring g2_o1o1v1v1
 Transferring g2_o1v1o1v1
 Transferring g2_o1v1v1v1
 Transferring g2_v1v1v1v1
 Adding separable TPDM
 Computing TPDM gradient
 --------------------------------------------------------
 2e gradient
  Atom          X               Y               Z
 --------------------------------------------------------
    1        -34.662642       10.376200        0.000000  
    2          0.162879      -19.920613       -0.000000  
    3         21.984336       -3.519283        0.000000  
    4         12.515427       13.063696        0.000000  
 --------------------------------------------------------
 --------------------------------------------------------
 Final gradient
  Atom          X               Y               Z
 --------------------------------------------------------
    1        -34.662642       10.376200        0.000000  
    2          0.162879      -19.920613       -0.000000  
    3         21.984336       -3.519283        0.000000  
    4         12.515427       13.063696        0.000000  
 --------------------------------------------------------
 Analytic gradient from two-electron contribution:   CPU 466.73 s  wall 231.29 s

 Total ccman2 time:   CPU 940.24 s  wall 438.85 s


 --------------------------------------------------------------
             Orbital Energies (a.u.) and Symmetries
 --------------------------------------------------------------

 Alpha MOs, Restricted
 -- Occupied --                  
-490.09  -65.22  -58.58  -58.58  -26.36  -15.78  -15.73   -9.90
  1 A'    2 A'    3 A'    4 A'    5 A'    6 A'    7 A'    8 A'                 
 -7.518  -7.505 -58.581  -7.506  -3.259  -3.252  -3.238  -1.669
  9 A'   10 A'    1 A"    2 A"   11 A'   12 A'   13 A'   14 A'                 
 -1.427  -1.084  -0.898  -0.754  -0.741  -0.613  -0.495  -0.449
 15 A'   16 A'   17 A'   18 A'   19 A'   20 A'   21 A'   22 A'                 
 -3.253  -3.238  -0.737  -0.591  -0.458
  3 A"    4 A"    5 A"    6 A"    7 A"                                         
 -- Virtual --                   
  0.022   0.076   0.105   0.108   0.156   0.178   0.206   0.248
 23 A'   24 A'   25 A'   26 A'   27 A'   28 A'   29 A'   30 A'                 
  0.282   0.303   0.312   0.386   0.417   0.506   0.524   0.551
 31 A'   32 A'   33 A'   34 A'   35 A'   36 A'   37 A'   38 A'                 
  0.613   0.781   0.792   0.815   0.948   0.988   1.038   1.084
 39 A'   40 A'   41 A'   42 A'   43 A'   44 A'   45 A'   46 A'                 
  1.182   1.269   1.474   1.591   1.633   2.000   2.132   2.249
 47 A'   48 A'   49 A'   50 A'   51 A'   52 A'   53 A'   54 A'                 
  2.292   2.489   2.679   2.741   3.021   3.327   3.976   4.169
 55 A'   56 A'   57 A'   58 A'   59 A'   60 A'   61 A'   62 A'                 
  4.212   4.376   4.466   4.527   4.620   4.884   4.977   5.500
 63 A'   64 A'   65 A'   66 A'   67 A'   68 A'   69 A'   70 A'                 
  6.935   7.106   7.212   8.184   8.257  36.509  37.082  49.438
 71 A'   72 A'   73 A'   74 A'   75 A'   76 A'   77 A'   78 A'                 
 68.721 293.854 293.9641028.379   0.070   0.101   0.186   0.244
 79 A'   80 A'   81 A'   82 A'    8 A"    9 A"   10 A"   11 A"                 
  0.366   0.543   0.742   0.745   0.938   1.050   1.543   1.883
 12 A"   13 A"   14 A"   15 A"   16 A"   17 A"   18 A"   19 A"                 
  2.016   2.239   2.436   3.013   4.045   4.174   4.283   4.374
 20 A"   21 A"   22 A"   23 A"   24 A"   25 A"   26 A"   27 A"                 
  4.501   4.546   6.893   8.160 293.835
 28 A"   29 A"   30 A"   31 A"   32 A"                                         

 Beta MOs, Restricted
 -- Occupied --                  
-490.09  -65.22  -58.58  -58.58  -26.36  -15.78  -15.73   -9.90
  1 A'    2 A'    3 A'    4 A'    5 A'    6 A'    7 A'    8 A'                 
 -7.518  -7.505 -58.581  -7.506  -3.259  -3.252  -3.238  -1.669
  9 A'   10 A'    1 A"    2 A"   11 A'   12 A'   13 A'   14 A'                 
 -1.427  -1.084  -0.898  -0.754  -0.741  -0.613  -0.495  -0.449
 15 A'   16 A'   17 A'   18 A'   19 A'   20 A'   21 A'   22 A'                 
 -3.253  -3.238  -0.737  -0.591  -0.458
  3 A"    4 A"    5 A"    6 A"    7 A"                                         
 -- Virtual --                   
  0.022   0.076   0.105   0.108   0.156   0.178   0.206   0.248
 23 A'   24 A'   25 A'   26 A'   27 A'   28 A'   29 A'   30 A'                 
  0.282   0.303   0.312   0.386   0.417   0.506   0.524   0.551
 31 A'   32 A'   33 A'   34 A'   35 A'   36 A'   37 A'   38 A'                 
  0.613   0.781   0.792   0.815   0.948   0.988   1.038   1.084
 39 A'   40 A'   41 A'   42 A'   43 A'   44 A'   45 A'   46 A'                 
  1.182   1.269   1.474   1.591   1.633   2.000   2.132   2.249
 47 A'   48 A'   49 A'   50 A'   51 A'   52 A'   53 A'   54 A'                 
  2.292   2.489   2.679   2.741   3.021   3.327   3.976   4.169
 55 A'   56 A'   57 A'   58 A'   59 A'   60 A'   61 A'   62 A'                 
  4.212   4.376   4.466   4.527   4.620   4.884   4.977   5.500
 63 A'   64 A'   65 A'   66 A'   67 A'   68 A'   69 A'   70 A'                 
  6.935   7.106   7.212   8.184   8.257  36.509  37.082  49.438
 71 A'   72 A'   73 A'   74 A'   75 A'   76 A'   77 A'   78 A'                 
 68.721 293.854 293.9641028.379   0.070   0.101   0.186   0.244
 79 A'   80 A'   81 A'   82 A'    8 A"    9 A"   10 A"   11 A"                 
  0.366   0.543   0.742   0.745   0.938   1.050   1.543   1.883
 12 A"   13 A"   14 A"   15 A"   16 A"   17 A"   18 A"   19 A"                 
  2.016   2.239   2.436   3.013   4.045   4.174   4.283   4.374
 20 A"   21 A"   22 A"   23 A"   24 A"   25 A"   26 A"   27 A"                 
  4.501   4.546   6.893   8.160 293.835
 28 A"   29 A"   30 A"   31 A"   32 A"                                         
 --------------------------------------------------------------

          Ground-State Mulliken Net Atomic Charges

     Atom                 Charge (a.u.)
  ----------------------------------------
      1 Br                    0.032005
      2 N                     0.061602
      3 N                    -0.025433
      4 F                    -0.068175
  ----------------------------------------
  Sum of atomic charges =     0.000000

 -----------------------------------------------------------------
                    Cartesian Multipole Moments
 -----------------------------------------------------------------
    Charge (ESU x 10^10)
                -0.0000
    Dipole Moment (Debye)
         X       1.1291      Y      -0.1357      Z      -0.0000
       Tot       1.1373
    Quadrupole Moments (Debye-Ang)
        XX     -35.0179     XY      -1.5570     YY     -36.2230
        XZ      -0.0000     YZ      -0.0000     ZZ     -33.7469
    Octopole Moments (Debye-Ang^2)
       XXX      26.2962    XXY      -4.5515    XYY       8.2951
       YYY     -10.6861    XXZ      -0.0000    XYZ      -0.0000
       YYZ      -0.0000    XZZ       3.9634    YZZ      -2.0783
       ZZZ      -0.0000
    Hexadecapole Moments (Debye-Ang^3)
      XXXX    -344.5618   XXXY       3.7674   XXYY     -76.2548
      XYYY       9.1849   YYYY    -107.9748   XXXZ      -0.0000
      XXYZ       0.0000   XYYZ      -0.0000   YYYZ      -0.0000
      XXZZ     -61.2200   XYZZ       2.2970   YYZZ     -23.0687
      XZZZ      -0.0000   YZZZ      -0.0000   ZZZZ     -34.4664
 -----------------------------------------------------------------
 DrvMan completing analytic gradient of the correlated energy
 Correlated dipole moment
            1
    1   0.4442362
    2  -0.0534049
    3  -0.0000000
 Energy read as -2781.447044910
 Full Analytical Gradient: (in a.u., or Hartree/Bohr)
             1             2             3             4
    1   -0.00075491    0.00176113   -0.00099298   -0.00001324
    2    0.00050644   -0.00003111    0.00014513   -0.00062046
    3    0.00000000   -0.00000000    0.00000000    0.00000000
 Gradient time:  CPU 0.25 s  wall 1.88 s
 Geometry Optimization Parameters
   NAtoms,    NIC,     NZ,  NCons,   NDum,   NFix, NCnnct, MaxDiis
        4      14       4       0       0       0       0       0

 Cartesian Hessian Update
 Hessian Updated using BFGS Update


** GEOMETRY OPTIMIZATION IN DELOCALIZED INTERNAL COORDINATES **
   Searching for a Minimum

   Optimization Cycle:   4

                       Coordinates (Angstroms)
     ATOM                X               Y               Z
      1  Br        0.9203112306   -0.1027056809    0.0000000000
      2  N        -0.6334206733    1.0288032228    0.0000000000
      3  N        -1.7441049425    0.5537614234    0.0000000000
      4  F        -1.8048243617   -0.8575269032    0.0000000000
   Point Group: cs    Number of degrees of freedom:     5


   Energy is  -2781.447044910

 Hessian Updated using BFGS Update

  5 Hessian modes will be used to form the next step
  Hessian Eigenvalues:
     0.133529    0.177667    0.286123    0.482495    1.006967

 Minimum Search - Taking Simple RFO Step
 Searching for Lamda that Minimizes Along All modes
 Value Taken    Lamda =  -0.00000947
 Step Taken.  Stepsize is  0.007651

                             Maximum     Tolerance    Cnvgd?
         Gradient           0.001139      0.000300      NO
         Displacement       0.005836      0.001200      NO
         Energy change     -0.000029      0.000001      NO


 New Cartesian Coordinates Obtained by Inverse Iteration

 Displacement from previous Coordinates is:  0.005950
 ----------------------------------------------------------------
             Standard Nuclear Orientation (Angstroms)
    I     Atom           X                Y                Z
 ----------------------------------------------------------------
    1      Br      0.9225682422    -0.1033170051     0.0000000000
    2      N      -0.6348490547     1.0289646305     0.0000000000
    3      N      -1.7444819784     0.5530038246     0.0000000000
    4      F      -1.8052759560    -0.8563193879     0.0000000000
 ----------------------------------------------------------------
 Molecular Point Group                 Cs    NOp =  2
 Largest Abelian Subgroup              Cs    NOp =  2
 Nuclear Repulsion Energy =   233.5714671779 hartrees
 There are       29 alpha and       29 beta electrons
 Applying Cartesian multipole field
    Component          Value
    ---------          -----
     (2,0,0)        1.00000E-11
     (0,2,0)        2.00000E-11
     (0,0,2)       -3.00000E-11
 Nucleus-field energy     =     0.0000000042 hartrees
 Requested basis set is 6-311++G(d,p)
 There are 37 shells and 114 basis functions
 A cutoff of  1.0D-14 yielded    654 shell pairs
 There are      6454 function pairs (      7167 Cartesian)
 Smallest overlap matrix eigenvalue = 1.87E-04
 Guess MOs from SCF MO coefficient file

 -----------------------------------------------------------------------
  General SCF calculation program by
  Eric Jon Sundstrom, Paul Horn, Yuezhi Mao, Dmitri Zuev, Alec White,
  David Stuck, Shaama M.S., Shane Yost, Joonho Lee, David Small,
  Daniel Levine, Susi Lehtola, Hugh Burton, Evgeny Epifanovsky
 -----------------------------------------------------------------------
 Hartree-Fock
 using 4 threads for integral computing
 -------------------------------------------------------
 OpenMP Integral computing Module                
 Release: version 2.0, May 2017, Q-Chem Inc. Pleasanton 
 -------------------------------------------------------
 A restricted SCF calculation will be
 performed using DIIS
 SCF converges when DIIS error is below 1.0e-08
 ---------------------------------------
  Cycle       Energy         DIIS error
 ---------------------------------------
    1   -2780.6042632989      5.87e-05  
    2   -2780.6042695751      1.71e-05  
    3   -2780.6042702281      1.22e-05  
    4   -2780.6042704797      3.02e-06  
    5   -2780.6042705325      1.27e-06  
    6   -2780.6042705454      5.00e-07  
    7   -2780.6042705471      2.02e-07  
    8   -2780.6042705473      7.02e-08  
    9   -2780.6042705474      1.94e-08  
   10   -2780.6042705474      8.14e-09  Convergence criterion met
 ---------------------------------------
 SCF time:   CPU 6.74s  wall 6.00s 
 SCF   energy in the final basis set =    -2780.6042705474
 Total energy in the final basis set =    -2780.6042705474


 ------------------------------------------------------------------------------

   CCMAN2: suite of methods based on coupled cluster
           and equation of motion theories.

   Components:
   * libvmm-1.3-trunk
     by Evgeny Epifanovsky, Ilya Kaliman.
   * libtensor-2.5-trunk
     by Evgeny Epifanovsky, Michael Wormit, Dmitry Zuev, Sam Manzer, 
        Ilya Kaliman.
   * libcc-2.5-trunk
     by Evgeny Epifanovsky, Arik Landau, Tomasz Kus, Kirill Khistyaev, 
        Dmitry Zuev, Prashant Manohar, Xintian Feng, Anna Krylov, 
        Matthew Goldey, Alec White, Thomas Jagau, Kaushik Nanda, 
        Anastasia Gunina, Alexander Kunitsa, Joonho Lee.

   CCMAN original authors:
   Anna I. Krylov, C. David Sherrill, Steven R. Gwaltney,
   Edward F. C. Byrd (2000)
   Sergey V. Levchenko, Lyudmila V. Slipchenko, Tao Wang,
   Ana-Maria C. Cristian (2003)
   Piotr A. Pieniazek, C. Melania Oana, Evgeny Epifanovsky (2007)
   Prashant Manohar (2009)

 ------------------------------------------------------------------------------


 Allocating and initializing 3808MB of RAM...
 Calculation will run on 4 cores.


 Alpha MOs, Restricted
 -- Occupied --                  
-490.09  -65.22  -58.58  -58.58  -58.58  -26.36  -15.78  -15.73
  1 A'    2 A'    3 A'    1 A"    4 A'    5 A'    6 A'    7 A'                 
 -9.902  -7.518  -7.506  -7.505  -3.258  -3.253  -3.252  -3.238
  8 A'    9 A'    2 A"   10 A'   11 A'    3 A"   12 A'    4 A"                 
 -3.238  -1.670  -1.427  -1.083  -0.899  -0.755  -0.742  -0.738
 13 A'   14 A'   15 A'   16 A'   17 A'   18 A'   19 A'    5 A"                 
 -0.613  -0.591  -0.495  -0.458  -0.449
 20 A'    6 A"   21 A'    7 A"   22 A'                                         
 -- Virtual --                   
  0.021   0.070   0.076   0.101   0.104   0.108   0.156   0.178
 23 A'    8 A"   24 A'    9 A"   25 A'   26 A'   27 A'   28 A'                 
  0.186   0.206   0.244   0.248   0.282   0.303   0.312   0.366
 10 A"   29 A'   11 A"   30 A'   31 A'   32 A'   33 A'   12 A"                 
  0.386   0.417   0.506   0.524   0.543   0.552   0.613   0.742
 34 A'   35 A'   36 A'   37 A'   13 A"   38 A'   39 A'   14 A"                 
  0.746   0.781   0.792   0.815   0.937   0.948   0.988   1.038
 15 A"   40 A'   41 A'   42 A'   16 A"   43 A'   44 A'   45 A'                 
  1.050   1.083   1.182   1.269   1.474   1.543   1.591   1.632
 17 A"   46 A'   47 A'   48 A'   49 A'   18 A"   50 A'   51 A'                 
  1.883   1.999   2.015   2.131   2.240   2.248   2.292   2.436
 19 A"   52 A'   20 A"   53 A'   21 A"   54 A'   55 A'   22 A"                 
  2.489   2.680   2.740   3.014   3.022   3.328   3.977   4.044
 56 A'   57 A'   58 A'   23 A"   59 A'   60 A'   61 A'   24 A"                 
  4.169   4.173   4.211   4.284   4.375   4.376   4.467   4.502
 62 A'   25 A"   63 A'   26 A"   27 A"   64 A'   65 A'   28 A"                 
  4.527   4.546   4.620   4.883   4.977   5.503   6.892   6.935
 66 A'   29 A"   67 A'   68 A'   69 A'   70 A'   30 A"   71 A'                 
  7.108   7.212   8.161   8.184   8.258  36.509  37.085  49.437
 72 A'   73 A'   31 A"   74 A'   75 A'   76 A'   77 A'   78 A'                 
 68.720 293.835 293.854 293.9641028.378
 79 A'   32 A"   80 A'   81 A'   82 A'                                         

 Beta MOs, Restricted
 -- Occupied --                  
-490.09  -65.22  -58.58  -58.58  -58.58  -26.36  -15.78  -15.73
  1 A'    2 A'    3 A'    1 A"    4 A'    5 A'    6 A'    7 A'                 
 -9.902  -7.518  -7.506  -7.505  -3.258  -3.253  -3.252  -3.238
  8 A'    9 A'    2 A"   10 A'   11 A'    3 A"   12 A'    4 A"                 
 -3.238  -1.670  -1.427  -1.083  -0.899  -0.755  -0.742  -0.738
 13 A'   14 A'   15 A'   16 A'   17 A'   18 A'   19 A'    5 A"                 
 -0.613  -0.591  -0.495  -0.458  -0.449
 20 A'    6 A"   21 A'    7 A"   22 A'                                         
 -- Virtual --                   
  0.021   0.070   0.076   0.101   0.104   0.108   0.156   0.178
 23 A'    8 A"   24 A'    9 A"   25 A'   26 A'   27 A'   28 A'                 
  0.186   0.206   0.244   0.248   0.282   0.303   0.312   0.366
 10 A"   29 A'   11 A"   30 A'   31 A'   32 A'   33 A'   12 A"                 
  0.386   0.417   0.506   0.524   0.543   0.552   0.613   0.742
 34 A'   35 A'   36 A'   37 A'   13 A"   38 A'   39 A'   14 A"                 
  0.746   0.781   0.792   0.815   0.937   0.948   0.988   1.038
 15 A"   40 A'   41 A'   42 A'   16 A"   43 A'   44 A'   45 A'                 
  1.050   1.083   1.182   1.269   1.474   1.543   1.591   1.632
 17 A"   46 A'   47 A'   48 A'   49 A'   18 A"   50 A'   51 A'                 
  1.883   1.999   2.015   2.131   2.240   2.248   2.292   2.436
 19 A"   52 A'   20 A"   53 A'   21 A"   54 A'   55 A'   22 A"                 
  2.489   2.680   2.740   3.014   3.022   3.328   3.977   4.044
 56 A'   57 A'   58 A'   23 A"   59 A'   60 A'   61 A'   24 A"                 
  4.169   4.173   4.211   4.284   4.375   4.376   4.467   4.502
 62 A'   25 A"   63 A'   26 A"   27 A"   64 A'   65 A'   28 A"                 
  4.527   4.546   4.620   4.883   4.977   5.503   6.892   6.935
 66 A'   29 A"   67 A'   68 A'   69 A'   70 A'   30 A"   71 A'                 
  7.108   7.212   8.161   8.184   8.258  36.509  37.085  49.437
 72 A'   73 A'   31 A"   74 A'   75 A'   76 A'   77 A'   78 A'                 
 68.720 293.835 293.854 293.9641028.378
 79 A'   32 A"   80 A'   81 A'   82 A'                                         

 Occupation and symmetry of molecular orbitals

 Point group: Cs (2 irreducible representations).

                           A'   A"    All 
 ------------------------------------------
 All molecular orbitals:
  - Alpha                  82   32    114 
  - Beta                   82   32    114 
 ------------------------------------------
 Alpha orbitals:
  - Frozen occupied        10   2     12  
  - Active occupied        12   5     17  
  - Active virtual         60   25    85  
  - Frozen virtual         0    0     0   
 ------------------------------------------
 Beta orbitals:
  - Frozen occupied        10   2     12  
  - Active occupied        12   5     17  
  - Active virtual         60   25    85  
  - Frozen virtual         0    0     0   
 ------------------------------------------

 Import integrals:   CPU 0.00 s  wall 0.00 s

 Import integrals:   CPU 26.31 s  wall 24.28 s

 MP2 amplitudes:   CPU 0.16 s  wall 0.35 s

Running a double precision version
           CCSD T amplitudes will be solved using DIIS.

           Start     Size      MaxIter   EConv     TConv     
           3         7         100       1.00e-07  1.00e-05  
 ------------------------------------------------------------------------------
           Energy (a.u.)   Ediff      Tdiff       Comment
 ------------------------------------------------------------------------------
         -2781.44964583                           
     1   -2781.41369817   3.59e-02   7.73e-01     
     2   -2781.44589434   3.22e-02   1.06e-01     
     3   -2781.44212002   3.77e-03   4.97e-02     
     4   -2781.44560415   3.48e-03   2.21e-02     Switched to DIIS steps.
     5   -2781.44686112   1.26e-03   1.29e-02     
     6   -2781.44700417   1.43e-04   3.56e-03     
     7   -2781.44702791   2.37e-05   1.72e-03     
     8   -2781.44704306   1.51e-05   6.77e-04     
     9   -2781.44705018   7.12e-06   3.67e-04     
    10   -2781.44704961   5.66e-07   9.39e-05     
    11   -2781.44705025   6.41e-07   3.94e-05     
    12   -2781.44705008   1.74e-07   2.63e-05     
    13   -2781.44705005   2.36e-08   8.39e-06     
 ------------------------------------------------------------------------------
         -2781.44705005                           CCSD T converged.

End of double precision
 SCF energy                 = -2780.60427055
 MP2 energy                 = -2781.44964583
 CCSD correlation energy     =    -0.84277951
 CCSD total energy           = -2781.44705005

 CCSD  T1^2 = 0.0192  T2^2 = 0.2551  Leading amplitudes:

 Amplitude    Orbitals with energies
 -0.0295       21 (A') A                 ->    23 (A') A                  
              -0.4948                          0.0213                     
 -0.0295       21 (A') B                 ->    23 (A') B                  
              -0.4948                          0.0213                     
  0.0287       20 (A') A                 ->    23 (A') A                  
              -0.6134                          0.0213                     
  0.0287       20 (A') B                 ->    23 (A') B                  
              -0.6134                          0.0213                     

 Amplitude    Orbitals with energies
 -0.0828       6 (A") A      6 (A") B    ->    8 (A") A      8 (A") B     
              -0.5906       -0.5906            0.0703        0.0703       
  0.0828       6 (A") A      6 (A") B    ->    8 (A") B      8 (A") A     
              -0.5906       -0.5906            0.0703        0.0703       
  0.0828       6 (A") B      6 (A") A    ->    8 (A") A      8 (A") B     
              -0.5906       -0.5906            0.0703        0.0703       
 -0.0828       6 (A") B      6 (A") A    ->    8 (A") B      8 (A") A     
              -0.5906       -0.5906            0.0703        0.0703       

 Computing CCSD intemediates for later calculations in double precision
 Finished.

Running a double precision version
           CCSD Lambda amplitudes will be solved using DIIS.
           Start     Size      MaxIter   EConv     LConv     
           3         7         100       1.00e-07  1.00e-05  
 ------------------------------------------------------------------------------
            Enorm      Ldiff       Comment
 ------------------------------------------------------------------------------
     1     5.87e-02   4.00e-02     
     2     1.85e-02   6.33e-03     
     3     8.45e-03   1.33e-03     
     4     4.42e-03   1.33e-03     Switched to DIIS steps.
     5     1.60e-03   8.88e-04     
     6     8.19e-04   3.03e-04     
     7     2.67e-04   1.05e-04     
     8     1.20e-04   8.92e-06     
     9     4.39e-05   2.34e-06     
    10     2.20e-05   4.33e-07     
    11     1.11e-05   1.46e-08     
    12     4.71e-06   7.26e-07     
    13     2.03e-06   2.31e-07     
    14     9.30e-07   2.58e-08     
    15     4.23e-07   1.31e-08     
    16     2.41e-07   4.23e-08     
    17     1.14e-07   2.39e-08     
    18     5.28e-08   8.37e-09     
 ------------------------------------------------------------------------------
                                   CCSD Lambda converged.

 Computing density matrices in double precision...
           Orbital response amplitudes will be solved using DIIS.
           Start     Size      MaxIter   EConv     LConv     
           3         7         100       1.00e-06  1.00e-06  
 ------------------------------------------------------------------------------
            Enorm      Ldiff       Comment
 ------------------------------------------------------------------------------
     1     1.21e-01   4.11e-03     
     2     1.38e-01   1.07e-02     
     3     1.95e-01   4.02e-02     
     4     1.47e-02   9.19e-02     Switched to DIIS steps.
     5     6.04e-03   9.91e-05     
     6     1.42e-03   1.11e-03     
     7     4.71e-04   1.21e-04     
     8     1.19e-04   7.45e-05     
     9     7.49e-05   3.05e-05     
    10     1.37e-05   1.24e-05     
    11     6.81e-06   1.60e-06     
    12     3.54e-06   7.44e-07     
    13     3.77e-07   1.92e-07     
 ------------------------------------------------------------------------------
                                   Orbital response converged.

 Computing density matrices... Done.
 CCSD calculation:   CPU 443.98 s  wall 184.09 s

Current path: /canmo/ccsd/grad/
/g1_bb_aa
/g1_bb_bb
/g1_o1o1
/g1_o1o2
/g1_o1v1
/g1_o2v1
/g1_v1v1
/g1p_bb_aa
/g1p_bb_bb
/g1s_bb_aa
/g1s_bb_bb
/g2_o1o1o1o1
/g2_o1o1o1v1
/g2_o1o1v1v1
/g2_o1v1o1v1
/g2_o1v1v1v1
/g2_v1v1v1v1
/w_bb_aa
/w_bb_bb
 Transferring MO TPDM to AO TPDM
 Transferring g2_o1o1o1o1
 Transferring g2_o1o1o1v1
 Transferring g2_o1o1v1v1
 Transferring g2_o1v1o1v1
 Transferring g2_o1v1v1v1
 Transferring g2_v1v1v1v1
 Adding separable TPDM
 Computing TPDM gradient
 --------------------------------------------------------
 2e gradient
  Atom          X               Y               Z
 --------------------------------------------------------
    1        -34.605211       10.332478        0.000000  
    2          0.126914      -19.901159       -0.000000  
    3         21.969081       -3.505508        0.000000  
    4         12.509216       13.074190       -0.000000  
 --------------------------------------------------------
 --------------------------------------------------------
 Final gradient
  Atom          X               Y               Z
 --------------------------------------------------------
    1        -34.605211       10.332478        0.000000  
    2          0.126914      -19.901159       -0.000000  
    3         21.969081       -3.505508        0.000000  
    4         12.509216       13.074190       -0.000000  
 --------------------------------------------------------
 Analytic gradient from two-electron contribution:   CPU 463.53 s  wall 223.58 s

 Total ccman2 time:   CPU 938.00 s  wall 442.98 s


 --------------------------------------------------------------
             Orbital Energies (a.u.) and Symmetries
 --------------------------------------------------------------

 Alpha MOs, Restricted
 -- Occupied --                  
-490.09  -65.22  -58.58  -58.58  -26.36  -15.78  -15.73   -9.90
  1 A'    2 A'    3 A'    4 A'    5 A'    6 A'    7 A'    8 A'                 
 -7.518  -7.505 -58.581  -7.506  -3.258  -3.252  -3.238  -1.670
  9 A'   10 A'    1 A"    2 A"   11 A'   12 A'   13 A'   14 A'                 
 -1.427  -1.083  -0.899  -0.755  -0.742  -0.613  -0.495  -0.449
 15 A'   16 A'   17 A'   18 A'   19 A'   20 A'   21 A'   22 A'                 
 -3.253  -3.238  -0.738  -0.591  -0.458
  3 A"    4 A"    5 A"    6 A"    7 A"                                         
 -- Virtual --                   
  0.021   0.076   0.104   0.108   0.156   0.178   0.206   0.248
 23 A'   24 A'   25 A'   26 A'   27 A'   28 A'   29 A'   30 A'                 
  0.282   0.303   0.312   0.386   0.417   0.506   0.524   0.552
 31 A'   32 A'   33 A'   34 A'   35 A'   36 A'   37 A'   38 A'                 
  0.613   0.781   0.792   0.815   0.948   0.988   1.038   1.083
 39 A'   40 A'   41 A'   42 A'   43 A'   44 A'   45 A'   46 A'                 
  1.182   1.269   1.474   1.591   1.632   1.999   2.131   2.248
 47 A'   48 A'   49 A'   50 A'   51 A'   52 A'   53 A'   54 A'                 
  2.292   2.489   2.680   2.740   3.022   3.328   3.977   4.169
 55 A'   56 A'   57 A'   58 A'   59 A'   60 A'   61 A'   62 A'                 
  4.211   4.376   4.467   4.527   4.620   4.883   4.977   5.503
 63 A'   64 A'   65 A'   66 A'   67 A'   68 A'   69 A'   70 A'                 
  6.935   7.108   7.212   8.184   8.258  36.509  37.085  49.437
 71 A'   72 A'   73 A'   74 A'   75 A'   76 A'   77 A'   78 A'                 
 68.720 293.854 293.9641028.378   0.070   0.101   0.186   0.244
 79 A'   80 A'   81 A'   82 A'    8 A"    9 A"   10 A"   11 A"                 
  0.366   0.543   0.742   0.746   0.937   1.050   1.543   1.883
 12 A"   13 A"   14 A"   15 A"   16 A"   17 A"   18 A"   19 A"                 
  2.015   2.240   2.436   3.014   4.044   4.173   4.284   4.375
 20 A"   21 A"   22 A"   23 A"   24 A"   25 A"   26 A"   27 A"                 
  4.502   4.546   6.892   8.161 293.835
 28 A"   29 A"   30 A"   31 A"   32 A"                                         

 Beta MOs, Restricted
 -- Occupied --                  
-490.09  -65.22  -58.58  -58.58  -26.36  -15.78  -15.73   -9.90
  1 A'    2 A'    3 A'    4 A'    5 A'    6 A'    7 A'    8 A'                 
 -7.518  -7.505 -58.581  -7.506  -3.258  -3.252  -3.238  -1.670
  9 A'   10 A'    1 A"    2 A"   11 A'   12 A'   13 A'   14 A'                 
 -1.427  -1.083  -0.899  -0.755  -0.742  -0.613  -0.495  -0.449
 15 A'   16 A'   17 A'   18 A'   19 A'   20 A'   21 A'   22 A'                 
 -3.253  -3.238  -0.738  -0.591  -0.458
  3 A"    4 A"    5 A"    6 A"    7 A"                                         
 -- Virtual --                   
  0.021   0.076   0.104   0.108   0.156   0.178   0.206   0.248
 23 A'   24 A'   25 A'   26 A'   27 A'   28 A'   29 A'   30 A'                 
  0.282   0.303   0.312   0.386   0.417   0.506   0.524   0.552
 31 A'   32 A'   33 A'   34 A'   35 A'   36 A'   37 A'   38 A'                 
  0.613   0.781   0.792   0.815   0.948   0.988   1.038   1.083
 39 A'   40 A'   41 A'   42 A'   43 A'   44 A'   45 A'   46 A'                 
  1.182   1.269   1.474   1.591   1.632   1.999   2.131   2.248
 47 A'   48 A'   49 A'   50 A'   51 A'   52 A'   53 A'   54 A'                 
  2.292   2.489   2.680   2.740   3.022   3.328   3.977   4.169
 55 A'   56 A'   57 A'   58 A'   59 A'   60 A'   61 A'   62 A'                 
  4.211   4.376   4.467   4.527   4.620   4.883   4.977   5.503
 63 A'   64 A'   65 A'   66 A'   67 A'   68 A'   69 A'   70 A'                 
  6.935   7.108   7.212   8.184   8.258  36.509  37.085  49.437
 71 A'   72 A'   73 A'   74 A'   75 A'   76 A'   77 A'   78 A'                 
 68.720 293.854 293.9641028.378   0.070   0.101   0.186   0.244
 79 A'   80 A'   81 A'   82 A'    8 A"    9 A"   10 A"   11 A"                 
  0.366   0.543   0.742   0.746   0.937   1.050   1.543   1.883
 12 A"   13 A"   14 A"   15 A"   16 A"   17 A"   18 A"   19 A"                 
  2.015   2.240   2.436   3.014   4.044   4.173   4.284   4.375
 20 A"   21 A"   22 A"   23 A"   24 A"   25 A"   26 A"   27 A"                 
  4.502   4.546   6.892   8.161 293.835
 28 A"   29 A"   30 A"   31 A"   32 A"                                         
 --------------------------------------------------------------

          Ground-State Mulliken Net Atomic Charges

     Atom                 Charge (a.u.)
  ----------------------------------------
      1 Br                    0.030654
      2 N                     0.061925
      3 N                    -0.025837
      4 F                    -0.066743
  ----------------------------------------
  Sum of atomic charges =    -0.000000

 -----------------------------------------------------------------
                    Cartesian Multipole Moments
 -----------------------------------------------------------------
    Charge (ESU x 10^10)
                 0.0000
    Dipole Moment (Debye)
         X       1.1110      Y      -0.1408      Z      -0.0000
       Tot       1.1199
    Quadrupole Moments (Debye-Ang)
        XX     -34.9951     XY      -1.5433     YY     -36.2222
        XZ       0.0000     YZ      -0.0000     ZZ     -33.7510
    Octopole Moments (Debye-Ang^2)
       XXX      26.1449    XXY      -4.5693    XYY       8.2427
       YYY     -10.6658    XXZ      -0.0000    XYZ       0.0000
       YYZ       0.0000    XZZ       3.9174    YZZ      -2.0721
       ZZZ      -0.0000
    Hexadecapole Moments (Debye-Ang^3)
      XXXX    -344.9940   XXXY       3.8926   XXYY     -76.3225
      XYYY       9.2876   YYYY    -107.9092   XXXZ       0.0000
      XXYZ      -0.0000   XYYZ      -0.0000   YYYZ      -0.0000
      XXZZ     -61.3129   XYZZ       2.3287   YYZZ     -23.0612
      XZZZ       0.0000   YZZZ      -0.0000   ZZZZ     -34.4835
 -----------------------------------------------------------------
 DrvMan completing analytic gradient of the correlated energy
 Correlated dipole moment
            1
    1   0.4371008
    2  -0.0553802
    3  -0.0000000
 Energy read as -2781.447050053
 Full Analytical Gradient: (in a.u., or Hartree/Bohr)
             1             2             3             4
    1   -0.00008349    0.00036319   -0.00025002   -0.00002968
    2    0.00015762   -0.00012762   -0.00015465    0.00012465
    3   -0.00000000    0.00000000   -0.00000000    0.00000000
 Gradient time:  CPU 0.23 s  wall 1.77 s
 Geometry Optimization Parameters
   NAtoms,    NIC,     NZ,  NCons,   NDum,   NFix, NCnnct, MaxDiis
        4      14       4       0       0       0       0       0

 Cartesian Hessian Update
 Hessian Updated using BFGS Update


** GEOMETRY OPTIMIZATION IN DELOCALIZED INTERNAL COORDINATES **
   Searching for a Minimum

   Optimization Cycle:   5

                       Coordinates (Angstroms)
     ATOM                X               Y               Z
      1  Br        0.9225682422   -0.1033170051    0.0000000000
      2  N        -0.6348490547    1.0289646305    0.0000000000
      3  N        -1.7444819784    0.5530038246    0.0000000000
      4  F        -1.8052759560   -0.8563193879    0.0000000000
   Point Group: cs    Number of degrees of freedom:     5


   Energy is  -2781.447050053

 Hessian Updated using BFGS Update

  5 Hessian modes will be used to form the next step
  Hessian Eigenvalues:
     0.115760    0.173695    0.310836    0.501570    0.957942

 Minimum Search - Taking Simple RFO Step
 Searching for Lamda that Minimizes Along All modes
 Value Taken    Lamda =   0.00000000
 Step Taken.  Stepsize is  0.001966

                             Maximum     Tolerance    Cnvgd?
         Gradient           0.000314      0.000300      NO
         Displacement       0.001505      0.001200      NO
         Energy change     -0.000005      0.000001      NO


 New Cartesian Coordinates Obtained by Inverse Iteration

 Displacement from previous Coordinates is:  0.002007
 ----------------------------------------------------------------
             Standard Nuclear Orientation (Angstroms)
    I     Atom           X                Y                Z
 ----------------------------------------------------------------
    1      Br      0.9223881766    -0.1038573222     0.0000000000
    2      N      -0.6352462318     1.0295501066     0.0000000000
    3      N      -1.7444087262     0.5531271661     0.0000000000
    4      F      -1.8047719655    -0.8564878884     0.0000000000
 ----------------------------------------------------------------
 Molecular Point Group                 Cs    NOp =  2
 Largest Abelian Subgroup              Cs    NOp =  2
 Nuclear Repulsion Energy =   233.5582263799 hartrees
 There are       29 alpha and       29 beta electrons
 Applying Cartesian multipole field
    Component          Value
    ---------          -----
     (2,0,0)        1.00000E-11
     (0,2,0)        2.00000E-11
     (0,0,2)       -3.00000E-11
 Nucleus-field energy     =     0.0000000042 hartrees
 Requested basis set is 6-311++G(d,p)
 There are 37 shells and 114 basis functions
 A cutoff of  1.0D-14 yielded    654 shell pairs
 There are      6454 function pairs (      7167 Cartesian)
 Smallest overlap matrix eigenvalue = 1.87E-04
 Guess MOs from SCF MO coefficient file

 -----------------------------------------------------------------------
  General SCF calculation program by
  Eric Jon Sundstrom, Paul Horn, Yuezhi Mao, Dmitri Zuev, Alec White,
  David Stuck, Shaama M.S., Shane Yost, Joonho Lee, David Small,
  Daniel Levine, Susi Lehtola, Hugh Burton, Evgeny Epifanovsky
 -----------------------------------------------------------------------
 Hartree-Fock
 using 4 threads for integral computing
 -------------------------------------------------------
 OpenMP Integral computing Module                
 Release: version 2.0, May 2017, Q-Chem Inc. Pleasanton 
 -------------------------------------------------------
 A restricted SCF calculation will be
 performed using DIIS
 SCF converges when DIIS error is below 1.0e-08
 ---------------------------------------
  Cycle       Energy         DIIS error
 ---------------------------------------
    1   -2780.6042523677      1.61e-05  
    2   -2780.6042529000      4.46e-06  
    3   -2780.6042529635      2.57e-06  
    4   -2780.6042529760      8.95e-07  
    5   -2780.6042529794      2.54e-07  
    6   -2780.6042529798      1.07e-07  
    7   -2780.6042529798      4.70e-08  
    8   -2780.6042529798      1.79e-08  
    9   -2780.6042529798      6.51e-09  Convergence criterion met
 ---------------------------------------
 SCF time:   CPU 6.07s  wall 5.00s 
 SCF   energy in the final basis set =    -2780.6042529798
 Total energy in the final basis set =    -2780.6042529798


 ------------------------------------------------------------------------------

   CCMAN2: suite of methods based on coupled cluster
           and equation of motion theories.

   Components:
   * libvmm-1.3-trunk
     by Evgeny Epifanovsky, Ilya Kaliman.
   * libtensor-2.5-trunk
     by Evgeny Epifanovsky, Michael Wormit, Dmitry Zuev, Sam Manzer, 
        Ilya Kaliman.
   * libcc-2.5-trunk
     by Evgeny Epifanovsky, Arik Landau, Tomasz Kus, Kirill Khistyaev, 
        Dmitry Zuev, Prashant Manohar, Xintian Feng, Anna Krylov, 
        Matthew Goldey, Alec White, Thomas Jagau, Kaushik Nanda, 
        Anastasia Gunina, Alexander Kunitsa, Joonho Lee.

   CCMAN original authors:
   Anna I. Krylov, C. David Sherrill, Steven R. Gwaltney,
   Edward F. C. Byrd (2000)
   Sergey V. Levchenko, Lyudmila V. Slipchenko, Tao Wang,
   Ana-Maria C. Cristian (2003)
   Piotr A. Pieniazek, C. Melania Oana, Evgeny Epifanovsky (2007)
   Prashant Manohar (2009)

 ------------------------------------------------------------------------------


 Allocating and initializing 3808MB of RAM...
 Calculation will run on 4 cores.


 Alpha MOs, Restricted
 -- Occupied --                  
-490.09  -65.22  -58.58  -58.58  -58.58  -26.36  -15.78  -15.73
  1 A'    2 A'    3 A'    1 A"    4 A'    5 A'    6 A'    7 A'                 
 -9.902  -7.518  -7.506  -7.505  -3.258  -3.253  -3.252  -3.238
  8 A'    9 A'    2 A"   10 A'   11 A'    3 A"   12 A'    4 A"                 
 -3.238  -1.670  -1.428  -1.083  -0.899  -0.754  -0.741  -0.738
 13 A'   14 A'   15 A'   16 A'   17 A'   18 A'   19 A'    5 A"                 
 -0.613  -0.591  -0.495  -0.458  -0.449
 20 A'    6 A"   21 A'    7 A"   22 A'                                         
 -- Virtual --                   
  0.021   0.070   0.076   0.101   0.104   0.108   0.156   0.178
 23 A'    8 A"   24 A'    9 A"   25 A'   26 A'   27 A'   28 A'                 
  0.186   0.206   0.244   0.248   0.282   0.303   0.312   0.366
 10 A"   29 A'   11 A"   30 A'   31 A'   32 A'   33 A'   12 A"                 
  0.386   0.417   0.506   0.524   0.543   0.552   0.613   0.742
 34 A'   35 A'   36 A'   37 A'   13 A"   38 A'   39 A'   14 A"                 
  0.746   0.781   0.792   0.815   0.937   0.948   0.988   1.038
 15 A"   40 A'   41 A'   42 A'   16 A"   43 A'   44 A'   45 A'                 
  1.050   1.083   1.182   1.269   1.474   1.543   1.591   1.632
 17 A"   46 A'   47 A'   48 A'   49 A'   18 A"   50 A'   51 A'                 
  1.883   1.999   2.015   2.131   2.240   2.248   2.292   2.436
 19 A"   52 A'   20 A"   53 A'   21 A"   54 A'   55 A'   22 A"                 
  2.489   2.680   2.741   3.014   3.022   3.328   3.977   4.044
 56 A'   57 A'   58 A'   23 A"   59 A'   60 A'   61 A'   24 A"                 
  4.169   4.173   4.211   4.284   4.375   4.377   4.467   4.502
 62 A'   25 A"   63 A'   26 A"   27 A"   64 A'   65 A'   28 A"                 
  4.527   4.546   4.620   4.883   4.977   5.503   6.892   6.935
 66 A'   29 A"   67 A'   68 A'   69 A'   70 A'   30 A"   71 A'                 
  7.108   7.212   8.161   8.184   8.258  36.509  37.086  49.437
 72 A'   73 A'   31 A"   74 A'   75 A'   76 A'   77 A'   78 A'                 
 68.720 293.835 293.854 293.9641028.378
 79 A'   32 A"   80 A'   81 A'   82 A'                                         

 Beta MOs, Restricted
 -- Occupied --                  
-490.09  -65.22  -58.58  -58.58  -58.58  -26.36  -15.78  -15.73
  1 A'    2 A'    3 A'    1 A"    4 A'    5 A'    6 A'    7 A'                 
 -9.902  -7.518  -7.506  -7.505  -3.258  -3.253  -3.252  -3.238
  8 A'    9 A'    2 A"   10 A'   11 A'    3 A"   12 A'    4 A"                 
 -3.238  -1.670  -1.428  -1.083  -0.899  -0.754  -0.741  -0.738
 13 A'   14 A'   15 A'   16 A'   17 A'   18 A'   19 A'    5 A"                 
 -0.613  -0.591  -0.495  -0.458  -0.449
 20 A'    6 A"   21 A'    7 A"   22 A'                                         
 -- Virtual --                   
  0.021   0.070   0.076   0.101   0.104   0.108   0.156   0.178
 23 A'    8 A"   24 A'    9 A"   25 A'   26 A'   27 A'   28 A'                 
  0.186   0.206   0.244   0.248   0.282   0.303   0.312   0.366
 10 A"   29 A'   11 A"   30 A'   31 A'   32 A'   33 A'   12 A"                 
  0.386   0.417   0.506   0.524   0.543   0.552   0.613   0.742
 34 A'   35 A'   36 A'   37 A'   13 A"   38 A'   39 A'   14 A"                 
  0.746   0.781   0.792   0.815   0.937   0.948   0.988   1.038
 15 A"   40 A'   41 A'   42 A'   16 A"   43 A'   44 A'   45 A'                 
  1.050   1.083   1.182   1.269   1.474   1.543   1.591   1.632
 17 A"   46 A'   47 A'   48 A'   49 A'   18 A"   50 A'   51 A'                 
  1.883   1.999   2.015   2.131   2.240   2.248   2.292   2.436
 19 A"   52 A'   20 A"   53 A'   21 A"   54 A'   55 A'   22 A"                 
  2.489   2.680   2.741   3.014   3.022   3.328   3.977   4.044
 56 A'   57 A'   58 A'   23 A"   59 A'   60 A'   61 A'   24 A"                 
  4.169   4.173   4.211   4.284   4.375   4.377   4.467   4.502
 62 A'   25 A"   63 A'   26 A"   27 A"   64 A'   65 A'   28 A"                 
  4.527   4.546   4.620   4.883   4.977   5.503   6.892   6.935
 66 A'   29 A"   67 A'   68 A'   69 A'   70 A'   30 A"   71 A'                 
  7.108   7.212   8.161   8.184   8.258  36.509  37.086  49.437
 72 A'   73 A'   31 A"   74 A'   75 A'   76 A'   77 A'   78 A'                 
 68.720 293.835 293.854 293.9641028.378
 79 A'   32 A"   80 A'   81 A'   82 A'                                         

 Occupation and symmetry of molecular orbitals

 Point group: Cs (2 irreducible representations).

                           A'   A"    All 
 ------------------------------------------
 All molecular orbitals:
  - Alpha                  82   32    114 
  - Beta                   82   32    114 
 ------------------------------------------
 Alpha orbitals:
  - Frozen occupied        10   2     12  
  - Active occupied        12   5     17  
  - Active virtual         60   25    85  
  - Frozen virtual         0    0     0   
 ------------------------------------------
 Beta orbitals:
  - Frozen occupied        10   2     12  
  - Active occupied        12   5     17  
  - Active virtual         60   25    85  
  - Frozen virtual         0    0     0   
 ------------------------------------------

 Import integrals:   CPU 0.00 s  wall 0.00 s

 Import integrals:   CPU 26.16 s  wall 20.22 s

 MP2 amplitudes:   CPU 0.17 s  wall 0.30 s

Running a double precision version
           CCSD T amplitudes will be solved using DIIS.

           Start     Size      MaxIter   EConv     TConv     
           3         7         100       1.00e-07  1.00e-05  
 ------------------------------------------------------------------------------
           Energy (a.u.)   Ediff      Tdiff       Comment
 ------------------------------------------------------------------------------
         -2781.44964665                           
     1   -2781.41369239   3.60e-02   7.73e-01     
     2   -2781.44589490   3.22e-02   1.06e-01     
     3   -2781.44211842   3.78e-03   4.97e-02     
     4   -2781.44560378   3.49e-03   2.21e-02     Switched to DIIS steps.
     5   -2781.44686124   1.26e-03   1.29e-02     
     6   -2781.44700442   1.43e-04   3.56e-03     
     7   -2781.44702820   2.38e-05   1.72e-03     
     8   -2781.44704338   1.52e-05   6.78e-04     
     9   -2781.44705051   7.14e-06   3.68e-04     
    10   -2781.44704994   5.69e-07   9.40e-05     
    11   -2781.44705059   6.44e-07   3.95e-05     
    12   -2781.44705041   1.75e-07   2.64e-05     
    13   -2781.44705039   2.36e-08   8.42e-06     
 ------------------------------------------------------------------------------
         -2781.44705039                           CCSD T converged.

End of double precision
 SCF energy                 = -2780.60425298
 MP2 energy                 = -2781.44964665
 CCSD correlation energy     =    -0.84279741
 CCSD total energy           = -2781.44705039

 CCSD  T1^2 = 0.0193  T2^2 = 0.2551  Leading amplitudes:

 Amplitude    Orbitals with energies
 -0.0295       21 (A') A                 ->    23 (A') A                  
              -0.4946                          0.0211                     
 -0.0295       21 (A') B                 ->    23 (A') B                  
              -0.4946                          0.0211                     
  0.0288       20 (A') A                 ->    23 (A') A                  
              -0.6135                          0.0211                     
  0.0288       20 (A') B                 ->    23 (A') B                  
              -0.6135                          0.0211                     

 Amplitude    Orbitals with energies
 -0.0828       6 (A") A      6 (A") B    ->    8 (A") A      8 (A") B     
              -0.5906       -0.5906            0.0704        0.0704       
  0.0828       6 (A") A      6 (A") B    ->    8 (A") B      8 (A") A     
              -0.5906       -0.5906            0.0704        0.0704       
  0.0828       6 (A") B      6 (A") A    ->    8 (A") A      8 (A") B     
              -0.5906       -0.5906            0.0704        0.0704       
 -0.0828       6 (A") B      6 (A") A    ->    8 (A") B      8 (A") A     
              -0.5906       -0.5906            0.0704        0.0704       

 Computing CCSD intemediates for later calculations in double precision
 Finished.

Running a double precision version
           CCSD Lambda amplitudes will be solved using DIIS.
           Start     Size      MaxIter   EConv     LConv     
           3         7         100       1.00e-07  1.00e-05  
 ------------------------------------------------------------------------------
            Enorm      Ldiff       Comment
 ------------------------------------------------------------------------------
     1     5.87e-02   4.00e-02     
     2     1.85e-02   6.33e-03     
     3     8.46e-03   1.33e-03     
     4     4.42e-03   1.33e-03     Switched to DIIS steps.
     5     1.60e-03   8.88e-04     
     6     8.20e-04   3.03e-04     
     7     2.68e-04   1.05e-04     
     8     1.20e-04   8.97e-06     
     9     4.40e-05   2.33e-06     
    10     2.22e-05   4.26e-07     
    11     1.12e-05   1.23e-08     
    12     4.73e-06   7.32e-07     
    13     2.04e-06   2.31e-07     
    14     9.35e-07   2.56e-08     
    15     4.27e-07   1.33e-08     
    16     2.44e-07   4.27e-08     
    17     1.15e-07   2.42e-08     
    18     5.33e-08   8.44e-09     
 ------------------------------------------------------------------------------
                                   CCSD Lambda converged.

 Computing density matrices in double precision...
           Orbital response amplitudes will be solved using DIIS.
           Start     Size      MaxIter   EConv     LConv     
           3         7         100       1.00e-06  1.00e-06  
 ------------------------------------------------------------------------------
            Enorm      Ldiff       Comment
 ------------------------------------------------------------------------------
     1     1.21e-01   4.12e-03     
     2     1.38e-01   1.08e-02     
     3     1.95e-01   4.03e-02     
     4     1.47e-02   9.21e-02     Switched to DIIS steps.
     5     6.05e-03   8.93e-05     
     6     1.42e-03   1.11e-03     
     7     4.70e-04   1.22e-04     
     8     1.18e-04   7.40e-05     
     9     7.50e-05   3.03e-05     
    10     1.37e-05   1.25e-05     
    11     6.85e-06   1.63e-06     
    12     3.54e-06   7.49e-07     
    13     3.77e-07   1.90e-07     
 ------------------------------------------------------------------------------
                                   Orbital response converged.

 Computing density matrices... Done.
 CCSD calculation:   CPU 448.54 s  wall 173.33 s

Current path: /canmo/ccsd/grad/
/g1_bb_aa
/g1_bb_bb
/g1_o1o1
/g1_o1o2
/g1_o1v1
/g1_o2v1
/g1_v1v1
/g1p_bb_aa
/g1p_bb_bb
/g1s_bb_aa
/g1s_bb_bb
/g2_o1o1o1o1
/g2_o1o1o1v1
/g2_o1o1v1v1
/g2_o1v1o1v1
/g2_o1v1v1v1
/g2_v1v1v1v1
/w_bb_aa
/w_bb_bb
 Transferring MO TPDM to AO TPDM
 Transferring g2_o1o1o1o1
 Transferring g2_o1o1o1v1
 Transferring g2_o1o1v1v1
 Transferring g2_o1v1o1v1
 Transferring g2_o1v1v1v1
 Transferring g2_v1v1v1v1
 Adding separable TPDM
 Computing TPDM gradient
 --------------------------------------------------------
 2e gradient
  Atom          X               Y               Z
 --------------------------------------------------------
    1        -34.592316       10.334439        0.000000  
    2          0.111220      -19.913357       -0.000000  
    3         21.971633       -3.495403       -0.000000  
    4         12.509463       13.074321        0.000000  
 --------------------------------------------------------
 --------------------------------------------------------
 Final gradient
  Atom          X               Y               Z
 --------------------------------------------------------
    1        -34.592316       10.334439        0.000000  
    2          0.111220      -19.913357       -0.000000  
    3         21.971633       -3.495403       -0.000000  
    4         12.509463       13.074321        0.000000  
 --------------------------------------------------------
 Analytic gradient from two-electron contribution:   CPU 463.79 s  wall 242.66 s

 Total ccman2 time:   CPU 942.82 s  wall 445.56 s


 --------------------------------------------------------------
             Orbital Energies (a.u.) and Symmetries
 --------------------------------------------------------------

 Alpha MOs, Restricted
 -- Occupied --                  
-490.09  -65.22  -58.58  -58.58  -26.36  -15.78  -15.73   -9.90
  1 A'    2 A'    3 A'    4 A'    5 A'    6 A'    7 A'    8 A'                 
 -7.518  -7.505 -58.581  -7.506  -3.258  -3.252  -3.238  -1.670
  9 A'   10 A'    1 A"    2 A"   11 A'   12 A'   13 A'   14 A'                 
 -1.428  -1.083  -0.899  -0.754  -0.741  -0.613  -0.495  -0.449
 15 A'   16 A'   17 A'   18 A'   19 A'   20 A'   21 A'   22 A'                 
 -3.253  -3.238  -0.738  -0.591  -0.458
  3 A"    4 A"    5 A"    6 A"    7 A"                                         
 -- Virtual --                   
  0.021   0.076   0.104   0.108   0.156   0.178   0.206   0.248
 23 A'   24 A'   25 A'   26 A'   27 A'   28 A'   29 A'   30 A'                 
  0.282   0.303   0.312   0.386   0.417   0.506   0.524   0.552
 31 A'   32 A'   33 A'   34 A'   35 A'   36 A'   37 A'   38 A'                 
  0.613   0.781   0.792   0.815   0.948   0.988   1.038   1.083
 39 A'   40 A'   41 A'   42 A'   43 A'   44 A'   45 A'   46 A'                 
  1.182   1.269   1.474   1.591   1.632   1.999   2.131   2.248
 47 A'   48 A'   49 A'   50 A'   51 A'   52 A'   53 A'   54 A'                 
  2.292   2.489   2.680   2.741   3.022   3.328   3.977   4.169
 55 A'   56 A'   57 A'   58 A'   59 A'   60 A'   61 A'   62 A'                 
  4.211   4.377   4.467   4.527   4.620   4.883   4.977   5.503
 63 A'   64 A'   65 A'   66 A'   67 A'   68 A'   69 A'   70 A'                 
  6.935   7.108   7.212   8.184   8.258  36.509  37.086  49.437
 71 A'   72 A'   73 A'   74 A'   75 A'   76 A'   77 A'   78 A'                 
 68.720 293.854 293.9641028.378   0.070   0.101   0.186   0.244
 79 A'   80 A'   81 A'   82 A'    8 A"    9 A"   10 A"   11 A"                 
  0.366   0.543   0.742   0.746   0.937   1.050   1.543   1.883
 12 A"   13 A"   14 A"   15 A"   16 A"   17 A"   18 A"   19 A"                 
  2.015   2.240   2.436   3.014   4.044   4.173   4.284   4.375
 20 A"   21 A"   22 A"   23 A"   24 A"   25 A"   26 A"   27 A"                 
  4.502   4.546   6.892   8.161 293.835
 28 A"   29 A"   30 A"   31 A"   32 A"                                         

 Beta MOs, Restricted
 -- Occupied --                  
-490.09  -65.22  -58.58  -58.58  -26.36  -15.78  -15.73   -9.90
  1 A'    2 A'    3 A'    4 A'    5 A'    6 A'    7 A'    8 A'                 
 -7.518  -7.505 -58.581  -7.506  -3.258  -3.252  -3.238  -1.670
  9 A'   10 A'    1 A"    2 A"   11 A'   12 A'   13 A'   14 A'                 
 -1.428  -1.083  -0.899  -0.754  -0.741  -0.613  -0.495  -0.449
 15 A'   16 A'   17 A'   18 A'   19 A'   20 A'   21 A'   22 A'                 
 -3.253  -3.238  -0.738  -0.591  -0.458
  3 A"    4 A"    5 A"    6 A"    7 A"                                         
 -- Virtual --                   
  0.021   0.076   0.104   0.108   0.156   0.178   0.206   0.248
 23 A'   24 A'   25 A'   26 A'   27 A'   28 A'   29 A'   30 A'                 
  0.282   0.303   0.312   0.386   0.417   0.506   0.524   0.552
 31 A'   32 A'   33 A'   34 A'   35 A'   36 A'   37 A'   38 A'                 
  0.613   0.781   0.792   0.815   0.948   0.988   1.038   1.083
 39 A'   40 A'   41 A'   42 A'   43 A'   44 A'   45 A'   46 A'                 
  1.182   1.269   1.474   1.591   1.632   1.999   2.131   2.248
 47 A'   48 A'   49 A'   50 A'   51 A'   52 A'   53 A'   54 A'                 
  2.292   2.489   2.680   2.741   3.022   3.328   3.977   4.169
 55 A'   56 A'   57 A'   58 A'   59 A'   60 A'   61 A'   62 A'                 
  4.211   4.377   4.467   4.527   4.620   4.883   4.977   5.503
 63 A'   64 A'   65 A'   66 A'   67 A'   68 A'   69 A'   70 A'                 
  6.935   7.108   7.212   8.184   8.258  36.509  37.086  49.437
 71 A'   72 A'   73 A'   74 A'   75 A'   76 A'   77 A'   78 A'                 
 68.720 293.854 293.9641028.378   0.070   0.101   0.186   0.244
 79 A'   80 A'   81 A'   82 A'    8 A"    9 A"   10 A"   11 A"                 
  0.366   0.543   0.742   0.746   0.937   1.050   1.543   1.883
 12 A"   13 A"   14 A"   15 A"   16 A"   17 A"   18 A"   19 A"                 
  2.015   2.240   2.436   3.014   4.044   4.173   4.284   4.375
 20 A"   21 A"   22 A"   23 A"   24 A"   25 A"   26 A"   27 A"                 
  4.502   4.546   6.892   8.161 293.835
 28 A"   29 A"   30 A"   31 A"   32 A"                                         
 --------------------------------------------------------------

          Ground-State Mulliken Net Atomic Charges

     Atom                 Charge (a.u.)
  ----------------------------------------
      1 Br                    0.030422
      2 N                     0.062224
      3 N                    -0.025917
      4 F                    -0.066730
  ----------------------------------------
  Sum of atomic charges =     0.000000

 -----------------------------------------------------------------
                    Cartesian Multipole Moments
 -----------------------------------------------------------------
    Charge (ESU x 10^10)
                 0.0000
    Dipole Moment (Debye)
         X       1.1085      Y      -0.1391      Z      -0.0000
       Tot       1.1172
    Quadrupole Moments (Debye-Ang)
        XX     -34.9965     XY      -1.5472     YY     -36.2182
        XZ      -0.0000     YZ      -0.0000     ZZ     -33.7521
    Octopole Moments (Debye-Ang^2)
       XXX      26.1412    XXY      -4.5607    XYY       8.2432
       YYY     -10.6424    XXZ      -0.0000    XYZ       0.0000
       YYZ      -0.0000    XZZ       3.9179    YZZ      -2.0638
       ZZZ      -0.0000
    Hexadecapole Moments (Debye-Ang^3)
      XXXX    -344.9317   XXXY       3.9256   XXYY     -76.3106
      XYYY       9.3215   YYYY    -107.9622   XXXZ      -0.0000
      XXYZ       0.0000   XYYZ      -0.0000   YYYZ       0.0000
      XXZZ     -61.3010   XYZZ       2.3409   YYZZ     -23.0708
      XZZZ      -0.0000   YZZZ       0.0000   ZZZZ     -34.4870
 -----------------------------------------------------------------
 DrvMan completing analytic gradient of the correlated energy
 Correlated dipole moment
            1
    1   0.4361221
    2  -0.0547095
    3  -0.0000000
 Energy read as -2781.447050389
 Full Analytical Gradient: (in a.u., or Hartree/Bohr)
             1             2             3             4
    1   -0.00002182   -0.00004399    0.00008773   -0.00002192
    2    0.00000810    0.00000376   -0.00001035   -0.00000152
    3    0.00000000   -0.00000000    0.00000000    0.00000000
 Gradient time:  CPU 0.26 s  wall 1.80 s
 Geometry Optimization Parameters
   NAtoms,    NIC,     NZ,  NCons,   NDum,   NFix, NCnnct, MaxDiis
        4      14       4       0       0       0       0       0

 Cartesian Hessian Update
 Hessian Updated using BFGS Update


** GEOMETRY OPTIMIZATION IN DELOCALIZED INTERNAL COORDINATES **
   Searching for a Minimum

   Optimization Cycle:   6

                       Coordinates (Angstroms)
     ATOM                X               Y               Z
      1  Br        0.9223881766   -0.1038573222    0.0000000000
      2  N        -0.6352462318    1.0295501066    0.0000000000
      3  N        -1.7444087262    0.5531271661    0.0000000000
      4  F        -1.8047719655   -0.8564878884    0.0000000000
   Point Group: cs    Number of degrees of freedom:     5


   Energy is  -2781.447050389

 Hessian Updated using BFGS Update

  5 Hessian modes will be used to form the next step
  Hessian Eigenvalues:
     0.112932    0.169341    0.342840    0.478534    0.993027

 Minimum Search - Taking Simple RFO Step
 Searching for Lamda that Minimizes Along All modes
 Value Taken    Lamda =   0.00000000
 Step Taken.  Stepsize is  0.000207

                             Maximum     Tolerance    Cnvgd?
         Gradient           0.000056      0.000300     YES
         Displacement       0.000172      0.001200     YES
         Energy change     -0.000000      0.000001     YES


                       Distance Matrix (Angstroms)
             Br(  1)   N (  2)   N (  3)
   N (  2)  1.926353
   N (  3)  2.746531  1.207154
   F (  4)  2.829109  2.219218  1.410907

 Final energy is   -2781.4470503886810     


 ******************************
 **  OPTIMIZATION CONVERGED  **
 ******************************

                       Coordinates (Angstroms)
     ATOM                X               Y               Z
      1  Br        0.9223881766   -0.1038573222    0.0000000000
      2  N        -0.6352462318    1.0295501066    0.0000000000
      3  N        -1.7444087262    0.5531271661    0.0000000000
      4  F        -1.8047719655   -0.8564878884    0.0000000000

Z-matrix Print:
$molecule
0 1
Br
N  1 1.926353
N  2 1.207154 1 120.713452
F  3 1.410907 2 115.697215 1 -0.000000 0
$end


 --------------------------------------------------------------
             Orbital Energies (a.u.) and Symmetries
 --------------------------------------------------------------

 Alpha MOs, Restricted
 -- Occupied --                  
-490.09  -65.22  -58.58  -58.58  -26.36  -15.78  -15.73   -9.90
  1 A'    2 A'    3 A'    4 A'    5 A'    6 A'    7 A'    8 A'                 
 -7.518  -7.505 -58.581  -7.506  -3.258  -3.252  -3.238  -1.670
  9 A'   10 A'    1 A"    2 A"   11 A'   12 A'   13 A'   14 A'                 
 -1.428  -1.083  -0.899  -0.754  -0.741  -0.613  -0.495  -0.449
 15 A'   16 A'   17 A'   18 A'   19 A'   20 A'   21 A'   22 A'                 
 -3.253  -3.238  -0.738  -0.591  -0.458
  3 A"    4 A"    5 A"    6 A"    7 A"                                         
 -- Virtual --                   
  0.021   0.076   0.104   0.108   0.156   0.178   0.206   0.248
 23 A'   24 A'   25 A'   26 A'   27 A'   28 A'   29 A'   30 A'                 
  0.282   0.303   0.312   0.386   0.417   0.506   0.524   0.552
 31 A'   32 A'   33 A'   34 A'   35 A'   36 A'   37 A'   38 A'                 
  0.613   0.781   0.792   0.815   0.948   0.988   1.038   1.083
 39 A'   40 A'   41 A'   42 A'   43 A'   44 A'   45 A'   46 A'                 
  1.182   1.269   1.474   1.591   1.632   1.999   2.131   2.248
 47 A'   48 A'   49 A'   50 A'   51 A'   52 A'   53 A'   54 A'                 
  2.292   2.489   2.680   2.741   3.022   3.328   3.977   4.169
 55 A'   56 A'   57 A'   58 A'   59 A'   60 A'   61 A'   62 A'                 
  4.211   4.377   4.467   4.527   4.620   4.883   4.977   5.503
 63 A'   64 A'   65 A'   66 A'   67 A'   68 A'   69 A'   70 A'                 
  6.935   7.108   7.212   8.184   8.258  36.509  37.086  49.437
 71 A'   72 A'   73 A'   74 A'   75 A'   76 A'   77 A'   78 A'                 
 68.720 293.854 293.9641028.378   0.070   0.101   0.186   0.244
 79 A'   80 A'   81 A'   82 A'    8 A"    9 A"   10 A"   11 A"                 
  0.366   0.543   0.742   0.746   0.937   1.050   1.543   1.883
 12 A"   13 A"   14 A"   15 A"   16 A"   17 A"   18 A"   19 A"                 
  2.015   2.240   2.436   3.014   4.044   4.173   4.284   4.375
 20 A"   21 A"   22 A"   23 A"   24 A"   25 A"   26 A"   27 A"                 
  4.502   4.546   6.892   8.161 293.835
 28 A"   29 A"   30 A"   31 A"   32 A"                                         

 Beta MOs, Restricted
 -- Occupied --                  
-490.09  -65.22  -58.58  -58.58  -26.36  -15.78  -15.73   -9.90
  1 A'    2 A'    3 A'    4 A'    5 A'    6 A'    7 A'    8 A'                 
 -7.518  -7.505 -58.581  -7.506  -3.258  -3.252  -3.238  -1.670
  9 A'   10 A'    1 A"    2 A"   11 A'   12 A'   13 A'   14 A'                 
 -1.428  -1.083  -0.899  -0.754  -0.741  -0.613  -0.495  -0.449
 15 A'   16 A'   17 A'   18 A'   19 A'   20 A'   21 A'   22 A'                 
 -3.253  -3.238  -0.738  -0.591  -0.458
  3 A"    4 A"    5 A"    6 A"    7 A"                                         
 -- Virtual --                   
  0.021   0.076   0.104   0.108   0.156   0.178   0.206   0.248
 23 A'   24 A'   25 A'   26 A'   27 A'   28 A'   29 A'   30 A'                 
  0.282   0.303   0.312   0.386   0.417   0.506   0.524   0.552
 31 A'   32 A'   33 A'   34 A'   35 A'   36 A'   37 A'   38 A'                 
  0.613   0.781   0.792   0.815   0.948   0.988   1.038   1.083
 39 A'   40 A'   41 A'   42 A'   43 A'   44 A'   45 A'   46 A'                 
  1.182   1.269   1.474   1.591   1.632   1.999   2.131   2.248
 47 A'   48 A'   49 A'   50 A'   51 A'   52 A'   53 A'   54 A'                 
  2.292   2.489   2.680   2.741   3.022   3.328   3.977   4.169
 55 A'   56 A'   57 A'   58 A'   59 A'   60 A'   61 A'   62 A'                 
  4.211   4.377   4.467   4.527   4.620   4.883   4.977   5.503
 63 A'   64 A'   65 A'   66 A'   67 A'   68 A'   69 A'   70 A'                 
  6.935   7.108   7.212   8.184   8.258  36.509  37.086  49.437
 71 A'   72 A'   73 A'   74 A'   75 A'   76 A'   77 A'   78 A'                 
 68.720 293.854 293.9641028.378   0.070   0.101   0.186   0.244
 79 A'   80 A'   81 A'   82 A'    8 A"    9 A"   10 A"   11 A"                 
  0.366   0.543   0.742   0.746   0.937   1.050   1.543   1.883
 12 A"   13 A"   14 A"   15 A"   16 A"   17 A"   18 A"   19 A"                 
  2.015   2.240   2.436   3.014   4.044   4.173   4.284   4.375
 20 A"   21 A"   22 A"   23 A"   24 A"   25 A"   26 A"   27 A"                 
  4.502   4.546   6.892   8.161 293.835
 28 A"   29 A"   30 A"   31 A"   32 A"                                         
 --------------------------------------------------------------

          Ground-State Mulliken Net Atomic Charges

     Atom                 Charge (a.u.)
  ----------------------------------------
      1 Br                    0.030422
      2 N                     0.062224
      3 N                    -0.025917
      4 F                    -0.066730
  ----------------------------------------
  Sum of atomic charges =     0.000000

 -----------------------------------------------------------------
                    Cartesian Multipole Moments
 -----------------------------------------------------------------
    Charge (ESU x 10^10)
                 0.0000
    Dipole Moment (Debye)
         X       1.1085      Y      -0.1391      Z      -0.0000
       Tot       1.1172
    Quadrupole Moments (Debye-Ang)
        XX     -34.9965     XY      -1.5472     YY     -36.2182
        XZ      -0.0000     YZ      -0.0000     ZZ     -33.7521
    Octopole Moments (Debye-Ang^2)
       XXX      26.1412    XXY      -4.5607    XYY       8.2432
       YYY     -10.6424    XXZ      -0.0000    XYZ       0.0000
       YYZ      -0.0000    XZZ       3.9179    YZZ      -2.0638
       ZZZ      -0.0000
    Hexadecapole Moments (Debye-Ang^3)
      XXXX    -344.9317   XXXY       3.9256   XXYY     -76.3106
      XYYY       9.3215   YYYY    -107.9622   XXXZ      -0.0000
      XXYZ       0.0000   XYYZ      -0.0000   YYYZ       0.0000
      XXZZ     -61.3010   XYZZ       2.3409   YYZZ     -23.0708
      XZZZ      -0.0000   YZZZ       0.0000   ZZZZ     -34.4870
 -----------------------------------------------------------------
Archival summary:
1\1\TWL01\OPT\ProcedureUnspecified\BasisUnspecified\r112\taweetha\WedOct3118:05:582018WedOct3118:05:582018\0\\#,OPT,ProcedureUnspecified,BasisUnspecified,\\0,1\Br\N,1,1.92635\N,2,1.20715,1,120.713\F,3,1.41091,2,115.697,1,-0,0\\HF=-2780.60425\\@

 Total job time:  2794.62s(wall), 5724.62s(cpu) 
 Wed Oct 31 18:05:58 2018

        *************************************************************
        *                                                           *
        *  Thank you very much for using Q-Chem.  Have a nice day.  *
        *                                                           *
        *************************************************************


 
User input: 2 of 2 
 
Q-Chem Developer Version!
                  Welcome to Q-Chem
     A Quantum Leap Into The Future Of Chemistry


 Q-Chem 5.1, Q-Chem, Inc., Pleasanton, CA (2018)

 Yihan Shao,  Zhengting Gan,  E. Epifanovsky,  A. T. B. Gilbert,  M. Wormit,  
 J. Kussmann,  A. W. Lange,  A. Behn,  Jia Deng,  Xintian Feng,  D. Ghosh,  
 M. Goldey,  P. R. Horn,  L. D. Jacobson,  I. Kaliman,  T. Kus,  A. Landau,  
 Jie Liu,  E. I. Proynov,  R. M. Richard,  R. P. Steele,  E. J. Sundstrom,  
 H. L. Woodcock III,  P. M. Zimmerman,  D. Zuev,  B. Albrecht,  E. Alguire,  
 S. A. Baeppler,  D. Barton,  Z. Benda,  Y. A. Bernard,  E. J. Berquist,  
 K. B. Bravaya,  H. Burton,  D. Casanova,  Chun-Min Chang,  Yunqing Chen,  
 A. Chien,  K. D. Closser,  M. P. Coons,  S. Coriani,  S. Dasgupta,  
 A. L. Dempwolff,  M. Diedenhofen,  Hainam Do,  R. G. Edgar,  Po-Tung Fang,  
 S. Faraji,  S. Fatehi,  Qingguo Feng,  K. D. Fenk,  J. Fosso-Tande,  
 Qinghui Ge,  A. Ghysels,  G. Gidofalvi,  J. Gomes,  J. Gonthier,  A. Gunina,  
 D. Hait,  M. W. D. Hanson-Heine,  P. H. P. Harbach,  A. W. Hauser,  
 J. E. Herr,  E. G. Hohenstein,  Z. C. Holden,  Kerwin Hui,  B. C. Huynh,  
 T.-C. Jagau,  Hyunjun Ji,  B. Kaduk,  K. Khistyaev,  Jaehoon Kim,  
 P. Klunzinger,  K. Koh,  D. Kosenkov,  L. Koulias,  T. Kowalczyk,  
 C. M. Krauter,  A. Kunitsa,  Ka Un Lao,  A. Laurent,  K. V. Lawler,  
 Joonho Lee,  D. Lefrancois,  S. Lehtola,  D. S. Levine,  Yi-Pei Li,  
 You-Sheng Lin,  Fenglai Liu,  E. Livshits,  A. Luenser,  P. Manohar,  
 E. Mansoor,  S. F. Manzer,  Shan-Ping Mao,  Yuezhi Mao,  N. Mardirossian,  
 A. V. Marenich,  T. Markovich,  L. A. Martinez-Martinez,  S. A. Maurer,  
 N. J. Mayhall,  S. C. McKenzie,  J.-M. Mewes,  A. F. Morrison,  
 J. W. Mullinax,  K. Nanda,  T. S. Nguyen-Beck,  R. Olivares-Amaya,  
 J. A. Parkhill,  T. M. Perrine,  F. Plasser,  P. Pokhilko,  S. Prager,  
 A. Prociuk,  E. Ramos,  D. R. Rehn,  F. Rob,  M. Schneider,  N. Sergueev,  
 S. M. Sharada,  S. Sharma,  D. W. Small,  T. Stauch,  T. Stein,  
 Yu-Chuan Su,  A. J. W. Thom,  A. Tkatchenko,  T. Tsuchimochi,  N. M. Tubman,  
 L. Vogt,  M. L. Vidal,  O. Vydrov,  M. A. Watson,  J. Wenzel,  
 M. de Wergifosse,  T. A. Wesolowski,  A. White,  J. Witte,  A. Yamada,  
 Jun Yang,  K. Yao,  S. Yeganeh,  S. R. Yost,  Zhi-Qiang You,  A. Zech,  
 Igor Ying Zhang,  Xing Zhang,  Yan Zhao,  Ying Zhu,  B. R. Brooks,  
 G. K. L. Chan,  C. J. Cramer,  M. S. Gordon,  W. J. Hehre,  A. Klamt,  
 M. W. Schmidt,  C. D. Sherrill,  D. G. Truhlar,  A. Aspuru-Guzik,  R. Baer,  
 A. T. Bell,  N. A. Besley,  Jeng-Da Chai,  A. E. DePrince, III,  
 R. A. DiStasio Jr.,  A. Dreuw,  B. D. Dunietz,  T. R. Furlani,  
 Chao-Ping Hsu,  Yousung Jung,  Jing Kong,  D. S. Lambrecht,  WanZhen Liang,  
 C. Ochsenfeld,  V. A. Rassolov,  L. V. Slipchenko,  J. E. Subotnik,  
 T. Van Voorhis,  J. M. Herbert,  A. I. Krylov,  P. M. W. Gill,  M. Head-Gordon

 Contributors to earlier versions of Q-Chem not listed above: 
 R. D. Adamson,  B. Austin,  J. Baker,  G. J. O. Beran,  K. Brandhorst,  
 S. T. Brown,  E. F. C. Byrd,  A. K. Chakraborty,  C.-L. Cheng,  
 Siu Hung Chien,  D. M. Chipman,  D. L. Crittenden,  H. Dachsel,  
 R. J. Doerksen,  A. D. Dutoi,  L. Fusti-Molnar,  W. A. Goddard III,  
 A. Golubeva-Zadorozhnaya,  S. R. Gwaltney,  G. Hawkins,  A. Heyden,  
 S. Hirata,  G. Kedziora,  F. J. Keil,  C. Kelley,  Jihan Kim,  R. A. King,  
 R. Z. Khaliullin,  P. P. Korambath,  W. Kurlancheek,  A. M. Lee,  M. S. Lee,  
 S. V. Levchenko,  Ching Yeh Lin,  D. Liotard,  R. C. Lochan,  I. Lotan,  
 P. E. Maslen,  N. Nair,  D. P. O'Neill,  D. Neuhauser,  E. Neuscamman,  
 C. M. Oana,  R. Olson,  B. Peters,  R. Peverati,  P. A. Pieniazek,  
 Y. M. Rhee,  J. Ritchie,  M. A. Rohrdanz,  E. Rosta,  N. J. Russ,  
 H. F. Schaefer III,  N. E. Schultz,  N. Shenvi,  A. C. Simmonett,  A. Sodt,  
 D. Stuck,  K. S. Thanthiriwatte,  V. Vanovschi,  Tao Wang,  A. Warshel,  
 C. F. Williams,  Q. Wu,  X. Xu,  W. Zhang

 Please cite Q-Chem as follows:
 Y. Shao et al., Mol. Phys. 113, 184-215 (2015)
 DOI: 10.1080/00268976.2014.952696

 Q-Chem 5.1.1 for Intel X86 EM64T Linux

 Parts of Q-Chem use Armadillo 8.300.2 (Tropical Shenanigans).
 http://arma.sourceforge.net/

 Q-Chem begins on Wed Oct 31 18:06:00 2018  

Host: 
0

     Scratch files written to /scratch/taweetham/qchem35581//
The previous job contains 0 fragments, simply inherited here
Input Ideriv = 1
Curr. Ideriv = -1
Max.  Ideriv = 1


!!********************************************.
!!******************Warning*******************.
!!Desired Analytical derivatives not available.
!!Finite difference job might take a long time.
!!********************************************.
!!********************************************.


 2-order derivative to be evaluated numerically with 1-order analytical derivatives

Checking the input file for inconsistencies... 	...done.

--------------------------------------------------------------
User input:
--------------------------------------------------------------

$molecule
read
$end

$rem
   MEM_TOTAL	4000
   JOB_TYPE 	FREQUENCY
   BASIS 	6-311++G**
   METHOD	ccsd
   N_FROZEN_CORE      FC
$end


--------------------------------------------------------------
 ----------------------------------------------------------------
             Standard Nuclear Orientation (Angstroms)
    I     Atom           X                Y                Z
 ----------------------------------------------------------------
    1      Br      0.9341175968    -0.0884288233    -0.0000000000
    2      N      -0.6366021411     1.0267737839     0.0000000000
    3      N      -1.7401448108     0.5374744551     0.0000000000
    4      F      -1.7840985805    -0.8727476510    -0.0000000000
 ----------------------------------------------------------------
 Molecular Point Group                 Cs    NOp =  2
 Largest Abelian Subgroup              Cs    NOp =  2
 Nuclear Repulsion Energy =   233.5582263799 hartrees
 There are       29 alpha and       29 beta electrons
 Requested basis set is 6-311++G(d,p)
 There are 37 shells and 114 basis functions
 Total memory of 4000MB is distributed as follows: 
   QALLOC including MEM_STATIC uses 192MB
   MEM_STATIC is set to 192MB
   CCMAN JOB total memory use is  3808MB
 Warning: actual memory use might exceed 4000MB

 Total QAlloc Memory Limit    192 MB
 Mega-Array Size       188 MB
 MEM_STATIC part       192 MB

                       Distance Matrix (Angstroms)
             Br(  1)   N (  2)   N (  3)
   N (  2)  1.926353
   N (  3)  2.746531  1.207154
   F (  4)  2.829109  2.219218  1.410907

 A cutoff of  1.0D-14 yielded    654 shell pairs
 There are      6454 function pairs (      7167 Cartesian)

 -------------------------------------------------------
 OpenMP Integral Computing Module                       
 Release: version 1.0, May 2013, Q-Chem Inc. Pittsburgh 
 -------------------------------------------------------
 Integral Job Info:
 Integral job number is                      11
 Integral operator is                         1
 short-range coefficients                     0
 long-range coefficients              100000000
 Omega coefficients                           0
 if combine SR and LR in K                    0
 Integral screening is                        0
 Integral computing path is                   2
 max size of driver memory is            800000
 size of driver memory is                593474
 size of scratch memory is             29623520
 max col of scratch BK array               1296
 max len of scratch array in speh3          155
 max len of scratch index in speh4           18
 max int batch size is                      520
 min int batch size is                       52
 fixed nKL is                                45
 max L of basis functions is                  2
 order of int derivative is                   0
 number of shells is                         37
 number of basis is                         120
 number of cartesian basis is               120
 number of contracted shell pairs           654
 number of primitive shell pairs           1994
 maxK2 (contraction) of shell pair           36
 max number of K2 of shell pair               1
 max number of CS2 of shell pair             65
 max number of PS2 of shell pair            246
 mem total for path MDJ                  516206
 -------------------------------------------------------
 Smallest overlap matrix eigenvalue = 1.87E-04
 Guess from superposition of atomic densities
 Warning:  Energy on first SCF cycle will be non-variational
 SAD guess density has 58.000000 electrons

 -----------------------------------------------------------------------
  General SCF calculation program by
  Eric Jon Sundstrom, Paul Horn, Yuezhi Mao, Dmitri Zuev, Alec White,
  David Stuck, Shaama M.S., Shane Yost, Joonho Lee, David Small,
  Daniel Levine, Susi Lehtola, Hugh Burton, Evgeny Epifanovsky
 -----------------------------------------------------------------------
 Hartree-Fock
 using 4 threads for integral computing
 -------------------------------------------------------
 OpenMP Integral computing Module                
 Release: version 2.0, May 2017, Q-Chem Inc. Pleasanton 
 -------------------------------------------------------
 A restricted SCF calculation will be
 performed using DIIS
 SCF converges when DIIS error is below 1.0e-08
 ---------------------------------------
  Cycle       Energy         DIIS error
 ---------------------------------------
    1   -2780.9666738206      4.75e-02  
    2   -2780.4863246013      8.47e-03  
    3   -2780.5543592208      6.10e-03  
    4   -2780.6014453364      9.65e-04  
    5   -2780.6035696738      4.52e-04  
    6   -2780.6041622494      1.29e-04  
    7   -2780.6042407984      6.27e-05  
    8   -2780.6042507947      2.29e-05  
    9   -2780.6042526940      7.39e-06  
   10   -2780.6042529299      3.67e-06  
   11   -2780.6042529716      1.19e-06  
   12   -2780.6042529789      3.96e-07  
   13   -2780.6042529797      9.80e-08  
   14   -2780.6042529797      2.24e-08  
   15   -2780.6042529798      6.07e-09  Convergence criterion met
 ---------------------------------------
 SCF time:   CPU 10.16s  wall 4.00s 
 SCF   energy in the final basis set =    -2780.6042529798
 Total energy in the final basis set =    -2780.6042529798


 ------------------------------------------------------------------------------

   CCMAN2: suite of methods based on coupled cluster
           and equation of motion theories.

   Components:
   * libvmm-1.3-trunk
     by Evgeny Epifanovsky, Ilya Kaliman.
   * libtensor-2.5-trunk
     by Evgeny Epifanovsky, Michael Wormit, Dmitry Zuev, Sam Manzer, 
        Ilya Kaliman.
   * libcc-2.5-trunk
     by Evgeny Epifanovsky, Arik Landau, Tomasz Kus, Kirill Khistyaev, 
        Dmitry Zuev, Prashant Manohar, Xintian Feng, Anna Krylov, 
        Matthew Goldey, Alec White, Thomas Jagau, Kaushik Nanda, 
        Anastasia Gunina, Alexander Kunitsa, Joonho Lee.

   CCMAN original authors:
   Anna I. Krylov, C. David Sherrill, Steven R. Gwaltney,
   Edward F. C. Byrd (2000)
   Sergey V. Levchenko, Lyudmila V. Slipchenko, Tao Wang,
   Ana-Maria C. Cristian (2003)
   Piotr A. Pieniazek, C. Melania Oana, Evgeny Epifanovsky (2007)
   Prashant Manohar (2009)

 ------------------------------------------------------------------------------


 Allocating and initializing 3808MB of RAM...
 Calculation will run on 4 cores.


 Alpha MOs, Restricted
 -- Occupied --                  
-490.09  -65.22  -58.58  -58.58  -58.58  -26.36  -15.78  -15.73
  1 A'    2 A'    3 A'    1 A"    4 A'    5 A'    6 A'    7 A'                 
 -9.902  -7.518  -7.506  -7.505  -3.258  -3.253  -3.252  -3.238
  8 A'    9 A'    2 A"   10 A'   11 A'    3 A"   12 A'    4 A"                 
 -3.238  -1.670  -1.428  -1.083  -0.899  -0.754  -0.741  -0.738
 13 A'   14 A'   15 A'   16 A'   17 A'   18 A'   19 A'    5 A"                 
 -0.613  -0.591  -0.495  -0.458  -0.449
 20 A'    6 A"   21 A'    7 A"   22 A'                                         
 -- Virtual --                   
  0.021   0.070   0.076   0.101   0.104   0.108   0.156   0.178
 23 A'    8 A"   24 A'    9 A"   25 A'   26 A'   27 A'   28 A'                 
  0.186   0.206   0.244   0.248   0.282   0.303   0.312   0.366
 10 A"   29 A'   11 A"   30 A'   31 A'   32 A'   33 A'   12 A"                 
  0.386   0.417   0.506   0.524   0.543   0.552   0.613   0.742
 34 A'   35 A'   36 A'   37 A'   13 A"   38 A'   39 A'   14 A"                 
  0.746   0.781   0.792   0.815   0.937   0.948   0.988   1.038
 15 A"   40 A'   41 A'   42 A'   16 A"   43 A'   44 A'   45 A'                 
  1.050   1.083   1.182   1.269   1.474   1.543   1.591   1.632
 17 A"   46 A'   47 A'   48 A'   49 A'   18 A"   50 A'   51 A'                 
  1.883   1.999   2.015   2.131   2.240   2.248   2.292   2.436
 19 A"   52 A'   20 A"   53 A'   21 A"   54 A'   55 A'   22 A"                 
  2.489   2.680   2.741   3.014   3.022   3.328   3.977   4.044
 56 A'   57 A'   58 A'   23 A"   59 A'   60 A'   61 A'   24 A"                 
  4.169   4.173   4.211   4.284   4.375   4.377   4.467   4.502
 62 A'   25 A"   63 A'   26 A"   27 A"   64 A'   65 A'   28 A"                 
  4.527   4.546   4.620   4.883   4.977   5.503   6.892   6.935
 66 A'   29 A"   67 A'   68 A'   69 A'   70 A'   30 A"   71 A'                 
  7.108   7.212   8.161   8.184   8.258  36.509  37.086  49.437
 72 A'   73 A'   31 A"   74 A'   75 A'   76 A'   77 A'   78 A'                 
 68.720 293.835 293.854 293.9641028.378
 79 A'   32 A"   80 A'   81 A'   82 A'                                         

 Beta MOs, Restricted
 -- Occupied --                  
-490.09  -65.22  -58.58  -58.58  -58.58  -26.36  -15.78  -15.73
  1 A'    2 A'    3 A'    1 A"    4 A'    5 A'    6 A'    7 A'                 
 -9.902  -7.518  -7.506  -7.505  -3.258  -3.253  -3.252  -3.238
  8 A'    9 A'    2 A"   10 A'   11 A'    3 A"   12 A'    4 A"                 
 -3.238  -1.670  -1.428  -1.083  -0.899  -0.754  -0.741  -0.738
 13 A'   14 A'   15 A'   16 A'   17 A'   18 A'   19 A'    5 A"                 
 -0.613  -0.591  -0.495  -0.458  -0.449
 20 A'    6 A"   21 A'    7 A"   22 A'                                         
 -- Virtual --                   
  0.021   0.070   0.076   0.101   0.104   0.108   0.156   0.178
 23 A'    8 A"   24 A'    9 A"   25 A'   26 A'   27 A'   28 A'                 
  0.186   0.206   0.244   0.248   0.282   0.303   0.312   0.366
 10 A"   29 A'   11 A"   30 A'   31 A'   32 A'   33 A'   12 A"                 
  0.386   0.417   0.506   0.524   0.543   0.552   0.613   0.742
 34 A'   35 A'   36 A'   37 A'   13 A"   38 A'   39 A'   14 A"                 
  0.746   0.781   0.792   0.815   0.937   0.948   0.988   1.038
 15 A"   40 A'   41 A'   42 A'   16 A"   43 A'   44 A'   45 A'                 
  1.050   1.083   1.182   1.269   1.474   1.543   1.591   1.632
 17 A"   46 A'   47 A'   48 A'   49 A'   18 A"   50 A'   51 A'                 
  1.883   1.999   2.015   2.131   2.240   2.248   2.292   2.436
 19 A"   52 A'   20 A"   53 A'   21 A"   54 A'   55 A'   22 A"                 
  2.489   2.680   2.741   3.014   3.022   3.328   3.977   4.044
 56 A'   57 A'   58 A'   23 A"   59 A'   60 A'   61 A'   24 A"                 
  4.169   4.173   4.211   4.284   4.375   4.377   4.467   4.502
 62 A'   25 A"   63 A'   26 A"   27 A"   64 A'   65 A'   28 A"                 
  4.527   4.546   4.620   4.883   4.977   5.503   6.892   6.935
 66 A'   29 A"   67 A'   68 A'   69 A'   70 A'   30 A"   71 A'                 
  7.108   7.212   8.161   8.184   8.258  36.509  37.086  49.437
 72 A'   73 A'   31 A"   74 A'   75 A'   76 A'   77 A'   78 A'                 
 68.720 293.835 293.854 293.9641028.378
 79 A'   32 A"   80 A'   81 A'   82 A'                                         

 Occupation and symmetry of molecular orbitals

 Point group: Cs (2 irreducible representations).

                           A'   A"    All 
 ------------------------------------------
 All molecular orbitals:
  - Alpha                  82   32    114 
  - Beta                   82   32    114 
 ------------------------------------------
 Alpha orbitals:
  - Frozen occupied        10   2     12  
  - Active occupied        12   5     17  
  - Active virtual         60   25    85  
  - Frozen virtual         0    0     0   
 ------------------------------------------
 Beta orbitals:
  - Frozen occupied        10   2     12  
  - Active occupied        12   5     17  
  - Active virtual         60   25    85  
  - Frozen virtual         0    0     0   
 ------------------------------------------

 Import integrals:   CPU 0.00 s  wall 0.05 s

 Import integrals:   CPU 25.95 s  wall 20.01 s

 MP2 amplitudes:   CPU 0.16 s  wall 0.42 s

Running a double precision version
           CCSD T amplitudes will be solved using DIIS.

           Start     Size      MaxIter   EConv     TConv     
           3         7         100       1.00e-07  1.00e-05  
 ------------------------------------------------------------------------------
           Energy (a.u.)   Ediff      Tdiff       Comment
 ------------------------------------------------------------------------------
         -2781.44964665                           
     1   -2781.41369239   3.60e-02   7.73e-01     
     2   -2781.44589490   3.22e-02   1.06e-01     
     3   -2781.44211842   3.78e-03   4.97e-02     
     4   -2781.44560378   3.49e-03   2.21e-02     Switched to DIIS steps.
     5   -2781.44686123   1.26e-03   1.29e-02     
     6   -2781.44700442   1.43e-04   3.56e-03     
     7   -2781.44702820   2.38e-05   1.72e-03     
     8   -2781.44704337   1.52e-05   6.78e-04     
     9   -2781.44705051   7.14e-06   3.68e-04     
    10   -2781.44704994   5.69e-07   9.40e-05     
    11   -2781.44705058   6.44e-07   3.95e-05     
    12   -2781.44705041   1.75e-07   2.64e-05     
    13   -2781.44705039   2.36e-08   8.42e-06     
 ------------------------------------------------------------------------------
         -2781.44705039                           CCSD T converged.

End of double precision
 SCF energy                 = -2780.60425298
 MP2 energy                 = -2781.44964665
 CCSD correlation energy     =    -0.84279741
 CCSD total energy           = -2781.44705039

 CCSD  T1^2 = 0.0193  T2^2 = 0.2551  Leading amplitudes:

 Amplitude    Orbitals with energies
 -0.0295       21 (A') A                 ->    23 (A') A                  
              -0.4946                          0.0211                     
 -0.0295       21 (A') B                 ->    23 (A') B                  
              -0.4946                          0.0211                     
 -0.0288       20 (A') A                 ->    23 (A') A                  
              -0.6135                          0.0211                     
 -0.0288       20 (A') B                 ->    23 (A') B                  
              -0.6135                          0.0211                     

 Amplitude    Orbitals with energies
 -0.0828       6 (A") A      6 (A") B    ->    8 (A") A      8 (A") B     
              -0.5906       -0.5906            0.0704        0.0704       
  0.0828       6 (A") A      6 (A") B    ->    8 (A") B      8 (A") A     
              -0.5906       -0.5906            0.0704        0.0704       
  0.0828       6 (A") B      6 (A") A    ->    8 (A") A      8 (A") B     
              -0.5906       -0.5906            0.0704        0.0704       
 -0.0828       6 (A") B      6 (A") A    ->    8 (A") B      8 (A") A     
              -0.5906       -0.5906            0.0704        0.0704       

 Computing CCSD intemediates for later calculations in double precision
 Finished.

Running a double precision version
           CCSD Lambda amplitudes will be solved using DIIS.
           Start     Size      MaxIter   EConv     LConv     
           3         7         100       1.00e-07  1.00e-05  
 ------------------------------------------------------------------------------
            Enorm      Ldiff       Comment
 ------------------------------------------------------------------------------
     1     5.87e-02   4.00e-02     
     2     1.85e-02   6.33e-03     
     3     8.46e-03   1.33e-03     
     4     4.42e-03   1.33e-03     Switched to DIIS steps.
     5     1.60e-03   8.88e-04     
     6     8.20e-04   3.03e-04     
     7     2.68e-04   1.05e-04     
     8     1.20e-04   8.97e-06     
     9     4.40e-05   2.33e-06     
    10     2.22e-05   4.26e-07     
    11     1.12e-05   1.23e-08     
    12     4.73e-06   7.32e-07     
    13     2.04e-06   2.31e-07     
    14     9.35e-07   2.56e-08     
    15     4.27e-07   1.33e-08     
    16     2.44e-07   4.27e-08     
    17     1.15e-07   2.42e-08     
    18     5.33e-08   8.44e-09     
 ------------------------------------------------------------------------------
                                   CCSD Lambda converged.

 Computing density matrices in double precision...
           Orbital response amplitudes will be solved using DIIS.
           Start     Size      MaxIter   EConv     LConv     
           3         7         100       1.00e-06  1.00e-06  
 ------------------------------------------------------------------------------
            Enorm      Ldiff       Comment
 ------------------------------------------------------------------------------
     1     1.21e-01   4.12e-03     
     2     1.38e-01   1.08e-02     
     3     1.95e-01   4.03e-02     
     4     1.47e-02   9.21e-02     Switched to DIIS steps.
     5     6.05e-03   8.93e-05     
     6     1.42e-03   1.11e-03     
     7     4.70e-04   1.22e-04     
     8     1.18e-04   7.40e-05     
     9     7.50e-05   3.03e-05     
    10     1.37e-05   1.25e-05     
    11     6.85e-06   1.63e-06     
    12     3.54e-06   7.49e-07     
    13     3.77e-07   1.90e-07     
 ------------------------------------------------------------------------------
                                   Orbital response converged.

 Computing density matrices... Done.
 CCSD calculation:   CPU 449.79 s  wall 167.62 s

Current path: /canmo/ccsd/grad/
/g1_bb_aa
/g1_bb_bb
/g1_o1o1
/g1_o1o2
/g1_o1v1
/g1_o2v1
/g1_v1v1
/g1p_bb_aa
/g1p_bb_bb
/g1s_bb_aa
/g1s_bb_bb
/g2_o1o1o1o1
/g2_o1o1o1v1
/g2_o1o1v1v1
/g2_o1v1o1v1
/g2_o1v1v1v1
/g2_v1v1v1v1
/w_bb_aa
/w_bb_bb
 Transferring MO TPDM to AO TPDM
 Transferring g2_o1o1o1o1
 Transferring g2_o1o1o1v1
 Transferring g2_o1o1v1v1
 Transferring g2_o1v1o1v1
 Transferring g2_o1v1v1v1
 Transferring g2_v1v1v1v1
 Adding separable TPDM
 Computing TPDM gradient
 --------------------------------------------------------
 2e gradient
  Atom          X               Y               Z
 --------------------------------------------------------
    1        -34.710247        9.931148       -0.000000  
    2          0.342967      -19.910713       -0.000000  
    3         22.010827       -3.239458        0.000000  
    4         12.356453       13.219023        0.000000  
 --------------------------------------------------------
 --------------------------------------------------------
 Final gradient
  Atom          X               Y               Z
 --------------------------------------------------------
    1        -34.710247        9.931148       -0.000000  
    2          0.342967      -19.910713       -0.000000  
    3         22.010827       -3.239458        0.000000  
    4         12.356453       13.219023        0.000000  
 --------------------------------------------------------
 Analytic gradient from two-electron contribution:   CPU 464.48 s  wall 248.25 s

 Total ccman2 time:   CPU 944.52 s  wall 443.50 s


 --------------------------------------------------------------
             Orbital Energies (a.u.) and Symmetries
 --------------------------------------------------------------

 Alpha MOs, Restricted
 -- Occupied --                  
-490.09  -65.22  -58.58  -58.58  -26.36  -15.78  -15.73   -9.90
  1 A'    2 A'    3 A'    4 A'    5 A'    6 A'    7 A'    8 A'                 
 -7.518  -7.505 -58.581  -7.506  -3.258  -3.252  -3.238  -1.670
  9 A'   10 A'    1 A"    2 A"   11 A'   12 A'   13 A'   14 A'                 
 -1.428  -1.083  -0.899  -0.754  -0.741  -0.613  -0.495  -0.449
 15 A'   16 A'   17 A'   18 A'   19 A'   20 A'   21 A'   22 A'                 
 -3.253  -3.238  -0.738  -0.591  -0.458
  3 A"    4 A"    5 A"    6 A"    7 A"                                         
 -- Virtual --                   
  0.021   0.076   0.104   0.108   0.156   0.178   0.206   0.248
 23 A'   24 A'   25 A'   26 A'   27 A'   28 A'   29 A'   30 A'                 
  0.282   0.303   0.312   0.386   0.417   0.506   0.524   0.552
 31 A'   32 A'   33 A'   34 A'   35 A'   36 A'   37 A'   38 A'                 
  0.613   0.781   0.792   0.815   0.948   0.988   1.038   1.083
 39 A'   40 A'   41 A'   42 A'   43 A'   44 A'   45 A'   46 A'                 
  1.182   1.269   1.474   1.591   1.632   1.999   2.131   2.248
 47 A'   48 A'   49 A'   50 A'   51 A'   52 A'   53 A'   54 A'                 
  2.292   2.489   2.680   2.741   3.022   3.328   3.977   4.169
 55 A'   56 A'   57 A'   58 A'   59 A'   60 A'   61 A'   62 A'                 
  4.211   4.377   4.467   4.527   4.620   4.883   4.977   5.503
 63 A'   64 A'   65 A'   66 A'   67 A'   68 A'   69 A'   70 A'                 
  6.935   7.108   7.212   8.184   8.258  36.509  37.086  49.437
 71 A'   72 A'   73 A'   74 A'   75 A'   76 A'   77 A'   78 A'                 
 68.720 293.854 293.9641028.378   0.070   0.101   0.186   0.244
 79 A'   80 A'   81 A'   82 A'    8 A"    9 A"   10 A"   11 A"                 
  0.366   0.543   0.742   0.746   0.937   1.050   1.543   1.883
 12 A"   13 A"   14 A"   15 A"   16 A"   17 A"   18 A"   19 A"                 
  2.015   2.240   2.436   3.014   4.044   4.173   4.284   4.375
 20 A"   21 A"   22 A"   23 A"   24 A"   25 A"   26 A"   27 A"                 
  4.502   4.546   6.892   8.161 293.835
 28 A"   29 A"   30 A"   31 A"   32 A"                                         

 Beta MOs, Restricted
 -- Occupied --                  
-490.09  -65.22  -58.58  -58.58  -26.36  -15.78  -15.73   -9.90
  1 A'    2 A'    3 A'    4 A'    5 A'    6 A'    7 A'    8 A'                 
 -7.518  -7.505 -58.581  -7.506  -3.258  -3.252  -3.238  -1.670
  9 A'   10 A'    1 A"    2 A"   11 A'   12 A'   13 A'   14 A'                 
 -1.428  -1.083  -0.899  -0.754  -0.741  -0.613  -0.495  -0.449
 15 A'   16 A'   17 A'   18 A'   19 A'   20 A'   21 A'   22 A'                 
 -3.253  -3.238  -0.738  -0.591  -0.458
  3 A"    4 A"    5 A"    6 A"    7 A"                                         
 -- Virtual --                   
  0.021   0.076   0.104   0.108   0.156   0.178   0.206   0.248
 23 A'   24 A'   25 A'   26 A'   27 A'   28 A'   29 A'   30 A'                 
  0.282   0.303   0.312   0.386   0.417   0.506   0.524   0.552
 31 A'   32 A'   33 A'   34 A'   35 A'   36 A'   37 A'   38 A'                 
  0.613   0.781   0.792   0.815   0.948   0.988   1.038   1.083
 39 A'   40 A'   41 A'   42 A'   43 A'   44 A'   45 A'   46 A'                 
  1.182   1.269   1.474   1.591   1.632   1.999   2.131   2.248
 47 A'   48 A'   49 A'   50 A'   51 A'   52 A'   53 A'   54 A'                 
  2.292   2.489   2.680   2.741   3.022   3.328   3.977   4.169
 55 A'   56 A'   57 A'   58 A'   59 A'   60 A'   61 A'   62 A'                 
  4.211   4.377   4.467   4.527   4.620   4.883   4.977   5.503
 63 A'   64 A'   65 A'   66 A'   67 A'   68 A'   69 A'   70 A'                 
  6.935   7.108   7.212   8.184   8.258  36.509  37.086  49.437
 71 A'   72 A'   73 A'   74 A'   75 A'   76 A'   77 A'   78 A'                 
 68.720 293.854 293.9641028.378   0.070   0.101   0.186   0.244
 79 A'   80 A'   81 A'   82 A'    8 A"    9 A"   10 A"   11 A"                 
  0.366   0.543   0.742   0.746   0.937   1.050   1.543   1.883
 12 A"   13 A"   14 A"   15 A"   16 A"   17 A"   18 A"   19 A"                 
  2.015   2.240   2.436   3.014   4.044   4.173   4.284   4.375
 20 A"   21 A"   22 A"   23 A"   24 A"   25 A"   26 A"   27 A"                 
  4.502   4.546   6.892   8.161 293.835
 28 A"   29 A"   30 A"   31 A"   32 A"                                         
 --------------------------------------------------------------

          Ground-State Mulliken Net Atomic Charges

     Atom                 Charge (a.u.)
  ----------------------------------------
      1 Br                    0.030422
      2 N                     0.062224
      3 N                    -0.025917
      4 F                    -0.066730
  ----------------------------------------
  Sum of atomic charges =    -0.000000

 -----------------------------------------------------------------
                    Cartesian Multipole Moments
 -----------------------------------------------------------------
    Charge (ESU x 10^10)
                -0.0000
    Dipole Moment (Debye)
         X       1.1101      Y      -0.1261      Z       0.0000
       Tot       1.1172
    Quadrupole Moments (Debye-Ang)
        XX     -34.9372     XY      -1.5287     YY     -36.2553
        XZ      -0.0000     YZ      -0.0000     ZZ     -33.7521
    Octopole Moments (Debye-Ang^2)
       XXX      25.1888    XXY      -4.6438    XYY       7.8625
       YYY     -10.8640    XXZ       0.0000    XYZ      -0.0000
       YYZ       0.0000    XZZ       3.5845    YZZ      -2.1763
       ZZZ       0.0000
    Hexadecapole Moments (Debye-Ang^3)
      XXXX    -343.9933   XXXY       2.5531   XXYY     -76.3075
      XYYY       7.9101   YYYY    -107.7599   XXXZ      -0.0000
      XXYZ      -0.0000   XYYZ      -0.0000   YYYZ      -0.0000
      XXZZ     -61.2706   XYZZ       1.8908   YYZZ     -23.0411
      XZZZ       0.0000   YZZZ      -0.0000   ZZZZ     -34.4870
 -----------------------------------------------------------------
 DrvMan completing analytic gradient of the correlated energy
 Correlated dipole moment
            1
    1   0.4367290
    2  -0.0496300
    3   0.0000000
 Energy read as -2781.447050386
 Full Analytical Gradient: (in a.u., or Hartree/Bohr)
             1             2             3             4
    1   -0.00002191   -0.00004403    0.00008780   -0.00002187
    2    0.00000783    0.00000324   -0.00000929   -0.00000178
    3   -0.00000000    0.00000000    0.00000000   -0.00000000
 Gradient time:  CPU 0.23 s  wall 1.72 s
 ######################################################
 ######################################################
 # Starting finite difference calculation for IDERIV  #
 Finite diff step size:  1.88973e-03 a.u.
 ----------------------------------------------------------------
             Standard Nuclear Orientation (Angstroms)
    I     Atom           X                Y                Z
 ----------------------------------------------------------------
    1      Br      0.9351175968    -0.0884288233    -0.0000000000
    2      N      -0.6366021411     1.0267737839     0.0000000000
    3      N      -1.7401448108     0.5374744551     0.0000000000
    4      F      -1.7840985805    -0.8727476510    -0.0000000000
 ----------------------------------------------------------------
 Nuclear Repulsion Energy =   233.4930152593 hartrees
 There are       29 alpha and       29 beta electrons

                       Distance Matrix (Angstroms)
             Br(  1)   N (  2)   N (  3)
   N (  2)  1.927169
   N (  3)  2.747505  1.207154
   F (  4)  2.830069  2.219218  1.410907

 Requested basis set is 6-311++G(d,p)
 There are 37 shells and 114 basis functions
 A cutoff of  1.0D-14 yielded    654 shell pairs
 There are      6454 function pairs (      7167 Cartesian)
 Smallest overlap matrix eigenvalue = 1.87E-04
 Guess MOs from SCF MO coefficient file

 -----------------------------------------------------------------------
  General SCF calculation program by
  Eric Jon Sundstrom, Paul Horn, Yuezhi Mao, Dmitri Zuev, Alec White,
  David Stuck, Shaama M.S., Shane Yost, Joonho Lee, David Small,
  Daniel Levine, Susi Lehtola, Hugh Burton, Evgeny Epifanovsky
 -----------------------------------------------------------------------
 Hartree-Fock
 using 4 threads for integral computing
 -------------------------------------------------------
 OpenMP Integral computing Module                
 Release: version 2.0, May 2017, Q-Chem Inc. Pleasanton 
 -------------------------------------------------------
 A restricted SCF calculation will be
 performed using DIIS
 SCF converges when DIIS error is below 1.0e-08
 ---------------------------------------
  Cycle       Energy         DIIS error
 ---------------------------------------
    1   -2780.6042242802      9.32e-06  
    2   -2780.6042244512      3.25e-06  
    3   -2780.6042244731      2.10e-06  
    4   -2780.6042244825      6.01e-07  
    5   -2780.6042244848      2.91e-07  
    6   -2780.6042244856      1.08e-07  
    7   -2780.6042244857      4.21e-08  
    8   -2780.6042244857      1.49e-08  
    9   -2780.6042244857      3.84e-09  Convergence criterion met
 ---------------------------------------
 SCF time:   CPU 6.10s  wall 4.00s 
 SCF   energy in the final basis set =    -2780.6042244857
 Total energy in the final basis set =    -2780.6042244857


 ------------------------------------------------------------------------------

   CCMAN2: suite of methods based on coupled cluster
           and equation of motion theories.

   Components:
   * libvmm-1.3-trunk
     by Evgeny Epifanovsky, Ilya Kaliman.
   * libtensor-2.5-trunk
     by Evgeny Epifanovsky, Michael Wormit, Dmitry Zuev, Sam Manzer, 
        Ilya Kaliman.
   * libcc-2.5-trunk
     by Evgeny Epifanovsky, Arik Landau, Tomasz Kus, Kirill Khistyaev, 
        Dmitry Zuev, Prashant Manohar, Xintian Feng, Anna Krylov, 
        Matthew Goldey, Alec White, Thomas Jagau, Kaushik Nanda, 
        Anastasia Gunina, Alexander Kunitsa, Joonho Lee.

   CCMAN original authors:
   Anna I. Krylov, C. David Sherrill, Steven R. Gwaltney,
   Edward F. C. Byrd (2000)
   Sergey V. Levchenko, Lyudmila V. Slipchenko, Tao Wang,
   Ana-Maria C. Cristian (2003)
   Piotr A. Pieniazek, C. Melania Oana, Evgeny Epifanovsky (2007)
   Prashant Manohar (2009)

 ------------------------------------------------------------------------------


 Allocating and initializing 3808MB of RAM...
 Calculation will run on 4 cores.


 Alpha MOs, Restricted
 -- Occupied --                  
-490.09  -65.22  -58.58  -58.58  -58.58  -26.36  -15.78  -15.73
  1 A     2 A     3 A     4 A     5 A     6 A     7 A     8 A                  
 -9.902  -7.518  -7.506  -7.505  -3.258  -3.253  -3.252  -3.238
  9 A    10 A    11 A    12 A    13 A    14 A    15 A    16 A                  
 -3.238  -1.670  -1.428  -1.083  -0.899  -0.754  -0.741  -0.738
 17 A    18 A    19 A    20 A    21 A    22 A    23 A    24 A                  
 -0.613  -0.591  -0.495  -0.458  -0.449
 25 A    26 A    27 A    28 A    29 A                                          
 -- Virtual --                   
  0.021   0.070   0.076   0.101   0.104   0.108   0.156   0.178
 30 A    31 A    32 A    33 A    34 A    35 A    36 A    37 A                  
  0.186   0.206   0.244   0.248   0.282   0.303   0.312   0.366
 38 A    39 A    40 A    41 A    42 A    43 A    44 A    45 A                  
  0.386   0.417   0.506   0.524   0.543   0.552   0.613   0.742
 46 A    47 A    48 A    49 A    50 A    51 A    52 A    53 A                  
  0.746   0.781   0.792   0.815   0.937   0.948   0.988   1.038
 54 A    55 A    56 A    57 A    58 A    59 A    60 A    61 A                  
  1.050   1.082   1.182   1.269   1.474   1.543   1.591   1.632
 62 A    63 A    64 A    65 A    66 A    67 A    68 A    69 A                  
  1.883   1.999   2.015   2.131   2.240   2.247   2.292   2.435
 70 A    71 A    72 A    73 A    74 A    75 A    76 A    77 A                  
  2.489   2.680   2.740   3.014   3.022   3.328   3.976   4.044
 78 A    79 A    80 A    81 A    82 A    83 A    84 A    85 A                  
  4.168   4.173   4.211   4.284   4.375   4.377   4.467   4.502
 86 A    87 A    88 A    89 A    90 A    91 A    92 A    93 A                  
  4.527   4.545   4.619   4.883   4.977   5.503   6.892   6.935
 94 A    95 A    96 A    97 A    98 A    99 A   100 A   101 A                  
  7.108   7.212   8.161   8.184   8.258  36.509  37.086  49.437
102 A   103 A   104 A   105 A   106 A   107 A   108 A   109 A                  
 68.720 293.835 293.854 293.9641028.378
110 A   111 A   112 A   113 A   114 A                                          

 Beta MOs, Restricted
 -- Occupied --                  
-490.09  -65.22  -58.58  -58.58  -58.58  -26.36  -15.78  -15.73
  1 A     2 A     3 A     4 A     5 A     6 A     7 A     8 A                  
 -9.902  -7.518  -7.506  -7.505  -3.258  -3.253  -3.252  -3.238
  9 A    10 A    11 A    12 A    13 A    14 A    15 A    16 A                  
 -3.238  -1.670  -1.428  -1.083  -0.899  -0.754  -0.741  -0.738
 17 A    18 A    19 A    20 A    21 A    22 A    23 A    24 A                  
 -0.613  -0.591  -0.495  -0.458  -0.449
 25 A    26 A    27 A    28 A    29 A                                          
 -- Virtual --                   
  0.021   0.070   0.076   0.101   0.104   0.108   0.156   0.178
 30 A    31 A    32 A    33 A    34 A    35 A    36 A    37 A                  
  0.186   0.206   0.244   0.248   0.282   0.303   0.312   0.366
 38 A    39 A    40 A    41 A    42 A    43 A    44 A    45 A                  
  0.386   0.417   0.506   0.524   0.543   0.552   0.613   0.742
 46 A    47 A    48 A    49 A    50 A    51 A    52 A    53 A                  
  0.746   0.781   0.792   0.815   0.937   0.948   0.988   1.038
 54 A    55 A    56 A    57 A    58 A    59 A    60 A    61 A                  
  1.050   1.082   1.182   1.269   1.474   1.543   1.591   1.632
 62 A    63 A    64 A    65 A    66 A    67 A    68 A    69 A                  
  1.883   1.999   2.015   2.131   2.240   2.247   2.292   2.435
 70 A    71 A    72 A    73 A    74 A    75 A    76 A    77 A                  
  2.489   2.680   2.740   3.014   3.022   3.328   3.976   4.044
 78 A    79 A    80 A    81 A    82 A    83 A    84 A    85 A                  
  4.168   4.173   4.211   4.284   4.375   4.377   4.467   4.502
 86 A    87 A    88 A    89 A    90 A    91 A    92 A    93 A                  
  4.527   4.545   4.619   4.883   4.977   5.503   6.892   6.935
 94 A    95 A    96 A    97 A    98 A    99 A   100 A   101 A                  
  7.108   7.212   8.161   8.184   8.258  36.509  37.086  49.437
102 A   103 A   104 A   105 A   106 A   107 A   108 A   109 A                  
 68.720 293.835 293.854 293.9641028.378
110 A   111 A   112 A   113 A   114 A                                          

 Occupation and symmetry of molecular orbitals

 Point group: C1 (1 irreducible representation).

                           A     All 
 -------------------------------------
 All molecular orbitals:
  - Alpha                  114   114 
  - Beta                   114   114 
 -------------------------------------
 Alpha orbitals:
  - Frozen occupied        12    12  
  - Active occupied        17    17  
  - Active virtual         85    85  
  - Frozen virtual         0     0   
 -------------------------------------
 Beta orbitals:
  - Frozen occupied        12    12  
  - Active occupied        17    17  
  - Active virtual         85    85  
  - Frozen virtual         0     0   
 -------------------------------------

 Import integrals:   CPU 0.00 s  wall 0.00 s

 Import integrals:   CPU 28.13 s  wall 27.06 s

 MP2 amplitudes:   CPU 0.18 s  wall 0.29 s

Running a double precision version
           CCSD T amplitudes will be solved using DIIS.

           Start     Size      MaxIter   EConv     TConv     
           3         7         100       1.00e-07  1.00e-05  
 ------------------------------------------------------------------------------
           Energy (a.u.)   Ediff      Tdiff       Comment
 ------------------------------------------------------------------------------
         -2781.44964671                           
     1   -2781.41368317   3.60e-02   7.73e-01     
     2   -2781.44589440   3.22e-02   1.06e-01     
     3   -2781.44211584   3.78e-03   4.97e-02     
     4   -2781.44560277   3.49e-03   2.21e-02     Switched to DIIS steps.
     5   -2781.44686091   1.26e-03   1.29e-02     
     6   -2781.44700420   1.43e-04   3.56e-03     
     7   -2781.44702800   2.38e-05   1.72e-03     
     8   -2781.44704320   1.52e-05   6.79e-04     
     9   -2781.44705035   7.15e-06   3.68e-04     
    10   -2781.44704978   5.73e-07   9.42e-05     
    11   -2781.44705043   6.48e-07   3.96e-05     
    12   -2781.44705025   1.76e-07   2.64e-05     
    13   -2781.44705023   2.33e-08   8.44e-06     
 ------------------------------------------------------------------------------
         -2781.44705023                           CCSD T converged.

End of double precision
 SCF energy                 = -2780.60422449
 MP2 energy                 = -2781.44964671
 CCSD correlation energy     =    -0.84282574
 CCSD total energy           = -2781.44705023

 CCSD  T1^2 = 0.0193  T2^2 = 0.2552  Leading amplitudes:

 Amplitude    Orbitals with energies
 -0.0295       27 (A) A                  ->    30 (A) A                   
              -0.4946                          0.0209                     
 -0.0295       27 (A) B                  ->    30 (A) B                   
              -0.4946                          0.0209                     
 -0.0288       25 (A) A                  ->    30 (A) A                   
              -0.6135                          0.0209                     
 -0.0288       25 (A) B                  ->    30 (A) B                   
              -0.6135                          0.0209                     

 Amplitude    Orbitals with energies
 -0.0829       26 (A) A      26 (A) B    ->    31 (A) A      31 (A) B     
              -0.5906       -0.5906            0.0704        0.0704       
  0.0829       26 (A) A      26 (A) B    ->    31 (A) B      31 (A) A     
              -0.5906       -0.5906            0.0704        0.0704       
  0.0829       26 (A) B      26 (A) A    ->    31 (A) A      31 (A) B     
              -0.5906       -0.5906            0.0704        0.0704       
 -0.0829       26 (A) B      26 (A) A    ->    31 (A) B      31 (A) A     
              -0.5906       -0.5906            0.0704        0.0704       

 Computing CCSD intemediates for later calculations in double precision
 Finished.

Running a double precision version
           CCSD Lambda amplitudes will be solved using DIIS.
           Start     Size      MaxIter   EConv     LConv     
           3         7         100       1.00e-07  1.00e-05  
 ------------------------------------------------------------------------------
            Enorm      Ldiff       Comment
 ------------------------------------------------------------------------------
     1     5.87e-02   4.00e-02     
     2     1.85e-02   6.33e-03     
     3     8.47e-03   1.34e-03     
     4     4.42e-03   1.33e-03     Switched to DIIS steps.
     5     1.60e-03   8.89e-04     
     6     8.21e-04   3.04e-04     
     7     2.68e-04   1.06e-04     
     8     1.20e-04   9.01e-06     
     9     4.42e-05   2.32e-06     
    10     2.22e-05   4.23e-07     
    11     1.12e-05   1.15e-08     
    12     4.74e-06   7.35e-07     
    13     2.05e-06   2.32e-07     
    14     9.39e-07   2.55e-08     
    15     4.29e-07   1.34e-08     
    16     2.45e-07   4.30e-08     
    17     1.16e-07   2.43e-08     
    18     5.37e-08   8.50e-09     
 ------------------------------------------------------------------------------
                                   CCSD Lambda converged.

 Computing density matrices in double precision...
           Orbital response amplitudes will be solved using DIIS.
           Start     Size      MaxIter   EConv     LConv     
           3         7         100       1.00e-06  1.00e-06  
 ------------------------------------------------------------------------------
            Enorm      Ldiff       Comment
 ------------------------------------------------------------------------------
     1     1.21e-01   4.14e-03     
     2     1.38e-01   1.10e-02     
     3     1.96e-01   4.04e-02     
     4     1.48e-02   9.24e-02     Switched to DIIS steps.
     5     6.07e-03   7.92e-05     
     6     1.42e-03   1.11e-03     
     7     4.70e-04   1.22e-04     
     8     1.17e-04   7.35e-05     
     9     7.49e-05   3.01e-05     
    10     1.37e-05   1.25e-05     
    11     6.87e-06   1.67e-06     
    12     3.55e-06   7.53e-07     
    13     3.76e-07   1.88e-07     
 ------------------------------------------------------------------------------
                                   Orbital response converged.

 Computing density matrices... Done.
 CCSD calculation:   CPU 1414.73 s  wall 783.48 s

Current path: /canmo/ccsd/grad/
/g1_bb_aa
/g1_bb_bb
/g1_o1o1
/g1_o1o2
/g1_o1v1
/g1_o2v1
/g1_v1v1
/g1p_bb_aa
/g1p_bb_bb
/g1s_bb_aa
/g1s_bb_bb
/g2_o1o1o1o1
/g2_o1o1o1v1
/g2_o1o1v1v1
/g2_o1v1o1v1
/g2_o1v1v1v1
/g2_v1v1v1v1
/w_bb_aa
/w_bb_bb
 Transferring MO TPDM to AO TPDM
 Transferring g2_o1o1o1o1
 Transferring g2_o1o1o1v1
 Transferring g2_o1o1v1v1
 Transferring g2_o1v1o1v1
 Transferring g2_o1v1v1v1
 Transferring g2_v1v1v1v1
 Adding separable TPDM
 Computing TPDM gradient
 --------------------------------------------------------
 2e gradient
  Atom          X               Y               Z
 --------------------------------------------------------
    1        -34.693819        9.919123        0.000000  
    2          0.335587      -19.899768        0.000000  
    3         22.007379       -3.235810       -0.000000  
    4         12.350853       13.216456       -0.000000  
 --------------------------------------------------------
 --------------------------------------------------------
 Final gradient
  Atom          X               Y               Z
 --------------------------------------------------------
    1        -34.693819        9.919123        0.000000  
    2          0.335587      -19.899768        0.000000  
    3         22.007379       -3.235810       -0.000000  
    4         12.350853       13.216456       -0.000000  
 --------------------------------------------------------
 Analytic gradient from two-electron contribution:   CPU 566.69 s  wall 267.58 s

 Total ccman2 time:   CPU 2013.90 s  wall 1085.18 s


 --------------------------------------------------------------

                    Orbital Energies (a.u.)
 --------------------------------------------------------------

 Alpha MOs
 -- Occupied --
******* -65.223 -58.584 -58.581 -58.581 -26.356 -15.784 -15.735
 -9.902  -7.518  -7.506  -7.505  -3.258  -3.253  -3.252  -3.238
 -3.238  -1.670  -1.428  -1.083  -0.899  -0.754  -0.741  -0.738
 -0.613  -0.591  -0.495  -0.458  -0.449
 -- Virtual --
  0.021   0.070   0.076   0.101   0.104   0.108   0.156   0.178
  0.186   0.206   0.244   0.248   0.282   0.303   0.312   0.366
  0.386   0.417   0.506   0.524   0.543   0.552   0.613   0.742
  0.746   0.781   0.792   0.815   0.937   0.948   0.988   1.038
  1.050   1.082   1.182   1.269   1.474   1.543   1.591   1.632
  1.883   1.999   2.015   2.131   2.240   2.247   2.292   2.435
  2.489   2.680   2.740   3.014   3.022   3.328   3.976   4.044
  4.168   4.173   4.211   4.284   4.375   4.377   4.467   4.502
  4.527   4.545   4.619   4.883   4.977   5.503   6.892   6.935
  7.108   7.212   8.161   8.184   8.258  36.509  37.086  49.437
 68.720 293.835 293.854 293.9641028.378
 --------------------------------------------------------------

          Ground-State Mulliken Net Atomic Charges

     Atom                 Charge (a.u.)
  ----------------------------------------
      1 Br                    0.030312
      2 N                     0.062188
      3 N                    -0.025769
      4 F                    -0.066731
  ----------------------------------------
  Sum of atomic charges =    -0.000000

 -----------------------------------------------------------------
                    Cartesian Multipole Moments
 -----------------------------------------------------------------
    Charge (ESU x 10^10)
                -0.0000
    Dipole Moment (Debye)
         X       1.1083      Y      -0.1256      Z       0.0000
       Tot       1.1154
    Quadrupole Moments (Debye-Ang)
        XX     -34.9324     XY      -1.5293     YY     -36.2559
        XZ      -0.0000     YZ      -0.0000     ZZ     -33.7535
    Octopole Moments (Debye-Ang^2)
       XXX      25.1316    XXY      -4.6437    XYY       7.8406
       YYY     -10.8626    XXZ      -0.0000    XYZ       0.0000
       YYZ      -0.0000    XZZ       3.5647    YZZ      -2.1764
       ZZZ       0.0000
    Hexadecapole Moments (Debye-Ang^3)
      XXXX    -344.1511   XXXY       2.5489   XXYY     -76.3397
      XYYY       7.9144   YYYY    -107.7612   XXXZ       0.0000
      XXYZ      -0.0000   XYYZ       0.0000   YYYZ      -0.0000
      XXZZ     -61.3053   XYZZ       1.8923   YYZZ     -23.0423
      XZZZ      -0.0000   YZZZ      -0.0000   ZZZZ     -34.4907
 -----------------------------------------------------------------
 DrvMan completing analytic gradient of the correlated energy
 Correlated dipole moment
            1
    1   0.4360527
    2  -0.0494136
    3   0.0000000
 Energy read as -2781.447050226
 Full Analytical Gradient: (in a.u., or Hartree/Bohr)
             1             2             3             4
    1    0.00018756   -0.00012339   -0.00003991   -0.00002427
    2   -0.00007464    0.00005226    0.00002448   -0.00000210
    3    0.00000000    0.00000000   -0.00000000    0.00000000
 Gradient time:  CPU 0.29 s  wall 2.64 s
 ----------------------------------------------------------------
             Standard Nuclear Orientation (Angstroms)
    I     Atom           X                Y                Z
 ----------------------------------------------------------------
    1      Br      0.9331175968    -0.0884288233    -0.0000000000
    2      N      -0.6366021411     1.0267737839     0.0000000000
    3      N      -1.7401448108     0.5374744551     0.0000000000
    4      F      -1.7840985805    -0.8727476510    -0.0000000000
 ----------------------------------------------------------------
 Nuclear Repulsion Energy =   233.6234801046 hartrees
 There are       29 alpha and       29 beta electrons

                       Distance Matrix (Angstroms)
             Br(  1)   N (  2)   N (  3)
   N (  2)  1.925538
   N (  3)  2.745558  1.207154
   F (  4)  2.828148  2.219218  1.410907

 Requested basis set is 6-311++G(d,p)
 There are 37 shells and 114 basis functions
 A cutoff of  1.0D-14 yielded    654 shell pairs
 There are      6454 function pairs (      7167 Cartesian)
 Smallest overlap matrix eigenvalue = 1.87E-04
 Guess MOs from SCF MO coefficient file

 -----------------------------------------------------------------------
  General SCF calculation program by
  Eric Jon Sundstrom, Paul Horn, Yuezhi Mao, Dmitri Zuev, Alec White,
  David Stuck, Shaama M.S., Shane Yost, Joonho Lee, David Small,
  Daniel Levine, Susi Lehtola, Hugh Burton, Evgeny Epifanovsky
 -----------------------------------------------------------------------
 Hartree-Fock
 using 4 threads for integral computing
 -------------------------------------------------------
 OpenMP Integral computing Module                
 Release: version 2.0, May 2017, Q-Chem Inc. Pleasanton 
 -------------------------------------------------------
 A restricted SCF calculation will be
 performed using DIIS
 SCF converges when DIIS error is below 1.0e-08
 ---------------------------------------
  Cycle       Energy         DIIS error
 ---------------------------------------
    1   -2780.6042802044      1.86e-05  
    2   -2780.6042808891      6.51e-06  
    3   -2780.6042809770      4.19e-06  
    4   -2780.6042810146      1.20e-06  
    5   -2780.6042810239      5.81e-07  
    6   -2780.6042810268      2.16e-07  
    7   -2780.6042810272      8.41e-08  
    8   -2780.6042810272      2.97e-08  
    9   -2780.6042810272      7.66e-09  Convergence criterion met
 ---------------------------------------
 SCF time:   CPU 5.96s  wall 9.00s 
 SCF   energy in the final basis set =    -2780.6042810272
 Total energy in the final basis set =    -2780.6042810272


 ------------------------------------------------------------------------------

   CCMAN2: suite of methods based on coupled cluster
           and equation of motion theories.

   Components:
   * libvmm-1.3-trunk
     by Evgeny Epifanovsky, Ilya Kaliman.
   * libtensor-2.5-trunk
     by Evgeny Epifanovsky, Michael Wormit, Dmitry Zuev, Sam Manzer, 
        Ilya Kaliman.
   * libcc-2.5-trunk
     by Evgeny Epifanovsky, Arik Landau, Tomasz Kus, Kirill Khistyaev, 
        Dmitry Zuev, Prashant Manohar, Xintian Feng, Anna Krylov, 
        Matthew Goldey, Alec White, Thomas Jagau, Kaushik Nanda, 
        Anastasia Gunina, Alexander Kunitsa, Joonho Lee.

   CCMAN original authors:
   Anna I. Krylov, C. David Sherrill, Steven R. Gwaltney,
   Edward F. C. Byrd (2000)
   Sergey V. Levchenko, Lyudmila V. Slipchenko, Tao Wang,
   Ana-Maria C. Cristian (2003)
   Piotr A. Pieniazek, C. Melania Oana, Evgeny Epifanovsky (2007)
   Prashant Manohar (2009)

 ------------------------------------------------------------------------------


 Allocating and initializing 3808MB of RAM...
 Calculation will run on 4 cores.


 Alpha MOs, Restricted
 -- Occupied --                  
-490.09  -65.22  -58.58  -58.58  -58.58  -26.36  -15.78  -15.73
  1 A     2 A     3 A     4 A     5 A     6 A     7 A     8 A                  
 -9.902  -7.518  -7.506  -7.505  -3.258  -3.253  -3.252  -3.238
  9 A    10 A    11 A    12 A    13 A    14 A    15 A    16 A                  
 -3.238  -1.670  -1.428  -1.083  -0.899  -0.754  -0.742  -0.738
 17 A    18 A    19 A    20 A    21 A    22 A    23 A    24 A                  
 -0.613  -0.591  -0.495  -0.458  -0.449
 25 A    26 A    27 A    28 A    29 A                                          
 -- Virtual --                   
  0.021   0.070   0.076   0.101   0.104   0.108   0.156   0.178
 30 A    31 A    32 A    33 A    34 A    35 A    36 A    37 A                  
  0.186   0.206   0.244   0.248   0.282   0.303   0.312   0.366
 38 A    39 A    40 A    41 A    42 A    43 A    44 A    45 A                  
  0.386   0.417   0.506   0.524   0.543   0.552   0.613   0.742
 46 A    47 A    48 A    49 A    50 A    51 A    52 A    53 A                  
  0.746   0.781   0.792   0.815   0.937   0.948   0.988   1.038
 54 A    55 A    56 A    57 A    58 A    59 A    60 A    61 A                  
  1.050   1.083   1.182   1.269   1.474   1.543   1.591   1.632
 62 A    63 A    64 A    65 A    66 A    67 A    68 A    69 A                  
  1.883   1.999   2.015   2.131   2.240   2.248   2.292   2.436
 70 A    71 A    72 A    73 A    74 A    75 A    76 A    77 A                  
  2.489   2.680   2.741   3.014   3.022   3.328   3.977   4.044
 78 A    79 A    80 A    81 A    82 A    83 A    84 A    85 A                  
  4.169   4.173   4.211   4.284   4.375   4.377   4.467   4.502
 86 A    87 A    88 A    89 A    90 A    91 A    92 A    93 A                  
  4.527   4.546   4.620   4.884   4.977   5.503   6.892   6.935
 94 A    95 A    96 A    97 A    98 A    99 A   100 A   101 A                  
  7.108   7.212   8.161   8.184   8.258  36.509  37.086  49.437
102 A   103 A   104 A   105 A   106 A   107 A   108 A   109 A                  
 68.720 293.835 293.854 293.9641028.378
110 A   111 A   112 A   113 A   114 A                                          

 Beta MOs, Restricted
 -- Occupied --                  
-490.09  -65.22  -58.58  -58.58  -58.58  -26.36  -15.78  -15.73
  1 A     2 A     3 A     4 A     5 A     6 A     7 A     8 A                  
 -9.902  -7.518  -7.506  -7.505  -3.258  -3.253  -3.252  -3.238
  9 A    10 A    11 A    12 A    13 A    14 A    15 A    16 A                  
 -3.238  -1.670  -1.428  -1.083  -0.899  -0.754  -0.742  -0.738
 17 A    18 A    19 A    20 A    21 A    22 A    23 A    24 A                  
 -0.613  -0.591  -0.495  -0.458  -0.449
 25 A    26 A    27 A    28 A    29 A                                          
 -- Virtual --                   
  0.021   0.070   0.076   0.101   0.104   0.108   0.156   0.178
 30 A    31 A    32 A    33 A    34 A    35 A    36 A    37 A                  
  0.186   0.206   0.244   0.248   0.282   0.303   0.312   0.366
 38 A    39 A    40 A    41 A    42 A    43 A    44 A    45 A                  
  0.386   0.417   0.506   0.524   0.543   0.552   0.613   0.742
 46 A    47 A    48 A    49 A    50 A    51 A    52 A    53 A                  
  0.746   0.781   0.792   0.815   0.937   0.948   0.988   1.038
 54 A    55 A    56 A    57 A    58 A    59 A    60 A    61 A                  
  1.050   1.083   1.182   1.269   1.474   1.543   1.591   1.632
 62 A    63 A    64 A    65 A    66 A    67 A    68 A    69 A                  
  1.883   1.999   2.015   2.131   2.240   2.248   2.292   2.436
 70 A    71 A    72 A    73 A    74 A    75 A    76 A    77 A                  
  2.489   2.680   2.741   3.014   3.022   3.328   3.977   4.044
 78 A    79 A    80 A    81 A    82 A    83 A    84 A    85 A                  
  4.169   4.173   4.211   4.284   4.375   4.377   4.467   4.502
 86 A    87 A    88 A    89 A    90 A    91 A    92 A    93 A                  
  4.527   4.546   4.620   4.884   4.977   5.503   6.892   6.935
 94 A    95 A    96 A    97 A    98 A    99 A   100 A   101 A                  
  7.108   7.212   8.161   8.184   8.258  36.509  37.086  49.437
102 A   103 A   104 A   105 A   106 A   107 A   108 A   109 A                  
 68.720 293.835 293.854 293.9641028.378
110 A   111 A   112 A   113 A   114 A                                          

 Occupation and symmetry of molecular orbitals

 Point group: C1 (1 irreducible representation).

                           A     All 
 -------------------------------------
 All molecular orbitals:
  - Alpha                  114   114 
  - Beta                   114   114 
 -------------------------------------
 Alpha orbitals:
  - Frozen occupied        12    12  
  - Active occupied        17    17  
  - Active virtual         85    85  
  - Frozen virtual         0     0   
 -------------------------------------
 Beta orbitals:
  - Frozen occupied        12    12  
  - Active occupied        17    17  
  - Active virtual         85    85  
  - Frozen virtual         0     0   
 -------------------------------------

 Import integrals:   CPU 0.00 s  wall 0.00 s

 Import integrals:   CPU 28.56 s  wall 22.55 s

 MP2 amplitudes:   CPU 0.18 s  wall 0.36 s

Running a double precision version
           CCSD T amplitudes will be solved using DIIS.

           Start     Size      MaxIter   EConv     TConv     
           3         7         100       1.00e-07  1.00e-05  
 ------------------------------------------------------------------------------
           Energy (a.u.)   Ediff      Tdiff       Comment
 ------------------------------------------------------------------------------
         -2781.44964620                           
     1   -2781.41370119   3.59e-02   7.73e-01     
     2   -2781.44589500   3.22e-02   1.06e-01     
     3   -2781.44212058   3.77e-03   4.96e-02     
     4   -2781.44560439   3.48e-03   2.21e-02     Switched to DIIS steps.
     5   -2781.44686116   1.26e-03   1.29e-02     
     6   -2781.44700424   1.43e-04   3.56e-03     
     7   -2781.44702799   2.37e-05   1.72e-03     
     8   -2781.44704315   1.52e-05   6.77e-04     
     9   -2781.44705027   7.12e-06   3.67e-04     
    10   -2781.44704970   5.65e-07   9.39e-05     
    11   -2781.44705034   6.41e-07   3.94e-05     
    12   -2781.44705017   1.74e-07   2.63e-05     
    13   -2781.44705015   2.39e-08   8.40e-06     
 ------------------------------------------------------------------------------
         -2781.44705015                           CCSD T converged.

End of double precision
 SCF energy                 = -2780.60428103
 MP2 energy                 = -2781.44964620
 CCSD correlation energy     =    -0.84276912
 CCSD total energy           = -2781.44705015

 CCSD  T1^2 = 0.0192  T2^2 = 0.2550  Leading amplitudes:

 Amplitude    Orbitals with energies
 -0.0295       27 (A) A                  ->    30 (A) A                   
              -0.4947                          0.0213                     
 -0.0295       27 (A) B                  ->    30 (A) B                   
              -0.4947                          0.0213                     
  0.0287       25 (A) A                  ->    30 (A) A                   
              -0.6135                          0.0213                     
  0.0287       25 (A) B                  ->    30 (A) B                   
              -0.6135                          0.0213                     

 Amplitude    Orbitals with energies
 -0.0827       26 (A) A      26 (A) B    ->    31 (A) A      31 (A) B     
              -0.5907       -0.5907            0.0704        0.0704       
  0.0827       26 (A) A      26 (A) B    ->    31 (A) B      31 (A) A     
              -0.5907       -0.5907            0.0704        0.0704       
  0.0827       26 (A) B      26 (A) A    ->    31 (A) A      31 (A) B     
              -0.5907       -0.5907            0.0704        0.0704       
 -0.0827       26 (A) B      26 (A) A    ->    31 (A) B      31 (A) A     
              -0.5907       -0.5907            0.0704        0.0704       

 Computing CCSD intemediates for later calculations in double precision
 Finished.

Running a double precision version
           CCSD Lambda amplitudes will be solved using DIIS.
           Start     Size      MaxIter   EConv     LConv     
           3         7         100       1.00e-07  1.00e-05  
 ------------------------------------------------------------------------------
            Enorm      Ldiff       Comment
 ------------------------------------------------------------------------------
     1     5.87e-02   4.00e-02     
     2     1.85e-02   6.33e-03     
     3     8.46e-03   1.33e-03     
     4     4.42e-03   1.33e-03     Switched to DIIS steps.
     5     1.60e-03   8.88e-04     
     6     8.20e-04   3.03e-04     
     7     2.68e-04   1.05e-04     
     8     1.20e-04   8.94e-06     
     9     4.39e-05   2.33e-06     
    10     2.21e-05   4.29e-07     
    11     1.11e-05   1.31e-08     
    12     4.72e-06   7.28e-07     
    13     2.03e-06   2.31e-07     
    14     9.32e-07   2.56e-08     
    15     4.25e-07   1.32e-08     
    16     2.42e-07   4.25e-08     
    17     1.14e-07   2.40e-08     
    18     5.29e-08   8.38e-09     
 ------------------------------------------------------------------------------
                                   CCSD Lambda converged.

 Computing density matrices in double precision...
           Orbital response amplitudes will be solved using DIIS.
           Start     Size      MaxIter   EConv     LConv     
           3         7         100       1.00e-06  1.00e-06  
 ------------------------------------------------------------------------------
            Enorm      Ldiff       Comment
 ------------------------------------------------------------------------------
     1     1.21e-01   4.11e-03     
     2     1.38e-01   1.07e-02     
     3     1.95e-01   4.01e-02     
     4     1.47e-02   9.18e-02     Switched to DIIS steps.
     5     6.03e-03   9.92e-05     
     6     1.42e-03   1.11e-03     
     7     4.71e-04   1.21e-04     
     8     1.19e-04   7.45e-05     
     9     7.50e-05   3.05e-05     
    10     1.37e-05   1.24e-05     
    11     6.82e-06   1.60e-06     
    12     3.54e-06   7.46e-07     
    13     3.78e-07   1.92e-07     
 ------------------------------------------------------------------------------
                                   Orbital response converged.

 Computing density matrices... Done.
 CCSD calculation:   CPU 1403.09 s  wall 769.11 s

Current path: /canmo/ccsd/grad/
/g1_bb_aa
/g1_bb_bb
/g1_o1o1
/g1_o1o2
/g1_o1v1
/g1_o2v1
/g1_v1v1
/g1p_bb_aa
/g1p_bb_bb
/g1s_bb_aa
/g1s_bb_bb
/g2_o1o1o1o1
/g2_o1o1o1v1
/g2_o1o1v1v1
/g2_o1v1o1v1
/g2_o1v1v1v1
/g2_v1v1v1v1
/w_bb_aa
/w_bb_bb
 Transferring MO TPDM to AO TPDM
 Transferring g2_o1o1o1o1
 Transferring g2_o1o1o1v1
 Transferring g2_o1o1v1v1
 Transferring g2_o1v1o1v1
 Transferring g2_o1v1v1v1
 Transferring g2_v1v1v1v1
 Adding separable TPDM
 Computing TPDM gradient
 --------------------------------------------------------
 2e gradient
  Atom          X               Y               Z
 --------------------------------------------------------
    1        -34.726673        9.943183       -0.000000  
    2          0.350347      -19.921666        0.000000  
    3         22.014270       -3.243111       -0.000000  
    4         12.362055       13.221594        0.000000  
 --------------------------------------------------------
 --------------------------------------------------------
 Final gradient
  Atom          X               Y               Z
 --------------------------------------------------------
    1        -34.726673        9.943183       -0.000000  
    2          0.350347      -19.921666        0.000000  
    3         22.014270       -3.243111       -0.000000  
    4         12.362055       13.221594        0.000000  
 --------------------------------------------------------
 Analytic gradient from two-electron contribution:   CPU 565.66 s  wall 263.14 s

 Total ccman2 time:   CPU 2001.49 s  wall 1064.80 s


 --------------------------------------------------------------

                    Orbital Energies (a.u.)
 --------------------------------------------------------------

 Alpha MOs
 -- Occupied --
******* -65.223 -58.584 -58.581 -58.581 -26.356 -15.784 -15.735
 -9.902  -7.518  -7.506  -7.505  -3.258  -3.253  -3.252  -3.238
 -3.238  -1.670  -1.428  -1.083  -0.899  -0.754  -0.742  -0.738
 -0.613  -0.591  -0.495  -0.458  -0.449
 -- Virtual --
  0.021   0.070   0.076   0.101   0.104   0.108   0.156   0.178
  0.186   0.206   0.244   0.248   0.282   0.303   0.312   0.366
  0.386   0.417   0.506   0.524   0.543   0.552   0.613   0.742
  0.746   0.781   0.792   0.815   0.937   0.948   0.988   1.038
  1.050   1.083   1.182   1.269   1.474   1.543   1.591   1.632
  1.883   1.999   2.015   2.131   2.240   2.248   2.292   2.436
  2.489   2.680   2.741   3.014   3.022   3.328   3.977   4.044
  4.169   4.173   4.211   4.284   4.375   4.377   4.467   4.502
  4.527   4.546   4.620   4.884   4.977   5.503   6.892   6.935
  7.108   7.212   8.161   8.184   8.258  36.509  37.086  49.437
 68.720 293.835 293.854 293.9641028.378
 --------------------------------------------------------------

          Ground-State Mulliken Net Atomic Charges

     Atom                 Charge (a.u.)
  ----------------------------------------
      1 Br                    0.030533
      2 N                     0.062259
      3 N                    -0.026064
      4 F                    -0.066728
  ----------------------------------------
  Sum of atomic charges =    -0.000000

 -----------------------------------------------------------------
                    Cartesian Multipole Moments
 -----------------------------------------------------------------
    Charge (ESU x 10^10)
                -0.0000
    Dipole Moment (Debye)
         X       1.1118      Y      -0.1267      Z       0.0000
       Tot       1.1190
    Quadrupole Moments (Debye-Ang)
        XX     -34.9419     XY      -1.5280     YY     -36.2546
        XZ       0.0000     YZ       0.0000     ZZ     -33.7507
    Octopole Moments (Debye-Ang^2)
       XXX      25.2460    XXY      -4.6439    XYY       7.8844
       YYY     -10.8655    XXZ       0.0000    XYZ      -0.0000
       YYZ       0.0000    XZZ       3.6043    YZZ      -2.1762
       ZZZ       0.0000
    Hexadecapole Moments (Debye-Ang^3)
      XXXX    -343.8357   XXXY       2.5573   XXYY     -76.2753
      XYYY       7.9057   YYYY    -107.7586   XXXZ       0.0000
      XXYZ       0.0000   XYYZ       0.0000   YYYZ       0.0000
      XXZZ     -61.2359   XYZZ       1.8893   YYZZ     -23.0399
      XZZZ       0.0000   YZZZ       0.0000   ZZZZ     -34.4832
 -----------------------------------------------------------------
 DrvMan completing analytic gradient of the correlated energy
 Correlated dipole moment
            1
    1   0.4374044
    2  -0.0498462
    3   0.0000000
 Energy read as -2781.447050147
 Full Analytical Gradient: (in a.u., or Hartree/Bohr)
             1             2             3             4
    1   -0.00023222    0.00003598    0.00021566   -0.00001942
    2    0.00009083   -0.00004615   -0.00004324   -0.00000145
    3   -0.00000000    0.00000000   -0.00000000    0.00000000
 Gradient time:  CPU 0.28 s  wall 2.16 s
 ----------------------------------------------------------------
             Standard Nuclear Orientation (Angstroms)
    I     Atom           X                Y                Z
 ----------------------------------------------------------------
    1      Br      0.9341175968    -0.0874288233    -0.0000000000
    2      N      -0.6366021411     1.0267737839     0.0000000000
    3      N      -1.7401448108     0.5374744551     0.0000000000
    4      F      -1.7840985805    -0.8727476510    -0.0000000000
 ----------------------------------------------------------------
 Nuclear Repulsion Energy =   233.5765900846 hartrees
 There are       29 alpha and       29 beta electrons

                       Distance Matrix (Angstroms)
             Br(  1)   N (  2)   N (  3)
   N (  2)  1.925775
   N (  3)  2.746304  1.207154
   F (  4)  2.829386  2.219218  1.410907

 Requested basis set is 6-311++G(d,p)
 There are 37 shells and 114 basis functions
 A cutoff of  1.0D-14 yielded    654 shell pairs
 There are      6454 function pairs (      7167 Cartesian)
 Smallest overlap matrix eigenvalue = 1.87E-04
 Guess MOs from SCF MO coefficient file

 -----------------------------------------------------------------------
  General SCF calculation program by
  Eric Jon Sundstrom, Paul Horn, Yuezhi Mao, Dmitri Zuev, Alec White,
  David Stuck, Shaama M.S., Shane Yost, Joonho Lee, David Small,
  Daniel Levine, Susi Lehtola, Hugh Burton, Evgeny Epifanovsky
 -----------------------------------------------------------------------
 Hartree-Fock
 using 4 threads for integral computing
 -------------------------------------------------------
 OpenMP Integral computing Module                
 Release: version 2.0, May 2017, Q-Chem Inc. Pleasanton 
 -------------------------------------------------------
 A restricted SCF calculation will be
 performed using DIIS
 SCF converges when DIIS error is below 1.0e-08
 ---------------------------------------
  Cycle       Energy         DIIS error
 ---------------------------------------
    1   -2780.6042708645      7.29e-06  
    2   -2780.6042710174      2.30e-06  
    3   -2780.6042710484      1.31e-06  
    4   -2780.6042710564      7.15e-07  
    5   -2780.6042710605      2.69e-07  
    6   -2780.6042710611      9.23e-08  
    7   -2780.6042710611      3.87e-08  
    8   -2780.6042710611      1.53e-08  
    9   -2780.6042710612      4.89e-09  Convergence criterion met
 ---------------------------------------
 SCF time:   CPU 5.97s  wall 6.00s 
 SCF   energy in the final basis set =    -2780.6042710612
 Total energy in the final basis set =    -2780.6042710612


 ------------------------------------------------------------------------------

   CCMAN2: suite of methods based on coupled cluster
           and equation of motion theories.

   Components:
   * libvmm-1.3-trunk
     by Evgeny Epifanovsky, Ilya Kaliman.
   * libtensor-2.5-trunk
     by Evgeny Epifanovsky, Michael Wormit, Dmitry Zuev, Sam Manzer, 
        Ilya Kaliman.
   * libcc-2.5-trunk
     by Evgeny Epifanovsky, Arik Landau, Tomasz Kus, Kirill Khistyaev, 
        Dmitry Zuev, Prashant Manohar, Xintian Feng, Anna Krylov, 
        Matthew Goldey, Alec White, Thomas Jagau, Kaushik Nanda, 
        Anastasia Gunina, Alexander Kunitsa, Joonho Lee.

   CCMAN original authors:
   Anna I. Krylov, C. David Sherrill, Steven R. Gwaltney,
   Edward F. C. Byrd (2000)
   Sergey V. Levchenko, Lyudmila V. Slipchenko, Tao Wang,
   Ana-Maria C. Cristian (2003)
   Piotr A. Pieniazek, C. Melania Oana, Evgeny Epifanovsky (2007)
   Prashant Manohar (2009)

 ------------------------------------------------------------------------------


 Allocating and initializing 3808MB of RAM...
 Calculation will run on 4 cores.


 Alpha MOs, Restricted
 -- Occupied --                  
-490.09  -65.22  -58.58  -58.58  -58.58  -26.36  -15.78  -15.73
  1 A     2 A     3 A     4 A     5 A     6 A     7 A     8 A                  
 -9.902  -7.518  -7.506  -7.505  -3.258  -3.253  -3.252  -3.238
  9 A    10 A    11 A    12 A    13 A    14 A    15 A    16 A                  
 -3.238  -1.670  -1.428  -1.083  -0.899  -0.754  -0.742  -0.738
 17 A    18 A    19 A    20 A    21 A    22 A    23 A    24 A                  
 -0.613  -0.591  -0.495  -0.458  -0.449
 25 A    26 A    27 A    28 A    29 A                                          
 -- Virtual --                   
  0.021   0.070   0.076   0.101   0.104   0.108   0.156   0.178
 30 A    31 A    32 A    33 A    34 A    35 A    36 A    37 A                  
  0.186   0.206   0.244   0.248   0.282   0.303   0.312   0.366
 38 A    39 A    40 A    41 A    42 A    43 A    44 A    45 A                  
  0.386   0.417   0.506   0.524   0.543   0.552   0.613   0.742
 46 A    47 A    48 A    49 A    50 A    51 A    52 A    53 A                  
  0.746   0.781   0.792   0.815   0.937   0.948   0.988   1.038
 54 A    55 A    56 A    57 A    58 A    59 A    60 A    61 A                  
  1.050   1.083   1.182   1.269   1.474   1.543   1.591   1.632
 62 A    63 A    64 A    65 A    66 A    67 A    68 A    69 A                  
  1.883   1.999   2.015   2.131   2.240   2.248   2.292   2.436
 70 A    71 A    72 A    73 A    74 A    75 A    76 A    77 A                  
  2.489   2.680   2.741   3.014   3.022   3.328   3.977   4.044
 78 A    79 A    80 A    81 A    82 A    83 A    84 A    85 A                  
  4.169   4.173   4.211   4.284   4.375   4.377   4.467   4.502
 86 A    87 A    88 A    89 A    90 A    91 A    92 A    93 A                  
  4.527   4.546   4.620   4.883   4.977   5.503   6.892   6.935
 94 A    95 A    96 A    97 A    98 A    99 A   100 A   101 A                  
  7.108   7.212   8.161   8.184   8.258  36.509  37.086  49.437
102 A   103 A   104 A   105 A   106 A   107 A   108 A   109 A                  
 68.720 293.835 293.854 293.9641028.378
110 A   111 A   112 A   113 A   114 A                                          

 Beta MOs, Restricted
 -- Occupied --                  
-490.09  -65.22  -58.58  -58.58  -58.58  -26.36  -15.78  -15.73
  1 A     2 A     3 A     4 A     5 A     6 A     7 A     8 A                  
 -9.902  -7.518  -7.506  -7.505  -3.258  -3.253  -3.252  -3.238
  9 A    10 A    11 A    12 A    13 A    14 A    15 A    16 A                  
 -3.238  -1.670  -1.428  -1.083  -0.899  -0.754  -0.742  -0.738
 17 A    18 A    19 A    20 A    21 A    22 A    23 A    24 A                  
 -0.613  -0.591  -0.495  -0.458  -0.449
 25 A    26 A    27 A    28 A    29 A                                          
 -- Virtual --                   
  0.021   0.070   0.076   0.101   0.104   0.108   0.156   0.178
 30 A    31 A    32 A    33 A    34 A    35 A    36 A    37 A                  
  0.186   0.206   0.244   0.248   0.282   0.303   0.312   0.366
 38 A    39 A    40 A    41 A    42 A    43 A    44 A    45 A                  
  0.386   0.417   0.506   0.524   0.543   0.552   0.613   0.742
 46 A    47 A    48 A    49 A    50 A    51 A    52 A    53 A                  
  0.746   0.781   0.792   0.815   0.937   0.948   0.988   1.038
 54 A    55 A    56 A    57 A    58 A    59 A    60 A    61 A                  
  1.050   1.083   1.182   1.269   1.474   1.543   1.591   1.632
 62 A    63 A    64 A    65 A    66 A    67 A    68 A    69 A                  
  1.883   1.999   2.015   2.131   2.240   2.248   2.292   2.436
 70 A    71 A    72 A    73 A    74 A    75 A    76 A    77 A                  
  2.489   2.680   2.741   3.014   3.022   3.328   3.977   4.044
 78 A    79 A    80 A    81 A    82 A    83 A    84 A    85 A                  
  4.169   4.173   4.211   4.284   4.375   4.377   4.467   4.502
 86 A    87 A    88 A    89 A    90 A    91 A    92 A    93 A                  
  4.527   4.546   4.620   4.883   4.977   5.503   6.892   6.935
 94 A    95 A    96 A    97 A    98 A    99 A   100 A   101 A                  
  7.108   7.212   8.161   8.184   8.258  36.509  37.086  49.437
102 A   103 A   104 A   105 A   106 A   107 A   108 A   109 A                  
 68.720 293.835 293.854 293.9641028.378
110 A   111 A   112 A   113 A   114 A                                          

 Occupation and symmetry of molecular orbitals

 Point group: C1 (1 irreducible representation).

                           A     All 
 -------------------------------------
 All molecular orbitals:
  - Alpha                  114   114 
  - Beta                   114   114 
 -------------------------------------
 Alpha orbitals:
  - Frozen occupied        12    12  
  - Active occupied        17    17  
  - Active virtual         85    85  
  - Frozen virtual         0     0   
 -------------------------------------
 Beta orbitals:
  - Frozen occupied        12    12  
  - Active occupied        17    17  
  - Active virtual         85    85  
  - Frozen virtual         0     0   
 -------------------------------------

 Import integrals:   CPU 0.00 s  wall 0.00 s

 Import integrals:   CPU 28.46 s  wall 23.40 s

 MP2 amplitudes:   CPU 0.18 s  wall 0.33 s

Running a double precision version
           CCSD T amplitudes will be solved using DIIS.

           Start     Size      MaxIter   EConv     TConv     
           3         7         100       1.00e-07  1.00e-05  
 ------------------------------------------------------------------------------
           Energy (a.u.)   Ediff      Tdiff       Comment
 ------------------------------------------------------------------------------
         -2781.44964638                           
     1   -2781.41369670   3.59e-02   7.73e-01     
     2   -2781.44589489   3.22e-02   1.06e-01     
     3   -2781.44211933   3.78e-03   4.97e-02     
     4   -2781.44560398   3.48e-03   2.21e-02     Switched to DIIS steps.
     5   -2781.44686118   1.26e-03   1.29e-02     
     6   -2781.44700433   1.43e-04   3.56e-03     
     7   -2781.44702810   2.38e-05   1.72e-03     
     8   -2781.44704327   1.52e-05   6.78e-04     
     9   -2781.44705040   7.13e-06   3.68e-04     
    10   -2781.44704983   5.67e-07   9.39e-05     
    11   -2781.44705048   6.43e-07   3.94e-05     
    12   -2781.44705030   1.75e-07   2.63e-05     
    13   -2781.44705028   2.37e-08   8.41e-06     
 ------------------------------------------------------------------------------
         -2781.44705028                           CCSD T converged.

End of double precision
 SCF energy                 = -2780.60427106
 MP2 energy                 = -2781.44964638
 CCSD correlation energy     =    -0.84277922
 CCSD total energy           = -2781.44705028

 CCSD  T1^2 = 0.0192  T2^2 = 0.2551  Leading amplitudes:

 Amplitude    Orbitals with energies
 -0.0295       27 (A) A                  ->    30 (A) A                   
              -0.4947                          0.0212                     
 -0.0295       27 (A) B                  ->    30 (A) B                   
              -0.4947                          0.0212                     
 -0.0287       25 (A) A                  ->    30 (A) A                   
              -0.6135                          0.0212                     
 -0.0287       25 (A) B                  ->    30 (A) B                   
              -0.6135                          0.0212                     

 Amplitude    Orbitals with energies
 -0.0827       26 (A) A      26 (A) B    ->    31 (A) A      31 (A) B     
              -0.5906       -0.5906            0.0704        0.0704       
  0.0827       26 (A) A      26 (A) B    ->    31 (A) B      31 (A) A     
              -0.5906       -0.5906            0.0704        0.0704       
  0.0827       26 (A) B      26 (A) A    ->    31 (A) A      31 (A) B     
              -0.5906       -0.5906            0.0704        0.0704       
 -0.0827       26 (A) B      26 (A) A    ->    31 (A) B      31 (A) A     
              -0.5906       -0.5906            0.0704        0.0704       

 Computing CCSD intemediates for later calculations in double precision
 Finished.

Running a double precision version
           CCSD Lambda amplitudes will be solved using DIIS.
           Start     Size      MaxIter   EConv     LConv     
           3         7         100       1.00e-07  1.00e-05  
 ------------------------------------------------------------------------------
            Enorm      Ldiff       Comment
 ------------------------------------------------------------------------------
     1     5.87e-02   4.00e-02     
     2     1.85e-02   6.33e-03     
     3     8.46e-03   1.33e-03     
     4     4.42e-03   1.33e-03     Switched to DIIS steps.
     5     1.60e-03   8.88e-04     
     6     8.20e-04   3.03e-04     
     7     2.68e-04   1.05e-04     
     8     1.20e-04   8.97e-06     
     9     4.40e-05   2.32e-06     
    10     2.21e-05   4.27e-07     
    11     1.11e-05   1.27e-08     
    12     4.72e-06   7.29e-07     
    13     2.03e-06   2.31e-07     
    14     9.32e-07   2.57e-08     
    15     4.25e-07   1.32e-08     
    16     2.42e-07   4.25e-08     
    17     1.14e-07   2.41e-08     
    18     5.30e-08   8.41e-09     
 ------------------------------------------------------------------------------
                                   CCSD Lambda converged.

 Computing density matrices in double precision...
           Orbital response amplitudes will be solved using DIIS.
           Start     Size      MaxIter   EConv     LConv     
           3         7         100       1.00e-06  1.00e-06  
 ------------------------------------------------------------------------------
            Enorm      Ldiff       Comment
 ------------------------------------------------------------------------------
     1     1.21e-01   4.11e-03     
     2     1.38e-01   1.08e-02     
     3     1.95e-01   4.02e-02     
     4     1.47e-02   9.19e-02     Switched to DIIS steps.
     5     6.03e-03   9.40e-05     
     6     1.42e-03   1.11e-03     
     7     4.71e-04   1.22e-04     
     8     1.18e-04   7.43e-05     
     9     7.50e-05   3.04e-05     
    10     1.37e-05   1.24e-05     
    11     6.83e-06   1.61e-06     
    12     3.54e-06   7.46e-07     
    13     3.78e-07   1.91e-07     
 ------------------------------------------------------------------------------
                                   Orbital response converged.

 Computing density matrices... Done.
 CCSD calculation:   CPU 1402.28 s  wall 758.62 s

Current path: /canmo/ccsd/grad/
/g1_bb_aa
/g1_bb_bb
/g1_o1o1
/g1_o1o2
/g1_o1v1
/g1_o2v1
/g1_v1v1
/g1p_bb_aa
/g1p_bb_bb
/g1s_bb_aa
/g1s_bb_bb
/g2_o1o1o1o1
/g2_o1o1o1v1
/g2_o1o1v1v1
/g2_o1v1o1v1
/g2_o1v1v1v1
/g2_v1v1v1v1
/w_bb_aa
/w_bb_bb
 Transferring MO TPDM to AO TPDM
 Transferring g2_o1o1o1o1
 Transferring g2_o1o1o1v1
 Transferring g2_o1o1v1v1
 Transferring g2_o1v1o1v1
 Transferring g2_o1v1v1v1
 Transferring g2_v1v1v1v1
 Adding separable TPDM
 Computing TPDM gradient
 --------------------------------------------------------
 2e gradient
  Atom          X               Y               Z
 --------------------------------------------------------
    1        -34.722226        9.923201       -0.000000  
    2          0.355054      -19.907242        0.000000  
    3         22.012784       -3.237119       -0.000000  
    4         12.354389       13.221160       -0.000000  
 --------------------------------------------------------
 --------------------------------------------------------
 Final gradient
  Atom          X               Y               Z
 --------------------------------------------------------
    1        -34.722226        9.923201       -0.000000  
    2          0.355054      -19.907242        0.000000  
    3         22.012784       -3.237119       -0.000000  
    4         12.354389       13.221160       -0.000000  
 --------------------------------------------------------
 Analytic gradient from two-electron contribution:   CPU 566.78 s  wall 271.55 s

 Total ccman2 time:   CPU 2001.78 s  wall 1063.28 s


 --------------------------------------------------------------

                    Orbital Energies (a.u.)
 --------------------------------------------------------------

 Alpha MOs
 -- Occupied --
******* -65.223 -58.584 -58.581 -58.581 -26.356 -15.784 -15.735
 -9.902  -7.518  -7.506  -7.505  -3.258  -3.253  -3.252  -3.238
 -3.238  -1.670  -1.428  -1.083  -0.899  -0.754  -0.742  -0.738
 -0.613  -0.591  -0.495  -0.458  -0.449
 -- Virtual --
  0.021   0.070   0.076   0.101   0.104   0.108   0.156   0.178
  0.186   0.206   0.244   0.248   0.282   0.303   0.312   0.366
  0.386   0.417   0.506   0.524   0.543   0.552   0.613   0.742
  0.746   0.781   0.792   0.815   0.937   0.948   0.988   1.038
  1.050   1.083   1.182   1.269   1.474   1.543   1.591   1.632
  1.883   1.999   2.015   2.131   2.240   2.248   2.292   2.436
  2.489   2.680   2.741   3.014   3.022   3.328   3.977   4.044
  4.169   4.173   4.211   4.284   4.375   4.377   4.467   4.502
  4.527   4.546   4.620   4.883   4.977   5.503   6.892   6.935
  7.108   7.212   8.161   8.184   8.258  36.509  37.086  49.437
 68.720 293.835 293.854 293.9641028.378
 --------------------------------------------------------------

          Ground-State Mulliken Net Atomic Charges

     Atom                 Charge (a.u.)
  ----------------------------------------
      1 Br                    0.030581
      2 N                     0.062121
      3 N                    -0.025877
      4 F                    -0.066825
  ----------------------------------------
  Sum of atomic charges =     0.000000

 -----------------------------------------------------------------
                    Cartesian Multipole Moments
 -----------------------------------------------------------------
    Charge (ESU x 10^10)
                 0.0000
    Dipole Moment (Debye)
         X       1.1124      Y      -0.1260      Z       0.0000
       Tot       1.1195
    Quadrupole Moments (Debye-Ang)
        XX     -34.9376     XY      -1.5271     YY     -36.2575
        XZ      -0.0000     YZ      -0.0000     ZZ     -33.7510
    Octopole Moments (Debye-Ang^2)
       XXX      25.1999    XXY      -4.6598    XYY       7.8627
       YYY     -10.9186    XXZ       0.0000    XYZ       0.0000
       YYZ       0.0000    XZZ       3.5858    YZZ      -2.1947
       ZZZ       0.0000
    Hexadecapole Moments (Debye-Ang^3)
      XXXX    -343.9903   XXXY       2.5083   XXYY     -76.3139
      XYYY       7.8642   YYYY    -107.7483   XXXZ      -0.0000
      XXYZ      -0.0000   XYYZ      -0.0000   YYYZ      -0.0000
      XXZZ     -61.2698   XYZZ       1.8737   YYZZ     -23.0377
      XZZZ      -0.0000   YZZZ      -0.0000   ZZZZ     -34.4839
 -----------------------------------------------------------------
 DrvMan completing analytic gradient of the correlated energy
 Correlated dipole moment
            1
    1   0.4376330
    2  -0.0495709
    3   0.0000000
 Energy read as -2781.447050278
 Full Analytical Gradient: (in a.u., or Hartree/Bohr)
             1             2             3             4
    1   -0.00010478    0.00003268    0.00011401   -0.00004191
    2    0.00010103   -0.00011500   -0.00001124    0.00002521
    3   -0.00000000    0.00000000    0.00000000   -0.00000000
 Gradient time:  CPU 0.27 s  wall 3.57 s
 ----------------------------------------------------------------
             Standard Nuclear Orientation (Angstroms)
    I     Atom           X                Y                Z
 ----------------------------------------------------------------
    1      Br      0.9341175968    -0.0894288233    -0.0000000000
    2      N      -0.6366021411     1.0267737839     0.0000000000
    3      N      -1.7401448108     0.5374744551     0.0000000000
    4      F      -1.7840985805    -0.8727476510    -0.0000000000
 ----------------------------------------------------------------
 Nuclear Repulsion Energy =   233.5398518271 hartrees
 There are       29 alpha and       29 beta electrons

                       Distance Matrix (Angstroms)
             Br(  1)   N (  2)   N (  3)
   N (  2)  1.926932
   N (  3)  2.746759  1.207154
   F (  4)  2.828831  2.219218  1.410907

 Requested basis set is 6-311++G(d,p)
 There are 37 shells and 114 basis functions
 A cutoff of  1.0D-14 yielded    654 shell pairs
 There are      6454 function pairs (      7167 Cartesian)
 Smallest overlap matrix eigenvalue = 1.87E-04
 Guess MOs from SCF MO coefficient file

 -----------------------------------------------------------------------
  General SCF calculation program by
  Eric Jon Sundstrom, Paul Horn, Yuezhi Mao, Dmitri Zuev, Alec White,
  David Stuck, Shaama M.S., Shane Yost, Joonho Lee, David Small,
  Daniel Levine, Susi Lehtola, Hugh Burton, Evgeny Epifanovsky
 -----------------------------------------------------------------------
 Hartree-Fock
 using 4 threads for integral computing
 -------------------------------------------------------
 OpenMP Integral computing Module                
 Release: version 2.0, May 2017, Q-Chem Inc. Pleasanton 
 -------------------------------------------------------
 A restricted SCF calculation will be
 performed using DIIS
 SCF converges when DIIS error is below 1.0e-08
 ---------------------------------------
  Cycle       Energy         DIIS error
 ---------------------------------------
    1   -2780.6042340750      1.49e-05  
    2   -2780.6042345864      4.99e-06  
    3   -2780.6042346586      3.49e-06  
    4   -2780.6042346850      9.87e-07  
    5   -2780.6042346916      3.48e-07  
    6   -2780.6042346925      1.25e-07  
    7   -2780.6042346926      4.98e-08  
    8   -2780.6042346926      2.36e-08  
    9   -2780.6042346926      6.95e-09  Convergence criterion met
 ---------------------------------------
 SCF time:   CPU 6.04s  wall 5.00s 
 SCF   energy in the final basis set =    -2780.6042346926
 Total energy in the final basis set =    -2780.6042346926


 ------------------------------------------------------------------------------

   CCMAN2: suite of methods based on coupled cluster
           and equation of motion theories.

   Components:
   * libvmm-1.3-trunk
     by Evgeny Epifanovsky, Ilya Kaliman.
   * libtensor-2.5-trunk
     by Evgeny Epifanovsky, Michael Wormit, Dmitry Zuev, Sam Manzer, 
        Ilya Kaliman.
   * libcc-2.5-trunk
     by Evgeny Epifanovsky, Arik Landau, Tomasz Kus, Kirill Khistyaev, 
        Dmitry Zuev, Prashant Manohar, Xintian Feng, Anna Krylov, 
        Matthew Goldey, Alec White, Thomas Jagau, Kaushik Nanda, 
        Anastasia Gunina, Alexander Kunitsa, Joonho Lee.

   CCMAN original authors:
   Anna I. Krylov, C. David Sherrill, Steven R. Gwaltney,
   Edward F. C. Byrd (2000)
   Sergey V. Levchenko, Lyudmila V. Slipchenko, Tao Wang,
   Ana-Maria C. Cristian (2003)
   Piotr A. Pieniazek, C. Melania Oana, Evgeny Epifanovsky (2007)
   Prashant Manohar (2009)

 ------------------------------------------------------------------------------


 Allocating and initializing 3808MB of RAM...
 Calculation will run on 4 cores.


 Alpha MOs, Restricted
 -- Occupied --                  
-490.09  -65.22  -58.58  -58.58  -58.58  -26.36  -15.78  -15.73
  1 A     2 A     3 A     4 A     5 A     6 A     7 A     8 A                  
 -9.902  -7.518  -7.506  -7.505  -3.258  -3.253  -3.252  -3.238
  9 A    10 A    11 A    12 A    13 A    14 A    15 A    16 A                  
 -3.238  -1.670  -1.428  -1.083  -0.899  -0.754  -0.741  -0.738
 17 A    18 A    19 A    20 A    21 A    22 A    23 A    24 A                  
 -0.613  -0.591  -0.495  -0.458  -0.449
 25 A    26 A    27 A    28 A    29 A                                          
 -- Virtual --                   
  0.021   0.070   0.076   0.101   0.104   0.108   0.156   0.178
 30 A    31 A    32 A    33 A    34 A    35 A    36 A    37 A                  
  0.186   0.206   0.244   0.248   0.282   0.303   0.312   0.366
 38 A    39 A    40 A    41 A    42 A    43 A    44 A    45 A                  
  0.386   0.417   0.506   0.524   0.543   0.552   0.613   0.742
 46 A    47 A    48 A    49 A    50 A    51 A    52 A    53 A                  
  0.746   0.781   0.792   0.815   0.937   0.948   0.988   1.038
 54 A    55 A    56 A    57 A    58 A    59 A    60 A    61 A                  
  1.050   1.082   1.182   1.269   1.474   1.543   1.591   1.632
 62 A    63 A    64 A    65 A    66 A    67 A    68 A    69 A                  
  1.883   1.999   2.015   2.131   2.240   2.248   2.292   2.435
 70 A    71 A    72 A    73 A    74 A    75 A    76 A    77 A                  
  2.489   2.680   2.741   3.014   3.022   3.328   3.976   4.044
 78 A    79 A    80 A    81 A    82 A    83 A    84 A    85 A                  
  4.168   4.173   4.211   4.284   4.375   4.377   4.467   4.502
 86 A    87 A    88 A    89 A    90 A    91 A    92 A    93 A                  
  4.527   4.546   4.620   4.883   4.977   5.503   6.892   6.935
 94 A    95 A    96 A    97 A    98 A    99 A   100 A   101 A                  
  7.108   7.212   8.161   8.184   8.258  36.509  37.086  49.437
102 A   103 A   104 A   105 A   106 A   107 A   108 A   109 A                  
 68.720 293.835 293.854 293.9641028.378
110 A   111 A   112 A   113 A   114 A                                          

 Beta MOs, Restricted
 -- Occupied --                  
-490.09  -65.22  -58.58  -58.58  -58.58  -26.36  -15.78  -15.73
  1 A     2 A     3 A     4 A     5 A     6 A     7 A     8 A                  
 -9.902  -7.518  -7.506  -7.505  -3.258  -3.253  -3.252  -3.238
  9 A    10 A    11 A    12 A    13 A    14 A    15 A    16 A                  
 -3.238  -1.670  -1.428  -1.083  -0.899  -0.754  -0.741  -0.738
 17 A    18 A    19 A    20 A    21 A    22 A    23 A    24 A                  
 -0.613  -0.591  -0.495  -0.458  -0.449
 25 A    26 A    27 A    28 A    29 A                                          
 -- Virtual --                   
  0.021   0.070   0.076   0.101   0.104   0.108   0.156   0.178
 30 A    31 A    32 A    33 A    34 A    35 A    36 A    37 A                  
  0.186   0.206   0.244   0.248   0.282   0.303   0.312   0.366
 38 A    39 A    40 A    41 A    42 A    43 A    44 A    45 A                  
  0.386   0.417   0.506   0.524   0.543   0.552   0.613   0.742
 46 A    47 A    48 A    49 A    50 A    51 A    52 A    53 A                  
  0.746   0.781   0.792   0.815   0.937   0.948   0.988   1.038
 54 A    55 A    56 A    57 A    58 A    59 A    60 A    61 A                  
  1.050   1.082   1.182   1.269   1.474   1.543   1.591   1.632
 62 A    63 A    64 A    65 A    66 A    67 A    68 A    69 A                  
  1.883   1.999   2.015   2.131   2.240   2.248   2.292   2.435
 70 A    71 A    72 A    73 A    74 A    75 A    76 A    77 A                  
  2.489   2.680   2.741   3.014   3.022   3.328   3.976   4.044
 78 A    79 A    80 A    81 A    82 A    83 A    84 A    85 A                  
  4.168   4.173   4.211   4.284   4.375   4.377   4.467   4.502
 86 A    87 A    88 A    89 A    90 A    91 A    92 A    93 A                  
  4.527   4.546   4.620   4.883   4.977   5.503   6.892   6.935
 94 A    95 A    96 A    97 A    98 A    99 A   100 A   101 A                  
  7.108   7.212   8.161   8.184   8.258  36.509  37.086  49.437
102 A   103 A   104 A   105 A   106 A   107 A   108 A   109 A                  
 68.720 293.835 293.854 293.9641028.378
110 A   111 A   112 A   113 A   114 A                                          

 Occupation and symmetry of molecular orbitals

 Point group: C1 (1 irreducible representation).

                           A     All 
 -------------------------------------
 All molecular orbitals:
  - Alpha                  114   114 
  - Beta                   114   114 
 -------------------------------------
 Alpha orbitals:
  - Frozen occupied        12    12  
  - Active occupied        17    17  
  - Active virtual         85    85  
  - Frozen virtual         0     0   
 -------------------------------------
 Beta orbitals:
  - Frozen occupied        12    12  
  - Active occupied        17    17  
  - Active virtual         85    85  
  - Frozen virtual         0     0   
 -------------------------------------

 Import integrals:   CPU 0.00 s  wall 0.00 s

 Import integrals:   CPU 27.99 s  wall 23.20 s

 MP2 amplitudes:   CPU 0.18 s  wall 0.39 s

Running a double precision version
           CCSD T amplitudes will be solved using DIIS.

           Start     Size      MaxIter   EConv     TConv     
           3         7         100       1.00e-07  1.00e-05  
 ------------------------------------------------------------------------------
           Energy (a.u.)   Ediff      Tdiff       Comment
 ------------------------------------------------------------------------------
         -2781.44964674                           
     1   -2781.41368788   3.60e-02   7.73e-01     
     2   -2781.44589473   3.22e-02   1.06e-01     
     3   -2781.44211731   3.78e-03   4.97e-02     
     4   -2781.44560340   3.49e-03   2.21e-02     Switched to DIIS steps.
     5   -2781.44686111   1.26e-03   1.29e-02     
     6   -2781.44700434   1.43e-04   3.56e-03     
     7   -2781.44702811   2.38e-05   1.72e-03     
     8   -2781.44704329   1.52e-05   6.78e-04     
     9   -2781.44705044   7.15e-06   3.68e-04     
    10   -2781.44704987   5.71e-07   9.41e-05     
    11   -2781.44705051   6.46e-07   3.96e-05     
    12   -2781.44705034   1.76e-07   2.64e-05     
    13   -2781.44705031   2.35e-08   8.43e-06     
 ------------------------------------------------------------------------------
         -2781.44705031                           CCSD T converged.

End of double precision
 SCF energy                 = -2780.60423469
 MP2 energy                 = -2781.44964674
 CCSD correlation energy     =    -0.84281562
 CCSD total energy           = -2781.44705031

 CCSD  T1^2 = 0.0193  T2^2 = 0.2551  Leading amplitudes:

 Amplitude    Orbitals with energies
 -0.0295       27 (A) A                  ->    30 (A) A                   
              -0.4946                          0.0210                     
 -0.0295       27 (A) B                  ->    30 (A) B                   
              -0.4946                          0.0210                     
 -0.0288       25 (A) A                  ->    30 (A) A                   
              -0.6135                          0.0210                     
 -0.0288       25 (A) B                  ->    30 (A) B                   
              -0.6135                          0.0210                     

 Amplitude    Orbitals with energies
 -0.0829       26 (A) A      26 (A) B    ->    31 (A) A      31 (A) B     
              -0.5906       -0.5906            0.0704        0.0704       
  0.0829       26 (A) A      26 (A) B    ->    31 (A) B      31 (A) A     
              -0.5906       -0.5906            0.0704        0.0704       
  0.0829       26 (A) B      26 (A) A    ->    31 (A) A      31 (A) B     
              -0.5906       -0.5906            0.0704        0.0704       
 -0.0829       26 (A) B      26 (A) A    ->    31 (A) B      31 (A) A     
              -0.5906       -0.5906            0.0704        0.0704       

 Computing CCSD intemediates for later calculations in double precision
 Finished.

Running a double precision version
           CCSD Lambda amplitudes will be solved using DIIS.
           Start     Size      MaxIter   EConv     LConv     
           3         7         100       1.00e-07  1.00e-05  
 ------------------------------------------------------------------------------
            Enorm      Ldiff       Comment
 ------------------------------------------------------------------------------
     1     5.87e-02   4.00e-02     
     2     1.85e-02   6.33e-03     
     3     8.46e-03   1.34e-03     
     4     4.42e-03   1.33e-03     Switched to DIIS steps.
     5     1.60e-03   8.89e-04     
     6     8.21e-04   3.03e-04     
     7     2.68e-04   1.06e-04     
     8     1.20e-04   8.98e-06     
     9     4.41e-05   2.33e-06     
    10     2.22e-05   4.25e-07     
    11     1.12e-05   1.19e-08     
    12     4.74e-06   7.34e-07     
    13     2.04e-06   2.32e-07     
    14     9.39e-07   2.54e-08     
    15     4.29e-07   1.34e-08     
    16     2.45e-07   4.29e-08     
    17     1.16e-07   2.43e-08     
    18     5.36e-08   8.47e-09     
 ------------------------------------------------------------------------------
                                   CCSD Lambda converged.

 Computing density matrices in double precision...
           Orbital response amplitudes will be solved using DIIS.
           Start     Size      MaxIter   EConv     LConv     
           3         7         100       1.00e-06  1.00e-06  
 ------------------------------------------------------------------------------
            Enorm      Ldiff       Comment
 ------------------------------------------------------------------------------
     1     1.21e-01   4.14e-03     
     2     1.38e-01   1.09e-02     
     3     1.96e-01   4.04e-02     
     4     1.48e-02   9.23e-02     Switched to DIIS steps.
     5     6.06e-03   8.45e-05     
     6     1.42e-03   1.11e-03     
     7     4.70e-04   1.22e-04     
     8     1.17e-04   7.37e-05     
     9     7.49e-05   3.02e-05     
    10     1.37e-05   1.25e-05     
    11     6.87e-06   1.65e-06     
    12     3.55e-06   7.52e-07     
    13     3.77e-07   1.89e-07     
 ------------------------------------------------------------------------------
                                   Orbital response converged.

 Computing density matrices... Done.
 CCSD calculation:   CPU 1413.76 s  wall 790.82 s

Current path: /canmo/ccsd/grad/
/g1_bb_aa
/g1_bb_bb
/g1_o1o1
/g1_o1o2
/g1_o1v1
/g1_o2v1
/g1_v1v1
/g1p_bb_aa
/g1p_bb_bb
/g1s_bb_aa
/g1s_bb_bb
/g2_o1o1o1o1
/g2_o1o1o1v1
/g2_o1o1v1v1
/g2_o1v1o1v1
/g2_o1v1v1v1
/g2_v1v1v1v1
/w_bb_aa
/w_bb_bb
 Transferring MO TPDM to AO TPDM
 Transferring g2_o1o1o1o1
 Transferring g2_o1o1o1v1
 Transferring g2_o1o1v1v1
 Transferring g2_o1v1o1v1
 Transferring g2_o1v1v1v1
 Transferring g2_v1v1v1v1
 Adding separable TPDM
 Computing TPDM gradient
 --------------------------------------------------------
 2e gradient
  Atom          X               Y               Z
 --------------------------------------------------------
    1        -34.698269        9.939081       -0.000000  
    2          0.330884      -19.914170        0.000000  
    3         22.008869       -3.241793       -0.000000  
    4         12.358517       13.216881        0.000000  
 --------------------------------------------------------
 --------------------------------------------------------
 Final gradient
  Atom          X               Y               Z
 --------------------------------------------------------
    1        -34.698269        9.939081       -0.000000  
    2          0.330884      -19.914170        0.000000  
    3         22.008869       -3.241793       -0.000000  
    4         12.358517       13.216881        0.000000  
 --------------------------------------------------------
 Analytic gradient from two-electron contribution:   CPU 567.27 s  wall 269.81 s

 Total ccman2 time:   CPU 2013.79 s  wall 1095.53 s


 --------------------------------------------------------------

                    Orbital Energies (a.u.)
 --------------------------------------------------------------

 Alpha MOs
 -- Occupied --
******* -65.223 -58.584 -58.581 -58.581 -26.356 -15.784 -15.735
 -9.902  -7.518  -7.506  -7.505  -3.258  -3.253  -3.252  -3.238
 -3.238  -1.670  -1.428  -1.083  -0.899  -0.754  -0.741  -0.738
 -0.613  -0.591  -0.495  -0.458  -0.449
 -- Virtual --
  0.021   0.070   0.076   0.101   0.104   0.108   0.156   0.178
  0.186   0.206   0.244   0.248   0.282   0.303   0.312   0.366
  0.386   0.417   0.506   0.524   0.543   0.552   0.613   0.742
  0.746   0.781   0.792   0.815   0.937   0.948   0.988   1.038
  1.050   1.082   1.182   1.269   1.474   1.543   1.591   1.632
  1.883   1.999   2.015   2.131   2.240   2.248   2.292   2.435
  2.489   2.680   2.741   3.014   3.022   3.328   3.976   4.044
  4.168   4.173   4.211   4.284   4.375   4.377   4.467   4.502
  4.527   4.546   4.620   4.883   4.977   5.503   6.892   6.935
  7.108   7.212   8.161   8.184   8.258  36.509  37.086  49.437
 68.720 293.835 293.854 293.9641028.378
 --------------------------------------------------------------

          Ground-State Mulliken Net Atomic Charges

     Atom                 Charge (a.u.)
  ----------------------------------------
      1 Br                    0.030264
      2 N                     0.062327
      3 N                    -0.025957
      4 F                    -0.066634
  ----------------------------------------
  Sum of atomic charges =    -0.000000

 -----------------------------------------------------------------
                    Cartesian Multipole Moments
 -----------------------------------------------------------------
    Charge (ESU x 10^10)
                 0.0000
    Dipole Moment (Debye)
         X       1.1078      Y      -0.1263      Z       0.0000
       Tot       1.1149
    Quadrupole Moments (Debye-Ang)
        XX     -34.9368     XY      -1.5303     YY     -36.2530
        XZ      -0.0000     YZ      -0.0000     ZZ     -33.7532
    Octopole Moments (Debye-Ang^2)
       XXX      25.1777    XXY      -4.6278    XYY       7.8624
       YYY     -10.8095    XXZ       0.0000    XYZ       0.0000
       YYZ       0.0000    XZZ       3.5831    YZZ      -2.1579
       ZZZ       0.0000
    Hexadecapole Moments (Debye-Ang^3)
      XXXX    -343.9963   XXXY       2.5979   XXYY     -76.3011
      XYYY       7.9560   YYYY    -107.7718   XXXZ      -0.0000
      XXYZ      -0.0000   XYYZ      -0.0000   YYYZ      -0.0000
      XXZZ     -61.2715   XYZZ       1.9079   YYZZ     -23.0446
      XZZZ      -0.0000   YZZZ      -0.0000   ZZZZ     -34.4900
 -----------------------------------------------------------------
 DrvMan completing analytic gradient of the correlated energy
 Correlated dipole moment
            1
    1   0.4358258
    2  -0.0496884
    3   0.0000000
 Energy read as -2781.447050314
 Full Analytical Gradient: (in a.u., or Hartree/Bohr)
             1             2             3             4
    1    0.00006067   -0.00012032    0.00006152   -0.00000186
    2   -0.00008522    0.00012138   -0.00000744   -0.00002872
    3   -0.00000000    0.00000000   -0.00000000    0.00000000
 Gradient time:  CPU 0.30 s  wall 2.40 s
 ----------------------------------------------------------------
             Standard Nuclear Orientation (Angstroms)
    I     Atom           X                Y                Z
 ----------------------------------------------------------------
    1      Br      0.9341175968    -0.0884288233     0.0010000000
    2      N      -0.6366021411     1.0267737839     0.0000000000
    3      N      -1.7401448108     0.5374744551     0.0000000000
    4      F      -1.7840985805    -0.8727476510    -0.0000000000
 ----------------------------------------------------------------
 Nuclear Repulsion Energy =   233.5582105020 hartrees
 There are       29 alpha and       29 beta electrons

                       Distance Matrix (Angstroms)
             Br(  1)   N (  2)   N (  3)
   N (  2)  1.926354
   N (  3)  2.746532  1.207154
   F (  4)  2.829109  2.219218  1.410907

 Requested basis set is 6-311++G(d,p)
 There are 37 shells and 114 basis functions
 A cutoff of  1.0D-14 yielded    654 shell pairs
 There are      6454 function pairs (      7167 Cartesian)
 Smallest overlap matrix eigenvalue = 1.87E-04
 Guess MOs from SCF MO coefficient file

 -----------------------------------------------------------------------
  General SCF calculation program by
  Eric Jon Sundstrom, Paul Horn, Yuezhi Mao, Dmitri Zuev, Alec White,
  David Stuck, Shaama M.S., Shane Yost, Joonho Lee, David Small,
  Daniel Levine, Susi Lehtola, Hugh Burton, Evgeny Epifanovsky
 -----------------------------------------------------------------------
 Hartree-Fock
 using 4 threads for integral computing
 -------------------------------------------------------
 OpenMP Integral computing Module                
 Release: version 2.0, May 2017, Q-Chem Inc. Pleasanton 
 -------------------------------------------------------
 A restricted SCF calculation will be
 performed using DIIS
 SCF converges when DIIS error is below 1.0e-08
 ---------------------------------------
  Cycle       Energy         DIIS error
 ---------------------------------------
    1   -2780.6042526945      8.85e-06  
    2   -2780.6042529050      2.97e-06  
    3   -2780.6042529407      2.02e-06  
    4   -2780.6042529515      7.05e-07  
    5   -2780.6042529552      2.20e-07  
    6   -2780.6042529556      7.83e-08  
    7   -2780.6042529556      3.15e-08  
    8   -2780.6042529556      1.45e-08  
    9   -2780.6042529556      4.99e-09  Convergence criterion met
 ---------------------------------------
 SCF time:   CPU 6.10s  wall 6.00s 
 SCF   energy in the final basis set =    -2780.6042529556
 Total energy in the final basis set =    -2780.6042529556


 ------------------------------------------------------------------------------

   CCMAN2: suite of methods based on coupled cluster
           and equation of motion theories.

   Components:
   * libvmm-1.3-trunk
     by Evgeny Epifanovsky, Ilya Kaliman.
   * libtensor-2.5-trunk
     by Evgeny Epifanovsky, Michael Wormit, Dmitry Zuev, Sam Manzer, 
        Ilya Kaliman.
   * libcc-2.5-trunk
     by Evgeny Epifanovsky, Arik Landau, Tomasz Kus, Kirill Khistyaev, 
        Dmitry Zuev, Prashant Manohar, Xintian Feng, Anna Krylov, 
        Matthew Goldey, Alec White, Thomas Jagau, Kaushik Nanda, 
        Anastasia Gunina, Alexander Kunitsa, Joonho Lee.

   CCMAN original authors:
   Anna I. Krylov, C. David Sherrill, Steven R. Gwaltney,
   Edward F. C. Byrd (2000)
   Sergey V. Levchenko, Lyudmila V. Slipchenko, Tao Wang,
   Ana-Maria C. Cristian (2003)
   Piotr A. Pieniazek, C. Melania Oana, Evgeny Epifanovsky (2007)
   Prashant Manohar (2009)

 ------------------------------------------------------------------------------


 Allocating and initializing 3808MB of RAM...
 Calculation will run on 4 cores.


 Alpha MOs, Restricted
 -- Occupied --                  
-490.09  -65.22  -58.58  -58.58  -58.58  -26.36  -15.78  -15.73
  1 A     2 A     3 A     4 A     5 A     6 A     7 A     8 A                  
 -9.902  -7.518  -7.506  -7.505  -3.258  -3.253  -3.252  -3.238
  9 A    10 A    11 A    12 A    13 A    14 A    15 A    16 A                  
 -3.238  -1.670  -1.428  -1.083  -0.899  -0.754  -0.741  -0.738
 17 A    18 A    19 A    20 A    21 A    22 A    23 A    24 A                  
 -0.613  -0.591  -0.495  -0.458  -0.449
 25 A    26 A    27 A    28 A    29 A                                          
 -- Virtual --                   
  0.021   0.070   0.076   0.101   0.104   0.108   0.156   0.178
 30 A    31 A    32 A    33 A    34 A    35 A    36 A    37 A                  
  0.186   0.206   0.244   0.248   0.282   0.303   0.312   0.366
 38 A    39 A    40 A    41 A    42 A    43 A    44 A    45 A                  
  0.386   0.417   0.506   0.524   0.543   0.552   0.613   0.742
 46 A    47 A    48 A    49 A    50 A    51 A    52 A    53 A                  
  0.746   0.781   0.792   0.815   0.937   0.948   0.988   1.038
 54 A    55 A    56 A    57 A    58 A    59 A    60 A    61 A                  
  1.050   1.083   1.182   1.269   1.474   1.543   1.591   1.632
 62 A    63 A    64 A    65 A    66 A    67 A    68 A    69 A                  
  1.883   1.999   2.015   2.131   2.240   2.248   2.292   2.436
 70 A    71 A    72 A    73 A    74 A    75 A    76 A    77 A                  
  2.489   2.680   2.741   3.014   3.022   3.328   3.977   4.044
 78 A    79 A    80 A    81 A    82 A    83 A    84 A    85 A                  
  4.169   4.173   4.211   4.284   4.375   4.377   4.467   4.502
 86 A    87 A    88 A    89 A    90 A    91 A    92 A    93 A                  
  4.527   4.546   4.620   4.883   4.977   5.503   6.892   6.935
 94 A    95 A    96 A    97 A    98 A    99 A   100 A   101 A                  
  7.108   7.212   8.161   8.184   8.258  36.509  37.086  49.437
102 A   103 A   104 A   105 A   106 A   107 A   108 A   109 A                  
 68.720 293.835 293.854 293.9641028.378
110 A   111 A   112 A   113 A   114 A                                          

 Beta MOs, Restricted
 -- Occupied --                  
-490.09  -65.22  -58.58  -58.58  -58.58  -26.36  -15.78  -15.73
  1 A     2 A     3 A     4 A     5 A     6 A     7 A     8 A                  
 -9.902  -7.518  -7.506  -7.505  -3.258  -3.253  -3.252  -3.238
  9 A    10 A    11 A    12 A    13 A    14 A    15 A    16 A                  
 -3.238  -1.670  -1.428  -1.083  -0.899  -0.754  -0.741  -0.738
 17 A    18 A    19 A    20 A    21 A    22 A    23 A    24 A                  
 -0.613  -0.591  -0.495  -0.458  -0.449
 25 A    26 A    27 A    28 A    29 A                                          
 -- Virtual --                   
  0.021   0.070   0.076   0.101   0.104   0.108   0.156   0.178
 30 A    31 A    32 A    33 A    34 A    35 A    36 A    37 A                  
  0.186   0.206   0.244   0.248   0.282   0.303   0.312   0.366
 38 A    39 A    40 A    41 A    42 A    43 A    44 A    45 A                  
  0.386   0.417   0.506   0.524   0.543   0.552   0.613   0.742
 46 A    47 A    48 A    49 A    50 A    51 A    52 A    53 A                  
  0.746   0.781   0.792   0.815   0.937   0.948   0.988   1.038
 54 A    55 A    56 A    57 A    58 A    59 A    60 A    61 A                  
  1.050   1.083   1.182   1.269   1.474   1.543   1.591   1.632
 62 A    63 A    64 A    65 A    66 A    67 A    68 A    69 A                  
  1.883   1.999   2.015   2.131   2.240   2.248   2.292   2.436
 70 A    71 A    72 A    73 A    74 A    75 A    76 A    77 A                  
  2.489   2.680   2.741   3.014   3.022   3.328   3.977   4.044
 78 A    79 A    80 A    81 A    82 A    83 A    84 A    85 A                  
  4.169   4.173   4.211   4.284   4.375   4.377   4.467   4.502
 86 A    87 A    88 A    89 A    90 A    91 A    92 A    93 A                  
  4.527   4.546   4.620   4.883   4.977   5.503   6.892   6.935
 94 A    95 A    96 A    97 A    98 A    99 A   100 A   101 A                  
  7.108   7.212   8.161   8.184   8.258  36.509  37.086  49.437
102 A   103 A   104 A   105 A   106 A   107 A   108 A   109 A                  
 68.720 293.835 293.854 293.9641028.378
110 A   111 A   112 A   113 A   114 A                                          

 Occupation and symmetry of molecular orbitals

 Point group: C1 (1 irreducible representation).

                           A     All 
 -------------------------------------
 All molecular orbitals:
  - Alpha                  114   114 
  - Beta                   114   114 
 -------------------------------------
 Alpha orbitals:
  - Frozen occupied        12    12  
  - Active occupied        17    17  
  - Active virtual         85    85  
  - Frozen virtual         0     0   
 -------------------------------------
 Beta orbitals:
  - Frozen occupied        12    12  
  - Active occupied        17    17  
  - Active virtual         85    85  
  - Frozen virtual         0     0   
 -------------------------------------

 Import integrals:   CPU 0.00 s  wall 0.01 s

 Import integrals:   CPU 28.50 s  wall 23.20 s

 MP2 amplitudes:   CPU 0.19 s  wall 0.35 s

Running a double precision version
           CCSD T amplitudes will be solved using DIIS.

           Start     Size      MaxIter   EConv     TConv     
           3         7         100       1.00e-07  1.00e-05  
 ------------------------------------------------------------------------------
           Energy (a.u.)   Ediff      Tdiff       Comment
 ------------------------------------------------------------------------------
         -2781.44964663                           
     1   -2781.41369237   3.60e-02   7.73e-01     
     2   -2781.44589488   3.22e-02   1.06e-01     
     3   -2781.44211840   3.78e-03   4.97e-02     
     4   -2781.44560376   3.49e-03   2.21e-02     Switched to DIIS steps.
     5   -2781.44686122   1.26e-03   1.29e-02     
     6   -2781.44700441   1.43e-04   3.56e-03     
     7   -2781.44702818   2.38e-05   1.72e-03     
     8   -2781.44704336   1.52e-05   6.78e-04     
     9   -2781.44705049   7.14e-06   3.68e-04     
    10   -2781.44704992   5.69e-07   9.40e-05     
    11   -2781.44705057   6.44e-07   3.95e-05     
    12   -2781.44705039   1.75e-07   2.64e-05     
    13   -2781.44705037   2.36e-08   8.42e-06     
 ------------------------------------------------------------------------------
         -2781.44705037                           CCSD T converged.

End of double precision
 SCF energy                 = -2780.60425296
 MP2 energy                 = -2781.44964663
 CCSD correlation energy     =    -0.84279741
 CCSD total energy           = -2781.44705037

 CCSD  T1^2 = 0.0193  T2^2 = 0.2551  Leading amplitudes:

 Amplitude    Orbitals with energies
 -0.0295       27 (A) A                  ->    30 (A) A                   
              -0.4946                          0.0211                     
 -0.0295       27 (A) B                  ->    30 (A) B                   
              -0.4946                          0.0211                     
 -0.0288       25 (A) A                  ->    30 (A) A                   
              -0.6135                          0.0211                     
 -0.0288       25 (A) B                  ->    30 (A) B                   
              -0.6135                          0.0211                     

 Amplitude    Orbitals with energies
 -0.0828       26 (A) A      26 (A) B    ->    31 (A) A      31 (A) B     
              -0.5906       -0.5906            0.0704        0.0704       
  0.0828       26 (A) A      26 (A) B    ->    31 (A) B      31 (A) A     
              -0.5906       -0.5906            0.0704        0.0704       
  0.0828       26 (A) B      26 (A) A    ->    31 (A) A      31 (A) B     
              -0.5906       -0.5906            0.0704        0.0704       
 -0.0828       26 (A) B      26 (A) A    ->    31 (A) B      31 (A) A     
              -0.5906       -0.5906            0.0704        0.0704       

 Computing CCSD intemediates for later calculations in double precision
 Finished.

Running a double precision version
           CCSD Lambda amplitudes will be solved using DIIS.
           Start     Size      MaxIter   EConv     LConv     
           3         7         100       1.00e-07  1.00e-05  
 ------------------------------------------------------------------------------
            Enorm      Ldiff       Comment
 ------------------------------------------------------------------------------
     1     5.87e-02   4.00e-02     
     2     1.85e-02   6.33e-03     
     3     8.46e-03   1.33e-03     
     4     4.42e-03   1.33e-03     Switched to DIIS steps.
     5     1.60e-03   8.88e-04     
     6     8.20e-04   3.03e-04     
     7     2.68e-04   1.05e-04     
     8     1.20e-04   8.97e-06     
     9     4.40e-05   2.33e-06     
    10     2.22e-05   4.26e-07     
    11     1.12e-05   1.23e-08     
    12     4.73e-06   7.32e-07     
    13     2.04e-06   2.31e-07     
    14     9.35e-07   2.56e-08     
    15     4.27e-07   1.33e-08     
    16     2.44e-07   4.27e-08     
    17     1.15e-07   2.42e-08     
    18     5.33e-08   8.44e-09     
 ------------------------------------------------------------------------------
                                   CCSD Lambda converged.

 Computing density matrices in double precision...
           Orbital response amplitudes will be solved using DIIS.
           Start     Size      MaxIter   EConv     LConv     
           3         7         100       1.00e-06  1.00e-06  
 ------------------------------------------------------------------------------
            Enorm      Ldiff       Comment
 ------------------------------------------------------------------------------
     1     1.21e-01   4.12e-03     
     2     1.38e-01   1.08e-02     
     3     1.95e-01   4.03e-02     
     4     1.47e-02   9.21e-02     Switched to DIIS steps.
     5     6.05e-03   8.93e-05     
     6     1.42e-03   1.11e-03     
     7     4.70e-04   1.22e-04     
     8     1.18e-04   7.40e-05     
     9     7.50e-05   3.03e-05     
    10     1.37e-05   1.25e-05     
    11     6.85e-06   1.63e-06     
    12     3.54e-06   7.49e-07     
    13     3.77e-07   1.90e-07     
 ------------------------------------------------------------------------------
                                   Orbital response converged.

 Computing density matrices... Done.
 CCSD calculation:   CPU 1416.30 s  wall 768.02 s

Current path: /canmo/ccsd/grad/
/g1_bb_aa
/g1_bb_bb
/g1_o1o1
/g1_o1o2
/g1_o1v1
/g1_o2v1
/g1_v1v1
/g1p_bb_aa
/g1p_bb_bb
/g1s_bb_aa
/g1s_bb_bb
/g2_o1o1o1o1
/g2_o1o1o1v1
/g2_o1o1v1v1
/g2_o1v1o1v1
/g2_o1v1v1v1
/g2_v1v1v1v1
/w_bb_aa
/w_bb_bb
 Transferring MO TPDM to AO TPDM
 Transferring g2_o1o1o1o1
 Transferring g2_o1o1o1v1
 Transferring g2_o1o1v1v1
 Transferring g2_o1v1o1v1
 Transferring g2_o1v1v1v1
 Transferring g2_v1v1v1v1
 Adding separable TPDM
 Computing TPDM gradient
 --------------------------------------------------------
 2e gradient
  Atom          X               Y               Z
 --------------------------------------------------------
    1        -34.710240        9.931142       -0.017303  
    2          0.342962      -19.910707        0.009227  
    3         22.010826       -3.239457        0.004150  
    4         12.356451       13.219023        0.003926  
 --------------------------------------------------------
 --------------------------------------------------------
 Final gradient
  Atom          X               Y               Z
 --------------------------------------------------------
    1        -34.710240        9.931142       -0.017303  
    2          0.342962      -19.910707        0.009227  
    3         22.010826       -3.239457        0.004150  
    4         12.356451       13.219023        0.003926  
 --------------------------------------------------------
 Analytic gradient from two-electron contribution:   CPU 566.08 s  wall 271.92 s

 Total ccman2 time:   CPU 2014.90 s  wall 1076.55 s


 --------------------------------------------------------------

                    Orbital Energies (a.u.)
 --------------------------------------------------------------

 Alpha MOs
 -- Occupied --
******* -65.223 -58.584 -58.581 -58.581 -26.356 -15.784 -15.735
 -9.902  -7.518  -7.506  -7.505  -3.258  -3.253  -3.252  -3.238
 -3.238  -1.670  -1.428  -1.083  -0.899  -0.754  -0.741  -0.738
 -0.613  -0.591  -0.495  -0.458  -0.449
 -- Virtual --
  0.021   0.070   0.076   0.101   0.104   0.108   0.156   0.178
  0.186   0.206   0.244   0.248   0.282   0.303   0.312   0.366
  0.386   0.417   0.506   0.524   0.543   0.552   0.613   0.742
  0.746   0.781   0.792   0.815   0.937   0.948   0.988   1.038
  1.050   1.083   1.182   1.269   1.474   1.543   1.591   1.632
  1.883   1.999   2.015   2.131   2.240   2.248   2.292   2.436
  2.489   2.680   2.741   3.014   3.022   3.328   3.977   4.044
  4.169   4.173   4.211   4.284   4.375   4.377   4.467   4.502
  4.527   4.546   4.620   4.883   4.977   5.503   6.892   6.935
  7.108   7.212   8.161   8.184   8.258  36.509  37.086  49.437
 68.720 293.835 293.854 293.9641028.378
 --------------------------------------------------------------

          Ground-State Mulliken Net Atomic Charges

     Atom                 Charge (a.u.)
  ----------------------------------------
      1 Br                    0.030422
      2 N                     0.062224
      3 N                    -0.025917
      4 F                    -0.066730
  ----------------------------------------
  Sum of atomic charges =    -0.000000

 -----------------------------------------------------------------
                    Cartesian Multipole Moments
 -----------------------------------------------------------------
    Charge (ESU x 10^10)
                 0.0000
    Dipole Moment (Debye)
         X       1.1101      Y      -0.1261      Z       0.0006
       Tot       1.1172
    Quadrupole Moments (Debye-Ang)
        XX     -34.9372     XY      -1.5287     YY     -36.2553
        XZ       0.0010     YZ      -0.0005     ZZ     -33.7521
    Octopole Moments (Debye-Ang^2)
       XXX      25.1888    XXY      -4.6438    XYY       7.8625
       YYY     -10.8640    XXZ      -0.0129    XYZ      -0.0027
       YYZ      -0.0175    XZZ       3.5845    YZZ      -2.1763
       ZZZ      -0.0557
    Hexadecapole Moments (Debye-Ang^3)
      XXXX    -343.9933   XXXY       2.5531   XXYY     -76.3075
      XYYY       7.9101   YYYY    -107.7599   XXXZ      -0.0434
      XXYZ      -0.0019   XYYZ      -0.0160   YYYZ       0.0047
      XXZZ     -61.2706   XYZZ       1.8908   YYZZ     -23.0412
      XZZZ      -0.0517   YZZZ       0.0047   ZZZZ     -34.4871
 -----------------------------------------------------------------
 DrvMan completing analytic gradient of the correlated energy
 Correlated dipole moment
            1
    1   0.4367291
    2  -0.0496300
    3   0.0002285
 Energy read as -2781.447050370
 Full Analytical Gradient: (in a.u., or Hartree/Bohr)
             1             2             3             4
    1   -0.00002184   -0.00004404    0.00008775   -0.00002187
    2    0.00000783    0.00000325   -0.00000930   -0.00000178
    3    0.00001441   -0.00003570    0.00004008   -0.00001879
 Gradient time:  CPU 0.29 s  wall 2.07 s
 ----------------------------------------------------------------
             Standard Nuclear Orientation (Angstroms)
    I     Atom           X                Y                Z
 ----------------------------------------------------------------
    1      Br      0.9341175968    -0.0884288233    -0.0000000000
    2      N      -0.6356021411     1.0267737839     0.0000000000
    3      N      -1.7401448108     0.5374744551     0.0000000000
    4      F      -1.7840985805    -0.8727476510    -0.0000000000
 ----------------------------------------------------------------
 Nuclear Repulsion Energy =   233.5669670763 hartrees
 There are       29 alpha and       29 beta electrons

                       Distance Matrix (Angstroms)
             Br(  1)   N (  2)   N (  3)
   N (  2)  1.925538
   N (  3)  2.746531  1.208068
   F (  4)  2.829109  2.219736  1.410907

 Requested basis set is 6-311++G(d,p)
 There are 37 shells and 114 basis functions
 A cutoff of  1.0D-14 yielded    654 shell pairs
 There are      6454 function pairs (      7167 Cartesian)
 Smallest overlap matrix eigenvalue = 1.88E-04
 Guess MOs from SCF MO coefficient file

 -----------------------------------------------------------------------
  General SCF calculation program by
  Eric Jon Sundstrom, Paul Horn, Yuezhi Mao, Dmitri Zuev, Alec White,
  David Stuck, Shaama M.S., Shane Yost, Joonho Lee, David Small,
  Daniel Levine, Susi Lehtola, Hugh Burton, Evgeny Epifanovsky
 -----------------------------------------------------------------------
 Hartree-Fock
 using 4 threads for integral computing
 -------------------------------------------------------
 OpenMP Integral computing Module                
 Release: version 2.0, May 2017, Q-Chem Inc. Pleasanton 
 -------------------------------------------------------
 A restricted SCF calculation will be
 performed using DIIS
 SCF converges when DIIS error is below 1.0e-08
 ---------------------------------------
  Cycle       Energy         DIIS error
 ---------------------------------------
    1   -2780.6041769630      2.55e-05  
    2   -2780.6041780257      6.75e-06  
    3   -2780.6041781367      3.82e-06  
    4   -2780.6041781643      1.16e-06  
    5   -2780.6041781691      4.43e-07  
    6   -2780.6041781704      1.90e-07  
    7   -2780.6041781706      8.63e-08  
    8   -2780.6041781707      3.72e-08  
    9   -2780.6041781707      1.39e-08  
   10   -2780.6041781707      5.86e-09  Convergence criterion met
 ---------------------------------------
 SCF time:   CPU 6.66s  wall 5.00s 
 SCF   energy in the final basis set =    -2780.6041781707
 Total energy in the final basis set =    -2780.6041781707


 ------------------------------------------------------------------------------

   CCMAN2: suite of methods based on coupled cluster
           and equation of motion theories.

   Components:
   * libvmm-1.3-trunk
     by Evgeny Epifanovsky, Ilya Kaliman.
   * libtensor-2.5-trunk
     by Evgeny Epifanovsky, Michael Wormit, Dmitry Zuev, Sam Manzer, 
        Ilya Kaliman.
   * libcc-2.5-trunk
     by Evgeny Epifanovsky, Arik Landau, Tomasz Kus, Kirill Khistyaev, 
        Dmitry Zuev, Prashant Manohar, Xintian Feng, Anna Krylov, 
        Matthew Goldey, Alec White, Thomas Jagau, Kaushik Nanda, 
        Anastasia Gunina, Alexander Kunitsa, Joonho Lee.

   CCMAN original authors:
   Anna I. Krylov, C. David Sherrill, Steven R. Gwaltney,
   Edward F. C. Byrd (2000)
   Sergey V. Levchenko, Lyudmila V. Slipchenko, Tao Wang,
   Ana-Maria C. Cristian (2003)
   Piotr A. Pieniazek, C. Melania Oana, Evgeny Epifanovsky (2007)
   Prashant Manohar (2009)

 ------------------------------------------------------------------------------


 Allocating and initializing 3808MB of RAM...
 Calculation will run on 4 cores.


 Alpha MOs, Restricted
 -- Occupied --                  
-490.09  -65.22  -58.58  -58.58  -58.58  -26.36  -15.78  -15.73
  1 A     2 A     3 A     4 A     5 A     6 A     7 A     8 A                  
 -9.902  -7.518  -7.506  -7.505  -3.258  -3.253  -3.252  -3.238
  9 A    10 A    11 A    12 A    13 A    14 A    15 A    16 A                  
 -3.238  -1.670  -1.427  -1.083  -0.899  -0.754  -0.741  -0.738
 17 A    18 A    19 A    20 A    21 A    22 A    23 A    24 A                  
 -0.613  -0.590  -0.495  -0.458  -0.449
 25 A    26 A    27 A    28 A    29 A                                          
 -- Virtual --                   
  0.021   0.070   0.076   0.101   0.104   0.108   0.156   0.178
 30 A    31 A    32 A    33 A    34 A    35 A    36 A    37 A                  
  0.186   0.206   0.244   0.248   0.282   0.303   0.312   0.366
 38 A    39 A    40 A    41 A    42 A    43 A    44 A    45 A                  
  0.386   0.417   0.506   0.524   0.543   0.552   0.613   0.742
 46 A    47 A    48 A    49 A    50 A    51 A    52 A    53 A                  
  0.746   0.781   0.792   0.815   0.937   0.948   0.988   1.038
 54 A    55 A    56 A    57 A    58 A    59 A    60 A    61 A                  
  1.050   1.083   1.182   1.269   1.474   1.543   1.591   1.632
 62 A    63 A    64 A    65 A    66 A    67 A    68 A    69 A                  
  1.883   1.999   2.015   2.131   2.240   2.248   2.292   2.435
 70 A    71 A    72 A    73 A    74 A    75 A    76 A    77 A                  
  2.489   2.679   2.740   3.013   3.021   3.327   3.976   4.044
 78 A    79 A    80 A    81 A    82 A    83 A    84 A    85 A                  
  4.168   4.173   4.211   4.283   4.374   4.375   4.466   4.502
 86 A    87 A    88 A    89 A    90 A    91 A    92 A    93 A                  
  4.527   4.546   4.619   4.883   4.978   5.503   6.892   6.935
 94 A    95 A    96 A    97 A    98 A    99 A   100 A   101 A                  
  7.108   7.212   8.161   8.184   8.258  36.509  37.082  49.437
102 A   103 A   104 A   105 A   106 A   107 A   108 A   109 A                  
 68.720 293.835 293.854 293.9641028.378
110 A   111 A   112 A   113 A   114 A                                          

 Beta MOs, Restricted
 -- Occupied --                  
-490.09  -65.22  -58.58  -58.58  -58.58  -26.36  -15.78  -15.73
  1 A     2 A     3 A     4 A     5 A     6 A     7 A     8 A                  
 -9.902  -7.518  -7.506  -7.505  -3.258  -3.253  -3.252  -3.238
  9 A    10 A    11 A    12 A    13 A    14 A    15 A    16 A                  
 -3.238  -1.670  -1.427  -1.083  -0.899  -0.754  -0.741  -0.738
 17 A    18 A    19 A    20 A    21 A    22 A    23 A    24 A                  
 -0.613  -0.590  -0.495  -0.458  -0.449
 25 A    26 A    27 A    28 A    29 A                                          
 -- Virtual --                   
  0.021   0.070   0.076   0.101   0.104   0.108   0.156   0.178
 30 A    31 A    32 A    33 A    34 A    35 A    36 A    37 A                  
  0.186   0.206   0.244   0.248   0.282   0.303   0.312   0.366
 38 A    39 A    40 A    41 A    42 A    43 A    44 A    45 A                  
  0.386   0.417   0.506   0.524   0.543   0.552   0.613   0.742
 46 A    47 A    48 A    49 A    50 A    51 A    52 A    53 A                  
  0.746   0.781   0.792   0.815   0.937   0.948   0.988   1.038
 54 A    55 A    56 A    57 A    58 A    59 A    60 A    61 A                  
  1.050   1.083   1.182   1.269   1.474   1.543   1.591   1.632
 62 A    63 A    64 A    65 A    66 A    67 A    68 A    69 A                  
  1.883   1.999   2.015   2.131   2.240   2.248   2.292   2.435
 70 A    71 A    72 A    73 A    74 A    75 A    76 A    77 A                  
  2.489   2.679   2.740   3.013   3.021   3.327   3.976   4.044
 78 A    79 A    80 A    81 A    82 A    83 A    84 A    85 A                  
  4.168   4.173   4.211   4.283   4.374   4.375   4.466   4.502
 86 A    87 A    88 A    89 A    90 A    91 A    92 A    93 A                  
  4.527   4.546   4.619   4.883   4.978   5.503   6.892   6.935
 94 A    95 A    96 A    97 A    98 A    99 A   100 A   101 A                  
  7.108   7.212   8.161   8.184   8.258  36.509  37.082  49.437
102 A   103 A   104 A   105 A   106 A   107 A   108 A   109 A                  
 68.720 293.835 293.854 293.9641028.378
110 A   111 A   112 A   113 A   114 A                                          

 Occupation and symmetry of molecular orbitals

 Point group: C1 (1 irreducible representation).

                           A     All 
 -------------------------------------
 All molecular orbitals:
  - Alpha                  114   114 
  - Beta                   114   114 
 -------------------------------------
 Alpha orbitals:
  - Frozen occupied        12    12  
  - Active occupied        17    17  
  - Active virtual         85    85  
  - Frozen virtual         0     0   
 -------------------------------------
 Beta orbitals:
  - Frozen occupied        12    12  
  - Active occupied        17    17  
  - Active virtual         85    85  
  - Frozen virtual         0     0   
 -------------------------------------

 Import integrals:   CPU 0.00 s  wall 0.00 s

 Import integrals:   CPU 28.54 s  wall 21.73 s

 MP2 amplitudes:   CPU 0.18 s  wall 0.33 s

Running a double precision version
           CCSD T amplitudes will be solved using DIIS.

           Start     Size      MaxIter   EConv     TConv     
           3         7         100       1.00e-07  1.00e-05  
 ------------------------------------------------------------------------------
           Energy (a.u.)   Ediff      Tdiff       Comment
 ------------------------------------------------------------------------------
         -2781.44966508                           
     1   -2781.41367256   3.60e-02   7.73e-01     
     2   -2781.44589735   3.22e-02   1.06e-01     
     3   -2781.44211385   3.78e-03   4.97e-02     
     4   -2781.44560230   3.49e-03   2.21e-02     Switched to DIIS steps.
     5   -2781.44686015   1.26e-03   1.29e-02     
     6   -2781.44700344   1.43e-04   3.56e-03     
     7   -2781.44702712   2.37e-05   1.72e-03     
     8   -2781.44704226   1.51e-05   6.77e-04     
     9   -2781.44704939   7.13e-06   3.68e-04     
    10   -2781.44704883   5.62e-07   9.40e-05     
    11   -2781.44704947   6.40e-07   3.94e-05     
    12   -2781.44704929   1.73e-07   2.63e-05     
    13   -2781.44704927   2.36e-08   8.39e-06     
 ------------------------------------------------------------------------------
         -2781.44704927                           CCSD T converged.

End of double precision
 SCF energy                 = -2780.60417817
 MP2 energy                 = -2781.44966508
 CCSD correlation energy     =    -0.84287110
 CCSD total energy           = -2781.44704927

 CCSD  T1^2 = 0.0192  T2^2 = 0.2552  Leading amplitudes:

 Amplitude    Orbitals with energies
  0.0295       27 (A) A                  ->    30 (A) A                   
              -0.4949                          0.0213                     
  0.0295       27 (A) B                  ->    30 (A) B                   
              -0.4949                          0.0213                     
 -0.0287       25 (A) A                  ->    30 (A) A                   
              -0.6133                          0.0213                     
 -0.0287       25 (A) B                  ->    30 (A) B                   
              -0.6133                          0.0213                     

 Amplitude    Orbitals with energies
 -0.0830       26 (A) A      26 (A) B    ->    31 (A) A      31 (A) B     
              -0.5904       -0.5904            0.0701        0.0701       
  0.0830       26 (A) A      26 (A) B    ->    31 (A) B      31 (A) A     
              -0.5904       -0.5904            0.0701        0.0701       
  0.0830       26 (A) B      26 (A) A    ->    31 (A) A      31 (A) B     
              -0.5904       -0.5904            0.0701        0.0701       
 -0.0830       26 (A) B      26 (A) A    ->    31 (A) B      31 (A) A     
              -0.5904       -0.5904            0.0701        0.0701       

 Computing CCSD intemediates for later calculations in double precision
 Finished.

Running a double precision version
           CCSD Lambda amplitudes will be solved using DIIS.
           Start     Size      MaxIter   EConv     LConv     
           3         7         100       1.00e-07  1.00e-05  
 ------------------------------------------------------------------------------
            Enorm      Ldiff       Comment
 ------------------------------------------------------------------------------
     1     5.88e-02   4.00e-02     
     2     1.85e-02   6.34e-03     
     3     8.47e-03   1.33e-03     
     4     4.42e-03   1.33e-03     Switched to DIIS steps.
     5     1.60e-03   8.88e-04     
     6     8.20e-04   3.03e-04     
     7     2.68e-04   1.05e-04     
     8     1.20e-04   8.88e-06     
     9     4.39e-05   2.37e-06     
    10     2.20e-05   4.48e-07     
    11     1.11e-05   2.09e-08     
    12     4.71e-06   7.23e-07     
    13     2.03e-06   2.30e-07     
    14     9.31e-07   2.62e-08     
    15     4.23e-07   1.29e-08     
    16     2.41e-07   4.22e-08     
    17     1.14e-07   2.39e-08     
    18     5.27e-08   8.32e-09     
 ------------------------------------------------------------------------------
                                   CCSD Lambda converged.

 Computing density matrices in double precision...
           Orbital response amplitudes will be solved using DIIS.
           Start     Size      MaxIter   EConv     LConv     
           3         7         100       1.00e-06  1.00e-06  
 ------------------------------------------------------------------------------
            Enorm      Ldiff       Comment
 ------------------------------------------------------------------------------
     1     1.21e-01   4.17e-03     
     2     1.38e-01   1.07e-02     
     3     1.95e-01   4.03e-02     
     4     1.47e-02   9.20e-02     Switched to DIIS steps.
     5     6.07e-03   1.10e-04     
     6     1.42e-03   1.11e-03     
     7     4.72e-04   1.19e-04     
     8     1.20e-04   7.54e-05     
     9     7.50e-05   3.08e-05     
    10     1.37e-05   1.24e-05     
    11     6.81e-06   1.58e-06     
    12     3.54e-06   7.46e-07     
    13     3.78e-07   1.95e-07     
 ------------------------------------------------------------------------------
                                   Orbital response converged.

 Computing density matrices... Done.
 CCSD calculation:   CPU 1404.39 s  wall 751.79 s

Current path: /canmo/ccsd/grad/
/g1_bb_aa
/g1_bb_bb
/g1_o1o1
/g1_o1o2
/g1_o1v1
/g1_o2v1
/g1_v1v1
/g1p_bb_aa
/g1p_bb_bb
/g1s_bb_aa
/g1s_bb_bb
/g2_o1o1o1o1
/g2_o1o1o1v1
/g2_o1o1v1v1
/g2_o1v1o1v1
/g2_o1v1v1v1
/g2_v1v1v1v1
/w_bb_aa
/w_bb_bb
 Transferring MO TPDM to AO TPDM
 Transferring g2_o1o1o1o1
 Transferring g2_o1o1o1v1
 Transferring g2_o1o1v1v1
 Transferring g2_o1v1o1v1
 Transferring g2_o1v1v1v1
 Transferring g2_v1v1v1v1
 Adding separable TPDM
 Computing TPDM gradient
 --------------------------------------------------------
 2e gradient
  Atom          X               Y               Z
 --------------------------------------------------------
    1        -34.718716        9.944708       -0.000001  
    2          0.363018      -19.910083        0.000002  
    3         21.999233       -3.253063       -0.000001  
    4         12.356465       13.218438       -0.000000  
 --------------------------------------------------------
 --------------------------------------------------------
 Final gradient
  Atom          X               Y               Z
 --------------------------------------------------------
    1        -34.718716        9.944708       -0.000001  
    2          0.363018      -19.910083        0.000002  
    3         21.999233       -3.253063       -0.000001  
    4         12.356465       13.218438       -0.000000  
 --------------------------------------------------------
 Analytic gradient from two-electron contribution:   CPU 566.06 s  wall 266.61 s

 Total ccman2 time:   CPU 2003.57 s  wall 1050.07 s


 --------------------------------------------------------------

                    Orbital Energies (a.u.)
 --------------------------------------------------------------

 Alpha MOs
 -- Occupied --
******* -65.223 -58.584 -58.581 -58.581 -26.356 -15.784 -15.735
 -9.902  -7.518  -7.506  -7.505  -3.258  -3.253  -3.252  -3.238
 -3.238  -1.670  -1.427  -1.083  -0.899  -0.754  -0.741  -0.738
 -0.613  -0.590  -0.495  -0.458  -0.449
 -- Virtual --
  0.021   0.070   0.076   0.101   0.104   0.108   0.156   0.178
  0.186   0.206   0.244   0.248   0.282   0.303   0.312   0.366
  0.386   0.417   0.506   0.524   0.543   0.552   0.613   0.742
  0.746   0.781   0.792   0.815   0.937   0.948   0.988   1.038
  1.050   1.083   1.182   1.269   1.474   1.543   1.591   1.632
  1.883   1.999   2.015   2.131   2.240   2.248   2.292   2.435
  2.489   2.679   2.740   3.013   3.021   3.327   3.976   4.044
  4.168   4.173   4.211   4.283   4.374   4.375   4.466   4.502
  4.527   4.546   4.619   4.883   4.978   5.503   6.892   6.935
  7.108   7.212   8.161   8.184   8.258  36.509  37.082  49.437
 68.720 293.835 293.854 293.9641028.378
 --------------------------------------------------------------

          Ground-State Mulliken Net Atomic Charges

     Atom                 Charge (a.u.)
  ----------------------------------------
      1 Br                    0.030678
      2 N                     0.061972
      3 N                    -0.025925
      4 F                    -0.066724
  ----------------------------------------
  Sum of atomic charges =    -0.000000

 -----------------------------------------------------------------
                    Cartesian Multipole Moments
 -----------------------------------------------------------------
    Charge (ESU x 10^10)
                 0.0000
    Dipole Moment (Debye)
         X       1.1126      Y      -0.1283      Z      -0.0000
       Tot       1.1199
    Quadrupole Moments (Debye-Ang)
        XX     -34.9385     XY      -1.5264     YY     -36.2579
        XZ       0.0000     YZ      -0.0000     ZZ     -33.7528
    Octopole Moments (Debye-Ang^2)
       XXX      25.1798    XXY      -4.6493    XYY       7.8625
       YYY     -10.8733    XXZ      -0.0000    XYZ       0.0000
       YYZ      -0.0000    XZZ       3.5841    YZZ      -2.1789
       ZZZ       0.0000
    Hexadecapole Moments (Debye-Ang^3)
      XXXX    -343.9593   XXXY       2.5473   XXYY     -76.3032
      XYYY       7.9003   YYYY    -107.7743   XXXZ       0.0000
      XXYZ      -0.0000   XYYZ       0.0000   YYYZ      -0.0000
      XXZZ     -61.2669   XYZZ       1.8890   YYZZ     -23.0433
      XZZZ       0.0000   YZZZ      -0.0000   ZZZZ     -34.4863
 -----------------------------------------------------------------
 DrvMan completing analytic gradient of the correlated energy
 Correlated dipole moment
            1
    1   0.4377154
    2  -0.0504702
    3  -0.0000001
 Energy read as -2781.447049271
 Full Analytical Gradient: (in a.u., or Hartree/Bohr)
             1             2             3             4
    1   -0.00010203    0.00122601   -0.00108611   -0.00003787
    2    0.00008468    0.00044078   -0.00040180   -0.00012367
    3    0.00000002   -0.00000000   -0.00000003    0.00000001
 Gradient time:  CPU 0.25 s  wall 3.94 s
 ----------------------------------------------------------------
             Standard Nuclear Orientation (Angstroms)
    I     Atom           X                Y                Z
 ----------------------------------------------------------------
    1      Br      0.9341175968    -0.0884288233    -0.0000000000
    2      N      -0.6376021411     1.0267737839     0.0000000000
    3      N      -1.7401448108     0.5374744551     0.0000000000
    4      F      -1.7840985805    -0.8727476510    -0.0000000000
 ----------------------------------------------------------------
 Nuclear Repulsion Energy =   233.5495253334 hartrees
 There are       29 alpha and       29 beta electrons

                       Distance Matrix (Angstroms)
             Br(  1)   N (  2)   N (  3)
   N (  2)  1.927169
   N (  3)  2.746531  1.206240
   F (  4)  2.829109  2.218701  1.410907

 Requested basis set is 6-311++G(d,p)
 There are 37 shells and 114 basis functions
 A cutoff of  1.0D-14 yielded    654 shell pairs
 There are      6454 function pairs (      7167 Cartesian)
 Smallest overlap matrix eigenvalue = 1.87E-04
 Guess MOs from SCF MO coefficient file

 -----------------------------------------------------------------------
  General SCF calculation program by
  Eric Jon Sundstrom, Paul Horn, Yuezhi Mao, Dmitri Zuev, Alec White,
  David Stuck, Shaama M.S., Shane Yost, Joonho Lee, David Small,
  Daniel Levine, Susi Lehtola, Hugh Burton, Evgeny Epifanovsky
 -----------------------------------------------------------------------
 Hartree-Fock
 using 4 threads for integral computing
 -------------------------------------------------------
 OpenMP Integral computing Module                
 Release: version 2.0, May 2017, Q-Chem Inc. Pleasanton 
 -------------------------------------------------------
 A restricted SCF calculation will be
 performed using DIIS
 SCF converges when DIIS error is below 1.0e-08
 ---------------------------------------
  Cycle       Energy         DIIS error
 ---------------------------------------
    1   -2780.6043207403      5.01e-05  
    2   -2780.6043246609      1.31e-05  
    3   -2780.6043250374      7.41e-06  
    4   -2780.6043251294      2.07e-06  
    5   -2780.6043251415      7.25e-07  
    6   -2780.6043251443      3.21e-07  
    7   -2780.6043251449      1.55e-07  
    8   -2780.6043251451      6.96e-08  
    9   -2780.6043251451      2.55e-08  
   10   -2780.6043251451      9.80e-09  Convergence criterion met
 ---------------------------------------
 SCF time:   CPU 6.73s  wall 6.00s 
 SCF   energy in the final basis set =    -2780.6043251451
 Total energy in the final basis set =    -2780.6043251451


 ------------------------------------------------------------------------------

   CCMAN2: suite of methods based on coupled cluster
           and equation of motion theories.

   Components:
   * libvmm-1.3-trunk
     by Evgeny Epifanovsky, Ilya Kaliman.
   * libtensor-2.5-trunk
     by Evgeny Epifanovsky, Michael Wormit, Dmitry Zuev, Sam Manzer, 
        Ilya Kaliman.
   * libcc-2.5-trunk
     by Evgeny Epifanovsky, Arik Landau, Tomasz Kus, Kirill Khistyaev, 
        Dmitry Zuev, Prashant Manohar, Xintian Feng, Anna Krylov, 
        Matthew Goldey, Alec White, Thomas Jagau, Kaushik Nanda, 
        Anastasia Gunina, Alexander Kunitsa, Joonho Lee.

   CCMAN original authors:
   Anna I. Krylov, C. David Sherrill, Steven R. Gwaltney,
   Edward F. C. Byrd (2000)
   Sergey V. Levchenko, Lyudmila V. Slipchenko, Tao Wang,
   Ana-Maria C. Cristian (2003)
   Piotr A. Pieniazek, C. Melania Oana, Evgeny Epifanovsky (2007)
   Prashant Manohar (2009)

 ------------------------------------------------------------------------------


 Allocating and initializing 3808MB of RAM...
 Calculation will run on 4 cores.


 Alpha MOs, Restricted
 -- Occupied --                  
-490.09  -65.22  -58.58  -58.58  -58.58  -26.36  -15.78  -15.73
  1 A     2 A     3 A     4 A     5 A     6 A     7 A     8 A                  
 -9.902  -7.518  -7.506  -7.505  -3.258  -3.253  -3.252  -3.238
  9 A    10 A    11 A    12 A    13 A    14 A    15 A    16 A                  
 -3.238  -1.670  -1.428  -1.083  -0.899  -0.755  -0.742  -0.738
 17 A    18 A    19 A    20 A    21 A    22 A    23 A    24 A                  
 -0.614  -0.591  -0.494  -0.458  -0.449
 25 A    26 A    27 A    28 A    29 A                                          
 -- Virtual --                   
  0.021   0.071   0.076   0.101   0.104   0.108   0.156   0.178
 30 A    31 A    32 A    33 A    34 A    35 A    36 A    37 A                  
  0.186   0.206   0.244   0.248   0.282   0.303   0.312   0.366
 38 A    39 A    40 A    41 A    42 A    43 A    44 A    45 A                  
  0.386   0.417   0.506   0.524   0.543   0.552   0.614   0.742
 46 A    47 A    48 A    49 A    50 A    51 A    52 A    53 A                  
  0.746   0.781   0.792   0.815   0.937   0.948   0.988   1.038
 54 A    55 A    56 A    57 A    58 A    59 A    60 A    61 A                  
  1.050   1.082   1.183   1.269   1.474   1.543   1.591   1.632
 62 A    63 A    64 A    65 A    66 A    67 A    68 A    69 A                  
  1.884   1.999   2.014   2.130   2.240   2.248   2.292   2.436
 70 A    71 A    72 A    73 A    74 A    75 A    76 A    77 A                  
  2.489   2.681   2.741   3.016   3.023   3.329   3.977   4.044
 78 A    79 A    80 A    81 A    82 A    83 A    84 A    85 A                  
  4.169   4.173   4.211   4.284   4.375   4.378   4.467   4.502
 86 A    87 A    88 A    89 A    90 A    91 A    92 A    93 A                  
  4.527   4.546   4.620   4.883   4.977   5.503   6.892   6.935
 94 A    95 A    96 A    97 A    98 A    99 A   100 A   101 A                  
  7.108   7.212   8.161   8.184   8.258  36.509  37.090  49.437
102 A   103 A   104 A   105 A   106 A   107 A   108 A   109 A                  
 68.720 293.835 293.854 293.9641028.378
110 A   111 A   112 A   113 A   114 A                                          

 Beta MOs, Restricted
 -- Occupied --                  
-490.09  -65.22  -58.58  -58.58  -58.58  -26.36  -15.78  -15.73
  1 A     2 A     3 A     4 A     5 A     6 A     7 A     8 A                  
 -9.902  -7.518  -7.506  -7.505  -3.258  -3.253  -3.252  -3.238
  9 A    10 A    11 A    12 A    13 A    14 A    15 A    16 A                  
 -3.238  -1.670  -1.428  -1.083  -0.899  -0.755  -0.742  -0.738
 17 A    18 A    19 A    20 A    21 A    22 A    23 A    24 A                  
 -0.614  -0.591  -0.494  -0.458  -0.449
 25 A    26 A    27 A    28 A    29 A                                          
 -- Virtual --                   
  0.021   0.071   0.076   0.101   0.104   0.108   0.156   0.178
 30 A    31 A    32 A    33 A    34 A    35 A    36 A    37 A                  
  0.186   0.206   0.244   0.248   0.282   0.303   0.312   0.366
 38 A    39 A    40 A    41 A    42 A    43 A    44 A    45 A                  
  0.386   0.417   0.506   0.524   0.543   0.552   0.614   0.742
 46 A    47 A    48 A    49 A    50 A    51 A    52 A    53 A                  
  0.746   0.781   0.792   0.815   0.937   0.948   0.988   1.038
 54 A    55 A    56 A    57 A    58 A    59 A    60 A    61 A                  
  1.050   1.082   1.183   1.269   1.474   1.543   1.591   1.632
 62 A    63 A    64 A    65 A    66 A    67 A    68 A    69 A                  
  1.884   1.999   2.014   2.130   2.240   2.248   2.292   2.436
 70 A    71 A    72 A    73 A    74 A    75 A    76 A    77 A                  
  2.489   2.681   2.741   3.016   3.023   3.329   3.977   4.044
 78 A    79 A    80 A    81 A    82 A    83 A    84 A    85 A                  
  4.169   4.173   4.211   4.284   4.375   4.378   4.467   4.502
 86 A    87 A    88 A    89 A    90 A    91 A    92 A    93 A                  
  4.527   4.546   4.620   4.883   4.977   5.503   6.892   6.935
 94 A    95 A    96 A    97 A    98 A    99 A   100 A   101 A                  
  7.108   7.212   8.161   8.184   8.258  36.509  37.090  49.437
102 A   103 A   104 A   105 A   106 A   107 A   108 A   109 A                  
 68.720 293.835 293.854 293.9641028.378
110 A   111 A   112 A   113 A   114 A                                          

 Occupation and symmetry of molecular orbitals

 Point group: C1 (1 irreducible representation).

                           A     All 
 -------------------------------------
 All molecular orbitals:
  - Alpha                  114   114 
  - Beta                   114   114 
 -------------------------------------
 Alpha orbitals:
  - Frozen occupied        12    12  
  - Active occupied        17    17  
  - Active virtual         85    85  
  - Frozen virtual         0     0   
 -------------------------------------
 Beta orbitals:
  - Frozen occupied        12    12  
  - Active occupied        17    17  
  - Active virtual         85    85  
  - Frozen virtual         0     0   
 -------------------------------------

 Import integrals:   CPU 0.00 s  wall 0.08 s

 Import integrals:   CPU 28.68 s  wall 26.69 s

 MP2 amplitudes:   CPU 0.19 s  wall 0.31 s

Running a double precision version
           CCSD T amplitudes will be solved using DIIS.

           Start     Size      MaxIter   EConv     TConv     
           3         7         100       1.00e-07  1.00e-05  
 ------------------------------------------------------------------------------
           Energy (a.u.)   Ediff      Tdiff       Comment
 ------------------------------------------------------------------------------
         -2781.44962601                           
     1   -2781.41370970   3.59e-02   7.73e-01     
     2   -2781.44589008   3.22e-02   1.06e-01     
     3   -2781.44212054   3.77e-03   4.96e-02     
     4   -2781.44560285   3.48e-03   2.21e-02     Switched to DIIS steps.
     5   -2781.44685991   1.26e-03   1.29e-02     
     6   -2781.44700300   1.43e-04   3.56e-03     
     7   -2781.44702686   2.39e-05   1.72e-03     
     8   -2781.44704208   1.52e-05   6.79e-04     
     9   -2781.44704923   7.15e-06   3.68e-04     
    10   -2781.44704865   5.76e-07   9.41e-05     
    11   -2781.44704930   6.48e-07   3.96e-05     
    12   -2781.44704912   1.77e-07   2.65e-05     
    13   -2781.44704910   2.36e-08   8.45e-06     
 ------------------------------------------------------------------------------
         -2781.44704910                           CCSD T converged.

End of double precision
 SCF energy                 = -2780.60432515
 MP2 energy                 = -2781.44962601
 CCSD correlation energy     =    -0.84272395
 CCSD total energy           = -2781.44704910

 CCSD  T1^2 = 0.0193  T2^2 = 0.2550  Leading amplitudes:

 Amplitude    Orbitals with energies
  0.0295       27 (A) A                  ->    30 (A) A                   
              -0.4944                          0.0209                     
  0.0295       27 (A) B                  ->    30 (A) B                   
              -0.4944                          0.0209                     
 -0.0289       25 (A) A                  ->    30 (A) A                   
              -0.6136                          0.0209                     
 -0.0289       25 (A) B                  ->    30 (A) B                   
              -0.6136                          0.0209                     

 Amplitude    Orbitals with energies
 -0.0826       26 (A) A      26 (A) B    ->    31 (A) A      31 (A) B     
              -0.5909       -0.5909            0.0707        0.0707       
  0.0826       26 (A) A      26 (A) B    ->    31 (A) B      31 (A) A     
              -0.5909       -0.5909            0.0707        0.0707       
  0.0826       26 (A) B      26 (A) A    ->    31 (A) A      31 (A) B     
              -0.5909       -0.5909            0.0707        0.0707       
 -0.0826       26 (A) B      26 (A) A    ->    31 (A) B      31 (A) A     
              -0.5909       -0.5909            0.0707        0.0707       

 Computing CCSD intemediates for later calculations in double precision
 Finished.

Running a double precision version
           CCSD Lambda amplitudes will be solved using DIIS.
           Start     Size      MaxIter   EConv     LConv     
           3         7         100       1.00e-07  1.00e-05  
 ------------------------------------------------------------------------------
            Enorm      Ldiff       Comment
 ------------------------------------------------------------------------------
     1     5.87e-02   4.00e-02     
     2     1.85e-02   6.33e-03     
     3     8.46e-03   1.34e-03     
     4     4.42e-03   1.33e-03     Switched to DIIS steps.
     5     1.60e-03   8.89e-04     
     6     8.21e-04   3.03e-04     
     7     2.68e-04   1.06e-04     
     8     1.20e-04   9.07e-06     
     9     4.42e-05   2.28e-06     
    10     2.23e-05   4.04e-07     
    11     1.12e-05   3.67e-09     
    12     4.75e-06   7.40e-07     
    13     2.05e-06   2.33e-07     
    14     9.40e-07   2.49e-08     
    15     4.31e-07   1.38e-08     
    16     2.46e-07   4.33e-08     
    17     1.16e-07   2.45e-08     
    18     5.39e-08   8.57e-09     
 ------------------------------------------------------------------------------
                                   CCSD Lambda converged.

 Computing density matrices in double precision...
           Orbital response amplitudes will be solved using DIIS.
           Start     Size      MaxIter   EConv     LConv     
           3         7         100       1.00e-06  1.00e-06  
 ------------------------------------------------------------------------------
            Enorm      Ldiff       Comment
 ------------------------------------------------------------------------------
     1     1.21e-01   4.08e-03     
     2     1.38e-01   1.10e-02     
     3     1.96e-01   4.03e-02     
     4     1.48e-02   9.22e-02     Switched to DIIS steps.
     5     6.02e-03   6.79e-05     
     6     1.42e-03   1.10e-03     
     7     4.69e-04   1.24e-04     
     8     1.16e-04   7.25e-05     
     9     7.49e-05   2.99e-05     
    10     1.37e-05   1.26e-05     
    11     6.89e-06   1.69e-06     
    12     3.54e-06   7.53e-07     
    13     3.76e-07   1.85e-07     
 ------------------------------------------------------------------------------
                                   Orbital response converged.

 Computing density matrices... Done.
 CCSD calculation:   CPU 1412.10 s  wall 757.70 s

Current path: /canmo/ccsd/grad/
/g1_bb_aa
/g1_bb_bb
/g1_o1o1
/g1_o1o2
/g1_o1v1
/g1_o2v1
/g1_v1v1
/g1p_bb_aa
/g1p_bb_bb
/g1s_bb_aa
/g1s_bb_bb
/g2_o1o1o1o1
/g2_o1o1o1v1
/g2_o1o1v1v1
/g2_o1v1o1v1
/g2_o1v1v1v1
/g2_v1v1v1v1
/w_bb_aa
/w_bb_bb
 Transferring MO TPDM to AO TPDM
 Transferring g2_o1o1o1o1
 Transferring g2_o1o1o1v1
 Transferring g2_o1o1v1v1
 Transferring g2_o1v1o1v1
 Transferring g2_o1v1v1v1
 Transferring g2_v1v1v1v1
 Adding separable TPDM
 Computing TPDM gradient
 --------------------------------------------------------
 2e gradient
  Atom          X               Y               Z
 --------------------------------------------------------
    1        -34.701761        9.917590        0.000000  
    2          0.322934      -19.911359       -0.000000  
    3         22.022385       -3.225833        0.000000  
    4         12.356441       13.219602       -0.000000  
 --------------------------------------------------------
 --------------------------------------------------------
 Final gradient
  Atom          X               Y               Z
 --------------------------------------------------------
    1        -34.701761        9.917590        0.000000  
    2          0.322934      -19.911359       -0.000000  
    3         22.022385       -3.225833        0.000000  
    4         12.356441       13.219602       -0.000000  
 --------------------------------------------------------
 Analytic gradient from two-electron contribution:   CPU 565.58 s  wall 269.82 s

 Total ccman2 time:   CPU 2010.17 s  wall 1069.88 s


 --------------------------------------------------------------

                    Orbital Energies (a.u.)
 --------------------------------------------------------------

 Alpha MOs
 -- Occupied --
******* -65.223 -58.584 -58.581 -58.581 -26.356 -15.784 -15.735
 -9.902  -7.518  -7.506  -7.505  -3.258  -3.253  -3.252  -3.238
 -3.238  -1.670  -1.428  -1.083  -0.899  -0.755  -0.742  -0.738
 -0.614  -0.591  -0.494  -0.458  -0.449
 -- Virtual --
  0.021   0.071   0.076   0.101   0.104   0.108   0.156   0.178
  0.186   0.206   0.244   0.248   0.282   0.303   0.312   0.366
  0.386   0.417   0.506   0.524   0.543   0.552   0.614   0.742
  0.746   0.781   0.792   0.815   0.937   0.948   0.988   1.038
  1.050   1.082   1.183   1.269   1.474   1.543   1.591   1.632
  1.884   1.999   2.014   2.130   2.240   2.248   2.292   2.436
  2.489   2.681   2.741   3.016   3.023   3.329   3.977   4.044
  4.169   4.173   4.211   4.284   4.375   4.378   4.467   4.502
  4.527   4.546   4.620   4.883   4.977   5.503   6.892   6.935
  7.108   7.212   8.161   8.184   8.258  36.509  37.090  49.437
 68.720 293.835 293.854 293.9641028.378
 --------------------------------------------------------------

          Ground-State Mulliken Net Atomic Charges

     Atom                 Charge (a.u.)
  ----------------------------------------
      1 Br                    0.030166
      2 N                     0.062476
      3 N                    -0.025907
      4 F                    -0.066735
  ----------------------------------------
  Sum of atomic charges =     0.000000

 -----------------------------------------------------------------
                    Cartesian Multipole Moments
 -----------------------------------------------------------------
    Charge (ESU x 10^10)
                -0.0000
    Dipole Moment (Debye)
         X       1.1075      Y      -0.1240      Z      -0.0000
       Tot       1.1145
    Quadrupole Moments (Debye-Ang)
        XX     -34.9358     XY      -1.5310     YY     -36.2526
        XZ       0.0000     YZ      -0.0000     ZZ     -33.7514
    Octopole Moments (Debye-Ang^2)
       XXX      25.1978    XXY      -4.6383    XYY       7.8625
       YYY     -10.8547    XXZ       0.0000    XYZ      -0.0000
       YYZ      -0.0000    XZZ       3.5849    YZZ      -2.1736
       ZZZ       0.0000
    Hexadecapole Moments (Debye-Ang^3)
      XXXX    -344.0272   XXXY       2.5589   XXYY     -76.3118
      XYYY       7.9198   YYYY    -107.7455   XXXZ       0.0000
      XXYZ      -0.0000   XYYZ       0.0000   YYYZ      -0.0000
      XXZZ     -61.2743   XYZZ       1.8926   YYZZ     -23.0390
      XZZZ       0.0000   YZZZ      -0.0000   ZZZZ     -34.4877
 -----------------------------------------------------------------
 DrvMan completing analytic gradient of the correlated energy
 Correlated dipole moment
            1
    1   0.4357379
    2  -0.0487884
    3  -0.0000000
 Energy read as -2781.447049098
 Full Analytical Gradient: (in a.u., or Hartree/Bohr)
             1             2             3             4
    1    0.00005737   -0.00132055    0.00126901   -0.00000583
    2   -0.00006829   -0.00043924    0.00038703    0.00012051
    3   -0.00000000    0.00000000   -0.00000000    0.00000000
 Gradient time:  CPU 0.26 s  wall 2.38 s
 ----------------------------------------------------------------
             Standard Nuclear Orientation (Angstroms)
    I     Atom           X                Y                Z
 ----------------------------------------------------------------
    1      Br      0.9341175968    -0.0884288233    -0.0000000000
    2      N      -0.6366021411     1.0277737839     0.0000000000
    3      N      -1.7401448108     0.5374744551     0.0000000000
    4      F      -1.7840985805    -0.8727476510    -0.0000000000
 ----------------------------------------------------------------
 Nuclear Repulsion Energy =   233.5249918144 hartrees
 There are       29 alpha and       29 beta electrons

                       Distance Matrix (Angstroms)
             Br(  1)   N (  2)   N (  3)
   N (  2)  1.926932
   N (  3)  2.746531  1.207559
   F (  4)  2.829109  2.220074  1.410907

 Requested basis set is 6-311++G(d,p)
 There are 37 shells and 114 basis functions
 A cutoff of  1.0D-14 yielded    654 shell pairs
 There are      6454 function pairs (      7167 Cartesian)
 Smallest overlap matrix eigenvalue = 1.88E-04
 Guess MOs from SCF MO coefficient file

 -----------------------------------------------------------------------
  General SCF calculation program by
  Eric Jon Sundstrom, Paul Horn, Yuezhi Mao, Dmitri Zuev, Alec White,
  David Stuck, Shaama M.S., Shane Yost, Joonho Lee, David Small,
  Daniel Levine, Susi Lehtola, Hugh Burton, Evgeny Epifanovsky
 -----------------------------------------------------------------------
 Hartree-Fock
 using 4 threads for integral computing
 -------------------------------------------------------
 OpenMP Integral computing Module                
 Release: version 2.0, May 2017, Q-Chem Inc. Pleasanton 
 -------------------------------------------------------
 A restricted SCF calculation will be
 performed using DIIS
 SCF converges when DIIS error is below 1.0e-08
 ---------------------------------------
  Cycle       Energy         DIIS error
 ---------------------------------------
    1   -2780.6041792482      3.40e-05  
    2   -2780.6041809102      9.84e-06  
    3   -2780.6041810896      5.54e-06  
    4   -2780.6041811429      1.56e-06  
    5   -2780.6041811511      6.41e-07  
    6   -2780.6041811536      2.89e-07  
    7   -2780.6041811543      1.51e-07  
    8   -2780.6041811544      4.74e-08  
    9   -2780.6041811544      1.79e-08  
   10   -2780.6041811544      7.47e-09  Convergence criterion met
 ---------------------------------------
 SCF time:   CPU 6.62s  wall 7.00s 
 SCF   energy in the final basis set =    -2780.6041811544
 Total energy in the final basis set =    -2780.6041811544


 ------------------------------------------------------------------------------

   CCMAN2: suite of methods based on coupled cluster
           and equation of motion theories.

   Components:
   * libvmm-1.3-trunk
     by Evgeny Epifanovsky, Ilya Kaliman.
   * libtensor-2.5-trunk
     by Evgeny Epifanovsky, Michael Wormit, Dmitry Zuev, Sam Manzer, 
        Ilya Kaliman.
   * libcc-2.5-trunk
     by Evgeny Epifanovsky, Arik Landau, Tomasz Kus, Kirill Khistyaev, 
        Dmitry Zuev, Prashant Manohar, Xintian Feng, Anna Krylov, 
        Matthew Goldey, Alec White, Thomas Jagau, Kaushik Nanda, 
        Anastasia Gunina, Alexander Kunitsa, Joonho Lee.

   CCMAN original authors:
   Anna I. Krylov, C. David Sherrill, Steven R. Gwaltney,
   Edward F. C. Byrd (2000)
   Sergey V. Levchenko, Lyudmila V. Slipchenko, Tao Wang,
   Ana-Maria C. Cristian (2003)
   Piotr A. Pieniazek, C. Melania Oana, Evgeny Epifanovsky (2007)
   Prashant Manohar (2009)

 ------------------------------------------------------------------------------


 Allocating and initializing 3808MB of RAM...
 Calculation will run on 4 cores.


 Alpha MOs, Restricted
 -- Occupied --                  
-490.09  -65.22  -58.58  -58.58  -58.58  -26.36  -15.78  -15.74
  1 A     2 A     3 A     4 A     5 A     6 A     7 A     8 A                  
 -9.902  -7.518  -7.506  -7.505  -3.258  -3.253  -3.252  -3.238
  9 A    10 A    11 A    12 A    13 A    14 A    15 A    16 A                  
 -3.238  -1.670  -1.427  -1.083  -0.899  -0.754  -0.741  -0.738
 17 A    18 A    19 A    20 A    21 A    22 A    23 A    24 A                  
 -0.613  -0.591  -0.495  -0.458  -0.449
 25 A    26 A    27 A    28 A    29 A                                          
 -- Virtual --                   
  0.021   0.070   0.076   0.101   0.104   0.108   0.156   0.178
 30 A    31 A    32 A    33 A    34 A    35 A    36 A    37 A                  
  0.186   0.206   0.244   0.248   0.282   0.303   0.312   0.366
 38 A    39 A    40 A    41 A    42 A    43 A    44 A    45 A                  
  0.386   0.417   0.506   0.524   0.543   0.552   0.613   0.742
 46 A    47 A    48 A    49 A    50 A    51 A    52 A    53 A                  
  0.746   0.781   0.792   0.815   0.937   0.948   0.988   1.038
 54 A    55 A    56 A    57 A    58 A    59 A    60 A    61 A                  
  1.050   1.082   1.182   1.269   1.474   1.543   1.591   1.632
 62 A    63 A    64 A    65 A    66 A    67 A    68 A    69 A                  
  1.883   1.999   2.015   2.131   2.240   2.247   2.292   2.435
 70 A    71 A    72 A    73 A    74 A    75 A    76 A    77 A                  
  2.489   2.679   2.741   3.014   3.021   3.328   3.976   4.044
 78 A    79 A    80 A    81 A    82 A    83 A    84 A    85 A                  
  4.168   4.173   4.211   4.283   4.374   4.376   4.466   4.502
 86 A    87 A    88 A    89 A    90 A    91 A    92 A    93 A                  
  4.527   4.546   4.619   4.883   4.977   5.503   6.892   6.935
 94 A    95 A    96 A    97 A    98 A    99 A   100 A   101 A                  
  7.108   7.212   8.161   8.184   8.258  36.509  37.084  49.437
102 A   103 A   104 A   105 A   106 A   107 A   108 A   109 A                  
 68.720 293.835 293.854 293.9641028.378
110 A   111 A   112 A   113 A   114 A                                          

 Beta MOs, Restricted
 -- Occupied --                  
-490.09  -65.22  -58.58  -58.58  -58.58  -26.36  -15.78  -15.74
  1 A     2 A     3 A     4 A     5 A     6 A     7 A     8 A                  
 -9.902  -7.518  -7.506  -7.505  -3.258  -3.253  -3.252  -3.238
  9 A    10 A    11 A    12 A    13 A    14 A    15 A    16 A                  
 -3.238  -1.670  -1.427  -1.083  -0.899  -0.754  -0.741  -0.738
 17 A    18 A    19 A    20 A    21 A    22 A    23 A    24 A                  
 -0.613  -0.591  -0.495  -0.458  -0.449
 25 A    26 A    27 A    28 A    29 A                                          
 -- Virtual --                   
  0.021   0.070   0.076   0.101   0.104   0.108   0.156   0.178
 30 A    31 A    32 A    33 A    34 A    35 A    36 A    37 A                  
  0.186   0.206   0.244   0.248   0.282   0.303   0.312   0.366
 38 A    39 A    40 A    41 A    42 A    43 A    44 A    45 A                  
  0.386   0.417   0.506   0.524   0.543   0.552   0.613   0.742
 46 A    47 A    48 A    49 A    50 A    51 A    52 A    53 A                  
  0.746   0.781   0.792   0.815   0.937   0.948   0.988   1.038
 54 A    55 A    56 A    57 A    58 A    59 A    60 A    61 A                  
  1.050   1.082   1.182   1.269   1.474   1.543   1.591   1.632
 62 A    63 A    64 A    65 A    66 A    67 A    68 A    69 A                  
  1.883   1.999   2.015   2.131   2.240   2.247   2.292   2.435
 70 A    71 A    72 A    73 A    74 A    75 A    76 A    77 A                  
  2.489   2.679   2.741   3.014   3.021   3.328   3.976   4.044
 78 A    79 A    80 A    81 A    82 A    83 A    84 A    85 A                  
  4.168   4.173   4.211   4.283   4.374   4.376   4.466   4.502
 86 A    87 A    88 A    89 A    90 A    91 A    92 A    93 A                  
  4.527   4.546   4.619   4.883   4.977   5.503   6.892   6.935
 94 A    95 A    96 A    97 A    98 A    99 A   100 A   101 A                  
  7.108   7.212   8.161   8.184   8.258  36.509  37.084  49.437
102 A   103 A   104 A   105 A   106 A   107 A   108 A   109 A                  
 68.720 293.835 293.854 293.9641028.378
110 A   111 A   112 A   113 A   114 A                                          

 Occupation and symmetry of molecular orbitals

 Point group: C1 (1 irreducible representation).

                           A     All 
 -------------------------------------
 All molecular orbitals:
  - Alpha                  114   114 
  - Beta                   114   114 
 -------------------------------------
 Alpha orbitals:
  - Frozen occupied        12    12  
  - Active occupied        17    17  
  - Active virtual         85    85  
  - Frozen virtual         0     0   
 -------------------------------------
 Beta orbitals:
  - Frozen occupied        12    12  
  - Active occupied        17    17  
  - Active virtual         85    85  
  - Frozen virtual         0     0   
 -------------------------------------

 Import integrals:   CPU 0.00 s  wall 0.00 s

 Import integrals:   CPU 28.42 s  wall 27.16 s

 MP2 amplitudes:   CPU 0.18 s  wall 0.36 s

Running a double precision version
           CCSD T amplitudes will be solved using DIIS.

           Start     Size      MaxIter   EConv     TConv     
           3         7         100       1.00e-07  1.00e-05  
 ------------------------------------------------------------------------------
           Energy (a.u.)   Ediff      Tdiff       Comment
 ------------------------------------------------------------------------------
         -2781.44966100                           
     1   -2781.41367279   3.60e-02   7.73e-01     
     2   -2781.44589711   3.22e-02   1.06e-01     
     3   -2781.44211331   3.78e-03   4.97e-02     
     4   -2781.44560214   3.49e-03   2.21e-02     Switched to DIIS steps.
     5   -2781.44686044   1.26e-03   1.29e-02     
     6   -2781.44700384   1.43e-04   3.57e-03     
     7   -2781.44702760   2.38e-05   1.72e-03     
     8   -2781.44704278   1.52e-05   6.79e-04     
     9   -2781.44704994   7.16e-06   3.68e-04     
    10   -2781.44704937   5.71e-07   9.42e-05     
    11   -2781.44705002   6.47e-07   3.96e-05     
    12   -2781.44704984   1.76e-07   2.64e-05     
    13   -2781.44704982   2.35e-08   8.43e-06     
 ------------------------------------------------------------------------------
         -2781.44704982                           CCSD T converged.

End of double precision
 SCF energy                 = -2780.60418115
 MP2 energy                 = -2781.44966100
 CCSD correlation energy     =    -0.84286866
 CCSD total energy           = -2781.44704982

 CCSD  T1^2 = 0.0193  T2^2 = 0.2552  Leading amplitudes:

 Amplitude    Orbitals with energies
 -0.0295       27 (A) A                  ->    30 (A) A                   
              -0.4946                          0.0210                     
 -0.0295       27 (A) B                  ->    30 (A) B                   
              -0.4946                          0.0210                     
 -0.0288       25 (A) A                  ->    30 (A) A                   
              -0.6135                          0.0210                     
 -0.0288       25 (A) B                  ->    30 (A) B                   
              -0.6135                          0.0210                     

 Amplitude    Orbitals with energies
 -0.0830       26 (A) A      26 (A) B    ->    31 (A) A      31 (A) B     
              -0.5906       -0.5906            0.0702        0.0702       
  0.0830       26 (A) A      26 (A) B    ->    31 (A) B      31 (A) A     
              -0.5906       -0.5906            0.0702        0.0702       
  0.0830       26 (A) B      26 (A) A    ->    31 (A) A      31 (A) B     
              -0.5906       -0.5906            0.0702        0.0702       
 -0.0830       26 (A) B      26 (A) A    ->    31 (A) B      31 (A) A     
              -0.5906       -0.5906            0.0702        0.0702       

 Computing CCSD intemediates for later calculations in double precision
 Finished.

Running a double precision version
           CCSD Lambda amplitudes will be solved using DIIS.
           Start     Size      MaxIter   EConv     LConv     
           3         7         100       1.00e-07  1.00e-05  
 ------------------------------------------------------------------------------
            Enorm      Ldiff       Comment
 ------------------------------------------------------------------------------
     1     5.88e-02   4.00e-02     
     2     1.85e-02   6.33e-03     
     3     8.47e-03   1.34e-03     
     4     4.42e-03   1.33e-03     Switched to DIIS steps.
     5     1.60e-03   8.89e-04     
     6     8.21e-04   3.04e-04     
     7     2.68e-04   1.06e-04     
     8     1.21e-04   8.97e-06     
     9     4.41e-05   2.34e-06     
    10     2.22e-05   4.30e-07     
    11     1.12e-05   1.37e-08     
    12     4.74e-06   7.34e-07     
    13     2.04e-06   2.32e-07     
    14     9.37e-07   2.60e-08     
    15     4.28e-07   1.31e-08     
    16     2.44e-07   4.27e-08     
    17     1.15e-07   2.42e-08     
    18     5.34e-08   8.43e-09     
 ------------------------------------------------------------------------------
                                   CCSD Lambda converged.

 Computing density matrices in double precision...
           Orbital response amplitudes will be solved using DIIS.
           Start     Size      MaxIter   EConv     LConv     
           3         7         100       1.00e-06  1.00e-06  
 ------------------------------------------------------------------------------
            Enorm      Ldiff       Comment
 ------------------------------------------------------------------------------
     1     1.21e-01   4.17e-03     
     2     1.38e-01   1.09e-02     
     3     1.96e-01   4.05e-02     
     4     1.48e-02   9.24e-02     Switched to DIIS steps.
     5     6.09e-03   9.32e-05     
     6     1.42e-03   1.12e-03     
     7     4.70e-04   1.21e-04     
     8     1.18e-04   7.43e-05     
     9     7.50e-05   3.04e-05     
    10     1.37e-05   1.25e-05     
    11     6.87e-06   1.64e-06     
    12     3.55e-06   7.53e-07     
    13     3.77e-07   1.91e-07     
 ------------------------------------------------------------------------------
                                   Orbital response converged.

 Computing density matrices... Done.
 CCSD calculation:   CPU 1415.87 s  wall 1003.93 s

Current path: /canmo/ccsd/grad/
/g1_bb_aa
/g1_bb_bb
/g1_o1o1
/g1_o1o2
/g1_o1v1
/g1_o2v1
/g1_v1v1
/g1p_bb_aa
/g1p_bb_bb
/g1s_bb_aa
/g1s_bb_bb
/g2_o1o1o1o1
/g2_o1o1o1v1
/g2_o1o1v1v1
/g2_o1v1o1v1
/g2_o1v1v1v1
/g2_v1v1v1v1
/w_bb_aa
/w_bb_bb
 Transferring MO TPDM to AO TPDM
 Transferring g2_o1o1o1o1
 Transferring g2_o1o1o1v1
 Transferring g2_o1o1v1v1
 Transferring g2_o1v1o1v1
 Transferring g2_o1v1v1v1
 Transferring g2_v1v1v1v1
 Adding separable TPDM
 Computing TPDM gradient
 --------------------------------------------------------
 2e gradient
  Atom          X               Y               Z
 --------------------------------------------------------
    1        -34.695778        9.934024        0.000000  
    2          0.342926      -19.925776        0.000000  
    3         21.996526       -3.229401       -0.000000  
    4         12.356325       13.221154        0.000000  
 --------------------------------------------------------
 --------------------------------------------------------
 Final gradient
  Atom          X               Y               Z
 --------------------------------------------------------
    1        -34.695778        9.934024        0.000000  
    2          0.342926      -19.925776        0.000000  
    3         21.996526       -3.229401       -0.000000  
    4         12.356325       13.221154        0.000000  
 --------------------------------------------------------
 Analytic gradient from two-electron contribution:   CPU 566.45 s  wall 264.60 s

 Total ccman2 time:   CPU 2015.22 s  wall 1310.10 s


 --------------------------------------------------------------

                    Orbital Energies (a.u.)
 --------------------------------------------------------------

 Alpha MOs
 -- Occupied --
******* -65.223 -58.584 -58.581 -58.581 -26.356 -15.784 -15.735
 -9.902  -7.518  -7.506  -7.505  -3.258  -3.253  -3.252  -3.238
 -3.238  -1.670  -1.427  -1.083  -0.899  -0.754  -0.741  -0.738
 -0.613  -0.591  -0.495  -0.458  -0.449
 -- Virtual --
  0.021   0.070   0.076   0.101   0.104   0.108   0.156   0.178
  0.186   0.206   0.244   0.248   0.282   0.303   0.312   0.366
  0.386   0.417   0.506   0.524   0.543   0.552   0.613   0.742
  0.746   0.781   0.792   0.815   0.937   0.948   0.988   1.038
  1.050   1.082   1.182   1.269   1.474   1.543   1.591   1.632
  1.883   1.999   2.015   2.131   2.240   2.247   2.292   2.435
  2.489   2.679   2.741   3.014   3.021   3.328   3.976   4.044
  4.168   4.173   4.211   4.283   4.374   4.376   4.466   4.502
  4.527   4.546   4.619   4.883   4.977   5.503   6.892   6.935
  7.108   7.212   8.161   8.184   8.258  36.509  37.084  49.437
 68.720 293.835 293.854 293.9641028.378
 --------------------------------------------------------------

          Ground-State Mulliken Net Atomic Charges

     Atom                 Charge (a.u.)
  ----------------------------------------
      1 Br                    0.030120
      2 N                     0.062507
      3 N                    -0.026202
      4 F                    -0.066425
  ----------------------------------------
  Sum of atomic charges =    -0.000000

 -----------------------------------------------------------------
                    Cartesian Multipole Moments
 -----------------------------------------------------------------
    Charge (ESU x 10^10)
                -0.0000
    Dipole Moment (Debye)
         X       1.1074      Y      -0.1267      Z      -0.0000
       Tot       1.1146
    Quadrupole Moments (Debye-Ang)
        XX     -34.9393     XY      -1.5271     YY     -36.2532
        XZ       0.0000     YZ      -0.0000     ZZ     -33.7544
    Octopole Moments (Debye-Ang^2)
       XXX      25.1796    XXY      -4.6567    XYY       7.8610
       YYY     -10.8858    XXZ      -0.0000    XYZ      -0.0000
       YYZ      -0.0000    XZZ       3.5841    YZZ      -2.1828
       ZZZ      -0.0000
    Hexadecapole Moments (Debye-Ang^3)
      XXXX    -344.0188   XXXY       2.5777   XXYY     -76.3134
      XYYY       7.9260   YYYY    -107.8279   XXXZ       0.0000
      XXYZ      -0.0000   XYYZ       0.0000   YYYZ      -0.0000
      XXZZ     -61.2744   XYZZ       1.8957   YYZZ     -23.0528
      XZZZ       0.0000   YZZZ      -0.0000   ZZZZ     -34.4924
 -----------------------------------------------------------------
 DrvMan completing analytic gradient of the correlated energy
 Correlated dipole moment
            1
    1   0.4356732
    2  -0.0498625
    3  -0.0000000
 Energy read as -2781.447049817
 Full Analytical Gradient: (in a.u., or Hartree/Bohr)
             1             2             3             4
    1    0.00002719    0.00039544   -0.00027984   -0.00014279
    2   -0.00011030    0.00060501   -0.00033065   -0.00016407
    3   -0.00000000    0.00000000   -0.00000000   -0.00000000
 Gradient time:  CPU 0.27 s  wall 2.63 s
 ----------------------------------------------------------------
             Standard Nuclear Orientation (Angstroms)
    I     Atom           X                Y                Z
 ----------------------------------------------------------------
    1      Br      0.9341175968    -0.0884288233    -0.0000000000
    2      N      -0.6366021411     1.0257737839     0.0000000000
    3      N      -1.7401448108     0.5374744551     0.0000000000
    4      F      -1.7840985805    -0.8727476510    -0.0000000000
 ----------------------------------------------------------------
 Nuclear Repulsion Energy =   233.5914572230 hartrees
 There are       29 alpha and       29 beta electrons

                       Distance Matrix (Angstroms)
             Br(  1)   N (  2)   N (  3)
   N (  2)  1.925775
   N (  3)  2.746531  1.206749
   F (  4)  2.829109  2.218362  1.410907

 Requested basis set is 6-311++G(d,p)
 There are 37 shells and 114 basis functions
 A cutoff of  1.0D-14 yielded    654 shell pairs
 There are      6454 function pairs (      7167 Cartesian)
 Smallest overlap matrix eigenvalue = 1.87E-04
 Guess MOs from SCF MO coefficient file

 -----------------------------------------------------------------------
  General SCF calculation program by
  Eric Jon Sundstrom, Paul Horn, Yuezhi Mao, Dmitri Zuev, Alec White,
  David Stuck, Shaama M.S., Shane Yost, Joonho Lee, David Small,
  Daniel Levine, Susi Lehtola, Hugh Burton, Evgeny Epifanovsky
 -----------------------------------------------------------------------
 Hartree-Fock
 using 4 threads for integral computing
 -------------------------------------------------------
 OpenMP Integral computing Module                
 Release: version 2.0, May 2017, Q-Chem Inc. Pleasanton 
 -------------------------------------------------------
 A restricted SCF calculation will be
 performed using DIIS
 SCF converges when DIIS error is below 1.0e-08
 ---------------------------------------
  Cycle       Energy         DIIS error
 ---------------------------------------
    1   -2780.6043209214      3.53e-05  
    2   -2780.6043231459      1.11e-05  
    3   -2780.6043233941      6.89e-06  
    4   -2780.6043234788      1.84e-06  
    5   -2780.6043234927      8.59e-07  
    6   -2780.6043234965      3.39e-07  
    7   -2780.6043234973      1.70e-07  
    8   -2780.6043234974      4.06e-08  
    9   -2780.6043234974      1.83e-08  
   10   -2780.6043234975      8.34e-09  Convergence criterion met
 ---------------------------------------
 SCF time:   CPU 6.67s  wall 5.00s 
 SCF   energy in the final basis set =    -2780.6043234975
 Total energy in the final basis set =    -2780.6043234975


 ------------------------------------------------------------------------------

   CCMAN2: suite of methods based on coupled cluster
           and equation of motion theories.

   Components:
   * libvmm-1.3-trunk
     by Evgeny Epifanovsky, Ilya Kaliman.
   * libtensor-2.5-trunk
     by Evgeny Epifanovsky, Michael Wormit, Dmitry Zuev, Sam Manzer, 
        Ilya Kaliman.
   * libcc-2.5-trunk
     by Evgeny Epifanovsky, Arik Landau, Tomasz Kus, Kirill Khistyaev, 
        Dmitry Zuev, Prashant Manohar, Xintian Feng, Anna Krylov, 
        Matthew Goldey, Alec White, Thomas Jagau, Kaushik Nanda, 
        Anastasia Gunina, Alexander Kunitsa, Joonho Lee.

   CCMAN original authors:
   Anna I. Krylov, C. David Sherrill, Steven R. Gwaltney,
   Edward F. C. Byrd (2000)
   Sergey V. Levchenko, Lyudmila V. Slipchenko, Tao Wang,
   Ana-Maria C. Cristian (2003)
   Piotr A. Pieniazek, C. Melania Oana, Evgeny Epifanovsky (2007)
   Prashant Manohar (2009)

 ------------------------------------------------------------------------------


 Allocating and initializing 3808MB of RAM...
 Calculation will run on 4 cores.


 Alpha MOs, Restricted
 -- Occupied --                  
-490.09  -65.22  -58.58  -58.58  -58.58  -26.36  -15.78  -15.73
  1 A     2 A     3 A     4 A     5 A     6 A     7 A     8 A                  
 -9.902  -7.518  -7.506  -7.505  -3.258  -3.253  -3.252  -3.238
  9 A    10 A    11 A    12 A    13 A    14 A    15 A    16 A                  
 -3.238  -1.670  -1.428  -1.083  -0.898  -0.754  -0.742  -0.738
 17 A    18 A    19 A    20 A    21 A    22 A    23 A    24 A                  
 -0.614  -0.591  -0.495  -0.458  -0.449
 25 A    26 A    27 A    28 A    29 A                                          
 -- Virtual --                   
  0.021   0.071   0.076   0.101   0.104   0.108   0.156   0.178
 30 A    31 A    32 A    33 A    34 A    35 A    36 A    37 A                  
  0.186   0.206   0.244   0.248   0.282   0.303   0.312   0.366
 38 A    39 A    40 A    41 A    42 A    43 A    44 A    45 A                  
  0.386   0.417   0.506   0.524   0.543   0.552   0.614   0.742
 46 A    47 A    48 A    49 A    50 A    51 A    52 A    53 A                  
  0.746   0.781   0.792   0.815   0.937   0.948   0.988   1.038
 54 A    55 A    56 A    57 A    58 A    59 A    60 A    61 A                  
  1.050   1.083   1.182   1.269   1.474   1.543   1.591   1.632
 62 A    63 A    64 A    65 A    66 A    67 A    68 A    69 A                  
  1.884   2.000   2.015   2.131   2.240   2.248   2.292   2.436
 70 A    71 A    72 A    73 A    74 A    75 A    76 A    77 A                  
  2.489   2.681   2.741   3.015   3.022   3.329   3.977   4.044
 78 A    79 A    80 A    81 A    82 A    83 A    84 A    85 A                  
  4.169   4.173   4.211   4.284   4.375   4.377   4.467   4.502
 86 A    87 A    88 A    89 A    90 A    91 A    92 A    93 A                  
  4.527   4.546   4.620   4.883   4.977   5.503   6.892   6.935
 94 A    95 A    96 A    97 A    98 A    99 A   100 A   101 A                  
  7.108   7.212   8.161   8.184   8.258  36.509  37.088  49.437
102 A   103 A   104 A   105 A   106 A   107 A   108 A   109 A                  
 68.720 293.835 293.854 293.9641028.378
110 A   111 A   112 A   113 A   114 A                                          

 Beta MOs, Restricted
 -- Occupied --                  
-490.09  -65.22  -58.58  -58.58  -58.58  -26.36  -15.78  -15.73
  1 A     2 A     3 A     4 A     5 A     6 A     7 A     8 A                  
 -9.902  -7.518  -7.506  -7.505  -3.258  -3.253  -3.252  -3.238
  9 A    10 A    11 A    12 A    13 A    14 A    15 A    16 A                  
 -3.238  -1.670  -1.428  -1.083  -0.898  -0.754  -0.742  -0.738
 17 A    18 A    19 A    20 A    21 A    22 A    23 A    24 A                  
 -0.614  -0.591  -0.495  -0.458  -0.449
 25 A    26 A    27 A    28 A    29 A                                          
 -- Virtual --                   
  0.021   0.071   0.076   0.101   0.104   0.108   0.156   0.178
 30 A    31 A    32 A    33 A    34 A    35 A    36 A    37 A                  
  0.186   0.206   0.244   0.248   0.282   0.303   0.312   0.366
 38 A    39 A    40 A    41 A    42 A    43 A    44 A    45 A                  
  0.386   0.417   0.506   0.524   0.543   0.552   0.614   0.742
 46 A    47 A    48 A    49 A    50 A    51 A    52 A    53 A                  
  0.746   0.781   0.792   0.815   0.937   0.948   0.988   1.038
 54 A    55 A    56 A    57 A    58 A    59 A    60 A    61 A                  
  1.050   1.083   1.182   1.269   1.474   1.543   1.591   1.632
 62 A    63 A    64 A    65 A    66 A    67 A    68 A    69 A                  
  1.884   2.000   2.015   2.131   2.240   2.248   2.292   2.436
 70 A    71 A    72 A    73 A    74 A    75 A    76 A    77 A                  
  2.489   2.681   2.741   3.015   3.022   3.329   3.977   4.044
 78 A    79 A    80 A    81 A    82 A    83 A    84 A    85 A                  
  4.169   4.173   4.211   4.284   4.375   4.377   4.467   4.502
 86 A    87 A    88 A    89 A    90 A    91 A    92 A    93 A                  
  4.527   4.546   4.620   4.883   4.977   5.503   6.892   6.935
 94 A    95 A    96 A    97 A    98 A    99 A   100 A   101 A                  
  7.108   7.212   8.161   8.184   8.258  36.509  37.088  49.437
102 A   103 A   104 A   105 A   106 A   107 A   108 A   109 A                  
 68.720 293.835 293.854 293.9641028.378
110 A   111 A   112 A   113 A   114 A                                          

 Occupation and symmetry of molecular orbitals

 Point group: C1 (1 irreducible representation).

                           A     All 
 -------------------------------------
 All molecular orbitals:
  - Alpha                  114   114 
  - Beta                   114   114 
 -------------------------------------
 Alpha orbitals:
  - Frozen occupied        12    12  
  - Active occupied        17    17  
  - Active virtual         85    85  
  - Frozen virtual         0     0   
 -------------------------------------
 Beta orbitals:
  - Frozen occupied        12    12  
  - Active occupied        17    17  
  - Active virtual         85    85  
  - Frozen virtual         0     0   
 -------------------------------------

 Import integrals:   CPU 0.00 s  wall 0.00 s

 Import integrals:   CPU 28.35 s  wall 22.17 s

 MP2 amplitudes:   CPU 0.19 s  wall 0.39 s

Running a double precision version
           CCSD T amplitudes will be solved using DIIS.

           Start     Size      MaxIter   EConv     TConv     
           3         7         100       1.00e-07  1.00e-05  
 ------------------------------------------------------------------------------
           Energy (a.u.)   Ediff      Tdiff       Comment
 ------------------------------------------------------------------------------
         -2781.44963122                           
     1   -2781.41371078   3.59e-02   7.73e-01     
     2   -2781.44589156   3.22e-02   1.06e-01     
     3   -2781.44212236   3.77e-03   4.96e-02     
     4   -2781.44560427   3.48e-03   2.21e-02     Switched to DIIS steps.
     5   -2781.44686089   1.26e-03   1.29e-02     
     6   -2781.44700387   1.43e-04   3.56e-03     
     7   -2781.44702765   2.38e-05   1.72e-03     
     8   -2781.44704282   1.52e-05   6.77e-04     
     9   -2781.44704994   7.12e-06   3.67e-04     
    10   -2781.44704937   5.68e-07   9.38e-05     
    11   -2781.44705001   6.42e-07   3.94e-05     
    12   -2781.44704984   1.74e-07   2.63e-05     
    13   -2781.44704981   2.37e-08   8.40e-06     
 ------------------------------------------------------------------------------
         -2781.44704981                           CCSD T converged.

End of double precision
 SCF energy                 = -2780.60432350
 MP2 energy                 = -2781.44963122
 CCSD correlation energy     =    -0.84272632
 CCSD total energy           = -2781.44704981

 CCSD  T1^2 = 0.0192  T2^2 = 0.2550  Leading amplitudes:

 Amplitude    Orbitals with energies
 -0.0295       27 (A) A                  ->    30 (A) A                   
              -0.4947                          0.0212                     
 -0.0295       27 (A) B                  ->    30 (A) B                   
              -0.4947                          0.0212                     
  0.0287       25 (A) A                  ->    30 (A) A                   
              -0.6135                          0.0212                     
  0.0287       25 (A) B                  ->    30 (A) B                   
              -0.6135                          0.0212                     

 Amplitude    Orbitals with energies
 -0.0826       26 (A) A      26 (A) B    ->    31 (A) A      31 (A) B     
              -0.5907       -0.5907            0.0705        0.0705       
  0.0826       26 (A) A      26 (A) B    ->    31 (A) B      31 (A) A     
              -0.5907       -0.5907            0.0705        0.0705       
  0.0826       26 (A) B      26 (A) A    ->    31 (A) A      31 (A) B     
              -0.5907       -0.5907            0.0705        0.0705       
 -0.0826       26 (A) B      26 (A) A    ->    31 (A) B      31 (A) A     
              -0.5907       -0.5907            0.0705        0.0705       

 Computing CCSD intemediates for later calculations in double precision
 Finished.

Running a double precision version
           CCSD Lambda amplitudes will be solved using DIIS.
           Start     Size      MaxIter   EConv     LConv     
           3         7         100       1.00e-07  1.00e-05  
 ------------------------------------------------------------------------------
            Enorm      Ldiff       Comment
 ------------------------------------------------------------------------------
     1     5.87e-02   4.00e-02     
     2     1.85e-02   6.33e-03     
     3     8.45e-03   1.33e-03     
     4     4.42e-03   1.33e-03     Switched to DIIS steps.
     5     1.60e-03   8.88e-04     
     6     8.20e-04   3.03e-04     
     7     2.67e-04   1.05e-04     
     8     1.20e-04   8.98e-06     
     9     4.39e-05   2.31e-06     
    10     2.21e-05   4.22e-07     
    11     1.11e-05   1.09e-08     
    12     4.72e-06   7.29e-07     
    13     2.04e-06   2.31e-07     
    14     9.33e-07   2.52e-08     
    15     4.26e-07   1.35e-08     
    16     2.43e-07   4.28e-08     
    17     1.15e-07   2.42e-08     
    18     5.31e-08   8.45e-09     
 ------------------------------------------------------------------------------
                                   CCSD Lambda converged.

 Computing density matrices in double precision...
           Orbital response amplitudes will be solved using DIIS.
           Start     Size      MaxIter   EConv     LConv     
           3         7         100       1.00e-06  1.00e-06  
 ------------------------------------------------------------------------------
            Enorm      Ldiff       Comment
 ------------------------------------------------------------------------------
     1     1.21e-01   4.08e-03     
     2     1.38e-01   1.08e-02     
     3     1.95e-01   4.01e-02     
     4     1.47e-02   9.18e-02     Switched to DIIS steps.
     5     6.00e-03   8.53e-05     
     6     1.42e-03   1.10e-03     
     7     4.71e-04   1.23e-04     
     8     1.17e-04   7.37e-05     
     9     7.49e-05   3.02e-05     
    10     1.37e-05   1.25e-05     
    11     6.83e-06   1.63e-06     
    12     3.54e-06   7.45e-07     
    13     3.77e-07   1.89e-07     
 ------------------------------------------------------------------------------
                                   Orbital response converged.

 Computing density matrices... Done.
 CCSD calculation:   CPU 1419.98 s  wall 743.05 s

Current path: /canmo/ccsd/grad/
/g1_bb_aa
/g1_bb_bb
/g1_o1o1
/g1_o1o2
/g1_o1v1
/g1_o2v1
/g1_v1v1
/g1p_bb_aa
/g1p_bb_bb
/g1s_bb_aa
/g1s_bb_bb
/g2_o1o1o1o1
/g2_o1o1o1v1
/g2_o1o1v1v1
/g2_o1v1o1v1
/g2_o1v1v1v1
/g2_v1v1v1v1
/w_bb_aa
/w_bb_bb
 Transferring MO TPDM to AO TPDM
 Transferring g2_o1o1o1o1
 Transferring g2_o1o1o1v1
 Transferring g2_o1o1v1v1
 Transferring g2_o1v1o1v1
 Transferring g2_o1v1v1v1
 Transferring g2_v1v1v1v1
 Adding separable TPDM
 Computing TPDM gradient
 --------------------------------------------------------
 2e gradient
  Atom          X               Y               Z
 --------------------------------------------------------
    1        -34.724727        9.928254       -0.000000  
    2          0.343025      -19.895585        0.000000  
    3         22.025129       -3.249551       -0.000000  
    4         12.356574       13.216882        0.000000  
 --------------------------------------------------------
 --------------------------------------------------------
 Final gradient
  Atom          X               Y               Z
 --------------------------------------------------------
    1        -34.724727        9.928254       -0.000000  
    2          0.343025      -19.895585        0.000000  
    3         22.025129       -3.249551       -0.000000  
    4         12.356574       13.216882        0.000000  
 --------------------------------------------------------
 Analytic gradient from two-electron contribution:   CPU 567.69 s  wall 263.27 s

 Total ccman2 time:   CPU 2020.86 s  wall 1037.81 s


 --------------------------------------------------------------

                    Orbital Energies (a.u.)
 --------------------------------------------------------------

 Alpha MOs
 -- Occupied --
******* -65.223 -58.584 -58.581 -58.581 -26.356 -15.784 -15.735
 -9.902  -7.518  -7.506  -7.505  -3.258  -3.253  -3.252  -3.238
 -3.238  -1.670  -1.428  -1.083  -0.898  -0.754  -0.742  -0.738
 -0.614  -0.591  -0.495  -0.458  -0.449
 -- Virtual --
  0.021   0.071   0.076   0.101   0.104   0.108   0.156   0.178
  0.186   0.206   0.244   0.248   0.282   0.303   0.312   0.366
  0.386   0.417   0.506   0.524   0.543   0.552   0.614   0.742
  0.746   0.781   0.792   0.815   0.937   0.948   0.988   1.038
  1.050   1.083   1.182   1.269   1.474   1.543   1.591   1.632
  1.884   2.000   2.015   2.131   2.240   2.248   2.292   2.436
  2.489   2.681   2.741   3.015   3.022   3.329   3.977   4.044
  4.169   4.173   4.211   4.284   4.375   4.377   4.467   4.502
  4.527   4.546   4.620   4.883   4.977   5.503   6.892   6.935
  7.108   7.212   8.161   8.184   8.258  36.509  37.088  49.437
 68.720 293.835 293.854 293.9641028.378
 --------------------------------------------------------------

          Ground-State Mulliken Net Atomic Charges

     Atom                 Charge (a.u.)
  ----------------------------------------
      1 Br                    0.030725
      2 N                     0.061940
      3 N                    -0.025630
      4 F                    -0.067035
  ----------------------------------------
  Sum of atomic charges =     0.000000

 -----------------------------------------------------------------
                    Cartesian Multipole Moments
 -----------------------------------------------------------------
    Charge (ESU x 10^10)
                 0.0000
    Dipole Moment (Debye)
         X       1.1127      Y      -0.1256      Z      -0.0000
       Tot       1.1198
    Quadrupole Moments (Debye-Ang)
        XX     -34.9351     XY      -1.5303     YY     -36.2573
        XZ       0.0000     YZ      -0.0000     ZZ     -33.7498
    Octopole Moments (Debye-Ang^2)
       XXX      25.1981    XXY      -4.6309    XYY       7.8640
       YYY     -10.8423    XXZ       0.0000    XYZ      -0.0000
       YYZ      -0.0000    XZZ       3.5848    YZZ      -2.1697
       ZZZ       0.0000
    Hexadecapole Moments (Debye-Ang^3)
      XXXX    -343.9679   XXXY       2.5285   XXYY     -76.3016
      XYYY       7.8942   YYYY    -107.6920   XXXZ       0.0000
      XXYZ      -0.0000   XYYZ       0.0000   YYYZ       0.0000
      XXZZ     -61.2668   XYZZ       1.8859   YYZZ     -23.0295
      XZZZ       0.0000   YZZZ      -0.0000   ZZZZ     -34.4815
 -----------------------------------------------------------------
 DrvMan completing analytic gradient of the correlated energy
 Correlated dipole moment
            1
    1   0.4377874
    2  -0.0493960
    3  -0.0000000
 Energy read as -2781.447049814
 Full Analytical Gradient: (in a.u., or Hartree/Bohr)
             1             2             3             4
    1   -0.00007117   -0.00048452    0.00045635    0.00009934
    2    0.00012608   -0.00059862    0.00031148    0.00016106
    3   -0.00000000    0.00000000    0.00000000   -0.00000000
 Gradient time:  CPU 0.28 s  wall 2.07 s
 ----------------------------------------------------------------
             Standard Nuclear Orientation (Angstroms)
    I     Atom           X                Y                Z
 ----------------------------------------------------------------
    1      Br      0.9341175968    -0.0884288233    -0.0000000000
    2      N      -0.6366021411     1.0267737839     0.0010000000
    3      N      -1.7401448108     0.5374744551     0.0000000000
    4      F      -1.7840985805    -0.8727476510    -0.0000000000
 ----------------------------------------------------------------
 Nuclear Repulsion Energy =   233.5582084162 hartrees
 There are       29 alpha and       29 beta electrons

                       Distance Matrix (Angstroms)
             Br(  1)   N (  2)   N (  3)
   N (  2)  1.926354
   N (  3)  2.746531  1.207154
   F (  4)  2.829109  2.219219  1.410907

 Requested basis set is 6-311++G(d,p)
 There are 37 shells and 114 basis functions
 A cutoff of  1.0D-14 yielded    654 shell pairs
 There are      6454 function pairs (      7167 Cartesian)
 Smallest overlap matrix eigenvalue = 1.87E-04
 Guess MOs from SCF MO coefficient file

 -----------------------------------------------------------------------
  General SCF calculation program by
  Eric Jon Sundstrom, Paul Horn, Yuezhi Mao, Dmitri Zuev, Alec White,
  David Stuck, Shaama M.S., Shane Yost, Joonho Lee, David Small,
  Daniel Levine, Susi Lehtola, Hugh Burton, Evgeny Epifanovsky
 -----------------------------------------------------------------------
 Hartree-Fock
 using 4 threads for integral computing
 -------------------------------------------------------
 OpenMP Integral computing Module                
 Release: version 2.0, May 2017, Q-Chem Inc. Pleasanton 
 -------------------------------------------------------
 A restricted SCF calculation will be
 performed using DIIS
 SCF converges when DIIS error is below 1.0e-08
 ---------------------------------------
  Cycle       Energy         DIIS error
 ---------------------------------------
    1   -2780.6042514651      2.40e-05  
    2   -2780.6042526343      7.18e-06  
    3   -2780.6042527806      4.31e-06  
    4   -2780.6042528184      1.39e-06  
    5   -2780.6042528281      6.66e-07  
    6   -2780.6042528308      3.04e-07  
    7   -2780.6042528315      1.36e-07  
    8   -2780.6042528316      3.86e-08  
    9   -2780.6042528316      1.59e-08  
   10   -2780.6042528316      7.62e-09  Convergence criterion met
 ---------------------------------------
 SCF time:   CPU 6.74s  wall 5.00s 
 SCF   energy in the final basis set =    -2780.6042528316
 Total energy in the final basis set =    -2780.6042528316


 ------------------------------------------------------------------------------

   CCMAN2: suite of methods based on coupled cluster
           and equation of motion theories.

   Components:
   * libvmm-1.3-trunk
     by Evgeny Epifanovsky, Ilya Kaliman.
   * libtensor-2.5-trunk
     by Evgeny Epifanovsky, Michael Wormit, Dmitry Zuev, Sam Manzer, 
        Ilya Kaliman.
   * libcc-2.5-trunk
     by Evgeny Epifanovsky, Arik Landau, Tomasz Kus, Kirill Khistyaev, 
        Dmitry Zuev, Prashant Manohar, Xintian Feng, Anna Krylov, 
        Matthew Goldey, Alec White, Thomas Jagau, Kaushik Nanda, 
        Anastasia Gunina, Alexander Kunitsa, Joonho Lee.

   CCMAN original authors:
   Anna I. Krylov, C. David Sherrill, Steven R. Gwaltney,
   Edward F. C. Byrd (2000)
   Sergey V. Levchenko, Lyudmila V. Slipchenko, Tao Wang,
   Ana-Maria C. Cristian (2003)
   Piotr A. Pieniazek, C. Melania Oana, Evgeny Epifanovsky (2007)
   Prashant Manohar (2009)

 ------------------------------------------------------------------------------


 Allocating and initializing 3808MB of RAM...
 Calculation will run on 4 cores.


 Alpha MOs, Restricted
 -- Occupied --                  
-490.09  -65.22  -58.58  -58.58  -58.58  -26.36  -15.78  -15.73
  1 A     2 A     3 A     4 A     5 A     6 A     7 A     8 A                  
 -9.902  -7.518  -7.506  -7.505  -3.258  -3.253  -3.252  -3.238
  9 A    10 A    11 A    12 A    13 A    14 A    15 A    16 A                  
 -3.238  -1.670  -1.428  -1.083  -0.899  -0.754  -0.741  -0.738
 17 A    18 A    19 A    20 A    21 A    22 A    23 A    24 A                  
 -0.613  -0.591  -0.495  -0.458  -0.449
 25 A    26 A    27 A    28 A    29 A                                          
 -- Virtual --                   
  0.021   0.070   0.076   0.101   0.104   0.108   0.156   0.178
 30 A    31 A    32 A    33 A    34 A    35 A    36 A    37 A                  
  0.186   0.206   0.244   0.248   0.282   0.303   0.312   0.366
 38 A    39 A    40 A    41 A    42 A    43 A    44 A    45 A                  
  0.386   0.417   0.506   0.524   0.543   0.552   0.613   0.742
 46 A    47 A    48 A    49 A    50 A    51 A    52 A    53 A                  
  0.746   0.781   0.792   0.815   0.937   0.948   0.988   1.038
 54 A    55 A    56 A    57 A    58 A    59 A    60 A    61 A                  
  1.050   1.083   1.182   1.269   1.474   1.543   1.591   1.632
 62 A    63 A    64 A    65 A    66 A    67 A    68 A    69 A                  
  1.883   1.999   2.015   2.131   2.240   2.248   2.292   2.436
 70 A    71 A    72 A    73 A    74 A    75 A    76 A    77 A                  
  2.489   2.680   2.741   3.014   3.022   3.328   3.977   4.044
 78 A    79 A    80 A    81 A    82 A    83 A    84 A    85 A                  
  4.169   4.173   4.211   4.284   4.375   4.377   4.467   4.502
 86 A    87 A    88 A    89 A    90 A    91 A    92 A    93 A                  
  4.527   4.546   4.620   4.883   4.977   5.503   6.892   6.935
 94 A    95 A    96 A    97 A    98 A    99 A   100 A   101 A                  
  7.108   7.212   8.161   8.184   8.258  36.509  37.086  49.437
102 A   103 A   104 A   105 A   106 A   107 A   108 A   109 A                  
 68.720 293.835 293.854 293.9641028.378
110 A   111 A   112 A   113 A   114 A                                          

 Beta MOs, Restricted
 -- Occupied --                  
-490.09  -65.22  -58.58  -58.58  -58.58  -26.36  -15.78  -15.73
  1 A     2 A     3 A     4 A     5 A     6 A     7 A     8 A                  
 -9.902  -7.518  -7.506  -7.505  -3.258  -3.253  -3.252  -3.238
  9 A    10 A    11 A    12 A    13 A    14 A    15 A    16 A                  
 -3.238  -1.670  -1.428  -1.083  -0.899  -0.754  -0.741  -0.738
 17 A    18 A    19 A    20 A    21 A    22 A    23 A    24 A                  
 -0.613  -0.591  -0.495  -0.458  -0.449
 25 A    26 A    27 A    28 A    29 A                                          
 -- Virtual --                   
  0.021   0.070   0.076   0.101   0.104   0.108   0.156   0.178
 30 A    31 A    32 A    33 A    34 A    35 A    36 A    37 A                  
  0.186   0.206   0.244   0.248   0.282   0.303   0.312   0.366
 38 A    39 A    40 A    41 A    42 A    43 A    44 A    45 A                  
  0.386   0.417   0.506   0.524   0.543   0.552   0.613   0.742
 46 A    47 A    48 A    49 A    50 A    51 A    52 A    53 A                  
  0.746   0.781   0.792   0.815   0.937   0.948   0.988   1.038
 54 A    55 A    56 A    57 A    58 A    59 A    60 A    61 A                  
  1.050   1.083   1.182   1.269   1.474   1.543   1.591   1.632
 62 A    63 A    64 A    65 A    66 A    67 A    68 A    69 A                  
  1.883   1.999   2.015   2.131   2.240   2.248   2.292   2.436
 70 A    71 A    72 A    73 A    74 A    75 A    76 A    77 A                  
  2.489   2.680   2.741   3.014   3.022   3.328   3.977   4.044
 78 A    79 A    80 A    81 A    82 A    83 A    84 A    85 A                  
  4.169   4.173   4.211   4.284   4.375   4.377   4.467   4.502
 86 A    87 A    88 A    89 A    90 A    91 A    92 A    93 A                  
  4.527   4.546   4.620   4.883   4.977   5.503   6.892   6.935
 94 A    95 A    96 A    97 A    98 A    99 A   100 A   101 A                  
  7.108   7.212   8.161   8.184   8.258  36.509  37.086  49.437
102 A   103 A   104 A   105 A   106 A   107 A   108 A   109 A                  
 68.720 293.835 293.854 293.9641028.378
110 A   111 A   112 A   113 A   114 A                                          

 Occupation and symmetry of molecular orbitals

 Point group: C1 (1 irreducible representation).

                           A     All 
 -------------------------------------
 All molecular orbitals:
  - Alpha                  114   114 
  - Beta                   114   114 
 -------------------------------------
 Alpha orbitals:
  - Frozen occupied        12    12  
  - Active occupied        17    17  
  - Active virtual         85    85  
  - Frozen virtual         0     0   
 -------------------------------------
 Beta orbitals:
  - Frozen occupied        12    12  
  - Active occupied        17    17  
  - Active virtual         85    85  
  - Frozen virtual         0     0   
 -------------------------------------

 Import integrals:   CPU 0.00 s  wall 0.00 s

 Import integrals:   CPU 28.21 s  wall 21.89 s

 MP2 amplitudes:   CPU 0.18 s  wall 0.36 s

Running a double precision version
           CCSD T amplitudes will be solved using DIIS.

           Start     Size      MaxIter   EConv     TConv     
           3         7         100       1.00e-07  1.00e-05  
 ------------------------------------------------------------------------------
           Energy (a.u.)   Ediff      Tdiff       Comment
 ------------------------------------------------------------------------------
         -2781.44964657                           
     1   -2781.41369229   3.60e-02   7.73e-01     
     2   -2781.44589482   3.22e-02   1.06e-01     
     3   -2781.44211833   3.78e-03   4.97e-02     
     4   -2781.44560369   3.49e-03   2.21e-02     Switched to DIIS steps.
     5   -2781.44686115   1.26e-03   1.29e-02     
     6   -2781.44700434   1.43e-04   3.56e-03     
     7   -2781.44702811   2.38e-05   1.72e-03     
     8   -2781.44704329   1.52e-05   6.78e-04     
     9   -2781.44705043   7.14e-06   3.68e-04     
    10   -2781.44704986   5.69e-07   9.40e-05     
    11   -2781.44705050   6.44e-07   3.95e-05     
    12   -2781.44705033   1.75e-07   2.64e-05     
    13   -2781.44705030   2.36e-08   8.42e-06     
 ------------------------------------------------------------------------------
         -2781.44705030                           CCSD T converged.

End of double precision
 SCF energy                 = -2780.60425283
 MP2 energy                 = -2781.44964657
 CCSD correlation energy     =    -0.84279747
 CCSD total energy           = -2781.44705030

 CCSD  T1^2 = 0.0193  T2^2 = 0.2551  Leading amplitudes:

 Amplitude    Orbitals with energies
 -0.0295       27 (A) A                  ->    30 (A) A                   
              -0.4946                          0.0211                     
 -0.0295       27 (A) B                  ->    30 (A) B                   
              -0.4946                          0.0211                     
 -0.0288       25 (A) A                  ->    30 (A) A                   
              -0.6135                          0.0211                     
 -0.0288       25 (A) B                  ->    30 (A) B                   
              -0.6135                          0.0211                     

 Amplitude    Orbitals with energies
 -0.0828       26 (A) A      26 (A) B    ->    31 (A) A      31 (A) B     
              -0.5906       -0.5906            0.0704        0.0704       
  0.0828       26 (A) A      26 (A) B    ->    31 (A) B      31 (A) A     
              -0.5906       -0.5906            0.0704        0.0704       
  0.0828       26 (A) B      26 (A) A    ->    31 (A) A      31 (A) B     
              -0.5906       -0.5906            0.0704        0.0704       
 -0.0828       26 (A) B      26 (A) A    ->    31 (A) B      31 (A) A     
              -0.5906       -0.5906            0.0704        0.0704       

 Computing CCSD intemediates for later calculations in double precision
 Finished.

Running a double precision version
           CCSD Lambda amplitudes will be solved using DIIS.
           Start     Size      MaxIter   EConv     LConv     
           3         7         100       1.00e-07  1.00e-05  
 ------------------------------------------------------------------------------
            Enorm      Ldiff       Comment
 ------------------------------------------------------------------------------
     1     5.87e-02   4.00e-02     
     2     1.85e-02   6.33e-03     
     3     8.46e-03   1.33e-03     
     4     4.42e-03   1.33e-03     Switched to DIIS steps.
     5     1.60e-03   8.88e-04     
     6     8.20e-04   3.03e-04     
     7     2.68e-04   1.05e-04     
     8     1.20e-04   8.97e-06     
     9     4.40e-05   2.33e-06     
    10     2.22e-05   4.26e-07     
    11     1.12e-05   1.23e-08     
    12     4.73e-06   7.32e-07     
    13     2.04e-06   2.31e-07     
    14     9.35e-07   2.56e-08     
    15     4.27e-07   1.33e-08     
    16     2.44e-07   4.27e-08     
    17     1.15e-07   2.42e-08     
    18     5.33e-08   8.44e-09     
 ------------------------------------------------------------------------------
                                   CCSD Lambda converged.

 Computing density matrices in double precision...
           Orbital response amplitudes will be solved using DIIS.
           Start     Size      MaxIter   EConv     LConv     
           3         7         100       1.00e-06  1.00e-06  
 ------------------------------------------------------------------------------
            Enorm      Ldiff       Comment
 ------------------------------------------------------------------------------
     1     1.21e-01   4.12e-03     
     2     1.38e-01   1.08e-02     
     3     1.95e-01   4.03e-02     
     4     1.47e-02   9.21e-02     Switched to DIIS steps.
     5     6.05e-03   8.92e-05     
     6     1.42e-03   1.11e-03     
     7     4.70e-04   1.22e-04     
     8     1.18e-04   7.40e-05     
     9     7.50e-05   3.03e-05     
    10     1.37e-05   1.25e-05     
    11     6.85e-06   1.63e-06     
    12     3.54e-06   7.49e-07     
    13     3.77e-07   1.90e-07     
 ------------------------------------------------------------------------------
                                   Orbital response converged.

 Computing density matrices... Done.
 CCSD calculation:   CPU 1418.01 s  wall 782.99 s

Current path: /canmo/ccsd/grad/
/g1_bb_aa
/g1_bb_bb
/g1_o1o1
/g1_o1o2
/g1_o1v1
/g1_o2v1
/g1_v1v1
/g1p_bb_aa
/g1p_bb_bb
/g1s_bb_aa
/g1s_bb_bb
/g2_o1o1o1o1
/g2_o1o1o1v1
/g2_o1o1v1v1
/g2_o1v1o1v1
/g2_o1v1v1v1
/g2_v1v1v1v1
/w_bb_aa
/w_bb_bb
 Transferring MO TPDM to AO TPDM
 Transferring g2_o1o1o1o1
 Transferring g2_o1o1o1v1
 Transferring g2_o1o1v1v1
 Transferring g2_o1v1o1v1
 Transferring g2_o1v1v1v1
 Transferring g2_v1v1v1v1
 Adding separable TPDM
 Computing TPDM gradient
 --------------------------------------------------------
 2e gradient
  Atom          X               Y               Z
 --------------------------------------------------------
    1        -34.710242        9.931141        0.010648  
    2          0.342975      -19.910703       -0.021953  
    3         22.010815       -3.239461        0.010047  
    4         12.356452       13.219023        0.001258  
 --------------------------------------------------------
 --------------------------------------------------------
 Final gradient
  Atom          X               Y               Z
 --------------------------------------------------------
    1        -34.710242        9.931141        0.010648  
    2          0.342975      -19.910703       -0.021953  
    3         22.010815       -3.239461        0.010047  
    4         12.356452       13.219023        0.001258  
 --------------------------------------------------------
 Analytic gradient from two-electron contribution:   CPU 565.88 s  wall 267.01 s

 Total ccman2 time:   CPU 2016.79 s  wall 1081.41 s


 --------------------------------------------------------------

                    Orbital Energies (a.u.)
 --------------------------------------------------------------

 Alpha MOs
 -- Occupied --
******* -65.223 -58.584 -58.581 -58.581 -26.356 -15.784 -15.735
 -9.902  -7.518  -7.506  -7.505  -3.258  -3.253  -3.252  -3.238
 -3.238  -1.670  -1.428  -1.083  -0.899  -0.754  -0.741  -0.738
 -0.613  -0.591  -0.495  -0.458  -0.449
 -- Virtual --
  0.021   0.070   0.076   0.101   0.104   0.108   0.156   0.178
  0.186   0.206   0.244   0.248   0.282   0.303   0.312   0.366
  0.386   0.417   0.506   0.524   0.543   0.552   0.613   0.742
  0.746   0.781   0.792   0.815   0.937   0.948   0.988   1.038
  1.050   1.083   1.182   1.269   1.474   1.543   1.591   1.632
  1.883   1.999   2.015   2.131   2.240   2.248   2.292   2.436
  2.489   2.680   2.741   3.014   3.022   3.328   3.977   4.044
  4.169   4.173   4.211   4.284   4.375   4.377   4.467   4.502
  4.527   4.546   4.620   4.883   4.977   5.503   6.892   6.935
  7.108   7.212   8.161   8.184   8.258  36.509  37.086  49.437
 68.720 293.835 293.854 293.9641028.378
 --------------------------------------------------------------

          Ground-State Mulliken Net Atomic Charges

     Atom                 Charge (a.u.)
  ----------------------------------------
      1 Br                    0.030422
      2 N                     0.062224
      3 N                    -0.025916
      4 F                    -0.066730
  ----------------------------------------
  Sum of atomic charges =     0.000000

 -----------------------------------------------------------------
                    Cartesian Multipole Moments
 -----------------------------------------------------------------
    Charge (ESU x 10^10)
                 0.0000
    Dipole Moment (Debye)
         X       1.1101      Y      -0.1261      Z      -0.0004
       Tot       1.1172
    Quadrupole Moments (Debye-Ang)
        XX     -34.9372     XY      -1.5287     YY     -36.2553
        XZ      -0.0017     YZ      -0.0004     ZZ     -33.7521
    Octopole Moments (Debye-Ang^2)
       XXX      25.1888    XXY      -4.6438    XYY       7.8625
       YYY     -10.8640    XXZ      -0.0078    XYZ       0.0017
       YYZ      -0.0079    XZZ       3.5845    YZZ      -2.1763
       ZZZ      -0.0156
    Hexadecapole Moments (Debye-Ang^3)
      XXXX    -343.9933   XXXY       2.5531   XXYY     -76.3075
      XYYY       7.9101   YYYY    -107.7599   XXXZ       0.0007
      XXYZ      -0.0035   XYYZ       0.0031   YYYZ      -0.0209
      XXZZ     -61.2706   XYZZ       1.8908   YYZZ     -23.0411
      XZZZ       0.0080   YZZZ      -0.0160   ZZZZ     -34.4870
 -----------------------------------------------------------------
 DrvMan completing analytic gradient of the correlated energy
 Correlated dipole moment
            1
    1   0.4367286
    2  -0.0496303
    3  -0.0001626
 Energy read as -2781.447050303
 Full Analytical Gradient: (in a.u., or Hartree/Bohr)
             1             2             3             4
    1   -0.00002186   -0.00004356    0.00008731   -0.00002189
    2    0.00000785    0.00000348   -0.00000949   -0.00000184
    3   -0.00003566    0.00008828   -0.00009906    0.00004645
 Gradient time:  CPU 0.28 s  wall 2.59 s
 ----------------------------------------------------------------
             Standard Nuclear Orientation (Angstroms)
    I     Atom           X                Y                Z
 ----------------------------------------------------------------
    1      Br      0.9341175968    -0.0884288233    -0.0000000000
    2      N      -0.6366021411     1.0267737839     0.0000000000
    3      N      -1.7391448108     0.5374744551     0.0000000000
    4      F      -1.7840985805    -0.8727476510    -0.0000000000
 ----------------------------------------------------------------
 Nuclear Repulsion Energy =   233.5907169745 hartrees
 There are       29 alpha and       29 beta electrons

                       Distance Matrix (Angstroms)
             Br(  1)   N (  2)   N (  3)
   N (  2)  1.926353
   N (  3)  2.745558  1.206240
   F (  4)  2.829109  2.219218  1.410938

 Requested basis set is 6-311++G(d,p)
 There are 37 shells and 114 basis functions
 A cutoff of  1.0D-14 yielded    654 shell pairs
 There are      6454 function pairs (      7167 Cartesian)
 Smallest overlap matrix eigenvalue = 1.86E-04
 Guess MOs from SCF MO coefficient file

 -----------------------------------------------------------------------
  General SCF calculation program by
  Eric Jon Sundstrom, Paul Horn, Yuezhi Mao, Dmitri Zuev, Alec White,
  David Stuck, Shaama M.S., Shane Yost, Joonho Lee, David Small,
  Daniel Levine, Susi Lehtola, Hugh Burton, Evgeny Epifanovsky
 -----------------------------------------------------------------------
 Hartree-Fock
 using 4 threads for integral computing
 -------------------------------------------------------
 OpenMP Integral computing Module                
 Release: version 2.0, May 2017, Q-Chem Inc. Pleasanton 
 -------------------------------------------------------
 A restricted SCF calculation will be
 performed using DIIS
 SCF converges when DIIS error is below 1.0e-08
 ---------------------------------------
  Cycle       Energy         DIIS error
 ---------------------------------------
    1   -2780.6043410861      2.98e-05  
    2   -2780.6043426080      8.48e-06  
    3   -2780.6043427828      4.99e-06  
    4   -2780.6043428312      1.63e-06  
    5   -2780.6043428411      7.14e-07  
    6   -2780.6043428441      3.45e-07  
    7   -2780.6043428449      1.65e-07  
    8   -2780.6043428450      5.14e-08  
    9   -2780.6043428450      1.79e-08  
   10   -2780.6043428450      9.21e-09  Convergence criterion met
 ---------------------------------------
 SCF time:   CPU 6.73s  wall 5.00s 
 SCF   energy in the final basis set =    -2780.6043428450
 Total energy in the final basis set =    -2780.6043428450


 ------------------------------------------------------------------------------

   CCMAN2: suite of methods based on coupled cluster
           and equation of motion theories.

   Components:
   * libvmm-1.3-trunk
     by Evgeny Epifanovsky, Ilya Kaliman.
   * libtensor-2.5-trunk
     by Evgeny Epifanovsky, Michael Wormit, Dmitry Zuev, Sam Manzer, 
        Ilya Kaliman.
   * libcc-2.5-trunk
     by Evgeny Epifanovsky, Arik Landau, Tomasz Kus, Kirill Khistyaev, 
        Dmitry Zuev, Prashant Manohar, Xintian Feng, Anna Krylov, 
        Matthew Goldey, Alec White, Thomas Jagau, Kaushik Nanda, 
        Anastasia Gunina, Alexander Kunitsa, Joonho Lee.

   CCMAN original authors:
   Anna I. Krylov, C. David Sherrill, Steven R. Gwaltney,
   Edward F. C. Byrd (2000)
   Sergey V. Levchenko, Lyudmila V. Slipchenko, Tao Wang,
   Ana-Maria C. Cristian (2003)
   Piotr A. Pieniazek, C. Melania Oana, Evgeny Epifanovsky (2007)
   Prashant Manohar (2009)

 ------------------------------------------------------------------------------


 Allocating and initializing 3808MB of RAM...
 Calculation will run on 4 cores.


 Alpha MOs, Restricted
 -- Occupied --                  
-490.09  -65.22  -58.58  -58.58  -58.58  -26.36  -15.78  -15.73
  1 A     2 A     3 A     4 A     5 A     6 A     7 A     8 A                  
 -9.902  -7.518  -7.506  -7.505  -3.258  -3.253  -3.252  -3.238
  9 A    10 A    11 A    12 A    13 A    14 A    15 A    16 A                  
 -3.238  -1.670  -1.428  -1.083  -0.899  -0.755  -0.742  -0.738
 17 A    18 A    19 A    20 A    21 A    22 A    23 A    24 A                  
 -0.614  -0.591  -0.494  -0.458  -0.449
 25 A    26 A    27 A    28 A    29 A                                          
 -- Virtual --                   
  0.021   0.071   0.076   0.101   0.104   0.108   0.156   0.178
 30 A    31 A    32 A    33 A    34 A    35 A    36 A    37 A                  
  0.186   0.206   0.244   0.248   0.282   0.303   0.312   0.366
 38 A    39 A    40 A    41 A    42 A    43 A    44 A    45 A                  
  0.386   0.417   0.506   0.524   0.543   0.552   0.614   0.742
 46 A    47 A    48 A    49 A    50 A    51 A    52 A    53 A                  
  0.746   0.781   0.792   0.815   0.937   0.948   0.988   1.038
 54 A    55 A    56 A    57 A    58 A    59 A    60 A    61 A                  
  1.050   1.083   1.183   1.269   1.474   1.543   1.591   1.632
 62 A    63 A    64 A    65 A    66 A    67 A    68 A    69 A                  
  1.884   1.999   2.014   2.131   2.240   2.248   2.292   2.436
 70 A    71 A    72 A    73 A    74 A    75 A    76 A    77 A                  
  2.489   2.681   2.741   3.016   3.023   3.329   3.977   4.044
 78 A    79 A    80 A    81 A    82 A    83 A    84 A    85 A                  
  4.169   4.173   4.211   4.284   4.375   4.378   4.467   4.502
 86 A    87 A    88 A    89 A    90 A    91 A    92 A    93 A                  
  4.527   4.546   4.620   4.883   4.977   5.503   6.892   6.935
 94 A    95 A    96 A    97 A    98 A    99 A   100 A   101 A                  
  7.108   7.212   8.161   8.184   8.258  36.509  37.090  49.437
102 A   103 A   104 A   105 A   106 A   107 A   108 A   109 A                  
 68.720 293.835 293.854 293.9641028.378
110 A   111 A   112 A   113 A   114 A                                          

 Beta MOs, Restricted
 -- Occupied --                  
-490.09  -65.22  -58.58  -58.58  -58.58  -26.36  -15.78  -15.73
  1 A     2 A     3 A     4 A     5 A     6 A     7 A     8 A                  
 -9.902  -7.518  -7.506  -7.505  -3.258  -3.253  -3.252  -3.238
  9 A    10 A    11 A    12 A    13 A    14 A    15 A    16 A                  
 -3.238  -1.670  -1.428  -1.083  -0.899  -0.755  -0.742  -0.738
 17 A    18 A    19 A    20 A    21 A    22 A    23 A    24 A                  
 -0.614  -0.591  -0.494  -0.458  -0.449
 25 A    26 A    27 A    28 A    29 A                                          
 -- Virtual --                   
  0.021   0.071   0.076   0.101   0.104   0.108   0.156   0.178
 30 A    31 A    32 A    33 A    34 A    35 A    36 A    37 A                  
  0.186   0.206   0.244   0.248   0.282   0.303   0.312   0.366
 38 A    39 A    40 A    41 A    42 A    43 A    44 A    45 A                  
  0.386   0.417   0.506   0.524   0.543   0.552   0.614   0.742
 46 A    47 A    48 A    49 A    50 A    51 A    52 A    53 A                  
  0.746   0.781   0.792   0.815   0.937   0.948   0.988   1.038
 54 A    55 A    56 A    57 A    58 A    59 A    60 A    61 A                  
  1.050   1.083   1.183   1.269   1.474   1.543   1.591   1.632
 62 A    63 A    64 A    65 A    66 A    67 A    68 A    69 A                  
  1.884   1.999   2.014   2.131   2.240   2.248   2.292   2.436
 70 A    71 A    72 A    73 A    74 A    75 A    76 A    77 A                  
  2.489   2.681   2.741   3.016   3.023   3.329   3.977   4.044
 78 A    79 A    80 A    81 A    82 A    83 A    84 A    85 A                  
  4.169   4.173   4.211   4.284   4.375   4.378   4.467   4.502
 86 A    87 A    88 A    89 A    90 A    91 A    92 A    93 A                  
  4.527   4.546   4.620   4.883   4.977   5.503   6.892   6.935
 94 A    95 A    96 A    97 A    98 A    99 A   100 A   101 A                  
  7.108   7.212   8.161   8.184   8.258  36.509  37.090  49.437
102 A   103 A   104 A   105 A   106 A   107 A   108 A   109 A                  
 68.720 293.835 293.854 293.9641028.378
110 A   111 A   112 A   113 A   114 A                                          

 Occupation and symmetry of molecular orbitals

 Point group: C1 (1 irreducible representation).

                           A     All 
 -------------------------------------
 All molecular orbitals:
  - Alpha                  114   114 
  - Beta                   114   114 
 -------------------------------------
 Alpha orbitals:
  - Frozen occupied        12    12  
  - Active occupied        17    17  
  - Active virtual         85    85  
  - Frozen virtual         0     0   
 -------------------------------------
 Beta orbitals:
  - Frozen occupied        12    12  
  - Active occupied        17    17  
  - Active virtual         85    85  
  - Frozen virtual         0     0   
 -------------------------------------

 Import integrals:   CPU 0.00 s  wall 0.00 s

 Import integrals:   CPU 28.34 s  wall 19.73 s

 MP2 amplitudes:   CPU 0.18 s  wall 0.38 s

Running a double precision version
           CCSD T amplitudes will be solved using DIIS.

           Start     Size      MaxIter   EConv     TConv     
           3         7         100       1.00e-07  1.00e-05  
 ------------------------------------------------------------------------------
           Energy (a.u.)   Ediff      Tdiff       Comment
 ------------------------------------------------------------------------------
         -2781.44963081                           
     1   -2781.41371367   3.59e-02   7.73e-01     
     2   -2781.44589129   3.22e-02   1.06e-01     
     3   -2781.44212102   3.77e-03   4.96e-02     
     4   -2781.44560291   3.48e-03   2.21e-02     Switched to DIIS steps.
     5   -2781.44685967   1.26e-03   1.29e-02     
     6   -2781.44700277   1.43e-04   3.56e-03     
     7   -2781.44702665   2.39e-05   1.72e-03     
     8   -2781.44704187   1.52e-05   6.79e-04     
     9   -2781.44704900   7.14e-06   3.68e-04     
    10   -2781.44704843   5.74e-07   9.40e-05     
    11   -2781.44704908   6.47e-07   3.95e-05     
    12   -2781.44704890   1.77e-07   2.64e-05     
    13   -2781.44704888   2.38e-08   8.44e-06     
 ------------------------------------------------------------------------------
         -2781.44704888                           CCSD T converged.

End of double precision
 SCF energy                 = -2780.60434284
 MP2 energy                 = -2781.44963081
 CCSD correlation energy     =    -0.84270603
 CCSD total energy           = -2781.44704888

 CCSD  T1^2 = 0.0193  T2^2 = 0.2550  Leading amplitudes:

 Amplitude    Orbitals with energies
  0.0295       27 (A) A                  ->    30 (A) A                   
              -0.4945                          0.0211                     
  0.0295       27 (A) B                  ->    30 (A) B                   
              -0.4945                          0.0211                     
 -0.0288       25 (A) A                  ->    30 (A) A                   
              -0.6137                          0.0211                     
 -0.0288       25 (A) B                  ->    30 (A) B                   
              -0.6137                          0.0211                     

 Amplitude    Orbitals with energies
 -0.0825       26 (A) A      26 (A) B    ->    31 (A) A      31 (A) B     
              -0.5909       -0.5909            0.0707        0.0707       
  0.0825       26 (A) A      26 (A) B    ->    31 (A) B      31 (A) A     
              -0.5909       -0.5909            0.0707        0.0707       
  0.0825       26 (A) B      26 (A) A    ->    31 (A) A      31 (A) B     
              -0.5909       -0.5909            0.0707        0.0707       
 -0.0825       26 (A) B      26 (A) A    ->    31 (A) B      31 (A) A     
              -0.5909       -0.5909            0.0707        0.0707       

 Computing CCSD intemediates for later calculations in double precision
 Finished.

Running a double precision version
           CCSD Lambda amplitudes will be solved using DIIS.
           Start     Size      MaxIter   EConv     LConv     
           3         7         100       1.00e-07  1.00e-05  
 ------------------------------------------------------------------------------
            Enorm      Ldiff       Comment
 ------------------------------------------------------------------------------
     1     5.87e-02   4.00e-02     
     2     1.85e-02   6.33e-03     
     3     8.46e-03   1.33e-03     
     4     4.42e-03   1.33e-03     Switched to DIIS steps.
     5     1.60e-03   8.88e-04     
     6     8.20e-04   3.03e-04     
     7     2.68e-04   1.06e-04     
     8     1.20e-04   9.07e-06     
     9     4.41e-05   2.27e-06     
    10     2.22e-05   4.02e-07     
    11     1.12e-05   3.03e-09     
    12     4.73e-06   7.38e-07     
    13     2.04e-06   2.32e-07     
    14     9.35e-07   2.52e-08     
    15     4.27e-07   1.35e-08     
    16     2.44e-07   4.29e-08     
    17     1.15e-07   2.43e-08     
    18     5.34e-08   8.51e-09     
 ------------------------------------------------------------------------------
                                   CCSD Lambda converged.

 Computing density matrices in double precision...
           Orbital response amplitudes will be solved using DIIS.
           Start     Size      MaxIter   EConv     LConv     
           3         7         100       1.00e-06  1.00e-06  
 ------------------------------------------------------------------------------
            Enorm      Ldiff       Comment
 ------------------------------------------------------------------------------
     1     1.21e-01   4.06e-03     
     2     1.38e-01   1.09e-02     
     3     1.95e-01   4.02e-02     
     4     1.47e-02   9.19e-02     Switched to DIIS steps.
     5     6.01e-03   7.82e-05     
     6     1.42e-03   1.10e-03     
     7     4.70e-04   1.24e-04     
     8     1.17e-04   7.31e-05     
     9     7.50e-05   3.00e-05     
    10     1.37e-05   1.25e-05     
    11     6.87e-06   1.66e-06     
    12     3.54e-06   7.49e-07     
    13     3.77e-07   1.86e-07     
 ------------------------------------------------------------------------------
                                   Orbital response converged.

 Computing density matrices... Done.
 CCSD calculation:   CPU 1414.68 s  wall 744.59 s

Current path: /canmo/ccsd/grad/
/g1_bb_aa
/g1_bb_bb
/g1_o1o1
/g1_o1o2
/g1_o1v1
/g1_o2v1
/g1_v1v1
/g1p_bb_aa
/g1p_bb_bb
/g1s_bb_aa
/g1s_bb_bb
/g2_o1o1o1o1
/g2_o1o1o1v1
/g2_o1o1v1v1
/g2_o1v1o1v1
/g2_o1v1v1v1
/g2_v1v1v1v1
/w_bb_aa
/w_bb_bb
 Transferring MO TPDM to AO TPDM
 Transferring g2_o1o1o1o1
 Transferring g2_o1o1o1v1
 Transferring g2_o1o1v1v1
 Transferring g2_o1v1o1v1
 Transferring g2_o1v1v1v1
 Transferring g2_v1v1v1v1
 Adding separable TPDM
 Computing TPDM gradient
 --------------------------------------------------------
 2e gradient
  Atom          X               Y               Z
 --------------------------------------------------------
    1        -34.712212        9.931354        0.000001  
    2          0.328801      -19.923200       -0.000000  
    3         22.018635       -3.226110       -0.000000  
    4         12.364776       13.217956       -0.000001  
 --------------------------------------------------------
 --------------------------------------------------------
 Final gradient
  Atom          X               Y               Z
 --------------------------------------------------------
    1        -34.712212        9.931354        0.000001
[truncated: 191,050 more chars]
