# Supplementary material for: Geometric and energetic data from ab initio calculations of haloethene, haloimine, halomethylenephosphine, haloiminophosphine, halodiazene, halodiphosphene and halocyclopropane
Source: Data Brief. 2019 Nov 2;27:104738. doi: 10.1016/j.dib.2019.104738 (PMC6861602; doi:10.1016/j.dib.2019.104738)
Supplement: Multimedia component 6 [file mmc6.zip › NN/CCSD/FENNClE.out]

Q-Chem Developer Version!
                  Welcome to Q-Chem
     A Quantum Leap Into The Future Of Chemistry


 Q-Chem 5.1, Q-Chem, Inc., Pleasanton, CA (2018)

 Yihan Shao,  Zhengting Gan,  E. Epifanovsky,  A. T. B. Gilbert,  M. Wormit,  
 J. Kussmann,  A. W. Lange,  A. Behn,  Jia Deng,  Xintian Feng,  D. Ghosh,  
 M. Goldey,  P. R. Horn,  L. D. Jacobson,  I. Kaliman,  T. Kus,  A. Landau,  
 Jie Liu,  E. I. Proynov,  R. M. Richard,  R. P. Steele,  E. J. Sundstrom,  
 H. L. Woodcock III,  P. M. Zimmerman,  D. Zuev,  B. Albrecht,  E. Alguire,  
 S. A. Baeppler,  D. Barton,  Z. Benda,  Y. A. Bernard,  E. J. Berquist,  
 K. B. Bravaya,  H. Burton,  D. Casanova,  Chun-Min Chang,  Yunqing Chen,  
 A. Chien,  K. D. Closser,  M. P. Coons,  S. Coriani,  S. Dasgupta,  
 A. L. Dempwolff,  M. Diedenhofen,  Hainam Do,  R. G. Edgar,  Po-Tung Fang,  
 S. Faraji,  S. Fatehi,  Qingguo Feng,  K. D. Fenk,  J. Fosso-Tande,  
 Qinghui Ge,  A. Ghysels,  G. Gidofalvi,  J. Gomes,  J. Gonthier,  A. Gunina,  
 D. Hait,  M. W. D. Hanson-Heine,  P. H. P. Harbach,  A. W. Hauser,  
 J. E. Herr,  E. G. Hohenstein,  Z. C. Holden,  Kerwin Hui,  B. C. Huynh,  
 T.-C. Jagau,  Hyunjun Ji,  B. Kaduk,  K. Khistyaev,  Jaehoon Kim,  
 P. Klunzinger,  K. Koh,  D. Kosenkov,  L. Koulias,  T. Kowalczyk,  
 C. M. Krauter,  A. Kunitsa,  Ka Un Lao,  A. Laurent,  K. V. Lawler,  
 Joonho Lee,  D. Lefrancois,  S. Lehtola,  D. S. Levine,  Yi-Pei Li,  
 You-Sheng Lin,  Fenglai Liu,  E. Livshits,  A. Luenser,  P. Manohar,  
 E. Mansoor,  S. F. Manzer,  Shan-Ping Mao,  Yuezhi Mao,  N. Mardirossian,  
 A. V. Marenich,  T. Markovich,  L. A. Martinez-Martinez,  S. A. Maurer,  
 N. J. Mayhall,  S. C. McKenzie,  J.-M. Mewes,  A. F. Morrison,  
 J. W. Mullinax,  K. Nanda,  T. S. Nguyen-Beck,  R. Olivares-Amaya,  
 J. A. Parkhill,  T. M. Perrine,  F. Plasser,  P. Pokhilko,  S. Prager,  
 A. Prociuk,  E. Ramos,  D. R. Rehn,  F. Rob,  M. Schneider,  N. Sergueev,  
 S. M. Sharada,  S. Sharma,  D. W. Small,  T. Stauch,  T. Stein,  
 Yu-Chuan Su,  A. J. W. Thom,  A. Tkatchenko,  T. Tsuchimochi,  N. M. Tubman,  
 L. Vogt,  M. L. Vidal,  O. Vydrov,  M. A. Watson,  J. Wenzel,  
 M. de Wergifosse,  T. A. Wesolowski,  A. White,  J. Witte,  A. Yamada,  
 Jun Yang,  K. Yao,  S. Yeganeh,  S. R. Yost,  Zhi-Qiang You,  A. Zech,  
 Igor Ying Zhang,  Xing Zhang,  Yan Zhao,  Ying Zhu,  B. R. Brooks,  
 G. K. L. Chan,  C. J. Cramer,  M. S. Gordon,  W. J. Hehre,  A. Klamt,  
 M. W. Schmidt,  C. D. Sherrill,  D. G. Truhlar,  A. Aspuru-Guzik,  R. Baer,  
 A. T. Bell,  N. A. Besley,  Jeng-Da Chai,  A. E. DePrince, III,  
 R. A. DiStasio Jr.,  A. Dreuw,  B. D. Dunietz,  T. R. Furlani,  
 Chao-Ping Hsu,  Yousung Jung,  Jing Kong,  D. S. Lambrecht,  WanZhen Liang,  
 C. Ochsenfeld,  V. A. Rassolov,  L. V. Slipchenko,  J. E. Subotnik,  
 T. Van Voorhis,  J. M. Herbert,  A. I. Krylov,  P. M. W. Gill,  M. Head-Gordon

 Contributors to earlier versions of Q-Chem not listed above: 
 R. D. Adamson,  B. Austin,  J. Baker,  G. J. O. Beran,  K. Brandhorst,  
 S. T. Brown,  E. F. C. Byrd,  A. K. Chakraborty,  C.-L. Cheng,  
 Siu Hung Chien,  D. M. Chipman,  D. L. Crittenden,  H. Dachsel,  
 R. J. Doerksen,  A. D. Dutoi,  L. Fusti-Molnar,  W. A. Goddard III,  
 A. Golubeva-Zadorozhnaya,  S. R. Gwaltney,  G. Hawkins,  A. Heyden,  
 S. Hirata,  G. Kedziora,  F. J. Keil,  C. Kelley,  Jihan Kim,  R. A. King,  
 R. Z. Khaliullin,  P. P. Korambath,  W. Kurlancheek,  A. M. Lee,  M. S. Lee,  
 S. V. Levchenko,  Ching Yeh Lin,  D. Liotard,  R. C. Lochan,  I. Lotan,  
 P. E. Maslen,  N. Nair,  D. P. O'Neill,  D. Neuhauser,  E. Neuscamman,  
 C. M. Oana,  R. Olson,  B. Peters,  R. Peverati,  P. A. Pieniazek,  
 Y. M. Rhee,  J. Ritchie,  M. A. Rohrdanz,  E. Rosta,  N. J. Russ,  
 H. F. Schaefer III,  N. E. Schultz,  N. Shenvi,  A. C. Simmonett,  A. Sodt,  
 D. Stuck,  K. S. Thanthiriwatte,  V. Vanovschi,  Tao Wang,  A. Warshel,  
 C. F. Williams,  Q. Wu,  X. Xu,  W. Zhang

 Please cite Q-Chem as follows:
 Y. Shao et al., Mol. Phys. 113, 184-215 (2015)
 DOI: 10.1080/00268976.2014.952696

 Q-Chem 5.1.1 for Intel X86 EM64T Linux

 Parts of Q-Chem use Armadillo 8.300.2 (Tropical Shenanigans).
 http://arma.sourceforge.net/

 Q-Chem begins on Wed Oct 31 15:10:49 2018  

Host: 
0

     Scratch files written to /scratch/taweetham/qchem34959//
Input Ideriv = 1
Curr. Ideriv = -1
Max.  Ideriv = 1

Checking the input file for inconsistencies... 	...done.

--------------------------------------------------------------
User input:
--------------------------------------------------------------
../CCSD/F=Cl_c.inp
$molecule
0 1
Cl
N  1 1.771798
N  2 1.198610 1 121.302300
F  3 1.436718 2 116.110562 1 -0.000000 0
$end

$rem
   JOB_TYPE	OPTIMIZATION
   BASIS	6-311++G**
   METHOD	ccsd
   MEM_TOTAL	4000
   N_FROZEN_CORE      FC
$end

--------------------------------------------------------------
 ----------------------------------------------------------------
             Standard Nuclear Orientation (Angstroms)
    I     Atom           X                Y                Z
 ----------------------------------------------------------------
    1      Cl      1.2692876694    -0.2245424183     0.0000000000
    2      N      -0.0478754384     0.9605101123    -0.0000000000
    3      N      -1.1958109743     0.6156769099    -0.0000000000
    4      F      -1.4302317212    -0.8017875605     0.0000000000
 ----------------------------------------------------------------
 Molecular Point Group                 Cs    NOp =  2
 Largest Abelian Subgroup              Cs    NOp =  2
 Nuclear Repulsion Energy =   148.7719772882 hartrees
 There are       20 alpha and       20 beta electrons
 Requested basis set is 6-311++G(d,p)
 There are 31 shells and 96 basis functions
 Total memory of 4000MB is distributed as follows: 
   QALLOC including MEM_STATIC uses 192MB
   MEM_STATIC is set to 192MB
   CCMAN JOB total memory use is  3808MB
 Warning: actual memory use might exceed 4000MB

 Total QAlloc Memory Limit    192 MB
 Mega-Array Size       188 MB
 MEM_STATIC part       192 MB
 A cutoff of  1.0D-14 yielded    469 shell pairs
 There are      4674 function pairs (      5082 Cartesian)

 -------------------------------------------------------
 OpenMP Integral Computing Module                       
 Release: version 1.0, May 2013, Q-Chem Inc. Pittsburgh 
 -------------------------------------------------------
 Integral Job Info:
 Integral job number is                      11
 Integral operator is                         1
 short-range coefficients                     0
 long-range coefficients              100000000
 Omega coefficients                           0
 if combine SR and LR in K                    0
 Integral screening is                        0
 Integral computing path is                   2
 max size of driver memory is            800000
 size of driver memory is                593474
 size of scratch memory is              8114252
 max col of scratch BK array               1296
 max len of scratch array in speh3          155
 max len of scratch index in speh4           18
 max int batch size is                      520
 min int batch size is                       52
 fixed nKL is                                52
 max L of basis functions is                  2
 order of int derivative is                   0
 number of shells is                         31
 number of basis is                         100
 number of cartesian basis is               100
 number of contracted shell pairs           469
 number of primitive shell pairs           1542
 maxK2 (contraction) of shell pair           36
 max number of K2 of shell pair               1
 max number of CS2 of shell pair             55
 max number of PS2 of shell pair            246
 mem total for path MDJ                  513682
 -------------------------------------------------------
 Smallest overlap matrix eigenvalue = 1.81E-04

 Scale SEOQF with 1.000000e-01/1.000000e-01/1.000000e-01

 Standard Electronic Orientation quadrupole field applied
 Nucleus-field energy     =     0.0000000031 hartrees
 Guess from superposition of atomic densities
 Warning:  Energy on first SCF cycle will be non-variational
 SAD guess density has 40.000000 electrons

 -----------------------------------------------------------------------
  General SCF calculation program by
  Eric Jon Sundstrom, Paul Horn, Yuezhi Mao, Dmitri Zuev, Alec White,
  David Stuck, Shaama M.S., Shane Yost, Joonho Lee, David Small,
  Daniel Levine, Susi Lehtola, Hugh Burton, Evgeny Epifanovsky
 -----------------------------------------------------------------------
 Hartree-Fock
 using 4 threads for integral computing
 -------------------------------------------------------
 OpenMP Integral computing Module                
 Release: version 2.0, May 2017, Q-Chem Inc. Pleasanton 
 -------------------------------------------------------
 A restricted SCF calculation will be
 performed using DIIS
 SCF converges when DIIS error is below 1.0e-08
 ---------------------------------------
  Cycle       Energy         DIIS error
 ---------------------------------------
    1    -668.1310454655      5.47e-02  
    2    -667.6091188540      1.03e-02  
    3    -667.6808719332      7.50e-03  
    4    -667.7295285299      1.14e-03  
    5    -667.7317191011      5.13e-04  
    6    -667.7323098714      1.56e-04  
    7    -667.7323763475      6.01e-05  
    8    -667.7323855155      2.64e-05  
    9    -667.7323866843      8.96e-06  
   10    -667.7323869632      2.72e-06  
   11    -667.7323869923      8.59e-07  
   12    -667.7323869952      2.14e-07  
   13    -667.7323869954      4.94e-08  
   14    -667.7323869954      1.12e-08  
   15    -667.7323869954      3.15e-09  Convergence criterion met
 ---------------------------------------
 SCF time:   CPU 5.27s  wall 3.00s 
 SCF   energy in the final basis set =     -667.7323869954
 Total energy in the final basis set =     -667.7323869954


 ------------------------------------------------------------------------------

   CCMAN2: suite of methods based on coupled cluster
           and equation of motion theories.

   Components:
   * libvmm-1.3-trunk
     by Evgeny Epifanovsky, Ilya Kaliman.
   * libtensor-2.5-trunk
     by Evgeny Epifanovsky, Michael Wormit, Dmitry Zuev, Sam Manzer, 
        Ilya Kaliman.
   * libcc-2.5-trunk
     by Evgeny Epifanovsky, Arik Landau, Tomasz Kus, Kirill Khistyaev, 
        Dmitry Zuev, Prashant Manohar, Xintian Feng, Anna Krylov, 
        Matthew Goldey, Alec White, Thomas Jagau, Kaushik Nanda, 
        Anastasia Gunina, Alexander Kunitsa, Joonho Lee.

   CCMAN original authors:
   Anna I. Krylov, C. David Sherrill, Steven R. Gwaltney,
   Edward F. C. Byrd (2000)
   Sergey V. Levchenko, Lyudmila V. Slipchenko, Tao Wang,
   Ana-Maria C. Cristian (2003)
   Piotr A. Pieniazek, C. Melania Oana, Evgeny Epifanovsky (2007)
   Prashant Manohar (2009)

 ------------------------------------------------------------------------------


 Allocating and initializing 3808MB of RAM...
 Calculation will run on 4 cores.


 Alpha MOs, Restricted
 -- Occupied --                  
-104.91  -26.35  -15.79  -15.75  -10.64   -8.11   -8.10   -8.10
  1 A'    2 A'    3 A'    4 A'    5 A'    6 A'    1 A"    7 A'                 
 -1.660  -1.449  -1.166  -0.904  -0.760  -0.754  -0.735  -0.626
  8 A'    9 A'   10 A'   11 A'   12 A'   13 A'    2 A"   14 A'                 
 -0.612  -0.527  -0.499  -0.483
  3 A"   15 A'    4 A"   16 A'                                                 
 -- Virtual --                   
  0.043   0.070   0.091   0.117   0.118   0.128   0.155   0.179
 17 A'    5 A"   18 A'    6 A"   19 A'   20 A'   21 A'   22 A'                 
  0.187   0.215   0.244   0.256   0.288   0.303   0.314   0.372
  7 A"   23 A'    8 A"   24 A'   25 A'   26 A'   27 A'    9 A"                 
  0.388   0.435   0.513   0.544   0.572   0.581   0.626   0.833
 28 A'   29 A'   30 A'   31 A'   10 A"   32 A'   33 A'   34 A'                 
  0.893   0.943   0.957   0.996   1.051   1.093   1.115   1.152
 11 A"   35 A'   12 A"   36 A'   37 A'   13 A"   38 A'   39 A'                 
  1.175   1.249   1.275   1.333   1.500   1.544   1.605   1.642
 14 A"   40 A'   41 A'   42 A'   43 A'   15 A"   44 A'   45 A'                 
  1.881   2.002   2.009   2.143   2.333   2.371   2.567   2.580
 16 A"   46 A'   17 A"   47 A'   48 A'   18 A"   49 A'   50 A'                 
  2.597   2.690   2.866   3.018   3.098   3.332   3.988   4.045
 19 A"   51 A'   52 A'   20 A"   53 A'   54 A'   55 A'   21 A"                 
  4.177   4.179   4.216   4.275   4.356   4.379   4.517   4.945
 22 A"   56 A'   57 A'   23 A"   24 A"   58 A'   59 A'   60 A'                 
  5.457   6.895   6.948   7.096  10.302  26.592  26.667  27.052
 61 A'   25 A"   62 A'   63 A'   64 A'   26 A"   65 A'   66 A'                 
 36.501  37.110  68.718 219.142
 67 A'   68 A'   69 A'   70 A'                                                 

 Beta MOs, Restricted
 -- Occupied --                  
-104.91  -26.35  -15.79  -15.75  -10.64   -8.11   -8.10   -8.10
  1 A'    2 A'    3 A'    4 A'    5 A'    6 A'    1 A"    7 A'                 
 -1.660  -1.449  -1.166  -0.904  -0.760  -0.754  -0.735  -0.626
  8 A'    9 A'   10 A'   11 A'   12 A'   13 A'    2 A"   14 A'                 
 -0.612  -0.527  -0.499  -0.483
  3 A"   15 A'    4 A"   16 A'                                                 
 -- Virtual --                   
  0.043   0.070   0.091   0.117   0.118   0.128   0.155   0.179
 17 A'    5 A"   18 A'    6 A"   19 A'   20 A'   21 A'   22 A'                 
  0.187   0.215   0.244   0.256   0.288   0.303   0.314   0.372
  7 A"   23 A'    8 A"   24 A'   25 A'   26 A'   27 A'    9 A"                 
  0.388   0.435   0.513   0.544   0.572   0.581   0.626   0.833
 28 A'   29 A'   30 A'   31 A'   10 A"   32 A'   33 A'   34 A'                 
  0.893   0.943   0.957   0.996   1.051   1.093   1.115   1.152
 11 A"   35 A'   12 A"   36 A'   37 A'   13 A"   38 A'   39 A'                 
  1.175   1.249   1.275   1.333   1.500   1.544   1.605   1.642
 14 A"   40 A'   41 A'   42 A'   43 A'   15 A"   44 A'   45 A'                 
  1.881   2.002   2.009   2.143   2.333   2.371   2.567   2.580
 16 A"   46 A'   17 A"   47 A'   48 A'   18 A"   49 A'   50 A'                 
  2.597   2.690   2.866   3.018   3.098   3.332   3.988   4.045
 19 A"   51 A'   52 A'   20 A"   53 A'   54 A'   55 A'   21 A"                 
  4.177   4.179   4.216   4.275   4.356   4.379   4.517   4.945
 22 A"   56 A'   57 A'   23 A"   24 A"   58 A'   59 A'   60 A'                 
  5.457   6.895   6.948   7.096  10.302  26.592  26.667  27.052
 61 A'   25 A"   62 A'   63 A'   64 A'   26 A"   65 A'   66 A'                 
 36.501  37.110  68.718 219.142
 67 A'   68 A'   69 A'   70 A'                                                 

 Occupation and symmetry of molecular orbitals

 Point group: Cs (2 irreducible representations).

                           A'   A"    All 
 ------------------------------------------
 All molecular orbitals:
  - Alpha                  70   26    96  
  - Beta                   70   26    96  
 ------------------------------------------
 Alpha orbitals:
  - Frozen occupied        7    1     8   
  - Active occupied        9    3     12  
  - Active virtual         54   22    76  
  - Frozen virtual         0    0     0   
 ------------------------------------------
 Beta orbitals:
  - Frozen occupied        7    1     8   
  - Active occupied        9    3     12  
  - Active virtual         54   22    76  
  - Frozen virtual         0    0     0   
 ------------------------------------------

 Import integrals:   CPU 0.00 s  wall 0.00 s

 Import integrals:   CPU 12.00 s  wall 13.78 s

 MP2 amplitudes:   CPU 0.13 s  wall 0.41 s

Running a double precision version
           CCSD T amplitudes will be solved using DIIS.

           Start     Size      MaxIter   EConv     TConv     
           3         7         100       1.00e-07  1.00e-05  
 ------------------------------------------------------------------------------
           Energy (a.u.)   Ediff      Tdiff       Comment
 ------------------------------------------------------------------------------
          -668.43876453                           
     1    -668.42092960   1.78e-02   7.43e-01     
     2    -668.44992366   2.90e-02   1.02e-01     
     3    -668.44690154   3.02e-03   4.86e-02     
     4    -668.45028203   3.38e-03   2.17e-02     Switched to DIIS steps.
     5    -668.45152762   1.25e-03   1.27e-02     
     6    -668.45167031   1.43e-04   3.30e-03     
     7    -668.45169574   2.54e-05   1.69e-03     
     8    -668.45170805   1.23e-05   6.41e-04     
     9    -668.45171437   6.32e-06   3.48e-04     
    10    -668.45171501   6.41e-07   8.81e-05     
    11    -668.45171531   2.98e-07   3.90e-05     
    12    -668.45171532   6.95e-09   2.77e-05     
    13    -668.45171527   5.07e-08   8.73e-06     
 ------------------------------------------------------------------------------
          -668.45171527                           CCSD T converged.

End of double precision
 SCF energy                 = -667.73238700
 MP2 energy                 = -668.43876453
 CCSD correlation energy     =   -0.71932827
 CCSD total energy           = -668.45171527

 CCSD  T1^2 = 0.0180  T2^2 = 0.2413  Leading amplitudes:

 Amplitude    Orbitals with energies
  0.0331       3 (A") A                  ->    5 (A") A                   
              -0.6123                          0.0699                     
  0.0331       3 (A") B                  ->    5 (A") B                   
              -0.6123                          0.0699                     
 -0.0261       14 (A') A                 ->    17 (A') A                  
              -0.6259                          0.0434                     
 -0.0261       14 (A') B                 ->    17 (A') B                  
              -0.6259                          0.0434                     

 Amplitude    Orbitals with energies
 -0.0680       3 (A") A      3 (A") B    ->    5 (A") A      5 (A") B     
              -0.6123       -0.6123            0.0699        0.0699       
  0.0680       3 (A") A      3 (A") B    ->    5 (A") B      5 (A") A     
              -0.6123       -0.6123            0.0699        0.0699       
  0.0680       3 (A") B      3 (A") A    ->    5 (A") A      5 (A") B     
              -0.6123       -0.6123            0.0699        0.0699       
 -0.0680       3 (A") B      3 (A") A    ->    5 (A") B      5 (A") A     
              -0.6123       -0.6123            0.0699        0.0699       

 Computing CCSD intemediates for later calculations in double precision
 Finished.

Running a double precision version
           CCSD Lambda amplitudes will be solved using DIIS.
           Start     Size      MaxIter   EConv     LConv     
           3         7         100       1.00e-07  1.00e-05  
 ------------------------------------------------------------------------------
            Enorm      Ldiff       Comment
 ------------------------------------------------------------------------------
     1     5.81e-02   3.95e-02     
     2     1.87e-02   6.84e-03     
     3     8.52e-03   1.21e-03     
     4     4.44e-03   1.41e-03     Switched to DIIS steps.
     5     1.57e-03   8.92e-04     
     6     8.08e-04   2.81e-04     
     7     2.64e-04   1.02e-04     
     8     1.14e-04   8.03e-06     
     9     4.00e-05   3.06e-06     
    10     2.02e-05   4.10e-07     
    11     1.04e-05   2.60e-11     
    12     4.40e-06   6.16e-07     
    13     1.85e-06   2.44e-07     
    14     7.93e-07   1.26e-08     
    15     3.26e-07   1.11e-08     
    16     1.73e-07   3.23e-08     
    17     7.67e-08   1.83e-08     
 ------------------------------------------------------------------------------
                                   CCSD Lambda converged.

 Computing density matrices in double precision...
           Orbital response amplitudes will be solved using DIIS.
           Start     Size      MaxIter   EConv     LConv     
           3         7         100       1.00e-06  1.00e-06  
 ------------------------------------------------------------------------------
            Enorm      Ldiff       Comment
 ------------------------------------------------------------------------------
     1     9.54e-02   3.03e-03     
     2     7.93e-02   1.75e-02     
     3     9.46e-02   3.16e-02     
     4     8.29e-03   4.20e-02     Switched to DIIS steps.
     5     2.48e-03   8.58e-04     
     6     1.00e-03   1.37e-04     
     7     2.48e-04   1.15e-04     
     8     6.37e-05   3.36e-05     
     9     4.14e-05   7.92e-06     
    10     7.01e-06   4.49e-06     
    11     2.12e-06   7.05e-07     
    12     3.55e-07   1.68e-07     
 ------------------------------------------------------------------------------
                                   Orbital response converged.

 Computing density matrices... Done.
 CCSD calculation:   CPU 161.04 s  wall 47.33 s

Current path: /canmo/ccsd/grad/
/g1_bb_aa
/g1_bb_bb
/g1_o1o1
/g1_o1o2
/g1_o1v1
/g1_o2v1
/g1_v1v1
/g1p_bb_aa
/g1p_bb_bb
/g1s_bb_aa
/g1s_bb_bb
/g2_o1o1o1o1
/g2_o1o1o1v1
/g2_o1o1v1v1
/g2_o1v1o1v1
/g2_o1v1v1v1
/g2_v1v1v1v1
/w_bb_aa
/w_bb_bb
 Transferring MO TPDM to AO TPDM
 Transferring g2_o1o1o1o1
 Transferring g2_o1o1o1v1
 Transferring g2_o1o1v1v1
 Transferring g2_o1v1o1v1
 Transferring g2_o1v1v1v1
 Transferring g2_v1v1v1v1
 Adding separable TPDM
 Computing TPDM gradient
 --------------------------------------------------------
 2e gradient
  Atom          X               Y               Z
 --------------------------------------------------------
    1        -17.869988        7.550431       -0.000000  
    2         -7.509249      -13.841479        0.000000  
    3         16.794057       -4.651800       -0.000000  
    4          8.585179       10.942848        0.000000  
 --------------------------------------------------------
 --------------------------------------------------------
 Final gradient
  Atom          X               Y               Z
 --------------------------------------------------------
    1        -17.869988        7.550431       -0.000000  
    2         -7.509249      -13.841479        0.000000  
    3         16.794057       -4.651800       -0.000000  
    4          8.585179       10.942848        0.000000  
 --------------------------------------------------------
 Analytic gradient from two-electron contribution:   CPU 222.97 s  wall 120.30 s

 Total ccman2 time:   CPU 401.30 s  wall 190.43 s


 --------------------------------------------------------------
             Orbital Energies (a.u.) and Symmetries
 --------------------------------------------------------------

 Alpha MOs, Restricted
 -- Occupied --                  
-104.91  -26.35  -15.79  -15.75  -10.64   -8.11   -8.10   -8.10
  1 A'    2 A'    3 A'    4 A'    5 A'    6 A'    7 A'    1 A"                 
 -1.660  -1.449  -1.166  -0.904  -0.760  -0.754  -0.626  -0.527
  8 A'    9 A'   10 A'   11 A'   12 A'   13 A'   14 A'   15 A'                 
 -0.483  -0.735  -0.612  -0.499
 16 A'    2 A"    3 A"    4 A"                                                 
 -- Virtual --                   
  0.043   0.091   0.118   0.128   0.155   0.179   0.215   0.256
 17 A'   18 A'   19 A'   20 A'   21 A'   22 A'   23 A'   24 A'                 
  0.288   0.303   0.314   0.388   0.435   0.513   0.544   0.581
 25 A'   26 A'   27 A'   28 A'   29 A'   30 A'   31 A'   32 A'                 
  0.626   0.833   0.943   0.996   1.051   1.115   1.152   1.249
 33 A'   34 A'   35 A'   36 A'   37 A'   38 A'   39 A'   40 A'                 
  1.275   1.333   1.500   1.605   1.642   2.002   2.143   2.333
 41 A'   42 A'   43 A'   44 A'   45 A'   46 A'   47 A'   48 A'                 
  2.567   2.580   2.690   2.866   3.098   3.332   3.988   4.179
 49 A'   50 A'   51 A'   52 A'   53 A'   54 A'   55 A'   56 A'                 
  4.216   4.379   4.517   4.945   5.457   6.948   7.096  10.302
 57 A'   58 A'   59 A'   60 A'   61 A'   62 A'   63 A'   64 A'                 
 26.667  27.052  36.501  37.110  68.718 219.142   0.070   0.117
 65 A'   66 A'   67 A'   68 A'   69 A'   70 A'    5 A"    6 A"                 
  0.187   0.244   0.372   0.572   0.893   0.957   1.093   1.175
  7 A"    8 A"    9 A"   10 A"   11 A"   12 A"   13 A"   14 A"                 
  1.544   1.881   2.009   2.371   2.597   3.018   4.045   4.177
 15 A"   16 A"   17 A"   18 A"   19 A"   20 A"   21 A"   22 A"                 
  4.275   4.356   6.895  26.592
 23 A"   24 A"   25 A"   26 A"                                                 

 Beta MOs, Restricted
 -- Occupied --                  
-104.91  -26.35  -15.79  -15.75  -10.64   -8.11   -8.10   -8.10
  1 A'    2 A'    3 A'    4 A'    5 A'    6 A'    7 A'    1 A"                 
 -1.660  -1.449  -1.166  -0.904  -0.760  -0.754  -0.626  -0.527
  8 A'    9 A'   10 A'   11 A'   12 A'   13 A'   14 A'   15 A'                 
 -0.483  -0.735  -0.612  -0.499
 16 A'    2 A"    3 A"    4 A"                                                 
 -- Virtual --                   
  0.043   0.091   0.118   0.128   0.155   0.179   0.215   0.256
 17 A'   18 A'   19 A'   20 A'   21 A'   22 A'   23 A'   24 A'                 
  0.288   0.303   0.314   0.388   0.435   0.513   0.544   0.581
 25 A'   26 A'   27 A'   28 A'   29 A'   30 A'   31 A'   32 A'                 
  0.626   0.833   0.943   0.996   1.051   1.115   1.152   1.249
 33 A'   34 A'   35 A'   36 A'   37 A'   38 A'   39 A'   40 A'                 
  1.275   1.333   1.500   1.605   1.642   2.002   2.143   2.333
 41 A'   42 A'   43 A'   44 A'   45 A'   46 A'   47 A'   48 A'                 
  2.567   2.580   2.690   2.866   3.098   3.332   3.988   4.179
 49 A'   50 A'   51 A'   52 A'   53 A'   54 A'   55 A'   56 A'                 
  4.216   4.379   4.517   4.945   5.457   6.948   7.096  10.302
 57 A'   58 A'   59 A'   60 A'   61 A'   62 A'   63 A'   64 A'                 
 26.667  27.052  36.501  37.110  68.718 219.142   0.070   0.117
 65 A'   66 A'   67 A'   68 A'   69 A'   70 A'    5 A"    6 A"                 
  0.187   0.244   0.372   0.572   0.893   0.957   1.093   1.175
  7 A"    8 A"    9 A"   10 A"   11 A"   12 A"   13 A"   14 A"                 
  1.544   1.881   2.009   2.371   2.597   3.018   4.045   4.177
 15 A"   16 A"   17 A"   18 A"   19 A"   20 A"   21 A"   22 A"                 
  4.275   4.356   6.895  26.592
 23 A"   24 A"   25 A"   26 A"                                                 
 --------------------------------------------------------------

          Ground-State Mulliken Net Atomic Charges

     Atom                 Charge (a.u.)
  ----------------------------------------
      1 Cl                   -0.017384
      2 N                     0.164101
      3 N                    -0.063929
      4 F                    -0.082788
  ----------------------------------------
  Sum of atomic charges =     0.000000

 -----------------------------------------------------------------
                    Cartesian Multipole Moments
 -----------------------------------------------------------------
    Charge (ESU x 10^10)
                 0.0000
    Dipole Moment (Debye)
         X       0.9952      Y       0.0034      Z      -0.0000
       Tot       0.9952
    Quadrupole Moments (Debye-Ang)
        XX     -29.3694     XY      -1.4758     YY     -30.2186
        XZ      -0.0000     YZ      -0.0000     ZZ     -27.8654
    Octopole Moments (Debye-Ang^2)
       XXX       1.0745    XXY      -4.0218    XYY       0.1856
       YYY      -8.3830    XXZ      -0.0000    XYZ       0.0000
       YYZ       0.0000    XZZ      -2.7471    YZZ      -1.2611
       ZZZ       0.0000
    Hexadecapole Moments (Debye-Ang^3)
      XXXX    -255.2745   XXXY       0.5815   XXYY     -58.4794
      XYYY       5.3893   YYYY     -97.1161   XXXZ      -0.0000
      XXYZ      -0.0000   XYYZ      -0.0000   YYYZ      -0.0000
      XXZZ     -47.4178   XYZZ       1.9178   YYZZ     -20.1513
      XZZZ       0.0000   YZZZ      -0.0000   ZZZZ     -26.5249
 -----------------------------------------------------------------
 DrvMan completing analytic gradient of the correlated energy
 Correlated dipole moment
            1
    1   0.3915550
    2   0.0013465
    3  -0.0000000
 Energy read as -668.451715270
 Full Analytical Gradient: (in a.u., or Hartree/Bohr)
             1             2             3             4
    1    0.00726963   -0.01991344    0.01780995   -0.00516614
    2   -0.00423061    0.00203469    0.01260571   -0.01040980
    3   -0.00000000    0.00000000    0.00000000    0.00000000
 Gradient time:  CPU 0.23 s  wall 2.01 s
 Geometry Optimization Parameters
   NAtoms,    NIC,     NZ,  NCons,   NDum,   NFix, NCnnct, MaxDiis
        4      14       4       0       0       0       0       0


** GEOMETRY OPTIMIZATION IN DELOCALIZED INTERNAL COORDINATES **
   Searching for a Minimum

   Optimization Cycle:   1

                       Coordinates (Angstroms)
     ATOM                X               Y               Z
      1  Cl        1.2692876694   -0.2245424183    0.0000000000
      2  N        -0.0478754384    0.9605101123    0.0000000000
      3  N        -1.1958109743    0.6156769099    0.0000000000
      4  F        -1.4302317212   -0.8017875605    0.0000000000
   Point Group: cs    Number of degrees of freedom:     5


   Energy is   -668.451715270


 Attempting to Generate Delocalized Internal Coordinates

  5 Hessian modes will be used to form the next step
  Hessian Eigenvalues:
     0.250000    0.250000    0.284705    0.400390    1.055246

 Minimum Search - Taking Simple RFO Step
 Searching for Lamda that Minimizes Along All modes
 Value Taken    Lamda =  -0.00116892
 Step Taken.  Stepsize is  0.060120

                             Maximum     Tolerance    Cnvgd?
         Gradient           0.019252      0.000300      NO
         Displacement       0.041274      0.001200      NO
         Energy change     *********      0.000001      NO


 New Cartesian Coordinates Obtained by Inverse Iteration

 Displacement from previous Coordinates is:  0.121901
 ----------------------------------------------------------------
             Standard Nuclear Orientation (Angstroms)
    I     Atom           X                Y                Z
 ----------------------------------------------------------------
    1      Cl      1.2299760529    -0.2395699338     0.0000000000
    2      N      -0.0488606851     0.9646175662     0.0000000000
    3      N      -1.2028393720     0.6177178990     0.0000000000
    4      F      -1.3829064603    -0.7929084880     0.0000000000
 ----------------------------------------------------------------
 Molecular Point Group                 Cs    NOp =  2
 Largest Abelian Subgroup              Cs    NOp =  2
 Nuclear Repulsion Energy =   150.6480639869 hartrees
 There are       20 alpha and       20 beta electrons
 Applying Cartesian multipole field
    Component          Value
    ---------          -----
     (2,0,0)        1.00000E-11
     (0,2,0)        2.00000E-11
     (0,0,2)       -3.00000E-11
 Nucleus-field energy     =     0.0000000030 hartrees
 Requested basis set is 6-311++G(d,p)
 There are 31 shells and 96 basis functions
 A cutoff of  1.0D-14 yielded    473 shell pairs
 There are      4694 function pairs (      5105 Cartesian)
 Smallest overlap matrix eigenvalue = 1.91E-04
 Guess MOs from SCF MO coefficient file

 -----------------------------------------------------------------------
  General SCF calculation program by
  Eric Jon Sundstrom, Paul Horn, Yuezhi Mao, Dmitri Zuev, Alec White,
  David Stuck, Shaama M.S., Shane Yost, Joonho Lee, David Small,
  Daniel Levine, Susi Lehtola, Hugh Burton, Evgeny Epifanovsky
 -----------------------------------------------------------------------
 Hartree-Fock
 using 4 threads for integral computing
 -------------------------------------------------------
 OpenMP Integral computing Module                
 Release: version 2.0, May 2017, Q-Chem Inc. Pleasanton 
 -------------------------------------------------------
 A restricted SCF calculation will be
 performed using DIIS
 SCF converges when DIIS error is below 1.0e-08
 ---------------------------------------
  Cycle       Energy         DIIS error
 ---------------------------------------
    1    -667.7331372357      7.94e-04  
    2    -667.7341095064      2.22e-04  
    3    -667.7342520968      8.58e-05  
    4    -667.7342716759      4.25e-05  
    5    -667.7342764834      1.51e-05  
    6    -667.7342771457      5.72e-06  
    7    -667.7342772537      2.24e-06  
    8    -667.7342772689      7.69e-07  
    9    -667.7342772705      3.04e-07  
   10    -667.7342772707      1.04e-07  
   11    -667.7342772707      2.79e-08  
   12    -667.7342772707      8.83e-09  Convergence criterion met
 ---------------------------------------
 SCF time:   CPU 4.20s  wall 4.00s 
 SCF   energy in the final basis set =     -667.7342772707
 Total energy in the final basis set =     -667.7342772707


 ------------------------------------------------------------------------------

   CCMAN2: suite of methods based on coupled cluster
           and equation of motion theories.

   Components:
   * libvmm-1.3-trunk
     by Evgeny Epifanovsky, Ilya Kaliman.
   * libtensor-2.5-trunk
     by Evgeny Epifanovsky, Michael Wormit, Dmitry Zuev, Sam Manzer, 
        Ilya Kaliman.
   * libcc-2.5-trunk
     by Evgeny Epifanovsky, Arik Landau, Tomasz Kus, Kirill Khistyaev, 
        Dmitry Zuev, Prashant Manohar, Xintian Feng, Anna Krylov, 
        Matthew Goldey, Alec White, Thomas Jagau, Kaushik Nanda, 
        Anastasia Gunina, Alexander Kunitsa, Joonho Lee.

   CCMAN original authors:
   Anna I. Krylov, C. David Sherrill, Steven R. Gwaltney,
   Edward F. C. Byrd (2000)
   Sergey V. Levchenko, Lyudmila V. Slipchenko, Tao Wang,
   Ana-Maria C. Cristian (2003)
   Piotr A. Pieniazek, C. Melania Oana, Evgeny Epifanovsky (2007)
   Prashant Manohar (2009)

 ------------------------------------------------------------------------------


 Allocating and initializing 3808MB of RAM...
 Calculation will run on 4 cores.


 Alpha MOs, Restricted
 -- Occupied --                  
-104.91  -26.36  -15.79  -15.75  -10.64   -8.10   -8.10   -8.10
  1 A'    2 A'    3 A'    4 A'    5 A'    6 A'    1 A"    7 A'                 
 -1.670  -1.444  -1.167  -0.906  -0.762  -0.760  -0.740  -0.623
  8 A'    9 A'   10 A'   11 A'   12 A'   13 A'    2 A"   14 A'                 
 -0.610  -0.530  -0.496  -0.483
  3 A"   15 A'    4 A"   16 A'                                                 
 -- Virtual --                   
  0.051   0.069   0.091   0.117   0.119   0.130   0.155   0.178
 17 A'    5 A"   18 A'    6 A"   19 A'   20 A'   21 A'   22 A'                 
  0.187   0.215   0.243   0.256   0.294   0.304   0.314   0.372
  7 A"   23 A'    8 A"   24 A'   25 A'   26 A'   27 A'    9 A"                 
  0.389   0.440   0.511   0.547   0.572   0.583   0.619   0.837
 28 A'   29 A'   30 A'   31 A'   10 A"   32 A'   33 A'   34 A'                 
  0.895   0.941   0.958   0.995   1.052   1.095   1.112   1.155
 11 A"   35 A'   12 A"   36 A'   37 A'   13 A"   38 A'   39 A'                 
  1.173   1.248   1.278   1.336   1.496   1.543   1.598   1.640
 14 A"   40 A'   41 A'   42 A'   43 A'   15 A"   44 A'   45 A'                 
  1.878   2.007   2.017   2.155   2.348   2.368   2.566   2.586
 16 A"   46 A'   17 A"   47 A'   48 A'   18 A"   49 A'   50 A'                 
  2.601   2.685   2.876   3.012   3.089   3.323   3.987   4.043
 19 A"   51 A'   52 A'   20 A"   53 A'   54 A'   55 A'   21 A"                 
  4.172   4.177   4.215   4.272   4.367   4.373   4.526   4.967
 22 A"   56 A'   57 A'   23 A"   24 A"   58 A'   59 A'   60 A'                 
  5.482   6.892   6.947   7.116  10.311  26.596  26.673  27.056
 61 A'   25 A"   62 A'   63 A'   64 A'   26 A"   65 A'   66 A'                 
 36.508  37.086  68.716 219.151
 67 A'   68 A'   69 A'   70 A'                                                 

 Beta MOs, Restricted
 -- Occupied --                  
-104.91  -26.36  -15.79  -15.75  -10.64   -8.10   -8.10   -8.10
  1 A'    2 A'    3 A'    4 A'    5 A'    6 A'    1 A"    7 A'                 
 -1.670  -1.444  -1.167  -0.906  -0.762  -0.760  -0.740  -0.623
  8 A'    9 A'   10 A'   11 A'   12 A'   13 A'    2 A"   14 A'                 
 -0.610  -0.530  -0.496  -0.483
  3 A"   15 A'    4 A"   16 A'                                                 
 -- Virtual --                   
  0.051   0.069   0.091   0.117   0.119   0.130   0.155   0.178
 17 A'    5 A"   18 A'    6 A"   19 A'   20 A'   21 A'   22 A'                 
  0.187   0.215   0.243   0.256   0.294   0.304   0.314   0.372
  7 A"   23 A'    8 A"   24 A'   25 A'   26 A'   27 A'    9 A"                 
  0.389   0.440   0.511   0.547   0.572   0.583   0.619   0.837
 28 A'   29 A'   30 A'   31 A'   10 A"   32 A'   33 A'   34 A'                 
  0.895   0.941   0.958   0.995   1.052   1.095   1.112   1.155
 11 A"   35 A'   12 A"   36 A'   37 A'   13 A"   38 A'   39 A'                 
  1.173   1.248   1.278   1.336   1.496   1.543   1.598   1.640
 14 A"   40 A'   41 A'   42 A'   43 A'   15 A"   44 A'   45 A'                 
  1.878   2.007   2.017   2.155   2.348   2.368   2.566   2.586
 16 A"   46 A'   17 A"   47 A'   48 A'   18 A"   49 A'   50 A'                 
  2.601   2.685   2.876   3.012   3.089   3.323   3.987   4.043
 19 A"   51 A'   52 A'   20 A"   53 A'   54 A'   55 A'   21 A"                 
  4.172   4.177   4.215   4.272   4.367   4.373   4.526   4.967
 22 A"   56 A'   57 A'   23 A"   24 A"   58 A'   59 A'   60 A'                 
  5.482   6.892   6.947   7.116  10.311  26.596  26.673  27.056
 61 A'   25 A"   62 A'   63 A'   64 A'   26 A"   65 A'   66 A'                 
 36.508  37.086  68.716 219.151
 67 A'   68 A'   69 A'   70 A'                                                 

 Occupation and symmetry of molecular orbitals

 Point group: Cs (2 irreducible representations).

                           A'   A"    All 
 ------------------------------------------
 All molecular orbitals:
  - Alpha                  70   26    96  
  - Beta                   70   26    96  
 ------------------------------------------
 Alpha orbitals:
  - Frozen occupied        7    1     8   
  - Active occupied        9    3     12  
  - Active virtual         54   22    76  
  - Frozen virtual         0    0     0   
 ------------------------------------------
 Beta orbitals:
  - Frozen occupied        7    1     8   
  - Active occupied        9    3     12  
  - Active virtual         54   22    76  
  - Frozen virtual         0    0     0   
 ------------------------------------------

 Import integrals:   CPU 0.00 s  wall 0.00 s

 Import integrals:   CPU 12.02 s  wall 18.18 s

 MP2 amplitudes:   CPU 0.13 s  wall 0.47 s

Running a double precision version
           CCSD T amplitudes will be solved using DIIS.

           Start     Size      MaxIter   EConv     TConv     
           3         7         100       1.00e-07  1.00e-05  
 ------------------------------------------------------------------------------
           Energy (a.u.)   Ediff      Tdiff       Comment
 ------------------------------------------------------------------------------
          -668.43891204                           
     1    -668.42213471   1.68e-02   7.42e-01     
     2    -668.45039503   2.83e-02   1.01e-01     
     3    -668.44765642   2.74e-03   4.75e-02     
     4    -668.45089931   3.24e-03   2.07e-02     Switched to DIIS steps.
     5    -668.45209485   1.20e-03   1.25e-02     
     6    -668.45222432   1.29e-04   3.13e-03     
     7    -668.45224538   2.11e-05   1.56e-03     
     8    -668.45225556   1.02e-05   5.76e-04     
     9    -668.45226110   5.54e-06   3.22e-04     
    10    -668.45226174   6.45e-07   7.99e-05     
    11    -668.45226192   1.75e-07   3.32e-05     
    12    -668.45226195   2.85e-08   2.24e-05     
    13    -668.45226190   5.03e-08   7.29e-06     
 ------------------------------------------------------------------------------
          -668.45226190                           CCSD T converged.

End of double precision
 SCF energy                 = -667.73427727
 MP2 energy                 = -668.43891204
 CCSD correlation energy     =   -0.71798463
 CCSD total energy           = -668.45226190

 CCSD  T1^2 = 0.0170  T2^2 = 0.2393  Leading amplitudes:

 Amplitude    Orbitals with energies
 -0.0335       3 (A") A                  ->    5 (A") A                   
              -0.6100                          0.0687                     
 -0.0335       3 (A") B                  ->    5 (A") B                   
              -0.6100                          0.0687                     
 -0.0241       2 (A") A                  ->    5 (A") A                   
              -0.7403                          0.0687                     
 -0.0241       2 (A") B                  ->    5 (A") B                   
              -0.7403                          0.0687                     

 Amplitude    Orbitals with energies
 -0.0681       3 (A") A      3 (A") B    ->    5 (A") A      5 (A") B     
              -0.6100       -0.6100            0.0687        0.0687       
  0.0681       3 (A") A      3 (A") B    ->    5 (A") B      5 (A") A     
              -0.6100       -0.6100            0.0687        0.0687       
  0.0681       3 (A") B      3 (A") A    ->    5 (A") A      5 (A") B     
              -0.6100       -0.6100            0.0687        0.0687       
 -0.0681       3 (A") B      3 (A") A    ->    5 (A") B      5 (A") A     
              -0.6100       -0.6100            0.0687        0.0687       

 Computing CCSD intemediates for later calculations in double precision
 Finished.

Running a double precision version
           CCSD Lambda amplitudes will be solved using DIIS.
           Start     Size      MaxIter   EConv     LConv     
           3         7         100       1.00e-07  1.00e-05  
 ------------------------------------------------------------------------------
            Enorm      Ldiff       Comment
 ------------------------------------------------------------------------------
     1     5.69e-02   3.86e-02     
     2     1.82e-02   6.67e-03     
     3     8.20e-03   1.17e-03     
     4     4.28e-03   1.35e-03     Switched to DIIS steps.
     5     1.49e-03   8.44e-04     
     6     7.58e-04   2.59e-04     
     7     2.44e-04   8.93e-05     
     8     1.04e-04   4.55e-06     
     9     3.53e-05   3.98e-06     
    10     1.69e-05   7.71e-07     
    11     8.68e-06   1.12e-07     
    12     3.64e-06   3.92e-07     
    13     1.56e-06   1.91e-07     
    14     6.81e-07   2.63e-09     
    15     2.79e-07   6.53e-09     
    16     1.47e-07   2.59e-08     
    17     6.30e-08   1.34e-08     
 ------------------------------------------------------------------------------
                                   CCSD Lambda converged.

 Computing density matrices in double precision...
           Orbital response amplitudes will be solved using DIIS.
           Start     Size      MaxIter   EConv     LConv     
           3         7         100       1.00e-06  1.00e-06  
 ------------------------------------------------------------------------------
            Enorm      Ldiff       Comment
 ------------------------------------------------------------------------------
     1     9.37e-02   2.60e-03     
     2     7.72e-02   1.79e-02     
     3     9.05e-02   3.04e-02     
     4     7.75e-03   4.01e-02     Switched to DIIS steps.
     5     2.38e-03   8.70e-04     
     6     9.01e-04   1.35e-04     
     7     2.46e-04   9.57e-05     
     8     6.68e-05   3.30e-05     
     9     3.74e-05   8.12e-06     
    10     6.89e-06   3.93e-06     
    11     1.88e-06   5.63e-07     
    12     3.28e-07   1.45e-07     
 ------------------------------------------------------------------------------
                                   Orbital response converged.

 Computing density matrices... Done.
 CCSD calculation:   CPU 162.83 s  wall 47.80 s

Current path: /canmo/ccsd/grad/
/g1_bb_aa
/g1_bb_bb
/g1_o1o1
/g1_o1o2
/g1_o1v1
/g1_o2v1
/g1_v1v1
/g1p_bb_aa
/g1p_bb_bb
/g1s_bb_aa
/g1s_bb_bb
/g2_o1o1o1o1
/g2_o1o1o1v1
/g2_o1o1v1v1
/g2_o1v1o1v1
/g2_o1v1v1v1
/g2_v1v1v1v1
/w_bb_aa
/w_bb_bb
 Transferring MO TPDM to AO TPDM
 Transferring g2_o1o1o1o1
 Transferring g2_o1o1o1v1
 Transferring g2_o1o1v1v1
 Transferring g2_o1v1o1v1
 Transferring g2_o1v1v1v1
 Transferring g2_v1v1v1v1
 Adding separable TPDM
 Computing TPDM gradient
 --------------------------------------------------------
 2e gradient
  Atom          X               Y               Z
 --------------------------------------------------------
    1        -18.110313        7.922212       -0.000000  
    2         -7.435923      -14.088925        0.000000  
    3         17.044819       -5.108634       -0.000000  
    4          8.501417       11.275346        0.000000  
 --------------------------------------------------------
 --------------------------------------------------------
 Final gradient
  Atom          X               Y               Z
 --------------------------------------------------------
    1        -18.110313        7.922212       -0.000000  
    2         -7.435923      -14.088925        0.000000  
    3         17.044819       -5.108634       -0.000000  
    4          8.501417       11.275346        0.000000  
 --------------------------------------------------------
 Analytic gradient from two-electron contribution:   CPU 224.12 s  wall 126.78 s

 Total ccman2 time:   CPU 403.74 s  wall 203.98 s


 --------------------------------------------------------------
             Orbital Energies (a.u.) and Symmetries
 --------------------------------------------------------------

 Alpha MOs, Restricted
 -- Occupied --                  
-104.91  -26.36  -15.79  -15.75  -10.64   -8.10   -8.10   -8.10
  1 A'    2 A'    3 A'    4 A'    5 A'    6 A'    7 A'    1 A"                 
 -1.670  -1.444  -1.167  -0.906  -0.762  -0.760  -0.623  -0.530
  8 A'    9 A'   10 A'   11 A'   12 A'   13 A'   14 A'   15 A'                 
 -0.483  -0.740  -0.610  -0.496
 16 A'    2 A"    3 A"    4 A"                                                 
 -- Virtual --                   
  0.051   0.091   0.119   0.130   0.155   0.178   0.215   0.256
 17 A'   18 A'   19 A'   20 A'   21 A'   22 A'   23 A'   24 A'                 
  0.294   0.304   0.314   0.389   0.440   0.511   0.547   0.583
 25 A'   26 A'   27 A'   28 A'   29 A'   30 A'   31 A'   32 A'                 
  0.619   0.837   0.941   0.995   1.052   1.112   1.155   1.248
 33 A'   34 A'   35 A'   36 A'   37 A'   38 A'   39 A'   40 A'                 
  1.278   1.336   1.496   1.598   1.640   2.007   2.155   2.348
 41 A'   42 A'   43 A'   44 A'   45 A'   46 A'   47 A'   48 A'                 
  2.566   2.586   2.685   2.876   3.089   3.323   3.987   4.177
 49 A'   50 A'   51 A'   52 A'   53 A'   54 A'   55 A'   56 A'                 
  4.215   4.373   4.526   4.967   5.482   6.947   7.116  10.311
 57 A'   58 A'   59 A'   60 A'   61 A'   62 A'   63 A'   64 A'                 
 26.673  27.056  36.508  37.086  68.716 219.151   0.069   0.117
 65 A'   66 A'   67 A'   68 A'   69 A'   70 A'    5 A"    6 A"                 
  0.187   0.243   0.372   0.572   0.895   0.958   1.095   1.173
  7 A"    8 A"    9 A"   10 A"   11 A"   12 A"   13 A"   14 A"                 
  1.543   1.878   2.017   2.368   2.601   3.012   4.043   4.172
 15 A"   16 A"   17 A"   18 A"   19 A"   20 A"   21 A"   22 A"                 
  4.272   4.367   6.892  26.596
 23 A"   24 A"   25 A"   26 A"                                                 

 Beta MOs, Restricted
 -- Occupied --                  
-104.91  -26.36  -15.79  -15.75  -10.64   -8.10   -8.10   -8.10
  1 A'    2 A'    3 A'    4 A'    5 A'    6 A'    7 A'    1 A"                 
 -1.670  -1.444  -1.167  -0.906  -0.762  -0.760  -0.623  -0.530
  8 A'    9 A'   10 A'   11 A'   12 A'   13 A'   14 A'   15 A'                 
 -0.483  -0.740  -0.610  -0.496
 16 A'    2 A"    3 A"    4 A"                                                 
 -- Virtual --                   
  0.051   0.091   0.119   0.130   0.155   0.178   0.215   0.256
 17 A'   18 A'   19 A'   20 A'   21 A'   22 A'   23 A'   24 A'                 
  0.294   0.304   0.314   0.389   0.440   0.511   0.547   0.583
 25 A'   26 A'   27 A'   28 A'   29 A'   30 A'   31 A'   32 A'                 
  0.619   0.837   0.941   0.995   1.052   1.112   1.155   1.248
 33 A'   34 A'   35 A'   36 A'   37 A'   38 A'   39 A'   40 A'                 
  1.278   1.336   1.496   1.598   1.640   2.007   2.155   2.348
 41 A'   42 A'   43 A'   44 A'   45 A'   46 A'   47 A'   48 A'                 
  2.566   2.586   2.685   2.876   3.089   3.323   3.987   4.177
 49 A'   50 A'   51 A'   52 A'   53 A'   54 A'   55 A'   56 A'                 
  4.215   4.373   4.526   4.967   5.482   6.947   7.116  10.311
 57 A'   58 A'   59 A'   60 A'   61 A'   62 A'   63 A'   64 A'                 
 26.673  27.056  36.508  37.086  68.716 219.151   0.069   0.117
 65 A'   66 A'   67 A'   68 A'   69 A'   70 A'    5 A"    6 A"                 
  0.187   0.243   0.372   0.572   0.895   0.958   1.095   1.173
  7 A"    8 A"    9 A"   10 A"   11 A"   12 A"   13 A"   14 A"                 
  1.543   1.878   2.017   2.368   2.601   3.012   4.043   4.172
 15 A"   16 A"   17 A"   18 A"   19 A"   20 A"   21 A"   22 A"                 
  4.272   4.367   6.892  26.596
 23 A"   24 A"   25 A"   26 A"                                                 
 --------------------------------------------------------------

          Ground-State Mulliken Net Atomic Charges

     Atom                 Charge (a.u.)
  ----------------------------------------
      1 Cl                   -0.015458
      2 N                     0.165922
      3 N                    -0.076047
      4 F                    -0.074417
  ----------------------------------------
  Sum of atomic charges =     0.000000

 -----------------------------------------------------------------
                    Cartesian Multipole Moments
 -----------------------------------------------------------------
    Charge (ESU x 10^10)
                 0.0000
    Dipole Moment (Debye)
         X       0.9110      Y      -0.0777      Z      -0.0000
       Tot       0.9143
    Quadrupole Moments (Debye-Ang)
        XX     -29.3282     XY      -1.4315     YY     -30.1993
        XZ      -0.0000     YZ       0.0000     ZZ     -27.8446
    Octopole Moments (Debye-Ang^2)
       XXX       1.3680    XXY      -4.0181    XYY       0.4782
       YYY      -8.3649    XXZ      -0.0000    XYZ      -0.0000
       YYZ      -0.0000    XZZ      -2.4467    YZZ      -1.1997
       ZZZ       0.0000
    Hexadecapole Moments (Debye-Ang^3)
      XXXX    -245.1068   XXXY       2.4370   XXYY     -56.6531
      XYYY       6.4560   YYYY     -97.6048   XXXZ      -0.0000
      XXYZ       0.0000   XYYZ       0.0000   YYYZ       0.0000
      XXZZ     -45.5462   XYZZ       2.3719   YYZZ     -20.2348
      XZZZ      -0.0000   YZZZ       0.0000   ZZZZ     -26.4936
 -----------------------------------------------------------------
 DrvMan completing analytic gradient of the correlated energy
 Correlated dipole moment
            1
    1   0.3584071
    2  -0.0305833
    3  -0.0000000
 Energy read as -668.452261896
 Full Analytical Gradient: (in a.u., or Hartree/Bohr)
             1             2             3             4
    1    0.00126463   -0.01259705    0.00819166    0.00314076
    2   -0.00386563   -0.00139959    0.01156272   -0.00629749
    3   -0.00000000   -0.00000000    0.00000000   -0.00000000
 Gradient time:  CPU 0.24 s  wall 2.93 s
 Geometry Optimization Parameters
   NAtoms,    NIC,     NZ,  NCons,   NDum,   NFix, NCnnct, MaxDiis
        4      14       4       0       0       0       0       0

 Cartesian Hessian Update
 Hessian Updated using BFGS Update


** GEOMETRY OPTIMIZATION IN DELOCALIZED INTERNAL COORDINATES **
   Searching for a Minimum

   Optimization Cycle:   2

                       Coordinates (Angstroms)
     ATOM                X               Y               Z
      1  Cl        1.2299760529   -0.2395699338    0.0000000000
      2  N        -0.0488606851    0.9646175662    0.0000000000
      3  N        -1.2028393720    0.6177178990    0.0000000000
      4  F        -1.3829064603   -0.7929084880    0.0000000000
   Point Group: cs    Number of degrees of freedom:     5


   Energy is   -668.452261896

 Hessian Updated using BFGS Update

  5 Hessian modes will be used to form the next step
  Hessian Eigenvalues:
     0.184045    0.250001    0.342058    0.541592    0.976349

 Minimum Search - Taking Simple RFO Step
 Searching for Lamda that Minimizes Along All modes
 Value Taken    Lamda =  -0.00072626
 Step Taken.  Stepsize is  0.048981

                             Maximum     Tolerance    Cnvgd?
         Gradient           0.013920      0.000300      NO
         Displacement       0.037536      0.001200      NO
         Energy change     -0.000547      0.000001      NO


 New Cartesian Coordinates Obtained by Inverse Iteration

 Displacement from previous Coordinates is:  0.059748
 ----------------------------------------------------------------
             Standard Nuclear Orientation (Angstroms)
    I     Atom           X                Y                Z
 ----------------------------------------------------------------
    1      Cl      1.2394959648    -0.2257848157     0.0000000000
    2      N      -0.0395291141     0.9557485777     0.0000000000
    3      N      -1.2025641507     0.6058989404     0.0000000000
    4      F      -1.4020331644    -0.7860056590     0.0000000000
 ----------------------------------------------------------------
 Molecular Point Group                 Cs    NOp =  2
 Largest Abelian Subgroup              Cs    NOp =  2
 Nuclear Repulsion Energy =   150.6932380572 hartrees
 There are       20 alpha and       20 beta electrons
 Applying Cartesian multipole field
    Component          Value
    ---------          -----
     (2,0,0)        1.00000E-11
     (0,2,0)        2.00000E-11
     (0,0,2)       -3.00000E-11
 Nucleus-field energy     =     0.0000000030 hartrees
 Requested basis set is 6-311++G(d,p)
 There are 31 shells and 96 basis functions
 A cutoff of  1.0D-14 yielded    473 shell pairs
 There are      4694 function pairs (      5105 Cartesian)
 Smallest overlap matrix eigenvalue = 1.96E-04
 Guess MOs from SCF MO coefficient file

 -----------------------------------------------------------------------
  General SCF calculation program by
  Eric Jon Sundstrom, Paul Horn, Yuezhi Mao, Dmitri Zuev, Alec White,
  David Stuck, Shaama M.S., Shane Yost, Joonho Lee, David Small,
  Daniel Levine, Susi Lehtola, Hugh Burton, Evgeny Epifanovsky
 -----------------------------------------------------------------------
 Hartree-Fock
 using 4 threads for integral computing
 -------------------------------------------------------
 OpenMP Integral computing Module                
 Release: version 2.0, May 2017, Q-Chem Inc. Pleasanton 
 -------------------------------------------------------
 A restricted SCF calculation will be
 performed using DIIS
 SCF converges when DIIS error is below 1.0e-08
 ---------------------------------------
  Cycle       Energy         DIIS error
 ---------------------------------------
    1    -667.7344598336      6.09e-04  
    2    -667.7349483073      1.60e-04  
    3    -667.7350075067      7.82e-05  
    4    -667.7350168024      3.35e-05  
    5    -667.7350194158      9.92e-06  
    6    -667.7350196566      3.70e-06  
    7    -667.7350196826      1.42e-06  
    8    -667.7350196867      5.82e-07  
    9    -667.7350196877      2.02e-07  
   10    -667.7350196879      5.74e-08  
   11    -667.7350196879      1.28e-08  
   12    -667.7350196879      4.78e-09  Convergence criterion met
 ---------------------------------------
 SCF time:   CPU 4.28s  wall 5.00s 
 SCF   energy in the final basis set =     -667.7350196879
 Total energy in the final basis set =     -667.7350196879


 ------------------------------------------------------------------------------

   CCMAN2: suite of methods based on coupled cluster
           and equation of motion theories.

   Components:
   * libvmm-1.3-trunk
     by Evgeny Epifanovsky, Ilya Kaliman.
   * libtensor-2.5-trunk
     by Evgeny Epifanovsky, Michael Wormit, Dmitry Zuev, Sam Manzer, 
        Ilya Kaliman.
   * libcc-2.5-trunk
     by Evgeny Epifanovsky, Arik Landau, Tomasz Kus, Kirill Khistyaev, 
        Dmitry Zuev, Prashant Manohar, Xintian Feng, Anna Krylov, 
        Matthew Goldey, Alec White, Thomas Jagau, Kaushik Nanda, 
        Anastasia Gunina, Alexander Kunitsa, Joonho Lee.

   CCMAN original authors:
   Anna I. Krylov, C. David Sherrill, Steven R. Gwaltney,
   Edward F. C. Byrd (2000)
   Sergey V. Levchenko, Lyudmila V. Slipchenko, Tao Wang,
   Ana-Maria C. Cristian (2003)
   Piotr A. Pieniazek, C. Melania Oana, Evgeny Epifanovsky (2007)
   Prashant Manohar (2009)

 ------------------------------------------------------------------------------


 Allocating and initializing 3808MB of RAM...
 Calculation will run on 4 cores.


 Alpha MOs, Restricted
 -- Occupied --                  
-104.91  -26.36  -15.79  -15.75  -10.64   -8.10   -8.10   -8.10
  1 A'    2 A'    3 A'    4 A'    5 A'    6 A'    1 A"    7 A'                 
 -1.677  -1.438  -1.170  -0.910  -0.765  -0.763  -0.744  -0.622
  8 A'    9 A'   10 A'   11 A'   12 A'   13 A'    2 A"   14 A'                 
 -0.609  -0.531  -0.493  -0.483
  3 A"   15 A'    4 A"   16 A'                                                 
 -- Virtual --                   
  0.057   0.067   0.091   0.117   0.120   0.130   0.157   0.179
 17 A'    5 A"   18 A'    6 A"   19 A'   20 A'   21 A'   22 A'                 
  0.188   0.216   0.243   0.257   0.296   0.307   0.314   0.371
  7 A"   23 A'    8 A"   24 A'   25 A'   26 A'   27 A'    9 A"                 
  0.391   0.437   0.509   0.545   0.572   0.581   0.619   0.841
 28 A'   29 A'   30 A'   31 A'   10 A"   32 A'   33 A'   34 A'                 
  0.898   0.943   0.958   0.992   1.053   1.094   1.112   1.153
 11 A"   35 A'   12 A"   36 A'   37 A'   13 A"   38 A'   39 A'                 
  1.173   1.251   1.278   1.340   1.495   1.543   1.595   1.634
 14 A"   40 A'   41 A'   42 A'   43 A'   15 A"   44 A'   45 A'                 
  1.875   2.008   2.023   2.170   2.350   2.365   2.566   2.591
 16 A"   46 A'   17 A"   47 A'   48 A'   18 A"   49 A'   50 A'                 
  2.602   2.674   2.870   2.999   3.091   3.312   3.993   4.038
 19 A"   51 A'   52 A'   20 A"   53 A'   54 A'   55 A'   21 A"                 
  4.168   4.175   4.218   4.276   4.363   4.373   4.528   4.977
 22 A"   56 A'   57 A'   23 A"   58 A'   24 A"   59 A'   60 A'                 
  5.511   6.888   6.943   7.138  10.315  26.597  26.674  27.056
 61 A'   25 A"   62 A'   63 A'   64 A'   26 A"   65 A'   66 A'                 
 36.514  37.050  68.712 219.155
 67 A'   68 A'   69 A'   70 A'                                                 

 Beta MOs, Restricted
 -- Occupied --                  
-104.91  -26.36  -15.79  -15.75  -10.64   -8.10   -8.10   -8.10
  1 A'    2 A'    3 A'    4 A'    5 A'    6 A'    1 A"    7 A'                 
 -1.677  -1.438  -1.170  -0.910  -0.765  -0.763  -0.744  -0.622
  8 A'    9 A'   10 A'   11 A'   12 A'   13 A'    2 A"   14 A'                 
 -0.609  -0.531  -0.493  -0.483
  3 A"   15 A'    4 A"   16 A'                                                 
 -- Virtual --                   
  0.057   0.067   0.091   0.117   0.120   0.130   0.157   0.179
 17 A'    5 A"   18 A'    6 A"   19 A'   20 A'   21 A'   22 A'                 
  0.188   0.216   0.243   0.257   0.296   0.307   0.314   0.371
  7 A"   23 A'    8 A"   24 A'   25 A'   26 A'   27 A'    9 A"                 
  0.391   0.437   0.509   0.545   0.572   0.581   0.619   0.841
 28 A'   29 A'   30 A'   31 A'   10 A"   32 A'   33 A'   34 A'                 
  0.898   0.943   0.958   0.992   1.053   1.094   1.112   1.153
 11 A"   35 A'   12 A"   36 A'   37 A'   13 A"   38 A'   39 A'                 
  1.173   1.251   1.278   1.340   1.495   1.543   1.595   1.634
 14 A"   40 A'   41 A'   42 A'   43 A'   15 A"   44 A'   45 A'                 
  1.875   2.008   2.023   2.170   2.350   2.365   2.566   2.591
 16 A"   46 A'   17 A"   47 A'   48 A'   18 A"   49 A'   50 A'                 
  2.602   2.674   2.870   2.999   3.091   3.312   3.993   4.038
 19 A"   51 A'   52 A'   20 A"   53 A'   54 A'   55 A'   21 A"                 
  4.168   4.175   4.218   4.276   4.363   4.373   4.528   4.977
 22 A"   56 A'   57 A'   23 A"   58 A'   24 A"   59 A'   60 A'                 
  5.511   6.888   6.943   7.138  10.315  26.597  26.674  27.056
 61 A'   25 A"   62 A'   63 A'   64 A'   26 A"   65 A'   66 A'                 
 36.514  37.050  68.712 219.155
 67 A'   68 A'   69 A'   70 A'                                                 

 Occupation and symmetry of molecular orbitals

 Point group: Cs (2 irreducible representations).

                           A'   A"    All 
 ------------------------------------------
 All molecular orbitals:
  - Alpha                  70   26    96  
  - Beta                   70   26    96  
 ------------------------------------------
 Alpha orbitals:
  - Frozen occupied        7    1     8   
  - Active occupied        9    3     12  
  - Active virtual         54   22    76  
  - Frozen virtual         0    0     0   
 ------------------------------------------
 Beta orbitals:
  - Frozen occupied        7    1     8   
  - Active occupied        9    3     12  
  - Active virtual         54   22    76  
  - Frozen virtual         0    0     0   
 ------------------------------------------

 Import integrals:   CPU 0.00 s  wall 0.00 s

 Import integrals:   CPU 11.99 s  wall 17.78 s

 MP2 amplitudes:   CPU 0.13 s  wall 0.28 s

Running a double precision version
           CCSD T amplitudes will be solved using DIIS.

           Start     Size      MaxIter   EConv     TConv     
           3         7         100       1.00e-07  1.00e-05  
 ------------------------------------------------------------------------------
           Energy (a.u.)   Ediff      Tdiff       Comment
 ------------------------------------------------------------------------------
          -668.43933914                           
     1    -668.42269206   1.66e-02   7.42e-01     
     2    -668.45076667   2.81e-02   1.01e-01     
     3    -668.44807754   2.69e-03   4.72e-02     
     4    -668.45128647   3.21e-03   2.04e-02     Switched to DIIS steps.
     5    -668.45246803   1.18e-03   1.24e-02     
     6    -668.45259376   1.26e-04   3.08e-03     
     7    -668.45261337   1.96e-05   1.51e-03     
     8    -668.45262282   9.45e-06   5.51e-04     
     9    -668.45262810   5.28e-06   3.11e-04     
    10    -668.45262870   6.07e-07   7.62e-05     
    11    -668.45262886   1.58e-07   3.03e-05     
    12    -668.45262887   1.19e-08   1.96e-05     
    13    -668.45262884   3.83e-08   6.52e-06     
 ------------------------------------------------------------------------------
          -668.45262884                           CCSD T converged.

End of double precision
 SCF energy                 = -667.73501969
 MP2 energy                 = -668.43933914
 CCSD correlation energy     =   -0.71760915
 CCSD total energy           = -668.45262884

 CCSD  T1^2 = 0.0167  T2^2 = 0.2384  Leading amplitudes:

 Amplitude    Orbitals with energies
 -0.0332       3 (A") A                  ->    5 (A") A                   
              -0.6088                          0.0672                     
 -0.0332       3 (A") B                  ->    5 (A") B                   
              -0.6088                          0.0672                     
 -0.0252       2 (A") A                  ->    5 (A") A                   
              -0.7443                          0.0672                     
 -0.0252       2 (A") B                  ->    5 (A") B                   
              -0.7443                          0.0672                     

 Amplitude    Orbitals with energies
 -0.0681       3 (A") A      3 (A") B    ->    5 (A") A      5 (A") B     
              -0.6088       -0.6088            0.0672        0.0672       
  0.0681       3 (A") A      3 (A") B    ->    5 (A") B      5 (A") A     
              -0.6088       -0.6088            0.0672        0.0672       
  0.0681       3 (A") B      3 (A") A    ->    5 (A") A      5 (A") B     
              -0.6088       -0.6088            0.0672        0.0672       
 -0.0681       3 (A") B      3 (A") A    ->    5 (A") B      5 (A") A     
              -0.6088       -0.6088            0.0672        0.0672       

 Computing CCSD intemediates for later calculations in double precision
 Finished.

Running a double precision version
           CCSD Lambda amplitudes will be solved using DIIS.
           Start     Size      MaxIter   EConv     LConv     
           3         7         100       1.00e-07  1.00e-05  
 ------------------------------------------------------------------------------
            Enorm      Ldiff       Comment
 ------------------------------------------------------------------------------
     1     5.63e-02   3.82e-02     
     2     1.78e-02   6.54e-03     
     3     7.96e-03   1.18e-03     
     4     4.20e-03   1.32e-03     Switched to DIIS steps.
     5     1.45e-03   8.22e-04     
     6     7.28e-04   2.51e-04     
     7     2.33e-04   8.45e-05     
     8     9.77e-05   3.29e-06     
     9     3.23e-05   4.13e-06     
    10     1.47e-05   8.84e-07     
    11     7.45e-06   1.59e-07     
    12     3.16e-06   2.92e-07     
    13     1.38e-06   1.61e-07     
    14     6.01e-07   7.80e-10     
    15     2.42e-07   2.38e-09     
    16     1.27e-07   2.11e-08     
    17     5.37e-08   1.04e-08     
 ------------------------------------------------------------------------------
                                   CCSD Lambda converged.

 Computing density matrices in double precision...
           Orbital response amplitudes will be solved using DIIS.
           Start     Size      MaxIter   EConv     LConv     
           3         7         100       1.00e-06  1.00e-06  
 ------------------------------------------------------------------------------
            Enorm      Ldiff       Comment
 ------------------------------------------------------------------------------
     1     9.28e-02   1.99e-03     
     2     7.55e-02   1.81e-02     
     3     8.73e-02   2.91e-02     
     4     7.51e-03   3.82e-02     Switched to DIIS steps.
     5     2.39e-03   8.61e-04     
     6     8.58e-04   1.40e-04     
     7     2.47e-04   8.65e-05     
     8     6.93e-05   3.41e-05     
     9     3.43e-05   7.95e-06     
    10     7.19e-06   3.40e-06     
    11     1.85e-06   5.25e-07     
    12     3.99e-07   1.58e-07     
 ------------------------------------------------------------------------------
                                   Orbital response converged.

 Computing density matrices... Done.
 CCSD calculation:   CPU 164.38 s  wall 47.17 s

Current path: /canmo/ccsd/grad/
/g1_bb_aa
/g1_bb_bb
/g1_o1o1
/g1_o1o2
/g1_o1v1
/g1_o2v1
/g1_v1v1
/g1p_bb_aa
/g1p_bb_bb
/g1s_bb_aa
/g1s_bb_bb
/g2_o1o1o1o1
/g2_o1o1o1v1
/g2_o1o1v1v1
/g2_o1v1o1v1
/g2_o1v1v1v1
/g2_v1v1v1v1
/w_bb_aa
/w_bb_bb
 Transferring MO TPDM to AO TPDM
 Transferring g2_o1o1o1o1
 Transferring g2_o1o1o1v1
 Transferring g2_o1o1v1v1
 Transferring g2_o1v1o1v1
 Transferring g2_o1v1v1v1
 Transferring g2_v1v1v1v1
 Adding separable TPDM
 Computing TPDM gradient
 --------------------------------------------------------
 2e gradient
  Atom          X               Y               Z
 --------------------------------------------------------
    1        -18.239918        7.877375        0.000000  
    2         -7.088850      -14.051632       -0.000000  
    3         16.694597       -5.170512       -0.000000  
    4          8.634170       11.344770        0.000000  
 --------------------------------------------------------
 --------------------------------------------------------
 Final gradient
  Atom          X               Y               Z
 --------------------------------------------------------
    1        -18.239918        7.877375        0.000000  
    2         -7.088850      -14.051632       -0.000000  
    3         16.694597       -5.170512       -0.000000  
    4          8.634170       11.344770        0.000000  
 --------------------------------------------------------
 Analytic gradient from two-electron contribution:   CPU 224.41 s  wall 116.26 s

 Total ccman2 time:   CPU 404.85 s  wall 189.20 s


 --------------------------------------------------------------
             Orbital Energies (a.u.) and Symmetries
 --------------------------------------------------------------

 Alpha MOs, Restricted
 -- Occupied --                  
-104.91  -26.36  -15.79  -15.75  -10.64   -8.10   -8.10   -8.10
  1 A'    2 A'    3 A'    4 A'    5 A'    6 A'    7 A'    1 A"                 
 -1.677  -1.438  -1.170  -0.910  -0.765  -0.763  -0.622  -0.531
  8 A'    9 A'   10 A'   11 A'   12 A'   13 A'   14 A'   15 A'                 
 -0.483  -0.744  -0.609  -0.493
 16 A'    2 A"    3 A"    4 A"                                                 
 -- Virtual --                   
  0.057   0.091   0.120   0.130   0.157   0.179   0.216   0.257
 17 A'   18 A'   19 A'   20 A'   21 A'   22 A'   23 A'   24 A'                 
  0.296   0.307   0.314   0.391   0.437   0.509   0.545   0.581
 25 A'   26 A'   27 A'   28 A'   29 A'   30 A'   31 A'   32 A'                 
  0.619   0.841   0.943   0.992   1.053   1.112   1.153   1.251
 33 A'   34 A'   35 A'   36 A'   37 A'   38 A'   39 A'   40 A'                 
  1.278   1.340   1.495   1.595   1.634   2.008   2.170   2.350
 41 A'   42 A'   43 A'   44 A'   45 A'   46 A'   47 A'   48 A'                 
  2.566   2.591   2.674   2.870   3.091   3.312   3.993   4.175
 49 A'   50 A'   51 A'   52 A'   53 A'   54 A'   55 A'   56 A'                 
  4.218   4.363   4.528   4.977   5.511   6.943   7.138  10.315
 57 A'   58 A'   59 A'   60 A'   61 A'   62 A'   63 A'   64 A'                 
 26.674  27.056  36.514  37.050  68.712 219.155   0.067   0.117
 65 A'   66 A'   67 A'   68 A'   69 A'   70 A'    5 A"    6 A"                 
  0.188   0.243   0.371   0.572   0.898   0.958   1.094   1.173
  7 A"    8 A"    9 A"   10 A"   11 A"   12 A"   13 A"   14 A"                 
  1.543   1.875   2.023   2.365   2.602   2.999   4.038   4.168
 15 A"   16 A"   17 A"   18 A"   19 A"   20 A"   21 A"   22 A"                 
  4.276   4.373   6.888  26.597
 23 A"   24 A"   25 A"   26 A"                                                 

 Beta MOs, Restricted
 -- Occupied --                  
-104.91  -26.36  -15.79  -15.75  -10.64   -8.10   -8.10   -8.10
  1 A'    2 A'    3 A'    4 A'    5 A'    6 A'    7 A'    1 A"                 
 -1.677  -1.438  -1.170  -0.910  -0.765  -0.763  -0.622  -0.531
  8 A'    9 A'   10 A'   11 A'   12 A'   13 A'   14 A'   15 A'                 
 -0.483  -0.744  -0.609  -0.493
 16 A'    2 A"    3 A"    4 A"                                                 
 -- Virtual --                   
  0.057   0.091   0.120   0.130   0.157   0.179   0.216   0.257
 17 A'   18 A'   19 A'   20 A'   21 A'   22 A'   23 A'   24 A'                 
  0.296   0.307   0.314   0.391   0.437   0.509   0.545   0.581
 25 A'   26 A'   27 A'   28 A'   29 A'   30 A'   31 A'   32 A'                 
  0.619   0.841   0.943   0.992   1.053   1.112   1.153   1.251
 33 A'   34 A'   35 A'   36 A'   37 A'   38 A'   39 A'   40 A'                 
  1.278   1.340   1.495   1.595   1.634   2.008   2.170   2.350
 41 A'   42 A'   43 A'   44 A'   45 A'   46 A'   47 A'   48 A'                 
  2.566   2.591   2.674   2.870   3.091   3.312   3.993   4.175
 49 A'   50 A'   51 A'   52 A'   53 A'   54 A'   55 A'   56 A'                 
  4.218   4.363   4.528   4.977   5.511   6.943   7.138  10.315
 57 A'   58 A'   59 A'   60 A'   61 A'   62 A'   63 A'   64 A'                 
 26.674  27.056  36.514  37.050  68.712 219.155   0.067   0.117
 65 A'   66 A'   67 A'   68 A'   69 A'   70 A'    5 A"    6 A"                 
  0.188   0.243   0.371   0.572   0.898   0.958   1.094   1.173
  7 A"    8 A"    9 A"   10 A"   11 A"   12 A"   13 A"   14 A"                 
  1.543   1.875   2.023   2.365   2.602   2.999   4.038   4.168
 15 A"   16 A"   17 A"   18 A"   19 A"   20 A"   21 A"   22 A"                 
  4.276   4.373   6.888  26.597
 23 A"   24 A"   25 A"   26 A"                                                 
 --------------------------------------------------------------

          Ground-State Mulliken Net Atomic Charges

     Atom                 Charge (a.u.)
  ----------------------------------------
      1 Cl                   -0.015908
      2 N                     0.160753
      3 N                    -0.079088
      4 F                    -0.065758
  ----------------------------------------
  Sum of atomic charges =    -0.000000

 -----------------------------------------------------------------
                    Cartesian Multipole Moments
 -----------------------------------------------------------------
    Charge (ESU x 10^10)
                -0.0000
    Dipole Moment (Debye)
         X       0.9184      Y      -0.1692      Z      -0.0000
       Tot       0.9339
    Quadrupole Moments (Debye-Ang)
        XX     -29.2677     XY      -1.2906     YY     -30.3038
        XZ       0.0000     YZ      -0.0000     ZZ     -27.8326
    Octopole Moments (Debye-Ang^2)
       XXX       1.2400    XXY      -4.2339    XYY       0.3850
       YYY      -8.7926    XXZ       0.0000    XYZ      -0.0000
       YYZ      -0.0000    XZZ      -2.5066    YZZ      -1.3605
       ZZZ      -0.0000
    Hexadecapole Moments (Debye-Ang^3)
      XXXX    -247.7526   XXXY       1.7633   XXYY     -56.9996
      XYYY       5.7804   YYYY     -96.1591   XXXZ       0.0000
      XXYZ      -0.0000   XYYZ       0.0000   YYYZ      -0.0000
      XXZZ     -46.0385   XYZZ       2.1086   YYZZ     -19.9760
      XZZZ       0.0000   YZZZ      -0.0000   ZZZZ     -26.4725
 -----------------------------------------------------------------
 DrvMan completing analytic gradient of the correlated energy
 Correlated dipole moment
            1
    1   0.3613285
    2  -0.0665777
    3  -0.0000000
 Energy read as -668.452628835
 Full Analytical Gradient: (in a.u., or Hartree/Bohr)
             1             2             3             4
    1   -0.00012400    0.00128534   -0.00128885    0.00012750
    2    0.00047580   -0.00086755    0.00150246   -0.00111072
    3   -0.00000000   -0.00000000    0.00000000   -0.00000000
 Gradient time:  CPU 0.25 s  wall 1.76 s
 Geometry Optimization Parameters
   NAtoms,    NIC,     NZ,  NCons,   NDum,   NFix, NCnnct, MaxDiis
        4      14       4       0       0       0       0       0

 Cartesian Hessian Update
 Hessian Updated using BFGS Update


** GEOMETRY OPTIMIZATION IN DELOCALIZED INTERNAL COORDINATES **
   Searching for a Minimum

   Optimization Cycle:   3

                       Coordinates (Angstroms)
     ATOM                X               Y               Z
      1  Cl        1.2394959648   -0.2257848157    0.0000000000
      2  N        -0.0395291141    0.9557485777    0.0000000000
      3  N        -1.2025641507    0.6058989404    0.0000000000
      4  F        -1.4020331644   -0.7860056590    0.0000000000
   Point Group: cs    Number of degrees of freedom:     5


   Energy is   -668.452628835

 Hessian Updated using BFGS Update

  5 Hessian modes will be used to form the next step
  Hessian Eigenvalues:
     0.180837    0.252552    0.335444    0.529360    1.019917

 Minimum Search - Taking Simple RFO Step
 Searching for Lamda that Minimizes Along All modes
 Value Taken    Lamda =  -0.00000995
 Step Taken.  Stepsize is  0.005796

                             Maximum     Tolerance    Cnvgd?
         Gradient           0.001442      0.000300      NO
         Displacement       0.005106      0.001200      NO
         Energy change     -0.000367      0.000001      NO


 New Cartesian Coordinates Obtained by Inverse Iteration

 Displacement from previous Coordinates is:  0.004871
 ----------------------------------------------------------------
             Standard Nuclear Orientation (Angstroms)
    I     Atom           X                Y                Z
 ----------------------------------------------------------------
    1      Cl      1.2383113389    -0.2262399339     0.0000000000
    2      N      -0.0397285589     0.9570920344     0.0000000000
    3      N      -1.2015808552     0.6045421228     0.0000000000
    4      F      -1.4016323894    -0.7855371800     0.0000000000
 ----------------------------------------------------------------
 Molecular Point Group                 Cs    NOp =  2
 Largest Abelian Subgroup              Cs    NOp =  2
 Nuclear Repulsion Energy =   150.7575500460 hartrees
 There are       20 alpha and       20 beta electrons
 Applying Cartesian multipole field
    Component          Value
    ---------          -----
     (2,0,0)        1.00000E-11
     (0,2,0)        2.00000E-11
     (0,0,2)       -3.00000E-11
 Nucleus-field energy     =     0.0000000030 hartrees
 Requested basis set is 6-311++G(d,p)
 There are 31 shells and 96 basis functions
 A cutoff of  1.0D-14 yielded    473 shell pairs
 There are      4694 function pairs (      5105 Cartesian)
 Smallest overlap matrix eigenvalue = 1.96E-04
 Guess MOs from SCF MO coefficient file

 -----------------------------------------------------------------------
  General SCF calculation program by
  Eric Jon Sundstrom, Paul Horn, Yuezhi Mao, Dmitri Zuev, Alec White,
  David Stuck, Shaama M.S., Shane Yost, Joonho Lee, David Small,
  Daniel Levine, Susi Lehtola, Hugh Burton, Evgeny Epifanovsky
 -----------------------------------------------------------------------
 Hartree-Fock
 using 4 threads for integral computing
 -------------------------------------------------------
 OpenMP Integral computing Module                
 Release: version 2.0, May 2017, Q-Chem Inc. Pleasanton 
 -------------------------------------------------------
 A restricted SCF calculation will be
 performed using DIIS
 SCF converges when DIIS error is below 1.0e-08
 ---------------------------------------
  Cycle       Energy         DIIS error
 ---------------------------------------
    1    -667.7351571204      6.59e-05  
    2    -667.7351629099      1.60e-05  
    3    -667.7351635424      7.18e-06  
    4    -667.7351636249      3.11e-06  
    5    -667.7351636540      1.30e-06  
    6    -667.7351636594      4.29e-07  
    7    -667.7351636601      1.16e-07  
    8    -667.7351636601      3.37e-08  
    9    -667.7351636601      1.18e-08  
   10    -667.7351636601      5.60e-09  Convergence criterion met
 ---------------------------------------
 SCF time:   CPU 3.59s  wall 5.00s 
 SCF   energy in the final basis set =     -667.7351636601
 Total energy in the final basis set =     -667.7351636601


 ------------------------------------------------------------------------------

   CCMAN2: suite of methods based on coupled cluster
           and equation of motion theories.

   Components:
   * libvmm-1.3-trunk
     by Evgeny Epifanovsky, Ilya Kaliman.
   * libtensor-2.5-trunk
     by Evgeny Epifanovsky, Michael Wormit, Dmitry Zuev, Sam Manzer, 
        Ilya Kaliman.
   * libcc-2.5-trunk
     by Evgeny Epifanovsky, Arik Landau, Tomasz Kus, Kirill Khistyaev, 
        Dmitry Zuev, Prashant Manohar, Xintian Feng, Anna Krylov, 
        Matthew Goldey, Alec White, Thomas Jagau, Kaushik Nanda, 
        Anastasia Gunina, Alexander Kunitsa, Joonho Lee.

   CCMAN original authors:
   Anna I. Krylov, C. David Sherrill, Steven R. Gwaltney,
   Edward F. C. Byrd (2000)
   Sergey V. Levchenko, Lyudmila V. Slipchenko, Tao Wang,
   Ana-Maria C. Cristian (2003)
   Piotr A. Pieniazek, C. Melania Oana, Evgeny Epifanovsky (2007)
   Prashant Manohar (2009)

 ------------------------------------------------------------------------------


 Allocating and initializing 3808MB of RAM...
 Calculation will run on 4 cores.


 Alpha MOs, Restricted
 -- Occupied --                  
-104.91  -26.36  -15.79  -15.75  -10.63   -8.10   -8.10   -8.10
  1 A'    2 A'    3 A'    4 A'    5 A'    6 A'    1 A"    7 A'                 
 -1.678  -1.438  -1.169  -0.911  -0.765  -0.763  -0.745  -0.622
  8 A'    9 A'   10 A'   11 A'   12 A'   13 A'    2 A"   14 A'                 
 -0.609  -0.531  -0.493  -0.483
  3 A"   15 A'    4 A"   16 A'                                                 
 -- Virtual --                   
  0.057   0.067   0.091   0.117   0.120   0.130   0.157   0.179
 17 A'    5 A"   18 A'    6 A"   19 A'   20 A'   21 A'   22 A'                 
  0.188   0.216   0.243   0.257   0.296   0.307   0.314   0.371
  7 A"   23 A'    8 A"   24 A'   25 A'   26 A'   27 A'    9 A"                 
  0.391   0.437   0.509   0.545   0.572   0.581   0.619   0.841
 28 A'   29 A'   30 A'   31 A'   10 A"   32 A'   33 A'   34 A'                 
  0.898   0.943   0.958   0.992   1.053   1.095   1.112   1.153
 11 A"   35 A'   12 A"   36 A'   37 A'   13 A"   38 A'   39 A'                 
  1.173   1.252   1.278   1.340   1.495   1.542   1.595   1.634
 14 A"   40 A'   41 A'   42 A'   43 A'   15 A"   44 A'   45 A'                 
  1.875   2.008   2.022   2.171   2.350   2.365   2.566   2.591
 16 A"   46 A'   17 A"   47 A'   48 A'   18 A"   49 A'   50 A'                 
  2.603   2.674   2.871   2.999   3.091   3.312   3.994   4.038
 19 A"   51 A'   52 A'   20 A"   53 A'   54 A'   55 A'   21 A"                 
  4.167   4.174   4.219   4.276   4.364   4.374   4.529   4.978
 22 A"   56 A'   57 A'   23 A"   58 A'   24 A"   59 A'   60 A'                 
  5.513   6.888   6.943   7.141  10.315  26.597  26.674  27.056
 61 A'   25 A"   62 A'   63 A'   64 A'   26 A"   65 A'   66 A'                 
 36.515  37.052  68.711 219.155
 67 A'   68 A'   69 A'   70 A'                                                 

 Beta MOs, Restricted
 -- Occupied --                  
-104.91  -26.36  -15.79  -15.75  -10.63   -8.10   -8.10   -8.10
  1 A'    2 A'    3 A'    4 A'    5 A'    6 A'    1 A"    7 A'                 
 -1.678  -1.438  -1.169  -0.911  -0.765  -0.763  -0.745  -0.622
  8 A'    9 A'   10 A'   11 A'   12 A'   13 A'    2 A"   14 A'                 
 -0.609  -0.531  -0.493  -0.483
  3 A"   15 A'    4 A"   16 A'                                                 
 -- Virtual --                   
  0.057   0.067   0.091   0.117   0.120   0.130   0.157   0.179
 17 A'    5 A"   18 A'    6 A"   19 A'   20 A'   21 A'   22 A'                 
  0.188   0.216   0.243   0.257   0.296   0.307   0.314   0.371
  7 A"   23 A'    8 A"   24 A'   25 A'   26 A'   27 A'    9 A"                 
  0.391   0.437   0.509   0.545   0.572   0.581   0.619   0.841
 28 A'   29 A'   30 A'   31 A'   10 A"   32 A'   33 A'   34 A'                 
  0.898   0.943   0.958   0.992   1.053   1.095   1.112   1.153
 11 A"   35 A'   12 A"   36 A'   37 A'   13 A"   38 A'   39 A'                 
  1.173   1.252   1.278   1.340   1.495   1.542   1.595   1.634
 14 A"   40 A'   41 A'   42 A'   43 A'   15 A"   44 A'   45 A'                 
  1.875   2.008   2.022   2.171   2.350   2.365   2.566   2.591
 16 A"   46 A'   17 A"   47 A'   48 A'   18 A"   49 A'   50 A'                 
  2.603   2.674   2.871   2.999   3.091   3.312   3.994   4.038
 19 A"   51 A'   52 A'   20 A"   53 A'   54 A'   55 A'   21 A"                 
  4.167   4.174   4.219   4.276   4.364   4.374   4.529   4.978
 22 A"   56 A'   57 A'   23 A"   58 A'   24 A"   59 A'   60 A'                 
  5.513   6.888   6.943   7.141  10.315  26.597  26.674  27.056
 61 A'   25 A"   62 A'   63 A'   64 A'   26 A"   65 A'   66 A'                 
 36.515  37.052  68.711 219.155
 67 A'   68 A'   69 A'   70 A'                                                 

 Occupation and symmetry of molecular orbitals

 Point group: Cs (2 irreducible representations).

                           A'   A"    All 
 ------------------------------------------
 All molecular orbitals:
  - Alpha                  70   26    96  
  - Beta                   70   26    96  
 ------------------------------------------
 Alpha orbitals:
  - Frozen occupied        7    1     8   
  - Active occupied        9    3     12  
  - Active virtual         54   22    76  
  - Frozen virtual         0    0     0   
 ------------------------------------------
 Beta orbitals:
  - Frozen occupied        7    1     8   
  - Active occupied        9    3     12  
  - Active virtual         54   22    76  
  - Frozen virtual         0    0     0   
 ------------------------------------------

 Import integrals:   CPU 0.00 s  wall 0.00 s

 Import integrals:   CPU 12.18 s  wall 31.68 s

 MP2 amplitudes:   CPU 0.13 s  wall 0.35 s

Running a double precision version
           CCSD T amplitudes will be solved using DIIS.

           Start     Size      MaxIter   EConv     TConv     
           3         7         100       1.00e-07  1.00e-05  
 ------------------------------------------------------------------------------
           Energy (a.u.)   Ediff      Tdiff       Comment
 ------------------------------------------------------------------------------
          -668.43931839                           
     1    -668.42274576   1.66e-02   7.42e-01     
     2    -668.45076829   2.80e-02   1.01e-01     
     3    -668.44809508   2.67e-03   4.71e-02     
     4    -668.45129571   3.20e-03   2.03e-02     Switched to DIIS steps.
     5    -668.45247461   1.18e-03   1.24e-02     
     6    -668.45259970   1.25e-04   3.07e-03     
     7    -668.45261920   1.95e-05   1.51e-03     
     8    -668.45262860   9.40e-06   5.49e-04     
     9    -668.45263384   5.25e-06   3.10e-04     
    10    -668.45263444   5.97e-07   7.59e-05     
    11    -668.45263460   1.54e-07   3.01e-05     
    12    -668.45263460   8.97e-09   1.95e-05     
    13    -668.45263457   3.85e-08   6.46e-06     
 ------------------------------------------------------------------------------
          -668.45263457                           CCSD T converged.

End of double precision
 SCF energy                 = -667.73516366
 MP2 energy                 = -668.43931839
 CCSD correlation energy     =   -0.71747091
 CCSD total energy           = -668.45263457

 CCSD  T1^2 = 0.0167  T2^2 = 0.2383  Leading amplitudes:

 Amplitude    Orbitals with energies
  0.0330       3 (A") A                  ->    5 (A") A                   
              -0.6088                          0.0675                     
  0.0330       3 (A") B                  ->    5 (A") B                   
              -0.6088                          0.0675                     
 -0.0253       2 (A") A                  ->    5 (A") A                   
              -0.7450                          0.0675                     
 -0.0253       2 (A") B                  ->    5 (A") B                   
              -0.7450                          0.0675                     

 Amplitude    Orbitals with energies
 -0.0683       3 (A") A      3 (A") B    ->    5 (A") A      5 (A") B     
              -0.6088       -0.6088            0.0675        0.0675       
  0.0683       3 (A") A      3 (A") B    ->    5 (A") B      5 (A") A     
              -0.6088       -0.6088            0.0675        0.0675       
  0.0683       3 (A") B      3 (A") A    ->    5 (A") A      5 (A") B     
              -0.6088       -0.6088            0.0675        0.0675       
 -0.0683       3 (A") B      3 (A") A    ->    5 (A") B      5 (A") A     
              -0.6088       -0.6088            0.0675        0.0675       

 Computing CCSD intemediates for later calculations in double precision
 Finished.

Running a double precision version
           CCSD Lambda amplitudes will be solved using DIIS.
           Start     Size      MaxIter   EConv     LConv     
           3         7         100       1.00e-07  1.00e-05  
 ------------------------------------------------------------------------------
            Enorm      Ldiff       Comment
 ------------------------------------------------------------------------------
     1     5.61e-02   3.82e-02     
     2     1.78e-02   6.52e-03     
     3     7.94e-03   1.18e-03     
     4     4.19e-03   1.31e-03     Switched to DIIS steps.
     5     1.45e-03   8.20e-04     
     6     7.25e-04   2.51e-04     
     7     2.32e-04   8.40e-05     
     8     9.72e-05   3.21e-06     
     9     3.21e-05   4.10e-06     
    10     1.46e-05   8.69e-07     
    11     7.42e-06   1.54e-07     
    12     3.14e-06   2.96e-07     
    13     1.37e-06   1.61e-07     
    14     5.95e-07   1.39e-09     
    15     2.40e-07   2.31e-09     
    16     1.26e-07   2.09e-08     
    17     5.32e-08   1.04e-08     
 ------------------------------------------------------------------------------
                                   CCSD Lambda converged.

 Computing density matrices in double precision...
           Orbital response amplitudes will be solved using DIIS.
           Start     Size      MaxIter   EConv     LConv     
           3         7         100       1.00e-06  1.00e-06  
 ------------------------------------------------------------------------------
            Enorm      Ldiff       Comment
 ------------------------------------------------------------------------------
     1     9.27e-02   1.92e-03     
     2     7.53e-02   1.80e-02     
     3     8.70e-02   2.90e-02     
     4     7.55e-03   3.80e-02     Switched to DIIS steps.
     5     2.43e-03   8.55e-04     
     6     8.42e-04   1.39e-04     
     7     2.42e-04   8.38e-05     
     8     6.79e-05   3.38e-05     
     9     3.40e-05   7.91e-06     
    10     7.09e-06   3.40e-06     
    11     1.84e-06   5.45e-07     
    12     4.07e-07   1.68e-07     
 ------------------------------------------------------------------------------
                                   Orbital response converged.

 Computing density matrices... Done.
 CCSD calculation:   CPU 162.42 s  wall 52.33 s

Current path: /canmo/ccsd/grad/
/g1_bb_aa
/g1_bb_bb
/g1_o1o1
/g1_o1o2
/g1_o1v1
/g1_o2v1
/g1_v1v1
/g1p_bb_aa
/g1p_bb_bb
/g1s_bb_aa
/g1s_bb_bb
/g2_o1o1o1o1
/g2_o1o1o1v1
/g2_o1o1v1v1
/g2_o1v1o1v1
/g2_o1v1v1v1
/g2_v1v1v1v1
/w_bb_aa
/w_bb_bb
 Transferring MO TPDM to AO TPDM
 Transferring g2_o1o1o1o1
 Transferring g2_o1o1o1v1
 Transferring g2_o1o1v1v1
 Transferring g2_o1v1o1v1
 Transferring g2_o1v1v1v1
 Transferring g2_v1v1v1v1
 Adding separable TPDM
 Computing TPDM gradient
 --------------------------------------------------------
 2e gradient
  Atom          X               Y               Z
 --------------------------------------------------------
    1        -18.233120        7.883534        0.000000  
    2         -7.098075      -14.098755       -0.000000  
    3         16.680941       -5.149656        0.000000  
    4          8.650254       11.364877        0.000000  
 --------------------------------------------------------
 --------------------------------------------------------
 Final gradient
  Atom          X               Y               Z
 --------------------------------------------------------
    1        -18.233120        7.883534        0.000000  
    2         -7.098075      -14.098755       -0.000000  
    3         16.680941       -5.149656        0.000000  
    4          8.650254       11.364877        0.000000  
 --------------------------------------------------------
 Analytic gradient from two-electron contribution:   CPU 224.01 s  wall 127.05 s

 Total ccman2 time:   CPU 402.95 s  wall 217.19 s


 --------------------------------------------------------------
             Orbital Energies (a.u.) and Symmetries
 --------------------------------------------------------------

 Alpha MOs, Restricted
 -- Occupied --                  
-104.91  -26.36  -15.79  -15.75  -10.63   -8.10   -8.10   -8.10
  1 A'    2 A'    3 A'    4 A'    5 A'    6 A'    7 A'    1 A"                 
 -1.678  -1.438  -1.169  -0.911  -0.765  -0.763  -0.622  -0.531
  8 A'    9 A'   10 A'   11 A'   12 A'   13 A'   14 A'   15 A'                 
 -0.483  -0.745  -0.609  -0.493
 16 A'    2 A"    3 A"    4 A"                                                 
 -- Virtual --                   
  0.057   0.091   0.120   0.130   0.157   0.179   0.216   0.257
 17 A'   18 A'   19 A'   20 A'   21 A'   22 A'   23 A'   24 A'                 
  0.296   0.307   0.314   0.391   0.437   0.509   0.545   0.581
 25 A'   26 A'   27 A'   28 A'   29 A'   30 A'   31 A'   32 A'                 
  0.619   0.841   0.943   0.992   1.053   1.112   1.153   1.252
 33 A'   34 A'   35 A'   36 A'   37 A'   38 A'   39 A'   40 A'                 
  1.278   1.340   1.495   1.595   1.634   2.008   2.171   2.350
 41 A'   42 A'   43 A'   44 A'   45 A'   46 A'   47 A'   48 A'                 
  2.566   2.591   2.674   2.871   3.091   3.312   3.994   4.174
 49 A'   50 A'   51 A'   52 A'   53 A'   54 A'   55 A'   56 A'                 
  4.219   4.364   4.529   4.978   5.513   6.943   7.141  10.315
 57 A'   58 A'   59 A'   60 A'   61 A'   62 A'   63 A'   64 A'                 
 26.674  27.056  36.515  37.052  68.711 219.155   0.067   0.117
 65 A'   66 A'   67 A'   68 A'   69 A'   70 A'    5 A"    6 A"                 
  0.188   0.243   0.371   0.572   0.898   0.958   1.095   1.173
  7 A"    8 A"    9 A"   10 A"   11 A"   12 A"   13 A"   14 A"                 
  1.542   1.875   2.022   2.365   2.603   2.999   4.038   4.167
 15 A"   16 A"   17 A"   18 A"   19 A"   20 A"   21 A"   22 A"                 
  4.276   4.374   6.888  26.597
 23 A"   24 A"   25 A"   26 A"                                                 

 Beta MOs, Restricted
 -- Occupied --                  
-104.91  -26.36  -15.79  -15.75  -10.63   -8.10   -8.10   -8.10
  1 A'    2 A'    3 A'    4 A'    5 A'    6 A'    7 A'    1 A"                 
 -1.678  -1.438  -1.169  -0.911  -0.765  -0.763  -0.622  -0.531
  8 A'    9 A'   10 A'   11 A'   12 A'   13 A'   14 A'   15 A'                 
 -0.483  -0.745  -0.609  -0.493
 16 A'    2 A"    3 A"    4 A"                                                 
 -- Virtual --                   
  0.057   0.091   0.120   0.130   0.157   0.179   0.216   0.257
 17 A'   18 A'   19 A'   20 A'   21 A'   22 A'   23 A'   24 A'                 
  0.296   0.307   0.314   0.391   0.437   0.509   0.545   0.581
 25 A'   26 A'   27 A'   28 A'   29 A'   30 A'   31 A'   32 A'                 
  0.619   0.841   0.943   0.992   1.053   1.112   1.153   1.252
 33 A'   34 A'   35 A'   36 A'   37 A'   38 A'   39 A'   40 A'                 
  1.278   1.340   1.495   1.595   1.634   2.008   2.171   2.350
 41 A'   42 A'   43 A'   44 A'   45 A'   46 A'   47 A'   48 A'                 
  2.566   2.591   2.674   2.871   3.091   3.312   3.994   4.174
 49 A'   50 A'   51 A'   52 A'   53 A'   54 A'   55 A'   56 A'                 
  4.219   4.364   4.529   4.978   5.513   6.943   7.141  10.315
 57 A'   58 A'   59 A'   60 A'   61 A'   62 A'   63 A'   64 A'                 
 26.674  27.056  36.515  37.052  68.711 219.155   0.067   0.117
 65 A'   66 A'   67 A'   68 A'   69 A'   70 A'    5 A"    6 A"                 
  0.188   0.243   0.371   0.572   0.898   0.958   1.095   1.173
  7 A"    8 A"    9 A"   10 A"   11 A"   12 A"   13 A"   14 A"                 
  1.542   1.875   2.022   2.365   2.603   2.999   4.038   4.167
 15 A"   16 A"   17 A"   18 A"   19 A"   20 A"   21 A"   22 A"                 
  4.276   4.374   6.888  26.597
 23 A"   24 A"   25 A"   26 A"                                                 
 --------------------------------------------------------------

          Ground-State Mulliken Net Atomic Charges

     Atom                 Charge (a.u.)
  ----------------------------------------
      1 Cl                   -0.016800
      2 N                     0.162014
      3 N                    -0.081265
      4 F                    -0.063949
  ----------------------------------------
  Sum of atomic charges =     0.000000

 -----------------------------------------------------------------
                    Cartesian Multipole Moments
 -----------------------------------------------------------------
    Charge (ESU x 10^10)
                -0.0000
    Dipole Moment (Debye)
         X       0.9070      Y      -0.1751      Z      -0.0000
       Tot       0.9238
    Quadrupole Moments (Debye-Ang)
        XX     -29.2770     XY      -1.2740     YY     -30.2981
        XZ       0.0000     YZ      -0.0000     ZZ     -27.8324
    Octopole Moments (Debye-Ang^2)
       XXX       1.2092    XXY      -4.2483    XYY       0.3885
       YYY      -8.7925    XXZ      -0.0000    XYZ       0.0000
       YYZ       0.0000    XZZ      -2.5071    YZZ      -1.3588
       ZZZ      -0.0000
    Hexadecapole Moments (Debye-Ang^3)
      XXXX    -247.5067   XXXY       1.8227   XXYY     -56.9370
      XYYY       5.7922   YYYY     -96.1694   XXXZ       0.0000
      XXYZ      -0.0000   XYYZ      -0.0000   YYYZ      -0.0000
      XXZZ     -45.9864   XYZZ       2.1137   YYZZ     -19.9777
      XZZZ       0.0000   YZZZ      -0.0000   ZZZZ     -26.4755
 -----------------------------------------------------------------
 DrvMan completing analytic gradient of the correlated energy
 Correlated dipole moment
            1
    1   0.3568500
    2  -0.0688854
    3  -0.0000000
 Energy read as -668.452634566
 Full Analytical Gradient: (in a.u., or Hartree/Bohr)
             1             2             3             4
    1   -0.00048847    0.00060577    0.00002911   -0.00014640
    2    0.00036612   -0.00016739    0.00041711   -0.00061584
    3    0.00000000    0.00000000    0.00000000   -0.00000000
 Gradient time:  CPU 0.24 s  wall 1.66 s
 Geometry Optimization Parameters
   NAtoms,    NIC,     NZ,  NCons,   NDum,   NFix, NCnnct, MaxDiis
        4      14       4       0       0       0       0       0

 Cartesian Hessian Update
 Hessian Updated using BFGS Update


** GEOMETRY OPTIMIZATION IN DELOCALIZED INTERNAL COORDINATES **
   Searching for a Minimum

   Optimization Cycle:   4

                       Coordinates (Angstroms)
     ATOM                X               Y               Z
      1  Cl        1.2383113389   -0.2262399339    0.0000000000
      2  N        -0.0397285589    0.9570920344    0.0000000000
      3  N        -1.2015808552    0.6045421228    0.0000000000
      4  F        -1.4016323894   -0.7855371800    0.0000000000
   Point Group: cs    Number of degrees of freedom:     5


   Energy is   -668.452634566

 Hessian Updated using BFGS Update

  5 Hessian modes will be used to form the next step
  Hessian Eigenvalues:
     0.176249    0.187938    0.392075    0.535441    1.004581

 Minimum Search - Taking Simple RFO Step
 Searching for Lamda that Minimizes Along All modes
 Value Taken    Lamda =  -0.00000356
 Step Taken.  Stepsize is  0.004109

                             Maximum     Tolerance    Cnvgd?
         Gradient           0.000690      0.000300      NO
         Displacement       0.003477      0.001200      NO
         Energy change     -0.000006      0.000001      NO


 New Cartesian Coordinates Obtained by Inverse Iteration

 Displacement from previous Coordinates is:  0.003176
 ----------------------------------------------------------------
             Standard Nuclear Orientation (Angstroms)
    I     Atom           X                Y                Z
 ----------------------------------------------------------------
    1      Cl      1.2391801195    -0.2266874974     0.0000000000
    2      N      -0.0404552419     0.9571281840     0.0000000000
    3      N      -1.2019116077     0.6040027858     0.0000000000
    4      F      -1.4014437344    -0.7845864290     0.0000000000
 ----------------------------------------------------------------
 Molecular Point Group                 Cs    NOp =  2
 Largest Abelian Subgroup              Cs    NOp =  2
 Nuclear Repulsion Energy =   150.7504812383 hartrees
 There are       20 alpha and       20 beta electrons
 Applying Cartesian multipole field
    Component          Value
    ---------          -----
     (2,0,0)        1.00000E-11
     (0,2,0)        2.00000E-11
     (0,0,2)       -3.00000E-11
 Nucleus-field energy     =     0.0000000030 hartrees
 Requested basis set is 6-311++G(d,p)
 There are 31 shells and 96 basis functions
 A cutoff of  1.0D-14 yielded    473 shell pairs
 There are      4694 function pairs (      5105 Cartesian)
 Smallest overlap matrix eigenvalue = 1.95E-04
 Guess MOs from SCF MO coefficient file

 -----------------------------------------------------------------------
  General SCF calculation program by
  Eric Jon Sundstrom, Paul Horn, Yuezhi Mao, Dmitri Zuev, Alec White,
  David Stuck, Shaama M.S., Shane Yost, Joonho Lee, David Small,
  Daniel Levine, Susi Lehtola, Hugh Burton, Evgeny Epifanovsky
 -----------------------------------------------------------------------
 Hartree-Fock
 using 4 threads for integral computing
 -------------------------------------------------------
 OpenMP Integral computing Module                
 Release: version 2.0, May 2017, Q-Chem Inc. Pleasanton 
 -------------------------------------------------------
 A restricted SCF calculation will be
 performed using DIIS
 SCF converges when DIIS error is below 1.0e-08
 ---------------------------------------
  Cycle       Energy         DIIS error
 ---------------------------------------
    1    -667.7352469854      4.60e-05  
    2    -667.7352495682      1.26e-05  
    3    -667.7352498156      8.88e-06  
    4    -667.7352499035      2.09e-06  
    5    -667.7352499203      8.25e-07  
    6    -667.7352499239      2.62e-07  
    7    -667.7352499242      8.19e-08  
    8    -667.7352499242      3.12e-08  
    9    -667.7352499242      8.54e-09  Convergence criterion met
 ---------------------------------------
 SCF time:   CPU 3.25s  wall 4.00s 
 SCF   energy in the final basis set =     -667.7352499242
 Total energy in the final basis set =     -667.7352499242


 ------------------------------------------------------------------------------

   CCMAN2: suite of methods based on coupled cluster
           and equation of motion theories.

   Components:
   * libvmm-1.3-trunk
     by Evgeny Epifanovsky, Ilya Kaliman.
   * libtensor-2.5-trunk
     by Evgeny Epifanovsky, Michael Wormit, Dmitry Zuev, Sam Manzer, 
        Ilya Kaliman.
   * libcc-2.5-trunk
     by Evgeny Epifanovsky, Arik Landau, Tomasz Kus, Kirill Khistyaev, 
        Dmitry Zuev, Prashant Manohar, Xintian Feng, Anna Krylov, 
        Matthew Goldey, Alec White, Thomas Jagau, Kaushik Nanda, 
        Anastasia Gunina, Alexander Kunitsa, Joonho Lee.

   CCMAN original authors:
   Anna I. Krylov, C. David Sherrill, Steven R. Gwaltney,
   Edward F. C. Byrd (2000)
   Sergey V. Levchenko, Lyudmila V. Slipchenko, Tao Wang,
   Ana-Maria C. Cristian (2003)
   Piotr A. Pieniazek, C. Melania Oana, Evgeny Epifanovsky (2007)
   Prashant Manohar (2009)

 ------------------------------------------------------------------------------


 Allocating and initializing 3808MB of RAM...
 Calculation will run on 4 cores.


 Alpha MOs, Restricted
 -- Occupied --                  
-104.91  -26.36  -15.79  -15.75  -10.63   -8.10   -8.10   -8.10
  1 A'    2 A'    3 A'    4 A'    5 A'    6 A'    1 A"    7 A'                 
 -1.679  -1.438  -1.169  -0.911  -0.765  -0.764  -0.746  -0.622
  8 A'    9 A'   10 A'   11 A'   12 A'   13 A'    2 A"   14 A'                 
 -0.609  -0.531  -0.493  -0.483
  3 A"   15 A'    4 A"   16 A'                                                 
 -- Virtual --                   
  0.057   0.068   0.091   0.117   0.120   0.130   0.157   0.179
 17 A'    5 A"   18 A'    6 A"   19 A'   20 A'   21 A'   22 A'                 
  0.188   0.216   0.243   0.257   0.297   0.307   0.314   0.371
  7 A"   23 A'    8 A"   24 A'   25 A'   26 A'   27 A'    9 A"                 
  0.391   0.437   0.509   0.545   0.572   0.581   0.619   0.841
 28 A'   29 A'   30 A'   31 A'   10 A"   32 A'   33 A'   34 A'                 
  0.898   0.943   0.958   0.992   1.053   1.095   1.112   1.153
 11 A"   35 A'   12 A"   36 A'   37 A'   13 A"   38 A'   39 A'                 
  1.173   1.252   1.278   1.340   1.495   1.542   1.594   1.633
 14 A"   40 A'   41 A'   42 A'   43 A'   15 A"   44 A'   45 A'                 
  1.876   2.008   2.022   2.171   2.349   2.364   2.566   2.591
 16 A"   46 A'   17 A"   47 A'   48 A'   18 A"   49 A'   50 A'                 
  2.603   2.674   2.871   2.999   3.092   3.312   3.994   4.038
 19 A"   51 A'   52 A'   20 A"   53 A'   54 A'   55 A'   21 A"                 
  4.167   4.174   4.219   4.276   4.364   4.375   4.530   4.978
 22 A"   56 A'   57 A'   23 A"   58 A'   24 A"   59 A'   60 A'                 
  5.515   6.887   6.942   7.143  10.314  26.597  26.674  27.057
 61 A'   25 A"   62 A'   63 A'   64 A'   26 A"   65 A'   66 A'                 
 36.515  37.053  68.711 219.154
 67 A'   68 A'   69 A'   70 A'                                                 

 Beta MOs, Restricted
 -- Occupied --                  
-104.91  -26.36  -15.79  -15.75  -10.63   -8.10   -8.10   -8.10
  1 A'    2 A'    3 A'    4 A'    5 A'    6 A'    1 A"    7 A'                 
 -1.679  -1.438  -1.169  -0.911  -0.765  -0.764  -0.746  -0.622
  8 A'    9 A'   10 A'   11 A'   12 A'   13 A'    2 A"   14 A'                 
 -0.609  -0.531  -0.493  -0.483
  3 A"   15 A'    4 A"   16 A'                                                 
 -- Virtual --                   
  0.057   0.068   0.091   0.117   0.120   0.130   0.157   0.179
 17 A'    5 A"   18 A'    6 A"   19 A'   20 A'   21 A'   22 A'                 
  0.188   0.216   0.243   0.257   0.297   0.307   0.314   0.371
  7 A"   23 A'    8 A"   24 A'   25 A'   26 A'   27 A'    9 A"                 
  0.391   0.437   0.509   0.545   0.572   0.581   0.619   0.841
 28 A'   29 A'   30 A'   31 A'   10 A"   32 A'   33 A'   34 A'                 
  0.898   0.943   0.958   0.992   1.053   1.095   1.112   1.153
 11 A"   35 A'   12 A"   36 A'   37 A'   13 A"   38 A'   39 A'                 
  1.173   1.252   1.278   1.340   1.495   1.542   1.594   1.633
 14 A"   40 A'   41 A'   42 A'   43 A'   15 A"   44 A'   45 A'                 
  1.876   2.008   2.022   2.171   2.349   2.364   2.566   2.591
 16 A"   46 A'   17 A"   47 A'   48 A'   18 A"   49 A'   50 A'                 
  2.603   2.674   2.871   2.999   3.092   3.312   3.994   4.038
 19 A"   51 A'   52 A'   20 A"   53 A'   54 A'   55 A'   21 A"                 
  4.167   4.174   4.219   4.276   4.364   4.375   4.530   4.978
 22 A"   56 A'   57 A'   23 A"   58 A'   24 A"   59 A'   60 A'                 
  5.515   6.887   6.942   7.143  10.314  26.597  26.674  27.057
 61 A'   25 A"   62 A'   63 A'   64 A'   26 A"   65 A'   66 A'                 
 36.515  37.053  68.711 219.154
 67 A'   68 A'   69 A'   70 A'                                                 

 Occupation and symmetry of molecular orbitals

 Point group: Cs (2 irreducible representations).

                           A'   A"    All 
 ------------------------------------------
 All molecular orbitals:
  - Alpha                  70   26    96  
  - Beta                   70   26    96  
 ------------------------------------------
 Alpha orbitals:
  - Frozen occupied        7    1     8   
  - Active occupied        9    3     12  
  - Active virtual         54   22    76  
  - Frozen virtual         0    0     0   
 ------------------------------------------
 Beta orbitals:
  - Frozen occupied        7    1     8   
  - Active occupied        9    3     12  
  - Active virtual         54   22    76  
  - Frozen virtual         0    0     0   
 ------------------------------------------

 Import integrals:   CPU 0.00 s  wall 0.01 s

 Import integrals:   CPU 12.07 s  wall 19.58 s

 MP2 amplitudes:   CPU 0.14 s  wall 0.38 s

Running a double precision version
           CCSD T amplitudes will be solved using DIIS.

           Start     Size      MaxIter   EConv     TConv     
           3         7         100       1.00e-07  1.00e-05  
 ------------------------------------------------------------------------------
           Energy (a.u.)   Ediff      Tdiff       Comment
 ------------------------------------------------------------------------------
          -668.43929004                           
     1    -668.42277746   1.65e-02   7.42e-01     
     2    -668.45076389   2.80e-02   1.01e-01     
     3    -668.44810498   2.66e-03   4.71e-02     
     4    -668.45129978   3.19e-03   2.03e-02     Switched to DIIS steps.
     5    -668.45247723   1.18e-03   1.24e-02     
     6    -668.45260179   1.25e-04   3.06e-03     
     7    -668.45262121   1.94e-05   1.51e-03     
     8    -668.45263059   9.38e-06   5.48e-04     
     9    -668.45263582   5.23e-06   3.09e-04     
    10    -668.45263641   5.90e-07   7.58e-05     
    11    -668.45263656   1.52e-07   3.01e-05     
    12    -668.45263657   6.31e-09   1.94e-05     
    13    -668.45263653   3.81e-08   6.43e-06     
 ------------------------------------------------------------------------------
          -668.45263653                           CCSD T converged.

End of double precision
 SCF energy                 = -667.73524992
 MP2 energy                 = -668.43929004
 CCSD correlation energy     =   -0.71738660
 CCSD total energy           = -668.45263653

 CCSD  T1^2 = 0.0167  T2^2 = 0.2382  Leading amplitudes:

 Amplitude    Orbitals with energies
 -0.0328       3 (A") A                  ->    5 (A") A                   
              -0.6086                          0.0677                     
 -0.0328       3 (A") B                  ->    5 (A") B                   
              -0.6086                          0.0677                     
 -0.0254       2 (A") A                  ->    5 (A") A                   
              -0.7456                          0.0677                     
 -0.0254       2 (A") B                  ->    5 (A") B                   
              -0.7456                          0.0677                     

 Amplitude    Orbitals with energies
 -0.0685       3 (A") A      3 (A") B    ->    5 (A") A      5 (A") B     
              -0.6086       -0.6086            0.0677        0.0677       
  0.0685       3 (A") A      3 (A") B    ->    5 (A") B      5 (A") A     
              -0.6086       -0.6086            0.0677        0.0677       
  0.0685       3 (A") B      3 (A") A    ->    5 (A") A      5 (A") B     
              -0.6086       -0.6086            0.0677        0.0677       
 -0.0685       3 (A") B      3 (A") A    ->    5 (A") B      5 (A") A     
              -0.6086       -0.6086            0.0677        0.0677       

 Computing CCSD intemediates for later calculations in double precision
 Finished.

Running a double precision version
           CCSD Lambda amplitudes will be solved using DIIS.
           Start     Size      MaxIter   EConv     LConv     
           3         7         100       1.00e-07  1.00e-05  
 ------------------------------------------------------------------------------
            Enorm      Ldiff       Comment
 ------------------------------------------------------------------------------
     1     5.61e-02   3.81e-02     
     2     1.77e-02   6.51e-03     
     3     7.92e-03   1.18e-03     
     4     4.18e-03   1.31e-03     Switched to DIIS steps.
     5     1.44e-03   8.18e-04     
     6     7.23e-04   2.50e-04     
     7     2.31e-04   8.38e-05     
     8     9.69e-05   3.14e-06     
     9     3.21e-05   4.08e-06     
    10     1.46e-05   8.59e-07     
    11     7.41e-06   1.51e-07     
    12     3.13e-06   3.00e-07     
    13     1.36e-06   1.61e-07     
    14     5.92e-07   1.91e-09     
    15     2.39e-07   2.32e-09     
    16     1.25e-07   2.09e-08     
    17     5.31e-08   1.04e-08     
 ------------------------------------------------------------------------------
                                   CCSD Lambda converged.

 Computing density matrices in double precision...
           Orbital response amplitudes will be solved using DIIS.
           Start     Size      MaxIter   EConv     LConv     
           3         7         100       1.00e-06  1.00e-06  
 ------------------------------------------------------------------------------
            Enorm      Ldiff       Comment
 ------------------------------------------------------------------------------
     1     9.26e-02   1.86e-03     
     2     7.52e-02   1.80e-02     
     3     8.68e-02   2.90e-02     
     4     7.61e-03   3.79e-02     Switched to DIIS steps.
     5     2.48e-03   8.45e-04     
     6     8.26e-04   1.38e-04     
     7     2.36e-04   8.18e-05     
     8     6.57e-05   3.31e-05     
     9     3.36e-05   7.84e-06     
    10     6.99e-06   3.43e-06     
    11     1.84e-06   5.85e-07     
    12     4.20e-07   1.80e-07     
 ------------------------------------------------------------------------------
                                   Orbital response converged.

 Computing density matrices... Done.
 CCSD calculation:   CPU 160.15 s  wall 46.04 s

Current path: /canmo/ccsd/grad/
/g1_bb_aa
/g1_bb_bb
/g1_o1o1
/g1_o1o2
/g1_o1v1
/g1_o2v1
/g1_v1v1
/g1p_bb_aa
/g1p_bb_bb
/g1s_bb_aa
/g1s_bb_bb
/g2_o1o1o1o1
/g2_o1o1o1v1
/g2_o1o1v1v1
/g2_o1v1o1v1
/g2_o1v1v1v1
/g2_v1v1v1v1
/w_bb_aa
/w_bb_bb
 Transferring MO TPDM to AO TPDM
 Transferring g2_o1o1o1o1
 Transferring g2_o1o1o1v1
 Transferring g2_o1o1v1v1
 Transferring g2_o1v1o1v1
 Transferring g2_o1v1v1v1
 Transferring g2_v1v1v1v1
 Adding separable TPDM
 Computing TPDM gradient
 --------------------------------------------------------
 2e gradient
  Atom          X               Y               Z
 --------------------------------------------------------
    1        -18.223012        7.867759       -0.000000  
    2         -7.107031      -14.093530        0.000000  
    3         16.678708       -5.153875       -0.000000  
    4          8.651336       11.379646        0.000000  
 --------------------------------------------------------
 --------------------------------------------------------
 Final gradient
  Atom          X               Y               Z
 --------------------------------------------------------
    1        -18.223012        7.867759       -0.000000  
    2         -7.107031      -14.093530        0.000000  
    3         16.678708       -5.153875       -0.000000  
    4          8.651336       11.379646        0.000000  
 --------------------------------------------------------
 Analytic gradient from two-electron contribution:   CPU 224.08 s  wall 125.06 s

 Total ccman2 time:   CPU 400.49 s  wall 204.58 s


 --------------------------------------------------------------
             Orbital Energies (a.u.) and Symmetries
 --------------------------------------------------------------

 Alpha MOs, Restricted
 -- Occupied --                  
-104.91  -26.36  -15.79  -15.75  -10.63   -8.10   -8.10   -8.10
  1 A'    2 A'    3 A'    4 A'    5 A'    6 A'    7 A'    1 A"                 
 -1.679  -1.438  -1.169  -0.911  -0.765  -0.764  -0.622  -0.531
  8 A'    9 A'   10 A'   11 A'   12 A'   13 A'   14 A'   15 A'                 
 -0.483  -0.746  -0.609  -0.493
 16 A'    2 A"    3 A"    4 A"                                                 
 -- Virtual --                   
  0.057   0.091   0.120   0.130   0.157   0.179   0.216   0.257
 17 A'   18 A'   19 A'   20 A'   21 A'   22 A'   23 A'   24 A'                 
  0.297   0.307   0.314   0.391   0.437   0.509   0.545   0.581
 25 A'   26 A'   27 A'   28 A'   29 A'   30 A'   31 A'   32 A'                 
  0.619   0.841   0.943   0.992   1.053   1.112   1.153   1.252
 33 A'   34 A'   35 A'   36 A'   37 A'   38 A'   39 A'   40 A'                 
  1.278   1.340   1.495   1.594   1.633   2.008   2.171   2.349
 41 A'   42 A'   43 A'   44 A'   45 A'   46 A'   47 A'   48 A'                 
  2.566   2.591   2.674   2.871   3.092   3.312   3.994   4.174
 49 A'   50 A'   51 A'   52 A'   53 A'   54 A'   55 A'   56 A'                 
  4.219   4.364   4.530   4.978   5.515   6.942   7.143  10.314
 57 A'   58 A'   59 A'   60 A'   61 A'   62 A'   63 A'   64 A'                 
 26.674  27.057  36.515  37.053  68.711 219.154   0.068   0.117
 65 A'   66 A'   67 A'   68 A'   69 A'   70 A'    5 A"    6 A"                 
  0.188   0.243   0.371   0.572   0.898   0.958   1.095   1.173
  7 A"    8 A"    9 A"   10 A"   11 A"   12 A"   13 A"   14 A"                 
  1.542   1.876   2.022   2.364   2.603   2.999   4.038   4.167
 15 A"   16 A"   17 A"   18 A"   19 A"   20 A"   21 A"   22 A"                 
  4.276   4.375   6.887  26.597
 23 A"   24 A"   25 A"   26 A"                                                 

 Beta MOs, Restricted
 -- Occupied --                  
-104.91  -26.36  -15.79  -15.75  -10.63   -8.10   -8.10   -8.10
  1 A'    2 A'    3 A'    4 A'    5 A'    6 A'    7 A'    1 A"                 
 -1.679  -1.438  -1.169  -0.911  -0.765  -0.764  -0.622  -0.531
  8 A'    9 A'   10 A'   11 A'   12 A'   13 A'   14 A'   15 A'                 
 -0.483  -0.746  -0.609  -0.493
 16 A'    2 A"    3 A"    4 A"                                                 
 -- Virtual --                   
  0.057   0.091   0.120   0.130   0.157   0.179   0.216   0.257
 17 A'   18 A'   19 A'   20 A'   21 A'   22 A'   23 A'   24 A'                 
  0.297   0.307   0.314   0.391   0.437   0.509   0.545   0.581
 25 A'   26 A'   27 A'   28 A'   29 A'   30 A'   31 A'   32 A'                 
  0.619   0.841   0.943   0.992   1.053   1.112   1.153   1.252
 33 A'   34 A'   35 A'   36 A'   37 A'   38 A'   39 A'   40 A'                 
  1.278   1.340   1.495   1.594   1.633   2.008   2.171   2.349
 41 A'   42 A'   43 A'   44 A'   45 A'   46 A'   47 A'   48 A'                 
  2.566   2.591   2.674   2.871   3.092   3.312   3.994   4.174
 49 A'   50 A'   51 A'   52 A'   53 A'   54 A'   55 A'   56 A'                 
  4.219   4.364   4.530   4.978   5.515   6.942   7.143  10.314
 57 A'   58 A'   59 A'   60 A'   61 A'   62 A'   63 A'   64 A'                 
 26.674  27.057  36.515  37.053  68.711 219.154   0.068   0.117
 65 A'   66 A'   67 A'   68 A'   69 A'   70 A'    5 A"    6 A"                 
  0.188   0.243   0.371   0.572   0.898   0.958   1.095   1.173
  7 A"    8 A"    9 A"   10 A"   11 A"   12 A"   13 A"   14 A"                 
  1.542   1.876   2.022   2.364   2.603   2.999   4.038   4.167
 15 A"   16 A"   17 A"   18 A"   19 A"   20 A"   21 A"   22 A"                 
  4.276   4.375   6.887  26.597
 23 A"   24 A"   25 A"   26 A"                                                 
 --------------------------------------------------------------

          Ground-State Mulliken Net Atomic Charges

     Atom                 Charge (a.u.)
  ----------------------------------------
      1 Cl                   -0.017395
      2 N                     0.161946
      3 N                    -0.081634
      4 F                    -0.062917
  ----------------------------------------
  Sum of atomic charges =    -0.000000

 -----------------------------------------------------------------
                    Cartesian Multipole Moments
 -----------------------------------------------------------------
    Charge (ESU x 10^10)
                 0.0000
    Dipole Moment (Debye)
         X       0.8954      Y      -0.1796      Z      -0.0000
       Tot       0.9133
    Quadrupole Moments (Debye-Ang)
        XX     -29.2708     XY      -1.2660     YY     -30.2991
        XZ      -0.0000     YZ       0.0000     ZZ     -27.8337
    Octopole Moments (Debye-Ang^2)
       XXX       1.1564    XXY      -4.2564    XYY       0.3711
       YYY      -8.7880    XXZ      -0.0000    XYZ       0.0000
       YYZ      -0.0000    XZZ      -2.5234    YZZ      -1.3571
       ZZZ       0.0000
    Hexadecapole Moments (Debye-Ang^3)
      XXXX    -247.6382   XXXY       1.8964   XXYY     -56.9542
      XYYY       5.8608   YYYY     -96.1260   XXXZ      -0.0000
      XXYZ       0.0000   XYYZ      -0.0000   YYYZ      -0.0000
      XXZZ     -46.0151   XYZZ       2.1357   YYZZ     -19.9711
      XZZZ      -0.0000   YZZZ       0.0000   ZZZZ     -26.4810
 -----------------------------------------------------------------
 DrvMan completing analytic gradient of the correlated energy
 Correlated dipole moment
            1
    1   0.3522954
    2  -0.0706517
    3  -0.0000000
 Energy read as -668.452636527
 Full Analytical Gradient: (in a.u., or Hartree/Bohr)
             1             2             3             4
    1   -0.00012264   -0.00008875    0.00022597   -0.00001458
    2    0.00012861   -0.00019036    0.00004734    0.00001442
    3   -0.00000000    0.00000000   -0.00000000    0.00000000
 Gradient time:  CPU 0.24 s  wall 1.73 s
 Geometry Optimization Parameters
   NAtoms,    NIC,     NZ,  NCons,   NDum,   NFix, NCnnct, MaxDiis
        4      14       4       0       0       0       0       0

 Cartesian Hessian Update
 Hessian Updated using BFGS Update


** GEOMETRY OPTIMIZATION IN DELOCALIZED INTERNAL COORDINATES **
   Searching for a Minimum

   Optimization Cycle:   5

                       Coordinates (Angstroms)
     ATOM                X               Y               Z
      1  Cl        1.2391801195   -0.2266874974    0.0000000000
      2  N        -0.0404552419    0.9571281840    0.0000000000
      3  N        -1.2019116077    0.6040027858    0.0000000000
      4  F        -1.4014437344   -0.7845864290    0.0000000000
   Point Group: cs    Number of degrees of freedom:     5


   Energy is   -668.452636527

 Hessian Updated using BFGS Update

  5 Hessian modes will be used to form the next step
  Hessian Eigenvalues:
     0.146271    0.193172    0.397691    0.536479    1.038305

 Minimum Search - Taking Simple RFO Step
 Searching for Lamda that Minimizes Along All modes
 Value Taken    Lamda =   0.00000000
 Step Taken.  Stepsize is  0.000990

                             Maximum     Tolerance    Cnvgd?
         Gradient           0.000262      0.000300     YES
         Displacement       0.000646      0.001200     YES
         Energy change     -0.000002      0.000001      NO


                       Distance Matrix (Angstroms)
             Cl(  1)   N (  2)   N (  3)
   N (  2)  1.743240
   N (  3)  2.578561  1.213952
   F (  4)  2.698916  2.210398  1.402852

 Final energy is   -668.45263652717199     


 ******************************
 **  OPTIMIZATION CONVERGED  **
 ******************************

                       Coordinates (Angstroms)
     ATOM                X               Y               Z
      1  Cl        1.2391801195   -0.2266874974    0.0000000000
      2  N        -0.0404552419    0.9571281840    0.0000000000
      3  N        -1.2019116077    0.6040027858    0.0000000000
      4  F        -1.4014437344   -0.7845864290    0.0000000000

Z-matrix Print:
$molecule
0 1
Cl
N  1 1.743240
N  2 1.213952 1 120.316285
F  3 1.402852 2 115.088292 1 -0.000000 0
$end


 --------------------------------------------------------------
             Orbital Energies (a.u.) and Symmetries
 --------------------------------------------------------------

 Alpha MOs, Restricted
 -- Occupied --                  
-104.91  -26.36  -15.79  -15.75  -10.63   -8.10   -8.10   -8.10
  1 A'    2 A'    3 A'    4 A'    5 A'    6 A'    7 A'    1 A"                 
 -1.679  -1.438  -1.169  -0.911  -0.765  -0.764  -0.622  -0.531
  8 A'    9 A'   10 A'   11 A'   12 A'   13 A'   14 A'   15 A'                 
 -0.483  -0.746  -0.609  -0.493
 16 A'    2 A"    3 A"    4 A"                                                 
 -- Virtual --                   
  0.057   0.091   0.120   0.130   0.157   0.179   0.216   0.257
 17 A'   18 A'   19 A'   20 A'   21 A'   22 A'   23 A'   24 A'                 
  0.297   0.307   0.314   0.391   0.437   0.509   0.545   0.581
 25 A'   26 A'   27 A'   28 A'   29 A'   30 A'   31 A'   32 A'                 
  0.619   0.841   0.943   0.992   1.053   1.112   1.153   1.252
 33 A'   34 A'   35 A'   36 A'   37 A'   38 A'   39 A'   40 A'                 
  1.278   1.340   1.495   1.594   1.633   2.008   2.171   2.349
 41 A'   42 A'   43 A'   44 A'   45 A'   46 A'   47 A'   48 A'                 
  2.566   2.591   2.674   2.871   3.092   3.312   3.994   4.174
 49 A'   50 A'   51 A'   52 A'   53 A'   54 A'   55 A'   56 A'                 
  4.219   4.364   4.530   4.978   5.515   6.942   7.143  10.314
 57 A'   58 A'   59 A'   60 A'   61 A'   62 A'   63 A'   64 A'                 
 26.674  27.057  36.515  37.053  68.711 219.154   0.068   0.117
 65 A'   66 A'   67 A'   68 A'   69 A'   70 A'    5 A"    6 A"                 
  0.188   0.243   0.371   0.572   0.898   0.958   1.095   1.173
  7 A"    8 A"    9 A"   10 A"   11 A"   12 A"   13 A"   14 A"                 
  1.542   1.876   2.022   2.364   2.603   2.999   4.038   4.167
 15 A"   16 A"   17 A"   18 A"   19 A"   20 A"   21 A"   22 A"                 
  4.276   4.375   6.887  26.597
 23 A"   24 A"   25 A"   26 A"                                                 

 Beta MOs, Restricted
 -- Occupied --                  
-104.91  -26.36  -15.79  -15.75  -10.63   -8.10   -8.10   -8.10
  1 A'    2 A'    3 A'    4 A'    5 A'    6 A'    7 A'    1 A"                 
 -1.679  -1.438  -1.169  -0.911  -0.765  -0.764  -0.622  -0.531
  8 A'    9 A'   10 A'   11 A'   12 A'   13 A'   14 A'   15 A'                 
 -0.483  -0.746  -0.609  -0.493
 16 A'    2 A"    3 A"    4 A"                                                 
 -- Virtual --                   
  0.057   0.091   0.120   0.130   0.157   0.179   0.216   0.257
 17 A'   18 A'   19 A'   20 A'   21 A'   22 A'   23 A'   24 A'                 
  0.297   0.307   0.314   0.391   0.437   0.509   0.545   0.581
 25 A'   26 A'   27 A'   28 A'   29 A'   30 A'   31 A'   32 A'                 
  0.619   0.841   0.943   0.992   1.053   1.112   1.153   1.252
 33 A'   34 A'   35 A'   36 A'   37 A'   38 A'   39 A'   40 A'                 
  1.278   1.340   1.495   1.594   1.633   2.008   2.171   2.349
 41 A'   42 A'   43 A'   44 A'   45 A'   46 A'   47 A'   48 A'                 
  2.566   2.591   2.674   2.871   3.092   3.312   3.994   4.174
 49 A'   50 A'   51 A'   52 A'   53 A'   54 A'   55 A'   56 A'                 
  4.219   4.364   4.530   4.978   5.515   6.942   7.143  10.314
 57 A'   58 A'   59 A'   60 A'   61 A'   62 A'   63 A'   64 A'                 
 26.674  27.057  36.515  37.053  68.711 219.154   0.068   0.117
 65 A'   66 A'   67 A'   68 A'   69 A'   70 A'    5 A"    6 A"                 
  0.188   0.243   0.371   0.572   0.898   0.958   1.095   1.173
  7 A"    8 A"    9 A"   10 A"   11 A"   12 A"   13 A"   14 A"                 
  1.542   1.876   2.022   2.364   2.603   2.999   4.038   4.167
 15 A"   16 A"   17 A"   18 A"   19 A"   20 A"   21 A"   22 A"                 
  4.276   4.375   6.887  26.597
 23 A"   24 A"   25 A"   26 A"                                                 
 --------------------------------------------------------------

          Ground-State Mulliken Net Atomic Charges

     Atom                 Charge (a.u.)
  ----------------------------------------
      1 Cl                   -0.017395
      2 N                     0.161946
      3 N                    -0.081634
      4 F                    -0.062917
  ----------------------------------------
  Sum of atomic charges =    -0.000000

 -----------------------------------------------------------------
                    Cartesian Multipole Moments
 -----------------------------------------------------------------
    Charge (ESU x 10^10)
                 0.0000
    Dipole Moment (Debye)
         X       0.8954      Y      -0.1796      Z      -0.0000
       Tot       0.9133
    Quadrupole Moments (Debye-Ang)
        XX     -29.2708     XY      -1.2660     YY     -30.2991
        XZ      -0.0000     YZ       0.0000     ZZ     -27.8337
    Octopole Moments (Debye-Ang^2)
       XXX       1.1564    XXY      -4.2564    XYY       0.3711
       YYY      -8.7880    XXZ      -0.0000    XYZ       0.0000
       YYZ      -0.0000    XZZ      -2.5234    YZZ      -1.3571
       ZZZ       0.0000
    Hexadecapole Moments (Debye-Ang^3)
      XXXX    -247.6382   XXXY       1.8964   XXYY     -56.9542
      XYYY       5.8608   YYYY     -96.1260   XXXZ      -0.0000
      XXYZ       0.0000   XYYZ      -0.0000   YYYZ      -0.0000
      XXZZ     -46.0151   XYZZ       2.1357   YYZZ     -19.9711
      XZZZ      -0.0000   YZZZ       0.0000   ZZZZ     -26.4810
 -----------------------------------------------------------------
Archival summary:
1\1\TWL01\OPT\ProcedureUnspecified\BasisUnspecified\l112\taweetha\WedOct3115:29:042018WedOct3115:29:042018\0\\#,OPT,ProcedureUnspecified,BasisUnspecified,\\0,1\Cl\N,1,1.74324\N,2,1.21395,1,120.316\F,3,1.40285,2,115.088,1,-0,0\\HF=-667.73525\\@

 Total job time:  1094.92s(wall), 2042.60s(cpu) 
 Wed Oct 31 15:29:04 2018

        *************************************************************
        *                                                           *
        *  Thank you very much for using Q-Chem.  Have a nice day.  *
        *                                                           *
        *************************************************************


 
User input: 2 of 2 
 
Q-Chem Developer Version!
                  Welcome to Q-Chem
     A Quantum Leap Into The Future Of Chemistry


 Q-Chem 5.1, Q-Chem, Inc., Pleasanton, CA (2018)

 Yihan Shao,  Zhengting Gan,  E. Epifanovsky,  A. T. B. Gilbert,  M. Wormit,  
 J. Kussmann,  A. W. Lange,  A. Behn,  Jia Deng,  Xintian Feng,  D. Ghosh,  
 M. Goldey,  P. R. Horn,  L. D. Jacobson,  I. Kaliman,  T. Kus,  A. Landau,  
 Jie Liu,  E. I. Proynov,  R. M. Richard,  R. P. Steele,  E. J. Sundstrom,  
 H. L. Woodcock III,  P. M. Zimmerman,  D. Zuev,  B. Albrecht,  E. Alguire,  
 S. A. Baeppler,  D. Barton,  Z. Benda,  Y. A. Bernard,  E. J. Berquist,  
 K. B. Bravaya,  H. Burton,  D. Casanova,  Chun-Min Chang,  Yunqing Chen,  
 A. Chien,  K. D. Closser,  M. P. Coons,  S. Coriani,  S. Dasgupta,  
 A. L. Dempwolff,  M. Diedenhofen,  Hainam Do,  R. G. Edgar,  Po-Tung Fang,  
 S. Faraji,  S. Fatehi,  Qingguo Feng,  K. D. Fenk,  J. Fosso-Tande,  
 Qinghui Ge,  A. Ghysels,  G. Gidofalvi,  J. Gomes,  J. Gonthier,  A. Gunina,  
 D. Hait,  M. W. D. Hanson-Heine,  P. H. P. Harbach,  A. W. Hauser,  
 J. E. Herr,  E. G. Hohenstein,  Z. C. Holden,  Kerwin Hui,  B. C. Huynh,  
 T.-C. Jagau,  Hyunjun Ji,  B. Kaduk,  K. Khistyaev,  Jaehoon Kim,  
 P. Klunzinger,  K. Koh,  D. Kosenkov,  L. Koulias,  T. Kowalczyk,  
 C. M. Krauter,  A. Kunitsa,  Ka Un Lao,  A. Laurent,  K. V. Lawler,  
 Joonho Lee,  D. Lefrancois,  S. Lehtola,  D. S. Levine,  Yi-Pei Li,  
 You-Sheng Lin,  Fenglai Liu,  E. Livshits,  A. Luenser,  P. Manohar,  
 E. Mansoor,  S. F. Manzer,  Shan-Ping Mao,  Yuezhi Mao,  N. Mardirossian,  
 A. V. Marenich,  T. Markovich,  L. A. Martinez-Martinez,  S. A. Maurer,  
 N. J. Mayhall,  S. C. McKenzie,  J.-M. Mewes,  A. F. Morrison,  
 J. W. Mullinax,  K. Nanda,  T. S. Nguyen-Beck,  R. Olivares-Amaya,  
 J. A. Parkhill,  T. M. Perrine,  F. Plasser,  P. Pokhilko,  S. Prager,  
 A. Prociuk,  E. Ramos,  D. R. Rehn,  F. Rob,  M. Schneider,  N. Sergueev,  
 S. M. Sharada,  S. Sharma,  D. W. Small,  T. Stauch,  T. Stein,  
 Yu-Chuan Su,  A. J. W. Thom,  A. Tkatchenko,  T. Tsuchimochi,  N. M. Tubman,  
 L. Vogt,  M. L. Vidal,  O. Vydrov,  M. A. Watson,  J. Wenzel,  
 M. de Wergifosse,  T. A. Wesolowski,  A. White,  J. Witte,  A. Yamada,  
 Jun Yang,  K. Yao,  S. Yeganeh,  S. R. Yost,  Zhi-Qiang You,  A. Zech,  
 Igor Ying Zhang,  Xing Zhang,  Yan Zhao,  Ying Zhu,  B. R. Brooks,  
 G. K. L. Chan,  C. J. Cramer,  M. S. Gordon,  W. J. Hehre,  A. Klamt,  
 M. W. Schmidt,  C. D. Sherrill,  D. G. Truhlar,  A. Aspuru-Guzik,  R. Baer,  
 A. T. Bell,  N. A. Besley,  Jeng-Da Chai,  A. E. DePrince, III,  
 R. A. DiStasio Jr.,  A. Dreuw,  B. D. Dunietz,  T. R. Furlani,  
 Chao-Ping Hsu,  Yousung Jung,  Jing Kong,  D. S. Lambrecht,  WanZhen Liang,  
 C. Ochsenfeld,  V. A. Rassolov,  L. V. Slipchenko,  J. E. Subotnik,  
 T. Van Voorhis,  J. M. Herbert,  A. I. Krylov,  P. M. W. Gill,  M. Head-Gordon

 Contributors to earlier versions of Q-Chem not listed above: 
 R. D. Adamson,  B. Austin,  J. Baker,  G. J. O. Beran,  K. Brandhorst,  
 S. T. Brown,  E. F. C. Byrd,  A. K. Chakraborty,  C.-L. Cheng,  
 Siu Hung Chien,  D. M. Chipman,  D. L. Crittenden,  H. Dachsel,  
 R. J. Doerksen,  A. D. Dutoi,  L. Fusti-Molnar,  W. A. Goddard III,  
 A. Golubeva-Zadorozhnaya,  S. R. Gwaltney,  G. Hawkins,  A. Heyden,  
 S. Hirata,  G. Kedziora,  F. J. Keil,  C. Kelley,  Jihan Kim,  R. A. King,  
 R. Z. Khaliullin,  P. P. Korambath,  W. Kurlancheek,  A. M. Lee,  M. S. Lee,  
 S. V. Levchenko,  Ching Yeh Lin,  D. Liotard,  R. C. Lochan,  I. Lotan,  
 P. E. Maslen,  N. Nair,  D. P. O'Neill,  D. Neuhauser,  E. Neuscamman,  
 C. M. Oana,  R. Olson,  B. Peters,  R. Peverati,  P. A. Pieniazek,  
 Y. M. Rhee,  J. Ritchie,  M. A. Rohrdanz,  E. Rosta,  N. J. Russ,  
 H. F. Schaefer III,  N. E. Schultz,  N. Shenvi,  A. C. Simmonett,  A. Sodt,  
 D. Stuck,  K. S. Thanthiriwatte,  V. Vanovschi,  Tao Wang,  A. Warshel,  
 C. F. Williams,  Q. Wu,  X. Xu,  W. Zhang

 Please cite Q-Chem as follows:
 Y. Shao et al., Mol. Phys. 113, 184-215 (2015)
 DOI: 10.1080/00268976.2014.952696

 Q-Chem 5.1.1 for Intel X86 EM64T Linux

 Parts of Q-Chem use Armadillo 8.300.2 (Tropical Shenanigans).
 http://arma.sourceforge.net/

 Q-Chem begins on Wed Oct 31 15:29:06 2018  

Host: 
0

     Scratch files written to /scratch/taweetham/qchem34959//
The previous job contains 0 fragments, simply inherited here
Input Ideriv = 1
Curr. Ideriv = -1
Max.  Ideriv = 1


!!********************************************.
!!******************Warning*******************.
!!Desired Analytical derivatives not available.
!!Finite difference job might take a long time.
!!********************************************.
!!********************************************.


 2-order derivative to be evaluated numerically with 1-order analytical derivatives

Checking the input file for inconsistencies... 	...done.

--------------------------------------------------------------
User input:
--------------------------------------------------------------

$molecule
read
$end

$rem
   MEM_TOTAL	4000
   JOB_TYPE 	FREQUENCY
   BASIS 	6-311++G**
   METHOD	ccsd
   N_FROZEN_CORE      FC
$end


--------------------------------------------------------------
 ----------------------------------------------------------------
             Standard Nuclear Orientation (Angstroms)
    I     Atom           X                Y                Z
 ----------------------------------------------------------------
    1      Cl      1.2466126821    -0.2195048028    -0.0000000000
    2      N      -0.0401315877     0.9565799772     0.0000000000
    3      N      -1.1994394007     0.5964635636     0.0000000000
    4      F      -1.3906020753    -0.7933025709    -0.0000000000
 ----------------------------------------------------------------
 Molecular Point Group                 Cs    NOp =  2
 Largest Abelian Subgroup              Cs    NOp =  2
 Nuclear Repulsion Energy =   150.7504812383 hartrees
 There are       20 alpha and       20 beta electrons
 Requested basis set is 6-311++G(d,p)
 There are 31 shells and 96 basis functions
 Total memory of 4000MB is distributed as follows: 
   QALLOC including MEM_STATIC uses 192MB
   MEM_STATIC is set to 192MB
   CCMAN JOB total memory use is  3808MB
 Warning: actual memory use might exceed 4000MB

 Total QAlloc Memory Limit    192 MB
 Mega-Array Size       188 MB
 MEM_STATIC part       192 MB

                       Distance Matrix (Angstroms)
             Cl(  1)   N (  2)   N (  3)
   N (  2)  1.743240
   N (  3)  2.578561  1.213952
   F (  4)  2.698916  2.210398  1.402852

 A cutoff of  1.0D-14 yielded    473 shell pairs
 There are      4694 function pairs (      5105 Cartesian)

 -------------------------------------------------------
 OpenMP Integral Computing Module                       
 Release: version 1.0, May 2013, Q-Chem Inc. Pittsburgh 
 -------------------------------------------------------
 Integral Job Info:
 Integral job number is                      11
 Integral operator is                         1
 short-range coefficients                     0
 long-range coefficients              100000000
 Omega coefficients                           0
 if combine SR and LR in K                    0
 Integral screening is                        0
 Integral computing path is                   2
 max size of driver memory is            800000
 size of driver memory is                593474
 size of scratch memory is              8114252
 max col of scratch BK array               1296
 max len of scratch array in speh3          155
 max len of scratch index in speh4           18
 max int batch size is                      520
 min int batch size is                       52
 fixed nKL is                                52
 max L of basis functions is                  2
 order of int derivative is                   0
 number of shells is                         31
 number of basis is                         100
 number of cartesian basis is               100
 number of contracted shell pairs           473
 number of primitive shell pairs           1549
 maxK2 (contraction) of shell pair           36
 max number of K2 of shell pair               1
 max number of CS2 of shell pair             55
 max number of PS2 of shell pair            246
 mem total for path MDJ                  513682
 -------------------------------------------------------
 Smallest overlap matrix eigenvalue = 1.95E-04
 Guess from superposition of atomic densities
 Warning:  Energy on first SCF cycle will be non-variational
 SAD guess density has 40.000000 electrons

 -----------------------------------------------------------------------
  General SCF calculation program by
  Eric Jon Sundstrom, Paul Horn, Yuezhi Mao, Dmitri Zuev, Alec White,
  David Stuck, Shaama M.S., Shane Yost, Joonho Lee, David Small,
  Daniel Levine, Susi Lehtola, Hugh Burton, Evgeny Epifanovsky
 -----------------------------------------------------------------------
 Hartree-Fock
 using 4 threads for integral computing
 -------------------------------------------------------
 OpenMP Integral computing Module                
 Release: version 2.0, May 2017, Q-Chem Inc. Pleasanton 
 -------------------------------------------------------
 A restricted SCF calculation will be
 performed using DIIS
 SCF converges when DIIS error is below 1.0e-08
 ---------------------------------------
  Cycle       Energy         DIIS error
 ---------------------------------------
    1    -668.1960482059      5.56e-02  
    2    -667.6184283956      1.01e-02  
    3    -667.6901952006      6.97e-03  
    4    -667.7326248387      1.12e-03  
    5    -667.7346555419      4.82e-04  
    6    -667.7351832174      1.43e-04  
    7    -667.7352412518      5.35e-05  
    8    -667.7352488521      2.30e-05  
    9    -667.7352497242      8.23e-06  
   10    -667.7352499053      2.21e-06  
   11    -667.7352499219      7.44e-07  
   12    -667.7352499240      2.08e-07  
   13    -667.7352499242      4.78e-08  
   14    -667.7352499242      1.16e-08  
   15    -667.7352499242      4.18e-09  Convergence criterion met
 ---------------------------------------
 SCF time:   CPU 5.30s  wall 3.00s 
 SCF   energy in the final basis set =     -667.7352499242
 Total energy in the final basis set =     -667.7352499242


 ------------------------------------------------------------------------------

   CCMAN2: suite of methods based on coupled cluster
           and equation of motion theories.

   Components:
   * libvmm-1.3-trunk
     by Evgeny Epifanovsky, Ilya Kaliman.
   * libtensor-2.5-trunk
     by Evgeny Epifanovsky, Michael Wormit, Dmitry Zuev, Sam Manzer, 
        Ilya Kaliman.
   * libcc-2.5-trunk
     by Evgeny Epifanovsky, Arik Landau, Tomasz Kus, Kirill Khistyaev, 
        Dmitry Zuev, Prashant Manohar, Xintian Feng, Anna Krylov, 
        Matthew Goldey, Alec White, Thomas Jagau, Kaushik Nanda, 
        Anastasia Gunina, Alexander Kunitsa, Joonho Lee.

   CCMAN original authors:
   Anna I. Krylov, C. David Sherrill, Steven R. Gwaltney,
   Edward F. C. Byrd (2000)
   Sergey V. Levchenko, Lyudmila V. Slipchenko, Tao Wang,
   Ana-Maria C. Cristian (2003)
   Piotr A. Pieniazek, C. Melania Oana, Evgeny Epifanovsky (2007)
   Prashant Manohar (2009)

 ------------------------------------------------------------------------------


 Allocating and initializing 3808MB of RAM...
 Calculation will run on 4 cores.


 Alpha MOs, Restricted
 -- Occupied --                  
-104.91  -26.36  -15.79  -15.75  -10.63   -8.10   -8.10   -8.10
  1 A'    2 A'    3 A'    4 A'    5 A'    6 A'    1 A"    7 A'                 
 -1.679  -1.438  -1.169  -0.911  -0.765  -0.764  -0.746  -0.622
  8 A'    9 A'   10 A'   11 A'   12 A'   13 A'    2 A"   14 A'                 
 -0.609  -0.531  -0.493  -0.483
  3 A"   15 A'    4 A"   16 A'                                                 
 -- Virtual --                   
  0.057   0.068   0.091   0.117   0.120   0.130   0.157   0.179
 17 A'    5 A"   18 A'    6 A"   19 A'   20 A'   21 A'   22 A'                 
  0.188   0.216   0.243   0.257   0.297   0.307   0.314   0.371
  7 A"   23 A'    8 A"   24 A'   25 A'   26 A'   27 A'    9 A"                 
  0.391   0.437   0.509   0.545   0.572   0.581   0.619   0.841
 28 A'   29 A'   30 A'   31 A'   10 A"   32 A'   33 A'   34 A'                 
  0.898   0.943   0.958   0.992   1.053   1.095   1.112   1.153
 11 A"   35 A'   12 A"   36 A'   37 A'   13 A"   38 A'   39 A'                 
  1.173   1.252   1.278   1.340   1.495   1.542   1.594   1.633
 14 A"   40 A'   41 A'   42 A'   43 A'   15 A"   44 A'   45 A'                 
  1.876   2.008   2.022   2.171   2.349   2.364   2.566   2.591
 16 A"   46 A'   17 A"   47 A'   48 A'   18 A"   49 A'   50 A'                 
  2.603   2.674   2.871   2.999   3.092   3.312   3.994   4.038
 19 A"   51 A'   52 A'   20 A"   53 A'   54 A'   55 A'   21 A"                 
  4.167   4.174   4.219   4.276   4.364   4.375   4.530   4.978
 22 A"   56 A'   57 A'   23 A"   58 A'   24 A"   59 A'   60 A'                 
  5.515   6.887   6.942   7.143  10.314  26.597  26.674  27.057
 61 A'   25 A"   62 A'   63 A'   64 A'   26 A"   65 A'   66 A'                 
 36.515  37.053  68.711 219.154
 67 A'   68 A'   69 A'   70 A'                                                 

 Beta MOs, Restricted
 -- Occupied --                  
-104.91  -26.36  -15.79  -15.75  -10.63   -8.10   -8.10   -8.10
  1 A'    2 A'    3 A'    4 A'    5 A'    6 A'    1 A"    7 A'                 
 -1.679  -1.438  -1.169  -0.911  -0.765  -0.764  -0.746  -0.622
  8 A'    9 A'   10 A'   11 A'   12 A'   13 A'    2 A"   14 A'                 
 -0.609  -0.531  -0.493  -0.483
  3 A"   15 A'    4 A"   16 A'                                                 
 -- Virtual --                   
  0.057   0.068   0.091   0.117   0.120   0.130   0.157   0.179
 17 A'    5 A"   18 A'    6 A"   19 A'   20 A'   21 A'   22 A'                 
  0.188   0.216   0.243   0.257   0.297   0.307   0.314   0.371
  7 A"   23 A'    8 A"   24 A'   25 A'   26 A'   27 A'    9 A"                 
  0.391   0.437   0.509   0.545   0.572   0.581   0.619   0.841
 28 A'   29 A'   30 A'   31 A'   10 A"   32 A'   33 A'   34 A'                 
  0.898   0.943   0.958   0.992   1.053   1.095   1.112   1.153
 11 A"   35 A'   12 A"   36 A'   37 A'   13 A"   38 A'   39 A'                 
  1.173   1.252   1.278   1.340   1.495   1.542   1.594   1.633
 14 A"   40 A'   41 A'   42 A'   43 A'   15 A"   44 A'   45 A'                 
  1.876   2.008   2.022   2.171   2.349   2.364   2.566   2.591
 16 A"   46 A'   17 A"   47 A'   48 A'   18 A"   49 A'   50 A'                 
  2.603   2.674   2.871   2.999   3.092   3.312   3.994   4.038
 19 A"   51 A'   52 A'   20 A"   53 A'   54 A'   55 A'   21 A"                 
  4.167   4.174   4.219   4.276   4.364   4.375   4.530   4.978
 22 A"   56 A'   57 A'   23 A"   58 A'   24 A"   59 A'   60 A'                 
  5.515   6.887   6.942   7.143  10.314  26.597  26.674  27.057
 61 A'   25 A"   62 A'   63 A'   64 A'   26 A"   65 A'   66 A'                 
 36.515  37.053  68.711 219.154
 67 A'   68 A'   69 A'   70 A'                                                 

 Occupation and symmetry of molecular orbitals

 Point group: Cs (2 irreducible representations).

                           A'   A"    All 
 ------------------------------------------
 All molecular orbitals:
  - Alpha                  70   26    96  
  - Beta                   70   26    96  
 ------------------------------------------
 Alpha orbitals:
  - Frozen occupied        7    1     8   
  - Active occupied        9    3     12  
  - Active virtual         54   22    76  
  - Frozen virtual         0    0     0   
 ------------------------------------------
 Beta orbitals:
  - Frozen occupied        7    1     8   
  - Active occupied        9    3     12  
  - Active virtual         54   22    76  
  - Frozen virtual         0    0     0   
 ------------------------------------------

 Import integrals:   CPU 0.00 s  wall 0.02 s

 Import integrals:   CPU 12.06 s  wall 13.70 s

 MP2 amplitudes:   CPU 0.13 s  wall 0.41 s

Running a double precision version
           CCSD T amplitudes will be solved using DIIS.

           Start     Size      MaxIter   EConv     TConv     
           3         7         100       1.00e-07  1.00e-05  
 ------------------------------------------------------------------------------
           Energy (a.u.)   Ediff      Tdiff       Comment
 ------------------------------------------------------------------------------
          -668.43929004                           
     1    -668.42277746   1.65e-02   7.42e-01     
     2    -668.45076389   2.80e-02   1.01e-01     
     3    -668.44810498   2.66e-03   4.71e-02     
     4    -668.45129978   3.19e-03   2.03e-02     Switched to DIIS steps.
     5    -668.45247723   1.18e-03   1.24e-02     
     6    -668.45260179   1.25e-04   3.06e-03     
     7    -668.45262121   1.94e-05   1.51e-03     
     8    -668.45263059   9.38e-06   5.48e-04     
     9    -668.45263581   5.23e-06   3.09e-04     
    10    -668.45263640   5.90e-07   7.58e-05     
    11    -668.45263656   1.52e-07   3.01e-05     
    12    -668.45263656   6.31e-09   1.94e-05     
    13    -668.45263653   3.81e-08   6.43e-06     
 ------------------------------------------------------------------------------
          -668.45263653                           CCSD T converged.

End of double precision
 SCF energy                 = -667.73524992
 MP2 energy                 = -668.43929004
 CCSD correlation energy     =   -0.71738660
 CCSD total energy           = -668.45263653

 CCSD  T1^2 = 0.0167  T2^2 = 0.2382  Leading amplitudes:

 Amplitude    Orbitals with energies
 -0.0328       3 (A") A                  ->    5 (A") A                   
              -0.6086                          0.0677                     
 -0.0328       3 (A") B                  ->    5 (A") B                   
              -0.6086                          0.0677                     
  0.0254       2 (A") A                  ->    5 (A") A                   
              -0.7456                          0.0677                     
  0.0254       2 (A") B                  ->    5 (A") B                   
              -0.7456                          0.0677                     

 Amplitude    Orbitals with energies
 -0.0685       3 (A") A      3 (A") B    ->    5 (A") A      5 (A") B     
              -0.6086       -0.6086            0.0677        0.0677       
  0.0685       3 (A") A      3 (A") B    ->    5 (A") B      5 (A") A     
              -0.6086       -0.6086            0.0677        0.0677       
  0.0685       3 (A") B      3 (A") A    ->    5 (A") A      5 (A") B     
              -0.6086       -0.6086            0.0677        0.0677       
 -0.0685       3 (A") B      3 (A") A    ->    5 (A") B      5 (A") A     
              -0.6086       -0.6086            0.0677        0.0677       

 Computing CCSD intemediates for later calculations in double precision
 Finished.

Running a double precision version
           CCSD Lambda amplitudes will be solved using DIIS.
           Start     Size      MaxIter   EConv     LConv     
           3         7         100       1.00e-07  1.00e-05  
 ------------------------------------------------------------------------------
            Enorm      Ldiff       Comment
 ------------------------------------------------------------------------------
     1     5.61e-02   3.81e-02     
     2     1.77e-02   6.51e-03     
     3     7.92e-03   1.18e-03     
     4     4.18e-03   1.31e-03     Switched to DIIS steps.
     5     1.44e-03   8.18e-04     
     6     7.23e-04   2.50e-04     
     7     2.31e-04   8.38e-05     
     8     9.69e-05   3.14e-06     
     9     3.21e-05   4.08e-06     
    10     1.46e-05   8.59e-07     
    11     7.41e-06   1.51e-07     
    12     3.13e-06   3.00e-07     
    13     1.36e-06   1.61e-07     
    14     5.92e-07   1.91e-09     
    15     2.39e-07   2.32e-09     
    16     1.25e-07   2.09e-08     
    17     5.31e-08   1.04e-08     
 ------------------------------------------------------------------------------
                                   CCSD Lambda converged.

 Computing density matrices in double precision...
           Orbital response amplitudes will be solved using DIIS.
           Start     Size      MaxIter   EConv     LConv     
           3         7         100       1.00e-06  1.00e-06  
 ------------------------------------------------------------------------------
            Enorm      Ldiff       Comment
 ------------------------------------------------------------------------------
     1     9.26e-02   1.86e-03     
     2     7.52e-02   1.80e-02     
     3     8.68e-02   2.90e-02     
     4     7.61e-03   3.79e-02     Switched to DIIS steps.
     5     2.48e-03   8.45e-04     
     6     8.26e-04   1.38e-04     
     7     2.36e-04   8.18e-05     
     8     6.57e-05   3.31e-05     
     9     3.36e-05   7.84e-06     
    10     6.99e-06   3.43e-06     
    11     1.84e-06   5.85e-07     
    12     4.20e-07   1.80e-07     
 ------------------------------------------------------------------------------
                                   Orbital response converged.

 Computing density matrices... Done.
 CCSD calculation:   CPU 163.75 s  wall 46.93 s

Current path: /canmo/ccsd/grad/
/g1_bb_aa
/g1_bb_bb
/g1_o1o1
/g1_o1o2
/g1_o1v1
/g1_o2v1
/g1_v1v1
/g1p_bb_aa
/g1p_bb_bb
/g1s_bb_aa
/g1s_bb_bb
/g2_o1o1o1o1
/g2_o1o1o1v1
/g2_o1o1v1v1
/g2_o1v1o1v1
/g2_o1v1v1v1
/g2_v1v1v1v1
/w_bb_aa
/w_bb_bb
 Transferring MO TPDM to AO TPDM
 Transferring g2_o1o1o1o1
 Transferring g2_o1o1o1v1
 Transferring g2_o1o1v1v1
 Transferring g2_o1v1o1v1
 Transferring g2_o1v1v1v1
 Transferring g2_v1v1v1v1
 Adding separable TPDM
 Computing TPDM gradient
 --------------------------------------------------------
 2e gradient
  Atom          X               Y               Z
 --------------------------------------------------------
    1        -18.270081        7.757829       -0.000000  
    2         -7.021995      -14.136092       -0.000000  
    3         16.709455       -5.053297        0.000000  
    4          8.582621       11.431560        0.000000  
 --------------------------------------------------------
 --------------------------------------------------------
 Final gradient
  Atom          X               Y               Z
 --------------------------------------------------------
    1        -18.270081        7.757829       -0.000000  
    2         -7.021995      -14.136092       -0.000000  
    3         16.709455       -5.053297        0.000000  
    4          8.582621       11.431560        0.000000  
 --------------------------------------------------------
 Analytic gradient from two-electron contribution:   CPU 223.73 s  wall 112.76 s

 Total ccman2 time:   CPU 404.00 s  wall 182.08 s


 --------------------------------------------------------------
             Orbital Energies (a.u.) and Symmetries
 --------------------------------------------------------------

 Alpha MOs, Restricted
 -- Occupied --                  
-104.91  -26.36  -15.79  -15.75  -10.63   -8.10   -8.10   -8.10
  1 A'    2 A'    3 A'    4 A'    5 A'    6 A'    7 A'    1 A"                 
 -1.679  -1.438  -1.169  -0.911  -0.765  -0.764  -0.622  -0.531
  8 A'    9 A'   10 A'   11 A'   12 A'   13 A'   14 A'   15 A'                 
 -0.483  -0.746  -0.609  -0.493
 16 A'    2 A"    3 A"    4 A"                                                 
 -- Virtual --                   
  0.057   0.091   0.120   0.130   0.157   0.179   0.216   0.257
 17 A'   18 A'   19 A'   20 A'   21 A'   22 A'   23 A'   24 A'                 
  0.297   0.307   0.314   0.391   0.437   0.509   0.545   0.581
 25 A'   26 A'   27 A'   28 A'   29 A'   30 A'   31 A'   32 A'                 
  0.619   0.841   0.943   0.992   1.053   1.112   1.153   1.252
 33 A'   34 A'   35 A'   36 A'   37 A'   38 A'   39 A'   40 A'                 
  1.278   1.340   1.495   1.594   1.633   2.008   2.171   2.349
 41 A'   42 A'   43 A'   44 A'   45 A'   46 A'   47 A'   48 A'                 
  2.566   2.591   2.674   2.871   3.092   3.312   3.994   4.174
 49 A'   50 A'   51 A'   52 A'   53 A'   54 A'   55 A'   56 A'                 
  4.219   4.364   4.530   4.978   5.515   6.942   7.143  10.314
 57 A'   58 A'   59 A'   60 A'   61 A'   62 A'   63 A'   64 A'                 
 26.674  27.057  36.515  37.053  68.711 219.154   0.068   0.117
 65 A'   66 A'   67 A'   68 A'   69 A'   70 A'    5 A"    6 A"                 
  0.188   0.243   0.371   0.572   0.898   0.958   1.095   1.173
  7 A"    8 A"    9 A"   10 A"   11 A"   12 A"   13 A"   14 A"                 
  1.542   1.876   2.022   2.364   2.603   2.999   4.038   4.167
 15 A"   16 A"   17 A"   18 A"   19 A"   20 A"   21 A"   22 A"                 
  4.276   4.375   6.887  26.597
 23 A"   24 A"   25 A"   26 A"                                                 

 Beta MOs, Restricted
 -- Occupied --                  
-104.91  -26.36  -15.79  -15.75  -10.63   -8.10   -8.10   -8.10
  1 A'    2 A'    3 A'    4 A'    5 A'    6 A'    7 A'    1 A"                 
 -1.679  -1.438  -1.169  -0.911  -0.765  -0.764  -0.622  -0.531
  8 A'    9 A'   10 A'   11 A'   12 A'   13 A'   14 A'   15 A'                 
 -0.483  -0.746  -0.609  -0.493
 16 A'    2 A"    3 A"    4 A"                                                 
 -- Virtual --                   
  0.057   0.091   0.120   0.130   0.157   0.179   0.216   0.257
 17 A'   18 A'   19 A'   20 A'   21 A'   22 A'   23 A'   24 A'                 
  0.297   0.307   0.314   0.391   0.437   0.509   0.545   0.581
 25 A'   26 A'   27 A'   28 A'   29 A'   30 A'   31 A'   32 A'                 
  0.619   0.841   0.943   0.992   1.053   1.112   1.153   1.252
 33 A'   34 A'   35 A'   36 A'   37 A'   38 A'   39 A'   40 A'                 
  1.278   1.340   1.495   1.594   1.633   2.008   2.171   2.349
 41 A'   42 A'   43 A'   44 A'   45 A'   46 A'   47 A'   48 A'                 
  2.566   2.591   2.674   2.871   3.092   3.312   3.994   4.174
 49 A'   50 A'   51 A'   52 A'   53 A'   54 A'   55 A'   56 A'                 
  4.219   4.364   4.530   4.978   5.515   6.942   7.143  10.314
 57 A'   58 A'   59 A'   60 A'   61 A'   62 A'   63 A'   64 A'                 
 26.674  27.057  36.515  37.053  68.711 219.154   0.068   0.117
 65 A'   66 A'   67 A'   68 A'   69 A'   70 A'    5 A"    6 A"                 
  0.188   0.243   0.371   0.572   0.898   0.958   1.095   1.173
  7 A"    8 A"    9 A"   10 A"   11 A"   12 A"   13 A"   14 A"                 
  1.542   1.876   2.022   2.364   2.603   2.999   4.038   4.167
 15 A"   16 A"   17 A"   18 A"   19 A"   20 A"   21 A"   22 A"                 
  4.276   4.375   6.887  26.597
 23 A"   24 A"   25 A"   26 A"                                                 
 --------------------------------------------------------------

          Ground-State Mulliken Net Atomic Charges

     Atom                 Charge (a.u.)
  ----------------------------------------
      1 Cl                   -0.017395
      2 N                     0.161946
      3 N                    -0.081634
      4 F                    -0.062917
  ----------------------------------------
  Sum of atomic charges =    -0.000000

 -----------------------------------------------------------------
                    Cartesian Multipole Moments
 -----------------------------------------------------------------
    Charge (ESU x 10^10)
                 0.0000
    Dipole Moment (Debye)
         X       0.8965      Y      -0.1742      Z      -0.0000
       Tot       0.9133
    Quadrupole Moments (Debye-Ang)
        XX     -29.2447     XY      -1.2610     YY     -30.3142
        XZ      -0.0000     YZ       0.0000     ZZ     -27.8337
    Octopole Moments (Debye-Ang^2)
       XXX       0.6990    XXY      -4.2606    XYY       0.1889
       YYY      -8.7552    XXZ       0.0000    XYZ      -0.0000
       YYZ      -0.0000    XZZ      -2.6847    YZZ      -1.3643
       ZZZ       0.0000
    Hexadecapole Moments (Debye-Ang^3)
      XXXX    -247.6547   XXXY       1.3561   XXYY     -56.9961
      XYYY       5.3561   YYYY     -95.9801   XXXZ      -0.0000
      XXYZ       0.0000   XYYZ      -0.0000   YYYZ      -0.0000
      XXZZ     -46.0716   XYZZ       1.9710   YYZZ     -19.9456
      XZZZ      -0.0000   YZZZ       0.0000   ZZZZ     -26.4810
 -----------------------------------------------------------------
 DrvMan completing analytic gradient of the correlated energy
 Correlated dipole moment
            1
    1   0.3527146
    2  -0.0685277
    3  -0.0000000
 Energy read as -668.452636525
 Full Analytical Gradient: (in a.u., or Hartree/Bohr)
             1             2             3             4
    1   -0.00012343   -0.00008753    0.00022565   -0.00001468
    2    0.00012785   -0.00019087    0.00004865    0.00001437
    3   -0.00000000    0.00000000   -0.00000000    0.00000000
 Gradient time:  CPU 0.24 s  wall 2.09 s
 ######################################################
 ######################################################
 # Starting finite difference calculation for IDERIV  #
 Finite diff step size:  1.88973e-03 a.u.
 ----------------------------------------------------------------
             Standard Nuclear Orientation (Angstroms)
    I     Atom           X                Y                Z
 ----------------------------------------------------------------
    1      Cl      1.2476126821    -0.2195048028    -0.0000000000
    2      N      -0.0401315877     0.9565799772     0.0000000000
    3      N      -1.1994394007     0.5964635636     0.0000000000
    4      F      -1.3906020753    -0.7933025709    -0.0000000000
 ----------------------------------------------------------------
 Nuclear Repulsion Energy =   150.7153510364 hartrees
 There are       20 alpha and       20 beta electrons

                       Distance Matrix (Angstroms)
             Cl(  1)   N (  2)   N (  3)
   N (  2)  1.743978
   N (  3)  2.579509  1.213952
   F (  4)  2.699893  2.210398  1.402852

 Requested basis set is 6-311++G(d,p)
 There are 31 shells and 96 basis functions
 A cutoff of  1.0D-14 yielded    473 shell pairs
 There are      4694 function pairs (      5105 Cartesian)
 Smallest overlap matrix eigenvalue = 1.95E-04
 Guess MOs from SCF MO coefficient file

 -----------------------------------------------------------------------
  General SCF calculation program by
  Eric Jon Sundstrom, Paul Horn, Yuezhi Mao, Dmitri Zuev, Alec White,
  David Stuck, Shaama M.S., Shane Yost, Joonho Lee, David Small,
  Daniel Levine, Susi Lehtola, Hugh Burton, Evgeny Epifanovsky
 -----------------------------------------------------------------------
 Hartree-Fock
 using 4 threads for integral computing
 -------------------------------------------------------
 OpenMP Integral computing Module                
 Release: version 2.0, May 2017, Q-Chem Inc. Pleasanton 
 -------------------------------------------------------
 A restricted SCF calculation will be
 performed using DIIS
 SCF converges when DIIS error is below 1.0e-08
 ---------------------------------------
  Cycle       Energy         DIIS error
 ---------------------------------------
    1    -667.7352234310      1.30e-05  
    2    -667.7352236728      4.28e-06  
    3    -667.7352237014      2.70e-06  
    4    -667.7352237122      7.87e-07  
    5    -667.7352237146      3.67e-07  
    6    -667.7352237153      1.24e-07  
    7    -667.7352237154      4.39e-08  
    8    -667.7352237154      1.55e-08  
    9    -667.7352237154      5.57e-09  Convergence criterion met
 ---------------------------------------
 SCF time:   CPU 3.17s  wall 3.00s 
 SCF   energy in the final basis set =     -667.7352237154
 Total energy in the final basis set =     -667.7352237154


 ------------------------------------------------------------------------------

   CCMAN2: suite of methods based on coupled cluster
           and equation of motion theories.

   Components:
   * libvmm-1.3-trunk
     by Evgeny Epifanovsky, Ilya Kaliman.
   * libtensor-2.5-trunk
     by Evgeny Epifanovsky, Michael Wormit, Dmitry Zuev, Sam Manzer, 
        Ilya Kaliman.
   * libcc-2.5-trunk
     by Evgeny Epifanovsky, Arik Landau, Tomasz Kus, Kirill Khistyaev, 
        Dmitry Zuev, Prashant Manohar, Xintian Feng, Anna Krylov, 
        Matthew Goldey, Alec White, Thomas Jagau, Kaushik Nanda, 
        Anastasia Gunina, Alexander Kunitsa, Joonho Lee.

   CCMAN original authors:
   Anna I. Krylov, C. David Sherrill, Steven R. Gwaltney,
   Edward F. C. Byrd (2000)
   Sergey V. Levchenko, Lyudmila V. Slipchenko, Tao Wang,
   Ana-Maria C. Cristian (2003)
   Piotr A. Pieniazek, C. Melania Oana, Evgeny Epifanovsky (2007)
   Prashant Manohar (2009)

 ------------------------------------------------------------------------------


 Allocating and initializing 3808MB of RAM...
 Calculation will run on 4 cores.


 Alpha MOs, Restricted
 -- Occupied --                  
-104.91  -26.36  -15.79  -15.75  -10.63   -8.10   -8.10   -8.10
  1 A     2 A     3 A     4 A     5 A     6 A     7 A     8 A                  
 -1.679  -1.438  -1.169  -0.911  -0.765  -0.764  -0.746  -0.622
  9 A    10 A    11 A    12 A    13 A    14 A    15 A    16 A                  
 -0.609  -0.531  -0.493  -0.483
 17 A    18 A    19 A    20 A                                                  
 -- Virtual --                   
  0.057   0.068   0.091   0.117   0.120   0.130   0.157   0.179
 21 A    22 A    23 A    24 A    25 A    26 A    27 A    28 A                  
  0.188   0.216   0.243   0.257   0.297   0.307   0.314   0.371
 29 A    30 A    31 A    32 A    33 A    34 A    35 A    36 A                  
  0.391   0.437   0.509   0.545   0.572   0.581   0.619   0.841
 37 A    38 A    39 A    40 A    41 A    42 A    43 A    44 A                  
  0.898   0.943   0.958   0.992   1.053   1.095   1.112   1.153
 45 A    46 A    47 A    48 A    49 A    50 A    51 A    52 A                  
  1.173   1.252   1.278   1.339   1.495   1.542   1.594   1.633
 53 A    54 A    55 A    56 A    57 A    58 A    59 A    60 A                  
  1.876   2.008   2.022   2.171   2.348   2.364   2.566   2.591
 61 A    62 A    63 A    64 A    65 A    66 A    67 A    68 A                  
  2.603   2.674   2.871   2.999   3.092   3.312   3.994   4.038
 69 A    70 A    71 A    72 A    73 A    74 A    75 A    76 A                  
  4.167   4.174   4.219   4.276   4.364   4.375   4.530   4.978
 77 A    78 A    79 A    80 A    81 A    82 A    83 A    84 A                  
  5.515   6.887   6.942   7.143  10.314  26.597  26.674  27.057
 85 A    86 A    87 A    88 A    89 A    90 A    91 A    92 A                  
 36.515  37.053  68.711 219.154
 93 A    94 A    95 A    96 A                                                  

 Beta MOs, Restricted
 -- Occupied --                  
-104.91  -26.36  -15.79  -15.75  -10.63   -8.10   -8.10   -8.10
  1 A     2 A     3 A     4 A     5 A     6 A     7 A     8 A                  
 -1.679  -1.438  -1.169  -0.911  -0.765  -0.764  -0.746  -0.622
  9 A    10 A    11 A    12 A    13 A    14 A    15 A    16 A                  
 -0.609  -0.531  -0.493  -0.483
 17 A    18 A    19 A    20 A                                                  
 -- Virtual --                   
  0.057   0.068   0.091   0.117   0.120   0.130   0.157   0.179
 21 A    22 A    23 A    24 A    25 A    26 A    27 A    28 A                  
  0.188   0.216   0.243   0.257   0.297   0.307   0.314   0.371
 29 A    30 A    31 A    32 A    33 A    34 A    35 A    36 A                  
  0.391   0.437   0.509   0.545   0.572   0.581   0.619   0.841
 37 A    38 A    39 A    40 A    41 A    42 A    43 A    44 A                  
  0.898   0.943   0.958   0.992   1.053   1.095   1.112   1.153
 45 A    46 A    47 A    48 A    49 A    50 A    51 A    52 A                  
  1.173   1.252   1.278   1.339   1.495   1.542   1.594   1.633
 53 A    54 A    55 A    56 A    57 A    58 A    59 A    60 A                  
  1.876   2.008   2.022   2.171   2.348   2.364   2.566   2.591
 61 A    62 A    63 A    64 A    65 A    66 A    67 A    68 A                  
  2.603   2.674   2.871   2.999   3.092   3.312   3.994   4.038
 69 A    70 A    71 A    72 A    73 A    74 A    75 A    76 A                  
  4.167   4.174   4.219   4.276   4.364   4.375   4.530   4.978
 77 A    78 A    79 A    80 A    81 A    82 A    83 A    84 A                  
  5.515   6.887   6.942   7.143  10.314  26.597  26.674  27.057
 85 A    86 A    87 A    88 A    89 A    90 A    91 A    92 A                  
 36.515  37.053  68.711 219.154
 93 A    94 A    95 A    96 A                                                  

 Occupation and symmetry of molecular orbitals

 Point group: C1 (1 irreducible representation).

                           A     All 
 -------------------------------------
 All molecular orbitals:
  - Alpha                  96    96  
  - Beta                   96    96  
 -------------------------------------
 Alpha orbitals:
  - Frozen occupied        8     8   
  - Active occupied        12    12  
  - Active virtual         76    76  
  - Frozen virtual         0     0   
 -------------------------------------
 Beta orbitals:
  - Frozen occupied        8     8   
  - Active occupied        12    12  
  - Active virtual         76    76  
  - Frozen virtual         0     0   
 -------------------------------------

 Import integrals:   CPU 0.00 s  wall 0.00 s

 Import integrals:   CPU 12.74 s  wall 13.95 s

 MP2 amplitudes:   CPU 0.05 s  wall 0.31 s

Running a double precision version
           CCSD T amplitudes will be solved using DIIS.

           Start     Size      MaxIter   EConv     TConv     
           3         7         100       1.00e-07  1.00e-05  
 ------------------------------------------------------------------------------
           Energy (a.u.)   Ediff      Tdiff       Comment
 ------------------------------------------------------------------------------
          -668.43929030                           
     1    -668.42276825   1.65e-02   7.42e-01     
     2    -668.45076355   2.80e-02   1.01e-01     
     3    -668.44810266   2.66e-03   4.71e-02     
     4    -668.45129897   3.20e-03   2.03e-02     Switched to DIIS steps.
     5    -668.45247708   1.18e-03   1.24e-02     
     6    -668.45260173   1.25e-04   3.06e-03     
     7    -668.45262118   1.95e-05   1.51e-03     
     8    -668.45263058   9.39e-06   5.48e-04     
     9    -668.45263581   5.24e-06   3.10e-04     
    10    -668.45263640   5.90e-07   7.59e-05     
    11    -668.45263656   1.53e-07   3.01e-05     
    12    -668.45263656   5.80e-09   1.95e-05     
    13    -668.45263653   3.80e-08   6.45e-06     
 ------------------------------------------------------------------------------
          -668.45263653                           CCSD T converged.

End of double precision
 SCF energy                 = -667.73522372
 MP2 energy                 = -668.43929030
 CCSD correlation energy     =   -0.71741281
 CCSD total energy           = -668.45263653

 CCSD  T1^2 = 0.0167  T2^2 = 0.2383  Leading amplitudes:

 Amplitude    Orbitals with energies
  0.0328       17 (A) A                  ->    22 (A) A                   
              -0.6085                          0.0677                     
  0.0328       17 (A) B                  ->    22 (A) B                   
              -0.6085                          0.0677                     
 -0.0254       15 (A) A                  ->    22 (A) A                   
              -0.7457                          0.0677                     
 -0.0254       15 (A) B                  ->    22 (A) B                   
              -0.7457                          0.0677                     

 Amplitude    Orbitals with energies
 -0.0686       17 (A) A      17 (A) B    ->    22 (A) A      22 (A) B     
              -0.6085       -0.6085            0.0677        0.0677       
  0.0686       17 (A) A      17 (A) B    ->    22 (A) B      22 (A) A     
              -0.6085       -0.6085            0.0677        0.0677       
  0.0686       17 (A) B      17 (A) A    ->    22 (A) A      22 (A) B     
              -0.6085       -0.6085            0.0677        0.0677       
 -0.0686       17 (A) B      17 (A) A    ->    22 (A) B      22 (A) A     
              -0.6085       -0.6085            0.0677        0.0677       

 Computing CCSD intemediates for later calculations in double precision
 Finished.

Running a double precision version
           CCSD Lambda amplitudes will be solved using DIIS.
           Start     Size      MaxIter   EConv     LConv     
           3         7         100       1.00e-07  1.00e-05  
 ------------------------------------------------------------------------------
            Enorm      Ldiff       Comment
 ------------------------------------------------------------------------------
     1     5.61e-02   3.82e-02     
     2     1.77e-02   6.51e-03     
     3     7.92e-03   1.18e-03     
     4     4.18e-03   1.31e-03     Switched to DIIS steps.
     5     1.44e-03   8.19e-04     
     6     7.24e-04   2.50e-04     
     7     2.31e-04   8.39e-05     
     8     9.70e-05   3.15e-06     
     9     3.22e-05   4.08e-06     
    10     1.47e-05   8.57e-07     
    11     7.43e-06   1.50e-07     
    12     3.14e-06   3.02e-07     
    13     1.37e-06   1.62e-07     
    14     5.93e-07   2.12e-09     
    15     2.40e-07   2.36e-09     
    16     1.26e-07   2.10e-08     
    17     5.33e-08   1.04e-08     
 ------------------------------------------------------------------------------
                                   CCSD Lambda converged.

 Computing density matrices in double precision...
           Orbital response amplitudes will be solved using DIIS.
           Start     Size      MaxIter   EConv     LConv     
           3         7         100       1.00e-06  1.00e-06  
 ------------------------------------------------------------------------------
            Enorm      Ldiff       Comment
 ------------------------------------------------------------------------------
     1     9.26e-02   1.86e-03     
     2     7.52e-02   1.80e-02     
     3     8.69e-02   2.90e-02     
     4     7.63e-03   3.80e-02     Switched to DIIS steps.
     5     2.49e-03   8.42e-04     
     6     8.22e-04   1.38e-04     
     7     2.35e-04   8.17e-05     
     8     6.52e-05   3.30e-05     
     9     3.36e-05   7.84e-06     
    10     6.99e-06   3.45e-06     
    11     1.85e-06   5.98e-07     
    12     4.25e-07   1.84e-07     
 ------------------------------------------------------------------------------
                                   Orbital response converged.

 Computing density matrices... Done.
 CCSD calculation:   CPU 453.63 s  wall 140.30 s

Current path: /canmo/ccsd/grad/
/g1_bb_aa
/g1_bb_bb
/g1_o1o1
/g1_o1o2
/g1_o1v1
/g1_o2v1
/g1_v1v1
/g1p_bb_aa
/g1p_bb_bb
/g1s_bb_aa
/g1s_bb_bb
/g2_o1o1o1o1
/g2_o1o1o1v1
/g2_o1o1v1v1
/g2_o1v1o1v1
/g2_o1v1v1v1
/g2_v1v1v1v1
/w_bb_aa
/w_bb_bb
 Transferring MO TPDM to AO TPDM
 Transferring g2_o1o1o1o1
 Transferring g2_o1o1o1v1
 Transferring g2_o1o1v1v1
 Transferring g2_o1v1o1v1
 Transferring g2_o1v1v1v1
 Transferring g2_v1v1v1v1
 Adding separable TPDM
 Computing TPDM gradient
 --------------------------------------------------------
 2e gradient
  Atom          X               Y               Z
 --------------------------------------------------------
    1        -18.263334        7.748332        0.000000  
    2         -7.024447      -14.127785        0.000000  
    3         16.708173       -5.051093       -0.000000  
    4          8.579609       11.430546        0.000000  
 --------------------------------------------------------
 --------------------------------------------------------
 Final gradient
  Atom          X               Y               Z
 --------------------------------------------------------
    1        -18.263334        7.748332        0.000000  
    2         -7.024447      -14.127785        0.000000  
    3         16.708173       -5.051093       -0.000000  
    4          8.579609       11.430546        0.000000  
 --------------------------------------------------------
 Analytic gradient from two-electron contribution:   CPU 224.92 s  wall 123.64 s

 Total ccman2 time:   CPU 697.65 s  wall 287.39 s


 --------------------------------------------------------------

                    Orbital Energies (a.u.)
 --------------------------------------------------------------

 Alpha MOs
 -- Occupied --
******* -26.363 -15.787 -15.746 -10.635  -8.103  -8.099  -8.099
 -1.679  -1.438  -1.169  -0.911  -0.765  -0.764  -0.746  -0.622
 -0.609  -0.531  -0.493  -0.483
 -- Virtual --
  0.057   0.068   0.091   0.117   0.120   0.130   0.157   0.179
  0.188   0.216   0.243   0.257   0.297   0.307   0.314   0.371
  0.391   0.437   0.509   0.545   0.572   0.581   0.619   0.841
  0.898   0.943   0.958   0.992   1.053   1.095   1.112   1.153
  1.173   1.252   1.278   1.339   1.495   1.542   1.594   1.633
  1.876   2.008   2.022   2.171   2.348   2.364   2.566   2.591
  2.603   2.674   2.871   2.999   3.092   3.312   3.994   4.038
  4.167   4.174   4.219   4.276   4.364   4.375   4.530   4.978
  5.515   6.887   6.942   7.143  10.314  26.597  26.674  27.057
 36.515  37.053  68.711 219.154
 --------------------------------------------------------------

          Ground-State Mulliken Net Atomic Charges

     Atom                 Charge (a.u.)
  ----------------------------------------
      1 Cl                   -0.017499
      2 N                     0.161799
      3 N                    -0.081370
      4 F                    -0.062929
  ----------------------------------------
  Sum of atomic charges =    -0.000000

 -----------------------------------------------------------------
                    Cartesian Multipole Moments
 -----------------------------------------------------------------
    Charge (ESU x 10^10)
                -0.0000
    Dipole Moment (Debye)
         X       0.8947      Y      -0.1735      Z       0.0000
       Tot       0.9114
    Quadrupole Moments (Debye-Ang)
        XX     -29.2421     XY      -1.2618     YY     -30.3148
        XZ      -0.0000     YZ       0.0000     ZZ     -27.8350
    Octopole Moments (Debye-Ang^2)
       XXX       0.6609    XXY      -4.2614    XYY       0.1731
       YYY      -8.7530    XXZ      -0.0000    XYZ       0.0000
       YYZ      -0.0000    XZZ      -2.6992    YZZ      -1.3642
       ZZZ       0.0000
    Hexadecapole Moments (Debye-Ang^3)
      XXXX    -247.8123   XXXY       1.3537   XXYY     -57.0269
      XYYY       5.3651   YYYY     -95.9814   XXXZ      -0.0000
      XXYZ       0.0000   XYYZ      -0.0000   YYYZ      -0.0000
      XXZZ     -46.1044   XYZZ       1.9736   YYZZ     -19.9463
      XZZZ      -0.0000   YZZZ       0.0000   ZZZZ     -26.4838
 -----------------------------------------------------------------
 DrvMan completing analytic gradient of the correlated energy
 Correlated dipole moment
            1
    1   0.3519958
    2  -0.0682594
    3   0.0000000
 Energy read as -668.452636525
 Full Analytical Gradient: (in a.u., or Hartree/Bohr)
             1             2             3             4
    1    0.00012623   -0.00019610    0.00008650   -0.00001663
    2    0.00000275   -0.00013374    0.00011481    0.00001618
    3    0.00000000   -0.00000000    0.00000000    0.00000000
 Gradient time:  CPU 0.26 s  wall 1.57 s
 ----------------------------------------------------------------
             Standard Nuclear Orientation (Angstroms)
    I     Atom           X                Y                Z
 ----------------------------------------------------------------
    1      Cl      1.2456126821    -0.2195048028    -0.0000000000
    2      N      -0.0401315877     0.9565799772     0.0000000000
    3      N      -1.1994394007     0.5964635636     0.0000000000
    4      F      -1.3906020753    -0.7933025709    -0.0000000000
 ----------------------------------------------------------------
 Nuclear Repulsion Energy =   150.7856329038 hartrees
 There are       20 alpha and       20 beta electrons

                       Distance Matrix (Angstroms)
             Cl(  1)   N (  2)   N (  3)
   N (  2)  1.742502
   N (  3)  2.577612  1.213952
   F (  4)  2.697938  2.210398  1.402852

 Requested basis set is 6-311++G(d,p)
 There are 31 shells and 96 basis functions
 A cutoff of  1.0D-14 yielded    473 shell pairs
 There are      4694 function pairs (      5105 Cartesian)
 Smallest overlap matrix eigenvalue = 1.95E-04
 Guess MOs from SCF MO coefficient file

 -----------------------------------------------------------------------
  General SCF calculation program by
  Eric Jon Sundstrom, Paul Horn, Yuezhi Mao, Dmitri Zuev, Alec White,
  David Stuck, Shaama M.S., Shane Yost, Joonho Lee, David Small,
  Daniel Levine, Susi Lehtola, Hugh Burton, Evgeny Epifanovsky
 -----------------------------------------------------------------------
 Hartree-Fock
 using 4 threads for integral computing
 -------------------------------------------------------
 OpenMP Integral computing Module                
 Release: version 2.0, May 2017, Q-Chem Inc. Pleasanton 
 -------------------------------------------------------
 A restricted SCF calculation will be
 performed using DIIS
 SCF converges when DIIS error is below 1.0e-08
 ---------------------------------------
  Cycle       Energy         DIIS error
 ---------------------------------------
    1    -667.7352744629      2.60e-05  
    2    -667.7352754309      8.56e-06  
    3    -667.7352755455      5.41e-06  
    4    -667.7352755885      1.57e-06  
    5    -667.7352755981      7.34e-07  
    6    -667.7352756009      2.46e-07  
    7    -667.7352756012      8.75e-08  
    8    -667.7352756012      3.09e-08  
    9    -667.7352756013      1.11e-08  
   10    -667.7352756012      3.05e-09  Convergence criterion met
 ---------------------------------------
 SCF time:   CPU 3.57s  wall 4.00s 
 SCF   energy in the final basis set =     -667.7352756012
 Total energy in the final basis set =     -667.7352756012


 ------------------------------------------------------------------------------

   CCMAN2: suite of methods based on coupled cluster
           and equation of motion theories.

   Components:
   * libvmm-1.3-trunk
     by Evgeny Epifanovsky, Ilya Kaliman.
   * libtensor-2.5-trunk
     by Evgeny Epifanovsky, Michael Wormit, Dmitry Zuev, Sam Manzer, 
        Ilya Kaliman.
   * libcc-2.5-trunk
     by Evgeny Epifanovsky, Arik Landau, Tomasz Kus, Kirill Khistyaev, 
        Dmitry Zuev, Prashant Manohar, Xintian Feng, Anna Krylov, 
        Matthew Goldey, Alec White, Thomas Jagau, Kaushik Nanda, 
        Anastasia Gunina, Alexander Kunitsa, Joonho Lee.

   CCMAN original authors:
   Anna I. Krylov, C. David Sherrill, Steven R. Gwaltney,
   Edward F. C. Byrd (2000)
   Sergey V. Levchenko, Lyudmila V. Slipchenko, Tao Wang,
   Ana-Maria C. Cristian (2003)
   Piotr A. Pieniazek, C. Melania Oana, Evgeny Epifanovsky (2007)
   Prashant Manohar (2009)

 ------------------------------------------------------------------------------


 Allocating and initializing 3808MB of RAM...
 Calculation will run on 4 cores.


 Alpha MOs, Restricted
 -- Occupied --                  
-104.91  -26.36  -15.79  -15.75  -10.63   -8.10   -8.10   -8.10
  1 A     2 A     3 A     4 A     5 A     6 A     7 A     8 A                  
 -1.679  -1.438  -1.169  -0.911  -0.765  -0.764  -0.746  -0.622
  9 A    10 A    11 A    12 A    13 A    14 A    15 A    16 A                  
 -0.609  -0.531  -0.493  -0.483
 17 A    18 A    19 A    20 A                                                  
 -- Virtual --                   
  0.057   0.068   0.091   0.117   0.120   0.130   0.157   0.179
 21 A    22 A    23 A    24 A    25 A    26 A    27 A    28 A                  
  0.188   0.216   0.243   0.257   0.297   0.307   0.314   0.371
 29 A    30 A    31 A    32 A    33 A    34 A    35 A    36 A                  
  0.391   0.437   0.509   0.545   0.572   0.581   0.619   0.841
 37 A    38 A    39 A    40 A    41 A    42 A    43 A    44 A                  
  0.898   0.943   0.958   0.992   1.053   1.095   1.112   1.153
 45 A    46 A    47 A    48 A    49 A    50 A    51 A    52 A                  
  1.173   1.252   1.278   1.340   1.495   1.542   1.594   1.633
 53 A    54 A    55 A    56 A    57 A    58 A    59 A    60 A                  
  1.876   2.008   2.022   2.171   2.349   2.364   2.566   2.591
 61 A    62 A    63 A    64 A    65 A    66 A    67 A    68 A                  
  2.603   2.674   2.871   2.999   3.092   3.312   3.994   4.038
 69 A    70 A    71 A    72 A    73 A    74 A    75 A    76 A                  
  4.167   4.174   4.219   4.276   4.364   4.375   4.530   4.978
 77 A    78 A    79 A    80 A    81 A    82 A    83 A    84 A                  
  5.515   6.887   6.942   7.143  10.314  26.597  26.674  27.057
 85 A    86 A    87 A    88 A    89 A    90 A    91 A    92 A                  
 36.515  37.053  68.711 219.155
 93 A    94 A    95 A    96 A                                                  

 Beta MOs, Restricted
 -- Occupied --                  
-104.91  -26.36  -15.79  -15.75  -10.63   -8.10   -8.10   -8.10
  1 A     2 A     3 A     4 A     5 A     6 A     7 A     8 A                  
 -1.679  -1.438  -1.169  -0.911  -0.765  -0.764  -0.746  -0.622
  9 A    10 A    11 A    12 A    13 A    14 A    15 A    16 A                  
 -0.609  -0.531  -0.493  -0.483
 17 A    18 A    19 A    20 A                                                  
 -- Virtual --                   
  0.057   0.068   0.091   0.117   0.120   0.130   0.157   0.179
 21 A    22 A    23 A    24 A    25 A    26 A    27 A    28 A                  
  0.188   0.216   0.243   0.257   0.297   0.307   0.314   0.371
 29 A    30 A    31 A    32 A    33 A    34 A    35 A    36 A                  
  0.391   0.437   0.509   0.545   0.572   0.581   0.619   0.841
 37 A    38 A    39 A    40 A    41 A    42 A    43 A    44 A                  
  0.898   0.943   0.958   0.992   1.053   1.095   1.112   1.153
 45 A    46 A    47 A    48 A    49 A    50 A    51 A    52 A                  
  1.173   1.252   1.278   1.340   1.495   1.542   1.594   1.633
 53 A    54 A    55 A    56 A    57 A    58 A    59 A    60 A                  
  1.876   2.008   2.022   2.171   2.349   2.364   2.566   2.591
 61 A    62 A    63 A    64 A    65 A    66 A    67 A    68 A                  
  2.603   2.674   2.871   2.999   3.092   3.312   3.994   4.038
 69 A    70 A    71 A    72 A    73 A    74 A    75 A    76 A                  
  4.167   4.174   4.219   4.276   4.364   4.375   4.530   4.978
 77 A    78 A    79 A    80 A    81 A    82 A    83 A    84 A                  
  5.515   6.887   6.942   7.143  10.314  26.597  26.674  27.057
 85 A    86 A    87 A    88 A    89 A    90 A    91 A    92 A                  
 36.515  37.053  68.711 219.155
 93 A    94 A    95 A    96 A                                                  

 Occupation and symmetry of molecular orbitals

 Point group: C1 (1 irreducible representation).

                           A     All 
 -------------------------------------
 All molecular orbitals:
  - Alpha                  96    96  
  - Beta                   96    96  
 -------------------------------------
 Alpha orbitals:
  - Frozen occupied        8     8   
  - Active occupied        12    12  
  - Active virtual         76    76  
  - Frozen virtual         0     0   
 -------------------------------------
 Beta orbitals:
  - Frozen occupied        8     8   
  - Active occupied        12    12  
  - Active virtual         76    76  
  - Frozen virtual         0     0   
 -------------------------------------

 Import integrals:   CPU 0.00 s  wall 0.00 s

 Import integrals:   CPU 12.90 s  wall 22.78 s

 MP2 amplitudes:   CPU 0.05 s  wall 0.31 s

Running a double precision version
           CCSD T amplitudes will be solved using DIIS.

           Start     Size      MaxIter   EConv     TConv     
           3         7         100       1.00e-07  1.00e-05  
 ------------------------------------------------------------------------------
           Energy (a.u.)   Ediff      Tdiff       Comment
 ------------------------------------------------------------------------------
          -668.43928932                           
     1    -668.42278619   1.65e-02   7.42e-01     
     2    -668.45076376   2.80e-02   1.01e-01     
     3    -668.44810683   2.66e-03   4.71e-02     
     4    -668.45130011   3.19e-03   2.03e-02     Switched to DIIS steps.
     5    -668.45247691   1.18e-03   1.24e-02     
     6    -668.45260138   1.24e-04   3.06e-03     
     7    -668.45262077   1.94e-05   1.51e-03     
     8    -668.45263013   9.36e-06   5.47e-04     
     9    -668.45263535   5.22e-06   3.09e-04     
    10    -668.45263594   5.91e-07   7.56e-05     
    11    -668.45263609   1.51e-07   3.00e-05     
    12    -668.45263610   6.81e-09   1.93e-05     
    13    -668.45263606   3.83e-08   6.41e-06     
 ------------------------------------------------------------------------------
          -668.45263606                           CCSD T converged.

End of double precision
 SCF energy                 = -667.73527560
 MP2 energy                 = -668.43928932
 CCSD correlation energy     =   -0.71736046
 CCSD total energy           = -668.45263606

 CCSD  T1^2 = 0.0167  T2^2 = 0.2382  Leading amplitudes:

 Amplitude    Orbitals with energies
  0.0329       17 (A) A                  ->    22 (A) A                   
              -0.6087                          0.0677                     
  0.0329       17 (A) B                  ->    22 (A) B                   
              -0.6087                          0.0677                     
  0.0254       15 (A) A                  ->    22 (A) A                   
              -0.7456                          0.0677                     
  0.0254       15 (A) B                  ->    22 (A) B                   
              -0.7456                          0.0677                     

 Amplitude    Orbitals with energies
 -0.0684       17 (A) A      17 (A) B    ->    22 (A) A      22 (A) B     
              -0.6087       -0.6087            0.0677        0.0677       
  0.0684       17 (A) A      17 (A) B    ->    22 (A) B      22 (A) A     
              -0.6087       -0.6087            0.0677        0.0677       
  0.0684       17 (A) B      17 (A) A    ->    22 (A) A      22 (A) B     
              -0.6087       -0.6087            0.0677        0.0677       
 -0.0684       17 (A) B      17 (A) A    ->    22 (A) B      22 (A) A     
              -0.6087       -0.6087            0.0677        0.0677       

 Computing CCSD intemediates for later calculations in double precision
 Finished.

Running a double precision version
           CCSD Lambda amplitudes will be solved using DIIS.
           Start     Size      MaxIter   EConv     LConv     
           3         7         100       1.00e-07  1.00e-05  
 ------------------------------------------------------------------------------
            Enorm      Ldiff       Comment
 ------------------------------------------------------------------------------
     1     5.61e-02   3.81e-02     
     2     1.77e-02   6.51e-03     
     3     7.91e-03   1.18e-03     
     4     4.18e-03   1.31e-03     Switched to DIIS steps.
     5     1.44e-03   8.18e-04     
     6     7.23e-04   2.50e-04     
     7     2.31e-04   8.36e-05     
     8     9.68e-05   3.12e-06     
     9     3.20e-05   4.08e-06     
    10     1.46e-05   8.61e-07     
    11     7.38e-06   1.51e-07     
    12     3.12e-06   2.97e-07     
    13     1.36e-06   1.60e-07     
    14     5.90e-07   1.70e-09     
    15     2.38e-07   2.28e-09     
    16     1.25e-07   2.08e-08     
    17     5.29e-08   1.03e-08     
 ------------------------------------------------------------------------------
                                   CCSD Lambda converged.

 Computing density matrices in double precision...
           Orbital response amplitudes will be solved using DIIS.
           Start     Size      MaxIter   EConv     LConv     
           3         7         100       1.00e-06  1.00e-06  
 ------------------------------------------------------------------------------
            Enorm      Ldiff       Comment
 ------------------------------------------------------------------------------
     1     9.26e-02   1.85e-03     
     2     7.51e-02   1.80e-02     
     3     8.67e-02   2.90e-02     
     4     7.58e-03   3.79e-02     Switched to DIIS steps.
     5     2.46e-03   8.47e-04     
     6     8.29e-04   1.38e-04     
     7     2.37e-04   8.20e-05     
     8     6.62e-05   3.33e-05     
     9     3.36e-05   7.85e-06     
    10     7.00e-06   3.41e-06     
    11     1.84e-06   5.73e-07     
    12     4.16e-07   1.77e-07     
 ------------------------------------------------------------------------------
                                   Orbital response converged.

 Computing density matrices... Done.
 CCSD calculation:   CPU 450.27 s  wall 151.68 s

Current path: /canmo/ccsd/grad/
/g1_bb_aa
/g1_bb_bb
/g1_o1o1
/g1_o1o2
/g1_o1v1
/g1_o2v1
/g1_v1v1
/g1p_bb_aa
/g1p_bb_bb
/g1s_bb_aa
/g1s_bb_bb
/g2_o1o1o1o1
/g2_o1o1o1v1
/g2_o1o1v1v1
/g2_o1v1o1v1
/g2_o1v1v1v1
/g2_v1v1v1v1
/w_bb_aa
/w_bb_bb
 Transferring MO TPDM to AO TPDM
 Transferring g2_o1o1o1o1
 Transferring g2_o1o1o1v1
 Transferring g2_o1o1v1v1
 Transferring g2_o1v1o1v1
 Transferring g2_o1v1v1v1
 Transferring g2_v1v1v1v1
 Adding separable TPDM
 Computing TPDM gradient
 --------------------------------------------------------
 2e gradient
  Atom          X               Y               Z
 --------------------------------------------------------
    1        -18.276818        7.767333       -0.000000  
    2         -7.019547      -14.144406        0.000000  
    3         16.710732       -5.055503       -0.000000  
    4          8.585633       11.432576        0.000000  
 --------------------------------------------------------
 --------------------------------------------------------
 Final gradient
  Atom          X               Y               Z
 --------------------------------------------------------
    1        -18.276818        7.767333       -0.000000  
    2         -7.019547      -14.144406        0.000000  
    3         16.710732       -5.055503       -0.000000  
    4          8.585633       11.432576        0.000000  
 --------------------------------------------------------
 Analytic gradient from two-electron contribution:   CPU 226.49 s  wall 138.52 s

 Total ccman2 time:   CPU 695.39 s  wall 323.23 s


 --------------------------------------------------------------

                    Orbital Energies (a.u.)
 --------------------------------------------------------------

 Alpha MOs
 -- Occupied --
******* -26.363 -15.787 -15.746 -10.635  -8.103  -8.099  -8.099
 -1.679  -1.438  -1.169  -0.911  -0.765  -0.764  -0.746  -0.622
 -0.609  -0.531  -0.493  -0.483
 -- Virtual --
  0.057   0.068   0.091   0.117   0.120   0.130   0.157   0.179
  0.188   0.216   0.243   0.257   0.297   0.307   0.314   0.371
  0.391   0.437   0.509   0.545   0.572   0.581   0.619   0.841
  0.898   0.943   0.958   0.992   1.053   1.095   1.112   1.153
  1.173   1.252   1.278   1.340   1.495   1.542   1.594   1.633
  1.876   2.008   2.022   2.171   2.349   2.364   2.566   2.591
  2.603   2.674   2.871   2.999   3.092   3.312   3.994   4.038
  4.167   4.174   4.219   4.276   4.364   4.375   4.530   4.978
  5.515   6.887   6.942   7.143  10.314  26.597  26.674  27.057
 36.515  37.053  68.711 219.155
 --------------------------------------------------------------

          Ground-State Mulliken Net Atomic Charges

     Atom                 Charge (a.u.)
  ----------------------------------------
      1 Cl                   -0.017292
      2 N                     0.162093
      3 N                    -0.081897
      4 F                    -0.062904
  ----------------------------------------
  Sum of atomic charges =     0.000000

 -----------------------------------------------------------------
                    Cartesian Multipole Moments
 -----------------------------------------------------------------
    Charge (ESU x 10^10)
                 0.0000
    Dipole Moment (Debye)
         X       0.8983      Y      -0.1749      Z       0.0000
       Tot       0.9152
    Quadrupole Moments (Debye-Ang)
        XX     -29.2472     XY      -1.2603     YY     -30.3136
        XZ      -0.0000     YZ      -0.0000     ZZ     -27.8324
    Octopole Moments (Debye-Ang^2)
       XXX       0.7371    XXY      -4.2597    XYY       0.2047
       YYY      -8.7573    XXZ       0.0000    XYZ       0.0000
       YYZ       0.0000    XZZ      -2.6701    YZZ      -1.3644
       ZZZ       0.0000
    Hexadecapole Moments (Debye-Ang^3)
      XXXX    -247.4973   XXXY       1.3585   XXYY     -56.9654
      XYYY       5.3471   YYYY     -95.9788   XXXZ       0.0000
      XXYZ      -0.0000   XYYZ      -0.0000   YYYZ      -0.0000
      XXZZ     -46.0388   XYZZ       1.9685   YYZZ     -19.9449
      XZZZ       0.0000   YZZZ      -0.0000   ZZZZ     -26.4782
 -----------------------------------------------------------------
 DrvMan completing analytic gradient of the correlated energy
 Correlated dipole moment
            1
    1   0.3534323
    2  -0.0687959
    3   0.0000000
 Energy read as -668.452636058
 Full Analytical Gradient: (in a.u., or Hartree/Bohr)
             1             2             3             4
    1   -0.00037410    0.00002173    0.00036502   -0.00001265
    2    0.00025372   -0.00024858   -0.00001769    0.00001255
    3   -0.00000000    0.00000000   -0.00000000    0.00000000
 Gradient time:  CPU 0.28 s  wall 3.34 s
 ----------------------------------------------------------------
             Standard Nuclear Orientation (Angstroms)
    I     Atom           X                Y                Z
 ----------------------------------------------------------------
    1      Cl      1.2466126821    -0.2185048028    -0.0000000000
    2      N      -0.0401315877     0.9565799772     0.0000000000
    3      N      -1.1994394007     0.5964635636     0.0000000000
    4      F      -1.3906020753    -0.7933025709    -0.0000000000
 ----------------------------------------------------------------
 Nuclear Repulsion Energy =   150.7650945085 hartrees
 There are       20 alpha and       20 beta electrons

                       Distance Matrix (Angstroms)
             Cl(  1)   N (  2)   N (  3)
   N (  2)  1.742566
   N (  3)  2.578244  1.213952
   F (  4)  2.699128  2.210398  1.402852

 Requested basis set is 6-311++G(d,p)
 There are 31 shells and 96 basis functions
 A cutoff of  1.0D-14 yielded    473 shell pairs
 There are      4694 function pairs (      5105 Cartesian)
 Smallest overlap matrix eigenvalue = 1.95E-04
 Guess MOs from SCF MO coefficient file

 -----------------------------------------------------------------------
  General SCF calculation program by
  Eric Jon Sundstrom, Paul Horn, Yuezhi Mao, Dmitri Zuev, Alec White,
  David Stuck, Shaama M.S., Shane Yost, Joonho Lee, David Small,
  Daniel Levine, Susi Lehtola, Hugh Burton, Evgeny Epifanovsky
 -----------------------------------------------------------------------
 Hartree-Fock
 using 4 threads for integral computing
 -------------------------------------------------------
 OpenMP Integral computing Module                
 Release: version 2.0, May 2017, Q-Chem Inc. Pleasanton 
 -------------------------------------------------------
 A restricted SCF calculation will be
 performed using DIIS
 SCF converges when DIIS error is below 1.0e-08
 ---------------------------------------
  Cycle       Energy         DIIS error
 ---------------------------------------
    1    -667.7352695982      1.13e-05  
    2    -667.7352698416      3.32e-06  
    3    -667.7352698852      1.35e-06  
    4    -667.7352698934      7.10e-07  
    5    -667.7352698954      2.74e-07  
    6    -667.7352698957      1.01e-07  
    7    -667.7352698957      3.96e-08  
    8    -667.7352698957      1.47e-08  
    9    -667.7352698957      5.91e-09  Convergence criterion met
 ---------------------------------------
 SCF time:   CPU 3.20s  wall 8.00s 
 SCF   energy in the final basis set =     -667.7352698957
 Total energy in the final basis set =     -667.7352698957


 ------------------------------------------------------------------------------

   CCMAN2: suite of methods based on coupled cluster
           and equation of motion theories.

   Components:
   * libvmm-1.3-trunk
     by Evgeny Epifanovsky, Ilya Kaliman.
   * libtensor-2.5-trunk
     by Evgeny Epifanovsky, Michael Wormit, Dmitry Zuev, Sam Manzer, 
        Ilya Kaliman.
   * libcc-2.5-trunk
     by Evgeny Epifanovsky, Arik Landau, Tomasz Kus, Kirill Khistyaev, 
        Dmitry Zuev, Prashant Manohar, Xintian Feng, Anna Krylov, 
        Matthew Goldey, Alec White, Thomas Jagau, Kaushik Nanda, 
        Anastasia Gunina, Alexander Kunitsa, Joonho Lee.

   CCMAN original authors:
   Anna I. Krylov, C. David Sherrill, Steven R. Gwaltney,
   Edward F. C. Byrd (2000)
   Sergey V. Levchenko, Lyudmila V. Slipchenko, Tao Wang,
   Ana-Maria C. Cristian (2003)
   Piotr A. Pieniazek, C. Melania Oana, Evgeny Epifanovsky (2007)
   Prashant Manohar (2009)

 ------------------------------------------------------------------------------


 Allocating and initializing 3808MB of RAM...
 Calculation will run on 4 cores.


 Alpha MOs, Restricted
 -- Occupied --                  
-104.91  -26.36  -15.79  -15.75  -10.63   -8.10   -8.10   -8.10
  1 A     2 A     3 A     4 A     5 A     6 A     7 A     8 A                  
 -1.679  -1.438  -1.169  -0.911  -0.765  -0.764  -0.746  -0.622
  9 A    10 A    11 A    12 A    13 A    14 A    15 A    16 A                  
 -0.609  -0.531  -0.493  -0.483
 17 A    18 A    19 A    20 A                                                  
 -- Virtual --                   
  0.057   0.068   0.091   0.117   0.120   0.130   0.157   0.179
 21 A    22 A    23 A    24 A    25 A    26 A    27 A    28 A                  
  0.188   0.216   0.243   0.257   0.297   0.307   0.314   0.371
 29 A    30 A    31 A    32 A    33 A    34 A    35 A    36 A                  
  0.391   0.437   0.509   0.545   0.572   0.581   0.619   0.841
 37 A    38 A    39 A    40 A    41 A    42 A    43 A    44 A                  
  0.898   0.943   0.958   0.992   1.053   1.095   1.112   1.153
 45 A    46 A    47 A    48 A    49 A    50 A    51 A    52 A                  
  1.173   1.252   1.278   1.340   1.495   1.542   1.594   1.633
 53 A    54 A    55 A    56 A    57 A    58 A    59 A    60 A                  
  1.876   2.008   2.022   2.171   2.349   2.364   2.566   2.591
 61 A    62 A    63 A    64 A    65 A    66 A    67 A    68 A                  
  2.603   2.674   2.871   2.999   3.092   3.312   3.994   4.038
 69 A    70 A    71 A    72 A    73 A    74 A    75 A    76 A                  
  4.167   4.174   4.219   4.276   4.364   4.375   4.530   4.978
 77 A    78 A    79 A    80 A    81 A    82 A    83 A    84 A                  
  5.515   6.887   6.942   7.143  10.314  26.597  26.674  27.056
 85 A    86 A    87 A    88 A    89 A    90 A    91 A    92 A                  
 36.515  37.053  68.711 219.155
 93 A    94 A    95 A    96 A                                                  

 Beta MOs, Restricted
 -- Occupied --                  
-104.91  -26.36  -15.79  -15.75  -10.63   -8.10   -8.10   -8.10
  1 A     2 A     3 A     4 A     5 A     6 A     7 A     8 A                  
 -1.679  -1.438  -1.169  -0.911  -0.765  -0.764  -0.746  -0.622
  9 A    10 A    11 A    12 A    13 A    14 A    15 A    16 A                  
 -0.609  -0.531  -0.493  -0.483
 17 A    18 A    19 A    20 A                                                  
 -- Virtual --                   
  0.057   0.068   0.091   0.117   0.120   0.130   0.157   0.179
 21 A    22 A    23 A    24 A    25 A    26 A    27 A    28 A                  
  0.188   0.216   0.243   0.257   0.297   0.307   0.314   0.371
 29 A    30 A    31 A    32 A    33 A    34 A    35 A    36 A                  
  0.391   0.437   0.509   0.545   0.572   0.581   0.619   0.841
 37 A    38 A    39 A    40 A    41 A    42 A    43 A    44 A                  
  0.898   0.943   0.958   0.992   1.053   1.095   1.112   1.153
 45 A    46 A    47 A    48 A    49 A    50 A    51 A    52 A                  
  1.173   1.252   1.278   1.340   1.495   1.542   1.594   1.633
 53 A    54 A    55 A    56 A    57 A    58 A    59 A    60 A                  
  1.876   2.008   2.022   2.171   2.349   2.364   2.566   2.591
 61 A    62 A    63 A    64 A    65 A    66 A    67 A    68 A                  
  2.603   2.674   2.871   2.999   3.092   3.312   3.994   4.038
 69 A    70 A    71 A    72 A    73 A    74 A    75 A    76 A                  
  4.167   4.174   4.219   4.276   4.364   4.375   4.530   4.978
 77 A    78 A    79 A    80 A    81 A    82 A    83 A    84 A                  
  5.515   6.887   6.942   7.143  10.314  26.597  26.674  27.056
 85 A    86 A    87 A    88 A    89 A    90 A    91 A    92 A                  
 36.515  37.053  68.711 219.155
 93 A    94 A    95 A    96 A                                                  

 Occupation and symmetry of molecular orbitals

 Point group: C1 (1 irreducible representation).

                           A     All 
 -------------------------------------
 All molecular orbitals:
  - Alpha                  96    96  
  - Beta                   96    96  
 -------------------------------------
 Alpha orbitals:
  - Frozen occupied        8     8   
  - Active occupied        12    12  
  - Active virtual         76    76  
  - Frozen virtual         0     0   
 -------------------------------------
 Beta orbitals:
  - Frozen occupied        8     8   
  - Active occupied        12    12  
  - Active virtual         76    76  
  - Frozen virtual         0     0   
 -------------------------------------

 Import integrals:   CPU 0.00 s  wall 0.00 s

 Import integrals:   CPU 12.85 s  wall 14.68 s

 MP2 amplitudes:   CPU 0.05 s  wall 0.28 s

Running a double precision version
           CCSD T amplitudes will be solved using DIIS.

           Start     Size      MaxIter   EConv     TConv     
           3         7         100       1.00e-07  1.00e-05  
 ------------------------------------------------------------------------------
           Energy (a.u.)   Ediff      Tdiff       Comment
 ------------------------------------------------------------------------------
          -668.43929049                           
     1    -668.42278282   1.65e-02   7.42e-01     
     2    -668.45076381   2.80e-02   1.01e-01     
     3    -668.44810587   2.66e-03   4.71e-02     
     4    -668.45129979   3.19e-03   2.03e-02     Switched to DIIS steps.
     5    -668.45247689   1.18e-03   1.24e-02     
     6    -668.45260142   1.25e-04   3.06e-03     
     7    -668.45262083   1.94e-05   1.51e-03     
     8    -668.45263020   9.37e-06   5.47e-04     
     9    -668.45263542   5.22e-06   3.09e-04     
    10    -668.45263601   5.91e-07   7.57e-05     
    11    -668.45263617   1.52e-07   3.00e-05     
    12    -668.45263617   6.68e-09   1.94e-05     
    13    -668.45263613   3.81e-08   6.42e-06     
 ------------------------------------------------------------------------------
          -668.45263613                           CCSD T converged.

End of double precision
 SCF energy                 = -667.73526990
 MP2 energy                 = -668.43929049
 CCSD correlation energy     =   -0.71736624
 CCSD total energy           = -668.45263613

 CCSD  T1^2 = 0.0167  T2^2 = 0.2382  Leading amplitudes:

 Amplitude    Orbitals with energies
 -0.0329       17 (A) A                  ->    22 (A) A                   
              -0.6087                          0.0677                     
 -0.0329       17 (A) B                  ->    22 (A) B                   
              -0.6087                          0.0677                     
 -0.0254       15 (A) A                  ->    22 (A) A                   
              -0.7456                          0.0677                     
 -0.0254       15 (A) B                  ->    22 (A) B                   
              -0.7456                          0.0677                     

 Amplitude    Orbitals with energies
 -0.0684       17 (A) A      17 (A) B    ->    22 (A) A      22 (A) B     
              -0.6087       -0.6087            0.0677        0.0677       
  0.0684       17 (A) A      17 (A) B    ->    22 (A) B      22 (A) A     
              -0.6087       -0.6087            0.0677        0.0677       
  0.0684       17 (A) B      17 (A) A    ->    22 (A) A      22 (A) B     
              -0.6087       -0.6087            0.0677        0.0677       
 -0.0684       17 (A) B      17 (A) A    ->    22 (A) B      22 (A) A     
              -0.6087       -0.6087            0.0677        0.0677       

 Computing CCSD intemediates for later calculations in double precision
 Finished.

Running a double precision version
           CCSD Lambda amplitudes will be solved using DIIS.
           Start     Size      MaxIter   EConv     LConv     
           3         7         100       1.00e-07  1.00e-05  
 ------------------------------------------------------------------------------
            Enorm      Ldiff       Comment
 ------------------------------------------------------------------------------
     1     5.61e-02   3.81e-02     
     2     1.77e-02   6.51e-03     
     3     7.91e-03   1.18e-03     
     4     4.18e-03   1.31e-03     Switched to DIIS steps.
     5     1.44e-03   8.18e-04     
     6     7.23e-04   2.50e-04     
     7     2.31e-04   8.37e-05     
     8     9.68e-05   3.14e-06     
     9     3.20e-05   4.08e-06     
    10     1.46e-05   8.60e-07     
    11     7.38e-06   1.51e-07     
    12     3.12e-06   2.98e-07     
    13     1.36e-06   1.61e-07     
    14     5.90e-07   1.77e-09     
    15     2.38e-07   2.30e-09     
    16     1.25e-07   2.08e-08     
    17     5.29e-08   1.03e-08     
 ------------------------------------------------------------------------------
                                   CCSD Lambda converged.

 Computing density matrices in double precision...
           Orbital response amplitudes will be solved using DIIS.
           Start     Size      MaxIter   EConv     LConv     
           3         7         100       1.00e-06  1.00e-06  
 ------------------------------------------------------------------------------
            Enorm      Ldiff       Comment
 ------------------------------------------------------------------------------
     1     9.26e-02   1.85e-03     
     2     7.51e-02   1.80e-02     
     3     8.67e-02   2.89e-02     
     4     7.59e-03   3.79e-02     Switched to DIIS steps.
     5     2.46e-03   8.46e-04     
     6     8.29e-04   1.38e-04     
     7     2.37e-04   8.21e-05     
     8     6.62e-05   3.33e-05     
     9     3.36e-05   7.85e-06     
    10     7.01e-06   3.41e-06     
    11     1.84e-06   5.75e-07     
    12     4.17e-07   1.77e-07     
 ------------------------------------------------------------------------------
                                   Orbital response converged.

 Computing density matrices... Done.
 CCSD calculation:   CPU 451.20 s  wall 141.07 s

Current path: /canmo/ccsd/grad/
/g1_bb_aa
/g1_bb_bb
/g1_o1o1
/g1_o1o2
/g1_o1v1
/g1_o2v1
/g1_v1v1
/g1p_bb_aa
/g1p_bb_bb
/g1s_bb_aa
/g1s_bb_bb
/g2_o1o1o1o1
/g2_o1o1o1v1
/g2_o1o1v1v1
/g2_o1v1o1v1
/g2_o1v1v1v1
/g2_v1v1v1v1
/w_bb_aa
/w_bb_bb
 Transferring MO TPDM to AO TPDM
 Transferring g2_o1o1o1o1
 Transferring g2_o1o1o1v1
 Transferring g2_o1o1v1v1
 Transferring g2_o1v1o1v1
 Transferring g2_o1v1v1v1
 Transferring g2_v1v1v1v1
 Adding separable TPDM
 Computing TPDM gradient
 --------------------------------------------------------
 2e gradient
  Atom          X               Y               Z
 --------------------------------------------------------
    1        -18.278943        7.755506        0.000000  
    2         -7.013113      -14.136578        0.000000  
    3         16.709910       -5.051385       -0.000000  
    4          8.582146       11.432457       -0.000000  
 --------------------------------------------------------
 --------------------------------------------------------
 Final gradient
  Atom          X               Y               Z
 --------------------------------------------------------
    1        -18.278943        7.755506        0.000000  
    2         -7.013113      -14.136578        0.000000  
    3         16.709910       -5.051385       -0.000000  
    4          8.582146       11.432457       -0.000000  
 --------------------------------------------------------
 Analytic gradient from two-electron contribution:   CPU 226.30 s  wall 126.25 s

 Total ccman2 time:   CPU 696.15 s  wall 291.68 s


 --------------------------------------------------------------

                    Orbital Energies (a.u.)
 --------------------------------------------------------------

 Alpha MOs
 -- Occupied --
******* -26.362 -15.787 -15.746 -10.635  -8.103  -8.099  -8.099
 -1.679  -1.438  -1.169  -0.911  -0.765  -0.764  -0.746  -0.622
 -0.609  -0.531  -0.493  -0.483
 -- Virtual --
  0.057   0.068   0.091   0.117   0.120   0.130   0.157   0.179
  0.188   0.216   0.243   0.257   0.297   0.307   0.314   0.371
  0.391   0.437   0.509   0.545   0.572   0.581   0.619   0.841
  0.898   0.943   0.958   0.992   1.053   1.095   1.112   1.153
  1.173   1.252   1.278   1.340   1.495   1.542   1.594   1.633
  1.876   2.008   2.022   2.171   2.349   2.364   2.566   2.591
  2.603   2.674   2.871   2.999   3.092   3.312   3.994   4.038
  4.167   4.174   4.219   4.276   4.364   4.375   4.530   4.978
  5.515   6.887   6.942   7.143  10.314  26.597  26.674  27.056
 36.515  37.053  68.711 219.155
 --------------------------------------------------------------

          Ground-State Mulliken Net Atomic Charges

     Atom                 Charge (a.u.)
  ----------------------------------------
      1 Cl                   -0.017255
      2 N                     0.161853
      3 N                    -0.081569
      4 F                    -0.063029
  ----------------------------------------
  Sum of atomic charges =    -0.000000

 -----------------------------------------------------------------
                    Cartesian Multipole Moments
 -----------------------------------------------------------------
    Charge (ESU x 10^10)
                -0.0000
    Dipole Moment (Debye)
         X       0.8993      Y      -0.1745      Z      -0.0000
       Tot       0.9161
    Quadrupole Moments (Debye-Ang)
        XX     -29.2434     XY      -1.2601     YY     -30.3165
        XZ      -0.0000     YZ       0.0000     ZZ     -27.8324
    Octopole Moments (Debye-Ang^2)
       XXX       0.7103    XXY      -4.2716    XYY       0.1893
       YYY      -8.7930    XXZ       0.0000    XYZ      -0.0000
       YYZ      -0.0000    XZZ      -2.6825    YZZ      -1.3771
       ZZZ      -0.0000
    Hexadecapole Moments (Debye-Ang^3)
      XXXX    -247.6407   XXXY       1.3126   XXYY     -56.9972
      XYYY       5.3146   YYYY     -95.9571   XXXZ      -0.0000
      XXYZ       0.0000   XYYZ      -0.0000   YYYZ       0.0000
      XXZZ     -46.0697   XYZZ       1.9553   YYZZ     -19.9398
      XZZZ      -0.0000   YZZZ       0.0000   ZZZZ     -26.4781
 -----------------------------------------------------------------
 DrvMan completing analytic gradient of the correlated energy
 Correlated dipole moment
            1
    1   0.3538079
    2  -0.0686706
    3  -0.0000000
 Energy read as -668.452636134
 Full Analytical Gradient: (in a.u., or Hartree/Bohr)
             1             2             3             4
    1   -0.00024922    0.00002170    0.00026328   -0.00003576
    2    0.00028389   -0.00036641    0.00003069    0.00005184
    3   -0.00000000    0.00000000   -0.00000000   -0.00000000
 Gradient time:  CPU 0.26 s  wall 1.95 s
 ----------------------------------------------------------------
             Standard Nuclear Orientation (Angstroms)
    I     Atom           X                Y                Z
 ----------------------------------------------------------------
    1      Cl      1.2466126821    -0.2205048028    -0.0000000000
    2      N      -0.0401315877     0.9565799772     0.0000000000
    3      N      -1.1994394007     0.5964635636     0.0000000000
    4      F      -1.3906020753    -0.7933025709    -0.0000000000
 ----------------------------------------------------------------
 Nuclear Repulsion Energy =   150.7358661832 hartrees
 There are       20 alpha and       20 beta electrons

                       Distance Matrix (Angstroms)
             Cl(  1)   N (  2)   N (  3)
   N (  2)  1.743915
   N (  3)  2.578877  1.213952
   F (  4)  2.698703  2.210398  1.402852

 Requested basis set is 6-311++G(d,p)
 There are 31 shells and 96 basis functions
 A cutoff of  1.0D-14 yielded    473 shell pairs
 There are      4694 function pairs (      5105 Cartesian)
 Smallest overlap matrix eigenvalue = 1.95E-04
 Guess MOs from SCF MO coefficient file

 -----------------------------------------------------------------------
  General SCF calculation program by
  Eric Jon Sundstrom, Paul Horn, Yuezhi Mao, Dmitri Zuev, Alec White,
  David Stuck, Shaama M.S., Shane Yost, Joonho Lee, David Small,
  Daniel Levine, Susi Lehtola, Hugh Burton, Evgeny Epifanovsky
 -----------------------------------------------------------------------
 Hartree-Fock
 using 4 threads for integral computing
 -------------------------------------------------------
 OpenMP Integral computing Module                
 Release: version 2.0, May 2017, Q-Chem Inc. Pleasanton 
 -------------------------------------------------------
 A restricted SCF calculation will be
 performed using DIIS
 SCF converges when DIIS error is below 1.0e-08
 ---------------------------------------
  Cycle       Energy         DIIS error
 ---------------------------------------
    1    -667.7352285150      2.47e-05  
    2    -667.7352294552      7.96e-06  
    3    -667.7352295679      5.46e-06  
    4    -667.7352296071      1.35e-06  
    5    -667.7352296138      4.99e-07  
    6    -667.7352296147      1.55e-07  
    7    -667.7352296148      6.05e-08  
    8    -667.7352296148      2.57e-08  
    9    -667.7352296148      9.25e-09  Convergence criterion met
 ---------------------------------------
 SCF time:   CPU 3.17s  wall 4.00s 
 SCF   energy in the final basis set =     -667.7352296148
 Total energy in the final basis set =     -667.7352296148


 ------------------------------------------------------------------------------

   CCMAN2: suite of methods based on coupled cluster
           and equation of motion theories.

   Components:
   * libvmm-1.3-trunk
     by Evgeny Epifanovsky, Ilya Kaliman.
   * libtensor-2.5-trunk
     by Evgeny Epifanovsky, Michael Wormit, Dmitry Zuev, Sam Manzer, 
        Ilya Kaliman.
   * libcc-2.5-trunk
     by Evgeny Epifanovsky, Arik Landau, Tomasz Kus, Kirill Khistyaev, 
        Dmitry Zuev, Prashant Manohar, Xintian Feng, Anna Krylov, 
        Matthew Goldey, Alec White, Thomas Jagau, Kaushik Nanda, 
        Anastasia Gunina, Alexander Kunitsa, Joonho Lee.

   CCMAN original authors:
   Anna I. Krylov, C. David Sherrill, Steven R. Gwaltney,
   Edward F. C. Byrd (2000)
   Sergey V. Levchenko, Lyudmila V. Slipchenko, Tao Wang,
   Ana-Maria C. Cristian (2003)
   Piotr A. Pieniazek, C. Melania Oana, Evgeny Epifanovsky (2007)
   Prashant Manohar (2009)

 ------------------------------------------------------------------------------


 Allocating and initializing 3808MB of RAM...
 Calculation will run on 4 cores.


 Alpha MOs, Restricted
 -- Occupied --                  
-104.91  -26.36  -15.79  -15.75  -10.63   -8.10   -8.10   -8.10
  1 A     2 A     3 A     4 A     5 A     6 A     7 A     8 A                  
 -1.679  -1.438  -1.169  -0.911  -0.765  -0.764  -0.746  -0.622
  9 A    10 A    11 A    12 A    13 A    14 A    15 A    16 A                  
 -0.609  -0.531  -0.493  -0.483
 17 A    18 A    19 A    20 A                                                  
 -- Virtual --                   
  0.057   0.068   0.091   0.117   0.120   0.130   0.157   0.179
 21 A    22 A    23 A    24 A    25 A    26 A    27 A    28 A                  
  0.188   0.216   0.243   0.257   0.297   0.307   0.314   0.371
 29 A    30 A    31 A    32 A    33 A    34 A    35 A    36 A                  
  0.391   0.437   0.509   0.545   0.572   0.581   0.619   0.841
 37 A    38 A    39 A    40 A    41 A    42 A    43 A    44 A                  
  0.898   0.943   0.958   0.992   1.053   1.095   1.112   1.153
 45 A    46 A    47 A    48 A    49 A    50 A    51 A    52 A                  
  1.173   1.252   1.278   1.339   1.495   1.542   1.594   1.633
 53 A    54 A    55 A    56 A    57 A    58 A    59 A    60 A                  
  1.875   2.007   2.022   2.171   2.348   2.364   2.566   2.591
 61 A    62 A    63 A    64 A    65 A    66 A    67 A    68 A                  
  2.603   2.674   2.871   2.999   3.091   3.312   3.994   4.038
 69 A    70 A    71 A    72 A    73 A    74 A    75 A    76 A                  
  4.167   4.174   4.219   4.276   4.364   4.375   4.530   4.978
 77 A    78 A    79 A    80 A    81 A    82 A    83 A    84 A                  
  5.515   6.887   6.942   7.143  10.314  26.597  26.674  27.057
 85 A    86 A    87 A    88 A    89 A    90 A    91 A    92 A                  
 36.515  37.053  68.711 219.154
 93 A    94 A    95 A    96 A                                                  

 Beta MOs, Restricted
 -- Occupied --                  
-104.91  -26.36  -15.79  -15.75  -10.63   -8.10   -8.10   -8.10
  1 A     2 A     3 A     4 A     5 A     6 A     7 A     8 A                  
 -1.679  -1.438  -1.169  -0.911  -0.765  -0.764  -0.746  -0.622
  9 A    10 A    11 A    12 A    13 A    14 A    15 A    16 A                  
 -0.609  -0.531  -0.493  -0.483
 17 A    18 A    19 A    20 A                                                  
 -- Virtual --                   
  0.057   0.068   0.091   0.117   0.120   0.130   0.157   0.179
 21 A    22 A    23 A    24 A    25 A    26 A    27 A    28 A                  
  0.188   0.216   0.243   0.257   0.297   0.307   0.314   0.371
 29 A    30 A    31 A    32 A    33 A    34 A    35 A    36 A                  
  0.391   0.437   0.509   0.545   0.572   0.581   0.619   0.841
 37 A    38 A    39 A    40 A    41 A    42 A    43 A    44 A                  
  0.898   0.943   0.958   0.992   1.053   1.095   1.112   1.153
 45 A    46 A    47 A    48 A    49 A    50 A    51 A    52 A                  
  1.173   1.252   1.278   1.339   1.495   1.542   1.594   1.633
 53 A    54 A    55 A    56 A    57 A    58 A    59 A    60 A                  
  1.875   2.007   2.022   2.171   2.348   2.364   2.566   2.591
 61 A    62 A    63 A    64 A    65 A    66 A    67 A    68 A                  
  2.603   2.674   2.871   2.999   3.091   3.312   3.994   4.038
 69 A    70 A    71 A    72 A    73 A    74 A    75 A    76 A                  
  4.167   4.174   4.219   4.276   4.364   4.375   4.530   4.978
 77 A    78 A    79 A    80 A    81 A    82 A    83 A    84 A                  
  5.515   6.887   6.942   7.143  10.314  26.597  26.674  27.057
 85 A    86 A    87 A    88 A    89 A    90 A    91 A    92 A                  
 36.515  37.053  68.711 219.154
 93 A    94 A    95 A    96 A                                                  

 Occupation and symmetry of molecular orbitals

 Point group: C1 (1 irreducible representation).

                           A     All 
 -------------------------------------
 All molecular orbitals:
  - Alpha                  96    96  
  - Beta                   96    96  
 -------------------------------------
 Alpha orbitals:
  - Frozen occupied        8     8   
  - Active occupied        12    12  
  - Active virtual         76    76  
  - Frozen virtual         0     0   
 -------------------------------------
 Beta orbitals:
  - Frozen occupied        8     8   
  - Active occupied        12    12  
  - Active virtual         76    76  
  - Frozen virtual         0     0   
 -------------------------------------

 Import integrals:   CPU 0.00 s  wall 0.00 s

 Import integrals:   CPU 12.70 s  wall 15.84 s

 MP2 amplitudes:   CPU 0.05 s  wall 0.26 s

Running a double precision version
           CCSD T amplitudes will be solved using DIIS.

           Start     Size      MaxIter   EConv     TConv     
           3         7         100       1.00e-07  1.00e-05  
 ------------------------------------------------------------------------------
           Energy (a.u.)   Ediff      Tdiff       Comment
 ------------------------------------------------------------------------------
          -668.43928930                           
     1    -668.42277179   1.65e-02   7.42e-01     
     2    -668.45076368   2.80e-02   1.01e-01     
     3    -668.44810380   2.66e-03   4.71e-02     
     4    -668.45129947   3.20e-03   2.03e-02     Switched to DIIS steps.
     5    -668.45247727   1.18e-03   1.24e-02     
     6    -668.45260187   1.25e-04   3.06e-03     
     7    -668.45262130   1.94e-05   1.51e-03     
     8    -668.45263068   9.38e-06   5.48e-04     
     9    -668.45263591   5.23e-06   3.10e-04     
    10    -668.45263650   5.90e-07   7.58e-05     
    11    -668.45263666   1.53e-07   3.01e-05     
    12    -668.45263666   5.94e-09   1.94e-05     
    13    -668.45263662   3.81e-08   6.44e-06     
 ------------------------------------------------------------------------------
          -668.45263662                           CCSD T converged.

End of double precision
 SCF energy                 = -667.73522961
 MP2 energy                 = -668.43928930
 CCSD correlation energy     =   -0.71740701
 CCSD total energy           = -668.45263662

 CCSD  T1^2 = 0.0167  T2^2 = 0.2383  Leading amplitudes:

 Amplitude    Orbitals with energies
  0.0328       17 (A) A                  ->    22 (A) A                   
              -0.6086                          0.0676                     
  0.0328       17 (A) B                  ->    22 (A) B                   
              -0.6086                          0.0676                     
  0.0254       15 (A) A                  ->    22 (A) A                   
              -0.7457                          0.0676                     
  0.0254       15 (A) B                  ->    22 (A) B                   
              -0.7457                          0.0676                     

 Amplitude    Orbitals with energies
 -0.0686       17 (A) A      17 (A) B    ->    22 (A) A      22 (A) B     
              -0.6086       -0.6086            0.0676        0.0676       
  0.0686       17 (A) A      17 (A) B    ->    22 (A) B      22 (A) A     
              -0.6086       -0.6086            0.0676        0.0676       
  0.0686       17 (A) B      17 (A) A    ->    22 (A) A      22 (A) B     
              -0.6086       -0.6086            0.0676        0.0676       
 -0.0686       17 (A) B      17 (A) A    ->    22 (A) B      22 (A) A     
              -0.6086       -0.6086            0.0676        0.0676       

 Computing CCSD intemediates for later calculations in double precision
 Finished.

Running a double precision version
           CCSD Lambda amplitudes will be solved using DIIS.
           Start     Size      MaxIter   EConv     LConv     
           3         7         100       1.00e-07  1.00e-05  
 ------------------------------------------------------------------------------
            Enorm      Ldiff       Comment
 ------------------------------------------------------------------------------
     1     5.61e-02   3.82e-02     
     2     1.77e-02   6.51e-03     
     3     7.92e-03   1.18e-03     
     4     4.18e-03   1.31e-03     Switched to DIIS steps.
     5     1.44e-03   8.19e-04     
     6     7.24e-04   2.50e-04     
     7     2.31e-04   8.38e-05     
     8     9.70e-05   3.14e-06     
     9     3.22e-05   4.08e-06     
    10     1.47e-05   8.58e-07     
    11     7.43e-06   1.50e-07     
    12     3.14e-06   3.02e-07     
    13     1.37e-06   1.62e-07     
    14     5.93e-07   2.05e-09     
    15     2.39e-07   2.34e-09     
    16     1.26e-07   2.10e-08     
    17     5.32e-08   1.04e-08     
 ------------------------------------------------------------------------------
                                   CCSD Lambda converged.

 Computing density matrices in double precision...
           Orbital response amplitudes will be solved using DIIS.
           Start     Size      MaxIter   EConv     LConv     
           3         7         100       1.00e-06  1.00e-06  
 ------------------------------------------------------------------------------
            Enorm      Ldiff       Comment
 ------------------------------------------------------------------------------
     1     9.26e-02   1.87e-03     
     2     7.52e-02   1.80e-02     
     3     8.69e-02   2.90e-02     
     4     7.63e-03   3.80e-02     Switched to DIIS steps.
     5     2.49e-03   8.43e-04     
     6     8.22e-04   1.38e-04     
     7     2.35e-04   8.16e-05     
     8     6.53e-05   3.30e-05     
     9     3.36e-05   7.84e-06     
    10     6.98e-06   3.45e-06     
    11     1.85e-06   5.95e-07     
    12     4.23e-07   1.84e-07     
 ------------------------------------------------------------------------------
                                   Orbital response converged.

 Computing density matrices... Done.
 CCSD calculation:   CPU 453.65 s  wall 144.24 s

Current path: /canmo/ccsd/grad/
/g1_bb_aa
/g1_bb_bb
/g1_o1o1
/g1_o1o2
/g1_o1v1
/g1_o2v1
/g1_v1v1
/g1p_bb_aa
/g1p_bb_bb
/g1s_bb_aa
/g1s_bb_bb
/g2_o1o1o1o1
/g2_o1o1o1v1
/g2_o1o1v1v1
/g2_o1v1o1v1
/g2_o1v1v1v1
/g2_v1v1v1v1
/w_bb_aa
/w_bb_bb
 Transferring MO TPDM to AO TPDM
 Transferring g2_o1o1o1o1
 Transferring g2_o1o1o1v1
 Transferring g2_o1o1v1v1
 Transferring g2_o1v1o1v1
 Transferring g2_o1v1v1v1
 Transferring g2_v1v1v1v1
 Adding separable TPDM
 Computing TPDM gradient
 --------------------------------------------------------
 2e gradient
  Atom          X               Y               Z
 --------------------------------------------------------
    1        -18.261224        7.760143       -0.000000  
    2         -7.030869      -14.135598        0.000000  
    3         16.708998       -5.055205       -0.000000  
    4          8.583094       11.430659        0.000000  
 --------------------------------------------------------
 --------------------------------------------------------
 Final gradient
  Atom          X               Y               Z
 --------------------------------------------------------
    1        -18.261224        7.760143       -0.000000  
    2         -7.030869      -14.135598        0.000000  
    3         16.708998       -5.055205       -0.000000  
    4          8.583094       11.430659        0.000000  
 --------------------------------------------------------
 Analytic gradient from two-electron contribution:   CPU 227.06 s  wall 125.19 s

 Total ccman2 time:   CPU 699.27 s  wall 292.80 s


 --------------------------------------------------------------

                    Orbital Energies (a.u.)
 --------------------------------------------------------------

 Alpha MOs
 -- Occupied --
******* -26.363 -15.787 -15.746 -10.635  -8.103  -8.099  -8.099
 -1.679  -1.438  -1.169  -0.911  -0.765  -0.764  -0.746  -0.622
 -0.609  -0.531  -0.493  -0.483
 -- Virtual --
  0.057   0.068   0.091   0.117   0.120   0.130   0.157   0.179
  0.188   0.216   0.243   0.257   0.297   0.307   0.314   0.371
  0.391   0.437   0.509   0.545   0.572   0.581   0.619   0.841
  0.898   0.943   0.958   0.992   1.053   1.095   1.112   1.153
  1.173   1.252   1.278   1.339   1.495   1.542   1.594   1.633
  1.875   2.007   2.022   2.171   2.348   2.364   2.566   2.591
  2.603   2.674   2.871   2.999   3.091   3.312   3.994   4.038
  4.167   4.174   4.219   4.276   4.364   4.375   4.530   4.978
  5.515   6.887   6.942   7.143  10.314  26.597  26.674  27.057
 36.515  37.053  68.711 219.154
 --------------------------------------------------------------

          Ground-State Mulliken Net Atomic Charges

     Atom                 Charge (a.u.)
  ----------------------------------------
      1 Cl                   -0.017536
      2 N                     0.162039
      3 N                    -0.081699
      4 F                    -0.062804
  ----------------------------------------
  Sum of atomic charges =     0.000000

 -----------------------------------------------------------------
                    Cartesian Multipole Moments
 -----------------------------------------------------------------
    Charge (ESU x 10^10)
                 0.0000
    Dipole Moment (Debye)
         X       0.8937      Y      -0.1738      Z       0.0000
       Tot       0.9105
    Quadrupole Moments (Debye-Ang)
        XX     -29.2460     XY      -1.2620     YY     -30.3118
        XZ      -0.0000     YZ       0.0000     ZZ     -27.8350
    Octopole Moments (Debye-Ang^2)
       XXX       0.6877    XXY      -4.2496    XYY       0.1884
       YYY      -8.7173    XXZ       0.0000    XYZ      -0.0000
       YYZ       0.0000    XZZ      -2.6868    YZZ      -1.3515
       ZZZ       0.0000
    Hexadecapole Moments (Debye-Ang^3)
      XXXX    -247.6688   XXXY       1.3996   XXYY     -56.9951
      XYYY       5.3976   YYYY     -96.0032   XXXZ      -0.0000
      XXYZ       0.0000   XYYZ      -0.0000   YYYZ      -0.0000
      XXZZ     -46.0735   XYZZ       1.9868   YYZZ     -19.9513
      XZZZ      -0.0000   YZZZ       0.0000   ZZZZ     -26.4840
 -----------------------------------------------------------------
 DrvMan completing analytic gradient of the correlated energy
 Correlated dipole moment
            1
    1   0.3516221
    2  -0.0683838
    3   0.0000000
 Energy read as -668.452636625
 Full Analytical Gradient: (in a.u., or Hartree/Bohr)
             1             2             3             4
    1    0.00000174   -0.00019607    0.00018795    0.00000638
    2   -0.00002778   -0.00001574    0.00006654   -0.00002303
    3    0.00000000   -0.00000000    0.00000000   -0.00000000
 Gradient time:  CPU 0.25 s  wall 2.19 s
 ----------------------------------------------------------------
             Standard Nuclear Orientation (Angstroms)
    I     Atom           X                Y                Z
 ----------------------------------------------------------------
    1      Cl      1.2466126821    -0.2195048028     0.0010000000
    2      N      -0.0401315877     0.9565799772     0.0000000000
    3      N      -1.1994394007     0.5964635636     0.0000000000
    4      F      -1.3906020753    -0.7933025709    -0.0000000000
 ----------------------------------------------------------------
 Nuclear Repulsion Energy =   150.7504713991 hartrees
 There are       20 alpha and       20 beta electrons

                       Distance Matrix (Angstroms)
             Cl(  1)   N (  2)   N (  3)
   N (  2)  1.743240
   N (  3)  2.578561  1.213952
   F (  4)  2.698916  2.210398  1.402852

 Requested basis set is 6-311++G(d,p)
 There are 31 shells and 96 basis functions
 A cutoff of  1.0D-14 yielded    473 shell pairs
 There are      4694 function pairs (      5105 Cartesian)
 Smallest overlap matrix eigenvalue = 1.95E-04
 Guess MOs from SCF MO coefficient file

 -----------------------------------------------------------------------
  General SCF calculation program by
  Eric Jon Sundstrom, Paul Horn, Yuezhi Mao, Dmitri Zuev, Alec White,
  David Stuck, Shaama M.S., Shane Yost, Joonho Lee, David Small,
  Daniel Levine, Susi Lehtola, Hugh Burton, Evgeny Epifanovsky
 -----------------------------------------------------------------------
 Hartree-Fock
 using 4 threads for integral computing
 -------------------------------------------------------
 OpenMP Integral computing Module                
 Release: version 2.0, May 2017, Q-Chem Inc. Pleasanton 
 -------------------------------------------------------
 A restricted SCF calculation will be
 performed using DIIS
 SCF converges when DIIS error is below 1.0e-08
 ---------------------------------------
  Cycle       Energy         DIIS error
 ---------------------------------------
    1    -667.7352494520      1.46e-05  
    2    -667.7352498225      4.68e-06  
    3    -667.7352498750      3.10e-06  
    4    -667.7352498898      9.45e-07  
    5    -667.7352498934      3.11e-07  
    6    -667.7352498938      9.95e-08  
    7    -667.7352498939      3.89e-08  
    8    -667.7352498939      1.58e-08  
    9    -667.7352498939      6.15e-09  Convergence criterion met
 ---------------------------------------
 SCF time:   CPU 3.18s  wall 3.00s 
 SCF   energy in the final basis set =     -667.7352498939
 Total energy in the final basis set =     -667.7352498939


 ------------------------------------------------------------------------------

   CCMAN2: suite of methods based on coupled cluster
           and equation of motion theories.

   Components:
   * libvmm-1.3-trunk
     by Evgeny Epifanovsky, Ilya Kaliman.
   * libtensor-2.5-trunk
     by Evgeny Epifanovsky, Michael Wormit, Dmitry Zuev, Sam Manzer, 
        Ilya Kaliman.
   * libcc-2.5-trunk
     by Evgeny Epifanovsky, Arik Landau, Tomasz Kus, Kirill Khistyaev, 
        Dmitry Zuev, Prashant Manohar, Xintian Feng, Anna Krylov, 
        Matthew Goldey, Alec White, Thomas Jagau, Kaushik Nanda, 
        Anastasia Gunina, Alexander Kunitsa, Joonho Lee.

   CCMAN original authors:
   Anna I. Krylov, C. David Sherrill, Steven R. Gwaltney,
   Edward F. C. Byrd (2000)
   Sergey V. Levchenko, Lyudmila V. Slipchenko, Tao Wang,
   Ana-Maria C. Cristian (2003)
   Piotr A. Pieniazek, C. Melania Oana, Evgeny Epifanovsky (2007)
   Prashant Manohar (2009)

 ------------------------------------------------------------------------------


 Allocating and initializing 3808MB of RAM...
 Calculation will run on 4 cores.


 Alpha MOs, Restricted
 -- Occupied --                  
-104.91  -26.36  -15.79  -15.75  -10.63   -8.10   -8.10   -8.10
  1 A     2 A     3 A     4 A     5 A     6 A     7 A     8 A                  
 -1.679  -1.438  -1.169  -0.911  -0.765  -0.764  -0.746  -0.622
  9 A    10 A    11 A    12 A    13 A    14 A    15 A    16 A                  
 -0.609  -0.531  -0.493  -0.483
 17 A    18 A    19 A    20 A                                                  
 -- Virtual --                   
  0.057   0.068   0.091   0.117   0.120   0.130   0.157   0.179
 21 A    22 A    23 A    24 A    25 A    26 A    27 A    28 A                  
  0.188   0.216   0.243   0.257   0.297   0.307   0.314   0.371
 29 A    30 A    31 A    32 A    33 A    34 A    35 A    36 A                  
  0.391   0.437   0.509   0.545   0.572   0.581   0.619   0.841
 37 A    38 A    39 A    40 A    41 A    42 A    43 A    44 A                  
  0.898   0.943   0.958   0.992   1.053   1.095   1.112   1.153
 45 A    46 A    47 A    48 A    49 A    50 A    51 A    52 A                  
  1.173   1.252   1.278   1.340   1.495   1.542   1.594   1.633
 53 A    54 A    55 A    56 A    57 A    58 A    59 A    60 A                  
  1.876   2.008   2.022   2.171   2.349   2.364   2.566   2.591
 61 A    62 A    63 A    64 A    65 A    66 A    67 A    68 A                  
  2.603   2.674   2.871   2.999   3.092   3.312   3.994   4.038
 69 A    70 A    71 A    72 A    73 A    74 A    75 A    76 A                  
  4.167   4.174   4.219   4.276   4.364   4.375   4.530   4.978
 77 A    78 A    79 A    80 A    81 A    82 A    83 A    84 A                  
  5.515   6.887   6.942   7.143  10.314  26.597  26.674  27.057
 85 A    86 A    87 A    88 A    89 A    90 A    91 A    92 A                  
 36.515  37.053  68.711 219.154
 93 A    94 A    95 A    96 A                                                  

 Beta MOs, Restricted
 -- Occupied --                  
-104.91  -26.36  -15.79  -15.75  -10.63   -8.10   -8.10   -8.10
  1 A     2 A     3 A     4 A     5 A     6 A     7 A     8 A                  
 -1.679  -1.438  -1.169  -0.911  -0.765  -0.764  -0.746  -0.622
  9 A    10 A    11 A    12 A    13 A    14 A    15 A    16 A                  
 -0.609  -0.531  -0.493  -0.483
 17 A    18 A    19 A    20 A                                                  
 -- Virtual --                   
  0.057   0.068   0.091   0.117   0.120   0.130   0.157   0.179
 21 A    22 A    23 A    24 A    25 A    26 A    27 A    28 A                  
  0.188   0.216   0.243   0.257   0.297   0.307   0.314   0.371
 29 A    30 A    31 A    32 A    33 A    34 A    35 A    36 A                  
  0.391   0.437   0.509   0.545   0.572   0.581   0.619   0.841
 37 A    38 A    39 A    40 A    41 A    42 A    43 A    44 A                  
  0.898   0.943   0.958   0.992   1.053   1.095   1.112   1.153
 45 A    46 A    47 A    48 A    49 A    50 A    51 A    52 A                  
  1.173   1.252   1.278   1.340   1.495   1.542   1.594   1.633
 53 A    54 A    55 A    56 A    57 A    58 A    59 A    60 A                  
  1.876   2.008   2.022   2.171   2.349   2.364   2.566   2.591
 61 A    62 A    63 A    64 A    65 A    66 A    67 A    68 A                  
  2.603   2.674   2.871   2.999   3.092   3.312   3.994   4.038
 69 A    70 A    71 A    72 A    73 A    74 A    75 A    76 A                  
  4.167   4.174   4.219   4.276   4.364   4.375   4.530   4.978
 77 A    78 A    79 A    80 A    81 A    82 A    83 A    84 A                  
  5.515   6.887   6.942   7.143  10.314  26.597  26.674  27.057
 85 A    86 A    87 A    88 A    89 A    90 A    91 A    92 A                  
 36.515  37.053  68.711 219.154
 93 A    94 A    95 A    96 A                                                  

 Occupation and symmetry of molecular orbitals

 Point group: C1 (1 irreducible representation).

                           A     All 
 -------------------------------------
 All molecular orbitals:
  - Alpha                  96    96  
  - Beta                   96    96  
 -------------------------------------
 Alpha orbitals:
  - Frozen occupied        8     8   
  - Active occupied        12    12  
  - Active virtual         76    76  
  - Frozen virtual         0     0   
 -------------------------------------
 Beta orbitals:
  - Frozen occupied        8     8   
  - Active occupied        12    12  
  - Active virtual         76    76  
  - Frozen virtual         0     0   
 -------------------------------------

 Import integrals:   CPU 0.00 s  wall 0.03 s

 Import integrals:   CPU 12.95 s  wall 15.16 s

 MP2 amplitudes:   CPU 0.05 s  wall 0.26 s

Running a double precision version
           CCSD T amplitudes will be solved using DIIS.

           Start     Size      MaxIter   EConv     TConv     
           3         7         100       1.00e-07  1.00e-05  
 ------------------------------------------------------------------------------
           Energy (a.u.)   Ediff      Tdiff       Comment
 ------------------------------------------------------------------------------
          -668.43929002                           
     1    -668.42277744   1.65e-02   7.42e-01     
     2    -668.45076387   2.80e-02   1.01e-01     
     3    -668.44810496   2.66e-03   4.71e-02     
     4    -668.45129976   3.19e-03   2.03e-02     Switched to DIIS steps.
     5    -668.45247721   1.18e-03   1.24e-02     
     6    -668.45260177   1.25e-04   3.06e-03     
     7    -668.45262119   1.94e-05   1.51e-03     
     8    -668.45263057   9.38e-06   5.48e-04     
     9    -668.45263580   5.23e-06   3.09e-04     
    10    -668.45263639   5.90e-07   7.58e-05     
    11    -668.45263654   1.52e-07   3.01e-05     
    12    -668.45263654   6.31e-09   1.94e-05     
    13    -668.45263651   3.81e-08   6.43e-06     
 ------------------------------------------------------------------------------
          -668.45263651                           CCSD T converged.

End of double precision
 SCF energy                 = -667.73524989
 MP2 energy                 = -668.43929002
 CCSD correlation energy     =   -0.71738661
 CCSD total energy           = -668.45263651

 CCSD  T1^2 = 0.0167  T2^2 = 0.2382  Leading amplitudes:

 Amplitude    Orbitals with energies
 -0.0328       17 (A) A                  ->    22 (A) A                   
              -0.6086                          0.0677                     
 -0.0328       17 (A) B                  ->    22 (A) B                   
              -0.6086                          0.0677                     
  0.0254       15 (A) A                  ->    22 (A) A                   
              -0.7456                          0.0677                     
  0.0254       15 (A) B                  ->    22 (A) B                   
              -0.7456                          0.0677                     

 Amplitude    Orbitals with energies
 -0.0685       17 (A) A      17 (A) B    ->    22 (A) A      22 (A) B     
              -0.6086       -0.6086            0.0677        0.0677       
  0.0685       17 (A) A      17 (A) B    ->    22 (A) B      22 (A) A     
              -0.6086       -0.6086            0.0677        0.0677       
  0.0685       17 (A) B      17 (A) A    ->    22 (A) A      22 (A) B     
              -0.6086       -0.6086            0.0677        0.0677       
 -0.0685       17 (A) B      17 (A) A    ->    22 (A) B      22 (A) A     
              -0.6086       -0.6086            0.0677        0.0677       

 Computing CCSD intemediates for later calculations in double precision
 Finished.

Running a double precision version
           CCSD Lambda amplitudes will be solved using DIIS.
           Start     Size      MaxIter   EConv     LConv     
           3         7         100       1.00e-07  1.00e-05  
 ------------------------------------------------------------------------------
            Enorm      Ldiff       Comment
 ------------------------------------------------------------------------------
     1     5.61e-02   3.81e-02     
     2     1.77e-02   6.51e-03     
     3     7.92e-03   1.18e-03     
     4     4.18e-03   1.31e-03     Switched to DIIS steps.
     5     1.44e-03   8.18e-04     
     6     7.23e-04   2.50e-04     
     7     2.31e-04   8.38e-05     
     8     9.69e-05   3.14e-06     
     9     3.21e-05   4.08e-06     
    10     1.46e-05   8.59e-07     
    11     7.41e-06   1.51e-07     
    12     3.13e-06   3.00e-07     
    13     1.36e-06   1.61e-07     
    14     5.92e-07   1.91e-09     
    15     2.39e-07   2.32e-09     
    16     1.25e-07   2.09e-08     
    17     5.31e-08   1.04e-08     
 ------------------------------------------------------------------------------
                                   CCSD Lambda converged.

 Computing density matrices in double precision...
           Orbital response amplitudes will be solved using DIIS.
           Start     Size      MaxIter   EConv     LConv     
           3         7         100       1.00e-06  1.00e-06  
 ------------------------------------------------------------------------------
            Enorm      Ldiff       Comment
 ------------------------------------------------------------------------------
     1     9.26e-02   1.86e-03     
     2     7.52e-02   1.80e-02     
     3     8.68e-02   2.90e-02     
     4     7.61e-03   3.79e-02     Switched to DIIS steps.
     5     2.48e-03   8.45e-04     
     6     8.26e-04   1.38e-04     
     7     2.36e-04   8.18e-05     
     8     6.57e-05   3.31e-05     
     9     3.36e-05   7.84e-06     
    10     6.99e-06   3.43e-06     
    11     1.84e-06   5.85e-07     
    12     4.20e-07   1.80e-07     
 ------------------------------------------------------------------------------
                                   Orbital response converged.

 Computing density matrices... Done.
 CCSD calculation:   CPU 455.55 s  wall 144.47 s

Current path: /canmo/ccsd/grad/
/g1_bb_aa
/g1_bb_bb
/g1_o1o1
/g1_o1o2
/g1_o1v1
/g1_o2v1
/g1_v1v1
/g1p_bb_aa
/g1p_bb_bb
/g1s_bb_aa
/g1s_bb_bb
/g2_o1o1o1o1
/g2_o1o1o1v1
/g2_o1o1v1v1
/g2_o1v1o1v1
/g2_o1v1v1v1
/g2_v1v1v1v1
/w_bb_aa
/w_bb_bb
 Transferring MO TPDM to AO TPDM
 Transferring g2_o1o1o1o1
 Transferring g2_o1o1o1v1
 Transferring g2_o1o1v1v1
 Transferring g2_o1v1o1v1
 Transferring g2_o1v1v1v1
 Transferring g2_v1v1v1v1
 Adding separable TPDM
 Computing TPDM gradient
 --------------------------------------------------------
 2e gradient
  Atom          X               Y               Z
 --------------------------------------------------------
    1        -18.270075        7.757825       -0.010601  
    2         -7.021999      -14.136089        0.005777  
    3         16.709454       -5.053296        0.002545  
    4          8.582620       11.431560        0.002279  
 --------------------------------------------------------
 --------------------------------------------------------
 Final gradient
  Atom          X               Y               Z
 --------------------------------------------------------
    1        -18.270075        7.757825       -0.010601  
    2         -7.021999      -14.136089        0.005777  
    3         16.709454       -5.053296        0.002545  
    4          8.582620       11.431560        0.002279  
 --------------------------------------------------------
 Analytic gradient from two-electron contribution:   CPU 224.63 s  wall 132.24 s

 Total ccman2 time:   CPU 698.99 s  wall 301.43 s


 --------------------------------------------------------------

                    Orbital Energies (a.u.)
 --------------------------------------------------------------

 Alpha MOs
 -- Occupied --
******* -26.363 -15.787 -15.746 -10.635  -8.103  -8.099  -8.099
 -1.679  -1.438  -1.169  -0.911  -0.765  -0.764  -0.746  -0.622
 -0.609  -0.531  -0.493  -0.483
 -- Virtual --
  0.057   0.068   0.091   0.117   0.120   0.130   0.157   0.179
  0.188   0.216   0.243   0.257   0.297   0.307   0.314   0.371
  0.391   0.437   0.509   0.545   0.572   0.581   0.619   0.841
  0.898   0.943   0.958   0.992   1.053   1.095   1.112   1.153
  1.173   1.252   1.278   1.340   1.495   1.542   1.594   1.633
  1.876   2.008   2.022   2.171   2.349   2.364   2.566   2.591
  2.603   2.674   2.871   2.999   3.092   3.312   3.994   4.038
  4.167   4.174   4.219   4.276   4.364   4.375   4.530   4.978
  5.515   6.887   6.942   7.143  10.314  26.597  26.674  27.057
 36.515  37.053  68.711 219.154
 --------------------------------------------------------------

          Ground-State Mulliken Net Atomic Charges

     Atom                 Charge (a.u.)
  ----------------------------------------
      1 Cl                   -0.017396
      2 N                     0.161946
      3 N                    -0.081634
      4 F                    -0.062917
  ----------------------------------------
  Sum of atomic charges =    -0.000000

 -----------------------------------------------------------------
                    Cartesian Multipole Moments
 -----------------------------------------------------------------
    Charge (ESU x 10^10)
                 0.0000
    Dipole Moment (Debye)
         X       0.8965      Y      -0.1742      Z       0.0005
       Tot       0.9133
    Quadrupole Moments (Debye-Ang)
        XX     -29.2447     XY      -1.2610     YY     -30.3142
        XZ       0.0005     YZ      -0.0002     ZZ     -27.8337
    Octopole Moments (Debye-Ang^2)
       XXX       0.6990    XXY      -4.2606    XYY       0.1889
       YYY      -8.7552    XXZ      -0.0087    XYZ      -0.0024
       YYZ      -0.0113    XZZ      -2.6847    YZZ      -1.3643
       ZZZ      -0.0380
    Hexadecapole Moments (Debye-Ang^3)
      XXXX    -247.6548   XXXY       1.3561   XXYY     -56.9961
      XYYY       5.3561   YYYY     -95.9801   XXXZ      -0.0394
      XXYZ      -0.0016   XYYZ      -0.0136   YYYZ       0.0081
      XXZZ     -46.0716   XYZZ       1.9710   YYZZ     -19.9456
      XZZZ      -0.0479   YZZZ       0.0087   ZZZZ     -26.4811
 -----------------------------------------------------------------
 DrvMan completing analytic gradient of the correlated energy
 Correlated dipole moment
            1
    1   0.3527141
    2  -0.0685276
    3   0.0002020
 Energy read as -668.452636507
 Full Analytical Gradient: (in a.u., or Hartree/Bohr)
             1             2             3             4
    1   -0.00012338   -0.00008756    0.00022562   -0.00001469
    2    0.00012781   -0.00019083    0.00004866    0.00001435
    3    0.00001962   -0.00004539    0.00004914   -0.00002338
 Gradient time:  CPU 0.25 s  wall 1.95 s
 ----------------------------------------------------------------
             Standard Nuclear Orientation (Angstroms)
    I     Atom           X                Y                Z
 ----------------------------------------------------------------
    1      Cl      1.2466126821    -0.2195048028    -0.0000000000
    2      N      -0.0391315877     0.9565799772     0.0000000000
    3      N      -1.1994394007     0.5964635636     0.0000000000
    4      F      -1.3906020753    -0.7933025709    -0.0000000000
 ----------------------------------------------------------------
 Nuclear Repulsion Energy =   150.7448214060 hartrees
 There are       20 alpha and       20 beta electrons

                       Distance Matrix (Angstroms)
             Cl(  1)   N (  2)   N (  3)
   N (  2)  1.742502
   N (  3)  2.578561  1.214907
   F (  4)  2.698916  2.211009  1.402852

 Requested basis set is 6-311++G(d,p)
 There are 31 shells and 96 basis functions
 A cutoff of  1.0D-14 yielded    473 shell pairs
 There are      4694 function pairs (      5105 Cartesian)
 Smallest overlap matrix eigenvalue = 1.96E-04
 Guess MOs from SCF MO coefficient file

 -----------------------------------------------------------------------
  General SCF calculation program by
  Eric Jon Sundstrom, Paul Horn, Yuezhi Mao, Dmitri Zuev, Alec White,
  David Stuck, Shaama M.S., Shane Yost, Joonho Lee, David Small,
  Daniel Levine, Susi Lehtola, Hugh Burton, Evgeny Epifanovsky
 -----------------------------------------------------------------------
 Hartree-Fock
 using 4 threads for integral computing
 -------------------------------------------------------
 OpenMP Integral computing Module                
 Release: version 2.0, May 2017, Q-Chem Inc. Pleasanton 
 -------------------------------------------------------
 A restricted SCF calculation will be
 performed using DIIS
 SCF converges when DIIS error is below 1.0e-08
 ---------------------------------------
  Cycle       Energy         DIIS error
 ---------------------------------------
    1    -667.7351633767      3.19e-05  
    2    -667.7351645791      8.31e-06  
    3    -667.7351646977      4.65e-06  
    4    -667.7351647255      1.36e-06  
    5    -667.7351647303      5.24e-07  
    6    -667.7351647313      2.26e-07  
    7    -667.7351647315      9.68e-08  
    8    -667.7351647316      3.82e-08  
    9    -667.7351647316      1.40e-08  
   10    -667.7351647316      3.68e-09  Convergence criterion met
 ---------------------------------------
 SCF time:   CPU 3.57s  wall 4.00s 
 SCF   energy in the final basis set =     -667.7351647316
 Total energy in the final basis set =     -667.7351647316


 ------------------------------------------------------------------------------

   CCMAN2: suite of methods based on coupled cluster
           and equation of motion theories.

   Components:
   * libvmm-1.3-trunk
     by Evgeny Epifanovsky, Ilya Kaliman.
   * libtensor-2.5-trunk
     by Evgeny Epifanovsky, Michael Wormit, Dmitry Zuev, Sam Manzer, 
        Ilya Kaliman.
   * libcc-2.5-trunk
     by Evgeny Epifanovsky, Arik Landau, Tomasz Kus, Kirill Khistyaev, 
        Dmitry Zuev, Prashant Manohar, Xintian Feng, Anna Krylov, 
        Matthew Goldey, Alec White, Thomas Jagau, Kaushik Nanda, 
        Anastasia Gunina, Alexander Kunitsa, Joonho Lee.

   CCMAN original authors:
   Anna I. Krylov, C. David Sherrill, Steven R. Gwaltney,
   Edward F. C. Byrd (2000)
   Sergey V. Levchenko, Lyudmila V. Slipchenko, Tao Wang,
   Ana-Maria C. Cristian (2003)
   Piotr A. Pieniazek, C. Melania Oana, Evgeny Epifanovsky (2007)
   Prashant Manohar (2009)

 ------------------------------------------------------------------------------


 Allocating and initializing 3808MB of RAM...
 Calculation will run on 4 cores.


 Alpha MOs, Restricted
 -- Occupied --                  
-104.91  -26.36  -15.79  -15.75  -10.63   -8.10   -8.10   -8.10
  1 A     2 A     3 A     4 A     5 A     6 A     7 A     8 A                  
 -1.679  -1.437  -1.169  -0.911  -0.765  -0.764  -0.746  -0.622
  9 A    10 A    11 A    12 A    13 A    14 A    15 A    16 A                  
 -0.608  -0.531  -0.493  -0.483
 17 A    18 A    19 A    20 A                                                  
 -- Virtual --                   
  0.057   0.067   0.091   0.117   0.120   0.130   0.157   0.179
 21 A    22 A    23 A    24 A    25 A    26 A    27 A    28 A                  
  0.188   0.216   0.243   0.257   0.297   0.307   0.314   0.371
 29 A    30 A    31 A    32 A    33 A    34 A    35 A    36 A                  
  0.391   0.437   0.509   0.545   0.572   0.581   0.619   0.841
 37 A    38 A    39 A    40 A    41 A    42 A    43 A    44 A                  
  0.899   0.943   0.958   0.992   1.053   1.095   1.112   1.153
 45 A    46 A    47 A    48 A    49 A    50 A    51 A    52 A                  
  1.173   1.252   1.278   1.340   1.495   1.542   1.594   1.633
 53 A    54 A    55 A    56 A    57 A    58 A    59 A    60 A                  
  1.875   2.008   2.022   2.171   2.349   2.364   2.566   2.591
 61 A    62 A    63 A    64 A    65 A    66 A    67 A    68 A                  
  2.603   2.673   2.871   2.998   3.091   3.311   3.994   4.037
 69 A    70 A    71 A    72 A    73 A    74 A    75 A    76 A                  
  4.167   4.174   4.219   4.276   4.363   4.375   4.529   4.979
 77 A    78 A    79 A    80 A    81 A    82 A    83 A    84 A                  
  5.516   6.887   6.942   7.143  10.314  26.597  26.674  27.056
 85 A    86 A    87 A    88 A    89 A    90 A    91 A    92 A                  
 36.515  37.049  68.711 219.155
 93 A    94 A    95 A    96 A                                                  

 Beta MOs, Restricted
 -- Occupied --                  
-104.91  -26.36  -15.79  -15.75  -10.63   -8.10   -8.10   -8.10
  1 A     2 A     3 A     4 A     5 A     6 A     7 A     8 A                  
 -1.679  -1.437  -1.169  -0.911  -0.765  -0.764  -0.746  -0.622
  9 A    10 A    11 A    12 A    13 A    14 A    15 A    16 A                  
 -0.608  -0.531  -0.493  -0.483
 17 A    18 A    19 A    20 A                                                  
 -- Virtual --                   
  0.057   0.067   0.091   0.117   0.120   0.130   0.157   0.179
 21 A    22 A    23 A    24 A    25 A    26 A    27 A    28 A                  
  0.188   0.216   0.243   0.257   0.297   0.307   0.314   0.371
 29 A    30 A    31 A    32 A    33 A    34 A    35 A    36 A                  
  0.391   0.437   0.509   0.545   0.572   0.581   0.619   0.841
 37 A    38 A    39 A    40 A    41 A    42 A    43 A    44 A                  
  0.899   0.943   0.958   0.992   1.053   1.095   1.112   1.153
 45 A    46 A    47 A    48 A    49 A    50 A    51 A    52 A                  
  1.173   1.252   1.278   1.340   1.495   1.542   1.594   1.633
 53 A    54 A    55 A    56 A    57 A    58 A    59 A    60 A                  
  1.875   2.008   2.022   2.171   2.349   2.364   2.566   2.591
 61 A    62 A    63 A    64 A    65 A    66 A    67 A    68 A                  
  2.603   2.673   2.871   2.998   3.091   3.311   3.994   4.037
 69 A    70 A    71 A    72 A    73 A    74 A    75 A    76 A                  
  4.167   4.174   4.219   4.276   4.363   4.375   4.529   4.979
 77 A    78 A    79 A    80 A    81 A    82 A    83 A    84 A                  
  5.516   6.887   6.942   7.143  10.314  26.597  26.674  27.056
 85 A    86 A    87 A    88 A    89 A    90 A    91 A    92 A                  
 36.515  37.049  68.711 219.155
 93 A    94 A    95 A    96 A                                                  

 Occupation and symmetry of molecular orbitals

 Point group: C1 (1 irreducible representation).

                           A     All 
 -------------------------------------
 All molecular orbitals:
  - Alpha                  96    96  
  - Beta                   96    96  
 -------------------------------------
 Alpha orbitals:
  - Frozen occupied        8     8   
  - Active occupied        12    12  
  - Active virtual         76    76  
  - Frozen virtual         0     0   
 -------------------------------------
 Beta orbitals:
  - Frozen occupied        8     8   
  - Active occupied        12    12  
  - Active virtual         76    76  
  - Frozen virtual         0     0   
 -------------------------------------

 Import integrals:   CPU 0.00 s  wall 0.00 s

 Import integrals:   CPU 12.79 s  wall 21.24 s

 MP2 amplitudes:   CPU 0.05 s  wall 0.31 s

Running a double precision version
           CCSD T amplitudes will be solved using DIIS.

           Start     Size      MaxIter   EConv     TConv     
           3         7         100       1.00e-07  1.00e-05  
 ------------------------------------------------------------------------------
           Energy (a.u.)   Ediff      Tdiff       Comment
 ------------------------------------------------------------------------------
          -668.43931205                           
     1    -668.42275667   1.66e-02   7.42e-01     
     2    -668.45076661   2.80e-02   1.01e-01     
     3    -668.44809998   2.67e-03   4.71e-02     
     4    -668.45129808   3.20e-03   2.03e-02     Switched to DIIS steps.
     5    -668.45247610   1.18e-03   1.24e-02     
     6    -668.45260079   1.25e-04   3.06e-03     
     7    -668.45262013   1.93e-05   1.51e-03     
     8    -668.45262947   9.34e-06   5.47e-04     
     9    -668.45263469   5.23e-06   3.09e-04     
    10    -668.45263529   5.93e-07   7.58e-05     
    11    -668.45263544   1.53e-07   3.00e-05     
    12    -668.45263545   6.90e-09   1.93e-05     
    13    -668.45263541   3.76e-08   6.41e-06     
 ------------------------------------------------------------------------------
          -668.45263541                           CCSD T converged.

End of double precision
 SCF energy                 = -667.73516473
 MP2 energy                 = -668.43931205
 CCSD correlation energy     =   -0.71747068
 CCSD total energy           = -668.45263541

 CCSD  T1^2 = 0.0167  T2^2 = 0.2383  Leading amplitudes:

 Amplitude    Orbitals with energies
  0.0329       17 (A) A                  ->    22 (A) A                   
              -0.6085                          0.0673                     
  0.0329       17 (A) B                  ->    22 (A) B                   
              -0.6085                          0.0673                     
 -0.0254       15 (A) A                  ->    22 (A) A                   
              -0.7456                          0.0673                     
 -0.0254       15 (A) B                  ->    22 (A) B                   
              -0.7456                          0.0673                     

 Amplitude    Orbitals with energies
 -0.0685       17 (A) A      17 (A) B    ->    22 (A) A      22 (A) B     
              -0.6085       -0.6085            0.0673        0.0673       
  0.0685       17 (A) A      17 (A) B    ->    22 (A) B      22 (A) A     
              -0.6085       -0.6085            0.0673        0.0673       
  0.0685       17 (A) B      17 (A) A    ->    22 (A) A      22 (A) B     
              -0.6085       -0.6085            0.0673        0.0673       
 -0.0685       17 (A) B      17 (A) A    ->    22 (A) B      22 (A) A     
              -0.6085       -0.6085            0.0673        0.0673       

 Computing CCSD intemediates for later calculations in double precision
 Finished.

Running a double precision version
           CCSD Lambda amplitudes will be solved using DIIS.
           Start     Size      MaxIter   EConv     LConv     
           3         7         100       1.00e-07  1.00e-05  
 ------------------------------------------------------------------------------
            Enorm      Ldiff       Comment
 ------------------------------------------------------------------------------
     1     5.61e-02   3.82e-02     
     2     1.77e-02   6.51e-03     
     3     7.92e-03   1.18e-03     
     4     4.18e-03   1.31e-03     Switched to DIIS steps.
     5     1.44e-03   8.18e-04     
     6     7.24e-04   2.50e-04     
     7     2.31e-04   8.37e-05     
     8     9.70e-05   3.08e-06     
     9     3.21e-05   4.12e-06     
    10     1.45e-05   8.77e-07     
    11     7.38e-06   1.57e-07     
    12     3.12e-06   2.93e-07     
    13     1.36e-06   1.60e-07     
    14     5.92e-07   1.76e-09     
    15     2.39e-07   2.08e-09     
    16     1.25e-07   2.07e-08     
    17     5.29e-08   1.03e-08     
 ------------------------------------------------------------------------------
                                   CCSD Lambda converged.

 Computing density matrices in double precision...
           Orbital response amplitudes will be solved using DIIS.
           Start     Size      MaxIter   EConv     LConv     
           3         7         100       1.00e-06  1.00e-06  
 ------------------------------------------------------------------------------
            Enorm      Ldiff       Comment
 ------------------------------------------------------------------------------
     1     9.27e-02   1.89e-03     
     2     7.53e-02   1.80e-02     
     3     8.69e-02   2.90e-02     
     4     7.58e-03   3.80e-02     Switched to DIIS steps.
     5     2.47e-03   8.48e-04     
     6     8.29e-04   1.39e-04     
     7     2.38e-04   8.21e-05     
     8     6.66e-05   3.34e-05     
     9     3.36e-05   7.87e-06     
    10     7.05e-06   3.40e-06     
    11     1.85e-06   5.69e-07     
    12     4.21e-07   1.77e-07     
 ------------------------------------------------------------------------------
                                   Orbital response converged.

 Computing density matrices... Done.
 CCSD calculation:   CPU 455.04 s  wall 144.06 s

Current path: /canmo/ccsd/grad/
/g1_bb_aa
/g1_bb_bb
/g1_o1o1
/g1_o1o2
/g1_o1v1
/g1_o2v1
/g1_v1v1
/g1p_bb_aa
/g1p_bb_bb
/g1s_bb_aa
/g1s_bb_bb
/g2_o1o1o1o1
/g2_o1o1o1v1
/g2_o1o1v1v1
/g2_o1v1o1v1
/g2_o1v1v1v1
/g2_v1v1v1v1
/w_bb_aa
/w_bb_bb
 Transferring MO TPDM to AO TPDM
 Transferring g2_o1o1o1o1
 Transferring g2_o1o1o1v1
 Transferring g2_o1o1v1v1
 Transferring g2_o1v1o1v1
 Transferring g2_o1v1v1v1
 Transferring g2_v1v1v1v1
 Adding separable TPDM
 Computing TPDM gradient
 --------------------------------------------------------
 2e gradient
  Atom          X               Y               Z
 --------------------------------------------------------
    1        -18.272688        7.767326       -0.000001  
    2         -7.004729      -14.135873        0.000001  
    3         16.694868       -5.061983       -0.000000  
    4          8.582550       11.430530        0.000000  
 --------------------------------------------------------
 --------------------------------------------------------
 Final gradient
  Atom          X               Y               Z
 --------------------------------------------------------
    1        -18.272688        7.767326       -0.000001  
    2         -7.004729      -14.135873        0.000001  
    3         16.694868       -5.061983       -0.000000  
    4          8.582550       11.430530        0.000000  
 --------------------------------------------------------
 Analytic gradient from two-electron contribution:   CPU 227.33 s  wall 128.38 s

 Total ccman2 time:   CPU 700.60 s  wall 301.36 s


 --------------------------------------------------------------

                    Orbital Energies (a.u.)
 --------------------------------------------------------------

 Alpha MOs
 -- Occupied --
******* -26.363 -15.787 -15.746 -10.635  -8.103  -8.099  -8.099
 -1.679  -1.437  -1.169  -0.911  -0.765  -0.764  -0.746  -0.622
 -0.608  -0.531  -0.493  -0.483
 -- Virtual --
  0.057   0.067   0.091   0.117   0.120   0.130   0.157   0.179
  0.188   0.216   0.243   0.257   0.297   0.307   0.314   0.371
  0.391   0.437   0.509   0.545   0.572   0.581   0.619   0.841
  0.899   0.943   0.958   0.992   1.053   1.095   1.112   1.153
  1.173   1.252   1.278   1.340   1.495   1.542   1.594   1.633
  1.875   2.008   2.022   2.171   2.349   2.364   2.566   2.591
  2.603   2.673   2.871   2.998   3.091   3.311   3.994   4.037
  4.167   4.174   4.219   4.276   4.363   4.375   4.529   4.979
  5.516   6.887   6.942   7.143  10.314  26.597  26.674  27.056
 36.515  37.049  68.711 219.155
 --------------------------------------------------------------

          Ground-State Mulliken Net Atomic Charges

     Atom                 Charge (a.u.)
  ----------------------------------------
      1 Cl                   -0.017184
      2 N                     0.161679
      3 N                    -0.081626
      4 F                    -0.062868
  ----------------------------------------
  Sum of atomic charges =     0.000000

 -----------------------------------------------------------------
                    Cartesian Multipole Moments
 -----------------------------------------------------------------
    Charge (ESU x 10^10)
                -0.0000
    Dipole Moment (Debye)
         X       0.8986      Y      -0.1765      Z       0.0000
       Tot       0.9157
    Quadrupole Moments (Debye-Ang)
        XX     -29.2439     XY      -1.2599     YY     -30.3168
        XZ      -0.0000     YZ       0.0000     ZZ     -27.8347
    Octopole Moments (Debye-Ang^2)
       XXX       0.6868    XXY      -4.2637    XYY       0.1863
       YYY      -8.7646    XXZ      -0.0000    XYZ       0.0000
       YYZ       0.0000    XZZ      -2.6859    YZZ      -1.3673
       ZZZ       0.0000
    Hexadecapole Moments (Debye-Ang^3)
      XXXX    -247.6496   XXXY       1.3471   XXYY     -56.9954
      XYYY       5.3410   YYYY     -95.9933   XXXZ      -0.0000
      XXYZ       0.0000   XYYZ      -0.0000   YYYZ       0.0000
      XXZZ     -46.0706   XYZZ       1.9680   YYZZ     -19.9483
      XZZZ      -0.0000   YZZZ       0.0000   ZZZZ     -26.4821
 -----------------------------------------------------------------
 DrvMan completing analytic gradient of the correlated energy
 Correlated dipole moment
            1
    1   0.3535260
    2  -0.0694221
    3   0.0000000
 Energy read as -668.452635410
 Full Analytical Gradient: (in a.u., or Hartree/Bohr)
             1             2             3             4
    1   -0.00023281    0.00127842   -0.00098625   -0.00005936
    2    0.00023719    0.00011353   -0.00024582   -0.00010490
    3    0.00000001   -0.00000000   -0.00000001   -0.00000000
 Gradient time:  CPU 0.26 s  wall 1.88 s
 ----------------------------------------------------------------
             Standard Nuclear Orientation (Angstroms)
    I     Atom           X                Y                Z
 ----------------------------------------------------------------
    1      Cl      1.2466126821    -0.2195048028    -0.0000000000
    2      N      -0.0411315877     0.9565799772     0.0000000000
    3      N      -1.1994394007     0.5964635636     0.0000000000
    4      F      -1.3906020753    -0.7933025709    -0.0000000000
 ----------------------------------------------------------------
 Nuclear Repulsion Energy =   150.7561741451 hartrees
 There are       20 alpha and       20 beta electrons

                       Distance Matrix (Angstroms)
             Cl(  1)   N (  2)   N (  3)
   N (  2)  1.743978
   N (  3)  2.578561  1.212997
   F (  4)  2.698916  2.209787  1.402852

 Requested basis set is 6-311++G(d,p)
 There are 31 shells and 96 basis functions
 A cutoff of  1.0D-14 yielded    473 shell pairs
 There are      4694 function pairs (      5105 Cartesian)
 Smallest overlap matrix eigenvalue = 1.95E-04
 Guess MOs from SCF MO coefficient file

 -----------------------------------------------------------------------
  General SCF calculation program by
  Eric Jon Sundstrom, Paul Horn, Yuezhi Mao, Dmitri Zuev, Alec White,
  David Stuck, Shaama M.S., Shane Yost, Joonho Lee, David Small,
  Daniel Levine, Susi Lehtola, Hugh Burton, Evgeny Epifanovsky
 -----------------------------------------------------------------------
 Hartree-Fock
 using 4 threads for integral computing
 -------------------------------------------------------
 OpenMP Integral computing Module                
 Release: version 2.0, May 2017, Q-Chem Inc. Pleasanton 
 -------------------------------------------------------
 A restricted SCF calculation will be
 performed using DIIS
 SCF converges when DIIS error is below 1.0e-08
 ---------------------------------------
  Cycle       Energy         DIIS error
 ---------------------------------------
    1    -667.7353275358      6.18e-05  
    2    -667.7353318028      1.59e-05  
    3    -667.7353321827      8.89e-06  
    4    -667.7353322723      2.34e-06  
    5    -667.7353322838      8.48e-07  
    6    -667.7353322862      3.85e-07  
    7    -667.7353322868      1.78e-07  
    8    -667.7353322869      7.07e-08  
    9    -667.7353322869      2.38e-08  
   10    -667.7353322869      4.67e-09  Convergence criterion met
 ---------------------------------------
 SCF time:   CPU 3.56s  wall 3.00s 
 SCF   energy in the final basis set =     -667.7353322869
 Total energy in the final basis set =     -667.7353322869


 ------------------------------------------------------------------------------

   CCMAN2: suite of methods based on coupled cluster
           and equation of motion theories.

   Components:
   * libvmm-1.3-trunk
     by Evgeny Epifanovsky, Ilya Kaliman.
   * libtensor-2.5-trunk
     by Evgeny Epifanovsky, Michael Wormit, Dmitry Zuev, Sam Manzer, 
        Ilya Kaliman.
   * libcc-2.5-trunk
     by Evgeny Epifanovsky, Arik Landau, Tomasz Kus, Kirill Khistyaev, 
        Dmitry Zuev, Prashant Manohar, Xintian Feng, Anna Krylov, 
        Matthew Goldey, Alec White, Thomas Jagau, Kaushik Nanda, 
        Anastasia Gunina, Alexander Kunitsa, Joonho Lee.

   CCMAN original authors:
   Anna I. Krylov, C. David Sherrill, Steven R. Gwaltney,
   Edward F. C. Byrd (2000)
   Sergey V. Levchenko, Lyudmila V. Slipchenko, Tao Wang,
   Ana-Maria C. Cristian (2003)
   Piotr A. Pieniazek, C. Melania Oana, Evgeny Epifanovsky (2007)
   Prashant Manohar (2009)

 ------------------------------------------------------------------------------


 Allocating and initializing 3808MB of RAM...
 Calculation will run on 4 cores.


 Alpha MOs, Restricted
 -- Occupied --                  
-104.91  -26.36  -15.79  -15.75  -10.63   -8.10   -8.10   -8.10
  1 A     2 A     3 A     4 A     5 A     6 A     7 A     8 A                  
 -1.680  -1.439  -1.169  -0.911  -0.765  -0.764  -0.746  -0.622
  9 A    10 A    11 A    12 A    13 A    14 A    15 A    16 A                  
 -0.609  -0.531  -0.493  -0.482
 17 A    18 A    19 A    20 A                                                  
 -- Virtual --                   
  0.057   0.068   0.091   0.117   0.120   0.130   0.157   0.179
 21 A    22 A    23 A    24 A    25 A    26 A    27 A    28 A                  
  0.188   0.216   0.243   0.257   0.297   0.307   0.314   0.371
 29 A    30 A    31 A    32 A    33 A    34 A    35 A    36 A                  
  0.391   0.437   0.510   0.545   0.572   0.581   0.620   0.841
 37 A    38 A    39 A    40 A    41 A    42 A    43 A    44 A                  
  0.898   0.943   0.958   0.992   1.053   1.095   1.112   1.154
 45 A    46 A    47 A    48 A    49 A    50 A    51 A    52 A                  
  1.173   1.252   1.278   1.339   1.495   1.542   1.594   1.633
 53 A    54 A    55 A    56 A    57 A    58 A    59 A    60 A                  
  1.876   2.008   2.021   2.171   2.348   2.365   2.566   2.591
 61 A    62 A    63 A    64 A    65 A    66 A    67 A    68 A                  
  2.603   2.675   2.871   3.000   3.092   3.313   3.994   4.038
 69 A    70 A    71 A    72 A    73 A    74 A    75 A    76 A                  
  4.167   4.174   4.219   4.277   4.365   4.375   4.531   4.978
 77 A    78 A    79 A    80 A    81 A    82 A    83 A    84 A                  
  5.515   6.887   6.942   7.144  10.314  26.597  26.674  27.057
 85 A    86 A    87 A    88 A    89 A    90 A    91 A    92 A                  
 36.514  37.056  68.711 219.154
 93 A    94 A    95 A    96 A                                                  

 Beta MOs, Restricted
 -- Occupied --                  
-104.91  -26.36  -15.79  -15.75  -10.63   -8.10   -8.10   -8.10
  1 A     2 A     3 A     4 A     5 A     6 A     7 A     8 A                  
 -1.680  -1.439  -1.169  -0.911  -0.765  -0.764  -0.746  -0.622
  9 A    10 A    11 A    12 A    13 A    14 A    15 A    16 A                  
 -0.609  -0.531  -0.493  -0.482
 17 A    18 A    19 A    20 A                                                  
 -- Virtual --                   
  0.057   0.068   0.091   0.117   0.120   0.130   0.157   0.179
 21 A    22 A    23 A    24 A    25 A    26 A    27 A    28 A                  
  0.188   0.216   0.243   0.257   0.297   0.307   0.314   0.371
 29 A    30 A    31 A    32 A    33 A    34 A    35 A    36 A                  
  0.391   0.437   0.510   0.545   0.572   0.581   0.620   0.841
 37 A    38 A    39 A    40 A    41 A    42 A    43 A    44 A                  
  0.898   0.943   0.958   0.992   1.053   1.095   1.112   1.154
 45 A    46 A    47 A    48 A    49 A    50 A    51 A    52 A                  
  1.173   1.252   1.278   1.339   1.495   1.542   1.594   1.633
 53 A    54 A    55 A    56 A    57 A    58 A    59 A    60 A                  
  1.876   2.008   2.021   2.171   2.348   2.365   2.566   2.591
 61 A    62 A    63 A    64 A    65 A    66 A    67 A    68 A                  
  2.603   2.675   2.871   3.000   3.092   3.313   3.994   4.038
 69 A    70 A    71 A    72 A    73 A    74 A    75 A    76 A                  
  4.167   4.174   4.219   4.277   4.365   4.375   4.531   4.978
 77 A    78 A    79 A    80 A    81 A    82 A    83 A    84 A                  
  5.515   6.887   6.942   7.144  10.314  26.597  26.674  27.057
 85 A    86 A    87 A    88 A    89 A    90 A    91 A    92 A                  
 36.514  37.056  68.711 219.154
 93 A    94 A    95 A    96 A                                                  

 Occupation and symmetry of molecular orbitals

 Point group: C1 (1 irreducible representation).

                           A     All 
 -------------------------------------
 All molecular orbitals:
  - Alpha                  96    96  
  - Beta                   96    96  
 -------------------------------------
 Alpha orbitals:
  - Frozen occupied        8     8   
  - Active occupied        12    12  
  - Active virtual         76    76  
  - Frozen virtual         0     0   
 -------------------------------------
 Beta orbitals:
  - Frozen occupied        8     8   
  - Active occupied        12    12  
  - Active virtual         76    76  
  - Frozen virtual         0     0   
 -------------------------------------

 Import integrals:   CPU 0.00 s  wall 0.00 s

 Import integrals:   CPU 12.87 s  wall 15.67 s

 MP2 amplitudes:   CPU 0.05 s  wall 0.27 s

Running a double precision version
           CCSD T amplitudes will be solved using DIIS.

           Start     Size      MaxIter   EConv     TConv     
           3         7         100       1.00e-07  1.00e-05  
 ------------------------------------------------------------------------------
           Energy (a.u.)   Ediff      Tdiff       Comment
 ------------------------------------------------------------------------------
          -668.43926565                           
     1    -668.42279556   1.65e-02   7.42e-01     
     2    -668.45075862   2.80e-02   1.01e-01     
     3    -668.44810736   2.65e-03   4.71e-02     
     4    -668.45129888   3.19e-03   2.03e-02     Switched to DIIS steps.
     5    -668.45247577   1.18e-03   1.24e-02     
     6    -668.45260021   1.24e-04   3.05e-03     
     7    -668.45261971   1.95e-05   1.51e-03     
     8    -668.45262912   9.41e-06   5.48e-04     
     9    -668.45263435   5.23e-06   3.09e-04     
    10    -668.45263494   5.87e-07   7.57e-05     
    11    -668.45263509   1.52e-07   3.01e-05     
    12    -668.45263509   5.70e-09   1.95e-05     
    13    -668.45263506   3.86e-08   6.45e-06     
 ------------------------------------------------------------------------------
          -668.45263506                           CCSD T converged.

End of double precision
 SCF energy                 = -667.73533229
 MP2 energy                 = -668.43926565
 CCSD correlation energy     =   -0.71730277
 CCSD total energy           = -668.45263506

 CCSD  T1^2 = 0.0167  T2^2 = 0.2381  Leading amplitudes:

 Amplitude    Orbitals with energies
  0.0328       17 (A) A                  ->    22 (A) A                   
              -0.6087                          0.0680                     
  0.0328       17 (A) B                  ->    22 (A) B                   
              -0.6087                          0.0680                     
 -0.0254       15 (A) A                  ->    22 (A) A                   
              -0.7457                          0.0680                     
 -0.0254       15 (A) B                  ->    22 (A) B                   
              -0.7457                          0.0680                     

 Amplitude    Orbitals with energies
 -0.0685       17 (A) A      17 (A) B    ->    22 (A) A      22 (A) B     
              -0.6087       -0.6087            0.0680        0.0680       
  0.0685       17 (A) A      17 (A) B    ->    22 (A) B      22 (A) A     
              -0.6087       -0.6087            0.0680        0.0680       
  0.0685       17 (A) B      17 (A) A    ->    22 (A) A      22 (A) B     
              -0.6087       -0.6087            0.0680        0.0680       
 -0.0685       17 (A) B      17 (A) A    ->    22 (A) B      22 (A) A     
              -0.6087       -0.6087            0.0680        0.0680       

 Computing CCSD intemediates for later calculations in double precision
 Finished.

Running a double precision version
           CCSD Lambda amplitudes will be solved using DIIS.
           Start     Size      MaxIter   EConv     LConv     
           3         7         100       1.00e-07  1.00e-05  
 ------------------------------------------------------------------------------
            Enorm      Ldiff       Comment
 ------------------------------------------------------------------------------
     1     5.60e-02   3.81e-02     
     2     1.77e-02   6.51e-03     
     3     7.91e-03   1.18e-03     
     4     4.18e-03   1.31e-03     Switched to DIIS steps.
     5     1.44e-03   8.19e-04     
     6     7.23e-04   2.50e-04     
     7     2.31e-04   8.38e-05     
     8     9.68e-05   3.19e-06     
     9     3.21e-05   4.04e-06     
    10     1.47e-05   8.41e-07     
    11     7.44e-06   1.44e-07     
    12     3.14e-06   3.06e-07     
    13     1.36e-06   1.62e-07     
    14     5.92e-07   2.04e-09     
    15     2.39e-07   2.57e-09     
    16     1.26e-07   2.11e-08     
    17     5.32e-08   1.05e-08     
 ------------------------------------------------------------------------------
                                   CCSD Lambda converged.

 Computing density matrices in double precision...
           Orbital response amplitudes will be solved using DIIS.
           Start     Size      MaxIter   EConv     LConv     
           3         7         100       1.00e-06  1.00e-06  
 ------------------------------------------------------------------------------
            Enorm      Ldiff       Comment
 ------------------------------------------------------------------------------
     1     9.25e-02   1.82e-03     
     2     7.50e-02   1.80e-02     
     3     8.67e-02   2.89e-02     
     4     7.63e-03   3.79e-02     Switched to DIIS steps.
     5     2.49e-03   8.41e-04     
     6     8.22e-04   1.37e-04     
     7     2.34e-04   8.15e-05     
     8     6.48e-05   3.29e-05     
     9     3.35e-05   7.82e-06     
    10     6.95e-06   3.46e-06     
    11     1.84e-06   6.02e-07     
    12     4.20e-07   1.84e-07     
 ------------------------------------------------------------------------------
                                   Orbital response converged.

 Computing density matrices... Done.
 CCSD calculation:   CPU 451.35 s  wall 138.01 s

Current path: /canmo/ccsd/grad/
/g1_bb_aa
/g1_bb_bb
/g1_o1o1
/g1_o1o2
/g1_o1v1
/g1_o2v1
/g1_v1v1
/g1p_bb_aa
/g1p_bb_bb
/g1s_bb_aa
/g1s_bb_bb
/g2_o1o1o1o1
/g2_o1o1o1v1
/g2_o1o1v1v1
/g2_o1v1o1v1
/g2_o1v1v1v1
/g2_v1v1v1v1
/w_bb_aa
/w_bb_bb
 Transferring MO TPDM to AO TPDM
 Transferring g2_o1o1o1o1
 Transferring g2_o1o1o1v1
 Transferring g2_o1o1v1v1
 Transferring g2_o1v1o1v1
 Transferring g2_o1v1v1v1
 Transferring g2_v1v1v1v1
 Adding separable TPDM
 Computing TPDM gradient
 --------------------------------------------------------
 2e gradient
  Atom          X               Y               Z
 --------------------------------------------------------
    1        -18.267456        7.748333       -0.000000  
    2         -7.039255      -14.136324        0.000000  
    3         16.724019       -5.044595       -0.000000  
    4          8.582691       11.432587       -0.000000  
 --------------------------------------------------------
 --------------------------------------------------------
 Final gradient
  Atom          X               Y               Z
 --------------------------------------------------------
    1        -18.267456        7.748333       -0.000000  
    2         -7.039255      -14.136324        0.000000  
    3         16.724019       -5.044595       -0.000000  
    4          8.582691       11.432587       -0.000000  
 --------------------------------------------------------
 Analytic gradient from two-electron contribution:   CPU 226.54 s  wall 139.65 s

 Total ccman2 time:   CPU 697.22 s  wall 302.48 s


 --------------------------------------------------------------

                    Orbital Energies (a.u.)
 --------------------------------------------------------------

 Alpha MOs
 -- Occupied --
******* -26.363 -15.787 -15.746 -10.635  -8.103  -8.099  -8.099
 -1.680  -1.439  -1.169  -0.911  -0.765  -0.764  -0.746  -0.622
 -0.609  -0.531  -0.493  -0.482
 -- Virtual --
  0.057   0.068   0.091   0.117   0.120   0.130   0.157   0.179
  0.188   0.216   0.243   0.257   0.297   0.307   0.314   0.371
  0.391   0.437   0.510   0.545   0.572   0.581   0.620   0.841
  0.898   0.943   0.958   0.992   1.053   1.095   1.112   1.154
  1.173   1.252   1.278   1.339   1.495   1.542   1.594   1.633
  1.876   2.008   2.021   2.171   2.348   2.365   2.566   2.591
  2.603   2.675   2.871   3.000   3.092   3.313   3.994   4.038
  4.167   4.174   4.219   4.277   4.365   4.375   4.531   4.978
  5.515   6.887   6.942   7.144  10.314  26.597  26.674  27.057
 36.514  37.056  68.711 219.154
 --------------------------------------------------------------

          Ground-State Mulliken Net Atomic Charges

     Atom                 Charge (a.u.)
  ----------------------------------------
      1 Cl                   -0.017607
      2 N                     0.162213
      3 N                    -0.081641
      4 F                    -0.062965
  ----------------------------------------
  Sum of atomic charges =    -0.000000

 -----------------------------------------------------------------
                    Cartesian Multipole Moments
 -----------------------------------------------------------------
    Charge (ESU x 10^10)
                -0.0000
    Dipole Moment (Debye)
         X       0.8944      Y      -0.1719      Z       0.0000
       Tot       0.9108
    Quadrupole Moments (Debye-Ang)
        XX     -29.2454     XY      -1.2622     YY     -30.3116
        XZ      -0.0000     YZ       0.0000     ZZ     -27.8327
    Octopole Moments (Debye-Ang^2)
       XXX       0.7112    XXY      -4.2575    XYY       0.1915
       YYY      -8.7457    XXZ      -0.0000    XYZ       0.0000
       YYZ       0.0000    XZZ      -2.6834    YZZ      -1.3613
       ZZZ      -0.0000
    Hexadecapole Moments (Debye-Ang^3)
      XXXX    -247.6600   XXXY       1.3651   XXYY     -56.9968
      XYYY       5.3712   YYYY     -95.9668   XXXZ      -0.0000
      XXYZ       0.0000   XYYZ       0.0000   YYYZ       0.0000
      XXZZ     -46.0726   XYZZ       1.9741   YYZZ     -19.9428
      XZZZ      -0.0000   YZZZ       0.0000   ZZZZ     -26.4800
 -----------------------------------------------------------------
 DrvMan completing analytic gradient of the correlated energy
 Correlated dipole moment
            1
    1   0.3519004
    2  -0.0676317
    3   0.0000000
 Energy read as -668.452635056
 Full Analytical Gradient: (in a.u., or Hartree/Bohr)
             1             2             3             4
    1   -0.00001497   -0.00146117    0.00144605    0.00003009
    2    0.00001943   -0.00049955    0.00034606    0.00013405
    3   -0.00000000    0.00000000   -0.00000000   -0.00000000
 Gradient time:  CPU 0.24 s  wall 1.73 s
 ----------------------------------------------------------------
             Standard Nuclear Orientation (Angstroms)
    I     Atom           X                Y                Z
 ----------------------------------------------------------------
    1      Cl      1.2466126821    -0.2195048028    -0.0000000000
    2      N      -0.0401315877     0.9575799772     0.0000000000
    3      N      -1.1994394007     0.5964635636     0.0000000000
    4      F      -1.3906020753    -0.7933025709    -0.0000000000
 ----------------------------------------------------------------
 Nuclear Repulsion Energy =   150.7258777938 hartrees
 There are       20 alpha and       20 beta electrons

                       Distance Matrix (Angstroms)
             Cl(  1)   N (  2)   N (  3)
   N (  2)  1.743915
   N (  3)  2.578561  1.214249
   F (  4)  2.698916  2.211190  1.402852

 Requested basis set is 6-311++G(d,p)
 There are 31 shells and 96 basis functions
 A cutoff of  1.0D-14 yielded    473 shell pairs
 There are      4694 function pairs (      5105 Cartesian)
 Smallest overlap matrix eigenvalue = 1.96E-04
 Guess MOs from SCF MO coefficient file

 -----------------------------------------------------------------------
  General SCF calculation program by
  Eric Jon Sundstrom, Paul Horn, Yuezhi Mao, Dmitri Zuev, Alec White,
  David Stuck, Shaama M.S., Shane Yost, Joonho Lee, David Small,
  Daniel Levine, Susi Lehtola, Hugh Burton, Evgeny Epifanovsky
 -----------------------------------------------------------------------
 Hartree-Fock
 using 4 threads for integral computing
 -------------------------------------------------------
 OpenMP Integral computing Module                
 Release: version 2.0, May 2017, Q-Chem Inc. Pleasanton 
 -------------------------------------------------------
 A restricted SCF calculation will be
 performed using DIIS
 SCF converges when DIIS error is below 1.0e-08
 ---------------------------------------
  Cycle       Energy         DIIS error
 ---------------------------------------
    1    -667.7351894157      3.94e-05  
    2    -667.7351910548      1.12e-05  
    3    -667.7351912239      6.22e-06  
    4    -667.7351912719      1.70e-06  
    5    -667.7351912792      7.07e-07  
    6    -667.7351912810      2.86e-07  
    7    -667.7351912814      1.17e-07  
    8    -667.7351912814      4.93e-08  
    9    -667.7351912814      1.36e-08  
   10    -667.7351912814      4.52e-09  Convergence criterion met
 ---------------------------------------
 SCF time:   CPU 3.56s  wall 4.00s 
 SCF   energy in the final basis set =     -667.7351912814
 Total energy in the final basis set =     -667.7351912814


 ------------------------------------------------------------------------------

   CCMAN2: suite of methods based on coupled cluster
           and equation of motion theories.

   Components:
   * libvmm-1.3-trunk
     by Evgeny Epifanovsky, Ilya Kaliman.
   * libtensor-2.5-trunk
     by Evgeny Epifanovsky, Michael Wormit, Dmitry Zuev, Sam Manzer, 
        Ilya Kaliman.
   * libcc-2.5-trunk
     by Evgeny Epifanovsky, Arik Landau, Tomasz Kus, Kirill Khistyaev, 
        Dmitry Zuev, Prashant Manohar, Xintian Feng, Anna Krylov, 
        Matthew Goldey, Alec White, Thomas Jagau, Kaushik Nanda, 
        Anastasia Gunina, Alexander Kunitsa, Joonho Lee.

   CCMAN original authors:
   Anna I. Krylov, C. David Sherrill, Steven R. Gwaltney,
   Edward F. C. Byrd (2000)
   Sergey V. Levchenko, Lyudmila V. Slipchenko, Tao Wang,
   Ana-Maria C. Cristian (2003)
   Piotr A. Pieniazek, C. Melania Oana, Evgeny Epifanovsky (2007)
   Prashant Manohar (2009)

 ------------------------------------------------------------------------------


 Allocating and initializing 3808MB of RAM...
 Calculation will run on 4 cores.


 Alpha MOs, Restricted
 -- Occupied --                  
-104.91  -26.36  -15.79  -15.75  -10.63   -8.10   -8.10   -8.10
  1 A     2 A     3 A     4 A     5 A     6 A     7 A     8 A                  
 -1.679  -1.438  -1.168  -0.911  -0.765  -0.764  -0.746  -0.622
  9 A    10 A    11 A    12 A    13 A    14 A    15 A    16 A                  
 -0.609  -0.531  -0.493  -0.483
 17 A    18 A    19 A    20 A                                                  
 -- Virtual --                   
  0.057   0.068   0.091   0.117   0.120   0.130   0.157   0.179
 21 A    22 A    23 A    24 A    25 A    26 A    27 A    28 A                  
  0.188   0.216   0.243   0.257   0.297   0.307   0.314   0.371
 29 A    30 A    31 A    32 A    33 A    34 A    35 A    36 A                  
  0.391   0.437   0.509   0.545   0.572   0.581   0.619   0.841
 37 A    38 A    39 A    40 A    41 A    42 A    43 A    44 A                  
  0.898   0.943   0.958   0.992   1.053   1.095   1.112   1.153
 45 A    46 A    47 A    48 A    49 A    50 A    51 A    52 A                  
  1.173   1.252   1.278   1.339   1.495   1.542   1.594   1.633
 53 A    54 A    55 A    56 A    57 A    58 A    59 A    60 A                  
  1.875   2.007   2.022   2.171   2.348   2.364   2.566   2.591
 61 A    62 A    63 A    64 A    65 A    66 A    67 A    68 A                  
  2.603   2.673   2.871   2.999   3.091   3.312   3.994   4.037
 69 A    70 A    71 A    72 A    73 A    74 A    75 A    76 A                  
  4.167   4.174   4.219   4.276   4.363   4.374   4.530   4.978
 77 A    78 A    79 A    80 A    81 A    82 A    83 A    84 A                  
  5.515   6.887   6.942   7.143  10.314  26.597  26.674  27.057
 85 A    86 A    87 A    88 A    89 A    90 A    91 A    92 A                  
 36.515  37.051  68.711 219.154
 93 A    94 A    95 A    96 A                                                  

 Beta MOs, Restricted
 -- Occupied --                  
-104.91  -26.36  -15.79  -15.75  -10.63   -8.10   -8.10   -8.10
  1 A     2 A     3 A     4 A     5 A     6 A     7 A     8 A                  
 -1.679  -1.438  -1.168  -0.911  -0.765  -0.764  -0.746  -0.622
  9 A    10 A    11 A    12 A    13 A    14 A    15 A    16 A                  
 -0.609  -0.531  -0.493  -0.483
 17 A    18 A    19 A    20 A                                                  
 -- Virtual --                   
  0.057   0.068   0.091   0.117   0.120   0.130   0.157   0.179
 21 A    22 A    23 A    24 A    25 A    26 A    27 A    28 A                  
  0.188   0.216   0.243   0.257   0.297   0.307   0.314   0.371
 29 A    30 A    31 A    32 A    33 A    34 A    35 A    36 A                  
  0.391   0.437   0.509   0.545   0.572   0.581   0.619   0.841
 37 A    38 A    39 A    40 A    41 A    42 A    43 A    44 A                  
  0.898   0.943   0.958   0.992   1.053   1.095   1.112   1.153
 45 A    46 A    47 A    48 A    49 A    50 A    51 A    52 A                  
  1.173   1.252   1.278   1.339   1.495   1.542   1.594   1.633
 53 A    54 A    55 A    56 A    57 A    58 A    59 A    60 A                  
  1.875   2.007   2.022   2.171   2.348   2.364   2.566   2.591
 61 A    62 A    63 A    64 A    65 A    66 A    67 A    68 A                  
  2.603   2.673   2.871   2.999   3.091   3.312   3.994   4.037
 69 A    70 A    71 A    72 A    73 A    74 A    75 A    76 A                  
  4.167   4.174   4.219   4.276   4.363   4.374   4.530   4.978
 77 A    78 A    79 A    80 A    81 A    82 A    83 A    84 A                  
  5.515   6.887   6.942   7.143  10.314  26.597  26.674  27.057
 85 A    86 A    87 A    88 A    89 A    90 A    91 A    92 A                  
 36.515  37.051  68.711 219.154
 93 A    94 A    95 A    96 A                                                  

 Occupation and symmetry of molecular orbitals

 Point group: C1 (1 irreducible representation).

                           A     All 
 -------------------------------------
 All molecular orbitals:
  - Alpha                  96    96  
  - Beta                   96    96  
 -------------------------------------
 Alpha orbitals:
  - Frozen occupied        8     8   
  - Active occupied        12    12  
  - Active virtual         76    76  
  - Frozen virtual         0     0   
 -------------------------------------
 Beta orbitals:
  - Frozen occupied        8     8   
  - Active occupied        12    12  
  - Active virtual         76    76  
  - Frozen virtual         0     0   
 -------------------------------------

 Import integrals:   CPU 0.00 s  wall 0.00 s

 Import integrals:   CPU 12.94 s  wall 12.95 s

 MP2 amplitudes:   CPU 0.05 s  wall 0.24 s

Running a double precision version
           CCSD T amplitudes will be solved using DIIS.

           Start     Size      MaxIter   EConv     TConv     
           3         7         100       1.00e-07  1.00e-05  
 ------------------------------------------------------------------------------
           Energy (a.u.)   Ediff      Tdiff       Comment
 ------------------------------------------------------------------------------
          -668.43929989                           
     1    -668.42276120   1.65e-02   7.42e-01     
     2    -668.45076546   2.80e-02   1.01e-01     
     3    -668.44810102   2.66e-03   4.71e-02     
     4    -668.45129864   3.20e-03   2.03e-02     Switched to DIIS steps.
     5    -668.45247690   1.18e-03   1.24e-02     
     6    -668.45260161   1.25e-04   3.06e-03     
     7    -668.45262103   1.94e-05   1.51e-03     
     8    -668.45263041   9.38e-06   5.48e-04     
     9    -668.45263565   5.24e-06   3.10e-04     
    10    -668.45263624   5.90e-07   7.59e-05     
    11    -668.45263639   1.53e-07   3.01e-05     
    12    -668.45263639   5.72e-09   1.94e-05     
    13    -668.45263636   3.80e-08   6.44e-06     
 ------------------------------------------------------------------------------
          -668.45263636                           CCSD T converged.

End of double precision
 SCF energy                 = -667.73519128
 MP2 energy                 = -668.43929989
 CCSD correlation energy     =   -0.71744508
 CCSD total energy           = -668.45263636

 CCSD  T1^2 = 0.0167  T2^2 = 0.2383  Leading amplitudes:

 Amplitude    Orbitals with energies
 -0.0328       17 (A) A                  ->    22 (A) A                   
              -0.6085                          0.0675                     
 -0.0328       17 (A) B                  ->    22 (A) B                   
              -0.6085                          0.0675                     
  0.0254       15 (A) A                  ->    22 (A) A                   
              -0.7457                          0.0675                     
  0.0254       15 (A) B                  ->    22 (A) B                   
              -0.7457                          0.0675                     

 Amplitude    Orbitals with energies
 -0.0686       17 (A) A      17 (A) B    ->    22 (A) A      22 (A) B     
              -0.6085       -0.6085            0.0675        0.0675       
  0.0686       17 (A) A      17 (A) B    ->    22 (A) B      22 (A) A     
              -0.6085       -0.6085            0.0675        0.0675       
  0.0686       17 (A) B      17 (A) A    ->    22 (A) A      22 (A) B     
              -0.6085       -0.6085            0.0675        0.0675       
 -0.0686       17 (A) B      17 (A) A    ->    22 (A) B      22 (A) A     
              -0.6085       -0.6085            0.0675        0.0675       

 Computing CCSD intemediates for later calculations in double precision
 Finished.

Running a double precision version
           CCSD Lambda amplitudes will be solved using DIIS.
           Start     Size      MaxIter   EConv     LConv     
           3         7         100       1.00e-07  1.00e-05  
 ------------------------------------------------------------------------------
            Enorm      Ldiff       Comment
 ------------------------------------------------------------------------------
     1     5.61e-02   3.82e-02     
     2     1.77e-02   6.51e-03     
     3     7.93e-03   1.18e-03     
     4     4.18e-03   1.31e-03     Switched to DIIS steps.
     5     1.45e-03   8.19e-04     
     6     7.24e-04   2.50e-04     
     7     2.31e-04   8.39e-05     
     8     9.71e-05   3.13e-06     
     9     3.22e-05   4.09e-06     
    10     1.47e-05   8.61e-07     
    11     7.43e-06   1.51e-07     
    12     3.14e-06   3.02e-07     
    13     1.37e-06   1.62e-07     
    14     5.94e-07   2.19e-09     
    15     2.40e-07   2.27e-09     
    16     1.26e-07   2.09e-08     
    17     5.33e-08   1.04e-08     
 ------------------------------------------------------------------------------
                                   CCSD Lambda converged.

 Computing density matrices in double precision...
           Orbital response amplitudes will be solved using DIIS.
           Start     Size      MaxIter   EConv     LConv     
           3         7         100       1.00e-06  1.00e-06  
 ------------------------------------------------------------------------------
            Enorm      Ldiff       Comment
 ------------------------------------------------------------------------------
     1     9.27e-02   1.88e-03     
     2     7.52e-02   1.80e-02     
     3     8.70e-02   2.90e-02     
     4     7.63e-03   3.80e-02     Switched to DIIS steps.
     5     2.50e-03   8.43e-04     
     6     8.22e-04   1.38e-04     
     7     2.36e-04   8.15e-05     
     8     6.55e-05   3.31e-05     
     9     3.36e-05   7.85e-06     
    10     6.99e-06   3.44e-06     
    11     1.85e-06   5.92e-07     
    12     4.24e-07   1.83e-07     
 ------------------------------------------------------------------------------
                                   Orbital response converged.

 Computing density matrices... Done.
 CCSD calculation:   CPU 453.78 s  wall 143.31 s

Current path: /canmo/ccsd/grad/
/g1_bb_aa
/g1_bb_bb
/g1_o1o1
/g1_o1o2
/g1_o1v1
/g1_o2v1
/g1_v1v1
/g1p_bb_aa
/g1p_bb_bb
/g1s_bb_aa
/g1s_bb_bb
/g2_o1o1o1o1
/g2_o1o1o1v1
/g2_o1o1v1v1
/g2_o1v1o1v1
/g2_o1v1v1v1
/g2_v1v1v1v1
/w_bb_aa
/w_bb_bb
 Transferring MO TPDM to AO TPDM
 Transferring g2_o1o1o1o1
 Transferring g2_o1o1o1v1
 Transferring g2_o1o1v1v1
 Transferring g2_o1v1o1v1
 Transferring g2_o1v1v1v1
 Transferring g2_v1v1v1v1
 Adding separable TPDM
 Computing TPDM gradient
 --------------------------------------------------------
 2e gradient
  Atom          X               Y               Z
 --------------------------------------------------------
    1        -18.260107        7.757187       -0.000000  
    2         -7.022229      -14.147191       -0.000000  
    3         16.700350       -5.043046        0.000000  
    4          8.581986       11.433050        0.000000  
 --------------------------------------------------------
 --------------------------------------------------------
 Final gradient
  Atom          X               Y               Z
 --------------------------------------------------------
    1        -18.260107        7.757187       -0.000000  
    2         -7.022229      -14.147191       -0.000000  
    3         16.700350       -5.043046        0.000000  
    4          8.581986       11.433050        0.000000  
 --------------------------------------------------------
 Analytic gradient from two-electron contribution:   CPU 225.45 s  wall 136.35 s

 Total ccman2 time:   CPU 698.12 s  wall 302.93 s


 --------------------------------------------------------------

                    Orbital Energies (a.u.)
 --------------------------------------------------------------

 Alpha MOs
 -- Occupied --
******* -26.363 -15.787 -15.746 -10.635  -8.103  -8.099  -8.099
 -1.679  -1.438  -1.168  -0.911  -0.765  -0.764  -0.746  -0.622
 -0.609  -0.531  -0.493  -0.483
 -- Virtual --
  0.057   0.068   0.091   0.117   0.120   0.130   0.157   0.179
  0.188   0.216   0.243   0.257   0.297   0.307   0.314   0.371
  0.391   0.437   0.509   0.545   0.572   0.581   0.619   0.841
  0.898   0.943   0.958   0.992   1.053   1.095   1.112   1.153
  1.173   1.252   1.278   1.339   1.495   1.542   1.594   1.633
  1.875   2.007   2.022   2.171   2.348   2.364   2.566   2.591
  2.603   2.673   2.871   2.999   3.091   3.312   3.994   4.037
  4.167   4.174   4.219   4.276   4.363   4.374   4.530   4.978
  5.515   6.887   6.942   7.143  10.314  26.597  26.674  27.057
 36.515  37.051  68.711 219.154
 --------------------------------------------------------------

          Ground-State Mulliken Net Atomic Charges

     Atom                 Charge (a.u.)
  ----------------------------------------
      1 Cl                   -0.017627
      2 N                     0.162244
      3 N                    -0.082029
      4 F                    -0.062588
  ----------------------------------------
  Sum of atomic charges =    -0.000000

 -----------------------------------------------------------------
                    Cartesian Multipole Moments
 -----------------------------------------------------------------
    Charge (ESU x 10^10)
                -0.0000
    Dipole Moment (Debye)
         X       0.8935      Y      -0.1740      Z       0.0000
       Tot       0.9103
    Quadrupole Moments (Debye-Ang)
        XX     -29.2484     XY      -1.2589     YY     -30.3121
        XZ      -0.0000     YZ       0.0000     ZZ     -27.8359
    Octopole Moments (Debye-Ang^2)
       XXX       0.6861    XXY      -4.2701    XYY       0.1876
       YYY      -8.7751    XXZ      -0.0000    XYZ       0.0000
       YYZ       0.0000    XZZ      -2.6866    YZZ      -1.3701
       ZZZ       0.0000
    Hexadecapole Moments (Debye-Ang^3)
      XXXX    -247.6854   XXXY       1.3669   XXYY     -57.0036
      XYYY       5.3593   YYYY     -96.0418   XXXZ      -0.0000
      XXYZ       0.0000   XYYZ      -0.0000   YYYZ       0.0000
      XXZZ     -46.0752   XYZZ       1.9724   YYZZ     -19.9561
      XZZZ      -0.0000   YZZZ       0.0000   ZZZZ     -26.4858
 -----------------------------------------------------------------
 DrvMan completing analytic gradient of the correlated energy
 Correlated dipole moment
            1
    1   0.3515200
    2  -0.0684666
    3   0.0000000
 Energy read as -668.452636357
 Full Analytical Gradient: (in a.u., or Hartree/Bohr)
             1             2             3             4
    1   -0.00006628    0.00021915   -0.00000187   -0.00015100
    2   -0.00004731    0.00037399   -0.00019922   -0.00012745
    3   -0.00000000    0.00000000   -0.00000000   -0.00000000
 Gradient time:  CPU 0.25 s  wall 2.03 s
 ----------------------------------------------------------------
             Standard Nuclear Orientation (Angstroms)
    I     Atom           X                Y                Z
 ----------------------------------------------------------------
    1      Cl      1.2466126821    -0.2195048028    -0.0000000000
    2      N      -0.0401315877     0.9555799772     0.0000000000
    3      N      -1.1994394007     0.5964635636     0.0000000000
    4      F      -1.3906020753    -0.7933025709    -0.0000000000
 ----------------------------------------------------------------
 Nuclear Repulsion Energy =   150.7750810767 hartrees
 There are       20 alpha and       20 beta electrons

                       Distance Matrix (Angstroms)
             Cl(  1)   N (  2)   N (  3)
   N (  2)  1.742566
   N (  3)  2.578561  1.213655
   F (  4)  2.698916  2.209606  1.402852

 Requested basis set is 6-311++G(d,p)
 There are 31 shells and 96 basis functions
 A cutoff of  1.0D-14 yielded    473 shell pairs
 There are      4694 function pairs (      5105 Cartesian)
 Smallest overlap matrix eigenvalue = 1.95E-04
 Guess MOs from SCF MO coefficient file

 -----------------------------------------------------------------------
  General SCF calculation program by
  Eric Jon Sundstrom, Paul Horn, Yuezhi Mao, Dmitri Zuev, Alec White,
  David Stuck, Shaama M.S., Shane Yost, Joonho Lee, David Small,
  Daniel Levine, Susi Lehtola, Hugh Burton, Evgeny Epifanovsky
 -----------------------------------------------------------------------
 Hartree-Fock
 using 4 threads for integral computing
 -------------------------------------------------------
 OpenMP Integral computing Module                
 Release: version 2.0, May 2017, Q-Chem Inc. Pleasanton 
 -------------------------------------------------------
 A restricted SCF calculation will be
 performed using DIIS
 SCF converges when DIIS error is below 1.0e-08
 ---------------------------------------
  Cycle       Energy         DIIS error
 ---------------------------------------
    1    -667.7353044077      4.30e-05  
    2    -667.7353069371      1.33e-05  
    3    -667.7353072093      8.38e-06  
    4    -667.7353072949      2.06e-06  
    5    -667.7353073077      9.67e-07  
    6    -667.7353073103      3.24e-07  
    7    -667.7353073107      1.48e-07  
    8    -667.7353073108      4.28e-08  
    9    -667.7353073108      1.47e-08  
   10    -667.7353073108      4.47e-09  Convergence criterion met
 ---------------------------------------
 SCF time:   CPU 3.50s  wall 5.00s 
 SCF   energy in the final basis set =     -667.7353073108
 Total energy in the final basis set =     -667.7353073108


 ------------------------------------------------------------------------------

   CCMAN2: suite of methods based on coupled cluster
           and equation of motion theories.

   Components:
   * libvmm-1.3-trunk
     by Evgeny Epifanovsky, Ilya Kaliman.
   * libtensor-2.5-trunk
     by Evgeny Epifanovsky, Michael Wormit, Dmitry Zuev, Sam Manzer, 
        Ilya Kaliman.
   * libcc-2.5-trunk
     by Evgeny Epifanovsky, Arik Landau, Tomasz Kus, Kirill Khistyaev, 
        Dmitry Zuev, Prashant Manohar, Xintian Feng, Anna Krylov, 
        Matthew Goldey, Alec White, Thomas Jagau, Kaushik Nanda, 
        Anastasia Gunina, Alexander Kunitsa, Joonho Lee.

   CCMAN original authors:
   Anna I. Krylov, C. David Sherrill, Steven R. Gwaltney,
   Edward F. C. Byrd (2000)
   Sergey V. Levchenko, Lyudmila V. Slipchenko, Tao Wang,
   Ana-Maria C. Cristian (2003)
   Piotr A. Pieniazek, C. Melania Oana, Evgeny Epifanovsky (2007)
   Prashant Manohar (2009)

 ------------------------------------------------------------------------------


 Allocating and initializing 3808MB of RAM...
 Calculation will run on 4 cores.


 Alpha MOs, Restricted
 -- Occupied --                  
-104.91  -26.36  -15.79  -15.75  -10.63   -8.10   -8.10   -8.10
  1 A     2 A     3 A     4 A     5 A     6 A     7 A     8 A                  
 -1.679  -1.438  -1.169  -0.911  -0.765  -0.764  -0.746  -0.622
  9 A    10 A    11 A    12 A    13 A    14 A    15 A    16 A                  
 -0.609  -0.531  -0.493  -0.482
 17 A    18 A    19 A    20 A                                                  
 -- Virtual --                   
  0.057   0.068   0.091   0.117   0.120   0.130   0.157   0.179
 21 A    22 A    23 A    24 A    25 A    26 A    27 A    28 A                  
  0.188   0.216   0.243   0.257   0.297   0.308   0.314   0.371
 29 A    30 A    31 A    32 A    33 A    34 A    35 A    36 A                  
  0.391   0.437   0.509   0.545   0.572   0.581   0.619   0.841
 37 A    38 A    39 A    40 A    41 A    42 A    43 A    44 A                  
  0.898   0.943   0.958   0.992   1.053   1.095   1.112   1.153
 45 A    46 A    47 A    48 A    49 A    50 A    51 A    52 A                  
  1.173   1.252   1.278   1.340   1.495   1.542   1.594   1.633
 53 A    54 A    55 A    56 A    57 A    58 A    59 A    60 A                  
  1.876   2.008   2.022   2.171   2.349   2.365   2.566   2.591
 61 A    62 A    63 A    64 A    65 A    66 A    67 A    68 A                  
  2.603   2.674   2.871   3.000   3.092   3.313   3.994   4.038
 69 A    70 A    71 A    72 A    73 A    74 A    75 A    76 A                  
  4.167   4.174   4.219   4.276   4.364   4.375   4.531   4.978
 77 A    78 A    79 A    80 A    81 A    82 A    83 A    84 A                  
  5.515   6.887   6.942   7.144  10.314  26.597  26.674  27.056
 85 A    86 A    87 A    88 A    89 A    90 A    91 A    92 A                  
 36.515  37.054  68.711 219.155
 93 A    94 A    95 A    96 A                                                  

 Beta MOs, Restricted
 -- Occupied --                  
-104.91  -26.36  -15.79  -15.75  -10.63   -8.10   -8.10   -8.10
  1 A     2 A     3 A     4 A     5 A     6 A     7 A     8 A                  
 -1.679  -1.438  -1.169  -0.911  -0.765  -0.764  -0.746  -0.622
  9 A    10 A    11 A    12 A    13 A    14 A    15 A    16 A                  
 -0.609  -0.531  -0.493  -0.482
 17 A    18 A    19 A    20 A                                                  
 -- Virtual --                   
  0.057   0.068   0.091   0.117   0.120   0.130   0.157   0.179
 21 A    22 A    23 A    24 A    25 A    26 A    27 A    28 A                  
  0.188   0.216   0.243   0.257   0.297   0.308   0.314   0.371
 29 A    30 A    31 A    32 A    33 A    34 A    35 A    36 A                  
  0.391   0.437   0.509   0.545   0.572   0.581   0.619   0.841
 37 A    38 A    39 A    40 A    41 A    42 A    43 A    44 A                  
  0.898   0.943   0.958   0.992   1.053   1.095   1.112   1.153
 45 A    46 A    47 A    48 A    49 A    50 A    51 A    52 A                  
  1.173   1.252   1.278   1.340   1.495   1.542   1.594   1.633
 53 A    54 A    55 A    56 A    57 A    58 A    59 A    60 A                  
  1.876   2.008   2.022   2.171   2.349   2.365   2.566   2.591
 61 A    62 A    63 A    64 A    65 A    66 A    67 A    68 A                  
  2.603   2.674   2.871   3.000   3.092   3.313   3.994   4.038
 69 A    70 A    71 A    72 A    73 A    74 A    75 A    76 A                  
  4.167   4.174   4.219   4.276   4.364   4.375   4.531   4.978
 77 A    78 A    79 A    80 A    81 A    82 A    83 A    84 A                  
  5.515   6.887   6.942   7.144  10.314  26.597  26.674  27.056
 85 A    86 A    87 A    88 A    89 A    90 A    91 A    92 A                  
 36.515  37.054  68.711 219.155
 93 A    94 A    95 A    96 A                                                  

 Occupation and symmetry of molecular orbitals

 Point group: C1 (1 irreducible representation).

                           A     All 
 -------------------------------------
 All molecular orbitals:
  - Alpha                  96    96  
  - Beta                   96    96  
 -------------------------------------
 Alpha orbitals:
  - Frozen occupied        8     8   
  - Active occupied        12    12  
  - Active virtual         76    76  
  - Frozen virtual         0     0   
 -------------------------------------
 Beta orbitals:
  - Frozen occupied        8     8   
  - Active occupied        12    12  
  - Active virtual         76    76  
  - Frozen virtual         0     0   
 -------------------------------------

 Import integrals:   CPU 0.00 s  wall 0.02 s

 Import integrals:   CPU 12.85 s  wall 18.15 s

 MP2 amplitudes:   CPU 0.05 s  wall 0.28 s

Running a double precision version
           CCSD T amplitudes will be solved using DIIS.

           Start     Size      MaxIter   EConv     TConv     
           3         7         100       1.00e-07  1.00e-05  
 ------------------------------------------------------------------------------
           Energy (a.u.)   Ediff      Tdiff       Comment
 ------------------------------------------------------------------------------
          -668.43927917                           
     1    -668.42279259   1.65e-02   7.42e-01     
     2    -668.45076127   2.80e-02   1.01e-01     
     3    -668.44810786   2.65e-03   4.71e-02     
     4    -668.45129985   3.19e-03   2.03e-02     Switched to DIIS steps.
     5    -668.45247650   1.18e-03   1.24e-02     
     6    -668.45260091   1.24e-04   3.06e-03     
     7    -668.45262033   1.94e-05   1.51e-03     
     8    -668.45262970   9.37e-06   5.47e-04     
     9    -668.45263492   5.22e-06   3.09e-04     
    10    -668.45263551   5.90e-07   7.56e-05     
    11    -668.45263566   1.51e-07   3.00e-05     
    12    -668.45263567   6.90e-09   1.94e-05     
    13    -668.45263563   3.82e-08   6.42e-06     
 ------------------------------------------------------------------------------
          -668.45263563                           CCSD T converged.

End of double precision
 SCF energy                 = -667.73530731
 MP2 energy                 = -668.43927917
 CCSD correlation energy     =   -0.71732832
 CCSD total energy           = -668.45263563

 CCSD  T1^2 = 0.0167  T2^2 = 0.2381  Leading amplitudes:

 Amplitude    Orbitals with energies
 -0.0329       17 (A) A                  ->    22 (A) A                   
              -0.6087                          0.0678                     
 -0.0329       17 (A) B                  ->    22 (A) B                   
              -0.6087                          0.0678                     
 -0.0253       15 (A) A                  ->    22 (A) A                   
              -0.7456                          0.0678                     
 -0.0253       15 (A) B                  ->    22 (A) B                   
              -0.7456                          0.0678                     

 Amplitude    Orbitals with energies
 -0.0684       17 (A) A      17 (A) B    ->    22 (A) A      22 (A) B     
              -0.6087       -0.6087            0.0678        0.0678       
  0.0684       17 (A) A      17 (A) B    ->    22 (A) B      22 (A) A     
              -0.6087       -0.6087            0.0678        0.0678       
  0.0684       17 (A) B      17 (A) A    ->    22 (A) A      22 (A) B     
              -0.6087       -0.6087            0.0678        0.0678       
 -0.0684       17 (A) B      17 (A) A    ->    22 (A) B      22 (A) A     
              -0.6087       -0.6087            0.0678        0.0678       

 Computing CCSD intemediates for later calculations in double precision
 Finished.

Running a double precision version
           CCSD Lambda amplitudes will be solved using DIIS.
           Start     Size      MaxIter   EConv     LConv     
           3         7         100       1.00e-07  1.00e-05  
 ------------------------------------------------------------------------------
            Enorm      Ldiff       Comment
 ------------------------------------------------------------------------------
     1     5.60e-02   3.81e-02     
     2     1.77e-02   6.51e-03     
     3     7.91e-03   1.18e-03     
     4     4.18e-03   1.31e-03     Switched to DIIS steps.
     5     1.44e-03   8.18e-04     
     6     7.22e-04   2.50e-04     
     7     2.31e-04   8.37e-05     
     8     9.67e-05   3.14e-06     
     9     3.20e-05   4.07e-06     
    10     1.46e-05   8.57e-07     
    11     7.38e-06   1.50e-07     
    12     3.12e-06   2.98e-07     
    13     1.36e-06   1.60e-07     
    14     5.90e-07   1.62e-09     
    15     2.38e-07   2.38e-09     
    16     1.25e-07   2.09e-08     
    17     5.29e-08   1.04e-08     
 ------------------------------------------------------------------------------
                                   CCSD Lambda converged.

 Computing density matrices in double precision...
           Orbital response amplitudes will be solved using DIIS.
           Start     Size      MaxIter   EConv     LConv     
           3         7         100       1.00e-06  1.00e-06  
 ------------------------------------------------------------------------------
            Enorm      Ldiff       Comment
 ------------------------------------------------------------------------------
     1     9.25e-02   1.83e-03     
     2     7.51e-02   1.80e-02     
     3     8.66e-02   2.89e-02     
     4     7.58e-03   3.78e-02     Switched to DIIS steps.
     5     2.46e-03   8.46e-04     
     6     8.29e-04   1.37e-04     
     7     2.37e-04   8.22e-05     
     8     6.60e-05   3.31e-05     
     9     3.36e-05   7.84e-06     
    10     7.00e-06   3.41e-06     
    11     1.84e-06   5.79e-07     
    12     4.16e-07   1.77e-07     
 ------------------------------------------------------------------------------
                                   Orbital response converged.

 Computing density matrices... Done.
 CCSD calculation:   CPU 452.45 s  wall 146.05 s

Current path: /canmo/ccsd/grad/
/g1_bb_aa
/g1_bb_bb
/g1_o1o1
/g1_o1o2
/g1_o1v1
/g1_o2v1
/g1_v1v1
/g1p_bb_aa
/g1p_bb_bb
/g1s_bb_aa
/g1s_bb_bb
/g2_o1o1o1o1
/g2_o1o1o1v1
/g2_o1o1v1v1
/g2_o1v1o1v1
/g2_o1v1v1v1
/g2_v1v1v1v1
/w_bb_aa
/w_bb_bb
 Transferring MO TPDM to AO TPDM
 Transferring g2_o1o1o1o1
 Transferring g2_o1o1o1v1
 Transferring g2_o1o1v1v1
 Transferring g2_o1v1o1v1
 Transferring g2_o1v1v1v1
 Transferring g2_v1v1v1v1
 Adding separable TPDM
 Computing TPDM gradient
 --------------------------------------------------------
 2e gradient
  Atom          X               Y               Z
 --------------------------------------------------------
    1        -18.280064        7.758460        0.000000  
    2         -7.021732      -14.124953       -0.000000  
    3         16.718546       -5.063570        0.000000  
    4          8.583250       11.430063       -0.000000  
 --------------------------------------------------------
 --------------------------------------------------------
 Final gradient
  Atom          X               Y               Z
 --------------------------------------------------------
    1        -18.280064        7.758460        0.000000  
    2         -7.021732      -14.124953       -0.000000  
    3         16.718546       -5.063570        0.000000  
    4          8.583250       11.430063       -0.000000  
 --------------------------------------------------------
 Analytic gradient from two-electron contribution:   CPU 225.08 s  wall 143.81 s

 Total ccman2 time:   CPU 696.35 s  wall 316.30 s


 --------------------------------------------------------------

                    Orbital Energies (a.u.)
 --------------------------------------------------------------

 Alpha MOs
 -- Occupied --
******* -26.362 -15.787 -15.746 -10.635  -8.103  -8.099  -8.099
 -1.679  -1.438  -1.169  -0.911  -0.765  -0.764  -0.746  -0.622
 -0.609  -0.531  -0.493  -0.482
 -- Virtual --
  0.057   0.068   0.091   0.117   0.120   0.130   0.157   0.179
  0.188   0.216   0.243   0.257   0.297   0.308   0.314   0.371
  0.391   0.437   0.509   0.545   0.572   0.581   0.619   0.841
  0.898   0.943   0.958   0.992   1.053   1.095   1.112   1.153
  1.173   1.252   1.278   1.340   1.495   1.542   1.594   1.633
  1.876   2.008   2.022   2.171   2.349   2.365   2.566   2.591
  2.603   2.674   2.871   3.000   3.092   3.313   3.994   4.038
  4.167   4.174   4.219   4.276   4.364   4.375   4.531   4.978
  5.515   6.887   6.942   7.144  10.314  26.597  26.674  27.056
 36.515  37.054  68.711 219.155
 --------------------------------------------------------------

          Ground-State Mulliken Net Atomic Charges

     Atom                 Charge (a.u.)
  ----------------------------------------
      1 Cl                   -0.017164
      2 N                     0.161647
      3 N                    -0.081238
      4 F                    -0.063246
  ----------------------------------------
  Sum of atomic charges =    -0.000000

 -----------------------------------------------------------------
                    Cartesian Multipole Moments
 -----------------------------------------------------------------
    Charge (ESU x 10^10)
                -0.0000
    Dipole Moment (Debye)
         X       0.8996      Y      -0.1743      Z       0.0000
       Tot       0.9163
    Quadrupole Moments (Debye-Ang)
        XX     -29.2409     XY      -1.2632     YY     -30.3163
        XZ       0.0000     YZ      -0.0000     ZZ     -27.8315
    Octopole Moments (Debye-Ang^2)
       XXX       0.7119    XXY      -4.2511    XYY       0.1902
       YYY      -8.7353    XXZ       0.0000    XYZ      -0.0000
       YYZ       0.0000    XZZ      -2.6827    YZZ      -1.3584
       ZZZ       0.0000
    Hexadecapole Moments (Debye-Ang^3)
      XXXX    -247.6241   XXXY       1.3453   XXYY     -56.9887
      XYYY       5.3528   YYYY     -95.9185   XXXZ       0.0000
      XXYZ      -0.0000   XYYZ       0.0000   YYYZ      -0.0000
      XXZZ     -46.0680   XYZZ       1.9697   YYZZ     -19.9350
      XZZZ       0.0000   YZZZ      -0.0000   ZZZZ     -26.4763
 -----------------------------------------------------------------
 DrvMan completing analytic gradient of the correlated energy
 Correlated dipole moment
            1
    1   0.3539106
    2  -0.0685871
    3   0.0000000
 Energy read as -668.452635631
 Full Analytical Gradient: (in a.u., or Hartree/Bohr)
             1             2             3             4
    1   -0.00018108   -0.00039392    0.00045304    0.00012197
    2    0.00030339   -0.00075584    0.00029581    0.00015665
    3   -0.00000000    0.00000000   -0.00000000    0.00000000
 Gradient time:  CPU 0.26 s  wall 2.08 s
 ----------------------------------------------------------------
             Standard Nuclear Orientation (Angstroms)
    I     Atom           X                Y                Z
 ----------------------------------------------------------------
    1      Cl      1.2466126821    -0.2195048028    -0.0000000000
    2      N      -0.0401315877     0.9565799772     0.0010000000
    3      N      -1.1994394007     0.5964635636     0.0000000000
    4      F      -1.3906020753    -0.7933025709    -0.0000000000
 ----------------------------------------------------------------
 Nuclear Repulsion Energy =   150.7504665042 hartrees
 There are       20 alpha and       20 beta electrons

                       Distance Matrix (Angstroms)
             Cl(  1)   N (  2)   N (  3)
   N (  2)  1.743240
   N (  3)  2.578561  1.213952
   F (  4)  2.698916  2.210398  1.402852

 Requested basis set is 6-311++G(d,p)
 There are 31 shells and 96 basis functions
 A cutoff of  1.0D-14 yielded    473 shell pairs
 There are      4694 function pairs (      5105 Cartesian)
 Smallest overlap matrix eigenvalue = 1.95E-04
 Guess MOs from SCF MO coefficient file

 -----------------------------------------------------------------------
  General SCF calculation program by
  Eric Jon Sundstrom, Paul Horn, Yuezhi Mao, Dmitri Zuev, Alec White,
  David Stuck, Shaama M.S., Shane Yost, Joonho Lee, David Small,
  Daniel Levine, Susi Lehtola, Hugh Burton, Evgeny Epifanovsky
 -----------------------------------------------------------------------
 Hartree-Fock
 using 4 threads for integral computing
 -------------------------------------------------------
 OpenMP Integral computing Module                
 Release: version 2.0, May 2017, Q-Chem Inc. Pleasanton 
 -------------------------------------------------------
 A restricted SCF calculation will be
 performed using DIIS
 SCF converges when DIIS error is below 1.0e-08
 ---------------------------------------
  Cycle       Energy         DIIS error
 ---------------------------------------
    1    -667.7352482482      2.95e-05  
    2    -667.7352495498      8.71e-06  
    3    -667.7352497099      5.12e-06  
    4    -667.7352497469      1.60e-06  
    5    -667.7352497561      7.45e-07  
    6    -667.7352497583      3.29e-07  
    7    -667.7352497588      1.35e-07  
    8    -667.7352497589      5.34e-08  
    9    -667.7352497589      2.02e-08  
   10    -667.7352497589      6.37e-09  Convergence criterion met
 ---------------------------------------
 SCF time:   CPU 3.54s  wall 4.00s 
 SCF   energy in the final basis set =     -667.7352497589
 Total energy in the final basis set =     -667.7352497589


 ------------------------------------------------------------------------------

   CCMAN2: suite of methods based on coupled cluster
           and equation of motion theories.

   Components:
   * libvmm-1.3-trunk
     by Evgeny Epifanovsky, Ilya Kaliman.
   * libtensor-2.5-trunk
     by Evgeny Epifanovsky, Michael Wormit, Dmitry Zuev, Sam Manzer, 
        Ilya Kaliman.
   * libcc-2.5-trunk
     by Evgeny Epifanovsky, Arik Landau, Tomasz Kus, Kirill Khistyaev, 
        Dmitry Zuev, Prashant Manohar, Xintian Feng, Anna Krylov, 
        Matthew Goldey, Alec White, Thomas Jagau, Kaushik Nanda, 
        Anastasia Gunina, Alexander Kunitsa, Joonho Lee.

   CCMAN original authors:
   Anna I. Krylov, C. David Sherrill, Steven R. Gwaltney,
   Edward F. C. Byrd (2000)
   Sergey V. Levchenko, Lyudmila V. Slipchenko, Tao Wang,
   Ana-Maria C. Cristian (2003)
   Piotr A. Pieniazek, C. Melania Oana, Evgeny Epifanovsky (2007)
   Prashant Manohar (2009)

 ------------------------------------------------------------------------------


 Allocating and initializing 3808MB of RAM...
 Calculation will run on 4 cores.


 Alpha MOs, Restricted
 -- Occupied --                  
-104.91  -26.36  -15.79  -15.75  -10.63   -8.10   -8.10   -8.10
  1 A     2 A     3 A     4 A     5 A     6 A     7 A     8 A                  
 -1.679  -1.438  -1.169  -0.911  -0.765  -0.764  -0.746  -0.622
  9 A    10 A    11 A    12 A    13 A    14 A    15 A    16 A                  
 -0.609  -0.531  -0.493  -0.483
 17 A    18 A    19 A    20 A                                                  
 -- Virtual --                   
  0.057   0.068   0.091   0.117   0.120   0.130   0.157   0.179
 21 A    22 A    23 A    24 A    25 A    26 A    27 A    28 A                  
  0.188   0.216   0.243   0.257   0.297   0.307   0.314   0.371
 29 A    30 A    31 A    32 A    33 A    34 A    35 A    36 A                  
  0.391   0.437   0.509   0.545   0.572   0.581   0.619   0.841
 37 A    38 A    39 A    40 A    41 A    42 A    43 A    44 A                  
  0.898   0.943   0.958   0.992   1.053   1.095   1.112   1.153
 45 A    46 A    47 A    48 A    49 A    50 A    51 A    52 A                  
  1.173   1.252   1.278   1.340   1.495   1.542   1.594   1.633
 53 A    54 A    55 A    56 A    57 A    58 A    59 A    60 A                  
  1.876   2.008   2.022   2.171   2.349   2.364   2.566   2.591
 61 A    62 A    63 A    64 A    65 A    66 A    67 A    68 A                  
  2.603   2.674   2.871   2.999   3.092   3.312   3.994   4.038
 69 A    70 A    71 A    72 A    73 A    74 A    75 A    76 A                  
  4.167   4.174   4.219   4.276   4.364   4.375   4.530   4.978
 77 A    78 A    79 A    80 A    81 A    82 A    83 A    84 A                  
  5.515   6.887   6.942   7.143  10.314  26.597  26.674  27.057
 85 A    86 A    87 A    88 A    89 A    90 A    91 A    92 A                  
 36.515  37.053  68.711 219.154
 93 A    94 A    95 A    96 A                                                  

 Beta MOs, Restricted
 -- Occupied --                  
-104.91  -26.36  -15.79  -15.75  -10.63   -8.10   -8.10   -8.10
  1 A     2 A     3 A     4 A     5 A     6 A     7 A     8 A                  
 -1.679  -1.438  -1.169  -0.911  -0.765  -0.764  -0.746  -0.622
  9 A    10 A    11 A    12 A    13 A    14 A    15 A    16 A                  
 -0.609  -0.531  -0.493  -0.483
 17 A    18 A    19 A    20 A                                                  
 -- Virtual --                   
  0.057   0.068   0.091   0.117   0.120   0.130   0.157   0.179
 21 A    22 A    23 A    24 A    25 A    26 A    27 A    28 A                  
  0.188   0.216   0.243   0.257   0.297   0.307   0.314   0.371
 29 A    30 A    31 A    32 A    33 A    34 A    35 A    36 A                  
  0.391   0.437   0.509   0.545   0.572   0.581   0.619   0.841
 37 A    38 A    39 A    40 A    41 A    42 A    43 A    44 A                  
  0.898   0.943   0.958   0.992   1.053   1.095   1.112   1.153
 45 A    46 A    47 A    48 A    49 A    50 A    51 A    52 A                  
  1.173   1.252   1.278   1.340   1.495   1.542   1.594   1.633
 53 A    54 A    55 A    56 A    57 A    58 A    59 A    60 A                  
  1.876   2.008   2.022   2.171   2.349   2.364   2.566   2.591
 61 A    62 A    63 A    64 A    65 A    66 A    67 A    68 A                  
  2.603   2.674   2.871   2.999   3.092   3.312   3.994   4.038
 69 A    70 A    71 A    72 A    73 A    74 A    75 A    76 A                  
  4.167   4.174   4.219   4.276   4.364   4.375   4.530   4.978
 77 A    78 A    79 A    80 A    81 A    82 A    83 A    84 A                  
  5.515   6.887   6.942   7.143  10.314  26.597  26.674  27.057
 85 A    86 A    87 A    88 A    89 A    90 A    91 A    92 A                  
 36.515  37.053  68.711 219.154
 93 A    94 A    95 A    96 A                                                  

 Occupation and symmetry of molecular orbitals

 Point group: C1 (1 irreducible representation).

                           A     All 
 -------------------------------------
 All molecular orbitals:
  - Alpha                  96    96  
  - Beta                   96    96  
 -------------------------------------
 Alpha orbitals:
  - Frozen occupied        8     8   
  - Active occupied        12    12  
  - Active virtual         76    76  
  - Frozen virtual         0     0   
 -------------------------------------
 Beta orbitals:
  - Frozen occupied        8     8   
  - Active occupied        12    12  
  - Active virtual         76    76  
  - Frozen virtual         0     0   
 -------------------------------------

 Import integrals:   CPU 0.00 s  wall 0.00 s

 Import integrals:   CPU 13.07 s  wall 14.20 s

 MP2 amplitudes:   CPU 0.05 s  wall 0.34 s

Running a double precision version
           CCSD T amplitudes will be solved using DIIS.

           Start     Size      MaxIter   EConv     TConv     
           3         7         100       1.00e-07  1.00e-05  
 ------------------------------------------------------------------------------
           Energy (a.u.)   Ediff      Tdiff       Comment
 ------------------------------------------------------------------------------
          -668.43928995                           
     1    -668.42277735   1.65e-02   7.42e-01     
     2    -668.45076379   2.80e-02   1.01e-01     
     3    -668.44810488   2.66e-03   4.71e-02     
     4    -668.45129968   3.19e-03   2.03e-02     Switched to DIIS steps.
     5    -668.45247713   1.18e-03   1.24e-02     
     6    -668.45260169   1.25e-04   3.06e-03     
     7    -668.45262111   1.94e-05   1.51e-03     
     8    -668.45263049   9.38e-06   5.48e-04     
     9    -668.45263572   5.23e-06   3.09e-04     
    10    -668.45263631   5.90e-07   7.58e-05     
    11    -668.45263646   1.52e-07   3.01e-05     
    12    -668.45263647   6.31e-09   1.94e-05     
    13    -668.45263643   3.81e-08   6.43e-06     
 ------------------------------------------------------------------------------
          -668.45263643                           CCSD T converged.

End of double precision
 SCF energy                 = -667.73524976
 MP2 energy                 = -668.43928995
 CCSD correlation energy     =   -0.71738667
 CCSD total energy           = -668.45263643

 CCSD  T1^2 = 0.0167  T2^2 = 0.2382  Leading amplitudes:

 Amplitude    Orbitals with energies
 -0.0328       17 (A) A                  ->    22 (A) A                   
              -0.6086                          0.0677                     
 -0.0328       17 (A) B                  ->    22 (A) B                   
              -0.6086                          0.0677                     
  0.0254       15 (A) A                  ->    22 (A) A                   
              -0.7456                          0.0677                     
  0.0254       15 (A) B                  ->    22 (A) B                   
              -0.7456                          0.0677                     

 Amplitude    Orbitals with energies
 -0.0685       17 (A) A      17 (A) B    ->    22 (A) A      22 (A) B     
              -0.6086       -0.6086            0.0677        0.0677       
  0.0685       17 (A) A      17 (A) B    ->    22 (A) B      22 (A) A     
              -0.6086       -0.6086            0.0677        0.0677       
  0.0685       17 (A) B      17 (A) A    ->    22 (A) A      22 (A) B     
              -0.6086       -0.6086            0.0677        0.0677       
 -0.0685       17 (A) B      17 (A) A    ->    22 (A) B      22 (A) A     
              -0.6086       -0.6086            0.0677        0.0677       

 Computing CCSD intemediates for later calculations in double precision
 Finished.

Running a double precision version
           CCSD Lambda amplitudes will be solved using DIIS.
           Start     Size      MaxIter   EConv     LConv     
           3         7         100       1.00e-07  1.00e-05  
 ------------------------------------------------------------------------------
            Enorm      Ldiff       Comment
 ------------------------------------------------------------------------------
     1     5.61e-02   3.81e-02     
     2     1.77e-02   6.51e-03     
     3     7.92e-03   1.18e-03     
     4     4.18e-03   1.31e-03     Switched to DIIS steps.
     5     1.44e-03   8.18e-04     
     6     7.23e-04   2.50e-04     
     7     2.31e-04   8.38e-05     
     8     9.69e-05   3.14e-06     
     9     3.21e-05   4.08e-06     
    10     1.46e-05   8.59e-07     
    11     7.41e-06   1.51e-07     
    12     3.13e-06   3.00e-07     
    13     1.36e-06   1.61e-07     
    14     5.92e-07   1.91e-09     
    15     2.39e-07   2.32e-09     
    16     1.25e-07   2.09e-08     
    17     5.31e-08   1.04e-08     
 ------------------------------------------------------------------------------
                                   CCSD Lambda converged.

 Computing density matrices in double precision...
           Orbital response amplitudes will be solved using DIIS.
           Start     Size      MaxIter   EConv     LConv     
           3         7         100       1.00e-06  1.00e-06  
 ------------------------------------------------------------------------------
            Enorm      Ldiff       Comment
 ------------------------------------------------------------------------------
     1     9.26e-02   1.86e-03     
     2     7.52e-02   1.80e-02     
     3     8.68e-02   2.90e-02     
     4     7.61e-03   3.79e-02     Switched to DIIS steps.
     5     2.48e-03   8.44e-04     
     6     8.26e-04   1.38e-04     
     7     2.36e-04   8.18e-05     
     8     6.57e-05   3.31e-05     
     9     3.36e-05   7.84e-06     
    10     6.99e-06   3.43e-06     
    11     1.84e-06   5.85e-07     
    12     4.20e-07   1.80e-07     
 ------------------------------------------------------------------------------
                                   Orbital response converged.

 Computing density matrices... Done.
 CCSD calculation:   CPU 454.29 s  wall 138.81 s

Current path: /canmo/ccsd/grad/
/g1_bb_aa
/g1_bb_bb
/g1_o1o1
/g1_o1o2
/g1_o1v1
/g1_o2v1
/g1_v1v1
/g1p_bb_aa
/g1p_bb_bb
/g1s_bb_aa
/g1s_bb_bb
/g2_o1o1o1o1
/g2_o1o1o1v1
/g2_o1o1v1v1
/g2_o1v1o1v1
/g2_o1v1v1v1
/g2_v1v1v1v1
/w_bb_aa
/w_bb_bb
 Transferring MO TPDM to AO TPDM
 Transferring g2_o1o1o1o1
 Transferring g2_o1o1o1v1
 Transferring g2_o1o1v1v1
 Transferring g2_o1v1o1v1
 Transferring g2_o1v1v1v1
 Transferring g2_v1v1v1v1
 Adding separable TPDM
 Computing TPDM gradient
 --------------------------------------------------------
 2e gradient
  Atom          X               Y               Z
 --------------------------------------------------------
    1        -18.270077        7.757825        0.007014  
    2         -7.021985      -14.136085       -0.017894  
    3         16.709442       -5.053300        0.009816  
    4          8.582620       11.431560        0.001065  
 --------------------------------------------------------
 --------------------------------------------------------
 Final gradient
  Atom          X               Y               Z
 --------------------------------------------------------
    1        -18.270077        7.757825        0.007014  
    2         -7.021985      -14.136085       -0.017894  
    3         16.709442       -5.053300        0.009816  
    4          8.582620       11.431560        0.001065  
 --------------------------------------------------------
 Analytic gradient from two-electron contribution:   CPU 224.71 s  wall 137.22 s

 Total ccman2 time:   CPU 697.75 s  wall 299.81 s


 --------------------------------------------------------------

                    Orbital Energies (a.u.)
 --------------------------------------------------------------

 Alpha MOs
 -- Occupied --
******* -26.363 -15.787 -15.746 -10.635  -8.103  -8.099  -8.099
 -1.679  -1.438  -1.169  -0.911  -0.765  -0.764  -0.746  -0.622
 -0.609  -0.531  -0.493  -0.483
 -- Virtual --
  0.057   0.068   0.091   0.117   0.120   0.130   0.157   0.179
  0.188   0.216   0.243   0.257   0.297   0.307   0.314   0.371
  0.391   0.437   0.509   0.545   0.572   0.581   0.619   0.841
  0.898   0.943   0.958   0.992   1.053   1.095   1.112   1.153
  1.173   1.252   1.278   1.340   1.495   1.542   1.594   1.633
  1.876   2.008   2.022   2.171   2.349   2.364   2.566   2.591
  2.603   2.674   2.871   2.999   3.092   3.312   3.994   4.038
  4.167   4.174   4.219   4.276   4.364   4.375   4.530   4.978
  5.515   6.887   6.942   7.143  10.314  26.597  26.674  27.057
 36.515  37.053  68.711 219.154
 --------------------------------------------------------------

          Ground-State Mulliken Net Atomic Charges

     Atom                 Charge (a.u.)
  ----------------------------------------
      1 Cl                   -0.017395
      2 N                     0.161945
      3 N                    -0.081634
      4 F                    -0.062916
  ----------------------------------------
  Sum of atomic charges =    -0.000000

 -----------------------------------------------------------------
                    Cartesian Multipole Moments
 -----------------------------------------------------------------
    Charge (ESU x 10^10)
                -0.0000
    Dipole Moment (Debye)
         X       0.8965      Y      -0.1742      Z      -0.0004
       Tot       0.9133
    Quadrupole Moments (Debye-Ang)
        XX     -29.2447     XY      -1.2610     YY     -30.3142
        XZ      -0.0013     YZ      -0.0006     ZZ     -27.8337
    Octopole Moments (Debye-Ang^2)
       XXX       0.6990    XXY      -4.2606    XYY       0.1889
       YYY      -8.7552    XXZ      -0.0078    XYZ       0.0012
       YYZ      -0.0081    XZZ      -2.6847    YZZ      -1.3643
       ZZZ      -0.0155
    Hexadecapole Moments (Debye-Ang^3)
      XXXX    -247.6548   XXXY       1.3561   XXYY     -56.9961
      XYYY       5.3561   YYYY     -95.9801   XXXZ      -0.0071
      XXYZ      -0.0023   XYYZ      -0.0021   YYYZ      -0.0195
      XXZZ     -46.0716   XYZZ       1.9710   YYZZ     -19.9456
      XZZZ      -0.0003   YZZZ      -0.0154   ZZZZ     -26.4810
 -----------------------------------------------------------------
 DrvMan completing analytic gradient of the correlated energy
 Correlated dipole moment
            1
    1   0.3527140
    2  -0.0685279
    3  -0.0001393
 Energy read as -668.452636427
 Full Analytical Gradient: (in a.u., or Hartree/Bohr)
             1             2             3             4
    1   -0.00012339   -0.00008710    0.00022521   -0.00001472
    2    0.00012783   -0.00019066    0.00004852    0.00001431
    3   -0.00004537    0.00010455   -0.00011302    0.00005385
 Gradient time:  CPU 0.29 s  wall 3.48 s
 ----------------------------------------------------------------
             Standard Nuclear Orientation (Angstroms)
    I     Atom           X                Y                Z
 ----------------------------------------------------------------
    1      Cl      1.2466126821    -0.2195048028    -0.0000000000
    2      N      -0.0401315877     0.9565799772     0.0000000000
    3      N      -1.1984394007     0.5964635636     0.0000000000
    4      F      -1.3906020753    -0.7933025709    -0.0000000000
 ----------------------------------------------------------------
 Nuclear Repulsion Energy =   150.7739703029 hartrees
 There are       20 alpha and       20 beta electrons

                       Distance Matrix (Angstroms)
             Cl(  1)   N (  2)   N (  3)
   N (  2)  1.743240
   N (  3)  2.577612  1.212997
   F (  4)  2.698916  2.210398  1.402988

 Requested basis set is 6-311++G(d,p)
 There are 31 shells and 96 basis functions
 A cutoff of  1.0D-14 yielded    473 shell pairs
 There are      4694 function pairs (      5105 Cartesian)
 Smallest overlap matrix eigenvalue = 1.94E-04
 Guess MOs from SCF MO coefficient file

 -----------------------------------------------------------------------
  General SCF calculation program by
  Eric Jon Sundstrom, Paul Horn, Yuezhi Mao, Dmitri Zuev, Alec White,
  David Stuck, Shaama M.S., Shane Yost, Joonho Lee, David Small,
  Daniel Levine, Susi Lehtola, Hugh Burton, Evgeny Epifanovsky
 -----------------------------------------------------------------------
 Hartree-Fock
 using 4 threads for integral computing
 -------------------------------------------------------
 OpenMP Integral computing Module                
 Release: version 2.0, May 2017, Q-Chem Inc. Pleasanton 
 -------------------------------------------------------
 A restricted SCF calculation will be
 performed using DIIS
 SCF converges when DIIS error is below 1.0e-08
 ---------------------------------------
  Cycle       Energy         DIIS error
 ---------------------------------------
    1    -667.7353401093      3.64e-05  
    2    -667.7353417250      1.02e-05  
    3    -667.7353419055      5.81e-06  
    4    -667.7353419523      1.87e-06  
    5    -667.7353419619      8.12e-07  
    6    -667.7353419646      3.91e-07  
    7    -667.7353419653      1.62e-07  
    8    -667.7353419653      6.66e-08  
    9    -667.7353419654      2.24e-08  
   10    -667.7353419654      7.52e-09  Convergence criterion met
 ---------------------------------------
 SCF time:   CPU 3.58s  wall 4.00s 
 SCF   energy in the final basis set =     -667.7353419654
 Total energy in the final basis set =     -667.7353419654


 ------------------------------------------------------------------------------

   CCMAN2: suite of methods based on coupled cluster
           and equation of motion theories.

   Components:
   * libvmm-1.3-trunk
     by Evgeny Epifanovsky, Ilya Kaliman.
   * libtensor-2.5-trunk
     by Evgeny Epifanovsky, Michael Wormit, Dmitry Zuev, Sam Manzer, 
        Ilya Kaliman.
   * libcc-2.5-trunk
     by Evgeny Epifanovsky, Arik Landau, Tomasz Kus, Kirill Khistyaev, 
        Dmitry Zuev, Prashant Manohar, Xintian Feng, Anna Krylov, 
        Matthew Goldey, Alec White, Thomas Jagau, Kaushik Nanda, 
        Anastasia Gunina, Alexander Kunitsa, Joonho Lee.

   CCMAN original authors:
   Anna I. Krylov, C. David Sherrill, Steven R. Gwaltney,
   Edward F. C. Byrd (2000)
   Sergey V. Levchenko, Lyudmila V. Slipchenko, Tao Wang,
   Ana-Maria C. Cristian (2003)
   Piotr A. Pieniazek, C. Melania Oana, Evgeny Epifanovsky (2007)
   Prashant Manohar (2009)

 ------------------------------------------------------------------------------


 Allocating and initializing 3808MB of RAM...
 Calculation will run on 4 cores.


 Alpha MOs, Restricted
 -- Occupied --                  
-104.91  -26.36  -15.79  -15.75  -10.63   -8.10   -8.10   -8.10
  1 A     2 A     3 A     4 A     5 A     6 A     7 A     8 A                  
 -1.679  -1.439  -1.169  -0.911  -0.765  -0.764  -0.746  -0.622
  9 A    10 A    11 A    12 A    13 A    14 A    15 A    16 A                  
 -0.609  -0.531  -0.493  -0.482
 17 A    18 A    19 A    20 A                                                  
 -- Virtual --                   
  0.057   0.068   0.091   0.117   0.120   0.130   0.157   0.179
 21 A    22 A    23 A    24 A    25 A    26 A    27 A    28 A                  
  0.188   0.216   0.243   0.257   0.297   0.307   0.314   0.371
 29 A    30 A    31 A    32 A    33 A    34 A    35 A    36 A                  
  0.391   0.437   0.510   0.545   0.572   0.581   0.620   0.841
 37 A    38 A    39 A    40 A    41 A    42 A    43 A    44 A                  
  0.898   0.943   0.958   0.992   1.053   1.095   1.112   1.154
 45 A    46 A    47 A    48 A    49 A    50 A    51 A    52 A                  
  1.173   1.252   1.278   1.340   1.495   1.542   1.594   1.633
 53 A    54 A    55 A    56 A    57 A    58 A    59 A    60 A                  
  1.876   2.008   2.021   2.171   2.349   2.365   2.566   2.591
 61 A    62 A    63 A    64 A    65 A    66 A    67 A    68 A                  
  2.603   2.675   2.871   3.000   3.092   3.313   3.994   4.038
 69 A    70 A    71 A    72 A    73 A    74 A    75 A    76 A                  
  4.167   4.174   4.219   4.277   4.365   4.375   4.531   4.978
 77 A    78 A    79 A    80 A    81 A    82 A    83 A    84 A                  
  5.515   6.887   6.942   7.143  10.314  26.597  26.674  27.057
 85 A    86 A    87 A    88 A    89 A    90 A    91 A    92 A                  
 36.514  37.057  68.711 219.155
 93 A    94 A    95 A    96 A                                                  

 Beta MOs, Restricted
 -- Occupied --                  
-104.91  -26.36  -15.79  -15.75  -10.63   -8.10   -8.10   -8.10
  1 A     2 A     3 A     4 A     5 A     6 A     7 A     8 A                  
 -1.679  -1.439  -1.169  -0.911  -0.765  -0.764  -0.746  -0.622
  9 A    10 A    11 A    12 A    13 A    14 A    15 A    16 A                  
 -0.609  -0.531  -0.493  -0.482
 17 A    18 A    19 A    20 A                                                  
 -- Virtual --                   
  0.057   0.068   0.091   0.117   0.120   0.130   0.157   0.179
 21 A    22 A    23 A    24 A    25 A    26 A    27 A    28 A                  
  0.188   0.216   0.243   0.257   0.297   0.307   0.314   0.371
 29 A    30 A    31 A    32 A    33 A    34 A    35 A    36 A                  
  0.391   0.437   0.510   0.545   0.572   0.581   0.620   0.841
 37 A    38 A    39 A    40 A    41 A    42 A    43 A    44 A                  
  0.898   0.943   0.958   0.992   1.053   1.095   1.112   1.154
 45 A    46 A    47 A    48 A    49 A    50 A    51 A    52 A                  
  1.173   1.252   1.278   1.340   1.495   1.542   1.594   1.633
 53 A    54 A    55 A    56 A    57 A    58 A    59 A    60 A                  
  1.876   2.008   2.021   2.171   2.349   2.365   2.566   2.591
 61 A    62 A    63 A    64 A    65 A    66 A    67 A    68 A                  
  2.603   2.675   2.871   3.000   3.092   3.313   3.994   4.038
 69 A    70 A    71 A    72 A    73 A    74 A    75 A    76 A                  
  4.167   4.174   4.219   4.277   4.365   4.375   4.531   4.978
 77 A    78 A    79 A    80 A    81 A    82 A    83 A    84 A                  
  5.515   6.887   6.942   7.143  10.314  26.597  26.674  27.057
 85 A    86 A    87 A    88 A    89 A    90 A    91 A    92 A                  
 36.514  37.057  68.711 219.155
 93 A    94 A    95 A    96 A                                                  

 Occupation and symmetry of molecular orbitals

 Point group: C1 (1 irreducible representation).

                           A     All 
 -------------------------------------
 All molecular orbitals:
  - Alpha                  96    96  
  - Beta                   96    96  
 -------------------------------------
 Alpha orbitals:
  - Frozen occupied        8     8   
  - Active occupied        12    12  
  - Active virtual         76    76  
  - Frozen virtual         0     0   
 -------------------------------------
 Beta orbitals:
  - Frozen occupied        8     8   
  - Active occupied        12    12  
  - Active virtual         76    76  
  - Frozen virtual         0     0   
 -------------------------------------

 Import integrals:   CPU 0.00 s  wall 0.00 s

 Import integrals:   CPU 12.86 s  wall 15.65 s

 MP2 amplitudes:   CPU 0.06 s  wall 0.26 s

Running a double precision version
           CCSD T amplitudes will be solved using DIIS.

           Start     Size      MaxIter   EConv     TConv     
           3         7         100       1.00e-07  1.00e-05  
 ------------------------------------------------------------------------------
           Energy (a.u.)   Ediff      Tdiff       Comment
 ------------------------------------------------------------------------------
          -668.43927125                           
     1    -668.42279734   1.65e-02   7.42e-01     
     2    -668.45075985   2.80e-02   1.01e-01     
     3    -668.44810714   2.65e-03   4.71e-02     
     4    -668.45129864   3.19e-03   2.03e-02     Switched to DIIS steps.
     5    -668.45247537   1.18e-03   1.24e-02     
     6    -668.45259985   1.24e-04   3.06e-03     
     7    -668.45261936   1.95e-05   1.51e-03     
     8    -668.45262877   9.41e-06   5.48e-04     
     9    -668.45263400   5.23e-06   3.09e-04     
    10    -668.45263459   5.88e-07   7.56e-05     
    11    -668.45263474   1.52e-07   3.01e-05     
    12    -668.45263474   6.07e-09   1.94e-05     
    13    -668.45263470   3.88e-08   6.44e-06     
 ------------------------------------------------------------------------------
          -668.45263470                           CCSD T converged.

End of double precision
 SCF energy                 = -667.73534197
 MP2 energy                 = -668.43927125
 CCSD correlation energy     =   -0.71729274
 CCSD total energy           = -668.45263470

 CCSD  T1^2 = 0.0167  T2^2 = 0.2381  Leading amplitudes:

 Amplitude    Orbitals with energies
 -0.0328       17 (A) A                  ->    22 (A) A                   
              -0.6088                          0.0680                     
 -0.0328       17 (A) B                  ->    22 (A) B                   
              -0.6088                          0.0680                     
  0.0253       15 (A) A                  ->    22 (A) A                   
              -0.7457                          0.0680                     
  0.0253       15 (A) B                  ->    22 (A) B                   
              -0.7457                          0.0680                     

 Amplitude    Orbitals with energies
 -0.0684       17 (A) A      17 (A) B    ->    22 (A) A      22 (A) B     
              -0.6088       -0.6088            0.0680        0.0680       
  0.0684       17 (A) A      17 (A) B    ->    22 (A) B      22 (A) A     
              -0.6088       -0.6088            0.0680        0.0680       
  0.0684       17 (A) B      17 (A) A    ->    22 (A) A      22 (A) B     
              -0.6088       -0.6088            0.0680        0.0680       
 -0.0684       17 (A) B      17 (A) A    ->    22 (A) B      22 (A) A     
              -0.6088       -0.6088            0.0680        0.0680       

 Computing CCSD intemediates for later calculations in double precision
 Finished.

Running a double precision version
           CCSD Lambda amplitudes will be solved using DIIS.
           Start     Size      MaxIter   EConv     LConv     
           3         7         100       1.00e-07  1.00e-05  
 ------------------------------------------------------------------------------
            Enorm      Ldiff       Comment
 ------------------------------------------------------------------------------
     1     5.60e-02   3.81e-02     
     2     1.77e-02   6.51e-03     
     3     7.91e-03   1.18e-03     
     4     4.18e-03   1.31e-03     Switched to DIIS steps.
     5     1.44e-03   8.18e-04     
     6     7.23e-04   2.50e-04     
     7     2.31e-04   8.38e-05     
     8     9.68e-05   3.20e-06     
     9     3.21e-05   4.03e-06     
    10     1.46e-05   8.41e-07     
    11     7.42e-06   1.44e-07     
    12     3.14e-06   3.05e-07     
    13     1.36e-06   1.62e-07     
    14     5.91e-07   1.98e-09     
    15     2.39e-07   2.55e-09     
    16     1.25e-07   2.10e-08     
    17     5.31e-08   1.05e-08     
 ------------------------------------------------------------------------------
                                   CCSD Lambda converged.

 Computing density matrices in double precision...
           Orbital response amplitudes will be solved using DIIS.
           Start     Size      MaxIter   EConv     LConv     
           3         7         100       1.00e-06  1.00e-06  
 ------------------------------------------------------------------------------
            Enorm      Ldiff       Comment
 ------------------------------------------------------------------------------
     1     9.25e-02   1.82e-03     
     2     7.50e-02   1.80e-02     
     3     8.66e-02   2.89e-02     
     4     7.61e-03   3.78e-02     Switched to DIIS steps.
     5     2.47e-03   8.44e-04     
     6     8.26e-04   1.37e-04     
     7     2.36e-04   8.18e-05     
     8     6.55e-05   3.31e-05     
     9     3.36e-05   7.84e-06     
    10     6.96e-06   3.44e-06     
    11     1.83e-06   5.87e-07     
    12     4.15e-07   1.80e-07     
 ------------------------------------------------------------------------------
                                   Orbital response converged.

 Computing density matrices... Done.
 CCSD calculation:   CPU 454.25 s  wall 138.39 s

Current path: /canmo/ccsd/grad/
/g1_bb_aa
/g1_bb_bb
/g1_o1o1
/g1_o1o2
/g1_o1v1
/g1_o2v1
/g1_v1v1
/g1p_bb_aa
/g1p_bb_bb
/g1s_bb_aa
/g1s_bb_bb
/g2_o1o1o1o1
/g2_o1o1o1v1
/g2_o1o1v1v1
/g2_o1v1o1v1
/g2_o1v1v1v1
/g2_v1v1v1v1
/w_bb_aa
/w_bb_bb
 Transferring MO TPDM to AO TPDM
 Transferring g2_o1o1o1o1
 Transferring g2_o1o1o1v1
 Transferring g2_o1o1v1v1
 Transferring g2_o1v1o1v1
 Transferring g2_o1v1v1v1
 Transferring g2_v1v1v1v1
 Adding separable TPDM
 Computing TPDM gradient
 --------------------------------------------------------
 2e gradient
  Atom          X               Y               Z
 --------------------------------------------------------
    1        -18.271059        7.758294        0.000000  
    2         -7.037445      -14.145021       -0.000000  
    3         16.718359       -5.042062        0.000000  
    4          8.590145       11.428788       -0.000000  
 --------------------------------------------------------
 --------------------------------------------------------
 Final gradient
  Atom          X               Y               Z
 --------------------------------------------------------
    1        -18.271059        7.758294        0.000000  
    2         -7.037445      -14.145021       -0.000000  
    3         16.718359       -5.042062        0.000000  
    4          8.590145       11.428788       -0.000000  
 --------------------------------------------------------
 Analytic gradient from two-electron contribution:   CPU 227.13 s  wall 130.35 s

 Total ccman2 time:   CPU 699.50 s  wall 294.71 s


 --------------------------------------------------------------

                    Orbital Energies (a.u.)
 --------------------------------------------------------------

 Alpha MOs
 -- Occupied --
******* -26.362 -15.787 -15.746 -10.635  -8.103  -8.099  -8.099
 -1.679  -1.439  -1.169  -0.911  -0.765  -0.764  -0.746  -0.622
 -0.609  -0.531  -0.493  -0.482
 -- Virtual --
  0.057   0.068   0.091   0.117   0.120   0.130   0.157   0.179
  0.188   0.216   0.243   0.257   0.297   0.307   0.314   0.371
  0.391   0.437   0.510   0.545   0.572   0.581   0.620   0.841
  0.898   0.943   0.958   0.992   1.053   1.095   1.112   1.154
  1.173   1.252   1.278   1.340   1.495   1.542   1.594   1.633
  1.876   2.008   2.021   2.171   2.349   2.365   2.566   2.591
  2.603   2.675   2.871   3.000   3.092   3.313   3.994   4.038
  4.167   4.174   4.219   4.277   4.365   4.375   4.531   4.978
  5.515   6.887   6.942   7.143  10.314  26.597  26.674  27.057
 36.514  37.057  68.711 219.155
 --------------------------------------------------------------

          Ground-State Mulliken Net Atomic Charges

     Atom                 Charge (a.u.)
  ----------------------------------------
      1 Cl                   -0.017538
      2 N                     0.162440
      3 N                    -0.081924
      4 F                    -0.062977
  ----------------------------------------
  Sum of atomic charges =     0.000000

 -----------------------------------------------------------------
                    Cartesian Multipole Moments
 -----------------------------------------------------------------
    Charge (ESU x 10^10)
                 0.0000
    Dipole Moment (Debye)
         X       0.8975      Y      -0.1722      Z      -0.0000
       Tot       0.9139
    Quadrupole Moments (Debye-Ang)
        XX     -29.2487     XY      -1.2611     YY     -30.3107
        XZ       0.0000     YZ      -0.0000     ZZ     -27.8316
    Octopole Moments (Debye-Ang^2)
       XXX       0.6821    XXY      -4.2584    XYY       0.1837
       YYY      -8.7461    XXZ       0.0000    XYZ      -0.0000
       YYZ      -0.0000    XZZ      -2.6913    YZZ      -1.3611
       ZZZ      -0.0000
    Hexadecapole Moments (Debye-Ang^3)
      XXXX    -247.5939   XXXY       1.3425   XXYY     -56.9803
      XYYY       5.3452   YYYY     -95.9641   XXXZ       0.0000
      XXYZ      -0.0000   XYYZ      -0.0000   YYYZ      -0.0000
      XXZZ     -46.0595   XYZZ       1.9663   YYZZ     -19.9420
      XZZZ       0.0000   YZZZ      -0.0000   ZZZZ     -26.4773
 -----------------------------------------------------------------
 DrvMan completing analytic gradient of the correlated energy
 Correlated dipole moment
            1
    1   0.3530988
    2  -0.0677435
    3  -0.0000000
 Energy read as -668.452634704
 Full Analytical Gradient: (in a.u., or Hartree/Bohr)
             1             2             3             4
    1   -0.00026290   -0.00130796    0.00168993   -0.00011907
    2    0.00016568   -0.00042006    0.00020006    0.00005432
    3   -0.00000000   -0.00000002    0.00000001    0.00000001
 Gradient time:  CPU 0.26 s  wall 2.73 s
 ----------------------------------------------------------------
             Standard Nuclear Orientation (Angstroms)
    I     Atom           X                Y                Z
 ----------------------------------------------------------------
    1      Cl      1.2466126821    -0.2195048028    -0.0000000000
    2      N      -0.0401315877     0.9565799772     0.0000000000
    3      N      -1.2004394007     0.5964635636     0.0000000000
    4      F      -1.3906020753    -0.7933025709    -0.0000000000
 ----------------------------------------------------------------
 Nuclear Repulsion Energy =   150.7270121753 hartrees
 There are       20 alpha and       20 beta electrons

                       Distance Matrix (Angstroms)
             Cl(  1)   N (  2)   N (  3)
   N (  2)  1.743240
   N (  3)  2.579509  1.214907
   F (  4)  2.698916  2.210398  1.402716

 Requested basis set is 6-311++G(d,p)
 There are 31 shells and 96 basis functions
 A cutoff of  1.0D-14 yielded    473 shell pairs
 There are      4694 function pairs (      5105 Cartesian)
 Smallest overlap matrix eigenvalue = 1.96E-04
 Guess MOs from SCF MO coefficient file

 -----------------------------------------------------------------------
  General SCF calculation program by
  Eric Jon Sundstrom, Paul Horn, Yuezhi Mao, Dmitri Zuev, Alec White,
  David Stuck, Shaama M.S., Shane Yost, Joonho Lee, David Small,
  Daniel Levine, Susi Lehtola, Hugh Burton, Evgeny Epifanovsky
 -----------------------------------------------------------------------
 Hartree-Fock
 using 4 threads for integral computing
 -------------------------------------------------------
 OpenMP Integral computing Module                
 Release: version 2.0, May 2017, Q-Chem Inc. Pleasanton 
 -------------------------------------------------------
 A restricted SCF calculation will be
 performed using DIIS
 SCF converges when DIIS error is below 1.0e-08
 ---------------------------------------
  Cycle       Energy         DIIS error
 ---------------------------------------
    1    -667.7351505637      6.05e-05  
    2    -667.7351543482      1.71e-05  
    3    -667.7351547216      9.69e-06  
    4    -667.7351548296      2.69e-06  
    5    -667.7351548433      1.04e-06  
    6    -667.7351548464      4.61e-07  
    7    -667.7351548470      1.78e-07  
    8    -667.7351548471      7.91e-08  
    9    -667.7351548472      1.75e-08  
   10    -667.7351548472      5.96e-09  Convergence criterion met
 ---------------------------------------
 SCF time:   CPU 3.58s  wall 4.00s 
 SCF   energy in the final basis set =     -667.7351548472
 Total energy in the final basis set =     -667.7351548472


 ------------------------------------------------------------------------------

   CCMAN2: suite of methods based on coupled cluster
           and equation of motion theories.

   Components:
   * libvmm-1.3-trunk
     by Evgeny Epifanovsky, Ilya Kaliman.
   * libtensor-2.5-trunk
     by Evgeny Epifanovsky, Michael Wormit, Dmitry Zuev, Sam Manzer, 
        Ilya Kaliman.
   * libcc-2.5-trunk
     by Evgeny Epifanovsky, Arik Landau, Tomasz Kus, Kirill Khistyaev, 
        Dmitry Zuev, Prashant Manohar, Xintian Feng, Anna Krylov, 
        Matthew Goldey, Alec White, Thomas Jagau, Kaushik Nanda, 
        Anastasia Gunina, Alexander Kunitsa, Joonho Lee.

   CCMAN original authors:
   Anna I. Krylov, C. David Sherrill, Steven R. Gwaltney,
   Edward F. C. Byrd (2000)
   Sergey V. Levchenko, Lyudmila V. Slipchenko, Tao Wang,
   Ana-Maria C. Cristian (2003)
   Piotr A. Pieniazek, C. Melania Oana, Evgeny Epifanovsky (2007)
   Prashant Manohar (2009)

 ------------------------------------------------------------------------------


 Allocating and initializing 3808MB of RAM...
 Calculation will run on 4 cores.


 Alpha MOs, Restricted
 -- Occupied --                  
-104.91  -26.36  -15.79  -15.75  -10.63   -8.10   -8.10   -8.10
  1 A     2 A     3 A     4 A     5 A     6 A     7 A     8 A                  
 -1.679  -1.437  -1.169  -0.911  -0.765  -0.764  -0.746  -0.622
  9 A    10 A    11 A    12 A    13 A    14 A    15 A    16 A                  
 -0.608  -0.531  -0.493  -0.483
 17 A    18 A    19 A    20 A                                                  
 -- Virtual --                   
  0.057   0.067   0.091   0.117   0.120   0.130   0.157   0.179
 21 A    22 A    23 A    24 A    25 A    26 A    27 A    28 A                  
  0.188   0.216   0.243   0.257   0.297   0.307   0.314   0.371
 29 A    30 A    31 A    32 A    33 A    34 A    35 A    36 A                  
  0.391   0.437   0.509   0.545   0.572   0.581   0.619   0.841
 37 A    38 A    39 A    40 A    41 A    42 A    43 A    44 A                  
  0.899   0.943   0.958   0.992   1.053   1.095   1.112   1.153
 45 A    46 A    47 A    48 A    49 A    50 A    51 A    52 A                  
  1.173   1.252   1.278   1.339   1.495   1.542   1.594   1.633
 53 A    54 A    55 A    56 A    57 A    58 A    59 A    60 A                  
  1.875   2.008   2.022   2.171   2.349   2.364   2.566   2.591
 61 A    62 A    63 A    64 A    65 A    66 A    67 A    68 A                  
  2.603   2.673   2.870   2.998   3.091   3.311   3.994   4.037
 69 A    70 A    71 A    72 A    73 A    74 A    75 A    76 A                  
  4.167   4.174   4.219   4.276   4.363   4.375   4.529   4.979
 77 A    78 A    79 A    80 A    81 A    82 A    83 A    84 A                  
  5.516   6.887   6.942   7.143  10.314  26.597  26.674  27.056
 85 A    86 A    87 A    88 A    89 A    90 A    91 A    92 A                  
 36.515  37.049  68.711 219.154
 93 A    94 A    95 A    96 A                                                  

 Beta MOs, Restricted
 -- Occupied --                  
-104.91  -26.36  -15.79  -15.75  -10.63   -8.10   -8.10   -8.10
  1 A     2 A     3 A     4 A     5 A     6 A     7 A     8 A                  
 -1.679  -1.437  -1.169  -0.911  -0.765  -0.764  -0.746  -0.622
  9 A    10 A    11 A    12 A    13 A    14 A    15 A    16 A                  
 -0.608  -0.531  -0.493  -0.483
 17 A    18 A    19 A    20 A                                                  
 -- Virtual --                   
  0.057   0.067   0.091   0.117   0.120   0.130   0.157   0.179
 21 A    22 A    23 A    24 A    25 A    26 A    27 A    28 A                  
  0.188   0.216   0.243   0.257   0.297   0.307   0.314   0.371
 29 A    30 A    31 A    32 A    33 A    34 A    35 A    36 A                  
  0.391   0.437   0.509   0.545   0.572   0.581   0.619   0.841
 37 A    38 A    39 A    40 A    41 A    42 A    43 A    44 A                  
  0.899   0.943   0.958   0.992   1.053   1.095   1.112   1.153
 45 A    46 A    47 A    48 A    49 A    50 A    51 A    52 A                  
  1.173   1.252   1.278   1.339   1.495   1.542   1.594   1.633
 53 A    54 A    55 A    56 A    57 A    58 A    59 A    60 A                  
  1.875   2.008   2.022   2.171   2.349   2.364   2.566   2.591
 61 A    62 A    63 A    64 A    65 A    66 A    67 A    68 A                  
  2.603   2.673   2.870   2.998   3.091   3.311   3.994   4.037
 69 A    70 A    71 A    72 A    73 A    74 A    75 A    76 A                  
  4.167   4.174   4.219   4.276   4.363   4.375   4.529   4.979
 77 A    78 A    79 A    80 A    81 A    82 A    83 A    84 A                  
  5.516   6.887   6.942   7.143  10.314  26.597  26.674  27.056
 85 A    86 A    87 A    88 A    89 A    90 A    91 A    92 A                  
 36.515  37.049  68.711 219.154
 93 A    94 A    95 A    96 A                                                  

 Occupation and symmetry of molecular orbitals

 Point group: C1 (1 irreducible representation).

                           A     All 
 -------------------------------------
 All molecular orbitals:
  - Alpha                  96    96  
  - Beta                   96    96  
 -------------------------------------
 Alpha orbitals:
  - Frozen occupied        8     8   
  - Active occupied        12    12  
  - Active virtual         76    76  
  - Frozen virtual         0     0   
 -------------------------------------
 Beta orbitals:
  - Frozen occupied        8     8   
  - Active occupied        12    12  
  - Active virtual         76    76  
  - Frozen virtual         0     0   
 -------------------------------------

 Import integrals:   CPU 0.00 s  wall 0.00 s

 Import integrals:   CPU 12.74 s  wall 15.29 s

 MP2 amplitudes:   CPU 0.05 s  wall 0.30 s

Running a double precision version
           CCSD T amplitudes will be solved using DIIS.

           Start     Size      MaxIter   EConv     TConv     
           3         7         100       1.00e-07  1.00e-05  
 ------------------------------------------------------------------------------
           Energy (a.u.)   Ediff      Tdiff       Comment
 ------------------------------------------------------------------------------
          -668.43930627                           
     1    -668.42275470   1.66e-02   7.42e-01     
     2    -668.45076521   2.80e-02   1.01e-01     
     3    -668.44810003   2.67e-03   4.71e-02     
     4    -668.45129815   3.20e-03   2.03e-02     Switched to DIIS steps.
     5    -668.45247633   1.18e-03   1.24e-02     
     6    -668.45260097   1.25e-04   3.06e-03     
     7    -668.45262030   1.93e-05   1.51e-03     
     8    -668.45262965   9.34e-06   5.47e-04     
     9    -668.45263487   5.23e-06   3.09e-04     
    10    -668.45263547   5.93e-07   7.59e-05     
    11    -668.45263562   1.53e-07   3.00e-05     
    12    -668.45263563   6.54e-09   1.93e-05     
    13    -668.45263559   3.75e-08   6.42e-06     
 ------------------------------------------------------------------------------
          -668.45263559                           CCSD T converged.

End of double precision
 SCF energy                 = -667.73515485
 MP2 energy                 = -668.43930627
 CCSD correlation energy     =   -0.71748074
 CCSD total energy           = -668.45263559

 CCSD  T1^2 = 0.0167  T2^2 = 0.2383  Leading amplitudes:

 Amplitude    Orbitals with energies
  0.0329       17 (A) A                  ->    22 (A) A                   
              -0.6084                          0.0673                     
  0.0329       17 (A) B                  ->    22 (A) B                   
              -0.6084                          0.0673                     
 -0.0254       15 (A) A                  ->    22 (A) A                   
              -0.7456                          0.0673                     
 -0.0254       15 (A) B                  ->    22 (A) B                   
              -0.7456                          0.0673                     

 Amplitude    Orbitals with energies
 -0.0686       17 (A) A      17 (A) B    ->    22 (A) A      22 (A) B     
              -0.6084       -0.6084            0.0673        0.0673       
  0.0686       17 (A) A      17 (A) B    ->    22 (A) B      22 (A) A     
              -0.6084       -0.6084            0.0673        0.0673       
  0.0686       17 (A) B      17 (A) A    ->    22 (A) A      22 (A) B     
              -0.6084       -0.6084            0.0673        0.0673       
 -0.0686       17 (A) B      17 (A) A    ->    22 (A) B      22 (A) A     
              -0.6084       -0.6084            0.0673        0.0673       

 Computing CCSD intemediates for later calculations in double precision
 Finished.

Running a double precision version
           CCSD Lambda amplitudes will be solved using DIIS.
           Start     Size      MaxIter   EConv     LConv     
           3         7         100       1.00e-07  1.00e-05  
 ------------------------------------------------------------------------------
            Enorm      Ldiff       Comment
 ------------------------------------------------------------------------------
     1     5.61e-02   3.82e-02     
     2     1.77e-02   6.51e-03     
     3     7.92e-03   1.18e-03     
     4     4.18e-03   1.31e-03     Switched to DIIS steps.
     5     1.45e-03   8.19e-04     
     6     7.24e-04   2.50e-04     
     7     2.31e-04   8.37e-05     
     8     9.70e-05   3.07e-06     
     9     3.21e-05   4.13e-06     
    10     1.46e-05   8.77e-07     
    11     7.39e-06   1.57e-07     
    12     3.13e-06   2.94e-07     
    13     1.36e-06   1.60e-07     
    14     5.92e-07   1.83e-09     
    15     2.39e-07   2.10e-09     
    16     1.25e-07   2.08e-08     
    17     5.30e-08   1.03e-08     
 ------------------------------------------------------------------------------
                                   CCSD Lambda converged.

 Computing density matrices in double precision...
           Orbital response amplitudes will be solved using DIIS.
           Start     Size      MaxIter   EConv     LConv     
           3         7         100       1.00e-06  1.00e-06  
 ------------------------------------------------------------------------------
            Enorm      Ldiff       Comment
 ------------------------------------------------------------------------------
     1     9.27e-02   1.89e-03     
     2     7.53e-02   1.80e-02     
     3     8.70e-02   2.90e-02     
     4     7.60e-03   3.80e-02     Switched to DIIS steps.
     5     2.48e-03   8.45e-04     
     6     8.25e-04   1.39e-04     
     7     2.37e-04   8.19e-05     
     8     6.59e-05   3.32e-05     
     9     3.36e-05   7.85e-06     
    10     7.03e-06   3.42e-06     
    11     1.85e-06   5.83e-07     
    12     4.25e-07   1.81e-07     
 ------------------------------------------------------------------------------
                                   Orbital response converged.

 Computing density matrices... Done.
 CCSD calculation:   CPU 454.07 s  wall 141.80 s

Current path: /canmo/ccsd/grad/
/g1_bb_aa
/g1_bb_bb
/g1_o1o1
/g1_o1o2
/g1_o1v1
/g1_o2v1
/g1_v1v1
/g1p_bb_aa
/g1p_bb_bb
/g1s_bb_aa
/g1s_bb_bb
/g2_o1o1o1o1
/g2_o1o1o1v1
/g2_o1o1v1v1
/g2_o1v1o1v1
/g2_o1v1v1v1
/g2_v1v1v1v1
/w_bb_aa
/w_bb_bb
 Transferring MO TPDM to AO TPDM
 Transferring g2_o1o1o1o1
 Transferring g2_o1o1o1v1
 Transferring g2_o1o1v1v1
 Transferring g2_o1v1o1v1
 Transferring g2_o1v1v1v1
 Transferring g2_v1v1v1v1
 Adding separable TPDM
 Computing TPDM gradient
 --------------------------------------------------------
 2e gradient
  Atom          X               Y               Z
 --------------------------------------------------------
    1        -18.269101        7.757356        0.000000  
    2         -7.006531      -14.127148       -0.000000  
    3         16.700544       -5.064513        0.000000  
    4          8.575088       11.434306       -0.000000  
 --------------------------------------------------------
 --------------------------------------------------------
 Final gradient
  Atom          X               Y               Z
 --------------------------------------------------------
    1        -18.269101        7.757356        0.000000  
    2         -7.006531      -14.127148       -0.000000  
    3         16.700544       -5.064513        0.000000  
    4          8.575088       11.434306       -0.000000  
 --------------------------------------------------------
 Analytic gradient from two-electron contribution:   CPU 225.79 s  wall 133.24 s

 Total ccman2 time:   CPU 698.08 s  wall 299.62 s


 --------------------------------------------------------------

                    Orbital Energies (a.u.)
 --------------------------------------------------------------

 Alpha MOs
 -- Occupied --
******* -26.363 -15.787 -15.746 -10.635  -8.103  -8.099  -8.099
 -1.679  -1.437  -1.169  -0.911  -0.765  -0.764  -0.746  -0.622
 -0.608  -0.531  -0.493  -0.483
 -- Virtual --
  0.057   0.067   0.091   0.117   0.120   0.130   0.157   0.179
  0.188   0.216   0.243   0.257   0.297   0.307   0.314   0.371
  0.391   0.437   0.509   0.545   0.572   0.581   0.619   0.841
  0.899   0.943   0.958   0.992   1.053   1.095   1.112   1.153
  1.173   1.252   1.278   1.339   1.495   1.542   1.594   1.633
  1.875   2.008   2.022   2.171   2.349   2.364   2.566   2.591
  2.603   2.673   2.870   2.998   3.091   3.311   3.994   4.037
  4.167   4.174   4.219   4.276   4.363   4.375   4.529   4.979
  5.516   6.887   6.942   7.143  10.314  26.597  26.674  27.056
 36.515  37.049  68.711 219.154
 --------------------------------------------------------------

          Ground-State Mulliken Net Atomic Charges

     Atom                 Charge (a.u.)
  ----------------------------------------
      1 Cl                   -0.017253
      2 N                     0.161454
      3 N                    -0.081344
      4 F                    -0.062857
  ----------------------------------------
  Sum of atomic charges =     0.000000

 -----------------------------------------------------------------
                    Cartesian Multipole Moments
 -----------------------------------------------------------------
    Charge (ESU x 10^10)
                -0.0000
    Dipole Moment (Debye)
         X       0.8955      Y      -0.1762      Z      -0.0000
       Tot       0.9127
    Quadrupole Moments (Debye-Ang)
        XX     -29.2407     XY      -1.2610     YY     -30.3176
        XZ       0.0000     YZ      -0.0000     ZZ     -27.8358
    Octopole Moments (Debye-Ang^2)
       XXX       0.7159    XXY      -4.2628    XYY       0.1941
       YYY      -8.7643    XXZ       0.0000    XYZ      -0.0000
       YYZ      -0.0000    XZZ      -2.6780    YZZ      -1.3675
       ZZZ       0.0000
    Hexadecapole Moments (Debye-Ang^3)
      XXXX    -247.7156   XXXY       1.3697   XXYY     -57.0120
      XYYY       5.3670   YYYY     -95.9961   XXXZ       0.0000
      XXYZ      -0.0000   XYYZ      -0.0000   YYYZ      -0.0000
      XXZZ     -46.0836   XYZZ       1.9758   YYZZ     -19.9492
      XZZZ       0.0000   YZZZ      -0.0000   ZZZZ     -26.4847
 -----------------------------------------------------------------
 DrvMan completing analytic gradient of the correlated energy
 Correlated dipole moment
            1
    1   0.3523303
    2  -0.0693084
    3  -0.0000000
 Energy read as -668.452635590
 Full Analytical Gradient: (in a.u., or Hartree/Bohr)
             1             2             3             4
    1    0.00001563    0.00112434   -0.00122986    0.00008989
    2    0.00009033    0.00003488   -0.00010007   -0.00002515
    3    0.00000000   -0.00000000    0.00000000    0.00000000
 Gradient time:  CPU 0.24 s  wall 2.11 s
 ----------------------------------------------------------------
             Standard Nuclear Orientation (Angstroms)
    I     Atom           X                Y                Z
 ----------------------------------------------------------------
    1      Cl      1.2466126821    -0.2195048028    -0.0000000000
    2      N      -0.0401315877     0.9565799772     0.0000000000
    3      N      -1.1994394007     0.5974635636     0.0000000000
    4      F      -1.3906020753    -0.7933025709    -0.0000000000
 ----------------------------------------------------------------
 Nuclear Repulsion Energy =   150.7359267468 hartrees
 There are       20 alpha and       20 beta electrons

                       Distance Matrix (Angstroms)
             Cl(  1)   N (  2)   N (  3)
   N (  2)  1.743240
   N (  3)  2.578877  1.213655
   F (  4)  2.698916  2.210398  1.403842

 Requested basis set is 6-311++G(d,p)
 There are 31 shells and 96 basis functions
 A cutoff of  1.0D-14 yielded    473 shell pairs
 There are      4694 function pairs (      5105 Cartesian)
 Smallest overlap matrix eigenvalue = 1.95E-04
 Guess MOs from SCF MO coefficient file

 -----------------------------------------------------------------------
  General SCF calculation program by
  Eric Jon Sundstrom, Paul Horn, Yuezhi Mao, Dmitri Zuev, Alec White,
  David Stuck, Shaama M.S., Shane Yost, Joonho Lee, David Small,
  Daniel Levine, Susi Lehtola, Hugh Burton, Evgeny Epifanovsky
 -----------------------------------------------------------------------
 Hartree-Fock
 using 4 threads for integral computing
 -------------------------------------------------------
 OpenMP Integral computing Module                
 Release: version 2.0, May 2017, Q-Chem Inc. Pleasanton 
 -------------------------------------------------------
 A restricted SCF calculation will be
 performed using DIIS
 SCF converges when DIIS error is below 1.0e-08
 ---------------------------------------
  Cycle       Energy         DIIS error
 ---------------------------------------
    1    -667.7352139133      4.82e-05  
    2    -667.7352164301      1.31e-05  
    3    -667.7352166511      8.01e-06  
    4    -667.7352167164      1.74e-06  
    5    -667.7352167228      7.43e-07  
    6    -667.7352167240      3.08e-07  
    7    -667.7352167243      1.36e-07  
    8    -667.7352167244      5.98e-08  
    9    -667.7352167244      1.28e-08  
   10    -667.7352167244      3.28e-09  Convergence criterion met
 ---------------------------------------
 SCF time:   CPU 3.58s  wall 6.00s 
 SCF   energy in the final basis set =     -667.7352167244
 Total energy in the final basis set =     -667.7352167244


 ------------------------------------------------------------------------------

   CCMAN2: suite of methods based on coupled cluster
           and equation of motion theories.

   Components:
   * libvmm-1.3-trunk
     by Evgeny Epifanovsky, Ilya Kaliman.
   * libtensor-2.5-trunk
     by Evgeny Epifanovsky, Michael Wormit, Dmitry Zuev, Sam Manzer, 
        Ilya Kaliman.
   * libcc-2.5-trunk
     by Evgeny Epifanovsky, Arik Landau, Tomasz Kus, Kirill Khistyaev, 
        Dmitry Zuev, Prashant Manohar, Xintian Feng, Anna Krylov, 
        Matthew Goldey, Alec White, Thomas Jagau, Kaushik Nanda, 
        Anastasia Gunina, Alexander Kunitsa, Joonho Lee.

   CCMAN original authors:
   Anna I. Krylov, C. David Sherrill, Steven R. Gwaltney,
   Edward F. C. Byrd (2000)
   Sergey V. Levchenko, Lyudmila V. Slipchenko, Tao Wang,
   Ana-Maria C. Cristian (2003)
   Piotr A. Pieniazek, C. Melania Oana, Evgeny Epifanovsky (2007)
   Prashant Manohar (2009)

 ------------------------------------------------------------------------------


 Allocating and initializing 3808MB of RAM...
 Calculation will run on 4 cores.


 Alpha MOs, Restricted
 -- Occupied --                  
-104.91  -26.36  -15.79  -15.75  -10.63   -8.10   -8.10   -8.10
  1 A     2 A     3 A     4 A     5 A     6 A     7 A     8 A                  
 -1.679  -1.438  -1.169  -0.911  -0.765  -0.764  -0.745  -0.622
  9 A    10 A    11 A    12 A    13 A    14 A    15 A    16 A                  
 -0.609  -0.531  -0.493  -0.483
 17 A    18 A    19 A    20 A                                                  
 -- Virtual --                   
  0.057   0.068   0.091   0.117   0.120   0.130   0.157   0.179
 21 A    22 A    23 A    24 A    25 A    26 A    27 A    28 A                  
  0.188   0.216   0.243   0.257   0.297   0.307   0.314   0.371
 29 A    30 A    31 A    32 A    33 A    34 A    35 A    36 A                  
  0.391   0.437   0.509   0.545   0.572   0.581   0.619   0.841
 37 A    38 A    39 A    40 A    41 A    42 A    43 A    44 A                  
  0.898   0.943   0.958   0.992   1.053   1.095   1.112   1.153
 45 A    46 A    47 A    48 A    49 A    50 A    51 A    52 A                  
  1.173   1.252   1.278   1.339   1.495   1.542   1.595   1.633
 53 A    54 A    55 A    56 A    57 A    58 A    59 A    60 A                  
  1.876   2.008   2.022   2.171   2.349   2.365   2.566   2.591
 61 A    62 A    63 A    64 A    65 A    66 A    67 A    68 A                  
  2.603   2.674   2.871   3.000   3.092   3.313   3.994   4.038
 69 A    70 A    71 A    72 A    73 A    74 A    75 A    76 A                  
  4.167   4.174   4.219   4.276   4.364   4.374   4.530   4.978
 77 A    78 A    79 A    80 A    81 A    82 A    83 A    84 A                  
  5.514   6.888   6.943   7.142  10.314  26.597  26.674  27.056
 85 A    86 A    87 A    88 A    89 A    90 A    91 A    92 A                  
 36.514  37.054  68.711 219.154
 93 A    94 A    95 A    96 A                                                  

 Beta MOs, Restricted
 -- Occupied --                  
-104.91  -26.36  -15.79  -15.75  -10.63   -8.10   -8.10   -8.10
  1 A     2 A     3 A     4 A     5 A     6 A     7 A     8 A                  
 -1.679  -1.438  -1.169  -0.911  -0.765  -0.764  -0.745  -0.622
  9 A    10 A    11 A    12 A    13 A    14 A    15 A    16 A                  
 -0.609  -0.531  -0.493  -0.483
 17 A    18 A    19 A    20 A                                                  
 -- Virtual --                   
  0.057   0.068   0.091   0.117   0.120   0.130   0.157   0.179
 21 A    22 A    23 A    24 A    25 A    26 A    27 A    28 A                  
  0.188   0.216   0.243   0.257   0.297   0.307   0.314   0.371
 29 A    30 A    31 A    32 A    33 A    34 A    35 A    36 A                  
  0.391   0.437   0.509   0.545   0.572   0.581   0.619   0.841
 37 A    38 A    39 A    40 A    41 A    42 A    43 A    44 A                  
  0.898   0.943   0.958   0.992   1.053   1.095   1.112   1.153
 45 A    46 A    47 A    48 A    49 A    50 A    51 A    52 A                  
  1.173   1.252   1.278   1.339   1.495   1.542   1.595   1.633
 53 A    54 A    55 A    56 A    57 A    58 A    59 A    60 A                  
  1.876   2.008   2.022   2.171   2.349   2.365   2.566   2.591
 61 A    62 A    63 A    64 A    65 A    66 A    67 A    68 A                  
  2.603   2.674   2.871   3.000   3.092   3.313   3.994   4.038
 69 A    70 A    71 A    72 A    73 A    74 A    75 A    76 A                  
  4.167   4.174   4.219   4.276   4.364   4.374   4.530   4.978
 77 A    78 A    79 A    80 A    81 A    82 A    83 A    84 A                  
  5.514   6.888   6.943   7.142  10.314  26.597  26.674  27.056
 85 A    86 A    87 A    88 A    89 A    90 A    91 A    92 A                  
 36.514  37.054  68.711 219.154
 93 A    94 A    95 A    96 A                                                  

 Occupation and symmetry of molecular orbitals

 Point group: C1 (1 irreducible representation).

                           A     All 
 -------------------------------------
 All molecular orbitals:
  - Alpha                  96    96  
  - Beta                   96    96  
 -------------------------------------
 Alpha orbitals:
  - Frozen occupied        8     8   
  - Active occupied        12    12  
  - Active virtual         76    76  
  - Frozen virtual         0     0   
 -------------------------------------
 Beta orbitals:
  - Frozen occupied        8     8   
  - Active occupied        12    12  
  - Active virtual         76    76  
  - Frozen virtual         0     0   
 -------------------------------------

 Import integrals:   CPU 0.00 s  wall 0.00 s

 Import integrals:   CPU 12.75 s  wall 17.01 s

 MP2 amplitudes:   CPU 0.07 s  wall 0.30 s

Running a double precision version
           CCSD T amplitudes will be solved using DIIS.

           Start     Size      MaxIter   EConv     TConv     
           3         7         100       1.00e-07  1.00e-05  
 ------------------------------------------------------------------------------
           Energy (a.u.)   Ediff      Tdiff       Comment
 ------------------------------------------------------------------------------
          -668.43929466                           
     1    -668.42276172   1.65e-02   7.42e-01     
     2    -668.45076443   2.80e-02   1.01e-01     
     3    -668.44810009   2.66e-03   4.71e-02     
     4    -668.45129769   3.20e-03   2.03e-02     Switched to DIIS steps.
     5    -668.45247616   1.18e-03   1.24e-02     
     6    -668.45260101   1.25e-04   3.06e-03     
     7    -668.45262052   1.95e-05   1.51e-03     
     8    -668.45262993   9.42e-06   5.49e-04     
     9    -668.45263518   5.24e-06   3.10e-04     
    10    -668.45263577   5.94e-07   7.59e-05     
    11    -668.45263592   1.54e-07   3.02e-05     
    12    -668.45263593   7.60e-09   1.95e-05     
    13    -668.45263589   3.84e-08   6.47e-06     
 ------------------------------------------------------------------------------
          -668.45263589                           CCSD T converged.

End of double precision
 SCF energy                 = -667.73521672
 MP2 energy                 = -668.43929466
 CCSD correlation energy     =   -0.71741917
 CCSD total energy           = -668.45263589

 CCSD  T1^2 = 0.0167  T2^2 = 0.2383  Leading amplitudes:

 Amplitude    Orbitals with energies
  0.0329       17 (A) A                  ->    22 (A) A                   
              -0.6087                          0.0677                     
  0.0329       17 (A) B                  ->    22 (A) B                   
              -0.6087                          0.0677                     
 -0.0253       15 (A) A                  ->    22 (A) A                   
              -0.7453                          0.0677                     
 -0.0253       15 (A) B                  ->    22 (A) B                   
              -0.7453                          0.0677                     

 Amplitude    Orbitals with energies
 -0.0684       17 (A) A      17 (A) B    ->    22 (A) A      22 (A) B     
              -0.6087       -0.6087            0.0677        0.0677       
  0.0684       17 (A) A      17 (A) B    ->    22 (A) B      22 (A) A     
              -0.6087       -0.6087            0.0677        0.0677       
  0.0684       17 (A) B      17 (A) A    ->    22 (A) A      22 (A) B     
              -0.6087       -0.6087            0.0677        0.0677       
 -0.0684       17 (A) B      17 (A) A    ->    22 (A) B      22 (A) A     
              -0.6087       -0.6087            0.0677        0.0677       

 Computing CCSD intemediates for later calculations in double precision
 Finished.

Running a double precision version
           CCSD Lambda amplitudes will be solved using DIIS.
           Start     Size      MaxIter   EConv     LConv     
           3         7         100       1.00e-07  1.00e-05  
 ------------------------------------------------------------------------------
            Enorm      Ldiff       Comment
 ------------------------------------------------------------------------------
     1     5.61e-02   3.82e-02     
     2     1.78e-02   6.52e-03     
     3     7.93e-03   1.18e-03     
     4     4.18e-03   1.31e-03     Switched to DIIS steps.
     5     1.45e-03   8.20e-04     
     6     7.25e-04   2.50e-04     
     7     2.32e-04   8.40e-05     
     8     9.71e-05   3.21e-06     
     9     3.22e-05   4.08e-06     
    10     1.47e-05   8.58e-07     
    11     7.44e-06   1.50e-07     
    12     3.15e-06   3.01e-07     
    13     1.37e-06   1.62e-07     
    14     5.95e-07   1.68e-09     
    15     2.40e-07   2.46e-09     
    16     1.26e-07   2.10e-08     
    17     5.34e-08   1.05e-08     
 ------------------------------------------------------------------------------
                                   CCSD Lambda converged.

 Computing density matrices in double precision...
           Orbital response amplitudes will be solved using DIIS.
           Start     Size      MaxIter   EConv     LConv     
           3         7         100       1.00e-06  1.00e-06  
 ------------------------------------------------------------------------------
            Enorm      Ldiff       Comment
 ------------------------------------------------------------------------------
     1     9.26e-02   1.88e-03     
     2     7.52e-02   1.80e-02     
     3     8.69e-02   2.90e-02     
     4     7.60e-03   3.80e-02     Switched to DIIS steps.
     5     2.46e-03   8.48e-04     
     6     8.31e-04   1.38e-04     
     7     2.38e-04   8.28e-05     
     8     6.62e-05   3.33e-05     
     9     3.38e-05   7.88e-06     
    10     7.02e-06   3.44e-06     
    11     1.84e-06   5.78e-07     
    12     4.15e-07   1.77e-07     
 ------------------------------------------------------------------------------
                                   Orbital response converged.

 Computing density matrices... Done.
 CCSD calculation:   CPU 451.03 s  wall 148.19 s

Current path: /canmo/ccsd/grad/
/g1_bb_aa
/g1_bb_bb
/g1_o1o1
/g1_o1o2
/g1_o1v1
/g1_o2v1
/g1_v1v1
/g1p_bb_aa
/g1p_bb_bb
/g1s_bb_aa
/g1s_bb_bb
/g2_o1o1o1o1
/g2_o1o1o1v1
/g2_o1o1v1v1
/g2_o1v1o1v1
/g2_o1v1v1v1
/g2_v1v1v1v1
/w_bb_aa
/w_bb_bb
 Transferring MO TPDM to AO TPDM
 Transferring g2_o1o1o1o1
 Transferring g2_o1o1o1v1
 Transferring g2_o1o1v1v1
 Transferring g2_o1v1o1v1
 Transferring g2_o1v1v1v1
 Transferring g2_v1v1v1v1
 Adding separable TPDM
 Computing TPDM gradient
 --------------------------------------------------------
 2e gradient
  Atom          X               Y               Z
 --------------------------------------------------------
    1        -18.269754        7.760568        0.000000  
    2         -7.030479      -14.125471       -0.000000  
    3         16.721359       -5.056092        0.000000  
    4          8.578875       11.420995       -0.000000  
 --------------------------------------------------------
 --------------------------------------------------------
 Final gradient
  Atom          X               Y               Z
 --------------------------------------------------------
    1        -18.269754        7.760568        0.000000  
    2         -7.030479      -14.125471       -0.000000  
    3         16.721359       -5.056092        0.000000  
    4          8.578875       11.420995       -0.000000  
 --------------------------------------------------------
 Analytic gradient from two-electron contribution:   CPU 226.24 s  wall 136.99 s

 Total ccman2 time:   CPU 695.11 s  wall 311.59 s


 --------------------------------------------------------------

                    Orbital Energies (a.u.)
 --------------------------------------------------------------

 Alpha MOs
 -- Occupied --
******* -26.362 -15.787 -15.746 -10.635  -8.103  -8.099  -8.099
 -1.679  -1.438  -1.169  -0.911  -0.765  -0.764  -0.745  -0.622
 -0.609  -0.531  -0.493  -0.483
 -- Virtual --
  0.057   0.068   0.091   0.117   0.120   0.130   0.157   0.179
  0.188   0.216   0.243   0.257   0.297   0.307   0.314   0.371
  0.391   0.437   0.509   0.545   0.572   0.581   0.619   0.841
  0.898   0.943   0.958   0.992   1.053   1.095   1.112   1.153
  1.173   1.252   1.278   1.339   1.495   1.542   1.595   1.633
  1.876   2.008   2.022   2.171   2.349   2.365   2.566   2.591
  2.603   2.674   2.871   3.000   3.092   3.313   3.994   4.038
  4.167   4.174   4.219   4.276   4.364   4.374   4.530   4.978
  5.514   6.888   6.943   7.142  10.314  26.597  26.674  27.056
 36.514  37.054  68.711 219.154
 --------------------------------------------------------------

          Ground-State Mulliken Net Atomic Charges

     Atom                 Charge (a.u.)
  ----------------------------------------
      1 Cl                   -0.017113
      2 N                     0.161821
      3 N                    -0.080988
      4 F                    -0.063720
  ----------------------------------------
  Sum of atomic charges =     0.000000

 -----------------------------------------------------------------
                    Cartesian Multipole Moments
 -----------------------------------------------------------------
    Charge (ESU x 10^10)
                 0.0000
    Dipole Moment (Debye)
         X       0.9011      Y      -0.1699      Z      -0.0000
       Tot       0.9170
    Quadrupole Moments (Debye-Ang)
        XX     -29.2452     XY      -1.2691     YY     -30.3128
        XZ       0.0000     YZ      -0.0000     ZZ     -27.8334
    Octopole Moments (Debye-Ang^2)
       XXX       0.7165    XXY      -4.2573    XYY       0.1918
       YYY      -8.7647    XXZ       0.0000    XYZ      -0.0000
       YYZ      -0.0000    XZZ      -2.6816    YZZ      -1.3668
       ZZZ       0.0000
    Hexadecapole Moments (Debye-Ang^3)
      XXXX    -247.6551   XXXY       1.3490   XXYY     -57.0043
      XYYY       5.3636   YYYY     -96.0141   XXXZ       0.0000
      XXYZ      -0.0000   XYYZ       0.0000   YYYZ      -0.0000
      XXZZ     -46.0720   XYZZ       1.9730   YYZZ     -19.9506
      XZZZ       0.0000   YZZZ      -0.0000   ZZZZ     -26.4791
 -----------------------------------------------------------------
 DrvMan completing analytic gradient of the correlated energy
 Correlated dipole moment
            1
    1   0.3545196
    2  -0.0668302
    3  -0.0000000
 Energy read as -668.452635893
 Full Analytical Gradient: (in a.u., or Hartree/Bohr)
             1             2             3             4
    1   -0.00005725   -0.00038321    0.00037540    0.00006506
    2    0.00010993   -0.00043803    0.00062460   -0.00029650
    3    0.00000000   -0.00000000    0.00000000    0.00000000
 Gradient time:  CPU 0.26 s  wall 2.16 s
 ----------------------------------------------------------------
             Standard Nuclear Orientation (Angstroms)
    I     Atom           X                Y                Z
 ----------------------------------------------------------------
    1      Cl      1.2466126821    -0.2195048028    -0.0000000000
    2      N      -0.0401315877     0.9565799772     0.0000000000
    3      N      -1.1994394007     0.5954635636     0.0000000000
    4      F      -1.3906020753    -0.7933025709    -0.0000000000
 ----------------------------------------------------------------
 Nuclear Repulsion Energy =   150.7650459710 hartrees
 There are       20 alpha and       20 beta electrons

                       Distance Matrix (Angstroms)
             Cl(  1)   N (  2)   N (  3)
   N (  2)  1.743240
   N (  3)  2.578244  1.214249
   F (  4)  2.698916  2.210398  1.401861

 Requested basis set is 6-311++G(d,p)
 There are 31 shells and 96 basis functions
 A cutoff of  1.0D-14 yielded    473 shell pairs
 There are      4694 function pairs (      5105 Cartesian)
 Smallest overlap matrix eigenvalue = 1.96E-04
 Guess MOs from SCF MO coefficient file

 -----------------------------------------------------------------------
  General SCF calculation program by
  Eric Jon Sundstrom, Paul Horn, Yuezhi Mao, Dmitri Zuev, Alec White,
  David Stuck, Shaama M.S., Shane Yost, Joonho Lee, David Small,
  Daniel Levine, Susi Lehtola, Hugh Burton, Evgeny Epifanovsky
 -----------------------------------------------------------------------
 Hartree-Fock
 using 4 threads for integral computing
 -------------------------------------------------------
[truncated: 141,330 more chars]
