# Supplementary material for: Geometric and energetic data from ab initio calculations of haloethene, haloimine, halomethylenephosphine, haloiminophosphine, halodiazene, halodiphosphene and halocyclopropane
Source: Data Brief. 2019 Nov 2;27:104738. doi: 10.1016/j.dib.2019.104738 (PMC6861602; doi:10.1016/j.dib.2019.104738)
Supplement: Multimedia component 6 [file mmc6.zip › NN/CCSD/FENNEBr.out]

Q-Chem Developer Version!
                  Welcome to Q-Chem
     A Quantum Leap Into The Future Of Chemistry


 Q-Chem 5.1, Q-Chem, Inc., Pleasanton, CA (2018)

 Yihan Shao,  Zhengting Gan,  E. Epifanovsky,  A. T. B. Gilbert,  M. Wormit,  
 J. Kussmann,  A. W. Lange,  A. Behn,  Jia Deng,  Xintian Feng,  D. Ghosh,  
 M. Goldey,  P. R. Horn,  L. D. Jacobson,  I. Kaliman,  T. Kus,  A. Landau,  
 Jie Liu,  E. I. Proynov,  R. M. Richard,  R. P. Steele,  E. J. Sundstrom,  
 H. L. Woodcock III,  P. M. Zimmerman,  D. Zuev,  B. Albrecht,  E. Alguire,  
 S. A. Baeppler,  D. Barton,  Z. Benda,  Y. A. Bernard,  E. J. Berquist,  
 K. B. Bravaya,  H. Burton,  D. Casanova,  Chun-Min Chang,  Yunqing Chen,  
 A. Chien,  K. D. Closser,  M. P. Coons,  S. Coriani,  S. Dasgupta,  
 A. L. Dempwolff,  M. Diedenhofen,  Hainam Do,  R. G. Edgar,  Po-Tung Fang,  
 S. Faraji,  S. Fatehi,  Qingguo Feng,  K. D. Fenk,  J. Fosso-Tande,  
 Qinghui Ge,  A. Ghysels,  G. Gidofalvi,  J. Gomes,  J. Gonthier,  A. Gunina,  
 D. Hait,  M. W. D. Hanson-Heine,  P. H. P. Harbach,  A. W. Hauser,  
 J. E. Herr,  E. G. Hohenstein,  Z. C. Holden,  Kerwin Hui,  B. C. Huynh,  
 T.-C. Jagau,  Hyunjun Ji,  B. Kaduk,  K. Khistyaev,  Jaehoon Kim,  
 P. Klunzinger,  K. Koh,  D. Kosenkov,  L. Koulias,  T. Kowalczyk,  
 C. M. Krauter,  A. Kunitsa,  Ka Un Lao,  A. Laurent,  K. V. Lawler,  
 Joonho Lee,  D. Lefrancois,  S. Lehtola,  D. S. Levine,  Yi-Pei Li,  
 You-Sheng Lin,  Fenglai Liu,  E. Livshits,  A. Luenser,  P. Manohar,  
 E. Mansoor,  S. F. Manzer,  Shan-Ping Mao,  Yuezhi Mao,  N. Mardirossian,  
 A. V. Marenich,  T. Markovich,  L. A. Martinez-Martinez,  S. A. Maurer,  
 N. J. Mayhall,  S. C. McKenzie,  J.-M. Mewes,  A. F. Morrison,  
 J. W. Mullinax,  K. Nanda,  T. S. Nguyen-Beck,  R. Olivares-Amaya,  
 J. A. Parkhill,  T. M. Perrine,  F. Plasser,  P. Pokhilko,  S. Prager,  
 A. Prociuk,  E. Ramos,  D. R. Rehn,  F. Rob,  M. Schneider,  N. Sergueev,  
 S. M. Sharada,  S. Sharma,  D. W. Small,  T. Stauch,  T. Stein,  
 Yu-Chuan Su,  A. J. W. Thom,  A. Tkatchenko,  T. Tsuchimochi,  N. M. Tubman,  
 L. Vogt,  M. L. Vidal,  O. Vydrov,  M. A. Watson,  J. Wenzel,  
 M. de Wergifosse,  T. A. Wesolowski,  A. White,  J. Witte,  A. Yamada,  
 Jun Yang,  K. Yao,  S. Yeganeh,  S. R. Yost,  Zhi-Qiang You,  A. Zech,  
 Igor Ying Zhang,  Xing Zhang,  Yan Zhao,  Ying Zhu,  B. R. Brooks,  
 G. K. L. Chan,  C. J. Cramer,  M. S. Gordon,  W. J. Hehre,  A. Klamt,  
 M. W. Schmidt,  C. D. Sherrill,  D. G. Truhlar,  A. Aspuru-Guzik,  R. Baer,  
 A. T. Bell,  N. A. Besley,  Jeng-Da Chai,  A. E. DePrince, III,  
 R. A. DiStasio Jr.,  A. Dreuw,  B. D. Dunietz,  T. R. Furlani,  
 Chao-Ping Hsu,  Yousung Jung,  Jing Kong,  D. S. Lambrecht,  WanZhen Liang,  
 C. Ochsenfeld,  V. A. Rassolov,  L. V. Slipchenko,  J. E. Subotnik,  
 T. Van Voorhis,  J. M. Herbert,  A. I. Krylov,  P. M. W. Gill,  M. Head-Gordon

 Contributors to earlier versions of Q-Chem not listed above: 
 R. D. Adamson,  B. Austin,  J. Baker,  G. J. O. Beran,  K. Brandhorst,  
 S. T. Brown,  E. F. C. Byrd,  A. K. Chakraborty,  C.-L. Cheng,  
 Siu Hung Chien,  D. M. Chipman,  D. L. Crittenden,  H. Dachsel,  
 R. J. Doerksen,  A. D. Dutoi,  L. Fusti-Molnar,  W. A. Goddard III,  
 A. Golubeva-Zadorozhnaya,  S. R. Gwaltney,  G. Hawkins,  A. Heyden,  
 S. Hirata,  G. Kedziora,  F. J. Keil,  C. Kelley,  Jihan Kim,  R. A. King,  
 R. Z. Khaliullin,  P. P. Korambath,  W. Kurlancheek,  A. M. Lee,  M. S. Lee,  
 S. V. Levchenko,  Ching Yeh Lin,  D. Liotard,  R. C. Lochan,  I. Lotan,  
 P. E. Maslen,  N. Nair,  D. P. O'Neill,  D. Neuhauser,  E. Neuscamman,  
 C. M. Oana,  R. Olson,  B. Peters,  R. Peverati,  P. A. Pieniazek,  
 Y. M. Rhee,  J. Ritchie,  M. A. Rohrdanz,  E. Rosta,  N. J. Russ,  
 H. F. Schaefer III,  N. E. Schultz,  N. Shenvi,  A. C. Simmonett,  A. Sodt,  
 D. Stuck,  K. S. Thanthiriwatte,  V. Vanovschi,  Tao Wang,  A. Warshel,  
 C. F. Williams,  Q. Wu,  X. Xu,  W. Zhang

 Please cite Q-Chem as follows:
 Y. Shao et al., Mol. Phys. 113, 184-215 (2015)
 DOI: 10.1080/00268976.2014.952696

 Q-Chem 5.1.1 for Intel X86 EM64T Linux

 Parts of Q-Chem use Armadillo 8.300.2 (Tropical Shenanigans).
 http://arma.sourceforge.net/

 Q-Chem begins on Thu Nov  1 23:08:15 2018  

Host: 
0

     Scratch files written to /scratch/taweetham/qchem31759//
Input Ideriv = 1
Curr. Ideriv = -1
Max.  Ideriv = 1

Checking the input file for inconsistencies... 	...done.

--------------------------------------------------------------
User input:
--------------------------------------------------------------
../CCSD/F=Br_t.inp
$molecule
0 1
Br
N  1 1.921342
N  2 1.205311 1 109.475587
F  3 1.434913 2 106.021584 1 -180.000000 0
$end

$rem
   JOB_TYPE	OPTIMIZATION
   BASIS	6-311++G**
   METHOD	ccsd
   MEM_TOTAL	4000
   N_FROZEN_CORE      FC
$end

--------------------------------------------------------------
 ----------------------------------------------------------------
             Standard Nuclear Orientation (Angstroms)
    I     Atom           X                Y                Z
 ----------------------------------------------------------------
    1      Br      1.1351396130    -0.0238710499     0.0000000000
    2      N      -0.7068059395     0.5227473386    -0.0000000000
    3      N      -1.4153456072    -0.4523147855     0.0000000000
    4      F      -2.7638695142     0.0380509861    -0.0000000000
 ----------------------------------------------------------------
 Molecular Point Group                 Cs    NOp =  2
 Largest Abelian Subgroup              Cs    NOp =  2
 Nuclear Repulsion Energy =   220.8763363177 hartrees
 There are       29 alpha and       29 beta electrons
 Requested basis set is 6-311++G(d,p)
 There are 37 shells and 114 basis functions
 Total memory of 4000MB is distributed as follows: 
   QALLOC including MEM_STATIC uses 192MB
   MEM_STATIC is set to 192MB
   CCMAN JOB total memory use is  3808MB
 Warning: actual memory use might exceed 4000MB

 Total QAlloc Memory Limit    192 MB
 Mega-Array Size       188 MB
 MEM_STATIC part       192 MB
 A cutoff of  1.0D-14 yielded    635 shell pairs
 There are      6242 function pairs (      6918 Cartesian)

 -------------------------------------------------------
 OpenMP Integral Computing Module                       
 Release: version 1.0, May 2013, Q-Chem Inc. Pittsburgh 
 -------------------------------------------------------
 Integral Job Info:
 Integral job number is                      11
 Integral operator is                         1
 short-range coefficients                     0
 long-range coefficients              100000000
 Omega coefficients                           0
 if combine SR and LR in K                    0
 Integral screening is                        0
 Integral computing path is                   2
 max size of driver memory is            800000
 size of driver memory is                593474
 size of scratch memory is             29623520
 max col of scratch BK array               1296
 max len of scratch array in speh3          155
 max len of scratch index in speh4           18
 max int batch size is                      520
 min int batch size is                       52
 fixed nKL is                                45
 max L of basis functions is                  2
 order of int derivative is                   0
 number of shells is                         37
 number of basis is                         120
 number of cartesian basis is               120
 number of contracted shell pairs           635
 number of primitive shell pairs           1957
 maxK2 (contraction) of shell pair           36
 max number of K2 of shell pair               1
 max number of CS2 of shell pair             61
 max number of PS2 of shell pair            240
 mem total for path MDJ                  516102
 -------------------------------------------------------
 Smallest overlap matrix eigenvalue = 2.30E-04

 Scale SEOQF with 1.000000e-01/1.000000e-01/1.000000e-01

 Standard Electronic Orientation quadrupole field applied
 Nucleus-field energy     =     0.0000000049 hartrees
 Guess from superposition of atomic densities
 Warning:  Energy on first SCF cycle will be non-variational
 SAD guess density has 58.000000 electrons

 -----------------------------------------------------------------------
  General SCF calculation program by
  Eric Jon Sundstrom, Paul Horn, Yuezhi Mao, Dmitri Zuev, Alec White,
  David Stuck, Shaama M.S., Shane Yost, Joonho Lee, David Small,
  Daniel Levine, Susi Lehtola, Hugh Burton, Evgeny Epifanovsky
 -----------------------------------------------------------------------
 Hartree-Fock
 using 4 threads for integral computing
 -------------------------------------------------------
 OpenMP Integral computing Module                
 Release: version 2.0, May 2017, Q-Chem Inc. Pleasanton 
 -------------------------------------------------------
 A restricted SCF calculation will be
 performed using DIIS
 SCF converges when DIIS error is below 1.0e-08
 ---------------------------------------
  Cycle       Energy         DIIS error
 ---------------------------------------
    1   -2780.9596649234      4.78e-02  
    2   -2780.4929051011      8.49e-03  
    3   -2780.5623836968      5.81e-03  
    4   -2780.6022495417      9.12e-04  
    5   -2780.6039757411      4.15e-04  
    6   -2780.6044817071      1.34e-04  
    7   -2780.6045773241      5.99e-05  
    8   -2780.6045914823      3.14e-05  
    9   -2780.6045945914      8.24e-06  
   10   -2780.6045948833      5.03e-06  
   11   -2780.6045949504      1.48e-06  
   12   -2780.6045949661      3.91e-07  
   13   -2780.6045949671      9.85e-08  
   14   -2780.6045949672      3.91e-08  
   15   -2780.6045949672      1.23e-08  
   16   -2780.6045949672      2.72e-09  Convergence criterion met
 ---------------------------------------
 SCF time:   CPU 10.36s  wall 5.00s 
 SCF   energy in the final basis set =    -2780.6045949672
 Total energy in the final basis set =    -2780.6045949672


 ------------------------------------------------------------------------------

   CCMAN2: suite of methods based on coupled cluster
           and equation of motion theories.

   Components:
   * libvmm-1.3-trunk
     by Evgeny Epifanovsky, Ilya Kaliman.
   * libtensor-2.5-trunk
     by Evgeny Epifanovsky, Michael Wormit, Dmitry Zuev, Sam Manzer, 
        Ilya Kaliman.
   * libcc-2.5-trunk
     by Evgeny Epifanovsky, Arik Landau, Tomasz Kus, Kirill Khistyaev, 
        Dmitry Zuev, Prashant Manohar, Xintian Feng, Anna Krylov, 
        Matthew Goldey, Alec White, Thomas Jagau, Kaushik Nanda, 
        Anastasia Gunina, Alexander Kunitsa, Joonho Lee.

   CCMAN original authors:
   Anna I. Krylov, C. David Sherrill, Steven R. Gwaltney,
   Edward F. C. Byrd (2000)
   Sergey V. Levchenko, Lyudmila V. Slipchenko, Tao Wang,
   Ana-Maria C. Cristian (2003)
   Piotr A. Pieniazek, C. Melania Oana, Evgeny Epifanovsky (2007)
   Prashant Manohar (2009)

 ------------------------------------------------------------------------------


 Allocating and initializing 3808MB of RAM...
 Calculation will run on 4 cores.


 Alpha MOs, Restricted
 -- Occupied --                  
-490.10  -65.23  -58.59  -58.59  -58.59  -26.34  -15.78  -15.74
  1 A'    2 A'    3 A'    1 A"    4 A'    5 A'    6 A'    7 A'                 
 -9.907  -7.523  -7.511  -7.511  -3.264  -3.258  -3.258  -3.243
  8 A'    9 A'    2 A"   10 A'   11 A'    3 A"   12 A'    4 A"                 
 -3.243  -1.653  -1.435  -1.080  -0.890  -0.746  -0.733  -0.726
 13 A'   14 A'   15 A'   16 A'   17 A'   18 A'   19 A'    5 A"                 
 -0.620  -0.596  -0.497  -0.460  -0.459
 20 A'    6 A"   21 A'   22 A'    7 A"                                         
 -- Virtual --                   
  0.019   0.065   0.073   0.098   0.099   0.115   0.154   0.175
 23 A'    8 A"   24 A'   25 A'    9 A"   26 A'   27 A'   28 A'                 
  0.190   0.204   0.236   0.239   0.276   0.305   0.324   0.362
 10 A"   29 A'   11 A"   30 A'   31 A'   32 A'   33 A'   34 A'                 
  0.366   0.450   0.500   0.534   0.538   0.555   0.600   0.715
 12 A"   35 A'   36 A'   37 A'   13 A"   38 A'   39 A'   40 A'                 
  0.733   0.741   0.773   0.787   0.928   0.943   0.984   1.030
 14 A"   15 A"   41 A'   42 A'   43 A'   16 A"   44 A'   45 A'                 
  1.030   1.092   1.218   1.317   1.444   1.543   1.619   1.633
 17 A"   46 A'   47 A'   48 A'   49 A'   18 A"   50 A'   51 A'                 
  1.877   2.001   2.032   2.115   2.230   2.272   2.282   2.434
 19 A"   52 A'   20 A"   53 A'   21 A"   54 A'   55 A'   22 A"                 
  2.496   2.696   2.738   3.011   3.028   3.329   4.004   4.057
 56 A'   57 A'   58 A'   59 A'   23 A"   60 A'   61 A'   24 A"                 
  4.146   4.182   4.218   4.258   4.382   4.382   4.464   4.498
 62 A'   25 A"   63 A'   26 A"   64 A'   27 A"   65 A'   28 A"                 
  4.518   4.537   4.607   4.862   5.030   5.433   6.900   6.953
 66 A'   29 A"   67 A'   68 A'   69 A'   70 A'   30 A"   71 A'                 
  7.080   7.198   8.154   8.170   8.249  36.528  37.083  49.430
 72 A'   73 A'   31 A"   74 A'   75 A'   76 A'   77 A'   78 A'                 
 68.730 293.828 293.844 293.9581028.370
 79 A'   32 A"   80 A'   81 A'   82 A'                                         

 Beta MOs, Restricted
 -- Occupied --                  
-490.10  -65.23  -58.59  -58.59  -58.59  -26.34  -15.78  -15.74
  1 A'    2 A'    3 A'    1 A"    4 A'    5 A'    6 A'    7 A'                 
 -9.907  -7.523  -7.511  -7.511  -3.264  -3.258  -3.258  -3.243
  8 A'    9 A'    2 A"   10 A'   11 A'    3 A"   12 A'    4 A"                 
 -3.243  -1.653  -1.435  -1.080  -0.890  -0.746  -0.733  -0.726
 13 A'   14 A'   15 A'   16 A'   17 A'   18 A'   19 A'    5 A"                 
 -0.620  -0.596  -0.497  -0.460  -0.459
 20 A'    6 A"   21 A'   22 A'    7 A"                                         
 -- Virtual --                   
  0.019   0.065   0.073   0.098   0.099   0.115   0.154   0.175
 23 A'    8 A"   24 A'   25 A'    9 A"   26 A'   27 A'   28 A'                 
  0.190   0.204   0.236   0.239   0.276   0.305   0.324   0.362
 10 A"   29 A'   11 A"   30 A'   31 A'   32 A'   33 A'   34 A'                 
  0.366   0.450   0.500   0.534   0.538   0.555   0.600   0.715
 12 A"   35 A'   36 A'   37 A'   13 A"   38 A'   39 A'   40 A'                 
  0.733   0.741   0.773   0.787   0.928   0.943   0.984   1.030
 14 A"   15 A"   41 A'   42 A'   43 A'   16 A"   44 A'   45 A'                 
  1.030   1.092   1.218   1.317   1.444   1.543   1.619   1.633
 17 A"   46 A'   47 A'   48 A'   49 A'   18 A"   50 A'   51 A'                 
  1.877   2.001   2.032   2.115   2.230   2.272   2.282   2.434
 19 A"   52 A'   20 A"   53 A'   21 A"   54 A'   55 A'   22 A"                 
  2.496   2.696   2.738   3.011   3.028   3.329   4.004   4.057
 56 A'   57 A'   58 A'   59 A'   23 A"   60 A'   61 A'   24 A"                 
  4.146   4.182   4.218   4.258   4.382   4.382   4.464   4.498
 62 A'   25 A"   63 A'   26 A"   64 A'   27 A"   65 A'   28 A"                 
  4.518   4.537   4.607   4.862   5.030   5.433   6.900   6.953
 66 A'   29 A"   67 A'   68 A'   69 A'   70 A'   30 A"   71 A'                 
  7.080   7.198   8.154   8.170   8.249  36.528  37.083  49.430
 72 A'   73 A'   31 A"   74 A'   75 A'   76 A'   77 A'   78 A'                 
 68.730 293.828 293.844 293.9581028.370
 79 A'   32 A"   80 A'   81 A'   82 A'                                         

 Occupation and symmetry of molecular orbitals

 Point group: Cs (2 irreducible representations).

                           A'   A"    All 
 ------------------------------------------
 All molecular orbitals:
  - Alpha                  82   32    114 
  - Beta                   82   32    114 
 ------------------------------------------
 Alpha orbitals:
  - Frozen occupied        10   2     12  
  - Active occupied        12   5     17  
  - Active virtual         60   25    85  
  - Frozen virtual         0    0     0   
 ------------------------------------------
 Beta orbitals:
  - Frozen occupied        10   2     12  
  - Active occupied        12   5     17  
  - Active virtual         60   25    85  
  - Frozen virtual         0    0     0   
 ------------------------------------------

 Import integrals:   CPU 0.00 s  wall 0.02 s

 Import integrals:   CPU 26.21 s  wall 29.00 s

 MP2 amplitudes:   CPU 0.16 s  wall 0.45 s

Running a double precision version
           CCSD T amplitudes will be solved using DIIS.

           Start     Size      MaxIter   EConv     TConv     
           3         7         100       1.00e-07  1.00e-05  
 ------------------------------------------------------------------------------
           Energy (a.u.)   Ediff      Tdiff       Comment
 ------------------------------------------------------------------------------
         -2781.44405852                           
     1   -2781.41179319   3.23e-02   7.76e-01     
     2   -2781.44194863   3.02e-02   1.03e-01     
     3   -2781.43918353   2.77e-03   4.61e-02     
     4   -2781.44226429   3.08e-03   1.89e-02     Switched to DIIS steps.
     5   -2781.44333761   1.07e-03   1.22e-02     
     6   -2781.44344360   1.06e-04   3.47e-03     
     7   -2781.44345150   7.90e-06   1.20e-03     
     8   -2781.44345525   3.75e-06   4.85e-04     
     9   -2781.44345893   3.69e-06   2.26e-04     
    10   -2781.44345842   5.13e-07   8.33e-05     
    11   -2781.44345934   9.18e-07   4.01e-05     
    12   -2781.44345919   1.46e-07   1.45e-05     
    13   -2781.44345923   3.45e-08   4.77e-06     
 ------------------------------------------------------------------------------
         -2781.44345923                           CCSD T converged.

End of double precision
 SCF energy                 = -2780.60459497
 MP2 energy                 = -2781.44405852
 CCSD correlation energy     =    -0.83886426
 CCSD total energy           = -2781.44345923

 CCSD  T1^2 = 0.0136  T2^2 = 0.2530  Leading amplitudes:

 Amplitude    Orbitals with energies
 -0.0260       6 (A") A                  ->    8 (A") A                   
              -0.5955                          0.0646                     
 -0.0260       6 (A") B                  ->    8 (A") B                   
              -0.5955                          0.0646                     
  0.0218       5 (A") A                  ->    8 (A") A                   
              -0.7262                          0.0646                     
  0.0218       5 (A") B                  ->    8 (A") B                   
              -0.7262                          0.0646                     

 Amplitude    Orbitals with energies
 -0.0727       6 (A") A      6 (A") B    ->    8 (A") A      8 (A") B     
              -0.5955       -0.5955            0.0646        0.0646       
  0.0727       6 (A") A      6 (A") B    ->    8 (A") B      8 (A") A     
              -0.5955       -0.5955            0.0646        0.0646       
  0.0727       6 (A") B      6 (A") A    ->    8 (A") A      8 (A") B     
              -0.5955       -0.5955            0.0646        0.0646       
 -0.0727       6 (A") B      6 (A") A    ->    8 (A") B      8 (A") A     
              -0.5955       -0.5955            0.0646        0.0646       

 Computing CCSD intemediates for later calculations in double precision
 Finished.

Running a double precision version
           CCSD Lambda amplitudes will be solved using DIIS.
           Start     Size      MaxIter   EConv     LConv     
           3         7         100       1.00e-07  1.00e-05  
 ------------------------------------------------------------------------------
            Enorm      Ldiff       Comment
 ------------------------------------------------------------------------------
     1     5.64e-02   3.75e-02     
     2     1.80e-02   6.14e-03     
     3     8.02e-03   1.07e-03     
     4     4.01e-03   1.18e-03     Switched to DIIS steps.
     5     1.39e-03   6.86e-04     
     6     7.00e-04   2.12e-04     
     7     2.59e-04   5.50e-05     
     8     1.06e-04   1.32e-06     
     9     3.99e-05   7.53e-06     
    10     1.38e-05   2.78e-06     
    11     6.25e-06   7.68e-07     
    12     2.56e-06   2.28e-07     
    13     1.36e-06   1.91e-08     
    14     6.97e-07   5.78e-08     
    15     3.41e-07   2.40e-08     
    16     1.84e-07   1.30e-08     
    17     9.00e-08   1.06e-08     
 ------------------------------------------------------------------------------
                                   CCSD Lambda converged.

 Computing density matrices in double precision...
           Orbital response amplitudes will be solved using DIIS.
           Start     Size      MaxIter   EConv     LConv     
           3         7         100       1.00e-06  1.00e-06  
 ------------------------------------------------------------------------------
            Enorm      Ldiff       Comment
 ------------------------------------------------------------------------------
     1     1.18e-01   3.96e-03     
     2     1.24e-01   2.14e-03     
     3     1.57e-01   3.07e-02     
     4     1.34e-02   7.12e-02     Switched to DIIS steps.
     5     5.31e-03   5.25e-04     
     6     1.04e-03   6.21e-04     
     7     4.96e-04   1.70e-05     
     8     1.37e-04   1.12e-04     
     9     5.92e-05   3.14e-05     
    10     9.40e-06   1.42e-05     
    11     2.96e-06   2.90e-07     
    12     1.04e-06   6.33e-08     
    13     5.93e-07   2.44e-07     
 ------------------------------------------------------------------------------
                                   Orbital response converged.

 Computing density matrices... Done.
 CCSD calculation:   CPU 436.87 s  wall 179.57 s

Current path: /canmo/ccsd/grad/
/g1_bb_aa
/g1_bb_bb
/g1_o1o1
/g1_o1o2
/g1_o1v1
/g1_o2v1
/g1_v1v1
/g1p_bb_aa
/g1p_bb_bb
/g1s_bb_aa
/g1s_bb_bb
/g2_o1o1o1o1
/g2_o1o1o1v1
/g2_o1o1v1v1
/g2_o1v1o1v1
/g2_o1v1v1v1
/g2_v1v1v1v1
/w_bb_aa
/w_bb_bb
 Transferring MO TPDM to AO TPDM
 Transferring g2_o1o1o1o1
 Transferring g2_o1o1o1v1
 Transferring g2_o1o1v1v1
 Transferring g2_o1v1o1v1
 Transferring g2_o1v1v1v1
 Transferring g2_v1v1v1v1
 Adding separable TPDM
 Computing TPDM gradient
 --------------------------------------------------------
 2e gradient
  Atom          X               Y               Z
 --------------------------------------------------------
    1        -33.819552        3.790689       -0.000000  
    2          6.961704      -19.189979        0.000000  
    3         10.984075       17.447091       -0.000000  
    4         15.873773       -2.047801        0.000000  
 --------------------------------------------------------
 --------------------------------------------------------
 Final gradient
  Atom          X               Y               Z
 --------------------------------------------------------
    1        -33.819552        3.790689       -0.000000  
    2          6.961704      -19.189979        0.000000  
    3         10.984075       17.447091       -0.000000  
    4         15.873773       -2.047801        0.000000  
 --------------------------------------------------------
 Analytic gradient from two-electron contribution:   CPU 453.92 s  wall 303.78 s

 Total ccman2 time:   CPU 921.04 s  wall 524.95 s


 --------------------------------------------------------------
             Orbital Energies (a.u.) and Symmetries
 --------------------------------------------------------------

 Alpha MOs, Restricted
 -- Occupied --                  
-490.10  -65.23  -58.59  -58.59  -26.34  -15.78  -15.74   -9.91
  1 A'    2 A'    3 A'    4 A'    5 A'    6 A'    7 A'    8 A'                 
 -7.523  -7.511 -58.586  -7.511  -3.264  -3.258  -3.243  -1.653
  9 A'   10 A'    1 A"    2 A"   11 A'   12 A'   13 A'   14 A'                 
 -1.435  -1.080  -0.890  -0.746  -0.733  -0.620  -0.497  -0.460
 15 A'   16 A'   17 A'   18 A'   19 A'   20 A'   21 A'   22 A'                 
 -3.258  -3.243  -0.726  -0.596  -0.459
  3 A"    4 A"    5 A"    6 A"    7 A"                                         
 -- Virtual --                   
  0.019   0.073   0.098   0.115   0.154   0.175   0.204   0.239
 23 A'   24 A'   25 A'   26 A'   27 A'   28 A'   29 A'   30 A'                 
  0.276   0.305   0.324   0.362   0.450   0.500   0.534   0.555
 31 A'   32 A'   33 A'   34 A'   35 A'   36 A'   37 A'   38 A'                 
  0.600   0.715   0.773   0.787   0.928   0.984   1.030   1.092
 39 A'   40 A'   41 A'   42 A'   43 A'   44 A'   45 A'   46 A'                 
  1.218   1.317   1.444   1.619   1.633   2.001   2.115   2.272
 47 A'   48 A'   49 A'   50 A'   51 A'   52 A'   53 A'   54 A'                 
  2.282   2.496   2.696   2.738   3.011   3.329   4.004   4.146
 55 A'   56 A'   57 A'   58 A'   59 A'   60 A'   61 A'   62 A'                 
  4.218   4.382   4.464   4.518   4.607   4.862   5.030   5.433
 63 A'   64 A'   65 A'   66 A'   67 A'   68 A'   69 A'   70 A'                 
  6.953   7.080   7.198   8.170   8.249  36.528  37.083  49.430
 71 A'   72 A'   73 A'   74 A'   75 A'   76 A'   77 A'   78 A'                 
 68.730 293.844 293.9581028.370   0.065   0.099   0.190   0.236
 79 A'   80 A'   81 A'   82 A'    8 A"    9 A"   10 A"   11 A"                 
  0.366   0.538   0.733   0.741   0.943   1.030   1.543   1.877
 12 A"   13 A"   14 A"   15 A"   16 A"   17 A"   18 A"   19 A"                 
  2.032   2.230   2.434   3.028   4.057   4.182   4.258   4.382
 20 A"   21 A"   22 A"   23 A"   24 A"   25 A"   26 A"   27 A"                 
  4.498   4.537   6.900   8.154 293.828
 28 A"   29 A"   30 A"   31 A"   32 A"                                         

 Beta MOs, Restricted
 -- Occupied --                  
-490.10  -65.23  -58.59  -58.59  -26.34  -15.78  -15.74   -9.91
  1 A'    2 A'    3 A'    4 A'    5 A'    6 A'    7 A'    8 A'                 
 -7.523  -7.511 -58.586  -7.511  -3.264  -3.258  -3.243  -1.653
  9 A'   10 A'    1 A"    2 A"   11 A'   12 A'   13 A'   14 A'                 
 -1.435  -1.080  -0.890  -0.746  -0.733  -0.620  -0.497  -0.460
 15 A'   16 A'   17 A'   18 A'   19 A'   20 A'   21 A'   22 A'                 
 -3.258  -3.243  -0.726  -0.596  -0.459
  3 A"    4 A"    5 A"    6 A"    7 A"                                         
 -- Virtual --                   
  0.019   0.073   0.098   0.115   0.154   0.175   0.204   0.239
 23 A'   24 A'   25 A'   26 A'   27 A'   28 A'   29 A'   30 A'                 
  0.276   0.305   0.324   0.362   0.450   0.500   0.534   0.555
 31 A'   32 A'   33 A'   34 A'   35 A'   36 A'   37 A'   38 A'                 
  0.600   0.715   0.773   0.787   0.928   0.984   1.030   1.092
 39 A'   40 A'   41 A'   42 A'   43 A'   44 A'   45 A'   46 A'                 
  1.218   1.317   1.444   1.619   1.633   2.001   2.115   2.272
 47 A'   48 A'   49 A'   50 A'   51 A'   52 A'   53 A'   54 A'                 
  2.282   2.496   2.696   2.738   3.011   3.329   4.004   4.146
 55 A'   56 A'   57 A'   58 A'   59 A'   60 A'   61 A'   62 A'                 
  4.218   4.382   4.464   4.518   4.607   4.862   5.030   5.433
 63 A'   64 A'   65 A'   66 A'   67 A'   68 A'   69 A'   70 A'                 
  6.953   7.080   7.198   8.170   8.249  36.528  37.083  49.430
 71 A'   72 A'   73 A'   74 A'   75 A'   76 A'   77 A'   78 A'                 
 68.730 293.844 293.9581028.370   0.065   0.099   0.190   0.236
 79 A'   80 A'   81 A'   82 A'    8 A"    9 A"   10 A"   11 A"                 
  0.366   0.538   0.733   0.741   0.943   1.030   1.543   1.877
 12 A"   13 A"   14 A"   15 A"   16 A"   17 A"   18 A"   19 A"                 
  2.032   2.230   2.434   3.028   4.057   4.182   4.258   4.382
 20 A"   21 A"   22 A"   23 A"   24 A"   25 A"   26 A"   27 A"                 
  4.498   4.537   6.900   8.154 293.828
 28 A"   29 A"   30 A"   31 A"   32 A"                                         
 --------------------------------------------------------------

          Ground-State Mulliken Net Atomic Charges

     Atom                 Charge (a.u.)
  ----------------------------------------
      1 Br                    0.062510
      2 N                     0.078023
      3 N                    -0.086558
      4 F                    -0.053974
  ----------------------------------------
  Sum of atomic charges =     0.000000

 -----------------------------------------------------------------
                    Cartesian Multipole Moments
 -----------------------------------------------------------------
    Charge (ESU x 10^10)
                -0.0000
    Dipole Moment (Debye)
         X       1.9745      Y      -0.2474      Z       0.0000
       Tot       1.9899
    Quadrupole Moments (Debye-Ang)
        XX     -36.3145     XY      -0.3075     YY     -36.0682
        XZ      -0.0000     YZ       0.0000     ZZ     -33.7872
    Octopole Moments (Debye-Ang^2)
       XXX      36.0321    XXY      -1.8467    XYY       6.2468
       YYY      -0.4427    XXZ       0.0000    XYZ       0.0000
       YYZ       0.0000    XZZ       3.5132    YZZ      -0.0707
       ZZZ       0.0000
    Hexadecapole Moments (Debye-Ang^3)
      XXXX    -502.1672   XXXY      -5.6290   XXYY     -91.6483
      XYYY      -1.5637   YYYY     -55.8538   XXXZ      -0.0000
      XXYZ       0.0000   XYYZ      -0.0000   YYYZ       0.0000
      XXZZ     -86.4587   XYZZ      -0.4107   YYZZ     -14.6525
      XZZZ      -0.0000   YZZZ      -0.0000   ZZZZ     -34.5911
 -----------------------------------------------------------------
 DrvMan completing analytic gradient of the correlated energy
 Correlated dipole moment
            1
    1   0.7768204
    2  -0.0973450
    3   0.0000000
 Energy read as -2781.443459226
 Full Analytical Gradient: (in a.u., or Hartree/Bohr)
             1             2             3             4
    1    0.00292586   -0.00833716    0.01716736   -0.01175606
    2    0.00022007   -0.01255342    0.00914244    0.00319091
    3    0.00000000    0.00000000   -0.00000000   -0.00000000
 Gradient time:  CPU 0.27 s  wall 3.26 s
 Geometry Optimization Parameters
   NAtoms,    NIC,     NZ,  NCons,   NDum,   NFix, NCnnct, MaxDiis
        4      14       4       0       0       0       0       0


** GEOMETRY OPTIMIZATION IN DELOCALIZED INTERNAL COORDINATES **
   Searching for a Minimum

   Optimization Cycle:   1

                       Coordinates (Angstroms)
     ATOM                X               Y               Z
      1  Br        1.1351396130   -0.0238710499    0.0000000000
      2  N        -0.7068059395    0.5227473386    0.0000000000
      3  N        -1.4153456072   -0.4523147855    0.0000000000
      4  F        -2.7638695142    0.0380509861    0.0000000000
   Point Group: cs    Number of degrees of freedom:     5


   Energy is  -2781.443459226


 Attempting to Generate Delocalized Internal Coordinates

  5 Hessian modes will be used to form the next step
  Hessian Eigenvalues:
     0.184900    0.250000    0.250000    0.402914    1.021991

 Minimum Search - Taking Simple RFO Step
 Searching for Lamda that Minimizes Along All modes
 Value Taken    Lamda =  -0.00066252
 Step Taken.  Stepsize is  0.040472

                             Maximum     Tolerance    Cnvgd?
         Gradient           0.011514      0.000300      NO
         Displacement       0.025366      0.001200      NO
         Energy change     *********      0.000001      NO


 New Cartesian Coordinates Obtained by Inverse Iteration

 Displacement from previous Coordinates is:  0.046738
 ----------------------------------------------------------------
             Standard Nuclear Orientation (Angstroms)
    I     Atom           X                Y                Z
 ----------------------------------------------------------------
    1      Br      1.1205043508    -0.0277361216     0.0000000000
    2      N      -0.7095651988     0.5311977954     0.0000000000
    3      N      -1.4150655612    -0.4544516198     0.0000000000
    4      F      -2.7467550387     0.0356024353     0.0000000000
 ----------------------------------------------------------------
 Molecular Point Group                 Cs    NOp =  2
 Largest Abelian Subgroup              Cs    NOp =  2
 Nuclear Repulsion Energy =   222.0611878498 hartrees
 There are       29 alpha and       29 beta electrons
 Applying Cartesian multipole field
    Component          Value
    ---------          -----
     (2,0,0)        1.00000E-11
     (0,2,0)        2.00000E-11
     (0,0,2)       -3.00000E-11
 Nucleus-field energy     =     0.0000000049 hartrees
 Requested basis set is 6-311++G(d,p)
 There are 37 shells and 114 basis functions
 A cutoff of  1.0D-14 yielded    636 shell pairs
 There are      6246 function pairs (      6922 Cartesian)
 Smallest overlap matrix eigenvalue = 2.38E-04
 Guess MOs from SCF MO coefficient file

 -----------------------------------------------------------------------
  General SCF calculation program by
  Eric Jon Sundstrom, Paul Horn, Yuezhi Mao, Dmitri Zuev, Alec White,
  David Stuck, Shaama M.S., Shane Yost, Joonho Lee, David Small,
  Daniel Levine, Susi Lehtola, Hugh Burton, Evgeny Epifanovsky
 -----------------------------------------------------------------------
 Hartree-Fock
 using 4 threads for integral computing
 -------------------------------------------------------
 OpenMP Integral computing Module                
 Release: version 2.0, May 2017, Q-Chem Inc. Pleasanton 
 -------------------------------------------------------
 A restricted SCF calculation will be
 performed using DIIS
 SCF converges when DIIS error is below 1.0e-08
 ---------------------------------------
  Cycle       Energy         DIIS error
 ---------------------------------------
    1   -2780.6050528538      3.91e-04  
    2   -2780.6053235885      9.36e-05  
    3   -2780.6053561917      4.46e-05  
    4   -2780.6053611962      2.06e-05  
    5   -2780.6053629937      7.73e-06  
    6   -2780.6053633481      3.20e-06  
    7   -2780.6053633911      1.30e-06  
    8   -2780.6053634006      4.28e-07  
    9   -2780.6053634019      1.50e-07  
   10   -2780.6053634020      5.77e-08  
   11   -2780.6053634020      2.34e-08  
   12   -2780.6053634021      8.57e-09  Convergence criterion met
 ---------------------------------------
 SCF time:   CPU 7.60s  wall 4.00s 
 SCF   energy in the final basis set =    -2780.6053634021
 Total energy in the final basis set =    -2780.6053634021


 ------------------------------------------------------------------------------

   CCMAN2: suite of methods based on coupled cluster
           and equation of motion theories.

   Components:
   * libvmm-1.3-trunk
     by Evgeny Epifanovsky, Ilya Kaliman.
   * libtensor-2.5-trunk
     by Evgeny Epifanovsky, Michael Wormit, Dmitry Zuev, Sam Manzer, 
        Ilya Kaliman.
   * libcc-2.5-trunk
     by Evgeny Epifanovsky, Arik Landau, Tomasz Kus, Kirill Khistyaev, 
        Dmitry Zuev, Prashant Manohar, Xintian Feng, Anna Krylov, 
        Matthew Goldey, Alec White, Thomas Jagau, Kaushik Nanda, 
        Anastasia Gunina, Alexander Kunitsa, Joonho Lee.

   CCMAN original authors:
   Anna I. Krylov, C. David Sherrill, Steven R. Gwaltney,
   Edward F. C. Byrd (2000)
   Sergey V. Levchenko, Lyudmila V. Slipchenko, Tao Wang,
   Ana-Maria C. Cristian (2003)
   Piotr A. Pieniazek, C. Melania Oana, Evgeny Epifanovsky (2007)
   Prashant Manohar (2009)

 ------------------------------------------------------------------------------


 Allocating and initializing 3808MB of RAM...
 Calculation will run on 4 cores.


 Alpha MOs, Restricted
 -- Occupied --                  
-490.09  -65.23  -58.59  -58.58  -58.58  -26.35  -15.78  -15.74
  1 A'    2 A'    3 A'    1 A"    4 A'    5 A'    6 A'    7 A'                 
 -9.905  -7.521  -7.509  -7.509  -3.262  -3.256  -3.256  -3.241
  8 A'    9 A'    2 A"   10 A'   11 A'    3 A"   12 A'    4 A"                 
 -3.241  -1.662  -1.430  -1.080  -0.894  -0.750  -0.735  -0.731
 13 A'   14 A'   15 A'   16 A'   17 A'   18 A'   19 A'    5 A"                 
 -0.619  -0.593  -0.499  -0.459  -0.456
 20 A'    6 A"   21 A'   22 A'    7 A"                                         
 -- Virtual --                   
  0.024   0.063   0.073   0.098   0.100   0.118   0.154   0.175
 23 A'    8 A"   24 A'   25 A'    9 A"   26 A'   27 A'   28 A'                 
  0.190   0.204   0.236   0.241   0.277   0.305   0.327   0.361
 10 A"   29 A'   11 A"   30 A'   31 A'   32 A'   33 A'   34 A'                 
  0.366   0.451   0.499   0.535   0.539   0.554   0.597   0.719
 12 A"   35 A'   36 A'   37 A'   13 A"   38 A'   39 A'   40 A'                 
  0.735   0.742   0.774   0.788   0.927   0.945   0.987   1.029
 14 A"   15 A"   41 A'   42 A'   43 A'   16 A"   44 A'   17 A"                 
  1.031   1.091   1.220   1.319   1.442   1.541   1.617   1.626
 45 A'   46 A'   47 A'   48 A'   49 A'   18 A"   50 A'   51 A'                 
  1.873   1.999   2.036   2.123   2.231   2.278   2.285   2.431
 19 A"   52 A'   20 A"   53 A'   21 A"   54 A'   55 A'   22 A"                 
  2.500   2.688   2.743   3.000   3.019   3.321   4.008   4.052
 56 A'   57 A'   58 A'   59 A'   23 A"   60 A'   61 A'   24 A"                 
  4.147   4.176   4.215   4.258   4.374   4.391   4.466   4.500
 62 A'   25 A"   63 A'   26 A"   64 A'   27 A"   65 A'   28 A"                 
  4.520   4.540   4.611   4.869   5.044   5.457   6.897   6.953
 66 A'   29 A"   67 A'   68 A'   69 A'   70 A'   30 A"   71 A'                 
  7.097   7.207   8.156   8.173   8.251  36.533  37.056  49.433
 72 A'   73 A'   31 A"   74 A'   75 A'   76 A'   77 A'   78 A'                 
 68.726 293.831 293.847 293.9611028.374
 79 A'   32 A"   80 A'   81 A'   82 A'                                         

 Beta MOs, Restricted
 -- Occupied --                  
-490.09  -65.23  -58.59  -58.58  -58.58  -26.35  -15.78  -15.74
  1 A'    2 A'    3 A'    1 A"    4 A'    5 A'    6 A'    7 A'                 
 -9.905  -7.521  -7.509  -7.509  -3.262  -3.256  -3.256  -3.241
  8 A'    9 A'    2 A"   10 A'   11 A'    3 A"   12 A'    4 A"                 
 -3.241  -1.662  -1.430  -1.080  -0.894  -0.750  -0.735  -0.731
 13 A'   14 A'   15 A'   16 A'   17 A'   18 A'   19 A'    5 A"                 
 -0.619  -0.593  -0.499  -0.459  -0.456
 20 A'    6 A"   21 A'   22 A'    7 A"                                         
 -- Virtual --                   
  0.024   0.063   0.073   0.098   0.100   0.118   0.154   0.175
 23 A'    8 A"   24 A'   25 A'    9 A"   26 A'   27 A'   28 A'                 
  0.190   0.204   0.236   0.241   0.277   0.305   0.327   0.361
 10 A"   29 A'   11 A"   30 A'   31 A'   32 A'   33 A'   34 A'                 
  0.366   0.451   0.499   0.535   0.539   0.554   0.597   0.719
 12 A"   35 A'   36 A'   37 A'   13 A"   38 A'   39 A'   40 A'                 
  0.735   0.742   0.774   0.788   0.927   0.945   0.987   1.029
 14 A"   15 A"   41 A'   42 A'   43 A'   16 A"   44 A'   17 A"                 
  1.031   1.091   1.220   1.319   1.442   1.541   1.617   1.626
 45 A'   46 A'   47 A'   48 A'   49 A'   18 A"   50 A'   51 A'                 
  1.873   1.999   2.036   2.123   2.231   2.278   2.285   2.431
 19 A"   52 A'   20 A"   53 A'   21 A"   54 A'   55 A'   22 A"                 
  2.500   2.688   2.743   3.000   3.019   3.321   4.008   4.052
 56 A'   57 A'   58 A'   59 A'   23 A"   60 A'   61 A'   24 A"                 
  4.147   4.176   4.215   4.258   4.374   4.391   4.466   4.500
 62 A'   25 A"   63 A'   26 A"   64 A'   27 A"   65 A'   28 A"                 
  4.520   4.540   4.611   4.869   5.044   5.457   6.897   6.953
 66 A'   29 A"   67 A'   68 A'   69 A'   70 A'   30 A"   71 A'                 
  7.097   7.207   8.156   8.173   8.251  36.533  37.056  49.433
 72 A'   73 A'   31 A"   74 A'   75 A'   76 A'   77 A'   78 A'                 
 68.726 293.831 293.847 293.9611028.374
 79 A'   32 A"   80 A'   81 A'   82 A'                                         

 Occupation and symmetry of molecular orbitals

 Point group: Cs (2 irreducible representations).

                           A'   A"    All 
 ------------------------------------------
 All molecular orbitals:
  - Alpha                  82   32    114 
  - Beta                   82   32    114 
 ------------------------------------------
 Alpha orbitals:
  - Frozen occupied        10   2     12  
  - Active occupied        12   5     17  
  - Active virtual         60   25    85  
  - Frozen virtual         0    0     0   
 ------------------------------------------
 Beta orbitals:
  - Frozen occupied        10   2     12  
  - Active occupied        12   5     17  
  - Active virtual         60   25    85  
  - Frozen virtual         0    0     0   
 ------------------------------------------

 Import integrals:   CPU 0.00 s  wall 0.00 s

 Import integrals:   CPU 26.58 s  wall 30.26 s

 MP2 amplitudes:   CPU 0.16 s  wall 0.38 s

Running a double precision version
           CCSD T amplitudes will be solved using DIIS.

           Start     Size      MaxIter   EConv     TConv     
           3         7         100       1.00e-07  1.00e-05  
 ------------------------------------------------------------------------------
           Energy (a.u.)   Ediff      Tdiff       Comment
 ------------------------------------------------------------------------------
         -2781.44453094                           
     1   -2781.41247872   3.21e-02   7.76e-01     
     2   -2781.44238058   2.99e-02   1.03e-01     
     3   -2781.43970672   2.67e-03   4.57e-02     
     4   -2781.44273857   3.03e-03   1.84e-02     Switched to DIIS steps.
     5   -2781.44378962   1.05e-03   1.20e-02     
     6   -2781.44389120   1.02e-04   3.38e-03     
     7   -2781.44389823   7.03e-06   1.18e-03     
     8   -2781.44390168   3.45e-06   4.59e-04     
     9   -2781.44390520   3.52e-06   2.20e-04     
    10   -2781.44390475   4.48e-07   7.97e-05     
    11   -2781.44390558   8.29e-07   3.72e-05     
    12   -2781.44390544   1.37e-07   1.40e-05     
    13   -2781.44390547   3.05e-08   4.52e-06     
 ------------------------------------------------------------------------------
         -2781.44390547                           CCSD T converged.

End of double precision
 SCF energy                 = -2780.60536340
 MP2 energy                 = -2781.44453094
 CCSD correlation energy     =    -0.83854207
 CCSD total energy           = -2781.44390547

 CCSD  T1^2 = 0.0133  T2^2 = 0.2521  Leading amplitudes:

 Amplitude    Orbitals with energies
 -0.0256       6 (A") A                  ->    8 (A") A                   
              -0.5932                          0.0627                     
 -0.0256       6 (A") B                  ->    8 (A") B                   
              -0.5932                          0.0627                     
 -0.0226       5 (A") A                  ->    8 (A") A                   
              -0.7311                          0.0627                     
 -0.0226       5 (A") B                  ->    8 (A") B                   
              -0.7311                          0.0627                     

 Amplitude    Orbitals with energies
 -0.0748       6 (A") A      6 (A") B    ->    8 (A") A      8 (A") B     
              -0.5932       -0.5932            0.0627        0.0627       
  0.0748       6 (A") A      6 (A") B    ->    8 (A") B      8 (A") A     
              -0.5932       -0.5932            0.0627        0.0627       
  0.0748       6 (A") B      6 (A") A    ->    8 (A") A      8 (A") B     
              -0.5932       -0.5932            0.0627        0.0627       
 -0.0748       6 (A") B      6 (A") A    ->    8 (A") B      8 (A") A     
              -0.5932       -0.5932            0.0627        0.0627       

 Computing CCSD intemediates for later calculations in double precision
 Finished.

Running a double precision version
           CCSD Lambda amplitudes will be solved using DIIS.
           Start     Size      MaxIter   EConv     LConv     
           3         7         100       1.00e-07  1.00e-05  
 ------------------------------------------------------------------------------
            Enorm      Ldiff       Comment
 ------------------------------------------------------------------------------
     1     5.57e-02   3.71e-02     
     2     1.75e-02   6.00e-03     
     3     7.75e-03   1.08e-03     
     4     3.91e-03   1.14e-03     Switched to DIIS steps.
     5     1.35e-03   6.65e-04     
     6     6.77e-04   2.04e-04     
     7     2.48e-04   5.18e-05     
     8     1.02e-04   5.74e-08     
     9     3.75e-05   7.74e-06     
    10     1.29e-05   2.74e-06     
    11     5.91e-06   7.64e-07     
    12     2.42e-06   2.36e-07     
    13     1.31e-06   2.34e-08     
    14     6.58e-07   6.00e-08     
    15     3.17e-07   2.24e-08     
    16     1.67e-07   1.30e-08     
    17     7.93e-08   9.79e-09     
 ------------------------------------------------------------------------------
                                   CCSD Lambda converged.

 Computing density matrices in double precision...
           Orbital response amplitudes will be solved using DIIS.
           Start     Size      MaxIter   EConv     LConv     
           3         7         100       1.00e-06  1.00e-06  
 ------------------------------------------------------------------------------
            Enorm      Ldiff       Comment
 ------------------------------------------------------------------------------
     1     1.18e-01   3.86e-03     
     2     1.24e-01   2.93e-03     
     3     1.54e-01   2.98e-02     
     4     1.35e-02   6.97e-02     Switched to DIIS steps.
     5     5.45e-03   3.52e-04     
     6     9.94e-04   6.75e-04     
     7     4.77e-04   5.36e-06     
     8     1.45e-04   1.11e-04     
     9     5.23e-05   3.07e-05     
    10     9.10e-06   1.23e-05     
    11     2.95e-06   1.28e-07     
    12     9.88e-07   6.75e-08     
 ------------------------------------------------------------------------------
                                   Orbital response converged.

 Computing density matrices... Done.
 CCSD calculation:   CPU 442.62 s  wall 167.74 s

Current path: /canmo/ccsd/grad/
/g1_bb_aa
/g1_bb_bb
/g1_o1o1
/g1_o1o2
/g1_o1v1
/g1_o2v1
/g1_v1v1
/g1p_bb_aa
/g1p_bb_bb
/g1s_bb_aa
/g1s_bb_bb
/g2_o1o1o1o1
/g2_o1o1o1v1
/g2_o1o1v1v1
/g2_o1v1o1v1
/g2_o1v1v1v1
/g2_v1v1v1v1
/w_bb_aa
/w_bb_bb
 Transferring MO TPDM to AO TPDM
 Transferring g2_o1o1o1o1
 Transferring g2_o1o1o1v1
 Transferring g2_o1o1v1v1
 Transferring g2_o1v1o1v1
 Transferring g2_o1v1v1v1
 Transferring g2_v1v1v1v1
 Adding separable TPDM
 Computing TPDM gradient
 --------------------------------------------------------
 2e gradient
  Atom          X               Y               Z
 --------------------------------------------------------
    1        -34.042842        3.995023        0.000000  
    2          7.256736      -19.382502       -0.000000  
    3         10.702490       17.549794        0.000000  
    4         16.083616       -2.162315        0.000000  
 --------------------------------------------------------
 --------------------------------------------------------
 Final gradient
  Atom          X               Y               Z
 --------------------------------------------------------
    1        -34.042842        3.995023        0.000000  
    2          7.256736      -19.382502       -0.000000  
    3         10.702490       17.549794        0.000000  
    4         16.083616       -2.162315        0.000000  
 --------------------------------------------------------
 Analytic gradient from two-electron contribution:   CPU 453.41 s  wall 309.16 s

 Total ccman2 time:   CPU 926.60 s  wall 516.04 s


 --------------------------------------------------------------
             Orbital Energies (a.u.) and Symmetries
 --------------------------------------------------------------

 Alpha MOs, Restricted
 -- Occupied --                  
-490.09  -65.23  -58.59  -58.58  -26.35  -15.78  -15.74   -9.91
  1 A'    2 A'    3 A'    4 A'    5 A'    6 A'    7 A'    8 A'                 
 -7.521  -7.509 -58.584  -7.509  -3.262  -3.256  -3.241  -1.662
  9 A'   10 A'    1 A"    2 A"   11 A'   12 A'   13 A'   14 A'                 
 -1.430  -1.080  -0.894  -0.750  -0.735  -0.619  -0.499  -0.459
 15 A'   16 A'   17 A'   18 A'   19 A'   20 A'   21 A'   22 A'                 
 -3.256  -3.241  -0.731  -0.593  -0.456
  3 A"    4 A"    5 A"    6 A"    7 A"                                         
 -- Virtual --                   
  0.024   0.073   0.098   0.118   0.154   0.175   0.204   0.241
 23 A'   24 A'   25 A'   26 A'   27 A'   28 A'   29 A'   30 A'                 
  0.277   0.305   0.327   0.361   0.451   0.499   0.535   0.554
 31 A'   32 A'   33 A'   34 A'   35 A'   36 A'   37 A'   38 A'                 
  0.597   0.719   0.774   0.788   0.927   0.987   1.031   1.091
 39 A'   40 A'   41 A'   42 A'   43 A'   44 A'   45 A'   46 A'                 
  1.220   1.319   1.442   1.617   1.626   1.999   2.123   2.278
 47 A'   48 A'   49 A'   50 A'   51 A'   52 A'   53 A'   54 A'                 
  2.285   2.500   2.688   2.743   3.000   3.321   4.008   4.147
 55 A'   56 A'   57 A'   58 A'   59 A'   60 A'   61 A'   62 A'                 
  4.215   4.374   4.466   4.520   4.611   4.869   5.044   5.457
 63 A'   64 A'   65 A'   66 A'   67 A'   68 A'   69 A'   70 A'                 
  6.953   7.097   7.207   8.173   8.251  36.533  37.056  49.433
 71 A'   72 A'   73 A'   74 A'   75 A'   76 A'   77 A'   78 A'                 
 68.726 293.847 293.9611028.374   0.063   0.100   0.190   0.236
 79 A'   80 A'   81 A'   82 A'    8 A"    9 A"   10 A"   11 A"                 
  0.366   0.539   0.735   0.742   0.945   1.029   1.541   1.873
 12 A"   13 A"   14 A"   15 A"   16 A"   17 A"   18 A"   19 A"                 
  2.036   2.231   2.431   3.019   4.052   4.176   4.258   4.391
 20 A"   21 A"   22 A"   23 A"   24 A"   25 A"   26 A"   27 A"                 
  4.500   4.540   6.897   8.156 293.831
 28 A"   29 A"   30 A"   31 A"   32 A"                                         

 Beta MOs, Restricted
 -- Occupied --                  
-490.09  -65.23  -58.59  -58.58  -26.35  -15.78  -15.74   -9.91
  1 A'    2 A'    3 A'    4 A'    5 A'    6 A'    7 A'    8 A'                 
 -7.521  -7.509 -58.584  -7.509  -3.262  -3.256  -3.241  -1.662
  9 A'   10 A'    1 A"    2 A"   11 A'   12 A'   13 A'   14 A'                 
 -1.430  -1.080  -0.894  -0.750  -0.735  -0.619  -0.499  -0.459
 15 A'   16 A'   17 A'   18 A'   19 A'   20 A'   21 A'   22 A'                 
 -3.256  -3.241  -0.731  -0.593  -0.456
  3 A"    4 A"    5 A"    6 A"    7 A"                                         
 -- Virtual --                   
  0.024   0.073   0.098   0.118   0.154   0.175   0.204   0.241
 23 A'   24 A'   25 A'   26 A'   27 A'   28 A'   29 A'   30 A'                 
  0.277   0.305   0.327   0.361   0.451   0.499   0.535   0.554
 31 A'   32 A'   33 A'   34 A'   35 A'   36 A'   37 A'   38 A'                 
  0.597   0.719   0.774   0.788   0.927   0.987   1.031   1.091
 39 A'   40 A'   41 A'   42 A'   43 A'   44 A'   45 A'   46 A'                 
  1.220   1.319   1.442   1.617   1.626   1.999   2.123   2.278
 47 A'   48 A'   49 A'   50 A'   51 A'   52 A'   53 A'   54 A'                 
  2.285   2.500   2.688   2.743   3.000   3.321   4.008   4.147
 55 A'   56 A'   57 A'   58 A'   59 A'   60 A'   61 A'   62 A'                 
  4.215   4.374   4.466   4.520   4.611   4.869   5.044   5.457
 63 A'   64 A'   65 A'   66 A'   67 A'   68 A'   69 A'   70 A'                 
  6.953   7.097   7.207   8.173   8.251  36.533  37.056  49.433
 71 A'   72 A'   73 A'   74 A'   75 A'   76 A'   77 A'   78 A'                 
 68.726 293.847 293.9611028.374   0.063   0.100   0.190   0.236
 79 A'   80 A'   81 A'   82 A'    8 A"    9 A"   10 A"   11 A"                 
  0.366   0.539   0.735   0.742   0.945   1.029   1.541   1.873
 12 A"   13 A"   14 A"   15 A"   16 A"   17 A"   18 A"   19 A"                 
  2.036   2.231   2.431   3.019   4.052   4.176   4.258   4.391
 20 A"   21 A"   22 A"   23 A"   24 A"   25 A"   26 A"   27 A"                 
  4.500   4.540   6.897   8.156 293.831
 28 A"   29 A"   30 A"   31 A"   32 A"                                         
 --------------------------------------------------------------

          Ground-State Mulliken Net Atomic Charges

     Atom                 Charge (a.u.)
  ----------------------------------------
      1 Br                    0.058186
      2 N                     0.073336
      3 N                    -0.084173
      4 F                    -0.047348
  ----------------------------------------
  Sum of atomic charges =    -0.000000

 -----------------------------------------------------------------
                    Cartesian Multipole Moments
 -----------------------------------------------------------------
    Charge (ESU x 10^10)
                -0.0000
    Dipole Moment (Debye)
         X       1.8500      Y      -0.2565      Z       0.0000
       Tot       1.8677
    Quadrupole Moments (Debye-Ang)
        XX     -36.1080     XY      -0.3112     YY     -36.0663
        XZ      -0.0000     YZ       0.0000     ZZ     -33.7835
    Octopole Moments (Debye-Ang^2)
       XXX      35.3527    XXY      -1.9029    XYY       6.4121
       YYY      -0.3194    XXZ       0.0000    XYZ      -0.0000
       YYZ       0.0000    XZZ       3.6358    YZZ      -0.0231
       ZZZ       0.0000
    Hexadecapole Moments (Debye-Ang^3)
      XXXX    -493.7193   XXXY      -5.4930   XXYY     -90.4553
      XYYY      -1.3613   YYYY     -56.2762   XXXZ      -0.0000
      XXYZ      -0.0000   XYYZ      -0.0000   YYYZ       0.0000
      XXZZ     -85.2445   XYZZ      -0.3532   YYZZ     -14.7164
      XZZZ      -0.0000   YZZZ      -0.0000   ZZZZ     -34.5983
 -----------------------------------------------------------------
 DrvMan completing analytic gradient of the correlated energy
 Correlated dipole moment
            1
    1   0.7278578
    2  -0.1008974
    3   0.0000000
 Energy read as -2781.443905474
 Full Analytical Gradient: (in a.u., or Hartree/Bohr)
             1             2             3             4
    1   -0.00002026   -0.00660217    0.01176081   -0.00513838
    2   -0.00035109   -0.00484780    0.00165478    0.00354411
    3   -0.00000000   -0.00000000    0.00000000   -0.00000000
 Gradient time:  CPU 0.27 s  wall 1.55 s
 Geometry Optimization Parameters
   NAtoms,    NIC,     NZ,  NCons,   NDum,   NFix, NCnnct, MaxDiis
        4      14       4       0       0       0       0       0

 Cartesian Hessian Update
 Hessian Updated using BFGS Update


** GEOMETRY OPTIMIZATION IN DELOCALIZED INTERNAL COORDINATES **
   Searching for a Minimum

   Optimization Cycle:   2

                       Coordinates (Angstroms)
     ATOM                X               Y               Z
      1  Br        1.1205043508   -0.0277361216    0.0000000000
      2  N        -0.7095651988    0.5311977954    0.0000000000
      3  N        -1.4150655612   -0.4544516198    0.0000000000
      4  F        -2.7467550387    0.0356024353    0.0000000000
   Point Group: cs    Number of degrees of freedom:     5


   Energy is  -2781.443905474

 Hessian Updated using BFGS Update

  5 Hessian modes will be used to form the next step
  Hessian Eigenvalues:
     0.163264    0.211887    0.262982    0.400523    0.868660

 Minimum Search - Taking Simple RFO Step
 Searching for Lamda that Minimizes Along All modes
 Value Taken    Lamda =  -0.00046388
 Step Taken.  Stepsize is  0.047660

                             Maximum     Tolerance    Cnvgd?
         Gradient           0.007909      0.000300      NO
         Displacement       0.039534      0.001200      NO
         Energy change     -0.000446      0.000001      NO


 New Cartesian Coordinates Obtained by Inverse Iteration

 Displacement from previous Coordinates is:  0.042599
 ----------------------------------------------------------------
             Standard Nuclear Orientation (Angstroms)
    I     Atom           X                Y                Z
 ----------------------------------------------------------------
    1      Br      1.1170076414    -0.0339062802     0.0000000000
    2      N      -0.7033612808     0.5411282351     0.0000000000
    3      N      -1.4235520989    -0.4461273542     0.0000000000
    4      F      -2.7409757096     0.0235178887     0.0000000000
 ----------------------------------------------------------------
 Molecular Point Group                 Cs    NOp =  2
 Largest Abelian Subgroup              Cs    NOp =  2
 Nuclear Repulsion Energy =   222.4003118030 hartrees
 There are       29 alpha and       29 beta electrons
 Applying Cartesian multipole field
    Component          Value
    ---------          -----
     (2,0,0)        1.00000E-11
     (0,2,0)        2.00000E-11
     (0,0,2)       -3.00000E-11
 Nucleus-field energy     =     0.0000000049 hartrees
 Requested basis set is 6-311++G(d,p)
 There are 37 shells and 114 basis functions
 A cutoff of  1.0D-14 yielded    637 shell pairs
 There are      6247 function pairs (      6923 Cartesian)
 Smallest overlap matrix eigenvalue = 2.47E-04
 Guess MOs from SCF MO coefficient file

 -----------------------------------------------------------------------
  General SCF calculation program by
  Eric Jon Sundstrom, Paul Horn, Yuezhi Mao, Dmitri Zuev, Alec White,
  David Stuck, Shaama M.S., Shane Yost, Joonho Lee, David Small,
  Daniel Levine, Susi Lehtola, Hugh Burton, Evgeny Epifanovsky
 -----------------------------------------------------------------------
 Hartree-Fock
 using 4 threads for integral computing
 -------------------------------------------------------
 OpenMP Integral computing Module                
 Release: version 2.0, May 2017, Q-Chem Inc. Pleasanton 
 -------------------------------------------------------
 A restricted SCF calculation will be
 performed using DIIS
 SCF converges when DIIS error is below 1.0e-08
 ---------------------------------------
  Cycle       Energy         DIIS error
 ---------------------------------------
    1   -2780.6052086585      5.23e-04  
    2   -2780.6056816958      1.27e-04  
    3   -2780.6057307335      6.19e-05  
    4   -2780.6057375687      2.19e-05  
    5   -2780.6057393807      7.27e-06  
    6   -2780.6057396222      3.03e-06  
    7   -2780.6057396520      1.26e-06  
    8   -2780.6057396594      4.66e-07  
    9   -2780.6057396608      1.79e-07  
   10   -2780.6057396610      7.03e-08  
   11   -2780.6057396610      2.44e-08  
   12   -2780.6057396610      8.62e-09  Convergence criterion met
 ---------------------------------------
 SCF time:   CPU 7.73s  wall 5.00s 
 SCF   energy in the final basis set =    -2780.6057396610
 Total energy in the final basis set =    -2780.6057396610


 ------------------------------------------------------------------------------

   CCMAN2: suite of methods based on coupled cluster
           and equation of motion theories.

   Components:
   * libvmm-1.3-trunk
     by Evgeny Epifanovsky, Ilya Kaliman.
   * libtensor-2.5-trunk
     by Evgeny Epifanovsky, Michael Wormit, Dmitry Zuev, Sam Manzer, 
        Ilya Kaliman.
   * libcc-2.5-trunk
     by Evgeny Epifanovsky, Arik Landau, Tomasz Kus, Kirill Khistyaev, 
        Dmitry Zuev, Prashant Manohar, Xintian Feng, Anna Krylov, 
        Matthew Goldey, Alec White, Thomas Jagau, Kaushik Nanda, 
        Anastasia Gunina, Alexander Kunitsa, Joonho Lee.

   CCMAN original authors:
   Anna I. Krylov, C. David Sherrill, Steven R. Gwaltney,
   Edward F. C. Byrd (2000)
   Sergey V. Levchenko, Lyudmila V. Slipchenko, Tao Wang,
   Ana-Maria C. Cristian (2003)
   Piotr A. Pieniazek, C. Melania Oana, Evgeny Epifanovsky (2007)
   Prashant Manohar (2009)

 ------------------------------------------------------------------------------


 Allocating and initializing 3808MB of RAM...
 Calculation will run on 4 cores.


 Alpha MOs, Restricted
 -- Occupied --                  
-490.09  -65.22  -58.59  -58.58  -58.58  -26.35  -15.78  -15.74
  1 A'    2 A'    3 A'    1 A"    4 A'    5 A'    6 A'    7 A'                 
 -9.904  -7.520  -7.507  -7.507  -3.260  -3.254  -3.254  -3.239
  8 A'    9 A'    2 A"   10 A'   11 A'    3 A"   12 A'    4 A"                 
 -3.239  -1.673  -1.423  -1.079  -0.899  -0.754  -0.738  -0.737
 13 A'   14 A'   15 A'   16 A'   17 A'   18 A'   19 A'    5 A"                 
 -0.618  -0.590  -0.500  -0.457  -0.454
 20 A'    6 A"   21 A'   22 A'    7 A"                                         
 -- Virtual --                   
  0.027   0.061   0.074   0.098   0.100   0.121   0.153   0.175
 23 A'    8 A"   24 A'   25 A'    9 A"   26 A'   27 A'   28 A'                 
  0.190   0.205   0.235   0.244   0.279   0.305   0.332   0.361
 10 A"   29 A'   11 A"   30 A'   31 A'   32 A'   33 A'   34 A'                 
  0.365   0.449   0.498   0.535   0.539   0.554   0.592   0.722
 12 A"   35 A'   36 A'   37 A'   13 A"   38 A'   39 A'   40 A'                 
  0.737   0.744   0.774   0.788   0.930   0.947   0.986   1.030
 14 A"   15 A"   41 A'   42 A'   43 A'   16 A"   44 A'   17 A"                 
  1.032   1.089   1.218   1.321   1.441   1.540   1.613   1.620
 45 A'   46 A'   47 A'   48 A'   49 A'   18 A"   50 A'   51 A'                 
  1.870   2.001   2.040   2.134   2.231   2.279   2.287   2.428
 19 A"   52 A'   20 A"   53 A'   21 A"   54 A'   55 A'   22 A"                 
  2.500   2.675   2.749   2.986   3.006   3.311   4.015   4.046
 56 A'   57 A'   58 A'   59 A'   23 A"   60 A'   61 A'   24 A"                 
  4.146   4.170   4.211   4.260   4.362   4.401   4.470   4.502
 62 A'   25 A"   63 A'   26 A"   64 A'   27 A"   65 A'   28 A"                 
  4.522   4.543   4.615   4.872   5.054   5.494   6.892   6.947
 66 A'   29 A"   67 A'   68 A'   69 A'   70 A'   30 A"   71 A'                 
  7.116   7.220   8.158   8.174   8.253  36.539  37.020  49.435
 72 A'   73 A'   31 A"   74 A'   75 A'   76 A'   77 A'   78 A'                 
 68.721 293.832 293.848 293.9621028.375
 79 A'   32 A"   80 A'   81 A'   82 A'                                         

 Beta MOs, Restricted
 -- Occupied --                  
-490.09  -65.22  -58.59  -58.58  -58.58  -26.35  -15.78  -15.74
  1 A'    2 A'    3 A'    1 A"    4 A'    5 A'    6 A'    7 A'                 
 -9.904  -7.520  -7.507  -7.507  -3.260  -3.254  -3.254  -3.239
  8 A'    9 A'    2 A"   10 A'   11 A'    3 A"   12 A'    4 A"                 
 -3.239  -1.673  -1.423  -1.079  -0.899  -0.754  -0.738  -0.737
 13 A'   14 A'   15 A'   16 A'   17 A'   18 A'   19 A'    5 A"                 
 -0.618  -0.590  -0.500  -0.457  -0.454
 20 A'    6 A"   21 A'   22 A'    7 A"                                         
 -- Virtual --                   
  0.027   0.061   0.074   0.098   0.100   0.121   0.153   0.175
 23 A'    8 A"   24 A'   25 A'    9 A"   26 A'   27 A'   28 A'                 
  0.190   0.205   0.235   0.244   0.279   0.305   0.332   0.361
 10 A"   29 A'   11 A"   30 A'   31 A'   32 A'   33 A'   34 A'                 
  0.365   0.449   0.498   0.535   0.539   0.554   0.592   0.722
 12 A"   35 A'   36 A'   37 A'   13 A"   38 A'   39 A'   40 A'                 
  0.737   0.744   0.774   0.788   0.930   0.947   0.986   1.030
 14 A"   15 A"   41 A'   42 A'   43 A'   16 A"   44 A'   17 A"                 
  1.032   1.089   1.218   1.321   1.441   1.540   1.613   1.620
 45 A'   46 A'   47 A'   48 A'   49 A'   18 A"   50 A'   51 A'                 
  1.870   2.001   2.040   2.134   2.231   2.279   2.287   2.428
 19 A"   52 A'   20 A"   53 A'   21 A"   54 A'   55 A'   22 A"                 
  2.500   2.675   2.749   2.986   3.006   3.311   4.015   4.046
 56 A'   57 A'   58 A'   59 A'   23 A"   60 A'   61 A'   24 A"                 
  4.146   4.170   4.211   4.260   4.362   4.401   4.470   4.502
 62 A'   25 A"   63 A'   26 A"   64 A'   27 A"   65 A'   28 A"                 
  4.522   4.543   4.615   4.872   5.054   5.494   6.892   6.947
 66 A'   29 A"   67 A'   68 A'   69 A'   70 A'   30 A"   71 A'                 
  7.116   7.220   8.158   8.174   8.253  36.539  37.020  49.435
 72 A'   73 A'   31 A"   74 A'   75 A'   76 A'   77 A'   78 A'                 
 68.721 293.832 293.848 293.9621028.375
 79 A'   32 A"   80 A'   81 A'   82 A'                                         

 Occupation and symmetry of molecular orbitals

 Point group: Cs (2 irreducible representations).

                           A'   A"    All 
 ------------------------------------------
 All molecular orbitals:
  - Alpha                  82   32    114 
  - Beta                   82   32    114 
 ------------------------------------------
 Alpha orbitals:
  - Frozen occupied        10   2     12  
  - Active occupied        12   5     17  
  - Active virtual         60   25    85  
  - Frozen virtual         0    0     0   
 ------------------------------------------
 Beta orbitals:
  - Frozen occupied        10   2     12  
  - Active occupied        12   5     17  
  - Active virtual         60   25    85  
  - Frozen virtual         0    0     0   
 ------------------------------------------

 Import integrals:   CPU 0.00 s  wall 0.03 s

 Import integrals:   CPU 26.17 s  wall 36.67 s

 MP2 amplitudes:   CPU 0.16 s  wall 0.39 s

Running a double precision version
           CCSD T amplitudes will be solved using DIIS.

           Start     Size      MaxIter   EConv     TConv     
           3         7         100       1.00e-07  1.00e-05  
 ------------------------------------------------------------------------------
           Energy (a.u.)   Ediff      Tdiff       Comment
 ------------------------------------------------------------------------------
         -2781.44473525                           
     1   -2781.41281222   3.19e-02   7.76e-01     
     2   -2781.44253680   2.97e-02   1.04e-01     
     3   -2781.43993113   2.61e-03   4.55e-02     
     4   -2781.44293156   3.00e-03   1.79e-02     Switched to DIIS steps.
     5   -2781.44396495   1.03e-03   1.20e-02     
     6   -2781.44406217   9.72e-05   3.29e-03     
     7   -2781.44406803   5.85e-06   1.15e-03     
     8   -2781.44407123   3.20e-06   4.31e-04     
     9   -2781.44407457   3.34e-06   2.12e-04     
    10   -2781.44407415   4.19e-07   7.60e-05     
    11   -2781.44407489   7.38e-07   3.49e-05     
    12   -2781.44407476   1.32e-07   1.37e-05     
    13   -2781.44407478   2.34e-08   4.25e-06     
 ------------------------------------------------------------------------------
         -2781.44407478                           CCSD T converged.

End of double precision
 SCF energy                 = -2780.60573966
 MP2 energy                 = -2781.44473525
 CCSD correlation energy     =    -0.83833512
 CCSD total energy           = -2781.44407478

 CCSD  T1^2 = 0.0130  T2^2 = 0.2516  Leading amplitudes:

 Amplitude    Orbitals with energies
 -0.0246       6 (A") A                  ->    8 (A") A                   
              -0.5896                          0.0614                     
 -0.0246       6 (A") B                  ->    8 (A") B                   
              -0.5896                          0.0614                     
  0.0242       5 (A") A                  ->    8 (A") A                   
              -0.7371                          0.0614                     
  0.0242       5 (A") B                  ->    8 (A") B                   
              -0.7371                          0.0614                     

 Amplitude    Orbitals with energies
 -0.0780       6 (A") A      6 (A") B    ->    8 (A") A      8 (A") B     
              -0.5896       -0.5896            0.0614        0.0614       
  0.0780       6 (A") A      6 (A") B    ->    8 (A") B      8 (A") A     
              -0.5896       -0.5896            0.0614        0.0614       
  0.0780       6 (A") B      6 (A") A    ->    8 (A") A      8 (A") B     
              -0.5896       -0.5896            0.0614        0.0614       
 -0.0780       6 (A") B      6 (A") A    ->    8 (A") B      8 (A") A     
              -0.5896       -0.5896            0.0614        0.0614       

 Computing CCSD intemediates for later calculations in double precision
 Finished.

Running a double precision version
           CCSD Lambda amplitudes will be solved using DIIS.
           Start     Size      MaxIter   EConv     LConv     
           3         7         100       1.00e-07  1.00e-05  
 ------------------------------------------------------------------------------
            Enorm      Ldiff       Comment
 ------------------------------------------------------------------------------
     1     5.50e-02   3.68e-02     
     2     1.70e-02   5.81e-03     
     3     7.44e-03   1.11e-03     
     4     3.81e-03   1.10e-03     Switched to DIIS steps.
     5     1.30e-03   6.46e-04     
     6     6.49e-04   1.96e-04     
     7     2.34e-04   4.86e-05     
     8     9.72e-05   1.31e-06     
     9     3.47e-05   7.83e-06     
    10     1.18e-05   2.67e-06     
    11     5.27e-06   7.51e-07     
    12     2.09e-06   2.31e-07     
    13     1.10e-06   2.74e-08     
    14     5.49e-07   5.54e-08     
    15     2.66e-07   1.94e-08     
    16     1.41e-07   1.18e-08     
    17     6.63e-08   8.59e-09     
 ------------------------------------------------------------------------------
                                   CCSD Lambda converged.

 Computing density matrices in double precision...
           Orbital response amplitudes will be solved using DIIS.
           Start     Size      MaxIter   EConv     LConv     
           3         7         100       1.00e-06  1.00e-06  
 ------------------------------------------------------------------------------
            Enorm      Ldiff       Comment
 ------------------------------------------------------------------------------
     1     1.18e-01   3.78e-03     
     2     1.24e-01   2.70e-03     
     3     1.54e-01   2.97e-02     
     4     1.41e-02   7.01e-02     Switched to DIIS steps.
     5     5.74e-03   3.24e-04     
     6     9.62e-04   7.42e-04     
     7     4.52e-04   2.55e-05     
     8     1.46e-04   1.06e-04     
     9     4.73e-05   2.90e-05     
    10     9.25e-06   1.07e-05     
    11     3.24e-06   7.99e-08     
    12     1.05e-06   7.23e-08     
    13     4.43e-07   1.60e-07     
 ------------------------------------------------------------------------------
                                   Orbital response converged.

 Computing density matrices... Done.
 CCSD calculation:   CPU 441.68 s  wall 180.02 s

Current path: /canmo/ccsd/grad/
/g1_bb_aa
/g1_bb_bb
/g1_o1o1
/g1_o1o2
/g1_o1v1
/g1_o2v1
/g1_v1v1
/g1p_bb_aa
/g1p_bb_bb
/g1s_bb_aa
/g1s_bb_bb
/g2_o1o1o1o1
/g2_o1o1o1v1
/g2_o1o1v1v1
/g2_o1v1o1v1
/g2_o1v1v1v1
/g2_v1v1v1v1
/w_bb_aa
/w_bb_bb
 Transferring MO TPDM to AO TPDM
 Transferring g2_o1o1o1o1
 Transferring g2_o1o1o1v1
 Transferring g2_o1o1v1v1
 Transferring g2_o1v1o1v1
 Transferring g2_o1v1v1v1
 Transferring g2_v1v1v1v1
 Adding separable TPDM
 Computing TPDM gradient
 --------------------------------------------------------
 2e gradient
  Atom          X               Y               Z
 --------------------------------------------------------
    1        -34.093488        4.255612       -0.000000  
    2          7.226815      -19.297447        0.000000  
    3         10.542378       17.125432       -0.000000  
    4         16.324295       -2.083596        0.000000  
 --------------------------------------------------------
 --------------------------------------------------------
 Final gradient
  Atom          X               Y               Z
 --------------------------------------------------------
    1        -34.093488        4.255612       -0.000000  
    2          7.226815      -19.297447        0.000000  
    3         10.542378       17.125432       -0.000000  
    4         16.324295       -2.083596        0.000000  
 --------------------------------------------------------
 Analytic gradient from two-electron contribution:   CPU 454.51 s  wall 300.89 s

 Total ccman2 time:   CPU 926.63 s  wall 529.23 s


 --------------------------------------------------------------
             Orbital Energies (a.u.) and Symmetries
 --------------------------------------------------------------

 Alpha MOs, Restricted
 -- Occupied --                  
-490.09  -65.22  -58.59  -58.58  -26.35  -15.78  -15.74   -9.90
  1 A'    2 A'    3 A'    4 A'    5 A'    6 A'    7 A'    8 A'                 
 -7.520  -7.507 -58.583  -7.507  -3.260  -3.254  -3.239  -1.673
  9 A'   10 A'    1 A"    2 A"   11 A'   12 A'   13 A'   14 A'                 
 -1.423  -1.079  -0.899  -0.754  -0.738  -0.618  -0.500  -0.457
 15 A'   16 A'   17 A'   18 A'   19 A'   20 A'   21 A'   22 A'                 
 -3.254  -3.239  -0.737  -0.590  -0.454
  3 A"    4 A"    5 A"    6 A"    7 A"                                         
 -- Virtual --                   
  0.027   0.074   0.098   0.121   0.153   0.175   0.205   0.244
 23 A'   24 A'   25 A'   26 A'   27 A'   28 A'   29 A'   30 A'                 
  0.279   0.305   0.332   0.361   0.449   0.498   0.535   0.554
 31 A'   32 A'   33 A'   34 A'   35 A'   36 A'   37 A'   38 A'                 
  0.592   0.722   0.774   0.788   0.930   0.986   1.032   1.089
 39 A'   40 A'   41 A'   42 A'   43 A'   44 A'   45 A'   46 A'                 
  1.218   1.321   1.441   1.613   1.620   2.001   2.134   2.279
 47 A'   48 A'   49 A'   50 A'   51 A'   52 A'   53 A'   54 A'                 
  2.287   2.500   2.675   2.749   2.986   3.311   4.015   4.146
 55 A'   56 A'   57 A'   58 A'   59 A'   60 A'   61 A'   62 A'                 
  4.211   4.362   4.470   4.522   4.615   4.872   5.054   5.494
 63 A'   64 A'   65 A'   66 A'   67 A'   68 A'   69 A'   70 A'                 
  6.947   7.116   7.220   8.174   8.253  36.539  37.020  49.435
 71 A'   72 A'   73 A'   74 A'   75 A'   76 A'   77 A'   78 A'                 
 68.721 293.848 293.9621028.375   0.061   0.100   0.190   0.235
 79 A'   80 A'   81 A'   82 A'    8 A"    9 A"   10 A"   11 A"                 
  0.365   0.539   0.737   0.744   0.947   1.030   1.540   1.870
 12 A"   13 A"   14 A"   15 A"   16 A"   17 A"   18 A"   19 A"                 
  2.040   2.231   2.428   3.006   4.046   4.170   4.260   4.401
 20 A"   21 A"   22 A"   23 A"   24 A"   25 A"   26 A"   27 A"                 
  4.502   4.543   6.892   8.158 293.832
 28 A"   29 A"   30 A"   31 A"   32 A"                                         

 Beta MOs, Restricted
 -- Occupied --                  
-490.09  -65.22  -58.59  -58.58  -26.35  -15.78  -15.74   -9.90
  1 A'    2 A'    3 A'    4 A'    5 A'    6 A'    7 A'    8 A'                 
 -7.520  -7.507 -58.583  -7.507  -3.260  -3.254  -3.239  -1.673
  9 A'   10 A'    1 A"    2 A"   11 A'   12 A'   13 A'   14 A'                 
 -1.423  -1.079  -0.899  -0.754  -0.738  -0.618  -0.500  -0.457
 15 A'   16 A'   17 A'   18 A'   19 A'   20 A'   21 A'   22 A'                 
 -3.254  -3.239  -0.737  -0.590  -0.454
  3 A"    4 A"    5 A"    6 A"    7 A"                                         
 -- Virtual --                   
  0.027   0.074   0.098   0.121   0.153   0.175   0.205   0.244
 23 A'   24 A'   25 A'   26 A'   27 A'   28 A'   29 A'   30 A'                 
  0.279   0.305   0.332   0.361   0.449   0.498   0.535   0.554
 31 A'   32 A'   33 A'   34 A'   35 A'   36 A'   37 A'   38 A'                 
  0.592   0.722   0.774   0.788   0.930   0.986   1.032   1.089
 39 A'   40 A'   41 A'   42 A'   43 A'   44 A'   45 A'   46 A'                 
  1.218   1.321   1.441   1.613   1.620   2.001   2.134   2.279
 47 A'   48 A'   49 A'   50 A'   51 A'   52 A'   53 A'   54 A'                 
  2.287   2.500   2.675   2.749   2.986   3.311   4.015   4.146
 55 A'   56 A'   57 A'   58 A'   59 A'   60 A'   61 A'   62 A'                 
  4.211   4.362   4.470   4.522   4.615   4.872   5.054   5.494
 63 A'   64 A'   65 A'   66 A'   67 A'   68 A'   69 A'   70 A'                 
  6.947   7.116   7.220   8.174   8.253  36.539  37.020  49.435
 71 A'   72 A'   73 A'   74 A'   75 A'   76 A'   77 A'   78 A'                 
 68.721 293.848 293.9621028.375   0.061   0.100   0.190   0.235
 79 A'   80 A'   81 A'   82 A'    8 A"    9 A"   10 A"   11 A"                 
  0.365   0.539   0.737   0.744   0.947   1.030   1.540   1.870
 12 A"   13 A"   14 A"   15 A"   16 A"   17 A"   18 A"   19 A"                 
  2.040   2.231   2.428   3.006   4.046   4.170   4.260   4.401
 20 A"   21 A"   22 A"   23 A"   24 A"   25 A"   26 A"   27 A"                 
  4.502   4.543   6.892   8.158 293.832
 28 A"   29 A"   30 A"   31 A"   32 A"                                         
 --------------------------------------------------------------

          Ground-State Mulliken Net Atomic Charges

     Atom                 Charge (a.u.)
  ----------------------------------------
      1 Br                    0.058080
      2 N                     0.068133
      3 N                    -0.091035
      4 F                    -0.035178
  ----------------------------------------
  Sum of atomic charges =     0.000000

 -----------------------------------------------------------------
                    Cartesian Multipole Moments
 -----------------------------------------------------------------
    Charge (ESU x 10^10)
                 0.0000
    Dipole Moment (Debye)
         X       1.7168      Y      -0.2498      Z      -0.0000
       Tot       1.7349
    Quadrupole Moments (Debye-Ang)
        XX     -35.7293     XY      -0.3593     YY     -36.1224
        XZ      -0.0000     YZ       0.0000     ZZ     -33.7928
    Octopole Moments (Debye-Ang^2)
       XXX      34.0187    XXY      -1.8586    XYY       6.4819
       YYY      -0.1517    XXZ       0.0000    XYZ      -0.0000
       YYZ      -0.0000    XZZ       3.6136    YZZ       0.0535
       ZZZ      -0.0000
    Hexadecapole Moments (Debye-Ang^3)
      XXXX    -488.5290   XXXY      -5.5819   XXYY     -90.1170
      XYYY      -1.2683   YYYY     -56.6246   XXXZ      -0.0000
      XXYZ       0.0000   XYYZ      -0.0000   YYYZ       0.0000
      XXZZ     -84.8037   XYZZ      -0.3367   YYZZ     -14.7749
      XZZZ      -0.0000   YZZZ       0.0000   ZZZZ     -34.6452
 -----------------------------------------------------------------
 DrvMan completing analytic gradient of the correlated energy
 Correlated dipole moment
            1
    1   0.6754521
    2  -0.0982823
    3  -0.0000000
 Energy read as -2781.444074779
 Full Analytical Gradient: (in a.u., or Hartree/Bohr)
             1             2             3             4
    1   -0.00018037    0.00336462   -0.00261888   -0.00056537
    2   -0.00019785    0.00288257   -0.00161242   -0.00107230
    3   -0.00000000    0.00000000   -0.00000000   -0.00000000
 Gradient time:  CPU 0.24 s  wall 1.62 s
 Geometry Optimization Parameters
   NAtoms,    NIC,     NZ,  NCons,   NDum,   NFix, NCnnct, MaxDiis
        4      14       4       0       0       0       0       0

 Cartesian Hessian Update
 Hessian Updated using BFGS Update


** GEOMETRY OPTIMIZATION IN DELOCALIZED INTERNAL COORDINATES **
   Searching for a Minimum

   Optimization Cycle:   3

                       Coordinates (Angstroms)
     ATOM                X               Y               Z
      1  Br        1.1170076414   -0.0339062802    0.0000000000
      2  N        -0.7033612808    0.5411282351    0.0000000000
      3  N        -1.4235520989   -0.4461273542    0.0000000000
      4  F        -2.7409757096    0.0235178887    0.0000000000
   Point Group: cs    Number of degrees of freedom:     5


   Energy is  -2781.444074779

 Hessian Updated using BFGS Update

  5 Hessian modes will be used to form the next step
  Hessian Eigenvalues:
     0.174548    0.219368    0.260094    0.423139    0.965862

 Minimum Search - Taking Simple RFO Step
 Searching for Lamda that Minimizes Along All modes
 Value Taken    Lamda =  -0.00004824
 Step Taken.  Stepsize is  0.011124

                             Maximum     Tolerance    Cnvgd?
         Gradient           0.003079      0.000300      NO
         Displacement       0.008908      0.001200      NO
         Energy change     -0.000169      0.000001      NO


 New Cartesian Coordinates Obtained by Inverse Iteration

 Displacement from previous Coordinates is:  0.020240
 ----------------------------------------------------------------
             Standard Nuclear Orientation (Angstroms)
    I     Atom           X                Y                Z
 ----------------------------------------------------------------
    1      Br      1.1185218932    -0.0297880098     0.0000000000
    2      N      -0.7060999527     0.5355203610     0.0000000000
    3      N      -1.4239636207    -0.4505091525     0.0000000000
    4      F      -2.7393397677     0.0293892907     0.0000000000
 ----------------------------------------------------------------
 Molecular Point Group                 Cs    NOp =  2
 Largest Abelian Subgroup              Cs    NOp =  2
 Nuclear Repulsion Energy =   222.3642531338 hartrees
 There are       29 alpha and       29 beta electrons
 Applying Cartesian multipole field
    Component          Value
    ---------          -----
     (2,0,0)        1.00000E-11
     (0,2,0)        2.00000E-11
     (0,0,2)       -3.00000E-11
 Nucleus-field energy     =     0.0000000049 hartrees
 Requested basis set is 6-311++G(d,p)
 There are 37 shells and 114 basis functions
 A cutoff of  1.0D-14 yielded    637 shell pairs
 There are      6247 function pairs (      6923 Cartesian)
 Smallest overlap matrix eigenvalue = 2.44E-04
 Guess MOs from SCF MO coefficient file

 -----------------------------------------------------------------------
  General SCF calculation program by
  Eric Jon Sundstrom, Paul Horn, Yuezhi Mao, Dmitri Zuev, Alec White,
  David Stuck, Shaama M.S., Shane Yost, Joonho Lee, David Small,
  Daniel Levine, Susi Lehtola, Hugh Burton, Evgeny Epifanovsky
 -----------------------------------------------------------------------
 Hartree-Fock
 using 4 threads for integral computing
 -------------------------------------------------------
 OpenMP Integral computing Module                
 Release: version 2.0, May 2017, Q-Chem Inc. Pleasanton 
 -------------------------------------------------------
 A restricted SCF calculation will be
 performed using DIIS
 SCF converges when DIIS error is below 1.0e-08
 ---------------------------------------
  Cycle       Energy         DIIS error
 ---------------------------------------
    1   -2780.6058781589      1.36e-04  
    2   -2780.6059182534      4.02e-05  
    3   -2780.6059245929      1.81e-05  
    4   -2780.6059256242      9.33e-06  
    5   -2780.6059259745      3.05e-06  
    6   -2780.6059260150      1.22e-06  
    7   -2780.6059260224      5.62e-07  
    8   -2780.6059260237      2.05e-07  
    9   -2780.6059260240      7.33e-08  
   10   -2780.6059260241      2.91e-08  
   11   -2780.6059260241      1.04e-08  
   12   -2780.6059260241      3.99e-09  Convergence criterion met
 ---------------------------------------
 SCF time:   CPU 7.64s  wall 7.00s 
 SCF   energy in the final basis set =    -2780.6059260241
 Total energy in the final basis set =    -2780.6059260241


 ------------------------------------------------------------------------------

   CCMAN2: suite of methods based on coupled cluster
           and equation of motion theories.

   Components:
   * libvmm-1.3-trunk
     by Evgeny Epifanovsky, Ilya Kaliman.
   * libtensor-2.5-trunk
     by Evgeny Epifanovsky, Michael Wormit, Dmitry Zuev, Sam Manzer, 
        Ilya Kaliman.
   * libcc-2.5-trunk
     by Evgeny Epifanovsky, Arik Landau, Tomasz Kus, Kirill Khistyaev, 
        Dmitry Zuev, Prashant Manohar, Xintian Feng, Anna Krylov, 
        Matthew Goldey, Alec White, Thomas Jagau, Kaushik Nanda, 
        Anastasia Gunina, Alexander Kunitsa, Joonho Lee.

   CCMAN original authors:
   Anna I. Krylov, C. David Sherrill, Steven R. Gwaltney,
   Edward F. C. Byrd (2000)
   Sergey V. Levchenko, Lyudmila V. Slipchenko, Tao Wang,
   Ana-Maria C. Cristian (2003)
   Piotr A. Pieniazek, C. Melania Oana, Evgeny Epifanovsky (2007)
   Prashant Manohar (2009)

 ------------------------------------------------------------------------------


 Allocating and initializing 3808MB of RAM...
 Calculation will run on 4 cores.


 Alpha MOs, Restricted
 -- Occupied --                  
-490.09  -65.22  -58.59  -58.58  -58.58  -26.35  -15.78  -15.74
  1 A'    2 A'    3 A'    1 A"    4 A'    5 A'    6 A'    7 A'                 
 -9.904  -7.520  -7.507  -7.507  -3.260  -3.255  -3.254  -3.240
  8 A'    9 A'    2 A"   10 A'   11 A'    3 A"   12 A'    4 A"                 
 -3.240  -1.673  -1.424  -1.079  -0.898  -0.754  -0.737  -0.737
 13 A'   14 A'   15 A'   16 A'   17 A'   18 A'   19 A'    5 A"                 
 -0.618  -0.590  -0.500  -0.457  -0.454
 20 A'    6 A"   21 A'   22 A'    7 A"                                         
 -- Virtual --                   
  0.027   0.062   0.074   0.098   0.100   0.120   0.153   0.175
 23 A'    8 A"   24 A'   25 A'    9 A"   26 A'   27 A'   28 A'                 
  0.190   0.205   0.236   0.244   0.279   0.305   0.332   0.361
 10 A"   29 A'   11 A"   30 A'   31 A'   32 A'   33 A'   34 A'                 
  0.365   0.450   0.498   0.535   0.539   0.554   0.594   0.721
 12 A"   35 A'   36 A'   37 A'   13 A"   38 A'   39 A'   40 A'                 
  0.737   0.744   0.775   0.789   0.929   0.946   0.988   1.030
 14 A"   15 A"   41 A'   42 A'   43 A'   16 A"   44 A'   17 A"                 
  1.032   1.090   1.217   1.320   1.441   1.540   1.613   1.621
 45 A'   46 A'   47 A'   48 A'   49 A'   18 A"   50 A'   51 A'                 
  1.871   2.002   2.040   2.132   2.231   2.279   2.286   2.429
 19 A"   52 A'   20 A"   53 A'   21 A"   54 A'   55 A'   22 A"                 
  2.500   2.679   2.749   2.989   3.009   3.313   4.014   4.047
 56 A'   57 A'   58 A'   59 A'   23 A"   60 A'   61 A'   24 A"                 
  4.147   4.171   4.212   4.260   4.365   4.401   4.471   4.502
 62 A'   25 A"   63 A'   26 A"   64 A'   27 A"   65 A'   28 A"                 
  4.522   4.542   4.614   4.872   5.054   5.490   6.892   6.949
 66 A'   29 A"   67 A'   68 A'   69 A'   70 A'   30 A"   71 A'                 
  7.114   7.219   8.158   8.174   8.253  36.538  37.029  49.435
 72 A'   73 A'   31 A"   74 A'   75 A'   76 A'   77 A'   78 A'                 
 68.721 293.832 293.848 293.9621028.376
 79 A'   32 A"   80 A'   81 A'   82 A'                                         

 Beta MOs, Restricted
 -- Occupied --                  
-490.09  -65.22  -58.59  -58.58  -58.58  -26.35  -15.78  -15.74
  1 A'    2 A'    3 A'    1 A"    4 A'    5 A'    6 A'    7 A'                 
 -9.904  -7.520  -7.507  -7.507  -3.260  -3.255  -3.254  -3.240
  8 A'    9 A'    2 A"   10 A'   11 A'    3 A"   12 A'    4 A"                 
 -3.240  -1.673  -1.424  -1.079  -0.898  -0.754  -0.737  -0.737
 13 A'   14 A'   15 A'   16 A'   17 A'   18 A'   19 A'    5 A"                 
 -0.618  -0.590  -0.500  -0.457  -0.454
 20 A'    6 A"   21 A'   22 A'    7 A"                                         
 -- Virtual --                   
  0.027   0.062   0.074   0.098   0.100   0.120   0.153   0.175
 23 A'    8 A"   24 A'   25 A'    9 A"   26 A'   27 A'   28 A'                 
  0.190   0.205   0.236   0.244   0.279   0.305   0.332   0.361
 10 A"   29 A'   11 A"   30 A'   31 A'   32 A'   33 A'   34 A'                 
  0.365   0.450   0.498   0.535   0.539   0.554   0.594   0.721
 12 A"   35 A'   36 A'   37 A'   13 A"   38 A'   39 A'   40 A'                 
  0.737   0.744   0.775   0.789   0.929   0.946   0.988   1.030
 14 A"   15 A"   41 A'   42 A'   43 A'   16 A"   44 A'   17 A"                 
  1.032   1.090   1.217   1.320   1.441   1.540   1.613   1.621
 45 A'   46 A'   47 A'   48 A'   49 A'   18 A"   50 A'   51 A'                 
  1.871   2.002   2.040   2.132   2.231   2.279   2.286   2.429
 19 A"   52 A'   20 A"   53 A'   21 A"   54 A'   55 A'   22 A"                 
  2.500   2.679   2.749   2.989   3.009   3.313   4.014   4.047
 56 A'   57 A'   58 A'   59 A'   23 A"   60 A'   61 A'   24 A"                 
  4.147   4.171   4.212   4.260   4.365   4.401   4.471   4.502
 62 A'   25 A"   63 A'   26 A"   64 A'   27 A"   65 A'   28 A"                 
  4.522   4.542   4.614   4.872   5.054   5.490   6.892   6.949
 66 A'   29 A"   67 A'   68 A'   69 A'   70 A'   30 A"   71 A'                 
  7.114   7.219   8.158   8.174   8.253  36.538  37.029  49.435
 72 A'   73 A'   31 A"   74 A'   75 A'   76 A'   77 A'   78 A'                 
 68.721 293.832 293.848 293.9621028.376
 79 A'   32 A"   80 A'   81 A'   82 A'                                         

 Occupation and symmetry of molecular orbitals

 Point group: Cs (2 irreducible representations).

                           A'   A"    All 
 ------------------------------------------
 All molecular orbitals:
  - Alpha                  82   32    114 
  - Beta                   82   32    114 
 ------------------------------------------
 Alpha orbitals:
  - Frozen occupied        10   2     12  
  - Active occupied        12   5     17  
  - Active virtual         60   25    85  
  - Frozen virtual         0    0     0   
 ------------------------------------------
 Beta orbitals:
  - Frozen occupied        10   2     12  
  - Active occupied        12   5     17  
  - Active virtual         60   25    85  
  - Frozen virtual         0    0     0   
 ------------------------------------------

 Import integrals:   CPU 0.00 s  wall 0.00 s

 Import integrals:   CPU 26.14 s  wall 29.87 s

 MP2 amplitudes:   CPU 0.16 s  wall 0.70 s

Running a double precision version
           CCSD T amplitudes will be solved using DIIS.

           Start     Size      MaxIter   EConv     TConv     
           3         7         100       1.00e-07  1.00e-05  
 ------------------------------------------------------------------------------
           Energy (a.u.)   Ediff      Tdiff       Comment
 ------------------------------------------------------------------------------
         -2781.44468782                           
     1   -2781.41287172   3.18e-02   7.75e-01     
     2   -2781.44254931   2.97e-02   1.04e-01     
     3   -2781.43995893   2.59e-03   4.55e-02     
     4   -2781.44295304   2.99e-03   1.79e-02     Switched to DIIS steps.
     5   -2781.44398619   1.03e-03   1.20e-02     
     6   -2781.44408343   9.72e-05   3.29e-03     
     7   -2781.44408944   6.00e-06   1.15e-03     
     8   -2781.44409266   3.22e-06   4.35e-04     
     9   -2781.44409602   3.36e-06   2.13e-04     
    10   -2781.44409560   4.22e-07   7.62e-05     
    11   -2781.44409634   7.43e-07   3.49e-05     
    12   -2781.44409621   1.32e-07   1.36e-05     
    13   -2781.44409623   2.33e-08   4.26e-06     
 ------------------------------------------------------------------------------
         -2781.44409623                           CCSD T converged.

End of double precision
 SCF energy                 = -2780.60592602
 MP2 energy                 = -2781.44468782
 CCSD correlation energy     =    -0.83817021
 CCSD total energy           = -2781.44409623

 CCSD  T1^2 = 0.0130  T2^2 = 0.2515  Leading amplitudes:

 Amplitude    Orbitals with energies
 -0.0247       6 (A") A                  ->    8 (A") A                   
              -0.5900                          0.0619                     
 -0.0247       6 (A") B                  ->    8 (A") B                   
              -0.5900                          0.0619                     
  0.0239       5 (A") A                  ->    8 (A") A                   
              -0.7368                          0.0619                     
  0.0239       5 (A") B                  ->    8 (A") B                   
              -0.7368                          0.0619                     

 Amplitude    Orbitals with energies
 -0.0774       6 (A") A      6 (A") B    ->    8 (A") A      8 (A") B     
              -0.5900       -0.5900            0.0619        0.0619       
  0.0774       6 (A") A      6 (A") B    ->    8 (A") B      8 (A") A     
              -0.5900       -0.5900            0.0619        0.0619       
  0.0774       6 (A") B      6 (A") A    ->    8 (A") A      8 (A") B     
              -0.5900       -0.5900            0.0619        0.0619       
 -0.0774       6 (A") B      6 (A") A    ->    8 (A") B      8 (A") A     
              -0.5900       -0.5900            0.0619        0.0619       

 Computing CCSD intemediates for later calculations in double precision
 Finished.

Running a double precision version
           CCSD Lambda amplitudes will be solved using DIIS.
           Start     Size      MaxIter   EConv     LConv     
           3         7         100       1.00e-07  1.00e-05  
 ------------------------------------------------------------------------------
            Enorm      Ldiff       Comment
 ------------------------------------------------------------------------------
     1     5.50e-02   3.68e-02     
     2     1.70e-02   5.82e-03     
     3     7.45e-03   1.11e-03     
     4     3.81e-03   1.10e-03     Switched to DIIS steps.
     5     1.30e-03   6.47e-04     
     6     6.51e-04   1.97e-04     
     7     2.36e-04   4.89e-05     
     8     9.74e-05   1.05e-06     
     9     3.48e-05   7.77e-06     
    10     1.18e-05   2.66e-06     
    11     5.29e-06   7.43e-07     
    12     2.10e-06   2.28e-07     
    13     1.10e-06   2.68e-08     
    14     5.48e-07   5.49e-08     
    15     2.65e-07   1.97e-08     
    16     1.41e-07   1.17e-08     
    17     6.63e-08   8.62e-09     
 ------------------------------------------------------------------------------
                                   CCSD Lambda converged.

 Computing density matrices in double precision...
           Orbital response amplitudes will be solved using DIIS.
           Start     Size      MaxIter   EConv     LConv     
           3         7         100       1.00e-06  1.00e-06  
 ------------------------------------------------------------------------------
            Enorm      Ldiff       Comment
 ------------------------------------------------------------------------------
     1     1.18e-01   3.70e-03     
     2     1.24e-01   2.63e-03     
     3     1.54e-01   2.96e-02     
     4     1.40e-02   6.99e-02     Switched to DIIS steps.
     5     5.69e-03   3.61e-04     
     6     9.60e-04   7.27e-04     
     7     4.50e-04   2.13e-05     
     8     1.43e-04   1.05e-04     
     9     4.79e-05   2.90e-05     
    10     9.22e-06   1.10e-05     
    11     3.19e-06   1.05e-07     
    12     1.04e-06   7.29e-08     
    13     4.46e-07   1.64e-07     
 ------------------------------------------------------------------------------
                                   Orbital response converged.

 Computing density matrices... Done.
 CCSD calculation:   CPU 442.65 s  wall 181.99 s

Current path: /canmo/ccsd/grad/
/g1_bb_aa
/g1_bb_bb
/g1_o1o1
/g1_o1o2
/g1_o1v1
/g1_o2v1
/g1_v1v1
/g1p_bb_aa
/g1p_bb_bb
/g1s_bb_aa
/g1s_bb_bb
/g2_o1o1o1o1
/g2_o1o1o1v1
/g2_o1o1v1v1
/g2_o1v1o1v1
/g2_o1v1v1v1
/g2_v1v1v1v1
/w_bb_aa
/w_bb_bb
 Transferring MO TPDM to AO TPDM
 Transferring g2_o1o1o1o1
 Transferring g2_o1o1o1v1
 Transferring g2_o1o1v1v1
 Transferring g2_o1v1o1v1
 Transferring g2_o1v1v1v1
 Transferring g2_v1v1v1v1
 Adding separable TPDM
 Computing TPDM gradient
 --------------------------------------------------------
 2e gradient
  Atom          X               Y               Z
 --------------------------------------------------------
    1        -34.088083        4.109065        0.000000  
    2          7.240287      -19.224182       -0.000000  
    3         10.561032       17.290364        0.000000  
    4         16.286765       -2.175247        0.000000  
 --------------------------------------------------------
 --------------------------------------------------------
 Final gradient
  Atom          X               Y               Z
 --------------------------------------------------------
    1        -34.088083        4.109065        0.000000  
    2          7.240287      -19.224182       -0.000000  
    3         10.561032       17.290364        0.000000  
    4         16.286765       -2.175247        0.000000  
 --------------------------------------------------------
 Analytic gradient from two-electron contribution:   CPU 454.66 s  wall 295.62 s

 Total ccman2 time:   CPU 927.35 s  wall 526.42 s


 --------------------------------------------------------------
             Orbital Energies (a.u.) and Symmetries
 --------------------------------------------------------------

 Alpha MOs, Restricted
 -- Occupied --                  
-490.09  -65.22  -58.59  -58.58  -26.35  -15.78  -15.74   -9.90
  1 A'    2 A'    3 A'    4 A'    5 A'    6 A'    7 A'    8 A'                 
 -7.520  -7.507 -58.583  -7.507  -3.260  -3.254  -3.240  -1.673
  9 A'   10 A'    1 A"    2 A"   11 A'   12 A'   13 A'   14 A'                 
 -1.424  -1.079  -0.898  -0.754  -0.737  -0.618  -0.500  -0.457
 15 A'   16 A'   17 A'   18 A'   19 A'   20 A'   21 A'   22 A'                 
 -3.255  -3.240  -0.737  -0.590  -0.454
  3 A"    4 A"    5 A"    6 A"    7 A"                                         
 -- Virtual --                   
  0.027   0.074   0.098   0.120   0.153   0.175   0.205   0.244
 23 A'   24 A'   25 A'   26 A'   27 A'   28 A'   29 A'   30 A'                 
  0.279   0.305   0.332   0.361   0.450   0.498   0.535   0.554
 31 A'   32 A'   33 A'   34 A'   35 A'   36 A'   37 A'   38 A'                 
  0.594   0.721   0.775   0.789   0.929   0.988   1.032   1.090
 39 A'   40 A'   41 A'   42 A'   43 A'   44 A'   45 A'   46 A'                 
  1.217   1.320   1.441   1.613   1.621   2.002   2.132   2.279
 47 A'   48 A'   49 A'   50 A'   51 A'   52 A'   53 A'   54 A'                 
  2.286   2.500   2.679   2.749   2.989   3.313   4.014   4.147
 55 A'   56 A'   57 A'   58 A'   59 A'   60 A'   61 A'   62 A'                 
  4.212   4.365   4.471   4.522   4.614   4.872   5.054   5.490
 63 A'   64 A'   65 A'   66 A'   67 A'   68 A'   69 A'   70 A'                 
  6.949   7.114   7.219   8.174   8.253  36.538  37.029  49.435
 71 A'   72 A'   73 A'   74 A'   75 A'   76 A'   77 A'   78 A'                 
 68.721 293.848 293.9621028.376   0.062   0.100   0.190   0.236
 79 A'   80 A'   81 A'   82 A'    8 A"    9 A"   10 A"   11 A"                 
  0.365   0.539   0.737   0.744   0.946   1.030   1.540   1.871
 12 A"   13 A"   14 A"   15 A"   16 A"   17 A"   18 A"   19 A"                 
  2.040   2.231   2.429   3.009   4.047   4.171   4.260   4.401
 20 A"   21 A"   22 A"   23 A"   24 A"   25 A"   26 A"   27 A"                 
  4.502   4.542   6.892   8.158 293.832
 28 A"   29 A"   30 A"   31 A"   32 A"                                         

 Beta MOs, Restricted
 -- Occupied --                  
-490.09  -65.22  -58.59  -58.58  -26.35  -15.78  -15.74   -9.90
  1 A'    2 A'    3 A'    4 A'    5 A'    6 A'    7 A'    8 A'                 
 -7.520  -7.507 -58.583  -7.507  -3.260  -3.254  -3.240  -1.673
  9 A'   10 A'    1 A"    2 A"   11 A'   12 A'   13 A'   14 A'                 
 -1.424  -1.079  -0.898  -0.754  -0.737  -0.618  -0.500  -0.457
 15 A'   16 A'   17 A'   18 A'   19 A'   20 A'   21 A'   22 A'                 
 -3.255  -3.240  -0.737  -0.590  -0.454
  3 A"    4 A"    5 A"    6 A"    7 A"                                         
 -- Virtual --                   
  0.027   0.074   0.098   0.120   0.153   0.175   0.205   0.244
 23 A'   24 A'   25 A'   26 A'   27 A'   28 A'   29 A'   30 A'                 
  0.279   0.305   0.332   0.361   0.450   0.498   0.535   0.554
 31 A'   32 A'   33 A'   34 A'   35 A'   36 A'   37 A'   38 A'                 
  0.594   0.721   0.775   0.789   0.929   0.988   1.032   1.090
 39 A'   40 A'   41 A'   42 A'   43 A'   44 A'   45 A'   46 A'                 
  1.217   1.320   1.441   1.613   1.621   2.002   2.132   2.279
 47 A'   48 A'   49 A'   50 A'   51 A'   52 A'   53 A'   54 A'                 
  2.286   2.500   2.679   2.749   2.989   3.313   4.014   4.147
 55 A'   56 A'   57 A'   58 A'   59 A'   60 A'   61 A'   62 A'                 
  4.212   4.365   4.471   4.522   4.614   4.872   5.054   5.490
 63 A'   64 A'   65 A'   66 A'   67 A'   68 A'   69 A'   70 A'                 
  6.949   7.114   7.219   8.174   8.253  36.538  37.029  49.435
 71 A'   72 A'   73 A'   74 A'   75 A'   76 A'   77 A'   78 A'                 
 68.721 293.848 293.9621028.376   0.062   0.100   0.190   0.236
 79 A'   80 A'   81 A'   82 A'    8 A"    9 A"   10 A"   11 A"                 
  0.365   0.539   0.737   0.744   0.946   1.030   1.540   1.871
 12 A"   13 A"   14 A"   15 A"   16 A"   17 A"   18 A"   19 A"                 
  2.040   2.231   2.429   3.009   4.047   4.171   4.260   4.401
 20 A"   21 A"   22 A"   23 A"   24 A"   25 A"   26 A"   27 A"                 
  4.502   4.542   6.892   8.158 293.832
 28 A"   29 A"   30 A"   31 A"   32 A"                                         
 --------------------------------------------------------------

          Ground-State Mulliken Net Atomic Charges

     Atom                 Charge (a.u.)
  ----------------------------------------
      1 Br                    0.057441
      2 N                     0.068348
      3 N                    -0.089752
      4 F                    -0.036036
  ----------------------------------------
  Sum of atomic charges =    -0.000000

 -----------------------------------------------------------------
                    Cartesian Multipole Moments
 -----------------------------------------------------------------
    Charge (ESU x 10^10)
                -0.0000
    Dipole Moment (Debye)
         X       1.7284      Y      -0.2538      Z       0.0000
       Tot       1.7470
    Quadrupole Moments (Debye-Ang)
        XX     -35.7620     XY      -0.3266     YY     -36.1159
        XZ       0.0000     YZ       0.0000     ZZ     -33.7892
    Octopole Moments (Debye-Ang^2)
       XXX      34.1215    XXY      -1.8902    XYY       6.4377
       YYY      -0.2733    XXZ       0.0000    XYZ      -0.0000
       YYZ       0.0000    XZZ       3.5949    YZZ       0.0005
       ZZZ       0.0000
    Hexadecapole Moments (Debye-Ang^3)
      XXXX    -489.0595   XXXY      -5.5806   XXYY     -90.1824
      XYYY      -1.4365   YYYY     -56.5053   XXXZ       0.0000
      XXYZ       0.0000   XYYZ       0.0000   YYYZ      -0.0000
      XXZZ     -84.8628   XYZZ      -0.3824   YYZZ     -14.7563
      XZZZ       0.0000   YZZZ       0.0000   ZZZZ     -34.6372
 -----------------------------------------------------------------
 DrvMan completing analytic gradient of the correlated energy
 Correlated dipole moment
            1
    1   0.6800230
    2  -0.0998664
    3   0.0000000
 Energy read as -2781.444096229
 Full Analytical Gradient: (in a.u., or Hartree/Bohr)
             1             2             3             4
    1    0.00023090   -0.00004067   -0.00042440    0.00023417
    2    0.00001163    0.00066115   -0.00092414    0.00025136
    3    0.00000000   -0.00000000    0.00000000   -0.00000000
 Gradient time:  CPU 0.26 s  wall 1.47 s
 Geometry Optimization Parameters
   NAtoms,    NIC,     NZ,  NCons,   NDum,   NFix, NCnnct, MaxDiis
        4      14       4       0       0       0       0       0

 Cartesian Hessian Update
 Hessian Updated using BFGS Update


** GEOMETRY OPTIMIZATION IN DELOCALIZED INTERNAL COORDINATES **
   Searching for a Minimum

   Optimization Cycle:   4

                       Coordinates (Angstroms)
     ATOM                X               Y               Z
      1  Br        1.1185218932   -0.0297880098    0.0000000000
      2  N        -0.7060999527    0.5355203610    0.0000000000
      3  N        -1.4239636207   -0.4505091525    0.0000000000
      4  F        -2.7393397677    0.0293892907    0.0000000000
   Point Group: cs    Number of degrees of freedom:     5


   Energy is  -2781.444096229

 Hessian Updated using BFGS Update

  5 Hessian modes will be used to form the next step
  Hessian Eigenvalues:
     0.175055    0.212334    0.291449    0.491939    0.850204

 Minimum Search - Taking Simple RFO Step
 Searching for Lamda that Minimizes Along All modes
 Value Taken    Lamda =  -0.00000288
 Step Taken.  Stepsize is  0.002746

                             Maximum     Tolerance    Cnvgd?
         Gradient           0.000746      0.000300      NO
         Displacement       0.001976      0.001200      NO
         Energy change     -0.000021      0.000001      NO


 New Cartesian Coordinates Obtained by Inverse Iteration

 Displacement from previous Coordinates is:  0.004509
 ----------------------------------------------------------------
             Standard Nuclear Orientation (Angstroms)
    I     Atom           X                Y                Z
 ----------------------------------------------------------------
    1      Br      1.1178474470    -0.0306564021     0.0000000000
    2      N      -0.7056993719     0.5363185081     0.0000000000
    3      N      -1.4231359516    -0.4493134707     0.0000000000
    4      F      -2.7398935713     0.0282638540     0.0000000000
 ----------------------------------------------------------------
 Molecular Point Group                 Cs    NOp =  2
 Largest Abelian Subgroup              Cs    NOp =  2
 Nuclear Repulsion Energy =   222.4109518236 hartrees
 There are       29 alpha and       29 beta electrons
 Applying Cartesian multipole field
    Component          Value
    ---------          -----
     (2,0,0)        1.00000E-11
     (0,2,0)        2.00000E-11
     (0,0,2)       -3.00000E-11
 Nucleus-field energy     =     0.0000000049 hartrees
 Requested basis set is 6-311++G(d,p)
 There are 37 shells and 114 basis functions
 A cutoff of  1.0D-14 yielded    637 shell pairs
 There are      6247 function pairs (      6923 Cartesian)
 Smallest overlap matrix eigenvalue = 2.44E-04
 Guess MOs from SCF MO coefficient file

 -----------------------------------------------------------------------
  General SCF calculation program by
  Eric Jon Sundstrom, Paul Horn, Yuezhi Mao, Dmitri Zuev, Alec White,
  David Stuck, Shaama M.S., Shane Yost, Joonho Lee, David Small,
  Daniel Levine, Susi Lehtola, Hugh Burton, Evgeny Epifanovsky
 -----------------------------------------------------------------------
 Hartree-Fock
 using 4 threads for integral computing
 -------------------------------------------------------
 OpenMP Integral computing Module                
 Release: version 2.0, May 2017, Q-Chem Inc. Pleasanton 
 -------------------------------------------------------
 A restricted SCF calculation will be
 performed using DIIS
 SCF converges when DIIS error is below 1.0e-08
 ---------------------------------------
  Cycle       Energy         DIIS error
 ---------------------------------------
    1   -2780.6059814744      3.42e-05  
    2   -2780.6059837880      1.11e-05  
    3   -2780.6059840919      6.84e-06  
    4   -2780.6059841868      2.22e-06  
    5   -2780.6059842093      8.75e-07  
    6   -2780.6059842127      3.60e-07  
    7   -2780.6059842133      1.52e-07  
    8   -2780.6059842135      5.11e-08  
    9   -2780.6059842135      1.71e-08  
   10   -2780.6059842135      7.94e-09  Convergence criterion met
 ---------------------------------------
 SCF time:   CPU 6.35s  wall 9.00s 
 SCF   energy in the final basis set =    -2780.6059842135
 Total energy in the final basis set =    -2780.6059842135


 ------------------------------------------------------------------------------

   CCMAN2: suite of methods based on coupled cluster
           and equation of motion theories.

   Components:
   * libvmm-1.3-trunk
     by Evgeny Epifanovsky, Ilya Kaliman.
   * libtensor-2.5-trunk
     by Evgeny Epifanovsky, Michael Wormit, Dmitry Zuev, Sam Manzer, 
        Ilya Kaliman.
   * libcc-2.5-trunk
     by Evgeny Epifanovsky, Arik Landau, Tomasz Kus, Kirill Khistyaev, 
        Dmitry Zuev, Prashant Manohar, Xintian Feng, Anna Krylov, 
        Matthew Goldey, Alec White, Thomas Jagau, Kaushik Nanda, 
        Anastasia Gunina, Alexander Kunitsa, Joonho Lee.

   CCMAN original authors:
   Anna I. Krylov, C. David Sherrill, Steven R. Gwaltney,
   Edward F. C. Byrd (2000)
   Sergey V. Levchenko, Lyudmila V. Slipchenko, Tao Wang,
   Ana-Maria C. Cristian (2003)
   Piotr A. Pieniazek, C. Melania Oana, Evgeny Epifanovsky (2007)
   Prashant Manohar (2009)

 ------------------------------------------------------------------------------


 Allocating and initializing 3808MB of RAM...
 Calculation will run on 4 cores.


 Alpha MOs, Restricted
 -- Occupied --                  
-490.09  -65.22  -58.59  -58.58  -58.58  -26.35  -15.78  -15.74
  1 A'    2 A'    3 A'    1 A"    4 A'    5 A'    6 A'    7 A'                 
 -9.904  -7.520  -7.507  -7.507  -3.260  -3.255  -3.254  -3.240
  8 A'    9 A'    2 A"   10 A'   11 A'    3 A"   12 A'    4 A"                 
 -3.240  -1.672  -1.424  -1.079  -0.898  -0.754  -0.737  -0.737
 13 A'   14 A'   15 A'   16 A'   17 A'   18 A'   19 A'    5 A"                 
 -0.618  -0.590  -0.500  -0.457  -0.454
 20 A'    6 A"   21 A'   22 A'    7 A"                                         
 -- Virtual --                   
  0.027   0.062   0.074   0.098   0.100   0.120   0.153   0.175
 23 A'    8 A"   24 A'   25 A'    9 A"   26 A'   27 A'   28 A'                 
  0.190   0.205   0.236   0.244   0.279   0.305   0.332   0.361
 10 A"   29 A'   11 A"   30 A'   31 A'   32 A'   33 A'   34 A'                 
  0.365   0.450   0.498   0.535   0.539   0.554   0.594   0.721
 12 A"   35 A'   36 A'   37 A'   13 A"   38 A'   39 A'   40 A'                 
  0.737   0.744   0.775   0.789   0.929   0.946   0.987   1.030
 14 A"   15 A"   41 A'   42 A'   43 A'   16 A"   44 A'   17 A"                 
  1.032   1.090   1.218   1.320   1.441   1.540   1.613   1.621
 45 A'   46 A'   47 A'   48 A'   49 A'   18 A"   50 A'   51 A'                 
  1.871   2.002   2.039   2.132   2.231   2.279   2.287   2.429
 19 A"   52 A'   20 A"   53 A'   21 A"   54 A'   55 A'   22 A"                 
  2.500   2.679   2.749   2.990   3.010   3.314   4.014   4.047
 56 A'   57 A'   58 A'   59 A'   23 A"   60 A'   61 A'   24 A"                 
  4.147   4.171   4.212   4.260   4.366   4.401   4.471   4.502
 62 A'   25 A"   63 A'   26 A"   64 A'   27 A"   65 A'   28 A"                 
  4.522   4.542   4.614   4.872   5.053   5.490   6.892   6.948
 66 A'   29 A"   67 A'   68 A'   69 A'   70 A'   30 A"   71 A'                 
  7.114   7.219   8.158   8.174   8.253  36.538  37.031  49.435
 72 A'   73 A'   31 A"   74 A'   75 A'   76 A'   77 A'   78 A'                 
 68.721 293.832 293.848 293.9621028.376
 79 A'   32 A"   80 A'   81 A'   82 A'                                         

 Beta MOs, Restricted
 -- Occupied --                  
-490.09  -65.22  -58.59  -58.58  -58.58  -26.35  -15.78  -15.74
  1 A'    2 A'    3 A'    1 A"    4 A'    5 A'    6 A'    7 A'                 
 -9.904  -7.520  -7.507  -7.507  -3.260  -3.255  -3.254  -3.240
  8 A'    9 A'    2 A"   10 A'   11 A'    3 A"   12 A'    4 A"                 
 -3.240  -1.672  -1.424  -1.079  -0.898  -0.754  -0.737  -0.737
 13 A'   14 A'   15 A'   16 A'   17 A'   18 A'   19 A'    5 A"                 
 -0.618  -0.590  -0.500  -0.457  -0.454
 20 A'    6 A"   21 A'   22 A'    7 A"                                         
 -- Virtual --                   
  0.027   0.062   0.074   0.098   0.100   0.120   0.153   0.175
 23 A'    8 A"   24 A'   25 A'    9 A"   26 A'   27 A'   28 A'                 
  0.190   0.205   0.236   0.244   0.279   0.305   0.332   0.361
 10 A"   29 A'   11 A"   30 A'   31 A'   32 A'   33 A'   34 A'                 
  0.365   0.450   0.498   0.535   0.539   0.554   0.594   0.721
 12 A"   35 A'   36 A'   37 A'   13 A"   38 A'   39 A'   40 A'                 
  0.737   0.744   0.775   0.789   0.929   0.946   0.987   1.030
 14 A"   15 A"   41 A'   42 A'   43 A'   16 A"   44 A'   17 A"                 
  1.032   1.090   1.218   1.320   1.441   1.540   1.613   1.621
 45 A'   46 A'   47 A'   48 A'   49 A'   18 A"   50 A'   51 A'                 
  1.871   2.002   2.039   2.132   2.231   2.279   2.287   2.429
 19 A"   52 A'   20 A"   53 A'   21 A"   54 A'   55 A'   22 A"                 
  2.500   2.679   2.749   2.990   3.010   3.314   4.014   4.047
 56 A'   57 A'   58 A'   59 A'   23 A"   60 A'   61 A'   24 A"                 
  4.147   4.171   4.212   4.260   4.366   4.401   4.471   4.502
 62 A'   25 A"   63 A'   26 A"   64 A'   27 A"   65 A'   28 A"                 
  4.522   4.542   4.614   4.872   5.053   5.490   6.892   6.948
 66 A'   29 A"   67 A'   68 A'   69 A'   70 A'   30 A"   71 A'                 
  7.114   7.219   8.158   8.174   8.253  36.538  37.031  49.435
 72 A'   73 A'   31 A"   74 A'   75 A'   76 A'   77 A'   78 A'                 
 68.721 293.832 293.848 293.9621028.376
 79 A'   32 A"   80 A'   81 A'   82 A'                                         

 Occupation and symmetry of molecular orbitals

 Point group: Cs (2 irreducible representations).

                           A'   A"    All 
 ------------------------------------------
 All molecular orbitals:
  - Alpha                  82   32    114 
  - Beta                   82   32    114 
 ------------------------------------------
 Alpha orbitals:
  - Frozen occupied        10   2     12  
  - Active occupied        12   5     17  
  - Active virtual         60   25    85  
  - Frozen virtual         0    0     0   
 ------------------------------------------
 Beta orbitals:
  - Frozen occupied        10   2     12  
  - Active occupied        12   5     17  
  - Active virtual         60   25    85  
  - Frozen virtual         0    0     0   
 ------------------------------------------

 Import integrals:   CPU 0.00 s  wall 0.00 s

 Import integrals:   CPU 26.15 s  wall 37.86 s

 MP2 amplitudes:   CPU 0.16 s  wall 0.41 s

Running a double precision version
           CCSD T amplitudes will be solved using DIIS.

           Start     Size      MaxIter   EConv     TConv     
           3         7         100       1.00e-07  1.00e-05  
 ------------------------------------------------------------------------------
           Energy (a.u.)   Ediff      Tdiff       Comment
 ------------------------------------------------------------------------------
         -2781.44468339                           
     1   -2781.41288602   3.18e-02   7.75e-01     
     2   -2781.44255109   2.97e-02   1.04e-01     
     3   -2781.43996283   2.59e-03   4.54e-02     
     4   -2781.44295498   2.99e-03   1.79e-02     Switched to DIIS steps.
     5   -2781.44398756   1.03e-03   1.20e-02     
     6   -2781.44408467   9.71e-05   3.29e-03     
     7   -2781.44409070   6.02e-06   1.15e-03     
     8   -2781.44409393   3.23e-06   4.35e-04     
     9   -2781.44409728   3.36e-06   2.13e-04     
    10   -2781.44409686   4.22e-07   7.62e-05     
    11   -2781.44409761   7.44e-07   3.49e-05     
    12   -2781.44409747   1.32e-07   1.36e-05     
    13   -2781.44409750   2.34e-08   4.25e-06     
 ------------------------------------------------------------------------------
         -2781.44409750                           CCSD T converged.

End of double precision
 SCF energy                 = -2780.60598421
 MP2 energy                 = -2781.44468339
 CCSD correlation energy     =    -0.83811328
 CCSD total energy           = -2781.44409750

 CCSD  T1^2 = 0.0130  T2^2 = 0.2514  Leading amplitudes:

 Amplitude    Orbitals with energies
 -0.0247       6 (A") A                  ->    8 (A") A                   
              -0.5903                          0.0621                     
 -0.0247       6 (A") B                  ->    8 (A") B                   
              -0.5903                          0.0621                     
  0.0239       5 (A") A                  ->    8 (A") A                   
              -0.7366                          0.0621                     
  0.0239       5 (A") B                  ->    8 (A") B                   
              -0.7366                          0.0621                     

 Amplitude    Orbitals with energies
 -0.0772       6 (A") A      6 (A") B    ->    8 (A") A      8 (A") B     
              -0.5903       -0.5903            0.0621        0.0621       
  0.0772       6 (A") A      6 (A") B    ->    8 (A") B      8 (A") A     
              -0.5903       -0.5903            0.0621        0.0621       
  0.0772       6 (A") B      6 (A") A    ->    8 (A") A      8 (A") B     
              -0.5903       -0.5903            0.0621        0.0621       
 -0.0772       6 (A") B      6 (A") A    ->    8 (A") B      8 (A") A     
              -0.5903       -0.5903            0.0621        0.0621       

 Computing CCSD intemediates for later calculations in double precision
 Finished.

Running a double precision version
           CCSD Lambda amplitudes will be solved using DIIS.
           Start     Size      MaxIter   EConv     LConv     
           3         7         100       1.00e-07  1.00e-05  
 ------------------------------------------------------------------------------
            Enorm      Ldiff       Comment
 ------------------------------------------------------------------------------
     1     5.50e-02   3.68e-02     
     2     1.70e-02   5.82e-03     
     3     7.45e-03   1.11e-03     
     4     3.81e-03   1.10e-03     Switched to DIIS steps.
     5     1.30e-03   6.47e-04     
     6     6.51e-04   1.96e-04     
     7     2.36e-04   4.89e-05     
     8     9.74e-05   1.05e-06     
     9     3.48e-05   7.75e-06     
    10     1.18e-05   2.65e-06     
    11     5.30e-06   7.40e-07     
    12     2.11e-06   2.27e-07     
    13     1.11e-06   2.64e-08     
    14     5.52e-07   5.49e-08     
    15     2.67e-07   1.97e-08     
    16     1.42e-07   1.18e-08     
    17     6.68e-08   8.65e-09     
 ------------------------------------------------------------------------------
                                   CCSD Lambda converged.

 Computing density matrices in double precision...
           Orbital response amplitudes will be solved using DIIS.
           Start     Size      MaxIter   EConv     LConv     
           3         7         100       1.00e-06  1.00e-06  
 ------------------------------------------------------------------------------
            Enorm      Ldiff       Comment
 ------------------------------------------------------------------------------
     1     1.18e-01   3.68e-03     
     2     1.23e-01   2.68e-03     
     3     1.54e-01   2.95e-02     
     4     1.40e-02   6.97e-02     Switched to DIIS steps.
     5     5.66e-03   3.46e-04     
     6     9.61e-04   7.24e-04     
     7     4.51e-04   2.05e-05     
     8     1.43e-04   1.05e-04     
     9     4.80e-05   2.90e-05     
    10     9.16e-06   1.10e-05     
    11     3.16e-06   1.04e-07     
    12     1.03e-06   6.94e-08     
    13     4.44e-07   1.63e-07     
 ------------------------------------------------------------------------------
                                   Orbital response converged.

 Computing density matrices... Done.
 CCSD calculation:   CPU 436.49 s  wall 163.81 s

Current path: /canmo/ccsd/grad/
/g1_bb_aa
/g1_bb_bb
/g1_o1o1
/g1_o1o2
/g1_o1v1
/g1_o2v1
/g1_v1v1
/g1p_bb_aa
/g1p_bb_bb
/g1s_bb_aa
/g1s_bb_bb
/g2_o1o1o1o1
/g2_o1o1o1v1
/g2_o1o1v1v1
/g2_o1v1o1v1
/g2_o1v1v1v1
/g2_v1v1v1v1
/w_bb_aa
/w_bb_bb
 Transferring MO TPDM to AO TPDM
 Transferring g2_o1o1o1o1
 Transferring g2_o1o1o1v1
 Transferring g2_o1o1v1v1
 Transferring g2_o1v1o1v1
 Transferring g2_o1v1v1v1
 Transferring g2_v1v1v1v1
 Adding separable TPDM
 Computing TPDM gradient
 --------------------------------------------------------
 2e gradient
  Atom          X               Y               Z
 --------------------------------------------------------
    1        -34.099313        4.138256       -0.000000  
    2          7.235652      -19.259634        0.000000  
    3         10.575054       17.271863        0.000000  
    4         16.288607       -2.150485       -0.000000  
 --------------------------------------------------------
 --------------------------------------------------------
 Final gradient
  Atom          X               Y               Z
 --------------------------------------------------------
    1        -34.099313        4.138256       -0.000000  
    2          7.235652      -19.259634        0.000000  
    3         10.575054       17.271863        0.000000  
    4         16.288607       -2.150485       -0.000000  
 --------------------------------------------------------
 Analytic gradient from two-electron contribution:   CPU 453.33 s  wall 297.96 s

 Total ccman2 time:   CPU 920.26 s  wall 510.65 s


 --------------------------------------------------------------
             Orbital Energies (a.u.) and Symmetries
 --------------------------------------------------------------

 Alpha MOs, Restricted
 -- Occupied --                  
-490.09  -65.22  -58.59  -58.58  -26.35  -15.78  -15.74   -9.90
  1 A'    2 A'    3 A'    4 A'    5 A'    6 A'    7 A'    8 A'                 
 -7.520  -7.507 -58.583  -7.507  -3.260  -3.254  -3.240  -1.672
  9 A'   10 A'    1 A"    2 A"   11 A'   12 A'   13 A'   14 A'                 
 -1.424  -1.079  -0.898  -0.754  -0.737  -0.618  -0.500  -0.457
 15 A'   16 A'   17 A'   18 A'   19 A'   20 A'   21 A'   22 A'                 
 -3.255  -3.240  -0.737  -0.590  -0.454
  3 A"    4 A"    5 A"    6 A"    7 A"                                         
 -- Virtual --                   
  0.027   0.074   0.098   0.120   0.153   0.175   0.205   0.244
 23 A'   24 A'   25 A'   26 A'   27 A'   28 A'   29 A'   30 A'                 
  0.279   0.305   0.332   0.361   0.450   0.498   0.535   0.554
 31 A'   32 A'   33 A'   34 A'   35 A'   36 A'   37 A'   38 A'                 
  0.594   0.721   0.775   0.789   0.929   0.987   1.032   1.090
 39 A'   40 A'   41 A'   42 A'   43 A'   44 A'   45 A'   46 A'                 
  1.218   1.320   1.441   1.613   1.621   2.002   2.132   2.279
 47 A'   48 A'   49 A'   50 A'   51 A'   52 A'   53 A'   54 A'                 
  2.287   2.500   2.679   2.749   2.990   3.314   4.014   4.147
 55 A'   56 A'   57 A'   58 A'   59 A'   60 A'   61 A'   62 A'                 
  4.212   4.366   4.471   4.522   4.614   4.872   5.053   5.490
 63 A'   64 A'   65 A'   66 A'   67 A'   68 A'   69 A'   70 A'                 
  6.948   7.114   7.219   8.174   8.253  36.538  37.031  49.435
 71 A'   72 A'   73 A'   74 A'   75 A'   76 A'   77 A'   78 A'                 
 68.721 293.848 293.9621028.376   0.062   0.100   0.190   0.236
 79 A'   80 A'   81 A'   82 A'    8 A"    9 A"   10 A"   11 A"                 
  0.365   0.539   0.737   0.744   0.946   1.030   1.540   1.871
 12 A"   13 A"   14 A"   15 A"   16 A"   17 A"   18 A"   19 A"                 
  2.039   2.231   2.429   3.010   4.047   4.171   4.260   4.401
 20 A"   21 A"   22 A"   23 A"   24 A"   25 A"   26 A"   27 A"                 
  4.502   4.542   6.892   8.158 293.832
 28 A"   29 A"   30 A"   31 A"   32 A"                                         

 Beta MOs, Restricted
 -- Occupied --                  
-490.09  -65.22  -58.59  -58.58  -26.35  -15.78  -15.74   -9.90
  1 A'    2 A'    3 A'    4 A'    5 A'    6 A'    7 A'    8 A'                 
 -7.520  -7.507 -58.583  -7.507  -3.260  -3.254  -3.240  -1.672
  9 A'   10 A'    1 A"    2 A"   11 A'   12 A'   13 A'   14 A'                 
 -1.424  -1.079  -0.898  -0.754  -0.737  -0.618  -0.500  -0.457
 15 A'   16 A'   17 A'   18 A'   19 A'   20 A'   21 A'   22 A'                 
 -3.255  -3.240  -0.737  -0.590  -0.454
  3 A"    4 A"    5 A"    6 A"    7 A"                                         
 -- Virtual --                   
  0.027   0.074   0.098   0.120   0.153   0.175   0.205   0.244
 23 A'   24 A'   25 A'   26 A'   27 A'   28 A'   29 A'   30 A'                 
  0.279   0.305   0.332   0.361   0.450   0.498   0.535   0.554
 31 A'   32 A'   33 A'   34 A'   35 A'   36 A'   37 A'   38 A'                 
  0.594   0.721   0.775   0.789   0.929   0.987   1.032   1.090
 39 A'   40 A'   41 A'   42 A'   43 A'   44 A'   45 A'   46 A'                 
  1.218   1.320   1.441   1.613   1.621   2.002   2.132   2.279
 47 A'   48 A'   49 A'   50 A'   51 A'   52 A'   53 A'   54 A'                 
  2.287   2.500   2.679   2.749   2.990   3.314   4.014   4.147
 55 A'   56 A'   57 A'   58 A'   59 A'   60 A'   61 A'   62 A'                 
  4.212   4.366   4.471   4.522   4.614   4.872   5.053   5.490
 63 A'   64 A'   65 A'   66 A'   67 A'   68 A'   69 A'   70 A'                 
  6.948   7.114   7.219   8.174   8.253  36.538  37.031  49.435
 71 A'   72 A'   73 A'   74 A'   75 A'   76 A'   77 A'   78 A'                 
 68.721 293.848 293.9621028.376   0.062   0.100   0.190   0.236
 79 A'   80 A'   81 A'   82 A'    8 A"    9 A"   10 A"   11 A"                 
  0.365   0.539   0.737   0.744   0.946   1.030   1.540   1.871
 12 A"   13 A"   14 A"   15 A"   16 A"   17 A"   18 A"   19 A"                 
  2.039   2.231   2.429   3.010   4.047   4.171   4.260   4.401
 20 A"   21 A"   22 A"   23 A"   24 A"   25 A"   26 A"   27 A"                 
  4.502   4.542   6.892   8.158 293.832
 28 A"   29 A"   30 A"   31 A"   32 A"                                         
 --------------------------------------------------------------

          Ground-State Mulliken Net Atomic Charges

     Atom                 Charge (a.u.)
  ----------------------------------------
      1 Br                    0.057777
      2 N                     0.068727
      3 N                    -0.090069
      4 F                    -0.036436
  ----------------------------------------
  Sum of atomic charges =    -0.000000

 -----------------------------------------------------------------
                    Cartesian Multipole Moments
 -----------------------------------------------------------------
    Charge (ESU x 10^10)
                 0.0000
    Dipole Moment (Debye)
         X       1.7334      Y      -0.2525      Z      -0.0000
       Tot       1.7517
    Quadrupole Moments (Debye-Ang)
        XX     -35.7741     XY      -0.3342     YY     -36.1141
        XZ       0.0000     YZ      -0.0000     ZZ     -33.7876
    Octopole Moments (Debye-Ang^2)
       XXX      34.1811    XXY      -1.8816    XYY       6.4527
       YYY      -0.2460    XXZ      -0.0000    XYZ       0.0000
       YYZ      -0.0000    XZZ       3.6061    YZZ       0.0121
       ZZZ      -0.0000
    Hexadecapole Moments (Debye-Ang^3)
      XXXX    -489.0367   XXXY      -5.5716   XXYY     -90.1519
      XYYY      -1.3886   YYYY     -56.4968   XXXZ       0.0000
      XXYZ      -0.0000   XYYZ       0.0000   YYYZ      -0.0000
      XXZZ     -84.8400   XYZZ      -0.3688   YYZZ     -14.7541
      XZZZ      -0.0000   YZZZ      -0.0000   ZZZZ     -34.6333
 -----------------------------------------------------------------
 DrvMan completing analytic gradient of the correlated energy
 Correlated dipole moment
            1
    1   0.6819911
    2  -0.0993554
    3  -0.0000000
 Energy read as -2781.444097498
 Full Analytical Gradient: (in a.u., or Hartree/Bohr)
             1             2             3             4
    1   -0.00003517   -0.00004303    0.00022346   -0.00014527
    2   -0.00003127    0.00004450   -0.00007010    0.00005687
    3    0.00000000   -0.00000000    0.00000000    0.00000000
 Gradient time:  CPU 0.27 s  wall 1.80 s
 Geometry Optimization Parameters
   NAtoms,    NIC,     NZ,  NCons,   NDum,   NFix, NCnnct, MaxDiis
        4      14       4       0       0       0       0       0

 Cartesian Hessian Update
 Hessian Updated using BFGS Update


** GEOMETRY OPTIMIZATION IN DELOCALIZED INTERNAL COORDINATES **
   Searching for a Minimum

   Optimization Cycle:   5

                       Coordinates (Angstroms)
     ATOM                X               Y               Z
      1  Br        1.1178474470   -0.0306564021    0.0000000000
      2  N        -0.7056993719    0.5363185081    0.0000000000
      3  N        -1.4231359516   -0.4493134707    0.0000000000
      4  F        -2.7398935713    0.0282638540    0.0000000000
   Point Group: cs    Number of degrees of freedom:     5


   Energy is  -2781.444097498

 Hessian Updated using BFGS Update

  5 Hessian modes will be used to form the next step
  Hessian Eigenvalues:
     0.172331    0.227087    0.333469    0.462482    0.842582

 Minimum Search - Taking Simple RFO Step
 Searching for Lamda that Minimizes Along All modes
 Value Taken    Lamda =   0.00000000
 Step Taken.  Stepsize is  0.000807

                             Maximum     Tolerance    Cnvgd?
         Gradient           0.000135      0.000300     YES
         Displacement       0.000615      0.001200     YES
         Energy change     -0.000001      0.000001      NO


                       Distance Matrix (Angstroms)
             Br(  1)   N (  2)   N (  3)
   N (  2)  1.909655
   N (  3)  2.575242  1.219092
   F (  4)  3.858191  2.096680  1.400689

 Final energy is   -2781.4440974982117     


 ******************************
 **  OPTIMIZATION CONVERGED  **
 ******************************

                       Coordinates (Angstroms)
     ATOM                X               Y               Z
      1  Br        1.1178474470   -0.0306564021    0.0000000000
      2  N        -0.7056993719    0.5363185081    0.0000000000
      3  N        -1.4231359516   -0.4493134707    0.0000000000
      4  F        -2.7398935713    0.0282638540    0.0000000000

Z-matrix Print:
$molecule
0 1
Br
N  1 1.909655
N  2 1.219092 1 108.779236
F  3 1.400689 2 106.115387 1 -180.000000 0
$end


 --------------------------------------------------------------
             Orbital Energies (a.u.) and Symmetries
 --------------------------------------------------------------

 Alpha MOs, Restricted
 -- Occupied --                  
-490.09  -65.22  -58.59  -58.58  -26.35  -15.78  -15.74   -9.90
  1 A'    2 A'    3 A'    4 A'    5 A'    6 A'    7 A'    8 A'                 
 -7.520  -7.507 -58.583  -7.507  -3.260  -3.254  -3.240  -1.672
  9 A'   10 A'    1 A"    2 A"   11 A'   12 A'   13 A'   14 A'                 
 -1.424  -1.079  -0.898  -0.754  -0.737  -0.618  -0.500  -0.457
 15 A'   16 A'   17 A'   18 A'   19 A'   20 A'   21 A'   22 A'                 
 -3.255  -3.240  -0.737  -0.590  -0.454
  3 A"    4 A"    5 A"    6 A"    7 A"                                         
 -- Virtual --                   
  0.027   0.074   0.098   0.120   0.153   0.175   0.205   0.244
 23 A'   24 A'   25 A'   26 A'   27 A'   28 A'   29 A'   30 A'                 
  0.279   0.305   0.332   0.361   0.450   0.498   0.535   0.554
 31 A'   32 A'   33 A'   34 A'   35 A'   36 A'   37 A'   38 A'                 
  0.594   0.721   0.775   0.789   0.929   0.987   1.032   1.090
 39 A'   40 A'   41 A'   42 A'   43 A'   44 A'   45 A'   46 A'                 
  1.218   1.320   1.441   1.613   1.621   2.002   2.132   2.279
 47 A'   48 A'   49 A'   50 A'   51 A'   52 A'   53 A'   54 A'                 
  2.287   2.500   2.679   2.749   2.990   3.314   4.014   4.147
 55 A'   56 A'   57 A'   58 A'   59 A'   60 A'   61 A'   62 A'                 
  4.212   4.366   4.471   4.522   4.614   4.872   5.053   5.490
 63 A'   64 A'   65 A'   66 A'   67 A'   68 A'   69 A'   70 A'                 
  6.948   7.114   7.219   8.174   8.253  36.538  37.031  49.435
 71 A'   72 A'   73 A'   74 A'   75 A'   76 A'   77 A'   78 A'                 
 68.721 293.848 293.9621028.376   0.062   0.100   0.190   0.236
 79 A'   80 A'   81 A'   82 A'    8 A"    9 A"   10 A"   11 A"                 
  0.365   0.539   0.737   0.744   0.946   1.030   1.540   1.871
 12 A"   13 A"   14 A"   15 A"   16 A"   17 A"   18 A"   19 A"                 
  2.039   2.231   2.429   3.010   4.047   4.171   4.260   4.401
 20 A"   21 A"   22 A"   23 A"   24 A"   25 A"   26 A"   27 A"                 
  4.502   4.542   6.892   8.158 293.832
 28 A"   29 A"   30 A"   31 A"   32 A"                                         

 Beta MOs, Restricted
 -- Occupied --                  
-490.09  -65.22  -58.59  -58.58  -26.35  -15.78  -15.74   -9.90
  1 A'    2 A'    3 A'    4 A'    5 A'    6 A'    7 A'    8 A'                 
 -7.520  -7.507 -58.583  -7.507  -3.260  -3.254  -3.240  -1.672
  9 A'   10 A'    1 A"    2 A"   11 A'   12 A'   13 A'   14 A'                 
 -1.424  -1.079  -0.898  -0.754  -0.737  -0.618  -0.500  -0.457
 15 A'   16 A'   17 A'   18 A'   19 A'   20 A'   21 A'   22 A'                 
 -3.255  -3.240  -0.737  -0.590  -0.454
  3 A"    4 A"    5 A"    6 A"    7 A"                                         
 -- Virtual --                   
  0.027   0.074   0.098   0.120   0.153   0.175   0.205   0.244
 23 A'   24 A'   25 A'   26 A'   27 A'   28 A'   29 A'   30 A'                 
  0.279   0.305   0.332   0.361   0.450   0.498   0.535   0.554
 31 A'   32 A'   33 A'   34 A'   35 A'   36 A'   37 A'   38 A'                 
  0.594   0.721   0.775   0.789   0.929   0.987   1.032   1.090
 39 A'   40 A'   41 A'   42 A'   43 A'   44 A'   45 A'   46 A'                 
  1.218   1.320   1.441   1.613   1.621   2.002   2.132   2.279
 47 A'   48 A'   49 A'   50 A'   51 A'   52 A'   53 A'   54 A'                 
  2.287   2.500   2.679   2.749   2.990   3.314   4.014   4.147
 55 A'   56 A'   57 A'   58 A'   59 A'   60 A'   61 A'   62 A'                 
  4.212   4.366   4.471   4.522   4.614   4.872   5.053   5.490
 63 A'   64 A'   65 A'   66 A'   67 A'   68 A'   69 A'   70 A'                 
  6.948   7.114   7.219   8.174   8.253  36.538  37.031  49.435
 71 A'   72 A'   73 A'   74 A'   75 A'   76 A'   77 A'   78 A'                 
 68.721 293.848 293.9621028.376   0.062   0.100   0.190   0.236
 79 A'   80 A'   81 A'   82 A'    8 A"    9 A"   10 A"   11 A"                 
  0.365   0.539   0.737   0.744   0.946   1.030   1.540   1.871
 12 A"   13 A"   14 A"   15 A"   16 A"   17 A"   18 A"   19 A"                 
  2.039   2.231   2.429   3.010   4.047   4.171   4.260   4.401
 20 A"   21 A"   22 A"   23 A"   24 A"   25 A"   26 A"   27 A"                 
  4.502   4.542   6.892   8.158 293.832
 28 A"   29 A"   30 A"   31 A"   32 A"                                         
 --------------------------------------------------------------

          Ground-State Mulliken Net Atomic Charges

     Atom                 Charge (a.u.)
  ----------------------------------------
      1 Br                    0.057777
      2 N                     0.068727
      3 N                    -0.090069
      4 F                    -0.036436
  ----------------------------------------
  Sum of atomic charges =    -0.000000

 -----------------------------------------------------------------
                    Cartesian Multipole Moments
 -----------------------------------------------------------------
    Charge (ESU x 10^10)
                 0.0000
    Dipole Moment (Debye)
         X       1.7334      Y      -0.2525      Z      -0.0000
       Tot       1.7517
    Quadrupole Moments (Debye-Ang)
        XX     -35.7741     XY      -0.3342     YY     -36.1141
        XZ       0.0000     YZ      -0.0000     ZZ     -33.7876
    Octopole Moments (Debye-Ang^2)
       XXX      34.1811    XXY      -1.8816    XYY       6.4527
       YYY      -0.2460    XXZ      -0.0000    XYZ       0.0000
       YYZ      -0.0000    XZZ       3.6061    YZZ       0.0121
       ZZZ      -0.0000
    Hexadecapole Moments (Debye-Ang^3)
      XXXX    -489.0367   XXXY      -5.5716   XXYY     -90.1519
      XYYY      -1.3886   YYYY     -56.4968   XXXZ       0.0000
      XXYZ      -0.0000   XYYZ       0.0000   YYYZ      -0.0000
      XXZZ     -84.8400   XYZZ      -0.3688   YYZZ     -14.7541
      XZZZ      -0.0000   YZZZ      -0.0000   ZZZZ     -34.6333
 -----------------------------------------------------------------
Archival summary:
1\1\TWL02\OPT\ProcedureUnspecified\BasisUnspecified\r112\taweetha\ThuNov123:53:532018ThuNov123:53:532018\0\\#,OPT,ProcedureUnspecified,BasisUnspecified,\\0,1\Br\N,1,1.90966\N,2,1.21909,1,108.779\F,3,1.40069,2,106.115,1,-180,0\\HF=-2780.60598\\@

 Total job time:  2737.93s(wall), 4670.47s(cpu) 
 Thu Nov  1 23:53:53 2018

        *************************************************************
        *                                                           *
        *  Thank you very much for using Q-Chem.  Have a nice day.  *
        *                                                           *
        *************************************************************


 
User input: 2 of 2 
 
Q-Chem Developer Version!
                  Welcome to Q-Chem
     A Quantum Leap Into The Future Of Chemistry


 Q-Chem 5.1, Q-Chem, Inc., Pleasanton, CA (2018)

 Yihan Shao,  Zhengting Gan,  E. Epifanovsky,  A. T. B. Gilbert,  M. Wormit,  
 J. Kussmann,  A. W. Lange,  A. Behn,  Jia Deng,  Xintian Feng,  D. Ghosh,  
 M. Goldey,  P. R. Horn,  L. D. Jacobson,  I. Kaliman,  T. Kus,  A. Landau,  
 Jie Liu,  E. I. Proynov,  R. M. Richard,  R. P. Steele,  E. J. Sundstrom,  
 H. L. Woodcock III,  P. M. Zimmerman,  D. Zuev,  B. Albrecht,  E. Alguire,  
 S. A. Baeppler,  D. Barton,  Z. Benda,  Y. A. Bernard,  E. J. Berquist,  
 K. B. Bravaya,  H. Burton,  D. Casanova,  Chun-Min Chang,  Yunqing Chen,  
 A. Chien,  K. D. Closser,  M. P. Coons,  S. Coriani,  S. Dasgupta,  
 A. L. Dempwolff,  M. Diedenhofen,  Hainam Do,  R. G. Edgar,  Po-Tung Fang,  
 S. Faraji,  S. Fatehi,  Qingguo Feng,  K. D. Fenk,  J. Fosso-Tande,  
 Qinghui Ge,  A. Ghysels,  G. Gidofalvi,  J. Gomes,  J. Gonthier,  A. Gunina,  
 D. Hait,  M. W. D. Hanson-Heine,  P. H. P. Harbach,  A. W. Hauser,  
 J. E. Herr,  E. G. Hohenstein,  Z. C. Holden,  Kerwin Hui,  B. C. Huynh,  
 T.-C. Jagau,  Hyunjun Ji,  B. Kaduk,  K. Khistyaev,  Jaehoon Kim,  
 P. Klunzinger,  K. Koh,  D. Kosenkov,  L. Koulias,  T. Kowalczyk,  
 C. M. Krauter,  A. Kunitsa,  Ka Un Lao,  A. Laurent,  K. V. Lawler,  
 Joonho Lee,  D. Lefrancois,  S. Lehtola,  D. S. Levine,  Yi-Pei Li,  
 You-Sheng Lin,  Fenglai Liu,  E. Livshits,  A. Luenser,  P. Manohar,  
 E. Mansoor,  S. F. Manzer,  Shan-Ping Mao,  Yuezhi Mao,  N. Mardirossian,  
 A. V. Marenich,  T. Markovich,  L. A. Martinez-Martinez,  S. A. Maurer,  
 N. J. Mayhall,  S. C. McKenzie,  J.-M. Mewes,  A. F. Morrison,  
 J. W. Mullinax,  K. Nanda,  T. S. Nguyen-Beck,  R. Olivares-Amaya,  
 J. A. Parkhill,  T. M. Perrine,  F. Plasser,  P. Pokhilko,  S. Prager,  
 A. Prociuk,  E. Ramos,  D. R. Rehn,  F. Rob,  M. Schneider,  N. Sergueev,  
 S. M. Sharada,  S. Sharma,  D. W. Small,  T. Stauch,  T. Stein,  
 Yu-Chuan Su,  A. J. W. Thom,  A. Tkatchenko,  T. Tsuchimochi,  N. M. Tubman,  
 L. Vogt,  M. L. Vidal,  O. Vydrov,  M. A. Watson,  J. Wenzel,  
 M. de Wergifosse,  T. A. Wesolowski,  A. White,  J. Witte,  A. Yamada,  
 Jun Yang,  K. Yao,  S. Yeganeh,  S. R. Yost,  Zhi-Qiang You,  A. Zech,  
 Igor Ying Zhang,  Xing Zhang,  Yan Zhao,  Ying Zhu,  B. R. Brooks,  
 G. K. L. Chan,  C. J. Cramer,  M. S. Gordon,  W. J. Hehre,  A. Klamt,  
 M. W. Schmidt,  C. D. Sherrill,  D. G. Truhlar,  A. Aspuru-Guzik,  R. Baer,  
 A. T. Bell,  N. A. Besley,  Jeng-Da Chai,  A. E. DePrince, III,  
 R. A. DiStasio Jr.,  A. Dreuw,  B. D. Dunietz,  T. R. Furlani,  
 Chao-Ping Hsu,  Yousung Jung,  Jing Kong,  D. S. Lambrecht,  WanZhen Liang,  
 C. Ochsenfeld,  V. A. Rassolov,  L. V. Slipchenko,  J. E. Subotnik,  
 T. Van Voorhis,  J. M. Herbert,  A. I. Krylov,  P. M. W. Gill,  M. Head-Gordon

 Contributors to earlier versions of Q-Chem not listed above: 
 R. D. Adamson,  B. Austin,  J. Baker,  G. J. O. Beran,  K. Brandhorst,  
 S. T. Brown,  E. F. C. Byrd,  A. K. Chakraborty,  C.-L. Cheng,  
 Siu Hung Chien,  D. M. Chipman,  D. L. Crittenden,  H. Dachsel,  
 R. J. Doerksen,  A. D. Dutoi,  L. Fusti-Molnar,  W. A. Goddard III,  
 A. Golubeva-Zadorozhnaya,  S. R. Gwaltney,  G. Hawkins,  A. Heyden,  
 S. Hirata,  G. Kedziora,  F. J. Keil,  C. Kelley,  Jihan Kim,  R. A. King,  
 R. Z. Khaliullin,  P. P. Korambath,  W. Kurlancheek,  A. M. Lee,  M. S. Lee,  
 S. V. Levchenko,  Ching Yeh Lin,  D. Liotard,  R. C. Lochan,  I. Lotan,  
 P. E. Maslen,  N. Nair,  D. P. O'Neill,  D. Neuhauser,  E. Neuscamman,  
 C. M. Oana,  R. Olson,  B. Peters,  R. Peverati,  P. A. Pieniazek,  
 Y. M. Rhee,  J. Ritchie,  M. A. Rohrdanz,  E. Rosta,  N. J. Russ,  
 H. F. Schaefer III,  N. E. Schultz,  N. Shenvi,  A. C. Simmonett,  A. Sodt,  
 D. Stuck,  K. S. Thanthiriwatte,  V. Vanovschi,  Tao Wang,  A. Warshel,  
 C. F. Williams,  Q. Wu,  X. Xu,  W. Zhang

 Please cite Q-Chem as follows:
 Y. Shao et al., Mol. Phys. 113, 184-215 (2015)
 DOI: 10.1080/00268976.2014.952696

 Q-Chem 5.1.1 for Intel X86 EM64T Linux

 Parts of Q-Chem use Armadillo 8.300.2 (Tropical Shenanigans).
 http://arma.sourceforge.net/

 Q-Chem begins on Thu Nov  1 23:53:58 2018  

Host: 
0

     Scratch files written to /scratch/taweetham/qchem31759//
The previous job contains 0 fragments, simply inherited here
Input Ideriv = 1
Curr. Ideriv = -1
Max.  Ideriv = 1


!!********************************************.
!!******************Warning*******************.
!!Desired Analytical derivatives not available.
!!Finite difference job might take a long time.
!!********************************************.
!!********************************************.


 2-order derivative to be evaluated numerically with 1-order analytical derivatives

Checking the input file for inconsistencies... 	...done.

--------------------------------------------------------------
User input:
--------------------------------------------------------------

$molecule
read
$end

$rem
   MEM_TOTAL	4000
   JOB_TYPE 	FREQUENCY
   BASIS 	6-311++G**
   METHOD	ccsd
   N_FROZEN_CORE      FC
$end


--------------------------------------------------------------
 ----------------------------------------------------------------
             Standard Nuclear Orientation (Angstroms)
    I     Atom           X                Y                Z
 ----------------------------------------------------------------
    1      Br      1.1253838106    -0.0264040532     0.0000000000
    2      N      -0.6984847361     0.5395350548    -0.0000000000
    3      N      -1.4153613956    -0.4465042438     0.0000000000
    4      F      -2.7323900501     0.0303251317    -0.0000000000
 ----------------------------------------------------------------
 Molecular Point Group                 Cs    NOp =  2
 Largest Abelian Subgroup              Cs    NOp =  2
 Nuclear Repulsion Energy =   222.4109518236 hartrees
 There are       29 alpha and       29 beta electrons
 Requested basis set is 6-311++G(d,p)
 There are 37 shells and 114 basis functions
 Total memory of 4000MB is distributed as follows: 
   QALLOC including MEM_STATIC uses 192MB
   MEM_STATIC is set to 192MB
   CCMAN JOB total memory use is  3808MB
 Warning: actual memory use might exceed 4000MB

 Total QAlloc Memory Limit    192 MB
 Mega-Array Size       188 MB
 MEM_STATIC part       192 MB

                       Distance Matrix (Angstroms)
             Br(  1)   N (  2)   N (  3)
   N (  2)  1.909655
   N (  3)  2.575242  1.219092
   F (  4)  3.858191  2.096680  1.400689

 A cutoff of  1.0D-14 yielded    637 shell pairs
 There are      6247 function pairs (      6923 Cartesian)

 -------------------------------------------------------
 OpenMP Integral Computing Module                       
 Release: version 1.0, May 2013, Q-Chem Inc. Pittsburgh 
 -------------------------------------------------------
 Integral Job Info:
 Integral job number is                      11
 Integral operator is                         1
 short-range coefficients                     0
 long-range coefficients              100000000
 Omega coefficients                           0
 if combine SR and LR in K                    0
 Integral screening is                        0
 Integral computing path is                   2
 max size of driver memory is            800000
 size of driver memory is                593474
 size of scratch memory is             29623520
 max col of scratch BK array               1296
 max len of scratch array in speh3          155
 max len of scratch index in speh4           18
 max int batch size is                      520
 min int batch size is                       52
 fixed nKL is                                45
 max L of basis functions is                  2
 order of int derivative is                   0
 number of shells is                         37
 number of basis is                         120
 number of cartesian basis is               120
 number of contracted shell pairs           637
 number of primitive shell pairs           1962
 maxK2 (contraction) of shell pair           36
 max number of K2 of shell pair               1
 max number of CS2 of shell pair             62
 max number of PS2 of shell pair            246
 mem total for path MDJ                  516102
 -------------------------------------------------------
 Smallest overlap matrix eigenvalue = 2.44E-04
 Guess from superposition of atomic densities
 Warning:  Energy on first SCF cycle will be non-variational
 SAD guess density has 58.000000 electrons

 -----------------------------------------------------------------------
  General SCF calculation program by
  Eric Jon Sundstrom, Paul Horn, Yuezhi Mao, Dmitri Zuev, Alec White,
  David Stuck, Shaama M.S., Shane Yost, Joonho Lee, David Small,
  Daniel Levine, Susi Lehtola, Hugh Burton, Evgeny Epifanovsky
 -----------------------------------------------------------------------
 Hartree-Fock
 using 4 threads for integral computing
 -------------------------------------------------------
 OpenMP Integral computing Module                
 Release: version 2.0, May 2017, Q-Chem Inc. Pleasanton 
 -------------------------------------------------------
 A restricted SCF calculation will be
 performed using DIIS
 SCF converges when DIIS error is below 1.0e-08
 ---------------------------------------
  Cycle       Energy         DIIS error
 ---------------------------------------
    1   -2781.0000984836      4.83e-02  
    2   -2780.4972717673      8.41e-03  
    3   -2780.5673461336      5.49e-03  
    4   -2780.6037431827      8.96e-04  
    5   -2780.6053999590      4.08e-04  
    6   -2780.6058764296      1.32e-04  
    7   -2780.6059660447      6.20e-05  
    8   -2780.6059805593      3.10e-05  
    9   -2780.6059838448      8.09e-06  
   10   -2780.6059841347      4.64e-06  
   11   -2780.6059841961      1.54e-06  
   12   -2780.6059842123      4.04e-07  
   13   -2780.6059842133      1.01e-07  
   14   -2780.6059842134      4.03e-08  
   15   -2780.6059842134      1.07e-08  
   16   -2780.6059842134      2.14e-09  Convergence criterion met
 ---------------------------------------
 SCF time:   CPU 10.44s  wall 4.00s 
 SCF   energy in the final basis set =    -2780.6059842134
 Total energy in the final basis set =    -2780.6059842134


 ------------------------------------------------------------------------------

   CCMAN2: suite of methods based on coupled cluster
           and equation of motion theories.

   Components:
   * libvmm-1.3-trunk
     by Evgeny Epifanovsky, Ilya Kaliman.
   * libtensor-2.5-trunk
     by Evgeny Epifanovsky, Michael Wormit, Dmitry Zuev, Sam Manzer, 
        Ilya Kaliman.
   * libcc-2.5-trunk
     by Evgeny Epifanovsky, Arik Landau, Tomasz Kus, Kirill Khistyaev, 
        Dmitry Zuev, Prashant Manohar, Xintian Feng, Anna Krylov, 
        Matthew Goldey, Alec White, Thomas Jagau, Kaushik Nanda, 
        Anastasia Gunina, Alexander Kunitsa, Joonho Lee.

   CCMAN original authors:
   Anna I. Krylov, C. David Sherrill, Steven R. Gwaltney,
   Edward F. C. Byrd (2000)
   Sergey V. Levchenko, Lyudmila V. Slipchenko, Tao Wang,
   Ana-Maria C. Cristian (2003)
   Piotr A. Pieniazek, C. Melania Oana, Evgeny Epifanovsky (2007)
   Prashant Manohar (2009)

 ------------------------------------------------------------------------------


 Allocating and initializing 3808MB of RAM...
 Calculation will run on 4 cores.


 Alpha MOs, Restricted
 -- Occupied --                  
-490.09  -65.22  -58.59  -58.58  -58.58  -26.35  -15.78  -15.74
  1 A'    2 A'    3 A'    1 A"    4 A'    5 A'    6 A'    7 A'                 
 -9.904  -7.520  -7.507  -7.507  -3.260  -3.255  -3.254  -3.240
  8 A'    9 A'    2 A"   10 A'   11 A'    3 A"   12 A'    4 A"                 
 -3.240  -1.672  -1.424  -1.079  -0.898  -0.754  -0.737  -0.737
 13 A'   14 A'   15 A'   16 A'   17 A'   18 A'   19 A'    5 A"                 
 -0.618  -0.590  -0.500  -0.457  -0.454
 20 A'    6 A"   21 A'   22 A'    7 A"                                         
 -- Virtual --                   
  0.027   0.062   0.074   0.098   0.100   0.120   0.153   0.175
 23 A'    8 A"   24 A'   25 A'    9 A"   26 A'   27 A'   28 A'                 
  0.190   0.205   0.236   0.244   0.279   0.305   0.332   0.361
 10 A"   29 A'   11 A"   30 A'   31 A'   32 A'   33 A'   34 A'                 
  0.365   0.450   0.498   0.535   0.539   0.554   0.594   0.721
 12 A"   35 A'   36 A'   37 A'   13 A"   38 A'   39 A'   40 A'                 
  0.737   0.744   0.775   0.789   0.929   0.946   0.987   1.030
 14 A"   15 A"   41 A'   42 A'   43 A'   16 A"   44 A'   17 A"                 
  1.032   1.090   1.218   1.320   1.441   1.540   1.613   1.621
 45 A'   46 A'   47 A'   48 A'   49 A'   18 A"   50 A'   51 A'                 
  1.871   2.002   2.039   2.132   2.231   2.279   2.287   2.429
 19 A"   52 A'   20 A"   53 A'   21 A"   54 A'   55 A'   22 A"                 
  2.500   2.679   2.749   2.990   3.010   3.314   4.014   4.047
 56 A'   57 A'   58 A'   59 A'   23 A"   60 A'   61 A'   24 A"                 
  4.147   4.171   4.212   4.260   4.366   4.401   4.471   4.502
 62 A'   25 A"   63 A'   26 A"   64 A'   27 A"   65 A'   28 A"                 
  4.522   4.542   4.614   4.872   5.053   5.490   6.892   6.948
 66 A'   29 A"   67 A'   68 A'   69 A'   70 A'   30 A"   71 A'                 
  7.114   7.219   8.158   8.174   8.253  36.538  37.031  49.435
 72 A'   73 A'   31 A"   74 A'   75 A'   76 A'   77 A'   78 A'                 
 68.721 293.832 293.848 293.9621028.376
 79 A'   32 A"   80 A'   81 A'   82 A'                                         

 Beta MOs, Restricted
 -- Occupied --                  
-490.09  -65.22  -58.59  -58.58  -58.58  -26.35  -15.78  -15.74
  1 A'    2 A'    3 A'    1 A"    4 A'    5 A'    6 A'    7 A'                 
 -9.904  -7.520  -7.507  -7.507  -3.260  -3.255  -3.254  -3.240
  8 A'    9 A'    2 A"   10 A'   11 A'    3 A"   12 A'    4 A"                 
 -3.240  -1.672  -1.424  -1.079  -0.898  -0.754  -0.737  -0.737
 13 A'   14 A'   15 A'   16 A'   17 A'   18 A'   19 A'    5 A"                 
 -0.618  -0.590  -0.500  -0.457  -0.454
 20 A'    6 A"   21 A'   22 A'    7 A"                                         
 -- Virtual --                   
  0.027   0.062   0.074   0.098   0.100   0.120   0.153   0.175
 23 A'    8 A"   24 A'   25 A'    9 A"   26 A'   27 A'   28 A'                 
  0.190   0.205   0.236   0.244   0.279   0.305   0.332   0.361
 10 A"   29 A'   11 A"   30 A'   31 A'   32 A'   33 A'   34 A'                 
  0.365   0.450   0.498   0.535   0.539   0.554   0.594   0.721
 12 A"   35 A'   36 A'   37 A'   13 A"   38 A'   39 A'   40 A'                 
  0.737   0.744   0.775   0.789   0.929   0.946   0.987   1.030
 14 A"   15 A"   41 A'   42 A'   43 A'   16 A"   44 A'   17 A"                 
  1.032   1.090   1.218   1.320   1.441   1.540   1.613   1.621
 45 A'   46 A'   47 A'   48 A'   49 A'   18 A"   50 A'   51 A'                 
  1.871   2.002   2.039   2.132   2.231   2.279   2.287   2.429
 19 A"   52 A'   20 A"   53 A'   21 A"   54 A'   55 A'   22 A"                 
  2.500   2.679   2.749   2.990   3.010   3.314   4.014   4.047
 56 A'   57 A'   58 A'   59 A'   23 A"   60 A'   61 A'   24 A"                 
  4.147   4.171   4.212   4.260   4.366   4.401   4.471   4.502
 62 A'   25 A"   63 A'   26 A"   64 A'   27 A"   65 A'   28 A"                 
  4.522   4.542   4.614   4.872   5.053   5.490   6.892   6.948
 66 A'   29 A"   67 A'   68 A'   69 A'   70 A'   30 A"   71 A'                 
  7.114   7.219   8.158   8.174   8.253  36.538  37.031  49.435
 72 A'   73 A'   31 A"   74 A'   75 A'   76 A'   77 A'   78 A'                 
 68.721 293.832 293.848 293.9621028.376
 79 A'   32 A"   80 A'   81 A'   82 A'                                         

 Occupation and symmetry of molecular orbitals

 Point group: Cs (2 irreducible representations).

                           A'   A"    All 
 ------------------------------------------
 All molecular orbitals:
  - Alpha                  82   32    114 
  - Beta                   82   32    114 
 ------------------------------------------
 Alpha orbitals:
  - Frozen occupied        10   2     12  
  - Active occupied        12   5     17  
  - Active virtual         60   25    85  
  - Frozen virtual         0    0     0   
 ------------------------------------------
 Beta orbitals:
  - Frozen occupied        10   2     12  
  - Active occupied        12   5     17  
  - Active virtual         60   25    85  
  - Frozen virtual         0    0     0   
 ------------------------------------------

 Import integrals:   CPU 0.00 s  wall 0.03 s

 Import integrals:   CPU 25.62 s  wall 30.71 s

 MP2 amplitudes:   CPU 0.16 s  wall 0.52 s

Running a double precision version
           CCSD T amplitudes will be solved using DIIS.

           Start     Size      MaxIter   EConv     TConv     
           3         7         100       1.00e-07  1.00e-05  
 ------------------------------------------------------------------------------
           Energy (a.u.)   Ediff      Tdiff       Comment
 ------------------------------------------------------------------------------
         -2781.44468338                           
     1   -2781.41288602   3.18e-02   7.75e-01     
     2   -2781.44255109   2.97e-02   1.04e-01     
     3   -2781.43996283   2.59e-03   4.54e-02     
     4   -2781.44295498   2.99e-03   1.79e-02     Switched to DIIS steps.
     5   -2781.44398755   1.03e-03   1.20e-02     
     6   -2781.44408467   9.71e-05   3.29e-03     
     7   -2781.44409069   6.02e-06   1.15e-03     
     8   -2781.44409392   3.23e-06   4.35e-04     
     9   -2781.44409728   3.36e-06   2.13e-04     
    10   -2781.44409686   4.22e-07   7.62e-05     
    11   -2781.44409760   7.44e-07   3.49e-05     
    12   -2781.44409747   1.32e-07   1.36e-05     
    13   -2781.44409750   2.34e-08   4.25e-06     
 ------------------------------------------------------------------------------
         -2781.44409750                           CCSD T converged.

End of double precision
 SCF energy                 = -2780.60598421
 MP2 energy                 = -2781.44468338
 CCSD correlation energy     =    -0.83811328
 CCSD total energy           = -2781.44409750

 CCSD  T1^2 = 0.0130  T2^2 = 0.2514  Leading amplitudes:

 Amplitude    Orbitals with energies
 -0.0247       6 (A") A                  ->    8 (A") A                   
              -0.5903                          0.0621                     
 -0.0247       6 (A") B                  ->    8 (A") B                   
              -0.5903                          0.0621                     
 -0.0239       5 (A") A                  ->    8 (A") A                   
              -0.7366                          0.0621                     
 -0.0239       5 (A") B                  ->    8 (A") B                   
              -0.7366                          0.0621                     

 Amplitude    Orbitals with energies
 -0.0772       6 (A") A      6 (A") B    ->    8 (A") A      8 (A") B     
              -0.5903       -0.5903            0.0621        0.0621       
  0.0772       6 (A") A      6 (A") B    ->    8 (A") B      8 (A") A     
              -0.5903       -0.5903            0.0621        0.0621       
  0.0772       6 (A") B      6 (A") A    ->    8 (A") A      8 (A") B     
              -0.5903       -0.5903            0.0621        0.0621       
 -0.0772       6 (A") B      6 (A") A    ->    8 (A") B      8 (A") A     
              -0.5903       -0.5903            0.0621        0.0621       

 Computing CCSD intemediates for later calculations in double precision
 Finished.

Running a double precision version
           CCSD Lambda amplitudes will be solved using DIIS.
           Start     Size      MaxIter   EConv     LConv     
           3         7         100       1.00e-07  1.00e-05  
 ------------------------------------------------------------------------------
            Enorm      Ldiff       Comment
 ------------------------------------------------------------------------------
     1     5.50e-02   3.68e-02     
     2     1.70e-02   5.82e-03     
     3     7.45e-03   1.11e-03     
     4     3.81e-03   1.10e-03     Switched to DIIS steps.
     5     1.30e-03   6.47e-04     
     6     6.51e-04   1.96e-04     
     7     2.36e-04   4.89e-05     
     8     9.74e-05   1.05e-06     
     9     3.48e-05   7.75e-06     
    10     1.18e-05   2.65e-06     
    11     5.30e-06   7.40e-07     
    12     2.11e-06   2.27e-07     
    13     1.11e-06   2.64e-08     
    14     5.52e-07   5.49e-08     
    15     2.67e-07   1.97e-08     
    16     1.42e-07   1.18e-08     
    17     6.68e-08   8.65e-09     
 ------------------------------------------------------------------------------
                                   CCSD Lambda converged.

 Computing density matrices in double precision...
           Orbital response amplitudes will be solved using DIIS.
           Start     Size      MaxIter   EConv     LConv     
           3         7         100       1.00e-06  1.00e-06  
 ------------------------------------------------------------------------------
            Enorm      Ldiff       Comment
 ------------------------------------------------------------------------------
     1     1.18e-01   3.68e-03     
     2     1.23e-01   2.68e-03     
     3     1.54e-01   2.95e-02     
     4     1.40e-02   6.97e-02     Switched to DIIS steps.
     5     5.66e-03   3.46e-04     
     6     9.61e-04   7.24e-04     
     7     4.51e-04   2.05e-05     
     8     1.43e-04   1.05e-04     
     9     4.80e-05   2.90e-05     
    10     9.16e-06   1.10e-05     
    11     3.16e-06   1.04e-07     
    12     1.03e-06   6.94e-08     
    13     4.44e-07   1.63e-07     
 ------------------------------------------------------------------------------
                                   Orbital response converged.

 Computing density matrices... Done.
 CCSD calculation:   CPU 444.41 s  wall 166.96 s

Current path: /canmo/ccsd/grad/
/g1_bb_aa
/g1_bb_bb
/g1_o1o1
/g1_o1o2
/g1_o1v1
/g1_o2v1
/g1_v1v1
/g1p_bb_aa
/g1p_bb_bb
/g1s_bb_aa
/g1s_bb_bb
/g2_o1o1o1o1
/g2_o1o1o1v1
/g2_o1o1v1v1
/g2_o1v1o1v1
/g2_o1v1v1v1
/g2_v1v1v1v1
/w_bb_aa
/w_bb_bb
 Transferring MO TPDM to AO TPDM
 Transferring g2_o1o1o1o1
 Transferring g2_o1o1o1v1
 Transferring g2_o1o1v1v1
 Transferring g2_o1v1o1v1
 Transferring g2_o1v1v1v1
 Transferring g2_v1v1v1v1
 Adding separable TPDM
 Computing TPDM gradient
 --------------------------------------------------------
 2e gradient
  Atom          X               Y               Z
 --------------------------------------------------------
    1        -34.101659        4.118887       -0.000000  
    2          7.246590      -19.255520        0.000000  
    3         10.565242       17.277866       -0.000000  
    4         16.289826       -2.141233        0.000000  
 --------------------------------------------------------
 --------------------------------------------------------
 Final gradient
  Atom          X               Y               Z
 --------------------------------------------------------
    1        -34.101659        4.118887       -0.000000  
    2          7.246590      -19.255520        0.000000  
    3         10.565242       17.277866       -0.000000  
    4         16.289826       -2.141233        0.000000  
 --------------------------------------------------------
 Analytic gradient from two-electron contribution:   CPU 453.78 s  wall 297.89 s

 Total ccman2 time:   CPU 928.19 s  wall 504.68 s


 --------------------------------------------------------------
             Orbital Energies (a.u.) and Symmetries
 --------------------------------------------------------------

 Alpha MOs, Restricted
 -- Occupied --                  
-490.09  -65.22  -58.59  -58.58  -26.35  -15.78  -15.74   -9.90
  1 A'    2 A'    3 A'    4 A'    5 A'    6 A'    7 A'    8 A'                 
 -7.520  -7.507 -58.583  -7.507  -3.260  -3.254  -3.240  -1.672
  9 A'   10 A'    1 A"    2 A"   11 A'   12 A'   13 A'   14 A'                 
 -1.424  -1.079  -0.898  -0.754  -0.737  -0.618  -0.500  -0.457
 15 A'   16 A'   17 A'   18 A'   19 A'   20 A'   21 A'   22 A'                 
 -3.255  -3.240  -0.737  -0.590  -0.454
  3 A"    4 A"    5 A"    6 A"    7 A"                                         
 -- Virtual --                   
  0.027   0.074   0.098   0.120   0.153   0.175   0.205   0.244
 23 A'   24 A'   25 A'   26 A'   27 A'   28 A'   29 A'   30 A'                 
  0.279   0.305   0.332   0.361   0.450   0.498   0.535   0.554
 31 A'   32 A'   33 A'   34 A'   35 A'   36 A'   37 A'   38 A'                 
  0.594   0.721   0.775   0.789   0.929   0.987   1.032   1.090
 39 A'   40 A'   41 A'   42 A'   43 A'   44 A'   45 A'   46 A'                 
  1.218   1.320   1.441   1.613   1.621   2.002   2.132   2.279
 47 A'   48 A'   49 A'   50 A'   51 A'   52 A'   53 A'   54 A'                 
  2.287   2.500   2.679   2.749   2.990   3.314   4.014   4.147
 55 A'   56 A'   57 A'   58 A'   59 A'   60 A'   61 A'   62 A'                 
  4.212   4.366   4.471   4.522   4.614   4.872   5.053   5.490
 63 A'   64 A'   65 A'   66 A'   67 A'   68 A'   69 A'   70 A'                 
  6.948   7.114   7.219   8.174   8.253  36.538  37.031  49.435
 71 A'   72 A'   73 A'   74 A'   75 A'   76 A'   77 A'   78 A'                 
 68.721 293.848 293.9621028.376   0.062   0.100   0.190   0.236
 79 A'   80 A'   81 A'   82 A'    8 A"    9 A"   10 A"   11 A"                 
  0.365   0.539   0.737   0.744   0.946   1.030   1.540   1.871
 12 A"   13 A"   14 A"   15 A"   16 A"   17 A"   18 A"   19 A"                 
  2.039   2.231   2.429   3.010   4.047   4.171   4.260   4.401
 20 A"   21 A"   22 A"   23 A"   24 A"   25 A"   26 A"   27 A"                 
  4.502   4.542   6.892   8.158 293.832
 28 A"   29 A"   30 A"   31 A"   32 A"                                         

 Beta MOs, Restricted
 -- Occupied --                  
-490.09  -65.22  -58.59  -58.58  -26.35  -15.78  -15.74   -9.90
  1 A'    2 A'    3 A'    4 A'    5 A'    6 A'    7 A'    8 A'                 
 -7.520  -7.507 -58.583  -7.507  -3.260  -3.254  -3.240  -1.672
  9 A'   10 A'    1 A"    2 A"   11 A'   12 A'   13 A'   14 A'                 
 -1.424  -1.079  -0.898  -0.754  -0.737  -0.618  -0.500  -0.457
 15 A'   16 A'   17 A'   18 A'   19 A'   20 A'   21 A'   22 A'                 
 -3.255  -3.240  -0.737  -0.590  -0.454
  3 A"    4 A"    5 A"    6 A"    7 A"                                         
 -- Virtual --                   
  0.027   0.074   0.098   0.120   0.153   0.175   0.205   0.244
 23 A'   24 A'   25 A'   26 A'   27 A'   28 A'   29 A'   30 A'                 
  0.279   0.305   0.332   0.361   0.450   0.498   0.535   0.554
 31 A'   32 A'   33 A'   34 A'   35 A'   36 A'   37 A'   38 A'                 
  0.594   0.721   0.775   0.789   0.929   0.987   1.032   1.090
 39 A'   40 A'   41 A'   42 A'   43 A'   44 A'   45 A'   46 A'                 
  1.218   1.320   1.441   1.613   1.621   2.002   2.132   2.279
 47 A'   48 A'   49 A'   50 A'   51 A'   52 A'   53 A'   54 A'                 
  2.287   2.500   2.679   2.749   2.990   3.314   4.014   4.147
 55 A'   56 A'   57 A'   58 A'   59 A'   60 A'   61 A'   62 A'                 
  4.212   4.366   4.471   4.522   4.614   4.872   5.053   5.490
 63 A'   64 A'   65 A'   66 A'   67 A'   68 A'   69 A'   70 A'                 
  6.948   7.114   7.219   8.174   8.253  36.538  37.031  49.435
 71 A'   72 A'   73 A'   74 A'   75 A'   76 A'   77 A'   78 A'                 
 68.721 293.848 293.9621028.376   0.062   0.100   0.190   0.236
 79 A'   80 A'   81 A'   82 A'    8 A"    9 A"   10 A"   11 A"                 
  0.365   0.539   0.737   0.744   0.946   1.030   1.540   1.871
 12 A"   13 A"   14 A"   15 A"   16 A"   17 A"   18 A"   19 A"                 
  2.039   2.231   2.429   3.010   4.047   4.171   4.260   4.401
 20 A"   21 A"   22 A"   23 A"   24 A"   25 A"   26 A"   27 A"                 
  4.502   4.542   6.892   8.158 293.832
 28 A"   29 A"   30 A"   31 A"   32 A"                                         
 --------------------------------------------------------------

          Ground-State Mulliken Net Atomic Charges

     Atom                 Charge (a.u.)
  ----------------------------------------
      1 Br                    0.057777
      2 N                     0.068728
      3 N                    -0.090069
      4 F                    -0.036436
  ----------------------------------------
  Sum of atomic charges =    -0.000000

 -----------------------------------------------------------------
                    Cartesian Multipole Moments
 -----------------------------------------------------------------
    Charge (ESU x 10^10)
                -0.0000
    Dipole Moment (Debye)
         X       1.7336      Y      -0.2516      Z      -0.0000
       Tot       1.7517
    Quadrupole Moments (Debye-Ang)
        XX     -35.7477     XY      -0.3296     YY     -36.1163
        XZ      -0.0000     YZ       0.0000     ZZ     -33.7876
    Octopole Moments (Debye-Ang^2)
       XXX      33.3776    XXY      -2.0039    XYY       6.1768
       YYY      -0.6269    XXZ       0.0000    XYZ      -0.0000
       YYZ      -0.0000    XZZ       3.3521    YZZ      -0.1081
       ZZZ      -0.0000
    Hexadecapole Moments (Debye-Ang^3)
      XXXX    -488.0079   XXXY      -5.6172   XXYY     -90.0758
      XYYY      -1.4448   YYYY     -56.5063   XXXZ      -0.0000
      XXYZ       0.0000   XYYZ      -0.0000   YYYZ       0.0000
      XXZZ     -84.7873   XYZZ      -0.3964   YYZZ     -14.7549
      XZZZ      -0.0000   YZZZ       0.0000   ZZZZ     -34.6333
 -----------------------------------------------------------------
 DrvMan completing analytic gradient of the correlated energy
 Correlated dipole moment
            1
    1   0.6820480
    2  -0.0989680
    3  -0.0000000
 Energy read as -2781.444097496
 Full Analytical Gradient: (in a.u., or Hartree/Bohr)
             1             2             3             4
    1   -0.00003512   -0.00004304    0.00022348   -0.00014531
    2   -0.00003127    0.00004446   -0.00006997    0.00005678
    3   -0.00000000    0.00000000   -0.00000000    0.00000000
 Gradient time:  CPU 0.30 s  wall 4.40 s
 ######################################################
 ######################################################
 # Starting finite difference calculation for IDERIV  #
 Finite diff step size:  1.88973e-03 a.u.
 ----------------------------------------------------------------
             Standard Nuclear Orientation (Angstroms)
    I     Atom           X                Y                Z
 ----------------------------------------------------------------
    1      Br      1.1263838106    -0.0264040532     0.0000000000
    2      N      -0.6984847361     0.5395350548    -0.0000000000
    3      N      -1.4153613956    -0.4465042438     0.0000000000
    4      F      -2.7323900501     0.0303251317    -0.0000000000
 ----------------------------------------------------------------
 Nuclear Repulsion Energy =   222.3465394755 hartrees
 There are       29 alpha and       29 beta electrons

                       Distance Matrix (Angstroms)
             Br(  1)   N (  2)   N (  3)
   N (  2)  1.910610
   N (  3)  2.576228  1.219092
   F (  4)  3.859191  2.096680  1.400689

 Requested basis set is 6-311++G(d,p)
 There are 37 shells and 114 basis functions
 A cutoff of  1.0D-14 yielded    637 shell pairs
 There are      6247 function pairs (      6923 Cartesian)
 Smallest overlap matrix eigenvalue = 2.44E-04
 Guess MOs from SCF MO coefficient file

 -----------------------------------------------------------------------
  General SCF calculation program by
  Eric Jon Sundstrom, Paul Horn, Yuezhi Mao, Dmitri Zuev, Alec White,
  David Stuck, Shaama M.S., Shane Yost, Joonho Lee, David Small,
  Daniel Levine, Susi Lehtola, Hugh Burton, Evgeny Epifanovsky
 -----------------------------------------------------------------------
 Hartree-Fock
 using 4 threads for integral computing
 -------------------------------------------------------
 OpenMP Integral computing Module                
 Release: version 2.0, May 2017, Q-Chem Inc. Pleasanton 
 -------------------------------------------------------
 A restricted SCF calculation will be
 performed using DIIS
 SCF converges when DIIS error is below 1.0e-08
 ---------------------------------------
  Cycle       Energy         DIIS error
 ---------------------------------------
    1   -2780.6059580334      1.07e-05  
    2   -2780.6059582442      3.73e-06  
    3   -2780.6059582679      2.36e-06  
    4   -2780.6059582781      5.51e-07  
    5   -2780.6059582798      2.52e-07  
    6   -2780.6059582802      1.02e-07  
    7   -2780.6059582803      4.54e-08  
    8   -2780.6059582803      1.47e-08  
    9   -2780.6059582803      4.84e-09  Convergence criterion met
 ---------------------------------------
 SCF time:   CPU 5.89s  wall 4.00s 
 SCF   energy in the final basis set =    -2780.6059582803
 Total energy in the final basis set =    -2780.6059582803


 ------------------------------------------------------------------------------

   CCMAN2: suite of methods based on coupled cluster
           and equation of motion theories.

   Components:
   * libvmm-1.3-trunk
     by Evgeny Epifanovsky, Ilya Kaliman.
   * libtensor-2.5-trunk
     by Evgeny Epifanovsky, Michael Wormit, Dmitry Zuev, Sam Manzer, 
        Ilya Kaliman.
   * libcc-2.5-trunk
     by Evgeny Epifanovsky, Arik Landau, Tomasz Kus, Kirill Khistyaev, 
        Dmitry Zuev, Prashant Manohar, Xintian Feng, Anna Krylov, 
        Matthew Goldey, Alec White, Thomas Jagau, Kaushik Nanda, 
        Anastasia Gunina, Alexander Kunitsa, Joonho Lee.

   CCMAN original authors:
   Anna I. Krylov, C. David Sherrill, Steven R. Gwaltney,
   Edward F. C. Byrd (2000)
   Sergey V. Levchenko, Lyudmila V. Slipchenko, Tao Wang,
   Ana-Maria C. Cristian (2003)
   Piotr A. Pieniazek, C. Melania Oana, Evgeny Epifanovsky (2007)
   Prashant Manohar (2009)

 ------------------------------------------------------------------------------


 Allocating and initializing 3808MB of RAM...
 Calculation will run on 4 cores.


 Alpha MOs, Restricted
 -- Occupied --                  
-490.09  -65.22  -58.59  -58.58  -58.58  -26.35  -15.78  -15.74
  1 A     2 A     3 A     4 A     5 A     6 A     7 A     8 A                  
 -9.904  -7.520  -7.507  -7.507  -3.260  -3.255  -3.254  -3.240
  9 A    10 A    11 A    12 A    13 A    14 A    15 A    16 A                  
 -3.240  -1.672  -1.424  -1.079  -0.898  -0.754  -0.737  -0.737
 17 A    18 A    19 A    20 A    21 A    22 A    23 A    24 A                  
 -0.618  -0.590  -0.499  -0.457  -0.454
 25 A    26 A    27 A    28 A    29 A                                          
 -- Virtual --                   
  0.027   0.062   0.074   0.098   0.100   0.120   0.153   0.175
 30 A    31 A    32 A    33 A    34 A    35 A    36 A    37 A                  
  0.190   0.205   0.236   0.244   0.279   0.305   0.332   0.361
 38 A    39 A    40 A    41 A    42 A    43 A    44 A    45 A                  
  0.365   0.450   0.498   0.535   0.539   0.554   0.594   0.721
 46 A    47 A    48 A    49 A    50 A    51 A    52 A    53 A                  
  0.737   0.744   0.775   0.789   0.929   0.946   0.987   1.030
 54 A    55 A    56 A    57 A    58 A    59 A    60 A    61 A                  
  1.032   1.090   1.218   1.320   1.441   1.540   1.613   1.621
 62 A    63 A    64 A    65 A    66 A    67 A    68 A    69 A                  
  1.871   2.002   2.039   2.131   2.231   2.279   2.287   2.429
 70 A    71 A    72 A    73 A    74 A    75 A    76 A    77 A                  
  2.499   2.679   2.749   2.990   3.010   3.314   4.014   4.047
 78 A    79 A    80 A    81 A    82 A    83 A    84 A    85 A                  
  4.147   4.171   4.212   4.260   4.365   4.401   4.471   4.502
 86 A    87 A    88 A    89 A    90 A    91 A    92 A    93 A                  
  4.522   4.542   4.614   4.872   5.053   5.490   6.892   6.948
 94 A    95 A    96 A    97 A    98 A    99 A   100 A   101 A                  
  7.114   7.219   8.158   8.174   8.253  36.538  37.031  49.435
102 A   103 A   104 A   105 A   106 A   107 A   108 A   109 A                  
 68.721 293.832 293.848 293.9621028.375
110 A   111 A   112 A   113 A   114 A                                          

 Beta MOs, Restricted
 -- Occupied --                  
-490.09  -65.22  -58.59  -58.58  -58.58  -26.35  -15.78  -15.74
  1 A     2 A     3 A     4 A     5 A     6 A     7 A     8 A                  
 -9.904  -7.520  -7.507  -7.507  -3.260  -3.255  -3.254  -3.240
  9 A    10 A    11 A    12 A    13 A    14 A    15 A    16 A                  
 -3.240  -1.672  -1.424  -1.079  -0.898  -0.754  -0.737  -0.737
 17 A    18 A    19 A    20 A    21 A    22 A    23 A    24 A                  
 -0.618  -0.590  -0.499  -0.457  -0.454
 25 A    26 A    27 A    28 A    29 A                                          
 -- Virtual --                   
  0.027   0.062   0.074   0.098   0.100   0.120   0.153   0.175
 30 A    31 A    32 A    33 A    34 A    35 A    36 A    37 A                  
  0.190   0.205   0.236   0.244   0.279   0.305   0.332   0.361
 38 A    39 A    40 A    41 A    42 A    43 A    44 A    45 A                  
  0.365   0.450   0.498   0.535   0.539   0.554   0.594   0.721
 46 A    47 A    48 A    49 A    50 A    51 A    52 A    53 A                  
  0.737   0.744   0.775   0.789   0.929   0.946   0.987   1.030
 54 A    55 A    56 A    57 A    58 A    59 A    60 A    61 A                  
  1.032   1.090   1.218   1.320   1.441   1.540   1.613   1.621
 62 A    63 A    64 A    65 A    66 A    67 A    68 A    69 A                  
  1.871   2.002   2.039   2.131   2.231   2.279   2.287   2.429
 70 A    71 A    72 A    73 A    74 A    75 A    76 A    77 A                  
  2.499   2.679   2.749   2.990   3.010   3.314   4.014   4.047
 78 A    79 A    80 A    81 A    82 A    83 A    84 A    85 A                  
  4.147   4.171   4.212   4.260   4.365   4.401   4.471   4.502
 86 A    87 A    88 A    89 A    90 A    91 A    92 A    93 A                  
  4.522   4.542   4.614   4.872   5.053   5.490   6.892   6.948
 94 A    95 A    96 A    97 A    98 A    99 A   100 A   101 A                  
  7.114   7.219   8.158   8.174   8.253  36.538  37.031  49.435
102 A   103 A   104 A   105 A   106 A   107 A   108 A   109 A                  
 68.721 293.832 293.848 293.9621028.375
110 A   111 A   112 A   113 A   114 A                                          

 Occupation and symmetry of molecular orbitals

 Point group: C1 (1 irreducible representation).

                           A     All 
 -------------------------------------
 All molecular orbitals:
  - Alpha                  114   114 
  - Beta                   114   114 
 -------------------------------------
 Alpha orbitals:
  - Frozen occupied        12    12  
  - Active occupied        17    17  
  - Active virtual         85    85  
  - Frozen virtual         0     0   
 -------------------------------------
 Beta orbitals:
  - Frozen occupied        12    12  
  - Active occupied        17    17  
  - Active virtual         85    85  
  - Frozen virtual         0     0   
 -------------------------------------

 Import integrals:   CPU 0.00 s  wall 0.00 s

 Import integrals:   CPU 27.94 s  wall 32.66 s

 MP2 amplitudes:   CPU 0.18 s  wall 0.41 s

Running a double precision version
           CCSD T amplitudes will be solved using DIIS.

           Start     Size      MaxIter   EConv     TConv     
           3         7         100       1.00e-07  1.00e-05  
 ------------------------------------------------------------------------------
           Energy (a.u.)   Ediff      Tdiff       Comment
 ------------------------------------------------------------------------------
         -2781.44467947                           
     1   -2781.41287723   3.18e-02   7.75e-01     
     2   -2781.44255010   2.97e-02   1.04e-01     
     3   -2781.43996050   2.59e-03   4.55e-02     
     4   -2781.44295414   2.99e-03   1.79e-02     Switched to DIIS steps.
     5   -2781.44398726   1.03e-03   1.20e-02     
     6   -2781.44408446   9.72e-05   3.29e-03     
     7   -2781.44409048   6.02e-06   1.15e-03     
     8   -2781.44409371   3.23e-06   4.36e-04     
     9   -2781.44409707   3.36e-06   2.13e-04     
    10   -2781.44409665   4.24e-07   7.62e-05     
    11   -2781.44409739   7.44e-07   3.49e-05     
    12   -2781.44409726   1.33e-07   1.36e-05     
    13   -2781.44409728   2.32e-08   4.26e-06     
 ------------------------------------------------------------------------------
         -2781.44409728                           CCSD T converged.

End of double precision
 SCF energy                 = -2780.60595828
 MP2 energy                 = -2781.44467947
 CCSD correlation energy     =    -0.83813900
 CCSD total energy           = -2781.44409728

 CCSD  T1^2 = 0.0130  T2^2 = 0.2514  Leading amplitudes:

 Amplitude    Orbitals with energies
 -0.0247       26 (A) A                  ->    31 (A) A                   
              -0.5902                          0.0621                     
 -0.0247       26 (A) B                  ->    31 (A) B                   
              -0.5902                          0.0621                     
  0.0239       24 (A) A                  ->    31 (A) A                   
              -0.7367                          0.0621                     
  0.0239       24 (A) B                  ->    31 (A) B                   
              -0.7367                          0.0621                     

 Amplitude    Orbitals with energies
 -0.0773       26 (A) A      26 (A) B    ->    31 (A) A      31 (A) B     
              -0.5902       -0.5902            0.0621        0.0621       
  0.0773       26 (A) A      26 (A) B    ->    31 (A) B      31 (A) A     
              -0.5902       -0.5902            0.0621        0.0621       
  0.0773       26 (A) B      26 (A) A    ->    31 (A) A      31 (A) B     
              -0.5902       -0.5902            0.0621        0.0621       
 -0.0773       26 (A) B      26 (A) A    ->    31 (A) B      31 (A) A     
              -0.5902       -0.5902            0.0621        0.0621       

 Computing CCSD intemediates for later calculations in double precision
 Finished.

Running a double precision version
           CCSD Lambda amplitudes will be solved using DIIS.
           Start     Size      MaxIter   EConv     LConv     
           3         7         100       1.00e-07  1.00e-05  
 ------------------------------------------------------------------------------
            Enorm      Ldiff       Comment
 ------------------------------------------------------------------------------
     1     5.50e-02   3.68e-02     
     2     1.70e-02   5.82e-03     
     3     7.46e-03   1.11e-03     
     4     3.81e-03   1.10e-03     Switched to DIIS steps.
     5     1.30e-03   6.48e-04     
     6     6.51e-04   1.97e-04     
     7     2.36e-04   4.89e-05     
     8     9.74e-05   1.03e-06     
     9     3.48e-05   7.75e-06     
    10     1.18e-05   2.65e-06     
    11     5.29e-06   7.41e-07     
    12     2.10e-06   2.27e-07     
    13     1.10e-06   2.65e-08     
    14     5.48e-07   5.47e-08     
    15     2.65e-07   1.97e-08     
    16     1.41e-07   1.17e-08     
    17     6.66e-08   8.64e-09     
 ------------------------------------------------------------------------------
                                   CCSD Lambda converged.

 Computing density matrices in double precision...
           Orbital response amplitudes will be solved using DIIS.
           Start     Size      MaxIter   EConv     LConv     
           3         7         100       1.00e-06  1.00e-06  
 ------------------------------------------------------------------------------
            Enorm      Ldiff       Comment
 ------------------------------------------------------------------------------
     1     1.18e-01   3.69e-03     
     2     1.24e-01   2.59e-03     
     3     1.54e-01   2.96e-02     
     4     1.40e-02   6.99e-02     Switched to DIIS steps.
     5     5.69e-03   3.66e-04     
     6     9.61e-04   7.25e-04     
     7     4.50e-04   2.05e-05     
     8     1.43e-04   1.05e-04     
     9     4.81e-05   2.90e-05     
    10     9.18e-06   1.10e-05     
    11     3.16e-06   1.11e-07     
    12     1.03e-06   6.89e-08     
    13     4.45e-07   1.64e-07     
 ------------------------------------------------------------------------------
                                   Orbital response converged.

 Computing density matrices... Done.
 CCSD calculation:   CPU 1394.86 s  wall 789.12 s

Current path: /canmo/ccsd/grad/
/g1_bb_aa
/g1_bb_bb
/g1_o1o1
/g1_o1o2
/g1_o1v1
/g1_o2v1
/g1_v1v1
/g1p_bb_aa
/g1p_bb_bb
/g1s_bb_aa
/g1s_bb_bb
/g2_o1o1o1o1
/g2_o1o1o1v1
/g2_o1o1v1v1
/g2_o1v1o1v1
/g2_o1v1v1v1
/g2_v1v1v1v1
/w_bb_aa
/w_bb_bb
 Transferring MO TPDM to AO TPDM
 Transferring g2_o1o1o1o1
 Transferring g2_o1o1o1v1
 Transferring g2_o1o1v1v1
 Transferring g2_o1v1o1v1
 Transferring g2_o1v1v1v1
 Transferring g2_v1v1v1v1
 Adding separable TPDM
 Computing TPDM gradient
 --------------------------------------------------------
 2e gradient
  Atom          X               Y               Z
 --------------------------------------------------------
    1        -34.081129        4.112258       -0.000000  
    2          7.233378      -19.247041        0.000000  
    3         10.560700       17.275517        0.000000  
    4         16.287052       -2.140734       -0.000000  
 --------------------------------------------------------
 --------------------------------------------------------
 Final gradient
  Atom          X               Y               Z
 --------------------------------------------------------
    1        -34.081129        4.112258       -0.000000  
    2          7.233378      -19.247041        0.000000  
    3         10.560700       17.275517        0.000000  
    4         16.287052       -2.140734       -0.000000  
 --------------------------------------------------------
 Analytic gradient from two-electron contribution:   CPU 555.27 s  wall 319.25 s

 Total ccman2 time:   CPU 1982.25 s  wall 1150.93 s


 --------------------------------------------------------------

                    Orbital Energies (a.u.)
 --------------------------------------------------------------

 Alpha MOs
 -- Occupied --
******* -65.225 -58.585 -58.583 -58.583 -26.352 -15.782 -15.735
 -9.904  -7.520  -7.507  -7.507  -3.260  -3.255  -3.254  -3.240
 -3.240  -1.672  -1.424  -1.079  -0.898  -0.754  -0.737  -0.737
 -0.618  -0.590  -0.499  -0.457  -0.454
 -- Virtual --
  0.027   0.062   0.074   0.098   0.100   0.120   0.153   0.175
  0.190   0.205   0.236   0.244   0.279   0.305   0.332   0.361
  0.365   0.450   0.498   0.535   0.539   0.554   0.594   0.721
  0.737   0.744   0.775   0.789   0.929   0.946   0.987   1.030
  1.032   1.090   1.218   1.320   1.441   1.540   1.613   1.621
  1.871   2.002   2.039   2.131   2.231   2.279   2.287   2.429
  2.499   2.679   2.749   2.990   3.010   3.314   4.014   4.047
  4.147   4.171   4.212   4.260   4.365   4.401   4.471   4.502
  4.522   4.542   4.614   4.872   5.053   5.490   6.892   6.948
  7.114   7.219   8.158   8.174   8.253  36.538  37.031  49.435
 68.721 293.832 293.848 293.9621028.375
 --------------------------------------------------------------

          Ground-State Mulliken Net Atomic Charges

     Atom                 Charge (a.u.)
  ----------------------------------------
      1 Br                    0.057646
      2 N                     0.068786
      3 N                    -0.090079
      4 F                    -0.036354
  ----------------------------------------
  Sum of atomic charges =    -0.000000

 -----------------------------------------------------------------
                    Cartesian Multipole Moments
 -----------------------------------------------------------------
    Charge (ESU x 10^10)
                -0.0000
    Dipole Moment (Debye)
         X       1.7320      Y      -0.2515      Z      -0.0000
       Tot       1.7501
    Quadrupole Moments (Debye-Ang)
        XX     -35.7431     XY      -0.3298     YY     -36.1170
        XZ       0.0000     YZ      -0.0000     ZZ     -33.7890
    Octopole Moments (Debye-Ang^2)
       XXX      33.3205    XXY      -2.0032    XYY       6.1561
       YYY      -0.6274    XXZ      -0.0000    XYZ       0.0000
       YYZ      -0.0000    XZZ       3.3322    YZZ      -0.1083
       ZZZ      -0.0000
    Hexadecapole Moments (Debye-Ang^3)
      XXXX    -488.1936   XXXY      -5.6178   XXYY     -90.1167
      XYYY      -1.4438   YYYY     -56.5079   XXXZ       0.0000
      XXYZ      -0.0000   XYYZ       0.0000   YYYZ       0.0000
      XXZZ     -84.8292   XYZZ      -0.3958   YYZZ     -14.7558
      XZZZ       0.0000   YZZZ       0.0000   ZZZZ     -34.6370
 -----------------------------------------------------------------
 DrvMan completing analytic gradient of the correlated energy
 Correlated dipole moment
            1
    1   0.6814090
    2  -0.0989363
    3  -0.0000000
 Energy read as -2781.444097282
 Full Analytical Gradient: (in a.u., or Hartree/Bohr)
             1             2             3             4
    1    0.00025754   -0.00022345    0.00011025   -0.00014434
    2   -0.00007521    0.00010120   -0.00007016    0.00004418
    3    0.00000000   -0.00000000    0.00000000   -0.00000000
 Gradient time:  CPU 0.29 s  wall 2.30 s
 ----------------------------------------------------------------
             Standard Nuclear Orientation (Angstroms)
    I     Atom           X                Y                Z
 ----------------------------------------------------------------
    1      Br      1.1243838106    -0.0264040532     0.0000000000
    2      N      -0.6984847361     0.5395350548    -0.0000000000
    3      N      -1.4153613956    -0.4465042438     0.0000000000
    4      F      -2.7323900501     0.0303251317    -0.0000000000
 ----------------------------------------------------------------
 Nuclear Repulsion Energy =   222.4754168793 hartrees
 There are       29 alpha and       29 beta electrons

                       Distance Matrix (Angstroms)
             Br(  1)   N (  2)   N (  3)
   N (  2)  1.908700
   N (  3)  2.574255  1.219092
   F (  4)  3.857191  2.096680  1.400689

 Requested basis set is 6-311++G(d,p)
 There are 37 shells and 114 basis functions
 A cutoff of  1.0D-14 yielded    637 shell pairs
 There are      6247 function pairs (      6923 Cartesian)
 Smallest overlap matrix eigenvalue = 2.44E-04
 Guess MOs from SCF MO coefficient file

 -----------------------------------------------------------------------
  General SCF calculation program by
  Eric Jon Sundstrom, Paul Horn, Yuezhi Mao, Dmitri Zuev, Alec White,
  David Stuck, Shaama M.S., Shane Yost, Joonho Lee, David Small,
  Daniel Levine, Susi Lehtola, Hugh Burton, Evgeny Epifanovsky
 -----------------------------------------------------------------------
 Hartree-Fock
 using 4 threads for integral computing
 -------------------------------------------------------
 OpenMP Integral computing Module                
 Release: version 2.0, May 2017, Q-Chem Inc. Pleasanton 
 -------------------------------------------------------
 A restricted SCF calculation will be
 performed using DIIS
 SCF converges when DIIS error is below 1.0e-08
 ---------------------------------------
  Cycle       Energy         DIIS error
 ---------------------------------------
    1   -2780.6060085343      2.15e-05  
    2   -2780.6060093785      7.46e-06  
    3   -2780.6060094735      4.72e-06  
    4   -2780.6060095144      1.10e-06  
    5   -2780.6060095211      5.03e-07  
    6   -2780.6060095228      2.04e-07  
    7   -2780.6060095232      9.08e-08  
    8   -2780.6060095232      2.93e-08  
    9   -2780.6060095232      9.67e-09  Convergence criterion met
 ---------------------------------------
 SCF time:   CPU 5.88s  wall 5.00s 
 SCF   energy in the final basis set =    -2780.6060095232
 Total energy in the final basis set =    -2780.6060095232


 ------------------------------------------------------------------------------

   CCMAN2: suite of methods based on coupled cluster
           and equation of motion theories.

   Components:
   * libvmm-1.3-trunk
     by Evgeny Epifanovsky, Ilya Kaliman.
   * libtensor-2.5-trunk
     by Evgeny Epifanovsky, Michael Wormit, Dmitry Zuev, Sam Manzer, 
        Ilya Kaliman.
   * libcc-2.5-trunk
     by Evgeny Epifanovsky, Arik Landau, Tomasz Kus, Kirill Khistyaev, 
        Dmitry Zuev, Prashant Manohar, Xintian Feng, Anna Krylov, 
        Matthew Goldey, Alec White, Thomas Jagau, Kaushik Nanda, 
        Anastasia Gunina, Alexander Kunitsa, Joonho Lee.

   CCMAN original authors:
   Anna I. Krylov, C. David Sherrill, Steven R. Gwaltney,
   Edward F. C. Byrd (2000)
   Sergey V. Levchenko, Lyudmila V. Slipchenko, Tao Wang,
   Ana-Maria C. Cristian (2003)
   Piotr A. Pieniazek, C. Melania Oana, Evgeny Epifanovsky (2007)
   Prashant Manohar (2009)

 ------------------------------------------------------------------------------


 Allocating and initializing 3808MB of RAM...
 Calculation will run on 4 cores.


 Alpha MOs, Restricted
 -- Occupied --                  
-490.09  -65.22  -58.59  -58.58  -58.58  -26.35  -15.78  -15.74
  1 A     2 A     3 A     4 A     5 A     6 A     7 A     8 A                  
 -9.904  -7.520  -7.507  -7.507  -3.260  -3.255  -3.254  -3.240
  9 A    10 A    11 A    12 A    13 A    14 A    15 A    16 A                  
 -3.240  -1.672  -1.424  -1.079  -0.898  -0.754  -0.737  -0.737
 17 A    18 A    19 A    20 A    21 A    22 A    23 A    24 A                  
 -0.618  -0.590  -0.500  -0.457  -0.454
 25 A    26 A    27 A    28 A    29 A                                          
 -- Virtual --                   
  0.027   0.062   0.074   0.098   0.100   0.120   0.153   0.175
 30 A    31 A    32 A    33 A    34 A    35 A    36 A    37 A                  
  0.190   0.205   0.235   0.244   0.279   0.305   0.332   0.361
 38 A    39 A    40 A    41 A    42 A    43 A    44 A    45 A                  
  0.365   0.450   0.498   0.535   0.539   0.554   0.594   0.721
 46 A    47 A    48 A    49 A    50 A    51 A    52 A    53 A                  
  0.737   0.744   0.775   0.789   0.929   0.946   0.987   1.030
 54 A    55 A    56 A    57 A    58 A    59 A    60 A    61 A                  
  1.032   1.090   1.218   1.320   1.441   1.540   1.613   1.621
 62 A    63 A    64 A    65 A    66 A    67 A    68 A    69 A                  
  1.871   2.002   2.039   2.132   2.231   2.280   2.287   2.429
 70 A    71 A    72 A    73 A    74 A    75 A    76 A    77 A                  
  2.500   2.679   2.749   2.990   3.010   3.314   4.014   4.047
 78 A    79 A    80 A    81 A    82 A    83 A    84 A    85 A                  
  4.147   4.171   4.212   4.260   4.366   4.401   4.471   4.502
 86 A    87 A    88 A    89 A    90 A    91 A    92 A    93 A                  
  4.522   4.543   4.614   4.872   5.053   5.490   6.892   6.948
 94 A    95 A    96 A    97 A    98 A    99 A   100 A   101 A                  
  7.114   7.219   8.158   8.174   8.253  36.538  37.031  49.435
102 A   103 A   104 A   105 A   106 A   107 A   108 A   109 A                  
 68.721 293.832 293.848 293.9621028.376
110 A   111 A   112 A   113 A   114 A                                          

 Beta MOs, Restricted
 -- Occupied --                  
-490.09  -65.22  -58.59  -58.58  -58.58  -26.35  -15.78  -15.74
  1 A     2 A     3 A     4 A     5 A     6 A     7 A     8 A                  
 -9.904  -7.520  -7.507  -7.507  -3.260  -3.255  -3.254  -3.240
  9 A    10 A    11 A    12 A    13 A    14 A    15 A    16 A                  
 -3.240  -1.672  -1.424  -1.079  -0.898  -0.754  -0.737  -0.737
 17 A    18 A    19 A    20 A    21 A    22 A    23 A    24 A                  
 -0.618  -0.590  -0.500  -0.457  -0.454
 25 A    26 A    27 A    28 A    29 A                                          
 -- Virtual --                   
  0.027   0.062   0.074   0.098   0.100   0.120   0.153   0.175
 30 A    31 A    32 A    33 A    34 A    35 A    36 A    37 A                  
  0.190   0.205   0.235   0.244   0.279   0.305   0.332   0.361
 38 A    39 A    40 A    41 A    42 A    43 A    44 A    45 A                  
  0.365   0.450   0.498   0.535   0.539   0.554   0.594   0.721
 46 A    47 A    48 A    49 A    50 A    51 A    52 A    53 A                  
  0.737   0.744   0.775   0.789   0.929   0.946   0.987   1.030
 54 A    55 A    56 A    57 A    58 A    59 A    60 A    61 A                  
  1.032   1.090   1.218   1.320   1.441   1.540   1.613   1.621
 62 A    63 A    64 A    65 A    66 A    67 A    68 A    69 A                  
  1.871   2.002   2.039   2.132   2.231   2.280   2.287   2.429
 70 A    71 A    72 A    73 A    74 A    75 A    76 A    77 A                  
  2.500   2.679   2.749   2.990   3.010   3.314   4.014   4.047
 78 A    79 A    80 A    81 A    82 A    83 A    84 A    85 A                  
  4.147   4.171   4.212   4.260   4.366   4.401   4.471   4.502
 86 A    87 A    88 A    89 A    90 A    91 A    92 A    93 A                  
  4.522   4.543   4.614   4.872   5.053   5.490   6.892   6.948
 94 A    95 A    96 A    97 A    98 A    99 A   100 A   101 A                  
  7.114   7.219   8.158   8.174   8.253  36.538  37.031  49.435
102 A   103 A   104 A   105 A   106 A   107 A   108 A   109 A                  
 68.721 293.832 293.848 293.9621028.376
110 A   111 A   112 A   113 A   114 A                                          

 Occupation and symmetry of molecular orbitals

 Point group: C1 (1 irreducible representation).

                           A     All 
 -------------------------------------
 All molecular orbitals:
  - Alpha                  114   114 
  - Beta                   114   114 
 -------------------------------------
 Alpha orbitals:
  - Frozen occupied        12    12  
  - Active occupied        17    17  
  - Active virtual         85    85  
  - Frozen virtual         0     0   
 -------------------------------------
 Beta orbitals:
  - Frozen occupied        12    12  
  - Active occupied        17    17  
  - Active virtual         85    85  
  - Frozen virtual         0     0   
 -------------------------------------

 Import integrals:   CPU 0.00 s  wall 0.02 s

 Import integrals:   CPU 28.18 s  wall 31.75 s

 MP2 amplitudes:   CPU 0.18 s  wall 0.40 s

Running a double precision version
           CCSD T amplitudes will be solved using DIIS.

           Start     Size      MaxIter   EConv     TConv     
           3         7         100       1.00e-07  1.00e-05  
 ------------------------------------------------------------------------------
           Energy (a.u.)   Ediff      Tdiff       Comment
 ------------------------------------------------------------------------------
         -2781.44468676                           
     1   -2781.41289423   3.18e-02   7.75e-01     
     2   -2781.44255153   2.97e-02   1.04e-01     
     3   -2781.43996459   2.59e-03   4.54e-02     
     4   -2781.44295526   2.99e-03   1.79e-02     Switched to DIIS steps.
     5   -2781.44398730   1.03e-03   1.20e-02     
     6   -2781.44408433   9.70e-05   3.28e-03     
     7   -2781.44409035   6.02e-06   1.15e-03     
     8   -2781.44409359   3.23e-06   4.34e-04     
     9   -2781.44409694   3.36e-06   2.13e-04     
    10   -2781.44409652   4.20e-07   7.61e-05     
    11   -2781.44409727   7.43e-07   3.49e-05     
    12   -2781.44409713   1.32e-07   1.36e-05     
    13   -2781.44409716   2.35e-08   4.24e-06     
 ------------------------------------------------------------------------------
         -2781.44409716                           CCSD T converged.

End of double precision
 SCF energy                 = -2780.60600952
 MP2 energy                 = -2781.44468676
 CCSD correlation energy     =    -0.83808763
 CCSD total energy           = -2781.44409716

 CCSD  T1^2 = 0.0130  T2^2 = 0.2513  Leading amplitudes:

 Amplitude    Orbitals with energies
 -0.0248       26 (A) A                  ->    31 (A) A                   
              -0.5903                          0.0621                     
 -0.0248       26 (A) B                  ->    31 (A) B                   
              -0.5903                          0.0621                     
  0.0238       24 (A) A                  ->    31 (A) A                   
              -0.7366                          0.0621                     
  0.0238       24 (A) B                  ->    31 (A) B                   
              -0.7366                          0.0621                     

 Amplitude    Orbitals with energies
 -0.0771       26 (A) A      26 (A) B    ->    31 (A) A      31 (A) B     
              -0.5903       -0.5903            0.0621        0.0621       
  0.0771       26 (A) A      26 (A) B    ->    31 (A) B      31 (A) A     
              -0.5903       -0.5903            0.0621        0.0621       
  0.0771       26 (A) B      26 (A) A    ->    31 (A) A      31 (A) B     
              -0.5903       -0.5903            0.0621        0.0621       
 -0.0771       26 (A) B      26 (A) A    ->    31 (A) B      31 (A) A     
              -0.5903       -0.5903            0.0621        0.0621       

 Computing CCSD intemediates for later calculations in double precision
 Finished.

Running a double precision version
           CCSD Lambda amplitudes will be solved using DIIS.
           Start     Size      MaxIter   EConv     LConv     
           3         7         100       1.00e-07  1.00e-05  
 ------------------------------------------------------------------------------
            Enorm      Ldiff       Comment
 ------------------------------------------------------------------------------
     1     5.49e-02   3.68e-02     
     2     1.70e-02   5.82e-03     
     3     7.45e-03   1.10e-03     
     4     3.81e-03   1.10e-03     Switched to DIIS steps.
     5     1.30e-03   6.47e-04     
     6     6.50e-04   1.96e-04     
     7     2.35e-04   4.88e-05     
     8     9.73e-05   1.06e-06     
     9     3.48e-05   7.74e-06     
    10     1.18e-05   2.65e-06     
    11     5.31e-06   7.39e-07     
    12     2.12e-06   2.27e-07     
    13     1.11e-06   2.63e-08     
    14     5.56e-07   5.52e-08     
    15     2.69e-07   1.97e-08     
    16     1.43e-07   1.18e-08     
    17     6.69e-08   8.65e-09     
 ------------------------------------------------------------------------------
                                   CCSD Lambda converged.

 Computing density matrices in double precision...
           Orbital response amplitudes will be solved using DIIS.
           Start     Size      MaxIter   EConv     LConv     
           3         7         100       1.00e-06  1.00e-06  
 ------------------------------------------------------------------------------
            Enorm      Ldiff       Comment
 ------------------------------------------------------------------------------
     1     1.17e-01   3.66e-03     
     2     1.23e-01   2.77e-03     
     3     1.53e-01   2.94e-02     
     4     1.39e-02   6.95e-02     Switched to DIIS steps.
     5     5.64e-03   3.26e-04     
     6     9.61e-04   7.23e-04     
     7     4.52e-04   2.04e-05     
     8     1.43e-04   1.05e-04     
     9     4.78e-05   2.90e-05     
    10     9.15e-06   1.09e-05     
    11     3.15e-06   9.66e-08     
    12     1.03e-06   6.98e-08     
    13     4.43e-07   1.63e-07     
 ------------------------------------------------------------------------------
                                   Orbital response converged.

 Computing density matrices... Done.
 CCSD calculation:   CPU 1391.88 s  wall 798.21 s

Current path: /canmo/ccsd/grad/
/g1_bb_aa
/g1_bb_bb
/g1_o1o1
/g1_o1o2
/g1_o1v1
/g1_o2v1
/g1_v1v1
/g1p_bb_aa
/g1p_bb_bb
/g1s_bb_aa
/g1s_bb_bb
/g2_o1o1o1o1
/g2_o1o1o1v1
/g2_o1o1v1v1
/g2_o1v1o1v1
/g2_o1v1v1v1
/g2_v1v1v1v1
/w_bb_aa
/w_bb_bb
 Transferring MO TPDM to AO TPDM
 Transferring g2_o1o1o1o1
 Transferring g2_o1o1o1v1
 Transferring g2_o1o1v1v1
 Transferring g2_o1v1o1v1
 Transferring g2_o1v1v1v1
 Transferring g2_v1v1v1v1
 Adding separable TPDM
 Computing TPDM gradient
 --------------------------------------------------------
 2e gradient
  Atom          X               Y               Z
 --------------------------------------------------------
    1        -34.122192        4.125529       -0.000000  
    2          7.259808      -19.264014       -0.000000  
    3         10.569782       17.280217        0.000000  
    4         16.292603       -2.141732       -0.000000  
 --------------------------------------------------------
 --------------------------------------------------------
 Final gradient
  Atom          X               Y               Z
 --------------------------------------------------------
    1        -34.122192        4.125529       -0.000000  
    2          7.259808      -19.264014       -0.000000  
    3         10.569782       17.280217        0.000000  
    4         16.292603       -2.141732       -0.000000  
 --------------------------------------------------------
 Analytic gradient from two-electron contribution:   CPU 555.29 s  wall 332.42 s

 Total ccman2 time:   CPU 1979.24 s  wall 1173.62 s


 --------------------------------------------------------------

                    Orbital Energies (a.u.)
 --------------------------------------------------------------

 Alpha MOs
 -- Occupied --
******* -65.225 -58.585 -58.583 -58.583 -26.352 -15.782 -15.735
 -9.904  -7.520  -7.507  -7.507  -3.260  -3.255  -3.254  -3.240
 -3.240  -1.672  -1.424  -1.079  -0.898  -0.754  -0.737  -0.737
 -0.618  -0.590  -0.500  -0.457  -0.454
 -- Virtual --
  0.027   0.062   0.074   0.098   0.100   0.120   0.153   0.175
  0.190   0.205   0.235   0.244   0.279   0.305   0.332   0.361
  0.365   0.450   0.498   0.535   0.539   0.554   0.594   0.721
  0.737   0.744   0.775   0.789   0.929   0.946   0.987   1.030
  1.032   1.090   1.218   1.320   1.441   1.540   1.613   1.621
  1.871   2.002   2.039   2.132   2.231   2.280   2.287   2.429
  2.500   2.679   2.749   2.990   3.010   3.314   4.014   4.047
  4.147   4.171   4.212   4.260   4.366   4.401   4.471   4.502
  4.522   4.543   4.614   4.872   5.053   5.490   6.892   6.948
  7.114   7.219   8.158   8.174   8.253  36.538  37.031  49.435
 68.721 293.832 293.848 293.9621028.376
 --------------------------------------------------------------

          Ground-State Mulliken Net Atomic Charges

     Atom                 Charge (a.u.)
  ----------------------------------------
      1 Br                    0.057908
      2 N                     0.068669
      3 N                    -0.090058
      4 F                    -0.036518
  ----------------------------------------
  Sum of atomic charges =    -0.000000

 -----------------------------------------------------------------
                    Cartesian Multipole Moments
 -----------------------------------------------------------------
    Charge (ESU x 10^10)
                -0.0000
    Dipole Moment (Debye)
         X       1.7352      Y      -0.2516      Z       0.0000
       Tot       1.7534
    Quadrupole Moments (Debye-Ang)
        XX     -35.7523     XY      -0.3294     YY     -36.1155
        XZ      -0.0000     YZ       0.0000     ZZ     -33.7861
    Octopole Moments (Debye-Ang^2)
       XXX      33.4347    XXY      -2.0046    XYY       6.1974
       YYY      -0.6265    XXZ       0.0000    XYZ      -0.0000
       YYZ       0.0000    XZZ       3.3719    YZZ      -0.1079
       ZZZ       0.0000
    Hexadecapole Moments (Debye-Ang^3)
      XXXX    -487.8225   XXXY      -5.6167   XXYY     -90.0348
      XYYY      -1.4459   YYYY     -56.5047   XXXZ      -0.0000
      XXYZ       0.0000   XYYZ      -0.0000   YYYZ       0.0000
      XXZZ     -84.7453   XYZZ      -0.3970   YYZZ     -14.7539
      XZZZ      -0.0000   YZZZ       0.0000   ZZZZ     -34.6297
 -----------------------------------------------------------------
 DrvMan completing analytic gradient of the correlated energy
 Correlated dipole moment
            1
    1   0.6826854
    2  -0.0989995
    3   0.0000000
 Energy read as -2781.444097157
 Full Analytical Gradient: (in a.u., or Hartree/Bohr)
             1             2             3             4
    1   -0.00032928    0.00013853    0.00033698   -0.00014623
    2    0.00001298   -0.00001248   -0.00006990    0.00006940
    3    0.00000000    0.00000000   -0.00000000   -0.00000000
 Gradient time:  CPU 0.30 s  wall 2.55 s
 ----------------------------------------------------------------
             Standard Nuclear Orientation (Angstroms)
    I     Atom           X                Y                Z
 ----------------------------------------------------------------
    1      Br      1.1253838106    -0.0254040532     0.0000000000
    2      N      -0.6984847361     0.5395350548    -0.0000000000
    3      N      -1.4153613956    -0.4465042438     0.0000000000
    4      F      -2.7323900501     0.0303251317    -0.0000000000
 ----------------------------------------------------------------
 Nuclear Repulsion Energy =   222.4184514966 hartrees
 There are       29 alpha and       29 beta electrons

                       Distance Matrix (Angstroms)
             Br(  1)   N (  2)   N (  3)
   N (  2)  1.909359
   N (  3)  2.575405  1.219092
   F (  4)  3.858176  2.096680  1.400689

 Requested basis set is 6-311++G(d,p)
 There are 37 shells and 114 basis functions
 A cutoff of  1.0D-14 yielded    637 shell pairs
 There are      6247 function pairs (      6923 Cartesian)
 Smallest overlap matrix eigenvalue = 2.44E-04
 Guess MOs from SCF MO coefficient file

 -----------------------------------------------------------------------
  General SCF calculation program by
  Eric Jon Sundstrom, Paul Horn, Yuezhi Mao, Dmitri Zuev, Alec White,
  David Stuck, Shaama M.S., Shane Yost, Joonho Lee, David Small,
  Daniel Levine, Susi Lehtola, Hugh Burton, Evgeny Epifanovsky
 -----------------------------------------------------------------------
 Hartree-Fock
 using 4 threads for integral computing
 -------------------------------------------------------
 OpenMP Integral computing Module                
 Release: version 2.0, May 2017, Q-Chem Inc. Pleasanton 
 -------------------------------------------------------
 A restricted SCF calculation will be
 performed using DIIS
 SCF converges when DIIS error is below 1.0e-08
 ---------------------------------------
  Cycle       Energy         DIIS error
 ---------------------------------------
    1   -2780.6059935070      9.69e-06  
    2   -2780.6059937275      3.30e-06  
    3   -2780.6059937610      2.10e-06  
    4   -2780.6059937735      7.71e-07  
    5   -2780.6059937782      3.34e-07  
    6   -2780.6059937793      1.12e-07  
    7   -2780.6059937793      4.66e-08  
    8   -2780.6059937794      1.39e-08  
    9   -2780.6059937794      4.91e-09  Convergence criterion met
 ---------------------------------------
 SCF time:   CPU 5.85s  wall 5.00s 
 SCF   energy in the final basis set =    -2780.6059937794
 Total energy in the final basis set =    -2780.6059937794


 ------------------------------------------------------------------------------

   CCMAN2: suite of methods based on coupled cluster
           and equation of motion theories.

   Components:
   * libvmm-1.3-trunk
     by Evgeny Epifanovsky, Ilya Kaliman.
   * libtensor-2.5-trunk
     by Evgeny Epifanovsky, Michael Wormit, Dmitry Zuev, Sam Manzer, 
        Ilya Kaliman.
   * libcc-2.5-trunk
     by Evgeny Epifanovsky, Arik Landau, Tomasz Kus, Kirill Khistyaev, 
        Dmitry Zuev, Prashant Manohar, Xintian Feng, Anna Krylov, 
        Matthew Goldey, Alec White, Thomas Jagau, Kaushik Nanda, 
        Anastasia Gunina, Alexander Kunitsa, Joonho Lee.

   CCMAN original authors:
   Anna I. Krylov, C. David Sherrill, Steven R. Gwaltney,
   Edward F. C. Byrd (2000)
   Sergey V. Levchenko, Lyudmila V. Slipchenko, Tao Wang,
   Ana-Maria C. Cristian (2003)
   Piotr A. Pieniazek, C. Melania Oana, Evgeny Epifanovsky (2007)
   Prashant Manohar (2009)

 ------------------------------------------------------------------------------


 Allocating and initializing 3808MB of RAM...
 Calculation will run on 4 cores.


 Alpha MOs, Restricted
 -- Occupied --                  
-490.09  -65.22  -58.59  -58.58  -58.58  -26.35  -15.78  -15.74
  1 A     2 A     3 A     4 A     5 A     6 A     7 A     8 A                  
 -9.904  -7.520  -7.507  -7.507  -3.260  -3.255  -3.254  -3.240
  9 A    10 A    11 A    12 A    13 A    14 A    15 A    16 A                  
 -3.240  -1.672  -1.424  -1.079  -0.898  -0.754  -0.737  -0.737
 17 A    18 A    19 A    20 A    21 A    22 A    23 A    24 A                  
 -0.618  -0.590  -0.500  -0.457  -0.454
 25 A    26 A    27 A    28 A    29 A                                          
 -- Virtual --                   
  0.027   0.062   0.074   0.098   0.100   0.120   0.153   0.175
 30 A    31 A    32 A    33 A    34 A    35 A    36 A    37 A                  
  0.190   0.205   0.236   0.244   0.279   0.305   0.332   0.361
 38 A    39 A    40 A    41 A    42 A    43 A    44 A    45 A                  
  0.365   0.450   0.498   0.535   0.539   0.554   0.594   0.721
 46 A    47 A    48 A    49 A    50 A    51 A    52 A    53 A                  
  0.737   0.744   0.775   0.789   0.929   0.946   0.987   1.030
 54 A    55 A    56 A    57 A    58 A    59 A    60 A    61 A                  
  1.032   1.090   1.218   1.320   1.441   1.540   1.613   1.621
 62 A    63 A    64 A    65 A    66 A    67 A    68 A    69 A                  
  1.871   2.002   2.039   2.132   2.231   2.279   2.287   2.429
 70 A    71 A    72 A    73 A    74 A    75 A    76 A    77 A                  
  2.499   2.679   2.749   2.990   3.010   3.314   4.014   4.047
 78 A    79 A    80 A    81 A    82 A    83 A    84 A    85 A                  
  4.147   4.171   4.212   4.260   4.366   4.401   4.471   4.502
 86 A    87 A    88 A    89 A    90 A    91 A    92 A    93 A                  
  4.522   4.543   4.614   4.872   5.053   5.490   6.892   6.948
 94 A    95 A    96 A    97 A    98 A    99 A   100 A   101 A                  
  7.114   7.219   8.158   8.174   8.253  36.538  37.031  49.435
102 A   103 A   104 A   105 A   106 A   107 A   108 A   109 A                  
 68.721 293.832 293.848 293.9621028.376
110 A   111 A   112 A   113 A   114 A                                          

 Beta MOs, Restricted
 -- Occupied --                  
-490.09  -65.22  -58.59  -58.58  -58.58  -26.35  -15.78  -15.74
  1 A     2 A     3 A     4 A     5 A     6 A     7 A     8 A                  
 -9.904  -7.520  -7.507  -7.507  -3.260  -3.255  -3.254  -3.240
  9 A    10 A    11 A    12 A    13 A    14 A    15 A    16 A                  
 -3.240  -1.672  -1.424  -1.079  -0.898  -0.754  -0.737  -0.737
 17 A    18 A    19 A    20 A    21 A    22 A    23 A    24 A                  
 -0.618  -0.590  -0.500  -0.457  -0.454
 25 A    26 A    27 A    28 A    29 A                                          
 -- Virtual --                   
  0.027   0.062   0.074   0.098   0.100   0.120   0.153   0.175
 30 A    31 A    32 A    33 A    34 A    35 A    36 A    37 A                  
  0.190   0.205   0.236   0.244   0.279   0.305   0.332   0.361
 38 A    39 A    40 A    41 A    42 A    43 A    44 A    45 A                  
  0.365   0.450   0.498   0.535   0.539   0.554   0.594   0.721
 46 A    47 A    48 A    49 A    50 A    51 A    52 A    53 A                  
  0.737   0.744   0.775   0.789   0.929   0.946   0.987   1.030
 54 A    55 A    56 A    57 A    58 A    59 A    60 A    61 A                  
  1.032   1.090   1.218   1.320   1.441   1.540   1.613   1.621
 62 A    63 A    64 A    65 A    66 A    67 A    68 A    69 A                  
  1.871   2.002   2.039   2.132   2.231   2.279   2.287   2.429
 70 A    71 A    72 A    73 A    74 A    75 A    76 A    77 A                  
  2.499   2.679   2.749   2.990   3.010   3.314   4.014   4.047
 78 A    79 A    80 A    81 A    82 A    83 A    84 A    85 A                  
  4.147   4.171   4.212   4.260   4.366   4.401   4.471   4.502
 86 A    87 A    88 A    89 A    90 A    91 A    92 A    93 A                  
  4.522   4.543   4.614   4.872   5.053   5.490   6.892   6.948
 94 A    95 A    96 A    97 A    98 A    99 A   100 A   101 A                  
  7.114   7.219   8.158   8.174   8.253  36.538  37.031  49.435
102 A   103 A   104 A   105 A   106 A   107 A   108 A   109 A                  
 68.721 293.832 293.848 293.9621028.376
110 A   111 A   112 A   113 A   114 A                                          

 Occupation and symmetry of molecular orbitals

 Point group: C1 (1 irreducible representation).

                           A     All 
 -------------------------------------
 All molecular orbitals:
  - Alpha                  114   114 
  - Beta                   114   114 
 -------------------------------------
 Alpha orbitals:
  - Frozen occupied        12    12  
  - Active occupied        17    17  
  - Active virtual         85    85  
  - Frozen virtual         0     0   
 -------------------------------------
 Beta orbitals:
  - Frozen occupied        12    12  
  - Active occupied        17    17  
  - Active virtual         85    85  
  - Frozen virtual         0     0   
 -------------------------------------

 Import integrals:   CPU 0.00 s  wall 0.00 s

 Import integrals:   CPU 27.92 s  wall 27.30 s

 MP2 amplitudes:   CPU 0.18 s  wall 0.50 s

Running a double precision version
           CCSD T amplitudes will be solved using DIIS.

           Start     Size      MaxIter   EConv     TConv     
           3         7         100       1.00e-07  1.00e-05  
 ------------------------------------------------------------------------------
           Energy (a.u.)   Ediff      Tdiff       Comment
 ------------------------------------------------------------------------------
         -2781.44468279                           
     1   -2781.41288849   3.18e-02   7.75e-01     
     2   -2781.44255103   2.97e-02   1.04e-01     
     3   -2781.43996336   2.59e-03   4.54e-02     
     4   -2781.44295509   2.99e-03   1.79e-02     Switched to DIIS steps.
     5   -2781.44398758   1.03e-03   1.20e-02     
     6   -2781.44408468   9.71e-05   3.28e-03     
     7   -2781.44409070   6.03e-06   1.15e-03     
     8   -2781.44409393   3.23e-06   4.35e-04     
     9   -2781.44409729   3.36e-06   2.13e-04     
    10   -2781.44409687   4.21e-07   7.62e-05     
    11   -2781.44409762   7.44e-07   3.49e-05     
    12   -2781.44409748   1.32e-07   1.36e-05     
    13   -2781.44409751   2.34e-08   4.24e-06     
 ------------------------------------------------------------------------------
         -2781.44409751                           CCSD T converged.

End of double precision
 SCF energy                 = -2780.60599378
 MP2 energy                 = -2781.44468279
 CCSD correlation energy     =    -0.83810373
 CCSD total energy           = -2781.44409751

 CCSD  T1^2 = 0.0130  T2^2 = 0.2514  Leading amplitudes:

 Amplitude    Orbitals with energies
  0.0248       26 (A) A                  ->    31 (A) A                   
              -0.5903                          0.0621                     
  0.0248       26 (A) B                  ->    31 (A) B                   
              -0.5903                          0.0621                     
 -0.0239       24 (A) A                  ->    31 (A) A                   
              -0.7366                          0.0621                     
 -0.0239       24 (A) B                  ->    31 (A) B                   
              -0.7366                          0.0621                     

 Amplitude    Orbitals with energies
 -0.0772       26 (A) A      26 (A) B    ->    31 (A) A      31 (A) B     
              -0.5903       -0.5903            0.0621        0.0621       
  0.0772       26 (A) A      26 (A) B    ->    31 (A) B      31 (A) A     
              -0.5903       -0.5903            0.0621        0.0621       
  0.0772       26 (A) B      26 (A) A    ->    31 (A) A      31 (A) B     
              -0.5903       -0.5903            0.0621        0.0621       
 -0.0772       26 (A) B      26 (A) A    ->    31 (A) B      31 (A) A     
              -0.5903       -0.5903            0.0621        0.0621       

 Computing CCSD intemediates for later calculations in double precision
 Finished.

Running a double precision version
           CCSD Lambda amplitudes will be solved using DIIS.
           Start     Size      MaxIter   EConv     LConv     
           3         7         100       1.00e-07  1.00e-05  
 ------------------------------------------------------------------------------
            Enorm      Ldiff       Comment
 ------------------------------------------------------------------------------
     1     5.50e-02   3.68e-02     
     2     1.70e-02   5.82e-03     
     3     7.45e-03   1.11e-03     
     4     3.81e-03   1.10e-03     Switched to DIIS steps.
     5     1.30e-03   6.47e-04     
     6     6.50e-04   1.96e-04     
     7     2.35e-04   4.89e-05     
     8     9.73e-05   1.05e-06     
     9     3.48e-05   7.74e-06     
    10     1.18e-05   2.65e-06     
    11     5.30e-06   7.40e-07     
    12     2.11e-06   2.27e-07     
    13     1.11e-06   2.64e-08     
    14     5.53e-07   5.50e-08     
    15     2.67e-07   1.97e-08     
    16     1.42e-07   1.18e-08     
    17     6.68e-08   8.65e-09     
 ------------------------------------------------------------------------------
                                   CCSD Lambda converged.

 Computing density matrices in double precision...
           Orbital response amplitudes will be solved using DIIS.
           Start     Size      MaxIter   EConv     LConv     
           3         7         100       1.00e-06  1.00e-06  
 ------------------------------------------------------------------------------
            Enorm      Ldiff       Comment
 ------------------------------------------------------------------------------
     1     1.17e-01   3.67e-03     
     2     1.23e-01   2.70e-03     
     3     1.54e-01   2.95e-02     
     4     1.39e-02   6.97e-02     Switched to DIIS steps.
     5     5.66e-03   3.40e-04     
     6     9.61e-04   7.23e-04     
     7     4.52e-04   2.03e-05     
     8     1.43e-04   1.05e-04     
     9     4.79e-05   2.90e-05     
    10     9.16e-06   1.10e-05     
    11     3.16e-06   1.02e-07     
    12     1.03e-06   6.99e-08     
    13     4.44e-07   1.64e-07     
 ------------------------------------------------------------------------------
                                   Orbital response converged.

 Computing density matrices... Done.
 CCSD calculation:   CPU 1381.94 s  wall 778.98 s

Current path: /canmo/ccsd/grad/
/g1_bb_aa
/g1_bb_bb
/g1_o1o1
/g1_o1o2
/g1_o1v1
/g1_o2v1
/g1_v1v1
/g1p_bb_aa
/g1p_bb_bb
/g1s_bb_aa
/g1s_bb_bb
/g2_o1o1o1o1
/g2_o1o1o1v1
/g2_o1o1v1v1
/g2_o1v1o1v1
/g2_o1v1v1v1
/g2_v1v1v1v1
/w_bb_aa
/w_bb_bb
 Transferring MO TPDM to AO TPDM
 Transferring g2_o1o1o1o1
 Transferring g2_o1o1o1v1
 Transferring g2_o1o1v1v1
 Transferring g2_o1v1o1v1
 Transferring g2_o1v1v1v1
 Transferring g2_v1v1v1v1
 Adding separable TPDM
 Computing TPDM gradient
 --------------------------------------------------------
 2e gradient
  Atom          X               Y               Z
 --------------------------------------------------------
    1        -34.108085        4.104838        0.000000  
    2          7.253038      -19.245933        0.000000  
    3         10.565243       17.281053       -0.000000  
    4         16.289804       -2.139958       -0.000000  
 --------------------------------------------------------
 --------------------------------------------------------
 Final gradient
  Atom          X               Y               Z
 --------------------------------------------------------
    1        -34.108085        4.104838        0.000000  
    2          7.253038      -19.245933        0.000000  
    3         10.565243       17.281053       -0.000000  
    4         16.289804       -2.139958       -0.000000  
 --------------------------------------------------------
 Analytic gradient from two-electron contribution:   CPU 555.88 s  wall 330.80 s

 Total ccman2 time:   CPU 1969.73 s  wall 1148.97 s


 --------------------------------------------------------------

                    Orbital Energies (a.u.)
 --------------------------------------------------------------

 Alpha MOs
 -- Occupied --
******* -65.225 -58.585 -58.583 -58.583 -26.352 -15.782 -15.735
 -9.904  -7.520  -7.507  -7.507  -3.260  -3.255  -3.254  -3.240
 -3.240  -1.672  -1.424  -1.079  -0.898  -0.754  -0.737  -0.737
 -0.618  -0.590  -0.500  -0.457  -0.454
 -- Virtual --
  0.027   0.062   0.074   0.098   0.100   0.120   0.153   0.175
  0.190   0.205   0.236   0.244   0.279   0.305   0.332   0.361
  0.365   0.450   0.498   0.535   0.539   0.554   0.594   0.721
  0.737   0.744   0.775   0.789   0.929   0.946   0.987   1.030
  1.032   1.090   1.218   1.320   1.441   1.540   1.613   1.621
  1.871   2.002   2.039   2.132   2.231   2.279   2.287   2.429
  2.499   2.679   2.749   2.990   3.010   3.314   4.014   4.047
  4.147   4.171   4.212   4.260   4.366   4.401   4.471   4.502
  4.522   4.543   4.614   4.872   5.053   5.490   6.892   6.948
  7.114   7.219   8.158   8.174   8.253  36.538  37.031  49.435
 68.721 293.832 293.848 293.9621028.376
 --------------------------------------------------------------

          Ground-State Mulliken Net Atomic Charges

     Atom                 Charge (a.u.)
  ----------------------------------------
      1 Br                    0.057864
      2 N                     0.068677
      3 N                    -0.090130
      4 F                    -0.036411
  ----------------------------------------
  Sum of atomic charges =    -0.000000

 -----------------------------------------------------------------
                    Cartesian Multipole Moments
 -----------------------------------------------------------------
    Charge (ESU x 10^10)
                -0.0000
    Dipole Moment (Debye)
         X       1.7347      Y      -0.2512      Z       0.0000
       Tot       1.7528
    Quadrupole Moments (Debye-Ang)
        XX     -35.7474     XY      -0.3272     YY     -36.1172
        XZ       0.0000     YZ       0.0000     ZZ     -33.7871
    Octopole Moments (Debye-Ang^2)
       XXX      33.3833    XXY      -2.0166    XYY       6.1757
       YYY      -0.6820    XXZ      -0.0000    XYZ      -0.0000
       YYZ       0.0000    XZZ       3.3530    YZZ      -0.1265
       ZZZ       0.0000
    Hexadecapole Moments (Debye-Ang^3)
      XXXX    -487.9972   XXXY      -5.6618   XXYY     -90.0815
      XYYY      -1.5047   YYYY     -56.5021   XXXZ       0.0000
      XXYZ      -0.0000   XYYZ      -0.0000   YYYZ       0.0000
      XXZZ     -84.7867   XYZZ      -0.4169   YYZZ     -14.7540
      XZZZ      -0.0000   YZZZ       0.0000   ZZZZ     -34.6322
 -----------------------------------------------------------------
 DrvMan completing analytic gradient of the correlated energy
 Correlated dipole moment
            1
    1   0.6824891
    2  -0.0988147
    3   0.0000000
 Energy read as -2781.444097507
 Full Analytical Gradient: (in a.u., or Hartree/Bohr)
             1             2             3             4
    1   -0.00007924    0.00005083    0.00018187   -0.00015345
    2    0.00001727   -0.00002409   -0.00005311    0.00005994
    3    0.00000000   -0.00000000    0.00000000   -0.00000000
 Gradient time:  CPU 0.28 s  wall 1.96 s
 ----------------------------------------------------------------
             Standard Nuclear Orientation (Angstroms)
    I     Atom           X                Y                Z
 ----------------------------------------------------------------
    1      Br      1.1253838106    -0.0274040532     0.0000000000
    2      N      -0.6984847361     0.5395350548    -0.0000000000
    3      N      -1.4153613956    -0.4465042438     0.0000000000
    4      F      -2.7323900501     0.0303251317    -0.0000000000
 ----------------------------------------------------------------
 Nuclear Repulsion Energy =   222.4034285533 hartrees
 There are       29 alpha and       29 beta electrons

                       Distance Matrix (Angstroms)
             Br(  1)   N (  2)   N (  3)
   N (  2)  1.909952
   N (  3)  2.575079  1.219092
   F (  4)  3.858206  2.096680  1.400689

 Requested basis set is 6-311++G(d,p)
 There are 37 shells and 114 basis functions
 A cutoff of  1.0D-14 yielded    637 shell pairs
 There are      6247 function pairs (      6923 Cartesian)
 Smallest overlap matrix eigenvalue = 2.44E-04
 Guess MOs from SCF MO coefficient file

 -----------------------------------------------------------------------
  General SCF calculation program by
  Eric Jon Sundstrom, Paul Horn, Yuezhi Mao, Dmitri Zuev, Alec White,
  David Stuck, Shaama M.S., Shane Yost, Joonho Lee, David Small,
  Daniel Levine, Susi Lehtola, Hugh Burton, Evgeny Epifanovsky
 -----------------------------------------------------------------------
 Hartree-Fock
 using 4 threads for integral computing
 -------------------------------------------------------
 OpenMP Integral computing Module                
 Release: version 2.0, May 2017, Q-Chem Inc. Pleasanton 
 -------------------------------------------------------
 A restricted SCF calculation will be
 performed using DIIS
 SCF converges when DIIS error is below 1.0e-08
 ---------------------------------------
  Cycle       Energy         DIIS error
 ---------------------------------------
    1   -2780.6059740401      1.17e-05  
    2   -2780.6059744342      3.77e-06  
    3   -2780.6059745080      2.35e-06  
    4   -2780.6059745249      9.74e-07  
    5   -2780.6059745324      2.52e-07  
    6   -2780.6059745331      8.84e-08  
    7   -2780.6059745331      4.02e-08  
    8   -2780.6059745331      1.67e-08  
    9   -2780.6059745331      6.20e-09  Convergence criterion met
 ---------------------------------------
 SCF time:   CPU 5.94s  wall 4.00s 
 SCF   energy in the final basis set =    -2780.6059745331
 Total energy in the final basis set =    -2780.6059745331


 ------------------------------------------------------------------------------

   CCMAN2: suite of methods based on coupled cluster
           and equation of motion theories.

   Components:
   * libvmm-1.3-trunk
     by Evgeny Epifanovsky, Ilya Kaliman.
   * libtensor-2.5-trunk
     by Evgeny Epifanovsky, Michael Wormit, Dmitry Zuev, Sam Manzer, 
        Ilya Kaliman.
   * libcc-2.5-trunk
     by Evgeny Epifanovsky, Arik Landau, Tomasz Kus, Kirill Khistyaev, 
        Dmitry Zuev, Prashant Manohar, Xintian Feng, Anna Krylov, 
        Matthew Goldey, Alec White, Thomas Jagau, Kaushik Nanda, 
        Anastasia Gunina, Alexander Kunitsa, Joonho Lee.

   CCMAN original authors:
   Anna I. Krylov, C. David Sherrill, Steven R. Gwaltney,
   Edward F. C. Byrd (2000)
   Sergey V. Levchenko, Lyudmila V. Slipchenko, Tao Wang,
   Ana-Maria C. Cristian (2003)
   Piotr A. Pieniazek, C. Melania Oana, Evgeny Epifanovsky (2007)
   Prashant Manohar (2009)

 ------------------------------------------------------------------------------


 Allocating and initializing 3808MB of RAM...
 Calculation will run on 4 cores.


 Alpha MOs, Restricted
 -- Occupied --                  
-490.09  -65.22  -58.59  -58.58  -58.58  -26.35  -15.78  -15.74
  1 A     2 A     3 A     4 A     5 A     6 A     7 A     8 A                  
 -9.904  -7.520  -7.507  -7.507  -3.260  -3.255  -3.254  -3.240
  9 A    10 A    11 A    12 A    13 A    14 A    15 A    16 A                  
 -3.240  -1.672  -1.424  -1.079  -0.898  -0.754  -0.737  -0.737
 17 A    18 A    19 A    20 A    21 A    22 A    23 A    24 A                  
 -0.618  -0.590  -0.500  -0.457  -0.454
 25 A    26 A    27 A    28 A    29 A                                          
 -- Virtual --                   
  0.027   0.062   0.074   0.098   0.100   0.120   0.153   0.175
 30 A    31 A    32 A    33 A    34 A    35 A    36 A    37 A                  
  0.190   0.205   0.235   0.244   0.279   0.305   0.332   0.361
 38 A    39 A    40 A    41 A    42 A    43 A    44 A    45 A                  
  0.365   0.450   0.498   0.535   0.539   0.554   0.594   0.721
 46 A    47 A    48 A    49 A    50 A    51 A    52 A    53 A                  
  0.737   0.744   0.775   0.789   0.929   0.946   0.987   1.030
 54 A    55 A    56 A    57 A    58 A    59 A    60 A    61 A                  
  1.032   1.090   1.218   1.320   1.441   1.540   1.613   1.621
 62 A    63 A    64 A    65 A    66 A    67 A    68 A    69 A                  
  1.871   2.002   2.039   2.132   2.231   2.279   2.287   2.429
 70 A    71 A    72 A    73 A    74 A    75 A    76 A    77 A                  
  2.500   2.679   2.749   2.990   3.010   3.314   4.014   4.047
 78 A    79 A    80 A    81 A    82 A    83 A    84 A    85 A                  
  4.147   4.171   4.212   4.260   4.366   4.401   4.471   4.502
 86 A    87 A    88 A    89 A    90 A    91 A    92 A    93 A                  
  4.522   4.542   4.614   4.872   5.053   5.490   6.892   6.948
 94 A    95 A    96 A    97 A    98 A    99 A   100 A   101 A                  
  7.114   7.219   8.158   8.174   8.253  36.538  37.031  49.435
102 A   103 A   104 A   105 A   106 A   107 A   108 A   109 A                  
 68.721 293.832 293.848 293.9621028.376
110 A   111 A   112 A   113 A   114 A                                          

 Beta MOs, Restricted
 -- Occupied --                  
-490.09  -65.22  -58.59  -58.58  -58.58  -26.35  -15.78  -15.74
  1 A     2 A     3 A     4 A     5 A     6 A     7 A     8 A                  
 -9.904  -7.520  -7.507  -7.507  -3.260  -3.255  -3.254  -3.240
  9 A    10 A    11 A    12 A    13 A    14 A    15 A    16 A                  
 -3.240  -1.672  -1.424  -1.079  -0.898  -0.754  -0.737  -0.737
 17 A    18 A    19 A    20 A    21 A    22 A    23 A    24 A                  
 -0.618  -0.590  -0.500  -0.457  -0.454
 25 A    26 A    27 A    28 A    29 A                                          
 -- Virtual --                   
  0.027   0.062   0.074   0.098   0.100   0.120   0.153   0.175
 30 A    31 A    32 A    33 A    34 A    35 A    36 A    37 A                  
  0.190   0.205   0.235   0.244   0.279   0.305   0.332   0.361
 38 A    39 A    40 A    41 A    42 A    43 A    44 A    45 A                  
  0.365   0.450   0.498   0.535   0.539   0.554   0.594   0.721
 46 A    47 A    48 A    49 A    50 A    51 A    52 A    53 A                  
  0.737   0.744   0.775   0.789   0.929   0.946   0.987   1.030
 54 A    55 A    56 A    57 A    58 A    59 A    60 A    61 A                  
  1.032   1.090   1.218   1.320   1.441   1.540   1.613   1.621
 62 A    63 A    64 A    65 A    66 A    67 A    68 A    69 A                  
  1.871   2.002   2.039   2.132   2.231   2.279   2.287   2.429
 70 A    71 A    72 A    73 A    74 A    75 A    76 A    77 A                  
  2.500   2.679   2.749   2.990   3.010   3.314   4.014   4.047
 78 A    79 A    80 A    81 A    82 A    83 A    84 A    85 A                  
  4.147   4.171   4.212   4.260   4.366   4.401   4.471   4.502
 86 A    87 A    88 A    89 A    90 A    91 A    92 A    93 A                  
  4.522   4.542   4.614   4.872   5.053   5.490   6.892   6.948
 94 A    95 A    96 A    97 A    98 A    99 A   100 A   101 A                  
  7.114   7.219   8.158   8.174   8.253  36.538  37.031  49.435
102 A   103 A   104 A   105 A   106 A   107 A   108 A   109 A                  
 68.721 293.832 293.848 293.9621028.376
110 A   111 A   112 A   113 A   114 A                                          

 Occupation and symmetry of molecular orbitals

 Point group: C1 (1 irreducible representation).

                           A     All 
 -------------------------------------
 All molecular orbitals:
  - Alpha                  114   114 
  - Beta                   114   114 
 -------------------------------------
 Alpha orbitals:
  - Frozen occupied        12    12  
  - Active occupied        17    17  
  - Active virtual         85    85  
  - Frozen virtual         0     0   
 -------------------------------------
 Beta orbitals:
  - Frozen occupied        12    12  
  - Active occupied        17    17  
  - Active virtual         85    85  
  - Frozen virtual         0     0   
 -------------------------------------

 Import integrals:   CPU 0.00 s  wall 0.00 s

 Import integrals:   CPU 28.29 s  wall 29.15 s

 MP2 amplitudes:   CPU 0.18 s  wall 0.40 s

Running a double precision version
           CCSD T amplitudes will be solved using DIIS.

           Start     Size      MaxIter   EConv     TConv     
           3         7         100       1.00e-07  1.00e-05  
 ------------------------------------------------------------------------------
           Energy (a.u.)   Ediff      Tdiff       Comment
 ------------------------------------------------------------------------------
         -2781.44468388                           
     1   -2781.41288345   3.18e-02   7.75e-01     
     2   -2781.44255106   2.97e-02   1.04e-01     
     3   -2781.43996220   2.59e-03   4.54e-02     
     4   -2781.44295478   2.99e-03   1.79e-02     Switched to DIIS steps.
     5   -2781.44398744   1.03e-03   1.20e-02     
     6   -2781.44408457   9.71e-05   3.29e-03     
     7   -2781.44409059   6.02e-06   1.15e-03     
     8   -2781.44409382   3.23e-06   4.35e-04     
     9   -2781.44409718   3.36e-06   2.13e-04     
    10   -2781.44409676   4.22e-07   7.62e-05     
    11   -2781.44409750   7.44e-07   3.49e-05     
    12   -2781.44409737   1.32e-07   1.36e-05     
    13   -2781.44409739   2.33e-08   4.25e-06     
 ------------------------------------------------------------------------------
         -2781.44409739                           CCSD T converged.

End of double precision
 SCF energy                 = -2780.60597453
 MP2 energy                 = -2781.44468388
 CCSD correlation energy     =    -0.83812286
 CCSD total energy           = -2781.44409739

 CCSD  T1^2 = 0.0130  T2^2 = 0.2514  Leading amplitudes:

 Amplitude    Orbitals with energies
  0.0247       26 (A) A                  ->    31 (A) A                   
              -0.5903                          0.0621                     
  0.0247       26 (A) B                  ->    31 (A) B                   
              -0.5903                          0.0621                     
  0.0239       24 (A) A                  ->    31 (A) A                   
              -0.7367                          0.0621                     
  0.0239       24 (A) B                  ->    31 (A) B                   
              -0.7367                          0.0621                     

 Amplitude    Orbitals with energies
 -0.0772       26 (A) A      26 (A) B    ->    31 (A) A      31 (A) B     
              -0.5903       -0.5903            0.0621        0.0621       
  0.0772       26 (A) A      26 (A) B    ->    31 (A) B      31 (A) A     
              -0.5903       -0.5903            0.0621        0.0621       
  0.0772       26 (A) B      26 (A) A    ->    31 (A) A      31 (A) B     
              -0.5903       -0.5903            0.0621        0.0621       
 -0.0772       26 (A) B      26 (A) A    ->    31 (A) B      31 (A) A     
              -0.5903       -0.5903            0.0621        0.0621       

 Computing CCSD intemediates for later calculations in double precision
 Finished.

Running a double precision version
           CCSD Lambda amplitudes will be solved using DIIS.
           Start     Size      MaxIter   EConv     LConv     
           3         7         100       1.00e-07  1.00e-05  
 ------------------------------------------------------------------------------
            Enorm      Ldiff       Comment
 ------------------------------------------------------------------------------
     1     5.50e-02   3.68e-02     
     2     1.70e-02   5.82e-03     
     3     7.45e-03   1.11e-03     
     4     3.81e-03   1.10e-03     Switched to DIIS steps.
     5     1.30e-03   6.47e-04     
     6     6.51e-04   1.96e-04     
     7     2.36e-04   4.89e-05     
     8     9.74e-05   1.05e-06     
     9     3.48e-05   7.75e-06     
    10     1.18e-05   2.65e-06     
    11     5.30e-06   7.41e-07     
    12     2.11e-06   2.27e-07     
    13     1.11e-06   2.65e-08     
    14     5.52e-07   5.49e-08     
    15     2.67e-07   1.97e-08     
    16     1.42e-07   1.18e-08     
    17     6.68e-08   8.65e-09     
 ------------------------------------------------------------------------------
                                   CCSD Lambda converged.

 Computing density matrices in double precision...
           Orbital response amplitudes will be solved using DIIS.
           Start     Size      MaxIter   EConv     LConv     
           3         7         100       1.00e-06  1.00e-06  
 ------------------------------------------------------------------------------
            Enorm      Ldiff       Comment
 ------------------------------------------------------------------------------
     1     1.18e-01   3.68e-03     
     2     1.23e-01   2.66e-03     
     3     1.54e-01   2.96e-02     
     4     1.40e-02   6.98e-02     Switched to DIIS steps.
     5     5.67e-03   3.51e-04     
     6     9.61e-04   7.24e-04     
     7     4.51e-04   2.07e-05     
     8     1.43e-04   1.05e-04     
     9     4.80e-05   2.90e-05     
    10     9.17e-06   1.10e-05     
    11     3.16e-06   1.05e-07     
    12     1.03e-06   6.89e-08     
    13     4.44e-07   1.63e-07     
 ------------------------------------------------------------------------------
                                   Orbital response converged.

 Computing density matrices... Done.
 CCSD calculation:   CPU 1382.70 s  wall 806.97 s

Current path: /canmo/ccsd/grad/
/g1_bb_aa
/g1_bb_bb
/g1_o1o1
/g1_o1o2
/g1_o1v1
/g1_o2v1
/g1_v1v1
/g1p_bb_aa
/g1p_bb_bb
/g1s_bb_aa
/g1s_bb_bb
/g2_o1o1o1o1
/g2_o1o1o1v1
/g2_o1o1v1v1
/g2_o1v1o1v1
/g2_o1v1v1v1
/g2_v1v1v1v1
/w_bb_aa
/w_bb_bb
 Transferring MO TPDM to AO TPDM
 Transferring g2_o1o1o1o1
 Transferring g2_o1o1o1v1
 Transferring g2_o1o1v1v1
 Transferring g2_o1v1o1v1
 Transferring g2_o1v1v1v1
 Transferring g2_v1v1v1v1
 Adding separable TPDM
 Computing TPDM gradient
 --------------------------------------------------------
 2e gradient
  Atom          X               Y               Z
 --------------------------------------------------------
    1        -34.095222        4.132928       -0.000000  
    2          7.240137      -19.265096       -0.000000  
    3         10.565239       17.274676        0.000000  
    4         16.289846       -2.142508       -0.000000  
 --------------------------------------------------------
 --------------------------------------------------------
 Final gradient
  Atom          X               Y               Z
 --------------------------------------------------------
    1        -34.095222        4.132928       -0.000000  
    2          7.240137      -19.265096       -0.000000  
    3         10.565239       17.274676        0.000000  
    4         16.289846       -2.142508       -0.000000  
 --------------------------------------------------------
 Analytic gradient from two-electron contribution:   CPU 556.03 s  wall 334.28 s

 Total ccman2 time:   CPU 1971.26 s  wall 1179.45 s


 --------------------------------------------------------------

                    Orbital Energies (a.u.)
 --------------------------------------------------------------

 Alpha MOs
 -- Occupied --
******* -65.225 -58.585 -58.583 -58.583 -26.352 -15.782 -15.735
 -9.904  -7.520  -7.507  -7.507  -3.260  -3.255  -3.254  -3.240
 -3.240  -1.672  -1.424  -1.079  -0.898  -0.754  -0.737  -0.737
 -0.618  -0.590  -0.500  -0.457  -0.454
 -- Virtual --
  0.027   0.062   0.074   0.098   0.100   0.120   0.153   0.175
  0.190   0.205   0.235   0.244   0.279   0.305   0.332   0.361
  0.365   0.450   0.498   0.535   0.539   0.554   0.594   0.721
  0.737   0.744   0.775   0.789   0.929   0.946   0.987   1.030
  1.032   1.090   1.218   1.320   1.441   1.540   1.613   1.621
  1.871   2.002   2.039   2.132   2.231   2.279   2.287   2.429
  2.500   2.679   2.749   2.990   3.010   3.314   4.014   4.047
  4.147   4.171   4.212   4.260   4.366   4.401   4.471   4.502
  4.522   4.542   4.614   4.872   5.053   5.490   6.892   6.948
  7.114   7.219   8.158   8.174   8.253  36.538  37.031  49.435
 68.721 293.832 293.848 293.9621028.376
 --------------------------------------------------------------

          Ground-State Mulliken Net Atomic Charges

     Atom                 Charge (a.u.)
  ----------------------------------------
      1 Br                    0.057690
      2 N                     0.068778
      3 N                    -0.090008
      4 F                    -0.036460
  ----------------------------------------
  Sum of atomic charges =    -0.000000

 -----------------------------------------------------------------
                    Cartesian Multipole Moments
 -----------------------------------------------------------------
    Charge (ESU x 10^10)
                 0.0000
    Dipole Moment (Debye)
         X       1.7325      Y      -0.2519      Z      -0.0000
       Tot       1.7507
    Quadrupole Moments (Debye-Ang)
        XX     -35.7480     XY      -0.3320     YY     -36.1153
        XZ       0.0000     YZ      -0.0000     ZZ     -33.7880
    Octopole Moments (Debye-Ang^2)
       XXX      33.3719    XXY      -1.9911    XYY       6.1778
       YYY      -0.5719    XXZ      -0.0000    XYZ       0.0000
       YYZ      -0.0000    XZZ       3.3512    YZZ      -0.0896
       ZZZ      -0.0000
    Hexadecapole Moments (Debye-Ang^3)
      XXXX    -488.0187   XXXY      -5.5726   XXYY     -90.0700
      XYYY      -1.3849   YYYY     -56.5107   XXXZ       0.0000
      XXYZ      -0.0000   XYYZ       0.0000   YYYZ      -0.0000
      XXZZ     -84.7878   XYZZ      -0.3759   YYZZ     -14.7558
      XZZZ       0.0000   YZZZ      -0.0000   ZZZZ     -34.6344
 -----------------------------------------------------------------
 DrvMan completing analytic gradient of the correlated energy
 Correlated dipole moment
            1
    1   0.6816068
    2  -0.0991211
    3  -0.0000000
 Energy read as -2781.444097394
 Full Analytical Gradient: (in a.u., or Hartree/Bohr)
             1             2             3             4
    1    0.00000898   -0.00013687    0.00026505   -0.00013716
    2   -0.00007987    0.00011310   -0.00008685    0.00005362
    3   -0.00000000    0.00000000    0.00000000   -0.00000000
 Gradient time:  CPU 0.29 s  wall 1.56 s
 ----------------------------------------------------------------
             Standard Nuclear Orientation (Angstroms)
    I     Atom           X                Y                Z
 ----------------------------------------------------------------
    1      Br      1.1253838106    -0.0264040532     0.0010000000
    2      N      -0.6984847361     0.5395350548    -0.0000000000
    3      N      -1.4153613956    -0.4465042438     0.0000000000
    4      F      -2.7323900501     0.0303251317    -0.0000000000
 ----------------------------------------------------------------
 Nuclear Repulsion Energy =   222.4109372684 hartrees
 There are       29 alpha and       29 beta electrons

                       Distance Matrix (Angstroms)
             Br(  1)   N (  2)   N (  3)
   N (  2)  1.909656
   N (  3)  2.575242  1.219092
   F (  4)  3.858191  2.096680  1.400689

 Requested basis set is 6-311++G(d,p)
 There are 37 shells and 114 basis functions
 A cutoff of  1.0D-14 yielded    637 shell pairs
 There are      6247 function pairs (      6923 Cartesian)
 Smallest overlap matrix eigenvalue = 2.44E-04
 Guess MOs from SCF MO coefficient file

 -----------------------------------------------------------------------
  General SCF calculation program by
  Eric Jon Sundstrom, Paul Horn, Yuezhi Mao, Dmitri Zuev, Alec White,
  David Stuck, Shaama M.S., Shane Yost, Joonho Lee, David Small,
  Daniel Levine, Susi Lehtola, Hugh Burton, Evgeny Epifanovsky
 -----------------------------------------------------------------------
 Hartree-Fock
 using 4 threads for integral computing
 -------------------------------------------------------
 OpenMP Integral computing Module                
 Release: version 2.0, May 2017, Q-Chem Inc. Pleasanton 
 -------------------------------------------------------
 A restricted SCF calculation will be
 performed using DIIS
 SCF converges when DIIS error is below 1.0e-08
 ---------------------------------------
  Cycle       Energy         DIIS error
 ---------------------------------------
    1   -2780.6059839505      7.74e-06  
    2   -2780.6059841378      2.52e-06  
    3   -2780.6059841760      1.38e-06  
    4   -2780.6059841836      7.07e-07  
    5   -2780.6059841870      1.85e-07  
    6   -2780.6059841873      6.48e-08  
    7   -2780.6059841873      2.80e-08  
    8   -2780.6059841873      1.25e-08  
    9   -2780.6059841873      4.73e-09  Convergence criterion met
 ---------------------------------------
 SCF time:   CPU 5.85s  wall 5.00s 
 SCF   energy in the final basis set =    -2780.6059841873
 Total energy in the final basis set =    -2780.6059841873


 ------------------------------------------------------------------------------

   CCMAN2: suite of methods based on coupled cluster
           and equation of motion theories.

   Components:
   * libvmm-1.3-trunk
     by Evgeny Epifanovsky, Ilya Kaliman.
   * libtensor-2.5-trunk
     by Evgeny Epifanovsky, Michael Wormit, Dmitry Zuev, Sam Manzer, 
        Ilya Kaliman.
   * libcc-2.5-trunk
     by Evgeny Epifanovsky, Arik Landau, Tomasz Kus, Kirill Khistyaev, 
        Dmitry Zuev, Prashant Manohar, Xintian Feng, Anna Krylov, 
        Matthew Goldey, Alec White, Thomas Jagau, Kaushik Nanda, 
        Anastasia Gunina, Alexander Kunitsa, Joonho Lee.

   CCMAN original authors:
   Anna I. Krylov, C. David Sherrill, Steven R. Gwaltney,
   Edward F. C. Byrd (2000)
   Sergey V. Levchenko, Lyudmila V. Slipchenko, Tao Wang,
   Ana-Maria C. Cristian (2003)
   Piotr A. Pieniazek, C. Melania Oana, Evgeny Epifanovsky (2007)
   Prashant Manohar (2009)

 ------------------------------------------------------------------------------


 Allocating and initializing 3808MB of RAM...
 Calculation will run on 4 cores.


 Alpha MOs, Restricted
 -- Occupied --                  
-490.09  -65.22  -58.59  -58.58  -58.58  -26.35  -15.78  -15.74
  1 A     2 A     3 A     4 A     5 A     6 A     7 A     8 A                  
 -9.904  -7.520  -7.507  -7.507  -3.260  -3.255  -3.254  -3.240
  9 A    10 A    11 A    12 A    13 A    14 A    15 A    16 A                  
 -3.240  -1.672  -1.424  -1.079  -0.898  -0.754  -0.737  -0.737
 17 A    18 A    19 A    20 A    21 A    22 A    23 A    24 A                  
 -0.618  -0.590  -0.500  -0.457  -0.454
 25 A    26 A    27 A    28 A    29 A                                          
 -- Virtual --                   
  0.027   0.062   0.074   0.098   0.100   0.120   0.153   0.175
 30 A    31 A    32 A    33 A    34 A    35 A    36 A    37 A                  
  0.190   0.205   0.236   0.244   0.279   0.305   0.332   0.361
 38 A    39 A    40 A    41 A    42 A    43 A    44 A    45 A                  
  0.365   0.450   0.498   0.535   0.539   0.554   0.594   0.721
 46 A    47 A    48 A    49 A    50 A    51 A    52 A    53 A                  
  0.737   0.744   0.775   0.789   0.929   0.946   0.987   1.030
 54 A    55 A    56 A    57 A    58 A    59 A    60 A    61 A                  
  1.032   1.090   1.218   1.320   1.441   1.540   1.613   1.621
 62 A    63 A    64 A    65 A    66 A    67 A    68 A    69 A                  
  1.871   2.002   2.039   2.132   2.231   2.279   2.287   2.429
 70 A    71 A    72 A    73 A    74 A    75 A    76 A    77 A                  
  2.500   2.679   2.749   2.990   3.010   3.314   4.014   4.047
 78 A    79 A    80 A    81 A    82 A    83 A    84 A    85 A                  
  4.147   4.171   4.212   4.260   4.366   4.401   4.471   4.502
 86 A    87 A    88 A    89 A    90 A    91 A    92 A    93 A                  
  4.522   4.542   4.614   4.872   5.053   5.490   6.892   6.948
 94 A    95 A    96 A    97 A    98 A    99 A   100 A   101 A                  
  7.114   7.219   8.158   8.174   8.253  36.538  37.031  49.435
102 A   103 A   104 A   105 A   106 A   107 A   108 A   109 A                  
 68.721 293.832 293.848 293.9621028.376
110 A   111 A   112 A   113 A   114 A                                          

 Beta MOs, Restricted
 -- Occupied --                  
-490.09  -65.22  -58.59  -58.58  -58.58  -26.35  -15.78  -15.74
  1 A     2 A     3 A     4 A     5 A     6 A     7 A     8 A                  
 -9.904  -7.520  -7.507  -7.507  -3.260  -3.255  -3.254  -3.240
  9 A    10 A    11 A    12 A    13 A    14 A    15 A    16 A                  
 -3.240  -1.672  -1.424  -1.079  -0.898  -0.754  -0.737  -0.737
 17 A    18 A    19 A    20 A    21 A    22 A    23 A    24 A                  
 -0.618  -0.590  -0.500  -0.457  -0.454
 25 A    26 A    27 A    28 A    29 A                                          
 -- Virtual --                   
  0.027   0.062   0.074   0.098   0.100   0.120   0.153   0.175
 30 A    31 A    32 A    33 A    34 A    35 A    36 A    37 A                  
  0.190   0.205   0.236   0.244   0.279   0.305   0.332   0.361
 38 A    39 A    40 A    41 A    42 A    43 A    44 A    45 A                  
  0.365   0.450   0.498   0.535   0.539   0.554   0.594   0.721
 46 A    47 A    48 A    49 A    50 A    51 A    52 A    53 A                  
  0.737   0.744   0.775   0.789   0.929   0.946   0.987   1.030
 54 A    55 A    56 A    57 A    58 A    59 A    60 A    61 A                  
  1.032   1.090   1.218   1.320   1.441   1.540   1.613   1.621
 62 A    63 A    64 A    65 A    66 A    67 A    68 A    69 A                  
  1.871   2.002   2.039   2.132   2.231   2.279   2.287   2.429
 70 A    71 A    72 A    73 A    74 A    75 A    76 A    77 A                  
  2.500   2.679   2.749   2.990   3.010   3.314   4.014   4.047
 78 A    79 A    80 A    81 A    82 A    83 A    84 A    85 A                  
  4.147   4.171   4.212   4.260   4.366   4.401   4.471   4.502
 86 A    87 A    88 A    89 A    90 A    91 A    92 A    93 A                  
  4.522   4.542   4.614   4.872   5.053   5.490   6.892   6.948
 94 A    95 A    96 A    97 A    98 A    99 A   100 A   101 A                  
  7.114   7.219   8.158   8.174   8.253  36.538  37.031  49.435
102 A   103 A   104 A   105 A   106 A   107 A   108 A   109 A                  
 68.721 293.832 293.848 293.9621028.376
110 A   111 A   112 A   113 A   114 A                                          

 Occupation and symmetry of molecular orbitals

 Point group: C1 (1 irreducible representation).

                           A     All 
 -------------------------------------
 All molecular orbitals:
  - Alpha                  114   114 
  - Beta                   114   114 
 -------------------------------------
 Alpha orbitals:
  - Frozen occupied        12    12  
  - Active occupied        17    17  
  - Active virtual         85    85  
  - Frozen virtual         0     0   
 -------------------------------------
 Beta orbitals:
  - Frozen occupied        12    12  
  - Active occupied        17    17  
  - Active virtual         85    85  
  - Frozen virtual         0     0   
 -------------------------------------

 Import integrals:   CPU 0.00 s  wall 0.00 s

 Import integrals:   CPU 28.11 s  wall 30.03 s

 MP2 amplitudes:   CPU 0.19 s  wall 0.39 s

Running a double precision version
           CCSD T amplitudes will be solved using DIIS.

           Start     Size      MaxIter   EConv     TConv     
           3         7         100       1.00e-07  1.00e-05  
 ------------------------------------------------------------------------------
           Energy (a.u.)   Ediff      Tdiff       Comment
 ------------------------------------------------------------------------------
         -2781.44468337                           
     1   -2781.41288600   3.18e-02   7.75e-01     
     2   -2781.44255107   2.97e-02   1.04e-01     
     3   -2781.43996281   2.59e-03   4.54e-02     
     4   -2781.44295496   2.99e-03   1.79e-02     Switched to DIIS steps.
     5   -2781.44398754   1.03e-03   1.20e-02     
     6   -2781.44408465   9.71e-05   3.29e-03     
     7   -2781.44409068   6.02e-06   1.15e-03     
     8   -2781.44409391   3.23e-06   4.35e-04     
     9   -2781.44409727   3.36e-06   2.13e-04     
    10   -2781.44409684   4.22e-07   7.62e-05     
    11   -2781.44409759   7.44e-07   3.49e-05     
    12   -2781.44409746   1.32e-07   1.36e-05     
    13   -2781.44409748   2.34e-08   4.25e-06     
 ------------------------------------------------------------------------------
         -2781.44409748                           CCSD T converged.

End of double precision
 SCF energy                 = -2780.60598419
 MP2 energy                 = -2781.44468337
 CCSD correlation energy     =    -0.83811329
 CCSD total energy           = -2781.44409748

 CCSD  T1^2 = 0.0130  T2^2 = 0.2514  Leading amplitudes:

 Amplitude    Orbitals with energies
 -0.0247       26 (A) A                  ->    31 (A) A                   
              -0.5903                          0.0621                     
 -0.0247       26 (A) B                  ->    31 (A) B                   
              -0.5903                          0.0621                     
 -0.0239       24 (A) A                  ->    31 (A) A                   
              -0.7366                          0.0621                     
 -0.0239       24 (A) B                  ->    31 (A) B                   
              -0.7366                          0.0621                     

 Amplitude    Orbitals with energies
 -0.0772       26 (A) A      26 (A) B    ->    31 (A) A      31 (A) B     
              -0.5903       -0.5903            0.0621        0.0621       
  0.0772       26 (A) A      26 (A) B    ->    31 (A) B      31 (A) A     
              -0.5903       -0.5903            0.0621        0.0621       
  0.0772       26 (A) B      26 (A) A    ->    31 (A) A      31 (A) B     
              -0.5903       -0.5903            0.0621        0.0621       
 -0.0772       26 (A) B      26 (A) A    ->    31 (A) B      31 (A) A     
              -0.5903       -0.5903            0.0621        0.0621       

 Computing CCSD intemediates for later calculations in double precision
 Finished.

Running a double precision version
           CCSD Lambda amplitudes will be solved using DIIS.
           Start     Size      MaxIter   EConv     LConv     
           3         7         100       1.00e-07  1.00e-05  
 ------------------------------------------------------------------------------
            Enorm      Ldiff       Comment
 ------------------------------------------------------------------------------
     1     5.50e-02   3.68e-02     
     2     1.70e-02   5.82e-03     
     3     7.45e-03   1.11e-03     
     4     3.81e-03   1.10e-03     Switched to DIIS steps.
     5     1.30e-03   6.47e-04     
     6     6.51e-04   1.96e-04     
     7     2.36e-04   4.89e-05     
     8     9.74e-05   1.05e-06     
     9     3.48e-05   7.75e-06     
    10     1.18e-05   2.65e-06     
    11     5.30e-06   7.40e-07     
    12     2.11e-06   2.27e-07     
    13     1.11e-06   2.64e-08     
    14     5.52e-07   5.49e-08     
    15     2.67e-07   1.97e-08     
    16     1.42e-07   1.18e-08     
    17     6.68e-08   8.65e-09     
 ------------------------------------------------------------------------------
                                   CCSD Lambda converged.

 Computing density matrices in double precision...
           Orbital response amplitudes will be solved using DIIS.
           Start     Size      MaxIter   EConv     LConv     
           3         7         100       1.00e-06  1.00e-06  
 ------------------------------------------------------------------------------
            Enorm      Ldiff       Comment
 ------------------------------------------------------------------------------
     1     1.18e-01   3.68e-03     
     2     1.23e-01   2.68e-03     
     3     1.54e-01   2.95e-02     
     4     1.40e-02   6.97e-02     Switched to DIIS steps.
     5     5.66e-03   3.46e-04     
     6     9.61e-04   7.24e-04     
     7     4.51e-04   2.05e-05     
     8     1.43e-04   1.05e-04     
     9     4.80e-05   2.90e-05     
    10     9.16e-06   1.10e-05     
    11     3.16e-06   1.04e-07     
    12     1.03e-06   6.94e-08     
    13     4.44e-07   1.63e-07     
 ------------------------------------------------------------------------------
                                   Orbital response converged.

 Computing density matrices... Done.
 CCSD calculation:   CPU 1395.28 s  wall 783.25 s

Current path: /canmo/ccsd/grad/
/g1_bb_aa
/g1_bb_bb
/g1_o1o1
/g1_o1o2
/g1_o1v1
/g1_o2v1
/g1_v1v1
/g1p_bb_aa
/g1p_bb_bb
/g1s_bb_aa
/g1s_bb_bb
/g2_o1o1o1o1
/g2_o1o1o1v1
/g2_o1o1v1v1
/g2_o1v1o1v1
/g2_o1v1v1v1
/g2_v1v1v1v1
/w_bb_aa
/w_bb_bb
 Transferring MO TPDM to AO TPDM
 Transferring g2_o1o1o1o1
 Transferring g2_o1o1o1v1
 Transferring g2_o1o1v1v1
 Transferring g2_o1v1o1v1
 Transferring g2_o1v1v1v1
 Transferring g2_v1v1v1v1
 Adding separable TPDM
 Computing TPDM gradient
 --------------------------------------------------------
 2e gradient
  Atom          X               Y               Z
 --------------------------------------------------------
    1        -34.101650        4.118885       -0.015921  
    2          7.246584      -19.255518        0.010263  
    3         10.565241       17.277866        0.004701  
    4         16.289825       -2.141233        0.000957  
 --------------------------------------------------------
 --------------------------------------------------------
 Final gradient
  Atom          X               Y               Z
 --------------------------------------------------------
    1        -34.101650        4.118885       -0.015921  
    2          7.246584      -19.255518        0.010263  
    3         10.565241       17.277866        0.004701  
    4         16.289825       -2.141233        0.000957  
 --------------------------------------------------------
 Analytic gradient from two-electron contribution:   CPU 556.47 s  wall 334.50 s

 Total ccman2 time:   CPU 1983.81 s  wall 1158.54 s


 --------------------------------------------------------------

                    Orbital Energies (a.u.)
 --------------------------------------------------------------

 Alpha MOs
 -- Occupied --
******* -65.225 -58.585 -58.583 -58.583 -26.352 -15.782 -15.735
 -9.904  -7.520  -7.507  -7.507  -3.260  -3.255  -3.254  -3.240
 -3.240  -1.672  -1.424  -1.079  -0.898  -0.754  -0.737  -0.737
 -0.618  -0.590  -0.500  -0.457  -0.454
 -- Virtual --
  0.027   0.062   0.074   0.098   0.100   0.120   0.153   0.175
  0.190   0.205   0.236   0.244   0.279   0.305   0.332   0.361
  0.365   0.450   0.498   0.535   0.539   0.554   0.594   0.721
  0.737   0.744   0.775   0.789   0.929   0.946   0.987   1.030
  1.032   1.090   1.218   1.320   1.441   1.540   1.613   1.621
  1.871   2.002   2.039   2.132   2.231   2.279   2.287   2.429
  2.500   2.679   2.749   2.990   3.010   3.314   4.014   4.047
  4.147   4.171   4.212   4.260   4.366   4.401   4.471   4.502
  4.522   4.542   4.614   4.872   5.053   5.490   6.892   6.948
  7.114   7.219   8.158   8.174   8.253  36.538  37.031  49.435
 68.721 293.832 293.848 293.9621028.376
 --------------------------------------------------------------

          Ground-State Mulliken Net Atomic Charges

     Atom                 Charge (a.u.)
  ----------------------------------------
      1 Br                    0.057777
      2 N                     0.068728
      3 N                    -0.090069
      4 F                    -0.036436
  ----------------------------------------
  Sum of atomic charges =     0.000000

 -----------------------------------------------------------------
                    Cartesian Multipole Moments
 -----------------------------------------------------------------
    Charge (ESU x 10^10)
                -0.0000
    Dipole Moment (Debye)
         X       1.7336      Y      -0.2516      Z       0.0004
       Tot       1.7517
    Quadrupole Moments (Debye-Ang)
        XX     -35.7477     XY      -0.3296     YY     -36.1163
        XZ       0.0019     YZ      -0.0000     ZZ     -33.7876
    Octopole Moments (Debye-Ang^2)
       XXX      33.3776    XXY      -2.0039    XYY       6.1768
       YYY      -0.6269    XXZ      -0.0118    XYZ      -0.0015
       YYZ      -0.0184    XZZ       3.3521    YZZ      -0.1081
       ZZZ      -0.0558
    Hexadecapole Moments (Debye-Ang^3)
      XXXX    -488.0079   XXXY      -5.6172   XXYY     -90.0758
      XYYY      -1.4448   YYYY     -56.5063   XXXZ      -0.0451
      XXYZ      -0.0019   XYYZ      -0.0203   YYYZ       0.0018
      XXZZ     -84.7873   XYZZ      -0.3964   YYZZ     -14.7549
      XZZZ      -0.0620   YZZZ       0.0016   ZZZZ     -34.6334
 -----------------------------------------------------------------
 DrvMan completing analytic gradient of the correlated energy
 Correlated dipole moment
            1
    1   0.6820481
    2  -0.0989681
    3   0.0001547
 Energy read as -2781.444097479
 Full Analytical Gradient: (in a.u., or Hartree/Bohr)
             1             2             3             4
    1   -0.00003506   -0.00004310    0.00022346   -0.00014530
    2   -0.00003129    0.00004448   -0.00006996    0.00005677
    3    0.00001718   -0.00001857   -0.00002166    0.00002305
 Gradient time:  CPU 0.29 s  wall 3.00 s
 ----------------------------------------------------------------
             Standard Nuclear Orientation (Angstroms)
    I     Atom           X                Y                Z
 ----------------------------------------------------------------
    1      Br      1.1253838106    -0.0264040532     0.0000000000
    2      N      -0.6974847361     0.5395350548    -0.0000000000
    3      N      -1.4153613956    -0.4465042438     0.0000000000
    4      F      -2.7323900501     0.0303251317    -0.0000000000
 ----------------------------------------------------------------
 Nuclear Repulsion Energy =   222.4273097176 hartrees
 There are       29 alpha and       29 beta electrons

                       Distance Matrix (Angstroms)
             Br(  1)   N (  2)   N (  3)
   N (  2)  1.908700
   N (  3)  2.575242  1.219680
   F (  4)  3.858191  2.097650  1.400689

 Requested basis set is 6-311++G(d,p)
 There are 37 shells and 114 basis functions
 A cutoff of  1.0D-14 yielded    637 shell pairs
 There are      6247 function pairs (      6923 Cartesian)
 Smallest overlap matrix eigenvalue = 2.44E-04
 Guess MOs from SCF MO coefficient file

 -----------------------------------------------------------------------
  General SCF calculation program by
  Eric Jon Sundstrom, Paul Horn, Yuezhi Mao, Dmitri Zuev, Alec White,
  David Stuck, Shaama M.S., Shane Yost, Joonho Lee, David Small,
  Daniel Levine, Susi Lehtola, Hugh Burton, Evgeny Epifanovsky
 -----------------------------------------------------------------------
 Hartree-Fock
 using 4 threads for integral computing
 -------------------------------------------------------
 OpenMP Integral computing Module                
 Release: version 2.0, May 2017, Q-Chem Inc. Pleasanton 
 -------------------------------------------------------
 A restricted SCF calculation will be
 performed using DIIS
 SCF converges when DIIS error is below 1.0e-08
 ---------------------------------------
  Cycle       Energy         DIIS error
 ---------------------------------------
    1   -2780.6059366252      2.12e-05  
    2   -2780.6059374214      5.93e-06  
    3   -2780.6059375001      3.58e-06  
    4   -2780.6059375213      9.55e-07  
    5   -2780.6059375251      3.94e-07  
    6   -2780.6059375259      1.92e-07  
    7   -2780.6059375262      8.57e-08  
    8   -2780.6059375262      2.64e-08  
    9   -2780.6059375262      1.14e-08  
   10   -2780.6059375262      4.78e-09  Convergence criterion met
 ---------------------------------------
 SCF time:   CPU 6.52s  wall 4.00s 
 SCF   energy in the final basis set =    -2780.6059375262
 Total energy in the final basis set =    -2780.6059375262


 ------------------------------------------------------------------------------

   CCMAN2: suite of methods based on coupled cluster
           and equation of motion theories.

   Components:
   * libvmm-1.3-trunk
     by Evgeny Epifanovsky, Ilya Kaliman.
   * libtensor-2.5-trunk
     by Evgeny Epifanovsky, Michael Wormit, Dmitry Zuev, Sam Manzer, 
        Ilya Kaliman.
   * libcc-2.5-trunk
     by Evgeny Epifanovsky, Arik Landau, Tomasz Kus, Kirill Khistyaev, 
        Dmitry Zuev, Prashant Manohar, Xintian Feng, Anna Krylov, 
        Matthew Goldey, Alec White, Thomas Jagau, Kaushik Nanda, 
        Anastasia Gunina, Alexander Kunitsa, Joonho Lee.

   CCMAN original authors:
   Anna I. Krylov, C. David Sherrill, Steven R. Gwaltney,
   Edward F. C. Byrd (2000)
   Sergey V. Levchenko, Lyudmila V. Slipchenko, Tao Wang,
   Ana-Maria C. Cristian (2003)
   Piotr A. Pieniazek, C. Melania Oana, Evgeny Epifanovsky (2007)
   Prashant Manohar (2009)

 ------------------------------------------------------------------------------


 Allocating and initializing 3808MB of RAM...
 Calculation will run on 4 cores.


 Alpha MOs, Restricted
 -- Occupied --                  
-490.09  -65.22  -58.59  -58.58  -58.58  -26.35  -15.78  -15.74
  1 A     2 A     3 A     4 A     5 A     6 A     7 A     8 A                  
 -9.904  -7.520  -7.507  -7.507  -3.260  -3.255  -3.254  -3.240
  9 A    10 A    11 A    12 A    13 A    14 A    15 A    16 A                  
 -3.240  -1.672  -1.424  -1.080  -0.898  -0.753  -0.737  -0.737
 17 A    18 A    19 A    20 A    21 A    22 A    23 A    24 A                  
 -0.618  -0.590  -0.500  -0.457  -0.454
 25 A    26 A    27 A    28 A    29 A                                          
 -- Virtual --                   
  0.027   0.062   0.074   0.098   0.100   0.120   0.153   0.175
 30 A    31 A    32 A    33 A    34 A    35 A    36 A    37 A                  
  0.190   0.205   0.235   0.244   0.279   0.305   0.332   0.361
 38 A    39 A    40 A    41 A    42 A    43 A    44 A    45 A                  
  0.365   0.450   0.498   0.535   0.539   0.554   0.594   0.721
 46 A    47 A    48 A    49 A    50 A    51 A    52 A    53 A                  
  0.737   0.744   0.775   0.789   0.929   0.946   0.987   1.030
 54 A    55 A    56 A    57 A    58 A    59 A    60 A    61 A                  
  1.033   1.090   1.218   1.320   1.441   1.540   1.613   1.621
 62 A    63 A    64 A    65 A    66 A    67 A    68 A    69 A                  
  1.871   2.002   2.040   2.132   2.231   2.280   2.287   2.429
 70 A    71 A    72 A    73 A    74 A    75 A    76 A    77 A                  
  2.500   2.678   2.749   2.990   3.009   3.313   4.014   4.047
 78 A    79 A    80 A    81 A    82 A    83 A    84 A    85 A                  
  4.147   4.171   4.212   4.260   4.365   4.401   4.471   4.502
 86 A    87 A    88 A    89 A    90 A    91 A    92 A    93 A                  
  4.522   4.543   4.614   4.872   5.053   5.490   6.892   6.948
 94 A    95 A    96 A    97 A    98 A    99 A   100 A   101 A                  
  7.114   7.219   8.158   8.174   8.253  36.538  37.029  49.435
102 A   103 A   104 A   105 A   106 A   107 A   108 A   109 A                  
 68.721 293.832 293.848 293.9621028.376
110 A   111 A   112 A   113 A   114 A                                          

 Beta MOs, Restricted
 -- Occupied --                  
-490.09  -65.22  -58.59  -58.58  -58.58  -26.35  -15.78  -15.74
  1 A     2 A     3 A     4 A     5 A     6 A     7 A     8 A                  
 -9.904  -7.520  -7.507  -7.507  -3.260  -3.255  -3.254  -3.240
  9 A    10 A    11 A    12 A    13 A    14 A    15 A    16 A                  
 -3.240  -1.672  -1.424  -1.080  -0.898  -0.753  -0.737  -0.737
 17 A    18 A    19 A    20 A    21 A    22 A    23 A    24 A                  
 -0.618  -0.590  -0.500  -0.457  -0.454
 25 A    26 A    27 A    28 A    29 A                                          
 -- Virtual --                   
  0.027   0.062   0.074   0.098   0.100   0.120   0.153   0.175
 30 A    31 A    32 A    33 A    34 A    35 A    36 A    37 A                  
  0.190   0.205   0.235   0.244   0.279   0.305   0.332   0.361
 38 A    39 A    40 A    41 A    42 A    43 A    44 A    45 A                  
  0.365   0.450   0.498   0.535   0.539   0.554   0.594   0.721
 46 A    47 A    48 A    49 A    50 A    51 A    52 A    53 A                  
  0.737   0.744   0.775   0.789   0.929   0.946   0.987   1.030
 54 A    55 A    56 A    57 A    58 A    59 A    60 A    61 A                  
  1.033   1.090   1.218   1.320   1.441   1.540   1.613   1.621
 62 A    63 A    64 A    65 A    66 A    67 A    68 A    69 A                  
  1.871   2.002   2.040   2.132   2.231   2.280   2.287   2.429
 70 A    71 A    72 A    73 A    74 A    75 A    76 A    77 A                  
  2.500   2.678   2.749   2.990   3.009   3.313   4.014   4.047
 78 A    79 A    80 A    81 A    82 A    83 A    84 A    85 A                  
  4.147   4.171   4.212   4.260   4.365   4.401   4.471   4.502
 86 A    87 A    88 A    89 A    90 A    91 A    92 A    93 A                  
  4.522   4.543   4.614   4.872   5.053   5.490   6.892   6.948
 94 A    95 A    96 A    97 A    98 A    99 A   100 A   101 A                  
  7.114   7.219   8.158   8.174   8.253  36.538  37.029  49.435
102 A   103 A   104 A   105 A   106 A   107 A   108 A   109 A                  
 68.721 293.832 293.848 293.9621028.376
110 A   111 A   112 A   113 A   114 A                                          

 Occupation and symmetry of molecular orbitals

 Point group: C1 (1 irreducible representation).

                           A     All 
 -------------------------------------
 All molecular orbitals:
  - Alpha                  114   114 
  - Beta                   114   114 
 -------------------------------------
 Alpha orbitals:
  - Frozen occupied        12    12  
  - Active occupied        17    17  
  - Active virtual         85    85  
  - Frozen virtual         0     0   
 -------------------------------------
 Beta orbitals:
  - Frozen occupied        12    12  
  - Active occupied        17    17  
  - Active virtual         85    85  
  - Frozen virtual         0     0   
 -------------------------------------

 Import integrals:   CPU 0.00 s  wall 0.00 s

 Import integrals:   CPU 28.91 s  wall 33.29 s

 MP2 amplitudes:   CPU 0.18 s  wall 0.43 s

Running a double precision version
           CCSD T amplitudes will be solved using DIIS.

           Start     Size      MaxIter   EConv     TConv     
           3         7         100       1.00e-07  1.00e-05  
 ------------------------------------------------------------------------------
           Energy (a.u.)   Ediff      Tdiff       Comment
 ------------------------------------------------------------------------------
         -2781.44470167                           
     1   -2781.41287299   3.18e-02   7.75e-01     
     2   -2781.44255277   2.97e-02   1.04e-01     
     3   -2781.43995953   2.59e-03   4.55e-02     
     4   -2781.44295364   2.99e-03   1.79e-02     Switched to DIIS steps.
     5   -2781.44398670   1.03e-03   1.20e-02     
     6   -2781.44408392   9.72e-05   3.29e-03     
     7   -2781.44408994   6.02e-06   1.15e-03     
     8   -2781.44409318   3.23e-06   4.34e-04     
     9   -2781.44409654   3.36e-06   2.13e-04     
    10   -2781.44409612   4.20e-07   7.62e-05     
    11   -2781.44409686   7.44e-07   3.49e-05     
    12   -2781.44409673   1.32e-07   1.36e-05     
    13   -2781.44409675   2.37e-08   4.25e-06     
 ------------------------------------------------------------------------------
         -2781.44409675                           CCSD T converged.

End of double precision
 SCF energy                 = -2780.60593753
 MP2 energy                 = -2781.44470167
 CCSD correlation energy     =    -0.83815923
 CCSD total energy           = -2781.44409675

 CCSD  T1^2 = 0.0130  T2^2 = 0.2514  Leading amplitudes:

 Amplitude    Orbitals with energies
 -0.0248       26 (A) A                  ->    31 (A) A                   
              -0.5902                          0.0619                     
 -0.0248       26 (A) B                  ->    31 (A) B                   
              -0.5902                          0.0619                     
  0.0239       24 (A) A                  ->    31 (A) A                   
              -0.7366                          0.0619                     
  0.0239       24 (A) B                  ->    31 (A) B                   
              -0.7366                          0.0619                     

 Amplitude    Orbitals with energies
 -0.0773       26 (A) A      26 (A) B    ->    31 (A) A      31 (A) B     
              -0.5902       -0.5902            0.0619        0.0619       
  0.0773       26 (A) A      26 (A) B    ->    31 (A) B      31 (A) A     
              -0.5902       -0.5902            0.0619        0.0619       
  0.0773       26 (A) B      26 (A) A    ->    31 (A) A      31 (A) B     
              -0.5902       -0.5902            0.0619        0.0619       
 -0.0773       26 (A) B      26 (A) A    ->    31 (A) B      31 (A) A     
              -0.5902       -0.5902            0.0619        0.0619       

 Computing CCSD intemediates for later calculations in double precision
 Finished.

Running a double precision version
           CCSD Lambda amplitudes will be solved using DIIS.
           Start     Size      MaxIter   EConv     LConv     
           3         7         100       1.00e-07  1.00e-05  
 ------------------------------------------------------------------------------
            Enorm      Ldiff       Comment
 ------------------------------------------------------------------------------
     1     5.50e-02   3.68e-02     
     2     1.70e-02   5.83e-03     
     3     7.46e-03   1.11e-03     
     4     3.81e-03   1.10e-03     Switched to DIIS steps.
     5     1.30e-03   6.47e-04     
     6     6.51e-04   1.96e-04     
     7     2.36e-04   4.89e-05     
     8     9.74e-05   1.08e-06     
     9     3.48e-05   7.76e-06     
    10     1.18e-05   2.66e-06     
    11     5.32e-06   7.43e-07     
    12     2.12e-06   2.29e-07     
    13     1.12e-06   2.66e-08     
    14     5.57e-07   5.54e-08     
    15     2.69e-07   1.97e-08     
    16     1.43e-07   1.19e-08     
    17     6.71e-08   8.67e-09     
 ------------------------------------------------------------------------------
                                   CCSD Lambda converged.

 Computing density matrices in double precision...
           Orbital response amplitudes will be solved using DIIS.
           Start     Size      MaxIter   EConv     LConv     
           3         7         100       1.00e-06  1.00e-06  
 ------------------------------------------------------------------------------
            Enorm      Ldiff       Comment
 ------------------------------------------------------------------------------
     1     1.18e-01   3.69e-03     
     2     1.23e-01   2.76e-03     
     3     1.53e-01   2.95e-02     
     4     1.39e-02   6.97e-02     Switched to DIIS steps.
     5     5.66e-03   3.23e-04     
     6     9.62e-04   7.26e-04     
     7     4.53e-04   2.09e-05     
     8     1.44e-04   1.06e-04     
     9     4.79e-05   2.90e-05     
    10     9.18e-06   1.09e-05     
    11     3.17e-06   9.18e-08     
    12     1.04e-06   7.21e-08     
    13     4.45e-07   1.64e-07     
 ------------------------------------------------------------------------------
                                   Orbital response converged.

 Computing density matrices... Done.
 CCSD calculation:   CPU 1387.16 s  wall 789.93 s

Current path: /canmo/ccsd/grad/
/g1_bb_aa
/g1_bb_bb
/g1_o1o1
/g1_o1o2
/g1_o1v1
/g1_o2v1
/g1_v1v1
/g1p_bb_aa
/g1p_bb_bb
/g1s_bb_aa
/g1s_bb_bb
/g2_o1o1o1o1
/g2_o1o1o1v1
/g2_o1o1v1v1
/g2_o1v1o1v1
/g2_o1v1v1v1
/g2_v1v1v1v1
/w_bb_aa
/w_bb_bb
 Transferring MO TPDM to AO TPDM
 Transferring g2_o1o1o1o1
 Transferring g2_o1o1o1v1
 Transferring g2_o1o1v1v1
 Transferring g2_o1v1o1v1
 Transferring g2_o1v1v1v1
 Transferring g2_v1v1v1v1
 Adding separable TPDM
 Computing TPDM gradient
 --------------------------------------------------------
 2e gradient
  Atom          X               Y               Z
 --------------------------------------------------------
    1        -34.116235        4.125489       -0.000000  
    2          7.254030      -19.244641        0.000001  
    3         10.571714       17.259150        0.000000  
    4         16.290490       -2.139998       -0.000001  
 --------------------------------------------------------
 --------------------------------------------------------
 Final gradient
  Atom          X               Y               Z
 --------------------------------------------------------
    1        -34.116235        4.125489       -0.000000  
    2          7.254030      -19.244641        0.000001  
    3         10.571714       17.259150        0.000000  
    4         16.290490       -2.139998       -0.000001  
 --------------------------------------------------------
 Analytic gradient from two-electron contribution:   CPU 555.49 s  wall 322.99 s

 Total ccman2 time:   CPU 1975.86 s  wall 1159.64 s


 --------------------------------------------------------------

                    Orbital Energies (a.u.)
 --------------------------------------------------------------

 Alpha MOs
 -- Occupied --
******* -65.225 -58.585 -58.583 -58.583 -26.352 -15.782 -15.735
 -9.904  -7.520  -7.507  -7.507  -3.260  -3.255  -3.254  -3.240
 -3.240  -1.672  -1.424  -1.080  -0.898  -0.753  -0.737  -0.737
 -0.618  -0.590  -0.500  -0.457  -0.454
 -- Virtual --
  0.027   0.062   0.074   0.098   0.100   0.120   0.153   0.175
  0.190   0.205   0.235   0.244   0.279   0.305   0.332   0.361
  0.365   0.450   0.498   0.535   0.539   0.554   0.594   0.721
  0.737   0.744   0.775   0.789   0.929   0.946   0.987   1.030
  1.033   1.090   1.218   1.320   1.441   1.540   1.613   1.621
  1.871   2.002   2.040   2.132   2.231   2.280   2.287   2.429
  2.500   2.678   2.749   2.990   3.009   3.313   4.014   4.047
  4.147   4.171   4.212   4.260   4.365   4.401   4.471   4.502
  4.522   4.543   4.614   4.872   5.053   5.490   6.892   6.948
  7.114   7.219   8.158   8.174   8.253  36.538  37.029  49.435
 68.721 293.832 293.848 293.9621028.376
 --------------------------------------------------------------

          Ground-State Mulliken Net Atomic Charges

     Atom                 Charge (a.u.)
  ----------------------------------------
      1 Br                    0.058038
      2 N                     0.068511
      3 N                    -0.090164
      4 F                    -0.036384
  ----------------------------------------
  Sum of atomic charges =    -0.000000

 -----------------------------------------------------------------
                    Cartesian Multipole Moments
 -----------------------------------------------------------------
    Charge (ESU x 10^10)
                 0.0000
    Dipole Moment (Debye)
         X       1.7355      Y      -0.2516      Z      -0.0000
       Tot       1.7537
    Quadrupole Moments (Debye-Ang)
        XX     -35.7456     XY      -0.3296     YY     -36.1181
        XZ      -0.0000     YZ       0.0000     ZZ     -33.7875
    Octopole Moments (Debye-Ang^2)
       XXX      33.3601    XXY      -2.0028    XYY       6.1750
       YYY      -0.6268    XXZ      -0.0000    XYZ      -0.0000
       YYZ       0.0000    XZZ       3.3504    YZZ      -0.1078
       ZZZ      -0.0000
    Hexadecapole Moments (Debye-Ang^3)
      XXXX    -487.9281   XXXY      -5.6255   XXYY     -90.0697
      XYYY      -1.4536   YYYY     -56.5119   XXXZ      -0.0000
      XXYZ       0.0000   XYYZ       0.0000   YYYZ       0.0000
      XXZZ     -84.7795   XYZZ      -0.3992   YYZZ     -14.7554
      XZZZ      -0.0000   YZZZ       0.0000   ZZZZ     -34.6318
 -----------------------------------------------------------------
 DrvMan completing analytic gradient of the correlated energy
 Correlated dipole moment
            1
    1   0.6828175
    2  -0.0989802
    3  -0.0000000
 Energy read as -2781.444096752
 Full Analytical Gradient: (in a.u., or Hartree/Bohr)
             1             2             3             4
    1   -0.00021672    0.00083119   -0.00025852   -0.00035595
    2    0.00006280    0.00051659   -0.00055469   -0.00002470
    3    0.00000000    0.00000005   -0.00000008    0.00000002
 Gradient time:  CPU 0.28 s  wall 1.59 s
 ----------------------------------------------------------------
             Standard Nuclear Orientation (Angstroms)
    I     Atom           X                Y                Z
 ----------------------------------------------------------------
    1      Br      1.1253838106    -0.0264040532     0.0000000000
    2      N      -0.6994847361     0.5395350548    -0.0000000000
    3      N      -1.4153613956    -0.4465042438     0.0000000000
    4      F      -2.7323900501     0.0303251317    -0.0000000000
 ----------------------------------------------------------------
 Nuclear Repulsion Energy =   222.3946333866 hartrees
 There are       29 alpha and       29 beta electrons

                       Distance Matrix (Angstroms)
             Br(  1)   N (  2)   N (  3)
   N (  2)  1.910610
   N (  3)  2.575242  1.218504
   F (  4)  3.858191  2.095710  1.400689

 Requested basis set is 6-311++G(d,p)
 There are 37 shells and 114 basis functions
 A cutoff of  1.0D-14 yielded    637 shell pairs
 There are      6247 function pairs (      6923 Cartesian)
 Smallest overlap matrix eigenvalue = 2.43E-04
 Guess MOs from SCF MO coefficient file

 -----------------------------------------------------------------------
  General SCF calculation program by
  Eric Jon Sundstrom, Paul Horn, Yuezhi Mao, Dmitri Zuev, Alec White,
  David Stuck, Shaama M.S., Shane Yost, Joonho Lee, David Small,
  Daniel Levine, Susi Lehtola, Hugh Burton, Evgeny Epifanovsky
 -----------------------------------------------------------------------
 Hartree-Fock
 using 4 threads for integral computing
 -------------------------------------------------------
 OpenMP Integral computing Module                
 Release: version 2.0, May 2017, Q-Chem Inc. Pleasanton 
 -------------------------------------------------------
 A restricted SCF calculation will be
 performed using DIIS
 SCF converges when DIIS error is below 1.0e-08
 ---------------------------------------
  Cycle       Energy         DIIS error
 ---------------------------------------
    1   -2780.6060259037      4.11e-05  
    2   -2780.6060287327      1.14e-05  
    3   -2780.6060289760      6.88e-06  
    4   -2780.6060290433      1.59e-06  
    5   -2780.6060290506      5.97e-07  
    6   -2780.6060290519      2.89e-07  
    7   -2780.6060290523      1.36e-07  
    8   -2780.6060290523      3.96e-08  
    9   -2780.6060290524      1.70e-08  
   10   -2780.6060290524      5.66e-09  Convergence criterion met
 ---------------------------------------
 SCF time:   CPU 6.59s  wall 5.00s 
 SCF   energy in the final basis set =    -2780.6060290524
 Total energy in the final basis set =    -2780.6060290524


 ------------------------------------------------------------------------------

   CCMAN2: suite of methods based on coupled cluster
           and equation of motion theories.

   Components:
   * libvmm-1.3-trunk
     by Evgeny Epifanovsky, Ilya Kaliman.
   * libtensor-2.5-trunk
     by Evgeny Epifanovsky, Michael Wormit, Dmitry Zuev, Sam Manzer, 
        Ilya Kaliman.
   * libcc-2.5-trunk
     by Evgeny Epifanovsky, Arik Landau, Tomasz Kus, Kirill Khistyaev, 
        Dmitry Zuev, Prashant Manohar, Xintian Feng, Anna Krylov, 
        Matthew Goldey, Alec White, Thomas Jagau, Kaushik Nanda, 
        Anastasia Gunina, Alexander Kunitsa, Joonho Lee.

   CCMAN original authors:
   Anna I. Krylov, C. David Sherrill, Steven R. Gwaltney,
   Edward F. C. Byrd (2000)
   Sergey V. Levchenko, Lyudmila V. Slipchenko, Tao Wang,
   Ana-Maria C. Cristian (2003)
   Piotr A. Pieniazek, C. Melania Oana, Evgeny Epifanovsky (2007)
   Prashant Manohar (2009)

 ------------------------------------------------------------------------------


 Allocating and initializing 3808MB of RAM...
 Calculation will run on 4 cores.


 Alpha MOs, Restricted
 -- Occupied --                  
-490.09  -65.22  -58.59  -58.58  -58.58  -26.35  -15.78  -15.74
  1 A     2 A     3 A     4 A     5 A     6 A     7 A     8 A                  
 -9.904  -7.520  -7.507  -7.507  -3.260  -3.255  -3.254  -3.240
  9 A    10 A    11 A    12 A    13 A    14 A    15 A    16 A                  
 -3.240  -1.672  -1.425  -1.079  -0.898  -0.754  -0.737  -0.737
 17 A    18 A    19 A    20 A    21 A    22 A    23 A    24 A                  
 -0.618  -0.590  -0.499  -0.457  -0.454
 25 A    26 A    27 A    28 A    29 A                                          
 -- Virtual --                   
  0.027   0.062   0.074   0.098   0.100   0.120   0.153   0.175
 30 A    31 A    32 A    33 A    34 A    35 A    36 A    37 A                  
  0.190   0.205   0.236   0.244   0.279   0.305   0.332   0.361
 38 A    39 A    40 A    41 A    42 A    43 A    44 A    45 A                  
  0.365   0.450   0.498   0.535   0.539   0.554   0.594   0.721
 46 A    47 A    48 A    49 A    50 A    51 A    52 A    53 A                  
  0.737   0.744   0.775   0.789   0.929   0.946   0.987   1.030
 54 A    55 A    56 A    57 A    58 A    59 A    60 A    61 A                  
  1.032   1.090   1.218   1.320   1.441   1.540   1.613   1.621
 62 A    63 A    64 A    65 A    66 A    67 A    68 A    69 A                  
  1.871   2.002   2.039   2.131   2.231   2.279   2.287   2.429
 70 A    71 A    72 A    73 A    74 A    75 A    76 A    77 A                  
  2.499   2.680   2.749   2.991   3.011   3.314   4.014   4.047
 78 A    79 A    80 A    81 A    82 A    83 A    84 A    85 A                  
  4.147   4.171   4.212   4.260   4.366   4.401   4.472   4.502
 86 A    87 A    88 A    89 A    90 A    91 A    92 A    93 A                  
  4.522   4.542   4.614   4.872   5.053   5.489   6.892   6.949
 94 A    95 A    96 A    97 A    98 A    99 A   100 A   101 A                  
  7.114   7.219   8.158   8.174   8.253  36.537  37.033  49.435
102 A   103 A   104 A   105 A   106 A   107 A   108 A   109 A                  
 68.721 293.832 293.848 293.9621028.375
110 A   111 A   112 A   113 A   114 A                                          

 Beta MOs, Restricted
 -- Occupied --                  
-490.09  -65.22  -58.59  -58.58  -58.58  -26.35  -15.78  -15.74
  1 A     2 A     3 A     4 A     5 A     6 A     7 A     8 A                  
 -9.904  -7.520  -7.507  -7.507  -3.260  -3.255  -3.254  -3.240
  9 A    10 A    11 A    12 A    13 A    14 A    15 A    16 A                  
 -3.240  -1.672  -1.425  -1.079  -0.898  -0.754  -0.737  -0.737
 17 A    18 A    19 A    20 A    21 A    22 A    23 A    24 A                  
 -0.618  -0.590  -0.499  -0.457  -0.454
 25 A    26 A    27 A    28 A    29 A                                          
 -- Virtual --                   
  0.027   0.062   0.074   0.098   0.100   0.120   0.153   0.175
 30 A    31 A    32 A    33 A    34 A    35 A    36 A    37 A                  
  0.190   0.205   0.236   0.244   0.279   0.305   0.332   0.361
 38 A    39 A    40 A    41 A    42 A    43 A    44 A    45 A                  
  0.365   0.450   0.498   0.535   0.539   0.554   0.594   0.721
 46 A    47 A    48 A    49 A    50 A    51 A    52 A    53 A                  
  0.737   0.744   0.775   0.789   0.929   0.946   0.987   1.030
 54 A    55 A    56 A    57 A    58 A    59 A    60 A    61 A                  
  1.032   1.090   1.218   1.320   1.441   1.540   1.613   1.621
 62 A    63 A    64 A    65 A    66 A    67 A    68 A    69 A                  
  1.871   2.002   2.039   2.131   2.231   2.279   2.287   2.429
 70 A    71 A    72 A    73 A    74 A    75 A    76 A    77 A                  
  2.499   2.680   2.749   2.991   3.011   3.314   4.014   4.047
 78 A    79 A    80 A    81 A    82 A    83 A    84 A    85 A                  
  4.147   4.171   4.212   4.260   4.366   4.401   4.472   4.502
 86 A    87 A    88 A    89 A    90 A    91 A    92 A    93 A                  
  4.522   4.542   4.614   4.872   5.053   5.489   6.892   6.949
 94 A    95 A    96 A    97 A    98 A    99 A   100 A   101 A                  
  7.114   7.219   8.158   8.174   8.253  36.537  37.033  49.435
102 A   103 A   104 A   105 A   106 A   107 A   108 A   109 A                  
 68.721 293.832 293.848 293.9621028.375
110 A   111 A   112 A   113 A   114 A                                          

 Occupation and symmetry of molecular orbitals

 Point group: C1 (1 irreducible representation).

                           A     All 
 -------------------------------------
 All molecular orbitals:
  - Alpha                  114   114 
  - Beta                   114   114 
 -------------------------------------
 Alpha orbitals:
  - Frozen occupied        12    12  
  - Active occupied        17    17  
  - Active virtual         85    85  
  - Frozen virtual         0     0   
 -------------------------------------
 Beta orbitals:
  - Frozen occupied        12    12  
  - Active occupied        17    17  
  - Active virtual         85    85  
  - Frozen virtual         0     0   
 -------------------------------------

 Import integrals:   CPU 0.00 s  wall 0.00 s

 Import integrals:   CPU 27.96 s  wall 27.13 s

 MP2 amplitudes:   CPU 0.19 s  wall 0.38 s

Running a double precision version
           CCSD T amplitudes will be solved using DIIS.

           Start     Size      MaxIter   EConv     TConv     
           3         7         100       1.00e-07  1.00e-05  
 ------------------------------------------------------------------------------
           Energy (a.u.)   Ediff      Tdiff       Comment
 ------------------------------------------------------------------------------
         -2781.44466354                           
     1   -2781.41289732   3.18e-02   7.75e-01     
     2   -2781.44254778   2.97e-02   1.04e-01     
     3   -2781.43996445   2.58e-03   4.54e-02     
     4   -2781.44295466   2.99e-03   1.79e-02     Switched to DIIS steps.
     5   -2781.44398676   1.03e-03   1.20e-02     
     6   -2781.44408376   9.70e-05   3.28e-03     
     7   -2781.44408979   6.03e-06   1.15e-03     
     8   -2781.44409302   3.23e-06   4.35e-04     
     9   -2781.44409638   3.36e-06   2.13e-04     
    10   -2781.44409595   4.23e-07   7.61e-05     
    11   -2781.44409670   7.43e-07   3.49e-05     
    12   -2781.44409656   1.33e-07   1.36e-05     
    13   -2781.44409659   2.30e-08   4.25e-06     
 ------------------------------------------------------------------------------
         -2781.44409659                           CCSD T converged.

End of double precision
 SCF energy                 = -2780.60602905
 MP2 energy                 = -2781.44466354
 CCSD correlation energy     =    -0.83806753
 CCSD total energy           = -2781.44409659

 CCSD  T1^2 = 0.0130  T2^2 = 0.2514  Leading amplitudes:

 Amplitude    Orbitals with energies
 -0.0247       26 (A) A                  ->    31 (A) A                   
              -0.5904                          0.0623                     
 -0.0247       26 (A) B                  ->    31 (A) B                   
              -0.5904                          0.0623                     
  0.0238       24 (A) A                  ->    31 (A) A                   
              -0.7367                          0.0623                     
  0.0238       24 (A) B                  ->    31 (A) B                   
              -0.7367                          0.0623                     

 Amplitude    Orbitals with energies
 -0.0771       26 (A) A      26 (A) B    ->    31 (A) A      31 (A) B     
              -0.5904       -0.5904            0.0623        0.0623       
  0.0771       26 (A) A      26 (A) B    ->    31 (A) B      31 (A) A     
              -0.5904       -0.5904            0.0623        0.0623       
  0.0771       26 (A) B      26 (A) A    ->    31 (A) A      31 (A) B     
              -0.5904       -0.5904            0.0623        0.0623       
 -0.0771       26 (A) B      26 (A) A    ->    31 (A) B      31 (A) A     
              -0.5904       -0.5904            0.0623        0.0623       

 Computing CCSD intemediates for later calculations in double precision
 Finished.

Running a double precision version
           CCSD Lambda amplitudes will be solved using DIIS.
           Start     Size      MaxIter   EConv     LConv     
           3         7         100       1.00e-07  1.00e-05  
 ------------------------------------------------------------------------------
            Enorm      Ldiff       Comment
 ------------------------------------------------------------------------------
     1     5.50e-02   3.68e-02     
     2     1.70e-02   5.82e-03     
     3     7.45e-03   1.11e-03     
     4     3.81e-03   1.10e-03     Switched to DIIS steps.
     5     1.30e-03   6.47e-04     
     6     6.50e-04   1.96e-04     
     7     2.35e-04   4.88e-05     
     8     9.73e-05   1.01e-06     
     9     3.48e-05   7.73e-06     
    10     1.18e-05   2.65e-06     
    11     5.28e-06   7.38e-07     
    12     2.10e-06   2.26e-07     
    13     1.10e-06   2.63e-08     
    14     5.47e-07   5.45e-08     
    15     2.65e-07   1.96e-08     
    16     1.41e-07   1.17e-08     
    17     6.65e-08   8.62e-09     
 ------------------------------------------------------------------------------
                                   CCSD Lambda converged.

 Computing density matrices in double precision...
           Orbital response amplitudes will be solved using DIIS.
           Start     Size      MaxIter   EConv     LConv     
           3         7         100       1.00e-06  1.00e-06  
 ------------------------------------------------------------------------------
            Enorm      Ldiff       Comment
 ------------------------------------------------------------------------------
     1     1.17e-01   3.66e-03     
     2     1.23e-01   2.60e-03     
     3     1.54e-01   2.96e-02     
     4     1.40e-02   6.98e-02     Switched to DIIS steps.
     5     5.67e-03   3.68e-04     
     6     9.59e-04   7.22e-04     
     7     4.49e-04   2.00e-05     
     8     1.42e-04   1.05e-04     
     9     4.81e-05   2.90e-05     
    10     9.15e-06   1.10e-05     
    11     3.14e-06   1.16e-07     
    12     1.02e-06   6.66e-08     
    13     4.43e-07   1.63e-07     
 ------------------------------------------------------------------------------
                                   Orbital response converged.

 Computing density matrices... Done.
 CCSD calculation:   CPU 1393.24 s  wall 795.26 s

Current path: /canmo/ccsd/grad/
/g1_bb_aa
/g1_bb_bb
/g1_o1o1
/g1_o1o2
/g1_o1v1
/g1_o2v1
/g1_v1v1
/g1p_bb_aa
/g1p_bb_bb
/g1s_bb_aa
/g1s_bb_bb
/g2_o1o1o1o1
/g2_o1o1o1v1
/g2_o1o1v1v1
/g2_o1v1o1v1
/g2_o1v1v1v1
/g2_v1v1v1v1
/w_bb_aa
/w_bb_bb
 Transferring MO TPDM to AO TPDM
 Transferring g2_o1o1o1o1
 Transferring g2_o1o1o1v1
 Transferring g2_o1o1v1v1
 Transferring g2_o1v1o1v1
 Transferring g2_o1v1v1v1
 Transferring g2_v1v1v1v1
 Adding separable TPDM
 Computing TPDM gradient
 --------------------------------------------------------
 2e gradient
  Atom          X               Y               Z
 --------------------------------------------------------
    1        -34.087088        4.112296       -0.000000  
    2          7.239205      -19.266391        0.000000  
    3         10.558726       17.296562       -0.000000  
    4         16.289156       -2.142467       -0.000000  
 --------------------------------------------------------
 --------------------------------------------------------
 Final gradient
  Atom          X               Y               Z
 --------------------------------------------------------
    1        -34.087088        4.112296       -0.000000  
    2          7.239205      -19.266391        0.000000  
    3         10.558726       17.296562       -0.000000  
    4         16.289156       -2.142467       -0.000000  
 --------------------------------------------------------
 Analytic gradient from two-electron contribution:   CPU 554.81 s  wall 330.39 s

 Total ccman2 time:   CPU 1980.41 s  wall 1162.24 s


 --------------------------------------------------------------

                    Orbital Energies (a.u.)
 --------------------------------------------------------------

 Alpha MOs
 -- Occupied --
******* -65.225 -58.585 -58.583 -58.583 -26.352 -15.782 -15.735
 -9.904  -7.520  -7.507  -7.507  -3.260  -3.255  -3.254  -3.240
 -3.240  -1.672  -1.425  -1.079  -0.898  -0.754  -0.737  -0.737
 -0.618  -0.590  -0.499  -0.457  -0.454
 -- Virtual --
  0.027   0.062   0.074   0.098   0.100   0.120   0.153   0.175
  0.190   0.205   0.236   0.244   0.279   0.305   0.332   0.361
  0.365   0.450   0.498   0.535   0.539   0.554   0.594   0.721
  0.737   0.744   0.775   0.789   0.929   0.946   0.987   1.030
  1.032   1.090   1.218   1.320   1.441   1.540   1.613   1.621
  1.871   2.002   2.039   2.131   2.231   2.279   2.287   2.429
  2.499   2.680   2.749   2.991   3.011   3.314   4.014   4.047
  4.147   4.171   4.212   4.260   4.366   4.401   4.472   4.502
  4.522   4.542   4.614   4.872   5.053   5.489   6.892   6.949
  7.114   7.219   8.158   8.174   8.253  36.537  37.033  49.435
 68.721 293.832 293.848 293.9621028.375
 --------------------------------------------------------------

          Ground-State Mulliken Net Atomic Charges

     Atom                 Charge (a.u.)
  ----------------------------------------
      1 Br                    0.057516
      2 N                     0.068944
      3 N                    -0.089973
      4 F                    -0.036487
  ----------------------------------------
  Sum of atomic charges =    -0.000000

 -----------------------------------------------------------------
                    Cartesian Multipole Moments
 -----------------------------------------------------------------
    Charge (ESU x 10^10)
                -0.0000
    Dipole Moment (Debye)
         X       1.7316      Y      -0.2515      Z      -0.0000
       Tot       1.7498
    Quadrupole Moments (Debye-Ang)
        XX     -35.7497     XY      -0.3297     YY     -36.1144
        XZ      -0.0000     YZ       0.0000     ZZ     -33.7877
    Octopole Moments (Debye-Ang^2)
       XXX      33.3951    XXY      -2.0049    XYY       6.1785
       YYY      -0.6271    XXZ      -0.0000    XYZ      -0.0000
       YYZ       0.0000    XZZ       3.3537    YZZ      -0.1083
       ZZZ      -0.0000
    Hexadecapole Moments (Debye-Ang^3)
      XXXX    -488.0878   XXXY      -5.6089   XXYY     -90.0818
      XYYY      -1.4360   YYYY     -56.5007   XXXZ      -0.0000
      XXYZ       0.0000   XYYZ      -0.0000   YYYZ       0.0000
      XXZZ     -84.7950   XYZZ      -0.3936   YYZZ     -14.7543
      XZZZ      -0.0000   YZZZ       0.0000   ZZZZ     -34.6349
 -----------------------------------------------------------------
 DrvMan completing analytic gradient of the correlated energy
 Correlated dipole moment
            1
    1   0.6812755
    2  -0.0989559
    3  -0.0000000
 Energy read as -2781.444096587
 Full Analytical Gradient: (in a.u., or Hartree/Bohr)
             1             2             3             4
    1    0.00014526   -0.00091756    0.00070624    0.00006607
    2   -0.00012488   -0.00043102    0.00041757    0.00013833
    3   -0.00000000    0.00000000   -0.00000000    0.00000000
 Gradient time:  CPU 0.29 s  wall 1.83 s
 ----------------------------------------------------------------
             Standard Nuclear Orientation (Angstroms)
    I     Atom           X                Y                Z
 ----------------------------------------------------------------
    1      Br      1.1253838106    -0.0264040532     0.0000000000
    2      N      -0.6984847361     0.5405350548    -0.0000000000
    3      N      -1.4153613956    -0.4465042438     0.0000000000
    4      F      -2.7323900501     0.0303251317    -0.0000000000
 ----------------------------------------------------------------
 Nuclear Repulsion Energy =   222.3844608825 hartrees
 There are       29 alpha and       29 beta electrons

                       Distance Matrix (Angstroms)
             Br(  1)   N (  2)   N (  3)
   N (  2)  1.909952
   N (  3)  2.575242  1.219901
   F (  4)  3.858191  2.096923  1.400689

 Requested basis set is 6-311++G(d,p)
 There are 37 shells and 114 basis functions
 A cutoff of  1.0D-14 yielded    637 shell pairs
 There are      6247 function pairs (      6923 Cartesian)
 Smallest overlap matrix eigenvalue = 2.45E-04
 Guess MOs from SCF MO coefficient file

 -----------------------------------------------------------------------
  General SCF calculation program by
  Eric Jon Sundstrom, Paul Horn, Yuezhi Mao, Dmitri Zuev, Alec White,
  David Stuck, Shaama M.S., Shane Yost, Joonho Lee, David Small,
  Daniel Levine, Susi Lehtola, Hugh Burton, Evgeny Epifanovsky
 -----------------------------------------------------------------------
 Hartree-Fock
 using 4 threads for integral computing
 -------------------------------------------------------
 OpenMP Integral computing Module                
 Release: version 2.0, May 2017, Q-Chem Inc. Pleasanton 
 -------------------------------------------------------
 A restricted SCF calculation will be
 performed using DIIS
 SCF converges when DIIS error is below 1.0e-08
 ---------------------------------------
  Cycle       Energy         DIIS error
 ---------------------------------------
    1   -2780.6058656783      3.47e-05  
    2   -2780.6058674051      9.31e-06  
    3   -2780.6058675703      4.94e-06  
    4   -2780.6058676094      1.25e-06  
    5   -2780.6058676141      4.77e-07  
    6   -2780.6058676153      2.05e-07  
    7   -2780.6058676156      9.32e-08  
    8   -2780.6058676157      3.59e-08  
    9   -2780.6058676157      8.62e-09  Convergence criterion met
 ---------------------------------------
 SCF time:   CPU 5.93s  wall 4.00s 
 SCF   energy in the final basis set =    -2780.6058676157
 Total energy in the final basis set =    -2780.6058676157


 ------------------------------------------------------------------------------

   CCMAN2: suite of methods based on coupled cluster
           and equation of motion theories.

   Components:
   * libvmm-1.3-trunk
     by Evgeny Epifanovsky, Ilya Kaliman.
   * libtensor-2.5-trunk
     by Evgeny Epifanovsky, Michael Wormit, Dmitry Zuev, Sam Manzer, 
        Ilya Kaliman.
   * libcc-2.5-trunk
     by Evgeny Epifanovsky, Arik Landau, Tomasz Kus, Kirill Khistyaev, 
        Dmitry Zuev, Prashant Manohar, Xintian Feng, Anna Krylov, 
        Matthew Goldey, Alec White, Thomas Jagau, Kaushik Nanda, 
        Anastasia Gunina, Alexander Kunitsa, Joonho Lee.

   CCMAN original authors:
   Anna I. Krylov, C. David Sherrill, Steven R. Gwaltney,
   Edward F. C. Byrd (2000)
   Sergey V. Levchenko, Lyudmila V. Slipchenko, Tao Wang,
   Ana-Maria C. Cristian (2003)
   Piotr A. Pieniazek, C. Melania Oana, Evgeny Epifanovsky (2007)
   Prashant Manohar (2009)

 ------------------------------------------------------------------------------


 Allocating and initializing 3808MB of RAM...
 Calculation will run on 4 cores.


 Alpha MOs, Restricted
 -- Occupied --                  
-490.09  -65.22  -58.59  -58.58  -58.58  -26.35  -15.78  -15.74
  1 A     2 A     3 A     4 A     5 A     6 A     7 A     8 A                  
 -9.904  -7.520  -7.507  -7.507  -3.260  -3.255  -3.254  -3.240
  9 A    10 A    11 A    12 A    13 A    14 A    15 A    16 A                  
 -3.240  -1.672  -1.424  -1.079  -0.898  -0.753  -0.737  -0.737
 17 A    18 A    19 A    20 A    21 A    22 A    23 A    24 A                  
 -0.618  -0.590  -0.500  -0.457  -0.454
 25 A    26 A    27 A    28 A    29 A                                          
 -- Virtual --                   
  0.027   0.062   0.074   0.098   0.100   0.120   0.153   0.175
 30 A    31 A    32 A    33 A    34 A    35 A    36 A    37 A                  
  0.190   0.205   0.235   0.244   0.279   0.305   0.332   0.361
 38 A    39 A    40 A    41 A    42 A    43 A    44 A    45 A                  
  0.365   0.450   0.498   0.535   0.539   0.554   0.594   0.721
 46 A    47 A    48 A    49 A    50 A    51 A    52 A    53 A                  
  0.737   0.744   0.775   0.789   0.929   0.946   0.987   1.030
 54 A    55 A    56 A    57 A    58 A    59 A    60 A    61 A                  
  1.032   1.090   1.218   1.320   1.441   1.540   1.613   1.621
 62 A    63 A    64 A    65 A    66 A    67 A    68 A    69 A                  
  1.871   2.001   2.040   2.132   2.231   2.279   2.287   2.429
 70 A    71 A    72 A    73 A    74 A    75 A    76 A    77 A                  
  2.500   2.678   2.749   2.989   3.009   3.313   4.014   4.047
 78 A    79 A    80 A    81 A    82 A    83 A    84 A    85 A                  
  4.147   4.171   4.212   4.260   4.365   4.401   4.470   4.502
 86 A    87 A    88 A    89 A    90 A    91 A    92 A    93 A                  
  4.522   4.542   4.614   4.872   5.054   5.490   6.892   6.948
 94 A    95 A    96 A    97 A    98 A    99 A   100 A   101 A                  
  7.114   7.219   8.158   8.174   8.253  36.538  37.028  49.435
102 A   103 A   104 A   105 A   106 A   107 A   108 A   109 A                  
 68.721 293.832 293.848 293.9621028.376
110 A   111 A   112 A   113 A   114 A                                          

 Beta MOs, Restricted
 -- Occupied --                  
-490.09  -65.22  -58.59  -58.58  -58.58  -26.35  -15.78  -15.74
  1 A     2 A     3 A     4 A     5 A     6 A     7 A     8 A                  
 -9.904  -7.520  -7.507  -7.507  -3.260  -3.255  -3.254  -3.240
  9 A    10 A    11 A    12 A    13 A    14 A    15 A    16 A                  
 -3.240  -1.672  -1.424  -1.079  -0.898  -0.753  -0.737  -0.737
 17 A    18 A    19 A    20 A    21 A    22 A    23 A    24 A                  
 -0.618  -0.590  -0.500  -0.457  -0.454
 25 A    26 A    27 A    28 A    29 A                                          
 -- Virtual --                   
  0.027   0.062   0.074   0.098   0.100   0.120   0.153   0.175
 30 A    31 A    32 A    33 A    34 A    35 A    36 A    37 A                  
  0.190   0.205   0.235   0.244   0.279   0.305   0.332   0.361
 38 A    39 A    40 A    41 A    42 A    43 A    44 A    45 A                  
  0.365   0.450   0.498   0.535   0.539   0.554   0.594   0.721
 46 A    47 A    48 A    49 A    50 A    51 A    52 A    53 A                  
  0.737   0.744   0.775   0.789   0.929   0.946   0.987   1.030
 54 A    55 A    56 A    57 A    58 A    59 A    60 A    61 A                  
  1.032   1.090   1.218   1.320   1.441   1.540   1.613   1.621
 62 A    63 A    64 A    65 A    66 A    67 A    68 A    69 A                  
  1.871   2.001   2.040   2.132   2.231   2.279   2.287   2.429
 70 A    71 A    72 A    73 A    74 A    75 A    76 A    77 A                  
  2.500   2.678   2.749   2.989   3.009   3.313   4.014   4.047
 78 A    79 A    80 A    81 A    82 A    83 A    84 A    85 A                  
  4.147   4.171   4.212   4.260   4.365   4.401   4.470   4.502
 86 A    87 A    88 A    89 A    90 A    91 A    92 A    93 A                  
  4.522   4.542   4.614   4.872   5.054   5.490   6.892   6.948
 94 A    95 A    96 A    97 A    98 A    99 A   100 A   101 A                  
  7.114   7.219   8.158   8.174   8.253  36.538  37.028  49.435
102 A   103 A   104 A   105 A   106 A   107 A   108 A   109 A                  
 68.721 293.832 293.848 293.9621028.376
110 A   111 A   112 A   113 A   114 A                                          

 Occupation and symmetry of molecular orbitals

 Point group: C1 (1 irreducible representation).

                           A     All 
 -------------------------------------
 All molecular orbitals:
  - Alpha                  114   114 
  - Beta                   114   114 
 -------------------------------------
 Alpha orbitals:
  - Frozen occupied        12    12  
  - Active occupied        17    17  
  - Active virtual         85    85  
  - Frozen virtual         0     0   
 -------------------------------------
 Beta orbitals:
  - Frozen occupied        12    12  
  - Active occupied        17    17  
  - Active virtual         85    85  
  - Frozen virtual         0     0   
 -------------------------------------

 Import integrals:   CPU 0.00 s  wall 0.00 s

 Import integrals:   CPU 28.17 s  wall 28.53 s

 MP2 amplitudes:   CPU 0.20 s  wall 0.45 s

Running a double precision version
           CCSD T amplitudes will be solved using DIIS.

           Start     Size      MaxIter   EConv     TConv     
           3         7         100       1.00e-07  1.00e-05  
 ------------------------------------------------------------------------------
           Energy (a.u.)   Ediff      Tdiff       Comment
 ------------------------------------------------------------------------------
         -2781.44470872                           
     1   -2781.41285474   3.19e-02   7.76e-01     
     2   -2781.44255302   2.97e-02   1.04e-01     
     3   -2781.43995536   2.60e-03   4.55e-02     
     4   -2781.44295239   3.00e-03   1.79e-02     Switched to DIIS steps.
     5   -2781.44398624   1.03e-03   1.20e-02     
     6   -2781.44408365   9.74e-05   3.29e-03     
     7   -2781.44408966   6.01e-06   1.15e-03     
     8   -2781.44409289   3.22e-06   4.35e-04     
     9   -2781.44409625   3.36e-06   2.13e-04     
    10   -2781.44409583   4.21e-07   7.63e-05     
    11   -2781.44409657   7.45e-07   3.50e-05     
    12   -2781.44409644   1.32e-07   1.37e-05     
    13   -2781.44409646   2.37e-08   4.26e-06     
 ------------------------------------------------------------------------------
         -2781.44409646                           CCSD T converged.

End of double precision
 SCF energy                 = -2780.60586762
 MP2 energy                 = -2781.44470872
 CCSD correlation energy     =    -0.83822885
 CCSD total energy           = -2781.44409646

 CCSD  T1^2 = 0.0130  T2^2 = 0.2515  Leading amplitudes:

 Amplitude    Orbitals with energies
 -0.0247       26 (A) A                  ->    31 (A) A                   
              -0.5901                          0.0618                     
 -0.0247       26 (A) B                  ->    31 (A) B                   
              -0.5901                          0.0618                     
 -0.0239       24 (A) A                  ->    31 (A) A                   
              -0.7366                          0.0618                     
 -0.0239       24 (A) B                  ->    31 (A) B                   
              -0.7366                          0.0618                     

 Amplitude    Orbitals with energies
 -0.0775       26 (A) A      26 (A) B    ->    31 (A) A      31 (A) B     
              -0.5901       -0.5901            0.0618        0.0618       
  0.0775       26 (A) A      26 (A) B    ->    31 (A) B      31 (A) A     
              -0.5901       -0.5901            0.0618        0.0618       
  0.0775       26 (A) B      26 (A) A    ->    31 (A) A      31 (A) B     
              -0.5901       -0.5901            0.0618        0.0618       
 -0.0775       26 (A) B      26 (A) A    ->    31 (A) B      31 (A) A     
              -0.5901       -0.5901            0.0618        0.0618       

 Computing CCSD intemediates for later calculations in double precision
 Finished.

Running a double precision version
           CCSD Lambda amplitudes will be solved using DIIS.
           Start     Size      MaxIter   EConv     LConv     
           3         7         100       1.00e-07  1.00e-05  
 ------------------------------------------------------------------------------
            Enorm      Ldiff       Comment
 ------------------------------------------------------------------------------
     1     5.50e-02   3.68e-02     
     2     1.70e-02   5.83e-03     
     3     7.46e-03   1.11e-03     
     4     3.81e-03   1.10e-03     Switched to DIIS steps.
     5     1.31e-03   6.48e-04     
     6     6.51e-04   1.97e-04     
     7     2.36e-04   4.90e-05     
     8     9.76e-05   1.08e-06     
     9     3.49e-05   7.79e-06     
    10     1.18e-05   2.67e-06     
    11     5.32e-06   7.47e-07     
    12     2.12e-06   2.30e-07     
    13     1.11e-06   2.69e-08     
    14     5.55e-07   5.55e-08     
    15     2.69e-07   1.98e-08     
    16     1.43e-07   1.18e-08     
    17     6.70e-08   8.67e-09     
 ------------------------------------------------------------------------------
                                   CCSD Lambda converged.

 Computing density matrices in double precision...
           Orbital response amplitudes will be solved using DIIS.
           Start     Size      MaxIter   EConv     LConv     
           3         7         100       1.00e-06  1.00e-06  
 ------------------------------------------------------------------------------
            Enorm      Ldiff       Comment
 ------------------------------------------------------------------------------
     1     1.18e-01   3.73e-03     
     2     1.24e-01   2.68e-03     
     3     1.54e-01   2.96e-02     
     4     1.40e-02   6.99e-02     Switched to DIIS steps.
     5     5.69e-03   3.47e-04     
     6     9.62e-04   7.28e-04     
     7     4.52e-04   2.18e-05     
     8     1.44e-04   1.06e-04     
     9     4.79e-05   2.91e-05     
    10     9.21e-06   1.10e-05     
    11     3.19e-06   9.76e-08     
    12     1.04e-06   7.22e-08     
    13     4.46e-07   1.64e-07     
 ------------------------------------------------------------------------------
                                   Orbital response converged.

 Computing density matrices... Done.
 CCSD calculation:   CPU 1398.79 s  wall 807.67 s

Current path: /canmo/ccsd/grad/
/g1_bb_aa
/g1_bb_bb
/g1_o1o1
/g1_o1o2
/g1_o1v1
/g1_o2v1
/g1_v1v1
/g1p_bb_aa
/g1p_bb_bb
/g1s_bb_aa
/g1s_bb_bb
/g2_o1o1o1o1
/g2_o1o1o1v1
/g2_o1o1v1v1
/g2_o1v1o1v1
/g2_o1v1v1v1
/g2_v1v1v1v1
/w_bb_aa
/w_bb_bb
 Transferring MO TPDM to AO TPDM
 Transferring g2_o1o1o1o1
 Transferring g2_o1o1o1v1
 Transferring g2_o1o1v1v1
 Transferring g2_o1v1o1v1
 Transferring g2_o1v1v1v1
 Transferring g2_v1v1v1v1
 Adding separable TPDM
 Computing TPDM gradient
 --------------------------------------------------------
 2e gradient
  Atom          X               Y               Z
 --------------------------------------------------------
    1        -34.093971        4.128625       -0.000000  
    2          7.255738      -19.259858        0.000000  
    3         10.548604       17.272189       -0.000000  
    4         16.289628       -2.140956       -0.000000  
 --------------------------------------------------------
 --------------------------------------------------------
 Final gradient
  Atom          X               Y               Z
 --------------------------------------------------------
    1        -34.093971        4.128625       -0.000000  
    2          7.255738      -19.259858        0.000000  
    3         10.548604       17.272189       -0.000000  
    4         16.289628       -2.140956       -0.000000  
 --------------------------------------------------------
 Analytic gradient from two-electron contribution:   CPU 556.53 s  wall 328.99 s

 Total ccman2 time:   CPU 1987.54 s  wall 1174.05 s


 --------------------------------------------------------------

                    Orbital Energies (a.u.)
 --------------------------------------------------------------

 Alpha MOs
 -- Occupied --
******* -65.225 -58.585 -58.583 -58.583 -26.352 -15.782 -15.735
 -9.904  -7.520  -7.507  -7.507  -3.260  -3.255  -3.254  -3.240
 -3.240  -1.672  -1.424  -1.079  -0.898  -0.753  -0.737  -0.737
 -0.618  -0.590  -0.500  -0.457  -0.454
 -- Virtual --
  0.027   0.062   0.074   0.098   0.100   0.120   0.153   0.175
  0.190   0.205   0.235   0.244   0.279   0.305   0.332   0.361
  0.365   0.450   0.498   0.535   0.539   0.554   0.594   0.721
  0.737   0.744   0.775   0.789   0.929   0.946   0.987   1.030
  1.032   1.090   1.218   1.320   1.441   1.540   1.613   1.621
  1.871   2.001   2.040   2.132   2.231   2.279   2.287   2.429
  2.500   2.678   2.749   2.989   3.009   3.313   4.014   4.047
  4.147   4.171   4.212   4.260   4.365   4.401   4.470   4.502
  4.522   4.542   4.614   4.872   5.054   5.490   6.892   6.948
  7.114   7.219   8.158   8.174   8.253  36.538  37.028  49.435
 68.721 293.832 293.848 293.9621028.376
 --------------------------------------------------------------

          Ground-State Mulliken Net Atomic Charges

     Atom                 Charge (a.u.)
  ----------------------------------------
      1 Br                    0.057557
      2 N                     0.068558
      3 N                    -0.089661
      4 F                    -0.036454
  ----------------------------------------
  Sum of atomic charges =    -0.000000

 -----------------------------------------------------------------
                    Cartesian Multipole Moments
 -----------------------------------------------------------------
    Charge (ESU x 10^10)
                 0.0000
    Dipole Moment (Debye)
         X       1.7309      Y      -0.2520      Z      -0.0000
       Tot       1.7491
    Quadrupole Moments (Debye-Ang)
        XX     -35.7464     XY      -0.3302     YY     -36.1162
        XZ      -0.0000     YZ       0.0000     ZZ     -33.7897
    Octopole Moments (Debye-Ang^2)
       XXX      33.3618    XXY      -2.0148    XYY       6.1766
       YYY      -0.6473    XXZ      -0.0000    XYZ      -0.0000
       YYZ       0.0000    XZZ       3.3521    YZZ      -0.1136
       ZZZ      -0.0000
    Hexadecapole Moments (Debye-Ang^3)
      XXXX    -487.9989   XXXY      -5.6120   XXYY     -90.0767
      XYYY      -1.4310   YYYY     -56.5423   XXXZ      -0.0000
      XXYZ       0.0000   XYYZ      -0.0000   YYYZ       0.0000
      XXZZ     -84.7887   XYZZ      -0.3932   YYZZ     -14.7609
      XZZZ      -0.0000   YZZZ       0.0000   ZZZZ     -34.6368
 -----------------------------------------------------------------
 DrvMan completing analytic gradient of the correlated energy
 Correlated dipole moment
            1
    1   0.6809777
    2  -0.0991560
    3  -0.0000000
 Energy read as -2781.444096464
 Full Analytical Gradient: (in a.u., or Hartree/Bohr)
             1             2             3             4
    1    0.00002166    0.00042867   -0.00024323   -0.00020709
    2   -0.00009992    0.00105241   -0.00107626    0.00012378
    3   -0.00000000    0.00000000   -0.00000000    0.00000000
 Gradient time:  CPU 0.29 s  wall 2.19 s
 ----------------------------------------------------------------
             Standard Nuclear Orientation (Angstroms)
    I     Atom           X                Y                Z
 ----------------------------------------------------------------
    1      Br      1.1253838106    -0.0264040532     0.0000000000
    2      N      -0.6984847361     0.5385350548    -0.0000000000
    3      N      -1.4153613956    -0.4465042438     0.0000000000
    4      F      -2.7323900501     0.0303251317    -0.0000000000
 ----------------------------------------------------------------
 Nuclear Repulsion Energy =   222.4374398528 hartrees
 There are       29 alpha and       29 beta electrons

                       Distance Matrix (Angstroms)
             Br(  1)   N (  2)   N (  3)
   N (  2)  1.909359
   N (  3)  2.575242  1.218283
   F (  4)  3.858191  2.096437  1.400689

 Requested basis set is 6-311++G(d,p)
 There are 37 shells and 114 basis functions
 A cutoff of  1.0D-14 yielded    637 shell pairs
 There are      6247 function pairs (      6923 Cartesian)
 Smallest overlap matrix eigenvalue = 2.43E-04
 Guess MOs from SCF MO coefficient file

 -----------------------------------------------------------------------
  General SCF calculation program by
  Eric Jon Sundstrom, Paul Horn, Yuezhi Mao, Dmitri Zuev, Alec White,
  David Stuck, Shaama M.S., Shane Yost, Joonho Lee, David Small,
  Daniel Levine, Susi Lehtola, Hugh Burton, Evgeny Epifanovsky
 -----------------------------------------------------------------------
 Hartree-Fock
 using 4 threads for integral computing
 -------------------------------------------------------
 OpenMP Integral computing Module                
 Release: version 2.0, May 2017, Q-Chem Inc. Pleasanton 
 -------------------------------------------------------
 A restricted SCF calculation will be
 performed using DIIS
 SCF converges when DIIS error is below 1.0e-08
 ---------------------------------------
  Cycle       Energy         DIIS error
 ---------------------------------------
    1   -2780.6060953215      4.33e-05  
    2   -2780.6060982404      1.28e-05  
    3   -2780.6060985677      7.14e-06  
    4   -2780.6060986605      2.09e-06  
    5   -2780.6060986736      8.24e-07  
    6   -2780.6060986770      3.53e-07  
    7   -2780.6060986778      1.67e-07  
    8   -2780.6060986780      5.34e-08  
    9   -2780.6060986780      2.08e-08  
   10   -2780.6060986780      9.00e-09  Convergence criterion met
 ---------------------------------------
 SCF time:   CPU 6.55s  wall 5.00s 
 SCF   energy in the final basis set =    -2780.6060986780
 Total energy in the final basis set =    -2780.6060986780


 ------------------------------------------------------------------------------

   CCMAN2: suite of methods based on coupled cluster
           and equation of motion theories.

   Components:
   * libvmm-1.3-trunk
     by Evgeny Epifanovsky, Ilya Kaliman.
   * libtensor-2.5-trunk
     by Evgeny Epifanovsky, Michael Wormit, Dmitry Zuev, Sam Manzer, 
        Ilya Kaliman.
   * libcc-2.5-trunk
     by Evgeny Epifanovsky, Arik Landau, Tomasz Kus, Kirill Khistyaev, 
        Dmitry Zuev, Prashant Manohar, Xintian Feng, Anna Krylov, 
        Matthew Goldey, Alec White, Thomas Jagau, Kaushik Nanda, 
        Anastasia Gunina, Alexander Kunitsa, Joonho Lee.

   CCMAN original authors:
   Anna I. Krylov, C. David Sherrill, Steven R. Gwaltney,
   Edward F. C. Byrd (2000)
   Sergey V. Levchenko, Lyudmila V. Slipchenko, Tao Wang,
   Ana-Maria C. Cristian (2003)
   Piotr A. Pieniazek, C. Melania Oana, Evgeny Epifanovsky (2007)
   Prashant Manohar (2009)

 ------------------------------------------------------------------------------


 Allocating and initializing 3808MB of RAM...
 Calculation will run on 4 cores.


 Alpha MOs, Restricted
 -- Occupied --                  
-490.09  -65.22  -58.59  -58.58  -58.58  -26.35  -15.78  -15.73
  1 A     2 A     3 A     4 A     5 A     6 A     7 A     8 A                  
 -9.904  -7.520  -7.507  -7.507  -3.260  -3.255  -3.254  -3.240
  9 A    10 A    11 A    12 A    13 A    14 A    15 A    16 A                  
 -3.240  -1.672  -1.425  -1.079  -0.898  -0.754  -0.737  -0.737
 17 A    18 A    19 A    20 A    21 A    22 A    23 A    24 A                  
 -0.618  -0.590  -0.499  -0.457  -0.454
 25 A    26 A    27 A    28 A    29 A                                          
 -- Virtual --                   
  0.027   0.062   0.074   0.098   0.100   0.120   0.153   0.175
 30 A    31 A    32 A    33 A    34 A    35 A    36 A    37 A                  
  0.190   0.205   0.236   0.244   0.279   0.305   0.332   0.361
 38 A    39 A    40 A    41 A    42 A    43 A    44 A    45 A                  
  0.365   0.450   0.498   0.535   0.539   0.554   0.595   0.721
 46 A    47 A    48 A    49 A    50 A    51 A    52 A    53 A                  
  0.737   0.744   0.775   0.789   0.929   0.946   0.988   1.030
 54 A    55 A    56 A    57 A    58 A    59 A    60 A    61 A                  
  1.032   1.091   1.218   1.320   1.441   1.540   1.613   1.621
 62 A    63 A    64 A    65 A    66 A    67 A    68 A    69 A                  
  1.872   2.002   2.039   2.132   2.231   2.280   2.287   2.429
 70 A    71 A    72 A    73 A    74 A    75 A    76 A    77 A                  
  2.499   2.680   2.749   2.991   3.011   3.315   4.014   4.047
 78 A    79 A    80 A    81 A    82 A    83 A    84 A    85 A                  
  4.147   4.171   4.212   4.260   4.367   4.401   4.472   4.502
 86 A    87 A    88 A    89 A    90 A    91 A    92 A    93 A                  
  4.522   4.543   4.614   4.872   5.053   5.490   6.892   6.948
 94 A    95 A    96 A    97 A    98 A    99 A   100 A   101 A                  
  7.114   7.219   8.158   8.174   8.253  36.537  37.034  49.435
102 A   103 A   104 A   105 A   106 A   107 A   108 A   109 A                  
 68.721 293.832 293.848 293.9621028.376
110 A   111 A   112 A   113 A   114 A                                          

 Beta MOs, Restricted
 -- Occupied --                  
-490.09  -65.22  -58.59  -58.58  -58.58  -26.35  -15.78  -15.73
  1 A     2 A     3 A     4 A     5 A     6 A     7 A     8 A                  
 -9.904  -7.520  -7.507  -7.507  -3.260  -3.255  -3.254  -3.240
  9 A    10 A    11 A    12 A    13 A    14 A    15 A    16 A                  
 -3.240  -1.672  -1.425  -1.079  -0.898  -0.754  -0.737  -0.737
 17 A    18 A    19 A    20 A    21 A    22 A    23 A    24 A                  
 -0.618  -0.590  -0.499  -0.457  -0.454
 25 A    26 A    27 A    28 A    29 A                                          
 -- Virtual --                   
  0.027   0.062   0.074   0.098   0.100   0.120   0.153   0.175
 30 A    31 A    32 A    33 A    34 A    35 A    36 A    37 A                  
  0.190   0.205   0.236   0.244   0.279   0.305   0.332   0.361
 38 A    39 A    40 A    41 A    42 A    43 A    44 A    45 A                  
  0.365   0.450   0.498   0.535   0.539   0.554   0.595   0.721
 46 A    47 A    48 A    49 A    50 A    51 A    52 A    53 A                  
  0.737   0.744   0.775   0.789   0.929   0.946   0.988   1.030
 54 A    55 A    56 A    57 A    58 A    59 A    60 A    61 A                  
  1.032   1.091   1.218   1.320   1.441   1.540   1.613   1.621
 62 A    63 A    64 A    65 A    66 A    67 A    68 A    69 A                  
  1.872   2.002   2.039   2.132   2.231   2.280   2.287   2.429
 70 A    71 A    72 A    73 A    74 A    75 A    76 A    77 A                  
  2.499   2.680   2.749   2.991   3.011   3.315   4.014   4.047
 78 A    79 A    80 A    81 A    82 A    83 A    84 A    85 A                  
  4.147   4.171   4.212   4.260   4.367   4.401   4.472   4.502
 86 A    87 A    88 A    89 A    90 A    91 A    92 A    93 A                  
  4.522   4.543   4.614   4.872   5.053   5.490   6.892   6.948
 94 A    95 A    96 A    97 A    98 A    99 A   100 A   101 A                  
  7.114   7.219   8.158   8.174   8.253  36.537  37.034  49.435
102 A   103 A   104 A   105 A   106 A   107 A   108 A   109 A                  
 68.721 293.832 293.848 293.9621028.376
110 A   111 A   112 A   113 A   114 A                                          

 Occupation and symmetry of molecular orbitals

 Point group: C1 (1 irreducible representation).

                           A     All 
 -------------------------------------
 All molecular orbitals:
  - Alpha                  114   114 
  - Beta                   114   114 
 -------------------------------------
 Alpha orbitals:
  - Frozen occupied        12    12  
  - Active occupied        17    17  
  - Active virtual         85    85  
  - Frozen virtual         0     0   
 -------------------------------------
 Beta orbitals:
  - Frozen occupied        12    12  
  - Active occupied        17    17  
  - Active virtual         85    85  
  - Frozen virtual         0     0   
 -------------------------------------

 Import integrals:   CPU 0.00 s  wall 0.00 s

 Import integrals:   CPU 28.12 s  wall 27.95 s

 MP2 amplitudes:   CPU 0.18 s  wall 0.41 s

Running a double precision version
           CCSD T amplitudes will be solved using DIIS.

           Start     Size      MaxIter   EConv     TConv     
           3         7         100       1.00e-07  1.00e-05  
 ------------------------------------------------------------------------------
           Energy (a.u.)   Ediff      Tdiff       Comment
 ------------------------------------------------------------------------------
         -2781.44465631                           
     1   -2781.41291526   3.17e-02   7.75e-01     
     2   -2781.44254729   2.96e-02   1.04e-01     
     3   -2781.43996835   2.58e-03   4.54e-02     
     4   -2781.44295565   2.99e-03   1.79e-02     Switched to DIIS steps.
     5   -2781.44398696   1.03e-03   1.19e-02     
     6   -2781.44408378   9.68e-05   3.28e-03     
     7   -2781.44408981   6.04e-06   1.15e-03     
     8   -2781.44409305   3.24e-06   4.35e-04     
     9   -2781.44409641   3.36e-06   2.13e-04     
    10   -2781.44409598   4.22e-07   7.61e-05     
    11   -2781.44409673   7.43e-07   3.48e-05     
    12   -2781.44409659   1.32e-07   1.36e-05     
    13   -2781.44409662   2.30e-08   4.23e-06     
 ------------------------------------------------------------------------------
         -2781.44409662                           CCSD T converged.

End of double precision
 SCF energy                 = -2780.60609868
 MP2 energy                 = -2781.44465631
 CCSD correlation energy     =    -0.83799794
 CCSD total energy           = -2781.44409662

 CCSD  T1^2 = 0.0130  T2^2 = 0.2512  Leading amplitudes:

 Amplitude    Orbitals with energies
 -0.0247       26 (A) A                  ->    31 (A) A                   
              -0.5905                          0.0624                     
 -0.0247       26 (A) B                  ->    31 (A) B                   
              -0.5905                          0.0624                     
 -0.0238       24 (A) A                  ->    31 (A) A                   
              -0.7367                          0.0624                     
 -0.0238       24 (A) B                  ->    31 (A) B                   
              -0.7367                          0.0624                     

 Amplitude    Orbitals with energies
 -0.0770       26 (A) A      26 (A) B    ->    31 (A) A      31 (A) B     
              -0.5905       -0.5905            0.0624        0.0624       
  0.0770       26 (A) A      26 (A) B    ->    31 (A) B      31 (A) A     
              -0.5905       -0.5905            0.0624        0.0624       
  0.0770       26 (A) B      26 (A) A    ->    31 (A) A      31 (A) B     
              -0.5905       -0.5905            0.0624        0.0624       
 -0.0770       26 (A) B      26 (A) A    ->    31 (A) B      31 (A) A     
              -0.5905       -0.5905            0.0624        0.0624       

 Computing CCSD intemediates for later calculations in double precision
 Finished.

Running a double precision version
           CCSD Lambda amplitudes will be solved using DIIS.
           Start     Size      MaxIter   EConv     LConv     
           3         7         100       1.00e-07  1.00e-05  
 ------------------------------------------------------------------------------
            Enorm      Ldiff       Comment
 ------------------------------------------------------------------------------
     1     5.49e-02   3.67e-02     
     2     1.70e-02   5.82e-03     
     3     7.44e-03   1.10e-03     
     4     3.81e-03   1.10e-03     Switched to DIIS steps.
     5     1.30e-03   6.47e-04     
     6     6.50e-04   1.96e-04     
     7     2.35e-04   4.88e-05     
     8     9.71e-05   1.02e-06     
     9     3.47e-05   7.71e-06     
    10     1.18e-05   2.64e-06     
    11     5.28e-06   7.34e-07     
    12     2.10e-06   2.25e-07     
    13     1.10e-06   2.60e-08     
    14     5.49e-07   5.44e-08     
    15     2.65e-07   1.96e-08     
    16     1.41e-07   1.17e-08     
    17     6.65e-08   8.62e-09     
 ------------------------------------------------------------------------------
                                   CCSD Lambda converged.

 Computing density matrices in double precision...
           Orbital response amplitudes will be solved using DIIS.
           Start     Size      MaxIter   EConv     LConv     
           3         7         100       1.00e-06  1.00e-06  
 ------------------------------------------------------------------------------
            Enorm      Ldiff       Comment
 ------------------------------------------------------------------------------
     1     1.17e-01   3.62e-03     
     2     1.23e-01   2.68e-03     
     3     1.53e-01   2.94e-02     
     4     1.39e-02   6.96e-02     Switched to DIIS steps.
     5     5.63e-03   3.45e-04     
     6     9.60e-04   7.19e-04     
     7     4.50e-04   1.92e-05     
     8     1.42e-04   1.05e-04     
     9     4.80e-05   2.89e-05     
    10     9.11e-06   1.10e-05     
    11     3.13e-06   1.10e-07     
    12     1.02e-06   6.65e-08     
    13     4.43e-07   1.63e-07     
 ------------------------------------------------------------------------------
                                   Orbital response converged.

 Computing density matrices... Done.
 CCSD calculation:   CPU 1393.08 s  wall 818.38 s

Current path: /canmo/ccsd/grad/
/g1_bb_aa
/g1_bb_bb
/g1_o1o1
/g1_o1o2
/g1_o1v1
/g1_o2v1
/g1_v1v1
/g1p_bb_aa
/g1p_bb_bb
/g1s_bb_aa
/g1s_bb_bb
/g2_o1o1o1o1
/g2_o1o1o1v1
/g2_o1o1v1v1
/g2_o1v1o1v1
/g2_o1v1v1v1
/g2_v1v1v1v1
/w_bb_aa
/w_bb_bb
 Transferring MO TPDM to AO TPDM
 Transferring g2_o1o1o1o1
 Transferring g2_o1o1o1v1
 Transferring g2_o1o1v1v1
 Transferring g2_o1v1o1v1
 Transferring g2_o1v1v1v1
 Transferring g2_v1v1v1v1
 Adding separable TPDM
 Computing TPDM gradient
 --------------------------------------------------------
 2e gradient
  Atom          X               Y               Z
 --------------------------------------------------------
    1        -34.109334        4.109137        0.000000  
    2          7.237424      -19.251138        0.000000  
    3         10.581900       17.283508       -0.000000  
    4         16.290011       -2.141507       -0.000000  
 --------------------------------------------------------
 --------------------------------------------------------
 Final gradient
  Atom          X               Y               Z
 --------------------------------------------------------
    1        -34.109334        4.109137        0.000000  
    2          7.237424      -19.251138        0.000000  
    3         10.581900       17.283508       -0.000000  
    4         16.290011       -2.141507       -0.000000  
 --------------------------------------------------------
 Analytic gradient from two-electron contribution:   CPU 555.59 s  wall 335.55 s

 Total ccman2 time:   CPU 1981.22 s  wall 1193.93 s


 --------------------------------------------------------------

                    Orbital Energies (a.u.)
 --------------------------------------------------------------

 Alpha MOs
 -- Occupied --
******* -65.225 -58.585 -58.583 -58.583 -26.352 -15.782 -15.735
 -9.904  -7.520  -7.507  -7.507  -3.260  -3.255  -3.254  -3.240
 -3.240  -1.672  -1.425  -1.079  -0.898  -0.754  -0.737  -0.737
 -0.618  -0.590  -0.499  -0.457  -0.454
 -- Virtual --
  0.027   0.062   0.074   0.098   0.100   0.120   0.153   0.175
  0.190   0.205   0.236   0.244   0.279   0.305   0.332   0.361
  0.365   0.450   0.498   0.535   0.539   0.554   0.595   0.721
  0.737   0.744   0.775   0.789   0.929   0.946   0.988   1.030
  1.032   1.091   1.218   1.320   1.441   1.540   1.613   1.621
  1.872   2.002   2.039   2.132   2.231   2.280   2.287   2.429
  2.499   2.680   2.749   2.991   3.011   3.315   4.014   4.047
  4.147   4.171   4.212   4.260   4.367   4.401   4.472   4.502
  4.522   4.543   4.614   4.872   5.053   5.490   6.892   6.948
  7.114   7.219   8.158   8.174   8.253  36.537  37.034  49.435
 68.721 293.832 293.848 293.9621028.376
 --------------------------------------------------------------

          Ground-State Mulliken Net Atomic Charges

     Atom                 Charge (a.u.)
  ----------------------------------------
      1 Br                    0.057997
      2 N                     0.068899
      3 N                    -0.090478
      4 F                    -0.036418
  ----------------------------------------
  Sum of atomic charges =     0.000000

 -----------------------------------------------------------------
                    Cartesian Multipole Moments
 -----------------------------------------------------------------
    Charge (ESU x 10^10)
                -0.0000
    Dipole Moment (Debye)
         X       1.7363      Y      -0.2511      Z      -0.0000
       Tot       1.7544
    Quadrupole Moments (Debye-Ang)
        XX     -35.7490     XY      -0.3290     YY     -36.1163
        XZ       0.0000     YZ       0.0000     ZZ     -33.7855
    Octopole Moments (Debye-Ang^2)
       XXX      33.3935    XXY      -1.9929    XYY       6.1769
       YYY      -0.6065    XXZ       0.0000    XYZ      -0.0000
       YYZ      -0.0000    XZZ       3.3520    YZZ      -0.1025
       ZZZ      -0.0000
    Hexadecapole Moments (Debye-Ang^3)
      XXXX    -488.0171   XXXY      -5.6224   XXYY     -90.0749
      XYYY      -1.4586   YYYY     -56.4704   XXXZ       0.0000
      XXYZ      -0.0000   XYYZ       0.0000   YYYZ       0.0000
      XXZZ     -84.7858   XYZZ      -0.3996   YYZZ     -14.7488
      XZZZ       0.0000   YZZZ       0.0000   ZZZZ     -34.6299
 -----------------------------------------------------------------
 DrvMan completing analytic gradient of the correlated energy
 Correlated dipole moment
            1
    1   0.6831200
    2  -0.0987796
    3  -0.0000000
 Energy read as -2781.444096617
 Full Analytical Gradient: (in a.u., or Hartree/Bohr)
             1             2             3             4
    1   -0.00009203   -0.00051890    0.00069410   -0.00008317
    2    0.00003729   -0.00096760    0.00094063   -0.00001032
    3   -0.00000000    0.00000000   -0.00000000    0.00000000
 Gradient time:  CPU 0.28 s  wall 1.73 s
 ----------------------------------------------------------------
             Standard Nuclear Orientation (Angstroms)
    I     Atom           X                Y                Z
 ----------------------------------------------------------------
    1      Br      1.1253838106    -0.0264040532     0.0000000000
    2      N      -0.6984847361     0.5395350548     0.0010000000
    3      N      -1.4153613956    -0.4465042438     0.0000000000
    4      F      -2.7323900501     0.0303251317    -0.0000000000
 ----------------------------------------------------------------
 Nuclear Repulsion Energy =   222.4109335510 hartrees
 There are       29 alpha and       29 beta electrons

                       Distance Matrix (Angstroms)
             Br(  1)   N (  2)   N (  3)
   N (  2)  1.909656
   N (  3)  2.575242  1.219093
   F (  4)  3.858191  2.096680  1.400689

 Requested basis set is 6-311++G(d,p)
 There are 37 shells and 114 basis functions
 A cutoff of  1.0D-14 yielded    637 shell pairs
 There are      6247 function pairs (      6923 Cartesian)
 Smallest overlap matrix eigenvalue = 2.44E-04
 Guess MOs from SCF MO coefficient file

 -----------------------------------------------------------------------
  General SCF calculation program by
  Eric Jon Sundstrom, Paul Horn, Yuezhi Mao, Dmitri Zuev, Alec White,
  David Stuck, Shaama M.S., Shane Yost, Joonho Lee, David Small,
  Daniel Levine, Susi Lehtola, Hugh Burton, Evgeny Epifanovsky
 -----------------------------------------------------------------------
 Hartree-Fock
 using 4 threads for integral computing
 -------------------------------------------------------
 OpenMP Integral computing Module                
 Release: version 2.0, May 2017, Q-Chem Inc. Pleasanton 
 -------------------------------------------------------
 A restricted SCF calculation will be
 performed using DIIS
 SCF converges when DIIS error is below 1.0e-08
 ---------------------------------------
  Cycle       Energy         DIIS error
 ---------------------------------------
    1   -2780.6059825040      2.71e-05  
    2   -2780.6059838762      8.03e-06  
    3   -2780.6059840588      4.56e-06  
    4   -2780.6059841085      1.70e-06  
    5   -2780.6059841225      8.80e-07  
    6   -2780.6059841282      4.41e-07  
    7   -2780.6059841298      2.02e-07  
    8   -2780.6059841300      6.53e-08  
    9   -2780.6059841300      2.87e-08  
   10   -2780.6059841300      1.45e-08  
   11   -2780.6059841300      4.73e-09  Convergence criterion met
 ---------------------------------------
 SCF time:   CPU 7.14s  wall 6.00s 
 SCF   energy in the final basis set =    -2780.6059841300
 Total energy in the final basis set =    -2780.6059841300


 ------------------------------------------------------------------------------

   CCMAN2: suite of methods based on coupled cluster
           and equation of motion theories.

   Components:
   * libvmm-1.3-trunk
     by Evgeny Epifanovsky, Ilya Kaliman.
   * libtensor-2.5-trunk
     by Evgeny Epifanovsky, Michael Wormit, Dmitry Zuev, Sam Manzer, 
        Ilya Kaliman.
   * libcc-2.5-trunk
     by Evgeny Epifanovsky, Arik Landau, Tomasz Kus, Kirill Khistyaev, 
        Dmitry Zuev, Prashant Manohar, Xintian Feng, Anna Krylov, 
        Matthew Goldey, Alec White, Thomas Jagau, Kaushik Nanda, 
        Anastasia Gunina, Alexander Kunitsa, Joonho Lee.

   CCMAN original authors:
   Anna I. Krylov, C. David Sherrill, Steven R. Gwaltney,
   Edward F. C. Byrd (2000)
   Sergey V. Levchenko, Lyudmila V. Slipchenko, Tao Wang,
   Ana-Maria C. Cristian (2003)
   Piotr A. Pieniazek, C. Melania Oana, Evgeny Epifanovsky (2007)
   Prashant Manohar (2009)

 ------------------------------------------------------------------------------


 Allocating and initializing 3808MB of RAM...
 Calculation will run on 4 cores.


 Alpha MOs, Restricted
 -- Occupied --                  
-490.09  -65.22  -58.59  -58.58  -58.58  -26.35  -15.78  -15.74
  1 A     2 A     3 A     4 A     5 A     6 A     7 A     8 A                  
 -9.904  -7.520  -7.507  -7.507  -3.260  -3.255  -3.254  -3.240
  9 A    10 A    11 A    12 A    13 A    14 A    15 A    16 A                  
 -3.240  -1.672  -1.424  -1.079  -0.898  -0.754  -0.737  -0.737
 17 A    18 A    19 A    20 A    21 A    22 A    23 A    24 A                  
 -0.618  -0.590  -0.500  -0.457  -0.454
 25 A    26 A    27 A    28 A    29 A                                          
 -- Virtual --                   
  0.027   0.062   0.074   0.098   0.100   0.120   0.153   0.175
 30 A    31 A    32 A    33 A    34 A    35 A    36 A    37 A                  
  0.190   0.205   0.236   0.244   0.279   0.305   0.332   0.361
 38 A    39 A    40 A    41 A    42 A    43 A    44 A    45 A                  
  0.365   0.450   0.498   0.535   0.539   0.554   0.594   0.721
 46 A    47 A    48 A    49 A    50 A    51 A    52 A    53 A                  
  0.737   0.744   0.775   0.789   0.929   0.946   0.987   1.030
 54 A    55 A    56 A    57 A    58 A    59 A    60 A    61 A                  
  1.032   1.090   1.218   1.320   1.441   1.540   1.613   1.621
 62 A    63 A    64 A    65 A    66 A    67 A    68 A    69 A                  
  1.871   2.002   2.039   2.132   2.231   2.279   2.287   2.429
 70 A    71 A    72 A    73 A    74 A    75 A    76 A    77 A                  
  2.500   2.679   2.749   2.990   3.010   3.314   4.014   4.047
 78 A    79 A    80 A    81 A    82 A    83 A    84 A    85 A                  
  4.147   4.171   4.212   4.260   4.366   4.401   4.471   4.502
 86 A    87 A    88 A    89 A    90 A    91 A    92 A    93 A                  
  4.522   4.542   4.614   4.872   5.053   5.490   6.892   6.948
 94 A    95 A    96 A    97 A    98 A    99 A   100 A   101 A                  
  7.114   7.219   8.158   8.174   8.253  36.538  37.031  49.435
102 A   103 A   104 A   105 A   106 A   107 A   108 A   109 A                  
 68.721 293.832 293.848 293.9621028.376
110 A   111 A   112 A   113 A   114 A                                          

 Beta MOs, Restricted
 -- Occupied --                  
-490.09  -65.22  -58.59  -58.58  -58.58  -26.35  -15.78  -15.74
  1 A     2 A     3 A     4 A     5 A     6 A     7 A     8 A                  
 -9.904  -7.520  -7.507  -7.507  -3.260  -3.255  -3.254  -3.240
  9 A    10 A    11 A    12 A    13 A    14 A    15 A    16 A                  
 -3.240  -1.672  -1.424  -1.079  -0.898  -0.754  -0.737  -0.737
 17 A    18 A    19 A    20 A    21 A    22 A    23 A    24 A                  
 -0.618  -0.590  -0.500  -0.457  -0.454
 25 A    26 A    27 A    28 A    29 A                                          
 -- Virtual --                   
  0.027   0.062   0.074   0.098   0.100   0.120   0.153   0.175
 30 A    31 A    32 A    33 A    34 A    35 A    36 A    37 A                  
  0.190   0.205   0.236   0.244   0.279   0.305   0.332   0.361
 38 A    39 A    40 A    41 A    42 A    43 A    44 A    45 A                  
  0.365   0.450   0.498   0.535   0.539   0.554   0.594   0.721
 46 A    47 A    48 A    49 A    50 A    51 A    52 A    53 A                  
  0.737   0.744   0.775   0.789   0.929   0.946   0.987   1.030
 54 A    55 A    56 A    57 A    58 A    59 A    60 A    61 A                  
  1.032   1.090   1.218   1.320   1.441   1.540   1.613   1.621
 62 A    63 A    64 A    65 A    66 A    67 A    68 A    69 A                  
  1.871   2.002   2.039   2.132   2.231   2.279   2.287   2.429
 70 A    71 A    72 A    73 A    74 A    75 A    76 A    77 A                  
  2.500   2.679   2.749   2.990   3.010   3.314   4.014   4.047
 78 A    79 A    80 A    81 A    82 A    83 A    84 A    85 A                  
  4.147   4.171   4.212   4.260   4.366   4.401   4.471   4.502
 86 A    87 A    88 A    89 A    90 A    91 A    92 A    93 A                  
  4.522   4.542   4.614   4.872   5.053   5.490   6.892   6.948
 94 A    95 A    96 A    97 A    98 A    99 A   100 A   101 A                  
  7.114   7.219   8.158   8.174   8.253  36.538  37.031  49.435
102 A   103 A   104 A   105 A   106 A   107 A   108 A   109 A                  
 68.721 293.832 293.848 293.9621028.376
110 A   111 A   112 A   113 A   114 A                                          

 Occupation and symmetry of molecular orbitals

 Point group: C1 (1 irreducible representation).

                           A     All 
 -------------------------------------
 All molecular orbitals:
  - Alpha                  114   114 
  - Beta                   114   114 
 -------------------------------------
 Alpha orbitals:
  - Frozen occupied        12    12  
  - Active occupied        17    17  
  - Active virtual         85    85  
  - Frozen virtual         0     0   
 -------------------------------------
 Beta orbitals:
  - Frozen occupied        12    12  
  - Active occupied        17    17  
  - Active virtual         85    85  
  - Frozen virtual         0     0   
 -------------------------------------

 Import integrals:   CPU 0.00 s  wall 0.00 s

 Import integrals:   CPU 28.50 s  wall 32.47 s

 MP2 amplitudes:   CPU 0.18 s  wall 0.37 s

Running a double precision version
           CCSD T amplitudes will be solved using DIIS.

           Start     Size      MaxIter   EConv     TConv     
           3         7         100       1.00e-07  1.00e-05  
 ------------------------------------------------------------------------------
           Energy (a.u.)   Ediff      Tdiff       Comment
 ------------------------------------------------------------------------------
         -2781.44468338                           
     1   -2781.41288598   3.18e-02   7.75e-01     
     2   -2781.44255108   2.97e-02   1.04e-01     
     3   -2781.43996280   2.59e-03   4.54e-02     
     4   -2781.44295496   2.99e-03   1.79e-02     Switched to DIIS steps.
     5   -2781.44398754   1.03e-03   1.20e-02     
     6   -2781.44408465   9.71e-05   3.29e-03     
     7   -2781.44409068   6.02e-06   1.15e-03     
     8   -2781.44409391   3.23e-06   4.35e-04     
     9   -2781.44409726   3.36e-06   2.13e-04     
    10   -2781.44409684   4.22e-07   7.62e-05     
    11   -2781.44409759   7.44e-07   3.49e-05     
    12   -2781.44409745   1.32e-07   1.36e-05     
    13   -2781.44409748   2.34e-08   4.25e-06     
 ------------------------------------------------------------------------------
         -2781.44409748                           CCSD T converged.

End of double precision
 SCF energy                 = -2780.60598413
 MP2 energy                 = -2781.44468338
 CCSD correlation energy     =    -0.83811335
 CCSD total energy           = -2781.44409748

 CCSD  T1^2 = 0.0130  T2^2 = 0.2514  Leading amplitudes:

 Amplitude    Orbitals with energies
 -0.0247       26 (A) A                  ->    31 (A) A                   
              -0.5903                          0.0621                     
 -0.0247       26 (A) B                  ->    31 (A) B                   
              -0.5903                          0.0621                     
 -0.0239       24 (A) A                  ->    31 (A) A                   
              -0.7366                          0.0621                     
 -0.0239       24 (A) B                  ->    31 (A) B                   
              -0.7366                          0.0621                     

 Amplitude    Orbitals with energies
 -0.0772       26 (A) A      26 (A) B    ->    31 (A) A      31 (A) B     
              -0.5903       -0.5903            0.0621        0.0621       
  0.0772       26 (A) A      26 (A) B    ->    31 (A) B      31 (A) A     
              -0.5903       -0.5903            0.0621        0.0621       
  0.0772       26 (A) B      26 (A) A    ->    31 (A) A      31 (A) B     
              -0.5903       -0.5903            0.0621        0.0621       
 -0.0772       26 (A) B      26 (A) A    ->    31 (A) B      31 (A) A     
              -0.5903       -0.5903            0.0621        0.0621       

 Computing CCSD intemediates for later calculations in double precision
 Finished.

Running a double precision version
           CCSD Lambda amplitudes will be solved using DIIS.
           Start     Size      MaxIter   EConv     LConv     
           3         7         100       1.00e-07  1.00e-05  
 ------------------------------------------------------------------------------
            Enorm      Ldiff       Comment
 ------------------------------------------------------------------------------
     1     5.50e-02   3.68e-02     
     2     1.70e-02   5.82e-03     
     3     7.45e-03   1.11e-03     
     4     3.81e-03   1.10e-03     Switched to DIIS steps.
     5     1.30e-03   6.47e-04     
     6     6.51e-04   1.96e-04     
     7     2.36e-04   4.89e-05     
     8     9.74e-05   1.05e-06     
     9     3.48e-05   7.75e-06     
    10     1.18e-05   2.65e-06     
    11     5.30e-06   7.40e-07     
    12     2.11e-06   2.27e-07     
    13     1.11e-06   2.64e-08     
    14     5.52e-07   5.49e-08     
    15     2.67e-07   1.97e-08     
    16     1.42e-07   1.18e-08     
    17     6.68e-08   8.65e-09     
 ------------------------------------------------------------------------------
                                   CCSD Lambda converged.

 Computing density matrices in double precision...
           Orbital response amplitudes will be solved using DIIS.
           Start     Size      MaxIter   EConv     LConv     
           3         7         100       1.00e-06  1.00e-06  
 ------------------------------------------------------------------------------
            Enorm      Ldiff       Comment
 ------------------------------------------------------------------------------
     1     1.18e-01   3.68e-03     
     2     1.23e-01   2.68e-03     
     3     1.54e-01   2.95e-02     
     4     1.40e-02   6.97e-02     Switched to DIIS steps.
     5     5.66e-03   3.46e-04     
     6     9.61e-04   7.24e-04     
     7     4.51e-04   2.05e-05     
     8     1.43e-04   1.05e-04     
     9     4.80e-05   2.90e-05     
    10     9.16e-06   1.10e-05     
    11     3.16e-06   1.04e-07     
    12     1.03e-06   6.94e-08     
    13     4.44e-07   1.63e-07     
 ------------------------------------------------------------------------------
                                   Orbital response converged.

 Computing density matrices... Done.
 CCSD calculation:   CPU 1396.58 s  wall 825.68 s

Current path: /canmo/ccsd/grad/
/g1_bb_aa
/g1_bb_bb
/g1_o1o1
/g1_o1o2
/g1_o1v1
/g1_o2v1
/g1_v1v1
/g1p_bb_aa
/g1p_bb_bb
/g1s_bb_aa
/g1s_bb_bb
/g2_o1o1o1o1
/g2_o1o1o1v1
/g2_o1o1v1v1
/g2_o1v1o1v1
/g2_o1v1v1v1
/g2_v1v1v1v1
/w_bb_aa
/w_bb_bb
 Transferring MO TPDM to AO TPDM
 Transferring g2_o1o1o1o1
 Transferring g2_o1o1o1v1
 Transferring g2_o1o1v1v1
 Transferring g2_o1v1o1v1
 Transferring g2_o1v1v1v1
 Transferring g2_v1v1v1v1
 Adding separable TPDM
 Computing TPDM gradient
 --------------------------------------------------------
 2e gradient
  Atom          X               Y               Z
 --------------------------------------------------------
    1        -34.101653        4.118886        0.010522  
    2          7.246593      -19.255509       -0.024392  
    3         10.565235       17.277856        0.011884  
    4         16.289825       -2.141233        0.001986  
 --------------------------------------------------------
 --------------------------------------------------------
 Final gradient
  Atom          X               Y               Z
 --------------------------------------------------------
    1        -34.101653        4.118886        0.010522  
    2          7.246593      -19.255509       -0.024392  
    3         10.565235       17.277856        0.011884  
    4         16.289825       -2.141233        0.001986  
 --------------------------------------------------------
 Analytic gradient from two-electron contribution:   CPU 556.35 s  wall 343.12 s

 Total ccman2 time:   CPU 1985.47 s  wall 1211.84 s


 --------------------------------------------------------------

                    Orbital Energies (a.u.)
 --------------------------------------------------------------

 Alpha MOs
 -- Occupied --
******* -65.225 -58.585 -58.583 -58.583 -26.352 -15.782 -15.735
 -9.904  -7.520  -7.507  -7.507  -3.260  -3.255  -3.254  -3.240
 -3.240  -1.672  -1.424  -1.079  -0.898  -0.754  -0.737  -0.737
 -0.618  -0.590  -0.500  -0.457  -0.454
 -- Virtual --
  0.027   0.062   0.074   0.098   0.100   0.120   0.153   0.175
  0.190   0.205   0.236   0.244   0.279   0.305   0.332   0.361
  0.365   0.450   0.498   0.535   0.539   0.554   0.594   0.721
  0.737   0.744   0.775   0.789   0.929   0.946   0.987   1.030
  1.032   1.090   1.218   1.320   1.441   1.540   1.613   1.621
  1.871   2.002   2.039   2.132   2.231   2.279   2.287   2.429
  2.500   2.679   2.749   2.990   3.010   3.314   4.014   4.047
  4.147   4.171   4.212   4.260   4.366   4.401   4.471   4.502
  4.522   4.542   4.614   4.872   5.053   5.490   6.892   6.948
  7.114   7.219   8.158   8.174   8.253  36.538  37.031  49.435
 68.721 293.832 293.848 293.9621028.376
 --------------------------------------------------------------

          Ground-State Mulliken Net Atomic Charges

     Atom                 Charge (a.u.)
  ----------------------------------------
      1 Br                    0.057777
      2 N                     0.068727
      3 N                    -0.090069
      4 F                    -0.036436
  ----------------------------------------
  Sum of atomic charges =    -0.000000

 -----------------------------------------------------------------
                    Cartesian Multipole Moments
 -----------------------------------------------------------------
    Charge (ESU x 10^10)
                -0.0000
    Dipole Moment (Debye)
         X       1.7336      Y      -0.2516      Z      -0.0001
       Tot       1.7517
    Quadrupole Moments (Debye-Ang)
        XX     -35.7477     XY      -0.3296     YY     -36.1163
        XZ      -0.0016     YZ      -0.0021     ZZ     -33.7876
    Octopole Moments (Debye-Ang^2)
       XXX      33.3776    XXY      -2.0039    XYY       6.1768
       YYY      -0.6269    XXZ      -0.0087    XYZ       0.0030
       YYZ      -0.0066    XZZ       3.3521    YZZ      -0.1081
       ZZZ      -0.0154
    Hexadecapole Moments (Debye-Ang^3)
      XXXX    -488.0079   XXXY      -5.6172   XXYY     -90.0757
      XYYY      -1.4448   YYYY     -56.5063   XXXZ       0.0018
      XXYZ      -0.0052   XYYZ       0.0042   YYYZ      -0.0127
      XXZZ     -84.7873   XYZZ      -0.3964   YYZZ     -14.7549
      XZZZ       0.0096   YZZZ      -0.0100   ZZZZ     -34.6334
 -----------------------------------------------------------------
 DrvMan completing analytic gradient of the correlated energy
 Correlated dipole moment
            1
    1   0.6820475
    2  -0.0989681
    3  -0.0000475
 Energy read as -2781.444097478
 Full Analytical Gradient: (in a.u., or Hartree/Bohr)
             1             2             3             4
    1   -0.00003507   -0.00004281    0.00022322   -0.00014534
    2   -0.00003130    0.00004497   -0.00007046    0.00005680
    3   -0.00001851    0.00001994    0.00002339   -0.00002482
 Gradient time:  CPU 0.30 s  wall 1.81 s
 ----------------------------------------------------------------
             Standard Nuclear Orientation (Angstroms)
    I     Atom           X                Y                Z
 ----------------------------------------------------------------
    1      Br      1.1253838106    -0.0264040532     0.0000000000
    2      N      -0.6984847361     0.5395350548    -0.0000000000
    3      N      -1.4143613956    -0.4465042438     0.0000000000
    4      F      -2.7323900501     0.0303251317    -0.0000000000
 ----------------------------------------------------------------
 Nuclear Repulsion Energy =   222.4245388650 hartrees
 There are       29 alpha and       29 beta electrons

                       Distance Matrix (Angstroms)
             Br(  1)   N (  2)   N (  3)
   N (  2)  1.909655
   N (  3)  2.574255  1.218504
   F (  4)  3.858191  2.096680  1.401630

 Requested basis set is 6-311++G(d,p)
 There are 37 shells and 114 basis functions
 A cutoff of  1.0D-14 yielded    637 shell pairs
 There are      6247 function pairs (      6923 Cartesian)
 Smallest overlap matrix eigenvalue = 2.43E-04
 Guess MOs from SCF MO coefficient file

 -----------------------------------------------------------------------
  General SCF calculation program by
  Eric Jon Sundstrom, Paul Horn, Yuezhi Mao, Dmitri Zuev, Alec White,
  David Stuck, Shaama M.S., Shane Yost, Joonho Lee, David Small,
  Daniel Levine, Susi Lehtola, Hugh Burton, Evgeny Epifanovsky
 -----------------------------------------------------------------------
 Hartree-Fock
 using 4 threads for integral computing
 -------------------------------------------------------
 OpenMP Integral computing Module                
 Release: version 2.0, May 2017, Q-Chem Inc. Pleasanton 
 -------------------------------------------------------
 A restricted SCF calculation will be
 performed using DIIS
 SCF converges when DIIS error is below 1.0e-08
 ---------------------------------------
  Cycle       Energy         DIIS error
 ---------------------------------------
    1   -2780.6059930225      3.09e-05  
    2   -2780.6059947620      8.16e-06  
    3   -2780.6059949530      4.63e-06  
    4   -2780.6059949940      1.55e-06  
    5   -2780.6059950077      7.89e-07  
    6   -2780.6059950123      4.43e-07  
    7   -2780.6059950137      1.71e-07  
    8   -2780.6059950139      6.03e-08  
    9   -2780.6059950139      2.46e-08  
   10   -2780.6059950139      1.15e-08  
   11   -2780.6059950139      4.36e-09  Convergence criterion met
 ---------------------------------------
 SCF time:   CPU 7.11s  wall 7.00s 
 SCF   energy in the final basis set =    -2780.6059950139
 Total energy in the final basis set =    -2780.6059950139


 ------------------------------------------------------------------------------

   CCMAN2: suite of methods based on coupled cluster
           and equation of motion theories.

   Components:
   * libvmm-1.3-trunk
     by Evgeny Epifanovsky, Ilya Kaliman.
   * libtensor-2.5-trunk
     by Evgeny Epifanovsky, Michael Wormit, Dmitry Zuev, Sam Manzer, 
        Ilya Kaliman.
   * libcc-2.5-trunk
     by Evgeny Epifanovsky, Arik Landau, Tomasz Kus, Kirill Khistyaev, 
        Dmitry Zuev, Prashant Manohar, Xintian Feng, Anna Krylov, 
        Matthew Goldey, Alec White, Thomas Jagau, Kaushik Nanda, 
        Anastasia Gunina, Alexander Kunitsa, Joonho Lee.

   CCMAN original authors:
   Anna I. Krylov, C. David Sherrill, Steven R. Gwaltney,
   Edward F. C. Byrd (2000)
   Sergey V. Levchenko, Lyudmila V. Slipchenko, Tao Wang,
   Ana-Maria C. Cristian (2003)
   Piotr A. Pieniazek, C. Melania Oana, Evgeny Epifanovsky (2007)
   Prashant Manohar (2009)

 ------------------------------------------------------------------------------


 Allocating and initializing 3808MB of RAM...
 Calculation will run on 4 cores.


 Alpha MOs, Restricted
 -- Occupied --                  
-490.09  -65.22  -58.59  -58.58  -58.58  -26.35  -15.78  -15.74
  1 A     2 A     3 A     4 A     5 A     6 A     7 A     8 A                  
 -9.904  -7.520  -7.507  -7.507  -3.260  -3.255  -3.254  -3.240
  9 A    10 A    11 A    12 A    13 A    14 A    15 A    16 A                  
 -3.240  -1.672  -1.425  -1.079  -0.898  -0.753  -0.737  -0.736
 17 A    18 A    19 A    20 A    21 A    22 A    23 A    24 A                  
 -0.618  -0.591  -0.500  -0.457  -0.454
 25 A    26 A    27 A    28 A    29 A                                          
 -- Virtual --                   
  0.027   0.062   0.074   0.098   0.100   0.120   0.153   0.175
 30 A    31 A    32 A    33 A    34 A    35 A    36 A    37 A                  
  0.190   0.205   0.236   0.244   0.279   0.305   0.332   0.361
 38 A    39 A    40 A    41 A    42 A    43 A    44 A    45 A                  
  0.365   0.450   0.498   0.535   0.539   0.554   0.594   0.721
 46 A    47 A    48 A    49 A    50 A    51 A    52 A    53 A                  
  0.736   0.744   0.775   0.789   0.929   0.946   0.987   1.030
 54 A    55 A    56 A    57 A    58 A    59 A    60 A    61 A                  
  1.032   1.090   1.218   1.320   1.441   1.540   1.614   1.621
 62 A    63 A    64 A    65 A    66 A    67 A    68 A    69 A                  
  1.871   2.002   2.039   2.131   2.231   2.279   2.287   2.429
 70 A    71 A    72 A    73 A    74 A    75 A    76 A    77 A                  
  2.500   2.680   2.749   2.991   3.011   3.314   4.014   4.047
 78 A    79 A    80 A    81 A    82 A    83 A    84 A    85 A                  
  4.147   4.171   4.212   4.260   4.366   4.400   4.471   4.502
 86 A    87 A    88 A    89 A    90 A    91 A    92 A    93 A                  
  4.522   4.542   4.614   4.872   5.053   5.488   6.893   6.949
 94 A    95 A    96 A    97 A    98 A    99 A   100 A   101 A                  
  7.113   7.218   8.157   8.174   8.253  36.537  37.033  49.435
102 A   103 A   104 A   105 A   106 A   107 A   108 A   109 A                  
 68.722 293.832 293.848 293.9621028.376
110 A   111 A   112 A   113 A   114 A                                          

 Beta MOs, Restricted
 -- Occupied --                  
-490.09  -65.22  -58.59  -58.58  -58.58  -26.35  -15.78  -15.74
  1 A     2 A     3 A     4 A     5 A     6 A     7 A     8 A                  
 -9.904  -7.520  -7.507  -7.507  -3.260  -3.255  -3.254  -3.240
  9 A    10 A    11 A    12 A    13 A    14 A    15 A    16 A                  
 -3.240  -1.672  -1.425  -1.079  -0.898  -0.753  -0.737  -0.736
 17 A    18 A    19 A    20 A    21 A    22 A    23 A    24 A                  
 -0.618  -0.591  -0.500  -0.457  -0.454
 25 A    26 A    27 A    28 A    29 A                                          
 -- Virtual --                   
  0.027   0.062   0.074   0.098   0.100   0.120   0.153   0.175
 30 A    31 A    32 A    33 A    34 A    35 A    36 A    37 A                  
  0.190   0.205   0.236   0.244   0.279   0.305   0.332   0.361
 38 A    39 A    40 A    41 A    42 A    43 A    44 A    45 A                  
  0.365   0.450   0.498   0.535   0.539   0.554   0.594   0.721
 46 A    47 A    48 A    49 A    50 A    51 A    52 A    53 A                  
  0.736   0.744   0.775   0.789   0.929   0.946   0.987   1.030
 54 A    55 A    56 A    57 A    58 A    59 A    60 A    61 A                  
  1.032   1.090   1.218   1.320   1.441   1.540   1.614   1.621
 62 A    63 A    64 A    65 A    66 A    67 A    68 A    69 A                  
  1.871   2.002   2.039   2.131   2.231   2.279   2.287   2.429
 70 A    71 A    72 A    73 A    74 A    75 A    76 A    77 A                  
  2.500   2.680   2.749   2.991   3.011   3.314   4.014   4.047
 78 A    79 A    80 A    81 A    82 A    83 A    84 A    85 A                  
  4.147   4.171   4.212   4.260   4.366   4.400   4.471   4.502
 86 A    87 A    88 A    89 A    90 A    91 A    92 A    93 A                  
  4.522   4.542   4.614   4.872   5.053   5.488   6.893   6.949
 94 A    95 A    96 A    97 A    98 A    99 A   100 A   101 A                  
  7.113   7.218   8.157   8.174   8.253  36.537  37.033  49.435
102 A   103 A   104 A   105 A   106 A   107 A   108 A   109 A                  
 68.722 293.832 293.848 293.9621028.376
110 A   111 A   112 A   113 A   114 A                                          

 Occupation and symmetry of molecular orbitals

 Point group: C1 (1 irreducible representation).

                           A     All 
 -------------------------------------
 All molecular orbitals:
  - Alpha                  114   114 
  - Beta                   114   114 
 -------------------------------------
 Alpha orbitals:
  - Frozen occupied        12    12  
  - Active occupied        17    17  
  - Active virtual         85    85  
  - Frozen virtual         0     0   
 -------------------------------------
 Beta orbitals:
  - Frozen occupied        12    12  
  - Active occupied        17    17  
  - Active virtual         85    85  
  - Frozen virtual         0     0   
 -------------------------------------

 Import integrals:   CPU 0.00 s  wall 0.00 s

 Import integrals:   CPU 28.21 s  wall 28.81 s

 MP2 amplitudes:   CPU 0.19 s  wall 0.45 s

Running a double precision version
           CCSD T amplitudes will be solved using DIIS.

           Start     Size      MaxIter   EConv     TConv     
           3         7         100       1.00e-07  1.00e-05  
 ------------------------------------------------------------------------------
           Energy (a.u.)   Ediff      Tdiff       Comment
 ------------------------------------------------------------------------------
         -2781.44467887                           
     1   -2781.41288412   3.18e-02   7.75e-01     
     2   -2781.44255045   2.97e-02   1.04e-01     
     3   -2781.43996079   2.59e-03   4.54e-02     
     4   -2781.44295320   2.99e-03   1.79e-02     Switched to DIIS steps.
     5   -2781.44398614   1.03e-03   1.20e-02     
     6   -2781.44408337   9.72e-05   3.29e-03     
     7   -2781.44408944   6.08e-06   1.15e-03     
     8   -2781.44409268   3.24e-06   4.36e-04     
     9   -2781.44409605   3.36e-06   2.13e-04     
    10   -2781.44409563   4.22e-07   7.63e-05     
    11   -2781.44409637   7.47e-07   3.50e-05     
    12   -2781.44409624   1.32e-07   1.36e-05     
    13   -2781.44409627   2.36e-08   4.25e-06     
 ------------------------------------------------------------------------------
         -2781.44409627                           CCSD T converged.

End of double precision
 SCF energy                 = -2780.60599501
 MP2 energy                 = -2781.44467887
 CCSD correlation energy     =    -0.83810125
 CCSD total energy           = -2781.44409627

 CCSD  T1^2 = 0.0130  T2^2 = 0.2514  Leading amplitudes:

 Amplitude    Orbitals with energies
 -0.0248       26 (A) A                  ->    31 (A) A                   
              -0.5905                          0.0622                     
 -0.0248       26 (A) B                  ->    31 (A) B                   
              -0.5905                          0.0622                     
  0.0238       24 (A) A                  ->    31 (A) A                   
              -0.7364                          0.0622                     
  0.0238       24 (A) B                  ->    31 (A) B                   
              -0.7364                          0.0622                     

 Amplitude    Orbitals with energies
 -0.0770       26 (A) A      26 (A) B    ->    31 (A) A      31 (A) B     
              -0.5905       -0.5905            0.0622        0.0622       
  0.0770       26 (A) A      26 (A) B    ->    31 (A) B      31 (A) A     
              -0.5905       -0.5905            0.0622        0.0622       
  0.0770       26 (A) B      26 (A) A    ->    31 (A) A      31 (A) B     
              -0.5905       -0.5905            0.0622        0.0622       
 -0.0770       26 (A) B      26 (A) A    ->    31 (A) B      31 (A) A     
              -0.5905       -0.5905            0.0622        0.0622       

 Computing CCSD intemediates for later calculations in double precision
 Finished.

Running a double precision version
           CCSD Lambda amplitudes will be solved using DIIS.
           Start     Size      MaxIter   EConv     LConv     
           3         7         100       1.00e-07  1.00e-05  
 ------------------------------------------------------------------------------
            Enorm      Ldiff       Comment
 ------------------------------------------------------------------------------
     1     5.50e-02   3.68e-02     
     2     1.71e-02   5.83e-03     
     3     7.47e-03   1.10e-03     
     4     3.81e-03   1.10e-03     Switched to DIIS steps.
     5     1.30e-03   6.48e-04     
     6     6.52e-04   1.97e-04     
     7     2.36e-04   4.89e-05     
     8     9.75e-05   9.96e-07     
     9     3.49e-05   7.74e-06     
    10     1.18e-05   2.65e-06     
    11     5.33e-06   7.40e-07     
    12     2.12e-06   2.27e-07     
    13     1.12e-06   2.62e-08     
    14     5.58e-07   5.52e-08     
    15     2.70e-07   1.98e-08     
    16     1.43e-07   1.18e-08     
    17     6.74e-08   8.70e-09     
 ------------------------------------------------------------------------------
                                   CCSD Lambda converged.

 Computing density matrices in double precision...
           Orbital response amplitudes will be solved using DIIS.
           Start     Size      MaxIter   EConv     LConv     
           3         7         100       1.00e-06  1.00e-06  
 ------------------------------------------------------------------------------
            Enorm      Ldiff       Comment
 ------------------------------------------------------------------------------
     1     1.18e-01   3.67e-03     
     2     1.23e-01   2.72e-03     
     3     1.53e-01   2.95e-02     
     4     1.39e-02   6.97e-02     Switched to DIIS steps.
     5     5.64e-03   3.42e-04     
     6     9.62e-04   7.20e-04     
     7     4.52e-04   1.96e-05     
     8     1.43e-04   1.05e-04     
     9     4.81e-05   2.91e-05     
    10     9.13e-06   1.10e-05     
    11     3.13e-06   1.05e-07     
    12     1.02e-06   6.78e-08     
    13     4.45e-07   1.64e-07     
 ------------------------------------------------------------------------------
                                   Orbital response converged.

 Computing density matrices... Done.
 CCSD calculation:   CPU 1380.55 s  wall 788.87 s

Current path: /canmo/ccsd/grad/
/g1_bb_aa
/g1_bb_bb
/g1_o1o1
/g1_o1o2
/g1_o1v1
/g1_o2v1
/g1_v1v1
/g1p_bb_aa
/g1p_bb_bb
/g1s_bb_aa
/g1s_bb_bb
/g2_o1o1o1o1
/g2_o1o1o1v1
/g2_o1o1v1v1
/g2_o1v1o1v1
/g2_o1v1v1v1
/g2_v1v1v1v1
/w_bb_aa
/w_bb_bb
 Transferring MO TPDM to AO TPDM
 Transferring g2_o1o1o1o1
 Transferring g2_o1o1o1v1
 Transferring g2_o1o1v1v1
 Transferring g2_o1v1o1v1
 Transferring g2_o1v1v1v1
 Transferring g2_v1v1v1v1
 Adding separable TPDM
 Computing TPDM gradient
 --------------------------------------------------------
 2e gradient
  Atom          X               Y               Z
 --------------------------------------------------------
    1        -34.104906        4.118754        0.000000  
    2          7.250709      -19.275963       -0.000001  
    3         10.572379       17.293498        0.000000  
    4         16.281818       -2.136290        0.000000  
 --------------------------------------------------------
 --------------------------------------------------------
 Final gradient
  Atom          X               Y               Z
 --------------------------------------------------------
    1        -34.104906        4.118754        0.000000  
    2          7.250709      -19.275963       -0.000001  
    3         10.572379       17.293498        0.000000  
    4         16.281818       -2.136290        0.000000  
 --------------------------------------------------------
 Analytic gradient from two-electron contribution:   CPU 555.57 s  wall 325.26 s

 Total ccman2 time:   CPU 1968.48 s  wall 1155.28 s


 --------------------------------------------------------------

                    Orbital Energies (a.u.)
 --------------------------------------------------------------

 Alpha MOs
 -- Occupied --
******* -65.225 -58.585 -58.583 -58.583 -26.351 -15.782 -15.735
 -9.904  -7.520  -7.507  -7.507  -3.260  -3.255  -3.254  -3.240
 -3.240  -1.672  -1.425  -1.079  -0.898  -0.753  -0.737  -0.736
 -0.618  -0.591  -0.500  -0.457  -0.454
 -- Virtual --
  0.027   0.062   0.074   0.098   0.100   0.120   0.153   0.175
  0.190   0.205   0.236   0.244   0.279   0.305   0.332   0.361
  0.365   0.450   0.498   0.535   0.539   0.554   0.594   0.721
  0.736   0.744   0.775   0.789   0.929   0.946   0.987   1.030
  1.032   1.090   1.218   1.320   1.441   1.540   1.614   1.621
  1.871   2.002   2.039   2.131   2.231   2.279   2.287   2.429
  2.500   2.680   2.749   2.991   3.011   3.314   4.014   4.047
  4.147   4.171   4.212   4.260   4.366   4.400   4.471   4.502
  4.522   4.542   4.614   4.872   5.053   5.488   6.893   6.949
  7.113   7.218   8.157   8.174   8.253  36.537  37.033  49.435
 68.722 293.832 293.848 293.9621028.376
 --------------------------------------------------------------

          Ground-State Mulliken Net Atomic Charges

     Atom                 Charge (a.u.)
  ----------------------------------------
      1 Br                    0.057824
      2 N                     0.069061
      3 N                    -0.089808
      4 F                    -0.037077
  ----------------------------------------
  Sum of atomic charges =    -0.000000

 -----------------------------------------------------------------
                    Cartesian Multipole Moments
 -----------------------------------------------------------------
    Charge (ESU x 10^10)
                -0.0000
    Dipole Moment (Debye)
         X       1.7399      Y      -0.2514      Z      -0.0000
       Tot       1.7580
    Quadrupole Moments (Debye-Ang)
        XX     -35.7664     XY      -0.3303     YY     -36.1128
        XZ       0.0000     YZ      -0.0000     ZZ     -33.7866
    Octopole Moments (Debye-Ang^2)
       XXX      33.4254    XXY      -2.0044    XYY       6.1714
       YYY      -0.6266    XXZ       0.0000    XYZ       0.0000
       YYZ      -0.0000    XZZ       3.3499    YZZ      -0.1079
       ZZZ       0.0000
    Hexadecapole Moments (Debye-Ang^3)
      XXXX    -488.1045   XXXY      -5.6187   XXYY     -90.0632
      XYYY      -1.4376   YYYY     -56.4941   XXXZ       0.0000
      XXYZ      -0.0000   XYYZ       0.0000   YYYZ      -0.0000
      XXZZ     -84.7831   XYZZ      -0.3944   YYZZ     -14.7524
      XZZZ       0.0000   YZZZ      -0.0000   ZZZZ     -34.6301
 -----------------------------------------------------------------
 DrvMan completing analytic gradient of the correlated energy
 Correlated dipole moment
            1
    1   0.6845223
    2  -0.0989127
    3  -0.0000000
 Energy read as -2781.444096265
 Full Analytical Gradient: (in a.u., or Hartree/Bohr)
             1             2             3             4
    1   -0.00014870   -0.00052577    0.00108511   -0.00041065
    2   -0.00007285   -0.00042546    0.00028359    0.00021471
    3   -0.00000000   -0.00000000    0.00000001   -0.00000001
 Gradient time:  CPU 0.28 s  wall 1.66 s
 ----------------------------------------------------------------
             Standard Nuclear Orientation (Angstroms)
    I     Atom           X                Y                Z
 ----------------------------------------------------------------
    1      Br      1.1253838106    -0.0264040532     0.0000000000
    2      N      -0.6984847361     0.5395350548    -0.0000000000
    3      N      -1.4163613956    -0.4465042438     0.0000000000
    4      F      -2.7323900501     0.0303251317    -0.0000000000
 ----------------------------------------------------------------
 Nuclear Repulsion Energy =   222.3973999389 hartrees
 There are       29 alpha and       29 beta electrons

                       Distance Matrix (Angstroms)
             Br(  1)   N (  2)   N (  3)
   N (  2)  1.909655
   N (  3)  2.576228  1.219680
   F (  4)  3.858191  2.096680  1.399749

 Requested basis set is 6-311++G(d,p)
 There are 37 shells and 114 basis functions
 A cutoff of  1.0D-14 yielded    637 shell pairs
 There are      6247 function pairs (      6923 Cartesian)
 Smallest overlap matrix eigenvalue = 2.44E-04
 Guess MOs from SCF MO coefficient file

 -----------------------------------------------------------------------
  General SCF calculation program by
  Eric Jon Sundstrom, Paul Horn, Yuezhi Mao, Dmitri Zuev, Alec White,
  David Stuck, Shaama M.S., Shane Yost, Joonho Lee, David Small,
  Daniel Levine, Susi Lehtola, Hugh Burton, Evgeny Epifanovsky
 -----------------------------------------------------------------------
 Hartree-Fock
 using 4 threads for integral computing
 -------------------------------------------------------
 OpenMP Integral computing Module                
 Release: version 2.0, May 2017, Q-Chem Inc. Pleasanton 
 -------------------------------------------------------
 A restricted SCF calculation will be
 performed using DIIS
 SCF converges when DIIS error is below 1.0e-08
 ---------------------------------------
  Cycle       Energy         DIIS error
 ---------------------------------------
    1   -2780.6059668286      5.26e-05  
    2   -2780.6059712219      1.32e-05  
    3   -2780.6059715615      7.92e-06  
    4   -2780.6059716433      1.57e-06  
    5   -2780.6059716508      6.73e-07  
    6   -2780.6059716520      2.92e-07  
    7   -2780.6059716524      1.32e-07  
    8   -2780.6059716524      4.98e-08  
    9   -2780.6059716525      1.49e-08  
   10   -2780.6059716525      6.27e-09  Convergence criterion met
 ---------------------------------------
 SCF time:   CPU 6.60s  wall 5.00s 
 SCF   energy in the final basis set =    -2780.6059716525
 Total energy in the final basis set =    -2780.6059716525


 ------------------------------------------------------------------------------

   CCMAN2: suite of methods based on coupled cluster
           and equation of motion theories.

   Components:
   * libvmm-1.3-trunk
     by Evgeny Epifanovsky, Ilya Kaliman.
   * libtensor-2.5-trunk
     by Evgeny Epifanovsky, Michael Wormit, Dmitry Zuev, Sam Manzer, 
        Ilya Kaliman.
   * libcc-2.5-trunk
     by Evgeny Epifanovsky, Arik Landau, Tomasz Kus, Kirill Khistyaev, 
        Dmitry Zuev, Prashant Manohar, Xintian Feng, Anna Krylov, 
        Matthew Goldey, Alec White, Thomas Jagau, Kaushik Nanda, 
        Anastasia Gunina, Alexander Kunitsa, Joonho Lee.

   CCMAN original authors:
   Anna I. Krylov, C. David Sherrill, Steven R. Gwaltney,
   Edward F. C. Byrd (2000)
   Sergey V. Levchenko, Lyudmila V. Slipchenko, Tao Wang,
   Ana-Maria C. Cristian (2003)
   Piotr A. Pieniazek, C. Melania Oana, Evgeny Epifanovsky (2007)
   Prashant Manohar (2009)

 ------------------------------------------------------------------------------


 Allocating and initializing 3808MB of RAM...
 Calculation will run on 4 cores.


 Alpha MOs, Restricted
 -- Occupied --                  
-490.09  -65.22  -58.59  -58.58  -58.58  -26.35  -15.78  -15.74
  1 A     2 A     3 A     4 A     5 A     6 A     7 A     8 A                  
 -9.904  -7.520  -7.507  -7.507  -3.260  -3.255  -3.254  -3.240
  9 A    10 A    11 A    12 A    13 A    14 A    15 A    16 A                  
 -3.240  -1.673  -1.424  -1.079  -0.898  -0.754  -0.737  -0.737
 17 A    18 A    19 A    20 A    21 A    22 A    23 A    24 A                  
 -0.618  -0.590  -0.500  -0.457  -0.454
 25 A    26 A    27 A    28 A    29 A                                          
 -- Virtual --                   
  0.027   0.062   0.074   0.098   0.100   0.120   0.153   0.175
 30 A    31 A    32 A    33 A    34 A    35 A    36 A    37 A                  
  0.190   0.205   0.236   0.244   0.279   0.305   0.332   0.361
 38 A    39 A    40 A    41 A    42 A    43 A    44 A    45 A                  
  0.365   0.450   0.498   0.535   0.539   0.554   0.594   0.721
 46 A    47 A    48 A    49 A    50 A    51 A    52 A    53 A                  
  0.737   0.744   0.775   0.789   0.929   0.946   0.987   1.030
 54 A    55 A    56 A    57 A    58 A    59 A    60 A    61 A                  
  1.032   1.090   1.218   1.320   1.441   1.540   1.613   1.621
 62 A    63 A    64 A    65 A    66 A    67 A    68 A    69 A                  
  1.871   2.002   2.040   2.132   2.231   2.279   2.287   2.429
 70 A    71 A    72 A    73 A    74 A    75 A    76 A    77 A                  
  2.500   2.679   2.749   2.989   3.009   3.313   4.014   4.047
 78 A    79 A    80 A    81 A    82 A    83 A    84 A    85 A                  
  4.147   4.170   4.211   4.260   4.365   4.401   4.471   4.502
 86 A    87 A    88 A    89 A    90 A    91 A    92 A    93 A                  
  4.522   4.543   4.614   4.872   5.054   5.491   6.892   6.948
 94 A    95 A    96 A    97 A    98 A    99 A   100 A   101 A                  
  7.115   7.220   8.158   8.174   8.253  36.538  37.029  49.435
102 A   103 A   104 A   105 A   106 A   107 A   108 A   109 A                  
 68.721 293.832 293.848 293.9621028.376
110 A   111 A   112 A   113 A   114 A                                          

 Beta MOs, Restricted
 -- Occupied --                  
-490.09  -65.22  -58.59  -58.58  -58.58  -26.35  -15.78  -15.74
  1 A     2 A     3 A     4 A     5 A     6 A     7 A     8 A                  
 -9.904  -7.520  -7.507  -7.507  -3.260  -3.255  -3.254  -3.240
  9 A    10 A    11 A    12 A    13 A    14 A    15 A    16 A                  
 -3.240  -1.673  -1.424  -1.079  -0.898  -0.754  -0.737  -0.737
 17 A    18 A    19 A    20 A    21 A    22 A    23 A    24 A                  
 -0.618  -0.590  -0.500  -0.457  -0.454
 25 A    26 A    27 A    28 A    29 A                                          
 -- Virtual --                   
  0.027   0.062   0.074   0.098   0.100   0.120   0.153   0.175
 30 A    31 A    32 A    33 A    34 A    35 A    36 A    37 A                  
  0.190   0.205   0.236   0.244   0.279   0.305   0.332   0.361
 38 A    39 A    40 A    41 A    42 A    43 A    44 A    45 A                  
  0.365   0.450   0.498   0.535   0.539   0.554   0.594   0.721
 46 A    47 A    48 A    49 A    50 A    51 A    52 A    53 A                  
  0.737   0.744   0.775   0.789   0.929   0.946   0.987   1.030
 54 A    55 A    56 A    57 A    58 A    59 A    60 A    61 A                  
  1.032   1.090   1.218   1.320   1.441   1.540   1.613   1.621
 62 A    63 A    64 A    65 A    66 A    67 A    68 A    69 A                  
  1.871   2.002   2.040   2.132   2.231   2.279   2.287   2.429
 70 A    71 A    72 A    73 A    74 A    75 A    76 A    77 A                  
  2.500   2.679   2.749   2.989   3.009   3.313   4.014   4.047
 78 A    79 A    80 A    81 A    82 A    83 A    84 A    85 A                  
  4.147   4.170   4.211   4.260   4.365   4.401   4.471   4.502
 86 A    87 A    88 A    89 A    90 A    91 A    92 A    93 A                  
  4.522   4.543   4.614   4.872   5.054   5.491   6.892   6.948
 94 A    95 A    96 A    97 A    98 A    99 A   100 A   101 A                  
  7.115   7.220   8.158   8.174   8.253  36.538  37.029  49.435
102 A   103 A   104 A   105 A   106 A   107 A   108 A   109 A                  
 68.721 293.832 293.848 293.9621028.376
110 A   111 A   112 A   113 A   114 A                                          

 Occupation and symmetry of molecular orbitals

 Point group: C1 (1 irreducible representation).

                           A     All 
 -------------------------------------
 All molecular orbitals:
  - Alpha                  114   114 
  - Beta                   114   114 
 -------------------------------------
 Alpha orbitals:
  - Frozen occupied        12    12  
  - Active occupied        17    17  
  - Active virtual         85    85  
  - Frozen virtual         0     0   
 -------------------------------------
 Beta orbitals:
  - Frozen occupied        12    12  
  - Active occupied        17    17  
  - Active virtual         85    85  
  - Frozen virtual         0     0   
 -------------------------------------

 Import integrals:   CPU 0.00 s  wall 0.00 s

 Import integrals:   CPU 27.98 s  wall 29.23 s

 MP2 amplitudes:   CPU 0.18 s  wall 0.33 s

Running a double precision version
           CCSD T amplitudes will be solved using DIIS.

           Start     Size      MaxIter   EConv     TConv     
           3         7         100       1.00e-07  1.00e-05  
 ------------------------------------------------------------------------------
           Energy (a.u.)   Ediff      Tdiff       Comment
 ------------------------------------------------------------------------------
         -2781.44468642                           
     1   -2781.41288617   3.18e-02   7.75e-01     
     2   -2781.44255014   2.97e-02   1.04e-01     
     3   -2781.43996320   2.59e-03   4.54e-02     
     4   -2781.44295512   2.99e-03   1.79e-02     Switched to DIIS steps.
     5   -2781.44398733   1.03e-03   1.20e-02     
     6   -2781.44408434   9.70e-05   3.28e-03     
     7   -2781.44409031   5.97e-06   1.15e-03     
     8   -2781.44409353   3.22e-06   4.34e-04     
     9   -2781.44409688   3.35e-06   2.13e-04     
    10   -2781.44409646   4.21e-07   7.60e-05     
    11   -2781.44409720   7.40e-07   3.48e-05     
    12   -2781.44409707   1.32e-07   1.36e-05     
    13   -2781.44409709   2.31e-08   4.24e-06     
 ------------------------------------------------------------------------------
         -2781.44409709                           CCSD T converged.

End of double precision
 SCF energy                 = -2780.60597165
 MP2 energy                 = -2781.44468642
 CCSD correlation energy     =    -0.83812544
 CCSD total energy           = -2781.44409709

 CCSD  T1^2 = 0.0130  T2^2 = 0.2514  Leading amplitudes:

 Amplitude    Orbitals with energies
  0.0247       26 (A) A                  ->    31 (A) A                   
              -0.5900                          0.0620                     
  0.0247       26 (A) B                  ->    31 (A) B                   
              -0.5900                          0.0620                     
  0.0239       24 (A) A                  ->    31 (A) A                   
              -0.7369                          0.0620                     
  0.0239       24 (A) B                  ->    31 (A) B                   
              -0.7369                          0.0620                     

 Amplitude    Orbitals with energies
 -0.0774       26 (A) A      26 (A) B    ->    31 (A) A      31 (A) B     
              -0.5900       -0.5900            0.0620        0.0620       
  0.0774       26 (A) A      26 (A) B    ->    31 (A) B      31 (A) A     
              -0.5900       -0.5900            0.0620        0.0620       
  0.0774       26 (A) B      26 (A) A    ->    31 (A) A      31 (A) B     
              -0.5900       -0.5900            0.0620        0.0620       
 -0.0774       26 (A) B      26 (A) A    ->    31 (A) B      31 (A) A     
              -0.5900       -0.5900            0.0620        0.0620       

 Computing CCSD intemediates for later calculations in double precision
 Finished.

Running a double precision version
           CCSD Lambda amplitudes will be solved using DIIS.
           Start     Size      MaxIter   EConv     LConv     
           3         7         100       1.00e-07  1.00e-05  
 ------------------------------------------------------------------------------
            Enorm      Ldiff       Comment
 ------------------------------------------------------------------------------
     1     5.50e-02   3.68e-02     
     2     1.70e-02   5.82e-03     
     3     7.44e-03   1.11e-03     
     4     3.81e-03   1.10e-03     Switched to DIIS steps.
     5     1.30e-03   6.47e-04     
     6     6.49e-04   1.96e-04     
     7     2.35e-04   4.88e-05     
     8     9.72e-05   1.10e-06     
     9     3.47e-05   7.76e-06     
    10     1.17e-05   2.65e-06     
    11     5.27e-06   7.41e-07     
    12     2.09e-06   2.27e-07     
    13     1.10e-06   2.67e-08     
    14     5.46e-07   5.47e-08     
    15     2.64e-07   1.95e-08     
    16     1.41e-07   1.17e-08     
    17     6.61e-08   8.59e-09     
 ------------------------------------------------------------------------------
                                   CCSD Lambda converged.

 Computing density matrices in double precision...
           Orbital response amplitudes will be solved using DIIS.
           Start     Size      MaxIter   EConv     LConv     
           3         7         100       1.00e-06  1.00e-06  
 ------------------------------------------------------------------------------
            Enorm      Ldiff       Comment
 ------------------------------------------------------------------------------
     1     1.18e-01   3.68e-03     
     2     1.23e-01   2.65e-03     
     3     1.54e-01   2.96e-02     
     4     1.40e-02   6.98e-02     Switched to DIIS steps.
     5     5.68e-03   3.50e-04     
     6     9.60e-04   7.27e-04     
     7     4.50e-04   2.14e-05     
     8     1.43e-04   1.05e-04     
     9     4.78e-05   2.89e-05     
    10     9.19e-06   1.09e-05     
    11     3.18e-06   1.02e-07     
    12     1.04e-06   7.09e-08     
    13     4.44e-07   1.63e-07     
 ------------------------------------------------------------------------------
                                   Orbital response converged.

 Computing density matrices... Done.
 CCSD calculation:   CPU 1391.31 s  wall 823.93 s

Current path: /canmo/ccsd/grad/
/g1_bb_aa
/g1_bb_bb
/g1_o1o1
/g1_o1o2
/g1_o1v1
/g1_o2v1
/g1_v1v1
/g1p_bb_aa
/g1p_bb_bb
/g1s_bb_aa
/g1s_bb_bb
/g2_o1o1o1o1
/g2_o1o1o1v1
/g2_o1o1v1v1
/g2_o1v1o1v1
/g2_o1v1v1v1
/g2_v1v1v1v1
/w_bb_aa
/w_bb_bb
 Transferring MO TPDM to AO TPDM
 Transferring g2_o1o1o1o1
 Transferring g2_o1o1o1v1
 Transferring g2_o1o1v1v1
 Transferring g2_o1v1o1v1
 Transferring g2_o1v1v1v1
 Transferring g2_v1v1v1v1
 Adding separable TPDM
 Computing TPDM gradient
 --------------------------------------------------------
 2e gradient
  Atom          X               Y               Z
 --------------------------------------------------------
    1        -34.098406        4.119016        0.000000  
    2          7.242504      -19.235068       -0.000000  
    3         10.558068       17.262242        0.000000  
    4         16.297833       -2.146190        0.000000  
 --------------------------------------------------------
 --------------------------------------------------------
 Final gradient
  Atom          X               Y               Z
 --------------------------------------------------------
    1        -34.098406        4.119016        0.000000  
    2          7.242504      -19.235068       -0.000000  
    3         10.558068       17.262242        0.000000  
    4         16.297833       -2.146190        0.000000  
 --------------------------------------------------------
 Analytic gradient from two-electron contribution:   CPU 556.16 s  wall 340.83 s

 Total ccman2 time:   CPU 1979.98 s  wall 1202.41 s


 --------------------------------------------------------------

                    Orbital Energies (a.u.)
 --------------------------------------------------------------

 Alpha MOs
 -- Occupied --
******* -65.225 -58.585 -58.583 -58.583 -26.352 -15.782 -15.735
 -9.904  -7.520  -7.507  -7.507  -3.260  -3.255  -3.254  -3.240
 -3.240  -1.673  -1.424  -1.079  -0.898  -0.754  -0.737  -0.737
 -0.618  -0.590  -0.500  -0.457  -0.454
 -- Virtual --
  0.027   0.062   0.074   0.098   0.100   0.120   0.153   0.175
  0.190   0.205   0.236   0.244   0.279   0.305   0.332   0.361
  0.365   0.450   0.498   0.535   0.539   0.554   0.594   0.721
  0.737   0.744   0.775   0.789   0.929   0.946   0.987   1.030
  1.032   1.090   1.218   1.320   1.441   1.540   1.613   1.621
  1.871   2.002   2.040   2.132   2.231   2.279   2.287   2.429
  2.500   2.679   2.749   2.989   3.009   3.313   4.014   4.047
  4.147   4.170   4.211   4.260   4.365   4.401   4.471   4.502
  4.522   4.543   4.614   4.872   5.054   5.491   6.892   6.948
  7.115   7.220   8.158   8.174   8.253  36.538  37.029  49.435
 68.721 293.832 293.848 293.9621028.376
 --------------------------------------------------------------

          Ground-State Mulliken Net Atomic Charges

     Atom                 Charge (a.u.)
  ----------------------------------------
      1 Br                    0.057730
      2 N                     0.068394
      3 N                    -0.090330
      4 F                    -0.035794
  ----------------------------------------
  Sum of atomic charges =    -0.000000

 -----------------------------------------------------------------
                    Cartesian Multipole Moments
 -----------------------------------------------------------------
    Charge (ESU x 10^10)
                -0.0000
    Dipole Moment (Debye)
         X       1.7273      Y      -0.2517      Z       0.0000
       Tot       1.7455
    Quadrupole Moments (Debye-Ang)
        XX     -35.7290     XY      -0.3289     YY     -36.1197
        XZ       0.0000     YZ      -0.0000     ZZ     -33.7886
    Octopole Moments (Debye-Ang^2)
       XXX      33.3298    XXY      -2.0034    XYY       6.1821
       YYY      -0.6273    XXZ       0.0000    XYZ       0.0000
       YYZ      -0.0000    XZZ       3.3542    YZZ      -0.1082
       ZZZ       0.0000
    Hexadecapole Moments (Debye-Ang^3)
      XXXX    -487.9113   XXXY      -5.6157   XXYY     -90.0883
      XYYY      -1.4520   YYYY     -56.5185   XXXZ       0.0000
      XXYZ      -0.0000   XYYZ       0.0000   YYYZ      -0.0000
      XXZZ     -84.7914   XYZZ      -0.3984   YYZZ     -14.7573
      XZZZ       0.0000   YZZZ      -0.0000   ZZZZ     -34.6366
 -----------------------------------------------------------------
 DrvMan completing analytic gradient of the correlated energy
 Correlated dipole moment
            1
    1   0.6795744
    2  -0.0990230
    3   0.0000000
 Energy read as -2781.444097094
 Full Analytical Gradient: (in a.u., or Hartree/Bohr)
             1             2             3             4
    1    0.00007805    0.00043897   -0.00063971    0.00012269
    2    0.00001032    0.00051192   -0.00042001   -0.00010222
    3   -0.00000000   -0.00000000    0.00000000   -0.00000000
 Gradient time:  CPU 0.29 s  wall 1.53 s
 ----------------------------------------------------------------
             Standard Nuclear Orientation (Angstroms)
    I     Atom           X                Y                Z
 ----------------------------------------------------------------
    1      Br      1.1253838106    -0.0264040532     0.0000000000
    2      N      -0.6984847361     0.5395350548    -0.0000000000
    3      N      -1.4153613956    -0.4455042438     0.0000000000
    4      F      -2.7323900501     0.0303251317    -0.0000000000
 ----------------------------------------------------------------
 Nuclear Repulsion Energy =   222.4340368035 hartrees
 There are       29 alpha and       29 beta electrons

                       Distance Matrix (Angstroms)
             Br(  1)   N (  2)   N (  3)
   N (  2)  1.909655
   N (  3)  2.575079  1.218283
   F (  4)  3.858191  2.096680  1.400349

 Requested basis set is 6-311++G(d,p)
 There are 37 shells and 114 basis functions
 A cutoff of  1.0D-14 yielded    637 shell pairs
 There are      6247 function pairs (      6923 Cartesian)
 Smallest overlap matrix eigenvalue = 2.43E-04
 Guess MOs from SCF MO coefficient file

 -----------------------------------------------------------------------
  General SCF calculation program by
  Eric Jon Sundstrom, Paul Horn, Yuezhi Mao, Dmitri Zuev, Alec White,
  David Stuck, Shaama M.S., Shane Yost, Joonho Lee, David Small,
  Daniel Levine, Susi Lehtola, Hugh Burton, Evgeny Epifanovsky
 -----------------------------------------------------------------------
 Hartree-Fock
 using 4 threads for integral computing
 -------------------------------------------------------
 OpenMP Integral computing Module                
 Release: version 2.0, May 2017, Q-Chem Inc. Pleasanton 
 -------------------------------------------------------
 A restricted SCF calculation will be
 performed using DIIS
 SCF converges when DIIS error is below 1.0e-08
 ---------------------------------------
  Cycle       Energy         DIIS error
 ---------------------------------------
    1   -2780.6061099378      3.82e-05  
    2   -2780.6061120913      1.10e-05  
    3   -2780.6061122982      6.34e-06
[truncated: 165,720 more chars]
