# Supplementary material for: Geometric and energetic data from ab initio calculations of haloethene, haloimine, halomethylenephosphine, haloiminophosphine, halodiazene, halodiphosphene and halocyclopropane
Source: Data Brief. 2019 Nov 2;27:104738. doi: 10.1016/j.dib.2019.104738 (PMC6861602; doi:10.1016/j.dib.2019.104738)
Supplement: Multimedia component 6 [file mmc6.zip › NN/CCSD/FENNECl.out]

Q-Chem Developer Version!
                  Welcome to Q-Chem
     A Quantum Leap Into The Future Of Chemistry


 Q-Chem 5.1, Q-Chem, Inc., Pleasanton, CA (2018)

 Yihan Shao,  Zhengting Gan,  E. Epifanovsky,  A. T. B. Gilbert,  M. Wormit,  
 J. Kussmann,  A. W. Lange,  A. Behn,  Jia Deng,  Xintian Feng,  D. Ghosh,  
 M. Goldey,  P. R. Horn,  L. D. Jacobson,  I. Kaliman,  T. Kus,  A. Landau,  
 Jie Liu,  E. I. Proynov,  R. M. Richard,  R. P. Steele,  E. J. Sundstrom,  
 H. L. Woodcock III,  P. M. Zimmerman,  D. Zuev,  B. Albrecht,  E. Alguire,  
 S. A. Baeppler,  D. Barton,  Z. Benda,  Y. A. Bernard,  E. J. Berquist,  
 K. B. Bravaya,  H. Burton,  D. Casanova,  Chun-Min Chang,  Yunqing Chen,  
 A. Chien,  K. D. Closser,  M. P. Coons,  S. Coriani,  S. Dasgupta,  
 A. L. Dempwolff,  M. Diedenhofen,  Hainam Do,  R. G. Edgar,  Po-Tung Fang,  
 S. Faraji,  S. Fatehi,  Qingguo Feng,  K. D. Fenk,  J. Fosso-Tande,  
 Qinghui Ge,  A. Ghysels,  G. Gidofalvi,  J. Gomes,  J. Gonthier,  A. Gunina,  
 D. Hait,  M. W. D. Hanson-Heine,  P. H. P. Harbach,  A. W. Hauser,  
 J. E. Herr,  E. G. Hohenstein,  Z. C. Holden,  Kerwin Hui,  B. C. Huynh,  
 T.-C. Jagau,  Hyunjun Ji,  B. Kaduk,  K. Khistyaev,  Jaehoon Kim,  
 P. Klunzinger,  K. Koh,  D. Kosenkov,  L. Koulias,  T. Kowalczyk,  
 C. M. Krauter,  A. Kunitsa,  Ka Un Lao,  A. Laurent,  K. V. Lawler,  
 Joonho Lee,  D. Lefrancois,  S. Lehtola,  D. S. Levine,  Yi-Pei Li,  
 You-Sheng Lin,  Fenglai Liu,  E. Livshits,  A. Luenser,  P. Manohar,  
 E. Mansoor,  S. F. Manzer,  Shan-Ping Mao,  Yuezhi Mao,  N. Mardirossian,  
 A. V. Marenich,  T. Markovich,  L. A. Martinez-Martinez,  S. A. Maurer,  
 N. J. Mayhall,  S. C. McKenzie,  J.-M. Mewes,  A. F. Morrison,  
 J. W. Mullinax,  K. Nanda,  T. S. Nguyen-Beck,  R. Olivares-Amaya,  
 J. A. Parkhill,  T. M. Perrine,  F. Plasser,  P. Pokhilko,  S. Prager,  
 A. Prociuk,  E. Ramos,  D. R. Rehn,  F. Rob,  M. Schneider,  N. Sergueev,  
 S. M. Sharada,  S. Sharma,  D. W. Small,  T. Stauch,  T. Stein,  
 Yu-Chuan Su,  A. J. W. Thom,  A. Tkatchenko,  T. Tsuchimochi,  N. M. Tubman,  
 L. Vogt,  M. L. Vidal,  O. Vydrov,  M. A. Watson,  J. Wenzel,  
 M. de Wergifosse,  T. A. Wesolowski,  A. White,  J. Witte,  A. Yamada,  
 Jun Yang,  K. Yao,  S. Yeganeh,  S. R. Yost,  Zhi-Qiang You,  A. Zech,  
 Igor Ying Zhang,  Xing Zhang,  Yan Zhao,  Ying Zhu,  B. R. Brooks,  
 G. K. L. Chan,  C. J. Cramer,  M. S. Gordon,  W. J. Hehre,  A. Klamt,  
 M. W. Schmidt,  C. D. Sherrill,  D. G. Truhlar,  A. Aspuru-Guzik,  R. Baer,  
 A. T. Bell,  N. A. Besley,  Jeng-Da Chai,  A. E. DePrince, III,  
 R. A. DiStasio Jr.,  A. Dreuw,  B. D. Dunietz,  T. R. Furlani,  
 Chao-Ping Hsu,  Yousung Jung,  Jing Kong,  D. S. Lambrecht,  WanZhen Liang,  
 C. Ochsenfeld,  V. A. Rassolov,  L. V. Slipchenko,  J. E. Subotnik,  
 T. Van Voorhis,  J. M. Herbert,  A. I. Krylov,  P. M. W. Gill,  M. Head-Gordon

 Contributors to earlier versions of Q-Chem not listed above: 
 R. D. Adamson,  B. Austin,  J. Baker,  G. J. O. Beran,  K. Brandhorst,  
 S. T. Brown,  E. F. C. Byrd,  A. K. Chakraborty,  C.-L. Cheng,  
 Siu Hung Chien,  D. M. Chipman,  D. L. Crittenden,  H. Dachsel,  
 R. J. Doerksen,  A. D. Dutoi,  L. Fusti-Molnar,  W. A. Goddard III,  
 A. Golubeva-Zadorozhnaya,  S. R. Gwaltney,  G. Hawkins,  A. Heyden,  
 S. Hirata,  G. Kedziora,  F. J. Keil,  C. Kelley,  Jihan Kim,  R. A. King,  
 R. Z. Khaliullin,  P. P. Korambath,  W. Kurlancheek,  A. M. Lee,  M. S. Lee,  
 S. V. Levchenko,  Ching Yeh Lin,  D. Liotard,  R. C. Lochan,  I. Lotan,  
 P. E. Maslen,  N. Nair,  D. P. O'Neill,  D. Neuhauser,  E. Neuscamman,  
 C. M. Oana,  R. Olson,  B. Peters,  R. Peverati,  P. A. Pieniazek,  
 Y. M. Rhee,  J. Ritchie,  M. A. Rohrdanz,  E. Rosta,  N. J. Russ,  
 H. F. Schaefer III,  N. E. Schultz,  N. Shenvi,  A. C. Simmonett,  A. Sodt,  
 D. Stuck,  K. S. Thanthiriwatte,  V. Vanovschi,  Tao Wang,  A. Warshel,  
 C. F. Williams,  Q. Wu,  X. Xu,  W. Zhang

 Please cite Q-Chem as follows:
 Y. Shao et al., Mol. Phys. 113, 184-215 (2015)
 DOI: 10.1080/00268976.2014.952696

 Q-Chem 5.1.1 for Intel X86 EM64T Linux

 Parts of Q-Chem use Armadillo 8.300.2 (Tropical Shenanigans).
 http://arma.sourceforge.net/

 Q-Chem begins on Thu Nov  1 20:41:03 2018  

Host: 
0

     Scratch files written to /scratch/taweetham/qchem31182//
Input Ideriv = 1
Curr. Ideriv = -1
Max.  Ideriv = 1

Checking the input file for inconsistencies... 	...done.

--------------------------------------------------------------
User input:
--------------------------------------------------------------
../CCSD/F=Cl_t.inp
$molecule
0 1
Cl
N  1 1.758902
N  2 1.212296 1 109.291847
F  3 1.414950 2 105.940814 1 -180.000000 0
$end

$rem
   JOB_TYPE	OPTIMIZATION
   BASIS	6-311++G**
   METHOD	ccsd
   MEM_TOTAL	4000
   N_FROZEN_CORE      FC
$end

--------------------------------------------------------------
 ----------------------------------------------------------------
             Standard Nuclear Orientation (Angstroms)
    I     Atom           X                Y                Z
 ----------------------------------------------------------------
    1      Cl      1.5520684960    -0.0466181867    -0.0000000000
    2      N      -0.1193547324     0.5011779772     0.0000000000
    3      N      -0.8563127302    -0.4613990333     0.0000000000
    4      F      -2.1728324661     0.0571173963    -0.0000000000
 ----------------------------------------------------------------
 Molecular Point Group                 Cs    NOp =  2
 Largest Abelian Subgroup              Cs    NOp =  2
 Nuclear Repulsion Energy =   144.1155901927 hartrees
 There are       20 alpha and       20 beta electrons
 Requested basis set is 6-311++G(d,p)
 There are 31 shells and 96 basis functions
 Total memory of 4000MB is distributed as follows: 
   QALLOC including MEM_STATIC uses 192MB
   MEM_STATIC is set to 192MB
   CCMAN JOB total memory use is  3808MB
 Warning: actual memory use might exceed 4000MB

 Total QAlloc Memory Limit    192 MB
 Mega-Array Size       188 MB
 MEM_STATIC part       192 MB
 A cutoff of  1.0D-14 yielded    463 shell pairs
 There are      4615 function pairs (      5018 Cartesian)

 -------------------------------------------------------
 OpenMP Integral Computing Module                       
 Release: version 1.0, May 2013, Q-Chem Inc. Pittsburgh 
 -------------------------------------------------------
 Integral Job Info:
 Integral job number is                      11
 Integral operator is                         1
 short-range coefficients                     0
 long-range coefficients              100000000
 Omega coefficients                           0
 if combine SR and LR in K                    0
 Integral screening is                        0
 Integral computing path is                   2
 max size of driver memory is            800000
 size of driver memory is                593474
 size of scratch memory is              8114252
 max col of scratch BK array               1296
 max len of scratch array in speh3          155
 max len of scratch index in speh4           18
 max int batch size is                      520
 min int batch size is                       52
 fixed nKL is                                52
 max L of basis functions is                  2
 order of int derivative is                   0
 number of shells is                         31
 number of basis is                         100
 number of cartesian basis is               100
 number of contracted shell pairs           463
 number of primitive shell pairs           1518
 maxK2 (contraction) of shell pair           36
 max number of K2 of shell pair               1
 max number of CS2 of shell pair             55
 max number of PS2 of shell pair            246
 mem total for path MDJ                  513786
 -------------------------------------------------------
 Smallest overlap matrix eigenvalue = 2.47E-04

 Scale SEOQF with 1.000000e-01/1.000000e-01/1.000000e-01

 Standard Electronic Orientation quadrupole field applied
 Nucleus-field energy     =     0.0000000034 hartrees
 Guess from superposition of atomic densities
 Warning:  Energy on first SCF cycle will be non-variational
 SAD guess density has 40.000000 electrons

 -----------------------------------------------------------------------
  General SCF calculation program by
  Eric Jon Sundstrom, Paul Horn, Yuezhi Mao, Dmitri Zuev, Alec White,
  David Stuck, Shaama M.S., Shane Yost, Joonho Lee, David Small,
  Daniel Levine, Susi Lehtola, Hugh Burton, Evgeny Epifanovsky
 -----------------------------------------------------------------------
 Hartree-Fock
 using 4 threads for integral computing
 -------------------------------------------------------
 OpenMP Integral computing Module                
 Release: version 2.0, May 2017, Q-Chem Inc. Pleasanton 
 -------------------------------------------------------
 A restricted SCF calculation will be
 performed using DIIS
 SCF converges when DIIS error is below 1.0e-08
 ---------------------------------------
  Cycle       Energy         DIIS error
 ---------------------------------------
    1    -668.1794949361      5.56e-02  
    2    -667.6231921854      1.02e-02  
    3    -667.6978589253      6.59e-03  
    4    -667.7342102730      1.06e-03  
    5    -667.7358489832      4.58e-04  
    6    -667.7363052272      1.50e-04  
    7    -667.7363800781      5.94e-05  
    8    -667.7363930286      2.08e-05  
    9    -667.7363941535      9.30e-06  
   10    -667.7363943263      3.45e-06  
   11    -667.7363943631      9.50e-07  
   12    -667.7363943670      2.08e-07  
   13    -667.7363943672      5.56e-08  
   14    -667.7363943672      1.97e-08  
   15    -667.7363943672      5.52e-09  Convergence criterion met
 ---------------------------------------
 SCF time:   CPU 5.22s  wall 4.00s 
 SCF   energy in the final basis set =     -667.7363943672
 Total energy in the final basis set =     -667.7363943672


 ------------------------------------------------------------------------------

   CCMAN2: suite of methods based on coupled cluster
           and equation of motion theories.

   Components:
   * libvmm-1.3-trunk
     by Evgeny Epifanovsky, Ilya Kaliman.
   * libtensor-2.5-trunk
     by Evgeny Epifanovsky, Michael Wormit, Dmitry Zuev, Sam Manzer, 
        Ilya Kaliman.
   * libcc-2.5-trunk
     by Evgeny Epifanovsky, Arik Landau, Tomasz Kus, Kirill Khistyaev, 
        Dmitry Zuev, Prashant Manohar, Xintian Feng, Anna Krylov, 
        Matthew Goldey, Alec White, Thomas Jagau, Kaushik Nanda, 
        Anastasia Gunina, Alexander Kunitsa, Joonho Lee.

   CCMAN original authors:
   Anna I. Krylov, C. David Sherrill, Steven R. Gwaltney,
   Edward F. C. Byrd (2000)
   Sergey V. Levchenko, Lyudmila V. Slipchenko, Tao Wang,
   Ana-Maria C. Cristian (2003)
   Piotr A. Pieniazek, C. Melania Oana, Evgeny Epifanovsky (2007)
   Prashant Manohar (2009)

 ------------------------------------------------------------------------------


 Allocating and initializing 3808MB of RAM...
 Calculation will run on 4 cores.


 Alpha MOs, Restricted
 -- Occupied --                  
-104.91  -26.36  -15.79  -15.75  -10.64   -8.11   -8.10   -8.10
  1 A'    2 A'    3 A'    4 A'    5 A'    6 A'    1 A"    7 A'                 
 -1.671  -1.446  -1.158  -0.907  -0.760  -0.753  -0.740  -0.633
  8 A'    9 A'   10 A'   11 A'   12 A'   13 A'    2 A"   14 A'                 
 -0.613  -0.530  -0.492  -0.491
  3 A"   15 A'   16 A'    4 A"                                                 
 -- Virtual --                   
  0.054   0.061   0.089   0.115   0.116   0.139   0.155   0.176
 17 A'    5 A"   18 A'   19 A'    6 A"   20 A'   21 A'   22 A'                 
  0.192   0.210   0.234   0.253   0.286   0.309   0.331   0.368
  7 A"   23 A'    8 A"   24 A'   25 A'   26 A'   27 A'    9 A"                 
  0.369   0.453   0.510   0.562   0.569   0.578   0.605   0.796
 28 A'   29 A'   30 A'   31 A'   10 A"   32 A'   33 A'   34 A'                 
  0.891   0.912   0.963   0.990   1.037   1.091   1.096   1.156
 11 A"   35 A'   12 A"   36 A'   37 A'   38 A'   13 A"   14 A"                 
  1.163   1.228   1.336   1.369   1.464   1.537   1.618   1.633
 39 A'   40 A'   41 A'   42 A'   43 A'   15 A"   44 A'   45 A'                 
  1.868   2.004   2.037   2.147   2.353   2.386   2.564   2.577
 16 A"   46 A'   17 A"   47 A'   18 A"   48 A'   49 A'   50 A'                 
  2.602   2.680   2.885   3.011   3.054   3.320   4.007   4.045
 19 A"   51 A'   52 A'   20 A"   53 A'   54 A'   55 A'   21 A"                 
  4.169   4.174   4.214   4.252   4.388   4.403   4.470   5.034
 22 A"   56 A'   57 A'   23 A"   24 A"   58 A'   59 A'   60 A'                 
  5.463   6.889   6.949   7.123  10.305  26.592  26.640  27.052
 61 A'   25 A"   62 A'   63 A'   64 A'   26 A"   65 A'   66 A'                 
 36.533  37.049  68.716 219.145
 67 A'   68 A'   69 A'   70 A'                                                 

 Beta MOs, Restricted
 -- Occupied --                  
-104.91  -26.36  -15.79  -15.75  -10.64   -8.11   -8.10   -8.10
  1 A'    2 A'    3 A'    4 A'    5 A'    6 A'    1 A"    7 A'                 
 -1.671  -1.446  -1.158  -0.907  -0.760  -0.753  -0.740  -0.633
  8 A'    9 A'   10 A'   11 A'   12 A'   13 A'    2 A"   14 A'                 
 -0.613  -0.530  -0.492  -0.491
  3 A"   15 A'   16 A'    4 A"                                                 
 -- Virtual --                   
  0.054   0.061   0.089   0.115   0.116   0.139   0.155   0.176
 17 A'    5 A"   18 A'   19 A'    6 A"   20 A'   21 A'   22 A'                 
  0.192   0.210   0.234   0.253   0.286   0.309   0.331   0.368
  7 A"   23 A'    8 A"   24 A'   25 A'   26 A'   27 A'    9 A"                 
  0.369   0.453   0.510   0.562   0.569   0.578   0.605   0.796
 28 A'   29 A'   30 A'   31 A'   10 A"   32 A'   33 A'   34 A'                 
  0.891   0.912   0.963   0.990   1.037   1.091   1.096   1.156
 11 A"   35 A'   12 A"   36 A'   37 A'   38 A'   13 A"   14 A"                 
  1.163   1.228   1.336   1.369   1.464   1.537   1.618   1.633
 39 A'   40 A'   41 A'   42 A'   43 A'   15 A"   44 A'   45 A'                 
  1.868   2.004   2.037   2.147   2.353   2.386   2.564   2.577
 16 A"   46 A'   17 A"   47 A'   18 A"   48 A'   49 A'   50 A'                 
  2.602   2.680   2.885   3.011   3.054   3.320   4.007   4.045
 19 A"   51 A'   52 A'   20 A"   53 A'   54 A'   55 A'   21 A"                 
  4.169   4.174   4.214   4.252   4.388   4.403   4.470   5.034
 22 A"   56 A'   57 A'   23 A"   24 A"   58 A'   59 A'   60 A'                 
  5.463   6.889   6.949   7.123  10.305  26.592  26.640  27.052
 61 A'   25 A"   62 A'   63 A'   64 A'   26 A"   65 A'   66 A'                 
 36.533  37.049  68.716 219.145
 67 A'   68 A'   69 A'   70 A'                                                 

 Occupation and symmetry of molecular orbitals

 Point group: Cs (2 irreducible representations).

                           A'   A"    All 
 ------------------------------------------
 All molecular orbitals:
  - Alpha                  70   26    96  
  - Beta                   70   26    96  
 ------------------------------------------
 Alpha orbitals:
  - Frozen occupied        7    1     8   
  - Active occupied        9    3     12  
  - Active virtual         54   22    76  
  - Frozen virtual         0    0     0   
 ------------------------------------------
 Beta orbitals:
  - Frozen occupied        7    1     8   
  - Active occupied        9    3     12  
  - Active virtual         54   22    76  
  - Frozen virtual         0    0     0   
 ------------------------------------------

 Import integrals:   CPU 0.00 s  wall 0.00 s

 Import integrals:   CPU 12.10 s  wall 21.10 s

 MP2 amplitudes:   CPU 0.13 s  wall 0.46 s

Running a double precision version
           CCSD T amplitudes will be solved using DIIS.

           Start     Size      MaxIter   EConv     TConv     
           3         7         100       1.00e-07  1.00e-05  
 ------------------------------------------------------------------------------
           Energy (a.u.)   Ediff      Tdiff       Comment
 ------------------------------------------------------------------------------
          -668.43472701                           
     1    -668.42180215   1.29e-02   7.44e-01     
     2    -668.44784458   2.60e-02   9.87e-02     
     3    -668.44616411   1.68e-03   4.37e-02     
     4    -668.44898559   2.82e-03   1.73e-02     Switched to DIIS steps.
     5    -668.45000617   1.02e-03   1.18e-02     
     6    -668.45009882   9.26e-05   2.93e-03     
     7    -668.45010576   6.94e-06   1.11e-03     
     8    -668.45010727   1.51e-06   3.70e-04     
     9    -668.45010979   2.52e-06   2.00e-04     
    10    -668.45011012   3.33e-07   6.99e-05     
    11    -668.45011060   4.83e-07   2.96e-05     
    12    -668.45011054   6.00e-08   1.41e-05     
    13    -668.45011058   3.66e-08   4.61e-06     
 ------------------------------------------------------------------------------
          -668.45011058                           CCSD T converged.

End of double precision
 SCF energy                 = -667.73639437
 MP2 energy                 = -668.43472701
 CCSD correlation energy     =   -0.71371621
 CCSD total energy           = -668.45011058

 CCSD  T1^2 = 0.0121  T2^2 = 0.2367  Leading amplitudes:

 Amplitude    Orbitals with energies
  0.0279       3 (A") A                  ->    5 (A") A                   
              -0.6134                          0.0610                     
  0.0279       3 (A") B                  ->    5 (A") B                   
              -0.6134                          0.0610                     
 -0.0219       2 (A") A                  ->    5 (A") A                   
              -0.7403                          0.0610                     
 -0.0219       2 (A") B                  ->    5 (A") B                   
              -0.7403                          0.0610                     

 Amplitude    Orbitals with energies
 -0.0623       3 (A") A      3 (A") B    ->    5 (A") A      5 (A") B     
              -0.6134       -0.6134            0.0610        0.0610       
  0.0623       3 (A") A      3 (A") B    ->    5 (A") B      5 (A") A     
              -0.6134       -0.6134            0.0610        0.0610       
  0.0623       3 (A") B      3 (A") A    ->    5 (A") A      5 (A") B     
              -0.6134       -0.6134            0.0610        0.0610       
 -0.0623       3 (A") B      3 (A") A    ->    5 (A") B      5 (A") A     
              -0.6134       -0.6134            0.0610        0.0610       

 Computing CCSD intemediates for later calculations in double precision
 Finished.

Running a double precision version
           CCSD Lambda amplitudes will be solved using DIIS.
           Start     Size      MaxIter   EConv     LConv     
           3         7         100       1.00e-07  1.00e-05  
 ------------------------------------------------------------------------------
            Enorm      Ldiff       Comment
 ------------------------------------------------------------------------------
     1     5.38e-02   3.62e-02     
     2     1.69e-02   6.14e-03     
     3     7.37e-03   1.05e-03     
     4     3.78e-03   1.14e-03     Switched to DIIS steps.
     5     1.26e-03   6.55e-04     
     6     6.29e-04   1.80e-04     
     7     2.19e-04   4.67e-05     
     8     9.11e-05   2.31e-06     
     9     3.24e-05   7.82e-06     
    10     1.12e-05   2.36e-06     
    11     5.30e-06   6.00e-07     
    12     2.11e-06   1.93e-07     
    13     1.18e-06   8.49e-09     
    14     5.54e-07   4.22e-08     
    15     2.56e-07   1.13e-08     
    16     1.33e-07   8.61e-09     
    17     5.82e-08   6.15e-09     
 ------------------------------------------------------------------------------
                                   CCSD Lambda converged.

 Computing density matrices in double precision...
           Orbital response amplitudes will be solved using DIIS.
           Start     Size      MaxIter   EConv     LConv     
           3         7         100       1.00e-06  1.00e-06  
 ------------------------------------------------------------------------------
            Enorm      Ldiff       Comment
 ------------------------------------------------------------------------------
     1     8.88e-02   1.68e-03     
     2     7.08e-02   2.13e-02     
     3     7.57e-02   2.67e-02     
     4     5.94e-03   3.39e-02     Switched to DIIS steps.
     5     1.16e-03   1.06e-03     
     6     6.53e-04   6.33e-05     
     7     2.62e-04   1.09e-04     
     8     1.11e-04   1.63e-05     
     9     2.32e-05   3.80e-06     
    10     5.10e-06   1.65e-06     
    11     1.27e-06   5.33e-07     
    12     5.00e-07   1.16e-07     
 ------------------------------------------------------------------------------
                                   Orbital response converged.

 Computing density matrices... Done.
 CCSD calculation:   CPU 165.17 s  wall 50.38 s

Current path: /canmo/ccsd/grad/
/g1_bb_aa
/g1_bb_bb
/g1_o1o1
/g1_o1o2
/g1_o1v1
/g1_o2v1
/g1_v1v1
/g1p_bb_aa
/g1p_bb_bb
/g1s_bb_aa
/g1s_bb_bb
/g2_o1o1o1o1
/g2_o1o1o1v1
/g2_o1o1v1v1
/g2_o1v1o1v1
/g2_o1v1v1v1
/g2_v1v1v1v1
/w_bb_aa
/w_bb_bb
 Transferring MO TPDM to AO TPDM
 Transferring g2_o1o1o1o1
 Transferring g2_o1o1o1v1
 Transferring g2_o1o1v1v1
 Transferring g2_o1v1o1v1
 Transferring g2_o1v1v1v1
 Transferring g2_v1v1v1v1
 Adding separable TPDM
 Computing TPDM gradient
 --------------------------------------------------------
 2e gradient
  Atom          X               Y               Z
 --------------------------------------------------------
    1        -18.459479        2.528275       -0.000000  
    2         -1.366016      -15.415253       -0.000000  
    3          6.310544       15.219710        0.000000  
    4         13.514951       -2.332732        0.000000  
 --------------------------------------------------------
 --------------------------------------------------------
 Final gradient
  Atom          X               Y               Z
 --------------------------------------------------------
    1        -18.459479        2.528275       -0.000000  
    2         -1.366016      -15.415253       -0.000000  
    3          6.310544       15.219710        0.000000  
    4         13.514951       -2.332732        0.000000  
 --------------------------------------------------------
 Analytic gradient from two-electron contribution:   CPU 220.90 s  wall 166.52 s

 Total ccman2 time:   CPU 403.57 s  wall 246.67 s


 --------------------------------------------------------------
             Orbital Energies (a.u.) and Symmetries
 --------------------------------------------------------------

 Alpha MOs, Restricted
 -- Occupied --                  
-104.91  -26.36  -15.79  -15.75  -10.64   -8.11   -8.10   -8.10
  1 A'    2 A'    3 A'    4 A'    5 A'    6 A'    7 A'    1 A"                 
 -1.671  -1.446  -1.158  -0.907  -0.760  -0.753  -0.633  -0.530
  8 A'    9 A'   10 A'   11 A'   12 A'   13 A'   14 A'   15 A'                 
 -0.492  -0.740  -0.613  -0.491
 16 A'    2 A"    3 A"    4 A"                                                 
 -- Virtual --                   
  0.054   0.089   0.115   0.139   0.155   0.176   0.210   0.253
 17 A'   18 A'   19 A'   20 A'   21 A'   22 A'   23 A'   24 A'                 
  0.286   0.309   0.331   0.369   0.453   0.510   0.562   0.578
 25 A'   26 A'   27 A'   28 A'   29 A'   30 A'   31 A'   32 A'                 
  0.605   0.796   0.912   0.990   1.037   1.091   1.163   1.228
 33 A'   34 A'   35 A'   36 A'   37 A'   38 A'   39 A'   40 A'                 
  1.336   1.369   1.464   1.618   1.633   2.004   2.147   2.386
 41 A'   42 A'   43 A'   44 A'   45 A'   46 A'   47 A'   48 A'                 
  2.564   2.577   2.680   2.885   3.054   3.320   4.007   4.174
 49 A'   50 A'   51 A'   52 A'   53 A'   54 A'   55 A'   56 A'                 
  4.214   4.403   4.470   5.034   5.463   6.949   7.123  10.305
 57 A'   58 A'   59 A'   60 A'   61 A'   62 A'   63 A'   64 A'                 
 26.640  27.052  36.533  37.049  68.716 219.145   0.061   0.116
 65 A'   66 A'   67 A'   68 A'   69 A'   70 A'    5 A"    6 A"                 
  0.192   0.234   0.368   0.569   0.891   0.963   1.096   1.156
  7 A"    8 A"    9 A"   10 A"   11 A"   12 A"   13 A"   14 A"                 
  1.537   1.868   2.037   2.353   2.602   3.011   4.045   4.169
 15 A"   16 A"   17 A"   18 A"   19 A"   20 A"   21 A"   22 A"                 
  4.252   4.388   6.889  26.592
 23 A"   24 A"   25 A"   26 A"                                                 

 Beta MOs, Restricted
 -- Occupied --                  
-104.91  -26.36  -15.79  -15.75  -10.64   -8.11   -8.10   -8.10
  1 A'    2 A'    3 A'    4 A'    5 A'    6 A'    7 A'    1 A"                 
 -1.671  -1.446  -1.158  -0.907  -0.760  -0.753  -0.633  -0.530
  8 A'    9 A'   10 A'   11 A'   12 A'   13 A'   14 A'   15 A'                 
 -0.492  -0.740  -0.613  -0.491
 16 A'    2 A"    3 A"    4 A"                                                 
 -- Virtual --                   
  0.054   0.089   0.115   0.139   0.155   0.176   0.210   0.253
 17 A'   18 A'   19 A'   20 A'   21 A'   22 A'   23 A'   24 A'                 
  0.286   0.309   0.331   0.369   0.453   0.510   0.562   0.578
 25 A'   26 A'   27 A'   28 A'   29 A'   30 A'   31 A'   32 A'                 
  0.605   0.796   0.912   0.990   1.037   1.091   1.163   1.228
 33 A'   34 A'   35 A'   36 A'   37 A'   38 A'   39 A'   40 A'                 
  1.336   1.369   1.464   1.618   1.633   2.004   2.147   2.386
 41 A'   42 A'   43 A'   44 A'   45 A'   46 A'   47 A'   48 A'                 
  2.564   2.577   2.680   2.885   3.054   3.320   4.007   4.174
 49 A'   50 A'   51 A'   52 A'   53 A'   54 A'   55 A'   56 A'                 
  4.214   4.403   4.470   5.034   5.463   6.949   7.123  10.305
 57 A'   58 A'   59 A'   60 A'   61 A'   62 A'   63 A'   64 A'                 
 26.640  27.052  36.533  37.049  68.716 219.145   0.061   0.116
 65 A'   66 A'   67 A'   68 A'   69 A'   70 A'    5 A"    6 A"                 
  0.192   0.234   0.368   0.569   0.891   0.963   1.096   1.156
  7 A"    8 A"    9 A"   10 A"   11 A"   12 A"   13 A"   14 A"                 
  1.537   1.868   2.037   2.353   2.602   3.011   4.045   4.169
 15 A"   16 A"   17 A"   18 A"   19 A"   20 A"   21 A"   22 A"                 
  4.252   4.388   6.889  26.592
 23 A"   24 A"   25 A"   26 A"                                                 
 --------------------------------------------------------------

          Ground-State Mulliken Net Atomic Charges

     Atom                 Charge (a.u.)
  ----------------------------------------
      1 Cl                    0.001324
      2 N                     0.169640
      3 N                    -0.134004
      4 F                    -0.036960
  ----------------------------------------
  Sum of atomic charges =     0.000000

 -----------------------------------------------------------------
                    Cartesian Multipole Moments
 -----------------------------------------------------------------
    Charge (ESU x 10^10)
                 0.0000
    Dipole Moment (Debye)
         X       1.4408      Y      -0.2365      Z       0.0000
       Tot       1.4601
    Quadrupole Moments (Debye-Ang)
        XX     -29.3299     XY      -0.2861     YY     -30.2547
        XZ       0.0000     YZ      -0.0000     ZZ     -27.9163
    Octopole Moments (Debye-Ang^2)
       XXX       3.3056    XXY      -1.4548    XYY      -2.6983
       YYY       0.2471    XXZ       0.0000    XYZ       0.0000
       YYZ       0.0000    XZZ      -4.0994    YZZ       0.1479
       ZZZ       0.0000
    Hexadecapole Moments (Debye-Ang^3)
      XXXX    -361.4671   XXXY      -6.0667   XXYY     -70.0220
      XYYY      -1.0458   YYYY     -47.9159   XXXZ       0.0000
      XXYZ      -0.0000   XYYZ       0.0000   YYYZ      -0.0000
      XXZZ     -67.2977   XYZZ      -0.1257   YYZZ     -12.0347
      XZZZ       0.0000   YZZZ      -0.0000   ZZZZ     -26.7678
 -----------------------------------------------------------------
 DrvMan completing analytic gradient of the correlated energy
 Correlated dipole moment
            1
    1   0.5668498
    2  -0.0930451
    3   0.0000000
 Energy read as -668.450110581
 Full Analytical Gradient: (in a.u., or Hartree/Bohr)
             1             2             3             4
    1    0.00775270   -0.01203532    0.01453392   -0.01025129
    2   -0.00128857   -0.00840626    0.00636162    0.00333321
    3   -0.00000000    0.00000000    0.00000000   -0.00000000
 Gradient time:  CPU 0.25 s  wall 1.52 s
 Geometry Optimization Parameters
   NAtoms,    NIC,     NZ,  NCons,   NDum,   NFix, NCnnct, MaxDiis
        4      14       4       0       0       0       0       0


** GEOMETRY OPTIMIZATION IN DELOCALIZED INTERNAL COORDINATES **
   Searching for a Minimum

   Optimization Cycle:   1

                       Coordinates (Angstroms)
     ATOM                X               Y               Z
      1  Cl        1.5520684960   -0.0466181867    0.0000000000
      2  N        -0.1193547324    0.5011779772    0.0000000000
      3  N        -0.8563127302   -0.4613990333    0.0000000000
      4  F        -2.1728324661    0.0571173963    0.0000000000
   Point Group: cs    Number of degrees of freedom:     5


   Energy is   -668.450110581


 Attempting to Generate Delocalized Internal Coordinates

  5 Hessian modes will be used to form the next step
  Hessian Eigenvalues:
     0.250000    0.250000    0.296414    0.432300    0.988797

 Minimum Search - Taking Simple RFO Step
 Searching for Lamda that Minimizes Along All modes
 Value Taken    Lamda =  -0.00065250
 Step Taken.  Stepsize is  0.041327

                             Maximum     Tolerance    Cnvgd?
         Gradient           0.012882      0.000300      NO
         Displacement       0.027704      0.001200      NO
         Energy change     *********      0.000001      NO


 New Cartesian Coordinates Obtained by Inverse Iteration

 Displacement from previous Coordinates is:  0.049243
 ----------------------------------------------------------------
             Standard Nuclear Orientation (Angstroms)
    I     Atom           X                Y                Z
 ----------------------------------------------------------------
    1      Cl      1.5337203769    -0.0507796191     0.0000000000
    2      N      -0.1190036971     0.5093556248     0.0000000000
    3      N      -0.8537575081    -0.4618220548     0.0000000000
    4      F      -2.1573906044     0.0535242026     0.0000000000
 ----------------------------------------------------------------
 Molecular Point Group                 Cs    NOp =  2
 Largest Abelian Subgroup              Cs    NOp =  2
 Nuclear Repulsion Energy =   145.0410431531 hartrees
 There are       20 alpha and       20 beta electrons
 Applying Cartesian multipole field
    Component          Value
    ---------          -----
     (2,0,0)        1.00000E-11
     (0,2,0)        2.00000E-11
     (0,0,2)       -3.00000E-11
 Nucleus-field energy     =     0.0000000034 hartrees
 Requested basis set is 6-311++G(d,p)
 There are 31 shells and 96 basis functions
 A cutoff of  1.0D-14 yielded    464 shell pairs
 There are      4620 function pairs (      5024 Cartesian)
 Smallest overlap matrix eigenvalue = 2.54E-04
 Guess MOs from SCF MO coefficient file

 -----------------------------------------------------------------------
  General SCF calculation program by
  Eric Jon Sundstrom, Paul Horn, Yuezhi Mao, Dmitri Zuev, Alec White,
  David Stuck, Shaama M.S., Shane Yost, Joonho Lee, David Small,
  Daniel Levine, Susi Lehtola, Hugh Burton, Evgeny Epifanovsky
 -----------------------------------------------------------------------
 Hartree-Fock
 using 4 threads for integral computing
 -------------------------------------------------------
 OpenMP Integral computing Module                
 Release: version 2.0, May 2017, Q-Chem Inc. Pleasanton 
 -------------------------------------------------------
 A restricted SCF calculation will be
 performed using DIIS
 SCF converges when DIIS error is below 1.0e-08
 ---------------------------------------
  Cycle       Energy         DIIS error
 ---------------------------------------
    1    -667.7370084309      4.46e-04  
    2    -667.7372683623      1.08e-04  
    3    -667.7372991160      4.09e-05  
    4    -667.7373033821      2.17e-05  
    5    -667.7373046664      9.01e-06  
    6    -667.7373049509      2.85e-06  
    7    -667.7373049855      1.11e-06  
    8    -667.7373049894      4.41e-07  
    9    -667.7373049900      1.23e-07  
   10    -667.7373049900      4.89e-08  
   11    -667.7373049900      1.35e-08  
   12    -667.7373049900      4.85e-09  Convergence criterion met
 ---------------------------------------
 SCF time:   CPU 4.14s  wall 2.00s 
 SCF   energy in the final basis set =     -667.7373049900
 Total energy in the final basis set =     -667.7373049900


 ------------------------------------------------------------------------------

   CCMAN2: suite of methods based on coupled cluster
           and equation of motion theories.

   Components:
   * libvmm-1.3-trunk
     by Evgeny Epifanovsky, Ilya Kaliman.
   * libtensor-2.5-trunk
     by Evgeny Epifanovsky, Michael Wormit, Dmitry Zuev, Sam Manzer, 
        Ilya Kaliman.
   * libcc-2.5-trunk
     by Evgeny Epifanovsky, Arik Landau, Tomasz Kus, Kirill Khistyaev, 
        Dmitry Zuev, Prashant Manohar, Xintian Feng, Anna Krylov, 
        Matthew Goldey, Alec White, Thomas Jagau, Kaushik Nanda, 
        Anastasia Gunina, Alexander Kunitsa, Joonho Lee.

   CCMAN original authors:
   Anna I. Krylov, C. David Sherrill, Steven R. Gwaltney,
   Edward F. C. Byrd (2000)
   Sergey V. Levchenko, Lyudmila V. Slipchenko, Tao Wang,
   Ana-Maria C. Cristian (2003)
   Piotr A. Pieniazek, C. Melania Oana, Evgeny Epifanovsky (2007)
   Prashant Manohar (2009)

 ------------------------------------------------------------------------------


 Allocating and initializing 3808MB of RAM...
 Calculation will run on 4 cores.


 Alpha MOs, Restricted
 -- Occupied --                  
-104.91  -26.36  -15.79  -15.75  -10.63   -8.10   -8.10   -8.10
  1 A'    2 A'    3 A'    4 A'    5 A'    6 A'    1 A"    7 A'                 
 -1.678  -1.444  -1.158  -0.910  -0.763  -0.754  -0.744  -0.632
  8 A'    9 A'   10 A'   11 A'   12 A'   13 A'    2 A"   14 A'                 
 -0.613  -0.531  -0.492  -0.488
  3 A"   15 A'   16 A'    4 A"                                                 
 -- Virtual --                   
  0.060   0.060   0.089   0.115   0.117   0.144   0.156   0.177
  5 A"   17 A'   18 A'   19 A'    6 A"   20 A'   21 A'   22 A'                 
  0.192   0.210   0.234   0.254   0.288   0.309   0.334   0.369
  7 A"   23 A'    8 A"   24 A'   25 A'   26 A'   27 A'    9 A"                 
  0.369   0.454   0.509   0.563   0.569   0.578   0.602   0.799
 28 A'   29 A'   30 A'   31 A'   10 A"   32 A'   33 A'   34 A'                 
  0.892   0.910   0.963   0.988   1.036   1.093   1.097   1.154
 11 A"   35 A'   12 A"   36 A'   37 A'   38 A'   13 A"   14 A"                 
  1.164   1.233   1.337   1.375   1.461   1.537   1.616   1.629
 39 A'   40 A'   41 A'   42 A'   43 A'   15 A"   44 A'   45 A'                 
  1.865   2.004   2.043   2.154   2.350   2.394   2.569   2.587
 16 A"   46 A'   17 A"   47 A'   18 A"   48 A'   49 A'   50 A'                 
  2.605   2.674   2.888   3.004   3.048   3.315   4.013   4.042
 19 A"   51 A'   52 A'   20 A"   53 A'   54 A'   55 A'   21 A"                 
  4.165   4.175   4.214   4.252   4.397   4.398   4.476   5.047
 22 A"   56 A'   57 A'   23 A"   24 A"   58 A'   59 A'   60 A'                 
  5.484   6.887   6.949   7.144  10.311  26.594  26.643  27.054
 61 A'   25 A"   62 A'   63 A'   64 A'   26 A"   65 A'   66 A'                 
 36.538  37.028  68.715 219.151
 67 A'   68 A'   69 A'   70 A'                                                 

 Beta MOs, Restricted
 -- Occupied --                  
-104.91  -26.36  -15.79  -15.75  -10.63   -8.10   -8.10   -8.10
  1 A'    2 A'    3 A'    4 A'    5 A'    6 A'    1 A"    7 A'                 
 -1.678  -1.444  -1.158  -0.910  -0.763  -0.754  -0.744  -0.632
  8 A'    9 A'   10 A'   11 A'   12 A'   13 A'    2 A"   14 A'                 
 -0.613  -0.531  -0.492  -0.488
  3 A"   15 A'   16 A'    4 A"                                                 
 -- Virtual --                   
  0.060   0.060   0.089   0.115   0.117   0.144   0.156   0.177
  5 A"   17 A'   18 A'   19 A'    6 A"   20 A'   21 A'   22 A'                 
  0.192   0.210   0.234   0.254   0.288   0.309   0.334   0.369
  7 A"   23 A'    8 A"   24 A'   25 A'   26 A'   27 A'    9 A"                 
  0.369   0.454   0.509   0.563   0.569   0.578   0.602   0.799
 28 A'   29 A'   30 A'   31 A'   10 A"   32 A'   33 A'   34 A'                 
  0.892   0.910   0.963   0.988   1.036   1.093   1.097   1.154
 11 A"   35 A'   12 A"   36 A'   37 A'   38 A'   13 A"   14 A"                 
  1.164   1.233   1.337   1.375   1.461   1.537   1.616   1.629
 39 A'   40 A'   41 A'   42 A'   43 A'   15 A"   44 A'   45 A'                 
  1.865   2.004   2.043   2.154   2.350   2.394   2.569   2.587
 16 A"   46 A'   17 A"   47 A'   18 A"   48 A'   49 A'   50 A'                 
  2.605   2.674   2.888   3.004   3.048   3.315   4.013   4.042
 19 A"   51 A'   52 A'   20 A"   53 A'   54 A'   55 A'   21 A"                 
  4.165   4.175   4.214   4.252   4.397   4.398   4.476   5.047
 22 A"   56 A'   57 A'   23 A"   24 A"   58 A'   59 A'   60 A'                 
  5.484   6.887   6.949   7.144  10.311  26.594  26.643  27.054
 61 A'   25 A"   62 A'   63 A'   64 A'   26 A"   65 A'   66 A'                 
 36.538  37.028  68.715 219.151
 67 A'   68 A'   69 A'   70 A'                                                 

 Occupation and symmetry of molecular orbitals

 Point group: Cs (2 irreducible representations).

                           A'   A"    All 
 ------------------------------------------
 All molecular orbitals:
  - Alpha                  70   26    96  
  - Beta                   70   26    96  
 ------------------------------------------
 Alpha orbitals:
  - Frozen occupied        7    1     8   
  - Active occupied        9    3     12  
  - Active virtual         54   22    76  
  - Frozen virtual         0    0     0   
 ------------------------------------------
 Beta orbitals:
  - Frozen occupied        7    1     8   
  - Active occupied        9    3     12  
  - Active virtual         54   22    76  
  - Frozen virtual         0    0     0   
 ------------------------------------------

 Import integrals:   CPU 0.00 s  wall 0.04 s

 Import integrals:   CPU 12.22 s  wall 21.42 s

 MP2 amplitudes:   CPU 0.13 s  wall 0.31 s

Running a double precision version
           CCSD T amplitudes will be solved using DIIS.

           Start     Size      MaxIter   EConv     TConv     
           3         7         100       1.00e-07  1.00e-05  
 ------------------------------------------------------------------------------
           Energy (a.u.)   Ediff      Tdiff       Comment
 ------------------------------------------------------------------------------
          -668.43522369                           
     1    -668.42248448   1.27e-02   7.44e-01     
     2    -668.44826594   2.58e-02   9.86e-02     
     3    -668.44665185   1.61e-03   4.33e-02     
     4    -668.44942691   2.78e-03   1.69e-02     Switched to DIIS steps.
     5    -668.45042681   1.00e-03   1.17e-02     
     6    -668.45051612   8.93e-05   2.87e-03     
     7    -668.45052215   6.03e-06   1.09e-03     
     8    -668.45052342   1.27e-06   3.50e-04     
     9    -668.45052580   2.37e-06   1.94e-04     
    10    -668.45052615   3.49e-07   6.70e-05     
    11    -668.45052656   4.16e-07   2.77e-05     
    12    -668.45052651   5.31e-08   1.31e-05     
    13    -668.45052654   2.83e-08   4.03e-06     
 ------------------------------------------------------------------------------
          -668.45052654                           CCSD T converged.

End of double precision
 SCF energy                 = -667.73730499
 MP2 energy                 = -668.43522369
 CCSD correlation energy     =   -0.71322155
 CCSD total energy           = -668.45052654

 CCSD  T1^2 = 0.0119  T2^2 = 0.2356  Leading amplitudes:

 Amplitude    Orbitals with energies
  0.0278       3 (A") A                  ->    5 (A") A                   
              -0.6127                          0.0596                     
  0.0278       3 (A") B                  ->    5 (A") B                   
              -0.6127                          0.0596                     
  0.0223       2 (A") A                  ->    5 (A") A                   
              -0.7438                          0.0596                     
  0.0223       2 (A") B                  ->    5 (A") B                   
              -0.7438                          0.0596                     

 Amplitude    Orbitals with energies
 -0.0619       3 (A") A      3 (A") B    ->    5 (A") A      5 (A") B     
              -0.6127       -0.6127            0.0596        0.0596       
  0.0619       3 (A") A      3 (A") B    ->    5 (A") B      5 (A") A     
              -0.6127       -0.6127            0.0596        0.0596       
  0.0619       3 (A") B      3 (A") A    ->    5 (A") A      5 (A") B     
              -0.6127       -0.6127            0.0596        0.0596       
 -0.0619       3 (A") B      3 (A") A    ->    5 (A") B      5 (A") A     
              -0.6127       -0.6127            0.0596        0.0596       

 Computing CCSD intemediates for later calculations in double precision
 Finished.

Running a double precision version
           CCSD Lambda amplitudes will be solved using DIIS.
           Start     Size      MaxIter   EConv     LConv     
           3         7         100       1.00e-07  1.00e-05  
 ------------------------------------------------------------------------------
            Enorm      Ldiff       Comment
 ------------------------------------------------------------------------------
     1     5.31e-02   3.58e-02     
     2     1.66e-02   6.01e-03     
     3     7.16e-03   1.05e-03     
     4     3.70e-03   1.11e-03     Switched to DIIS steps.
     5     1.22e-03   6.37e-04     
     6     6.09e-04   1.74e-04     
     7     2.11e-04   4.43e-05     
     8     8.77e-05   2.97e-06     
     9     3.07e-05   7.77e-06     
    10     1.06e-05   2.29e-06     
    11     5.09e-06   5.85e-07     
    12     2.05e-06   1.91e-07     
    13     1.15e-06   6.95e-09     
    14     5.22e-07   4.27e-08     
    15     2.36e-07   9.93e-09     
    16     1.21e-07   8.77e-09     
    17     5.19e-08   5.55e-09     
 ------------------------------------------------------------------------------
                                   CCSD Lambda converged.

 Computing density matrices in double precision...
           Orbital response amplitudes will be solved using DIIS.
           Start     Size      MaxIter   EConv     LConv     
           3         7         100       1.00e-06  1.00e-06  
 ------------------------------------------------------------------------------
            Enorm      Ldiff       Comment
 ------------------------------------------------------------------------------
     1     8.80e-02   1.38e-03     
     2     6.98e-02   2.12e-02     
     3     7.43e-02   2.60e-02     
     4     5.70e-03   3.30e-02     Switched to DIIS steps.
     5     1.09e-03   1.02e-03     
     6     5.96e-04   6.94e-05     
     7     2.57e-04   1.03e-04     
     8     1.04e-04   1.30e-05     
     9     2.26e-05   3.67e-06     
    10     5.14e-06   1.47e-06     
    11     1.33e-06   4.98e-07     
    12     5.42e-07   1.27e-07     
 ------------------------------------------------------------------------------
                                   Orbital response converged.

 Computing density matrices... Done.
 CCSD calculation:   CPU 161.81 s  wall 46.28 s

Current path: /canmo/ccsd/grad/
/g1_bb_aa
/g1_bb_bb
/g1_o1o1
/g1_o1o2
/g1_o1v1
/g1_o2v1
/g1_v1v1
/g1p_bb_aa
/g1p_bb_bb
/g1s_bb_aa
/g1s_bb_bb
/g2_o1o1o1o1
/g2_o1o1o1v1
/g2_o1o1v1v1
/g2_o1v1o1v1
/g2_o1v1v1v1
/g2_v1v1v1v1
/w_bb_aa
/w_bb_bb
 Transferring MO TPDM to AO TPDM
 Transferring g2_o1o1o1o1
 Transferring g2_o1o1o1v1
 Transferring g2_o1o1v1v1
 Transferring g2_o1v1o1v1
 Transferring g2_o1v1v1v1
 Transferring g2_v1v1v1v1
 Adding separable TPDM
 Computing TPDM gradient
 --------------------------------------------------------
 2e gradient
  Atom          X               Y               Z
 --------------------------------------------------------
    1        -18.638046        2.697168       -0.000000  
    2         -1.126862      -15.584597        0.000000  
    3          6.091762       15.287964       -0.000000  
    4         13.673145       -2.400536       -0.000000  
 --------------------------------------------------------
 --------------------------------------------------------
 Final gradient
  Atom          X               Y               Z
 --------------------------------------------------------
    1        -18.638046        2.697168       -0.000000  
    2         -1.126862      -15.584597        0.000000  
    3          6.091762       15.287964       -0.000000  
    4         13.673145       -2.400536       -0.000000  
 --------------------------------------------------------
 Analytic gradient from two-electron contribution:   CPU 221.09 s  wall 144.84 s

 Total ccman2 time:   CPU 400.20 s  wall 222.11 s


 --------------------------------------------------------------
             Orbital Energies (a.u.) and Symmetries
 --------------------------------------------------------------

 Alpha MOs, Restricted
 -- Occupied --                  
-104.91  -26.36  -15.79  -15.75  -10.63   -8.10   -8.10   -8.10
  1 A'    2 A'    3 A'    4 A'    5 A'    6 A'    7 A'    1 A"                 
 -1.678  -1.444  -1.158  -0.910  -0.763  -0.754  -0.632  -0.531
  8 A'    9 A'   10 A'   11 A'   12 A'   13 A'   14 A'   15 A'                 
 -0.492  -0.744  -0.613  -0.488
 16 A'    2 A"    3 A"    4 A"                                                 
 -- Virtual --                   
  0.060   0.089   0.115   0.144   0.156   0.177   0.210   0.254
 17 A'   18 A'   19 A'   20 A'   21 A'   22 A'   23 A'   24 A'                 
  0.288   0.309   0.334   0.369   0.454   0.509   0.563   0.578
 25 A'   26 A'   27 A'   28 A'   29 A'   30 A'   31 A'   32 A'                 
  0.602   0.799   0.910   0.988   1.036   1.093   1.164   1.233
 33 A'   34 A'   35 A'   36 A'   37 A'   38 A'   39 A'   40 A'                 
  1.337   1.375   1.461   1.616   1.629   2.004   2.154   2.394
 41 A'   42 A'   43 A'   44 A'   45 A'   46 A'   47 A'   48 A'                 
  2.569   2.587   2.674   2.888   3.048   3.315   4.013   4.175
 49 A'   50 A'   51 A'   52 A'   53 A'   54 A'   55 A'   56 A'                 
  4.214   4.398   4.476   5.047   5.484   6.949   7.144  10.311
 57 A'   58 A'   59 A'   60 A'   61 A'   62 A'   63 A'   64 A'                 
 26.643  27.054  36.538  37.028  68.715 219.151   0.060   0.117
 65 A'   66 A'   67 A'   68 A'   69 A'   70 A'    5 A"    6 A"                 
  0.192   0.234   0.369   0.569   0.892   0.963   1.097   1.154
  7 A"    8 A"    9 A"   10 A"   11 A"   12 A"   13 A"   14 A"                 
  1.537   1.865   2.043   2.350   2.605   3.004   4.042   4.165
 15 A"   16 A"   17 A"   18 A"   19 A"   20 A"   21 A"   22 A"                 
  4.252   4.397   6.887  26.594
 23 A"   24 A"   25 A"   26 A"                                                 

 Beta MOs, Restricted
 -- Occupied --                  
-104.91  -26.36  -15.79  -15.75  -10.63   -8.10   -8.10   -8.10
  1 A'    2 A'    3 A'    4 A'    5 A'    6 A'    7 A'    1 A"                 
 -1.678  -1.444  -1.158  -0.910  -0.763  -0.754  -0.632  -0.531
  8 A'    9 A'   10 A'   11 A'   12 A'   13 A'   14 A'   15 A'                 
 -0.492  -0.744  -0.613  -0.488
 16 A'    2 A"    3 A"    4 A"                                                 
 -- Virtual --                   
  0.060   0.089   0.115   0.144   0.156   0.177   0.210   0.254
 17 A'   18 A'   19 A'   20 A'   21 A'   22 A'   23 A'   24 A'                 
  0.288   0.309   0.334   0.369   0.454   0.509   0.563   0.578
 25 A'   26 A'   27 A'   28 A'   29 A'   30 A'   31 A'   32 A'                 
  0.602   0.799   0.910   0.988   1.036   1.093   1.164   1.233
 33 A'   34 A'   35 A'   36 A'   37 A'   38 A'   39 A'   40 A'                 
  1.337   1.375   1.461   1.616   1.629   2.004   2.154   2.394
 41 A'   42 A'   43 A'   44 A'   45 A'   46 A'   47 A'   48 A'                 
  2.569   2.587   2.674   2.888   3.048   3.315   4.013   4.175
 49 A'   50 A'   51 A'   52 A'   53 A'   54 A'   55 A'   56 A'                 
  4.214   4.398   4.476   5.047   5.484   6.949   7.144  10.311
 57 A'   58 A'   59 A'   60 A'   61 A'   62 A'   63 A'   64 A'                 
 26.643  27.054  36.538  37.028  68.715 219.151   0.060   0.117
 65 A'   66 A'   67 A'   68 A'   69 A'   70 A'    5 A"    6 A"                 
  0.192   0.234   0.369   0.569   0.892   0.963   1.097   1.154
  7 A"    8 A"    9 A"   10 A"   11 A"   12 A"   13 A"   14 A"                 
  1.537   1.865   2.043   2.350   2.605   3.004   4.042   4.165
 15 A"   16 A"   17 A"   18 A"   19 A"   20 A"   21 A"   22 A"                 
  4.252   4.397   6.887  26.594
 23 A"   24 A"   25 A"   26 A"                                                 
 --------------------------------------------------------------

          Ground-State Mulliken Net Atomic Charges

     Atom                 Charge (a.u.)
  ----------------------------------------
      1 Cl                    0.000184
      2 N                     0.165079
      3 N                    -0.132729
      4 F                    -0.032535
  ----------------------------------------
  Sum of atomic charges =     0.000000

 -----------------------------------------------------------------
                    Cartesian Multipole Moments
 -----------------------------------------------------------------
    Charge (ESU x 10^10)
                -0.0000
    Dipole Moment (Debye)
         X       1.3713      Y      -0.2378      Z      -0.0000
       Tot       1.3918
    Quadrupole Moments (Debye-Ang)
        XX     -29.2709     XY      -0.2896     YY     -30.2426
        XZ       0.0000     YZ      -0.0000     ZZ     -27.8975
    Octopole Moments (Debye-Ang^2)
       XXX       3.0693    XXY      -1.4958    XYY      -2.5585
       YYY       0.3144    XXZ      -0.0000    XYZ       0.0000
       YYZ      -0.0000    XZZ      -3.9882    YZZ       0.1789
       ZZZ       0.0000
    Hexadecapole Moments (Debye-Ang^3)
      XXXX    -355.3019   XXXY      -6.0755   XXYY     -68.8372
      XYYY      -0.9228   YYYY     -48.2438   XXXZ       0.0000
      XXYZ      -0.0000   XYYZ       0.0000   YYYZ      -0.0000
      XXZZ     -66.1362   XYZZ      -0.0908   YYZZ     -12.0780
      XZZZ       0.0000   YZZZ      -0.0000   ZZZZ     -26.7363
 -----------------------------------------------------------------
 DrvMan completing analytic gradient of the correlated energy
 Correlated dipole moment
            1
    1   0.5395062
    2  -0.0935719
    3  -0.0000000
 Energy read as -668.450526536
 Full Analytical Gradient: (in a.u., or Hartree/Bohr)
             1             2             3             4
    1    0.00169045   -0.00830432    0.01056855   -0.00395469
    2   -0.00157645   -0.00219465    0.00067681    0.00309429
    3    0.00000000   -0.00000000   -0.00000000    0.00000000
 Gradient time:  CPU 0.26 s  wall 1.46 s
 Geometry Optimization Parameters
   NAtoms,    NIC,     NZ,  NCons,   NDum,   NFix, NCnnct, MaxDiis
        4      14       4       0       0       0       0       0

 Cartesian Hessian Update
 Hessian Updated using BFGS Update


** GEOMETRY OPTIMIZATION IN DELOCALIZED INTERNAL COORDINATES **
   Searching for a Minimum

   Optimization Cycle:   2

                       Coordinates (Angstroms)
     ATOM                X               Y               Z
      1  Cl        1.5337203769   -0.0507796191    0.0000000000
      2  N        -0.1190036971    0.5093556248    0.0000000000
      3  N        -0.8537575081   -0.4618220548    0.0000000000
      4  F        -2.1573906044    0.0535242026    0.0000000000
   Point Group: cs    Number of degrees of freedom:     5


   Energy is   -668.450526536

 Hessian Updated using BFGS Update

  5 Hessian modes will be used to form the next step
  Hessian Eigenvalues:
     0.176359    0.252126    0.358233    0.413342    0.887645

 Minimum Search - Taking Simple RFO Step
 Searching for Lamda that Minimizes Along All modes
 Value Taken    Lamda =  -0.00037277
 Step Taken.  Stepsize is  0.042489

                             Maximum     Tolerance    Cnvgd?
         Gradient           0.008406      0.000300      NO
         Displacement       0.041880      0.001200      NO
         Energy change     -0.000416      0.000001      NO


 New Cartesian Coordinates Obtained by Inverse Iteration

 Displacement from previous Coordinates is:  0.028764
 ----------------------------------------------------------------
             Standard Nuclear Orientation (Angstroms)
    I     Atom           X                Y                Z
 ----------------------------------------------------------------
    1      Cl      1.5298192984    -0.0509292220     0.0000000000
    2      N      -0.1100284543     0.5108024454     0.0000000000
    3      N      -0.8618086185    -0.4570269198     0.0000000000
    4      F      -2.1544136582     0.0474318499     0.0000000000
 ----------------------------------------------------------------
 Molecular Point Group                 Cs    NOp =  2
 Largest Abelian Subgroup              Cs    NOp =  2
 Nuclear Repulsion Energy =   145.3442133213 hartrees
 There are       20 alpha and       20 beta electrons
 Applying Cartesian multipole field
    Component          Value
    ---------          -----
     (2,0,0)        1.00000E-11
     (0,2,0)        2.00000E-11
     (0,0,2)       -3.00000E-11
 Nucleus-field energy     =     0.0000000033 hartrees
 Requested basis set is 6-311++G(d,p)
 There are 31 shells and 96 basis functions
 A cutoff of  1.0D-14 yielded    464 shell pairs
 There are      4620 function pairs (      5024 Cartesian)
 Smallest overlap matrix eigenvalue = 2.61E-04
 Guess MOs from SCF MO coefficient file

 -----------------------------------------------------------------------
  General SCF calculation program by
  Eric Jon Sundstrom, Paul Horn, Yuezhi Mao, Dmitri Zuev, Alec White,
  David Stuck, Shaama M.S., Shane Yost, Joonho Lee, David Small,
  Daniel Levine, Susi Lehtola, Hugh Burton, Evgeny Epifanovsky
 -----------------------------------------------------------------------
 Hartree-Fock
 using 4 threads for integral computing
 -------------------------------------------------------
 OpenMP Integral computing Module                
 Release: version 2.0, May 2017, Q-Chem Inc. Pleasanton 
 -------------------------------------------------------
 A restricted SCF calculation will be
 performed using DIIS
 SCF converges when DIIS error is below 1.0e-08
 ---------------------------------------
  Cycle       Energy         DIIS error
 ---------------------------------------
    1    -667.7373734346      5.16e-04  
    2    -667.7376998856      1.25e-04  
    3    -667.7377270625      5.83e-05  
    4    -667.7377304138      1.85e-05  
    5    -667.7377310008      5.06e-06  
    6    -667.7377310620      2.61e-06  
    7    -667.7377310731      7.75e-07  
    8    -667.7377310748      2.40e-07  
    9    -667.7377310750      7.60e-08  
   10    -667.7377310750      2.74e-08  
   11    -667.7377310750      8.95e-09  Convergence criterion met
 ---------------------------------------
 SCF time:   CPU 3.89s  wall 4.00s 
 SCF   energy in the final basis set =     -667.7377310750
 Total energy in the final basis set =     -667.7377310750


 ------------------------------------------------------------------------------

   CCMAN2: suite of methods based on coupled cluster
           and equation of motion theories.

   Components:
   * libvmm-1.3-trunk
     by Evgeny Epifanovsky, Ilya Kaliman.
   * libtensor-2.5-trunk
     by Evgeny Epifanovsky, Michael Wormit, Dmitry Zuev, Sam Manzer, 
        Ilya Kaliman.
   * libcc-2.5-trunk
     by Evgeny Epifanovsky, Arik Landau, Tomasz Kus, Kirill Khistyaev, 
        Dmitry Zuev, Prashant Manohar, Xintian Feng, Anna Krylov, 
        Matthew Goldey, Alec White, Thomas Jagau, Kaushik Nanda, 
        Anastasia Gunina, Alexander Kunitsa, Joonho Lee.

   CCMAN original authors:
   Anna I. Krylov, C. David Sherrill, Steven R. Gwaltney,
   Edward F. C. Byrd (2000)
   Sergey V. Levchenko, Lyudmila V. Slipchenko, Tao Wang,
   Ana-Maria C. Cristian (2003)
   Piotr A. Pieniazek, C. Melania Oana, Evgeny Epifanovsky (2007)
   Prashant Manohar (2009)

 ------------------------------------------------------------------------------


 Allocating and initializing 3808MB of RAM...
 Calculation will run on 4 cores.


 Alpha MOs, Restricted
 -- Occupied --                  
-104.91  -26.36  -15.78  -15.75  -10.63   -8.10   -8.10   -8.10
  1 A'    2 A'    3 A'    4 A'    5 A'    6 A'    1 A"    7 A'                 
 -1.685  -1.439  -1.159  -0.913  -0.766  -0.757  -0.747  -0.632
  8 A'    9 A'   10 A'   11 A'   12 A'   13 A'    2 A"   14 A'                 
 -0.611  -0.532  -0.490  -0.485
  3 A"   15 A'   16 A'    4 A"                                                 
 -- Virtual --                   
  0.059   0.064   0.089   0.115   0.117   0.148   0.155   0.177
  5 A"   17 A'   18 A'   19 A'    6 A"   20 A'   21 A'   22 A'                 
  0.192   0.210   0.234   0.257   0.290   0.309   0.339   0.369
  7 A"   23 A'    8 A"   24 A'   25 A'   26 A'   27 A'    9 A"                 
  0.369   0.453   0.507   0.561   0.569   0.578   0.601   0.802
 28 A'   29 A'   30 A'   31 A'   10 A"   32 A'   33 A'   34 A'                 
  0.895   0.912   0.963   0.985   1.035   1.094   1.098   1.154
 11 A"   35 A'   12 A"   36 A'   37 A'   38 A'   13 A"   14 A"                 
  1.164   1.236   1.339   1.377   1.459   1.537   1.612   1.628
 39 A'   40 A'   41 A'   42 A'   43 A'   15 A"   44 A'   45 A'                 
  1.864   2.008   2.047   2.162   2.348   2.397   2.569   2.594
 16 A"   46 A'   17 A"   47 A'   18 A"   48 A'   49 A'   50 A'                 
  2.607   2.664   2.889   2.994   3.045   3.307   4.019   4.038
 19 A"   51 A'   52 A'   20 A"   53 A'   54 A'   55 A'   21 A"                 
  4.162   4.173   4.214   4.255   4.391   4.404   4.482   5.055
 22 A"   56 A'   57 A'   23 A"   58 A'   24 A"   59 A'   60 A'                 
  5.511   6.884   6.945   7.166  10.315  26.596  26.645  27.054
 61 A'   25 A"   62 A'   63 A'   64 A'   26 A"   65 A'   66 A'                 
 36.543  37.002  68.711 219.156
 67 A'   68 A'   69 A'   70 A'                                                 

 Beta MOs, Restricted
 -- Occupied --                  
-104.91  -26.36  -15.78  -15.75  -10.63   -8.10   -8.10   -8.10
  1 A'    2 A'    3 A'    4 A'    5 A'    6 A'    1 A"    7 A'                 
 -1.685  -1.439  -1.159  -0.913  -0.766  -0.757  -0.747  -0.632
  8 A'    9 A'   10 A'   11 A'   12 A'   13 A'    2 A"   14 A'                 
 -0.611  -0.532  -0.490  -0.485
  3 A"   15 A'   16 A'    4 A"                                                 
 -- Virtual --                   
  0.059   0.064   0.089   0.115   0.117   0.148   0.155   0.177
  5 A"   17 A'   18 A'   19 A'    6 A"   20 A'   21 A'   22 A'                 
  0.192   0.210   0.234   0.257   0.290   0.309   0.339   0.369
  7 A"   23 A'    8 A"   24 A'   25 A'   26 A'   27 A'    9 A"                 
  0.369   0.453   0.507   0.561   0.569   0.578   0.601   0.802
 28 A'   29 A'   30 A'   31 A'   10 A"   32 A'   33 A'   34 A'                 
  0.895   0.912   0.963   0.985   1.035   1.094   1.098   1.154
 11 A"   35 A'   12 A"   36 A'   37 A'   38 A'   13 A"   14 A"                 
  1.164   1.236   1.339   1.377   1.459   1.537   1.612   1.628
 39 A'   40 A'   41 A'   42 A'   43 A'   15 A"   44 A'   45 A'                 
  1.864   2.008   2.047   2.162   2.348   2.397   2.569   2.594
 16 A"   46 A'   17 A"   47 A'   18 A"   48 A'   49 A'   50 A'                 
  2.607   2.664   2.889   2.994   3.045   3.307   4.019   4.038
 19 A"   51 A'   52 A'   20 A"   53 A'   54 A'   55 A'   21 A"                 
  4.162   4.173   4.214   4.255   4.391   4.404   4.482   5.055
 22 A"   56 A'   57 A'   23 A"   58 A'   24 A"   59 A'   60 A'                 
  5.511   6.884   6.945   7.166  10.315  26.596  26.645  27.054
 61 A'   25 A"   62 A'   63 A'   64 A'   26 A"   65 A'   66 A'                 
 36.543  37.002  68.711 219.156
 67 A'   68 A'   69 A'   70 A'                                                 

 Occupation and symmetry of molecular orbitals

 Point group: Cs (2 irreducible representations).

                           A'   A"    All 
 ------------------------------------------
 All molecular orbitals:
  - Alpha                  70   26    96  
  - Beta                   70   26    96  
 ------------------------------------------
 Alpha orbitals:
  - Frozen occupied        7    1     8   
  - Active occupied        9    3     12  
  - Active virtual         54   22    76  
  - Frozen virtual         0    0     0   
 ------------------------------------------
 Beta orbitals:
  - Frozen occupied        7    1     8   
  - Active occupied        9    3     12  
  - Active virtual         54   22    76  
  - Frozen virtual         0    0     0   
 ------------------------------------------

 Import integrals:   CPU 0.00 s  wall 0.00 s

 Import integrals:   CPU 11.97 s  wall 22.60 s

 MP2 amplitudes:   CPU 0.13 s  wall 0.33 s

Running a double precision version
           CCSD T amplitudes will be solved using DIIS.

           Start     Size      MaxIter   EConv     TConv     
           3         7         100       1.00e-07  1.00e-05  
 ------------------------------------------------------------------------------
           Energy (a.u.)   Ediff      Tdiff       Comment
 ------------------------------------------------------------------------------
          -668.43546090                           
     1    -668.42277832   1.27e-02   7.43e-01     
     2    -668.44841231   2.56e-02   9.86e-02     
     3    -668.44683190   1.58e-03   4.31e-02     
     4    -668.44958196   2.75e-03   1.66e-02     Switched to DIIS steps.
     5    -668.45057011   9.88e-04   1.16e-02     
     6    -668.45065713   8.70e-05   2.82e-03     
     7    -668.45066228   5.15e-06   1.07e-03     
     8    -668.45066343   1.15e-06   3.35e-04     
     9    -668.45066569   2.26e-06   1.88e-04     
    10    -668.45066605   3.52e-07   6.44e-05     
    11    -668.45066641   3.66e-07   2.62e-05     
    12    -668.45066637   4.59e-08   1.23e-05     
    13    -668.45066639   2.39e-08   3.63e-06     
 ------------------------------------------------------------------------------
          -668.45066639                           CCSD T converged.

End of double precision
 SCF energy                 = -667.73773107
 MP2 energy                 = -668.43546090
 CCSD correlation energy     =   -0.71293532
 CCSD total energy           = -668.45066639

 CCSD  T1^2 = 0.0118  T2^2 = 0.2349  Leading amplitudes:

 Amplitude    Orbitals with energies
 -0.0275       3 (A") A                  ->    5 (A") A                   
              -0.6113                          0.0589                     
 -0.0275       3 (A") B                  ->    5 (A") B                   
              -0.6113                          0.0589                     
 -0.0233       2 (A") A                  ->    5 (A") A                   
              -0.7473                          0.0589                     
 -0.0233       2 (A") B                  ->    5 (A") B                   
              -0.7473                          0.0589                     

 Amplitude    Orbitals with energies
 -0.0622       3 (A") A      3 (A") B    ->    5 (A") A      5 (A") B     
              -0.6113       -0.6113            0.0589        0.0589       
  0.0622       3 (A") A      3 (A") B    ->    5 (A") B      5 (A") A     
              -0.6113       -0.6113            0.0589        0.0589       
  0.0622       3 (A") B      3 (A") A    ->    5 (A") A      5 (A") B     
              -0.6113       -0.6113            0.0589        0.0589       
 -0.0622       3 (A") B      3 (A") A    ->    5 (A") B      5 (A") A     
              -0.6113       -0.6113            0.0589        0.0589       

 Computing CCSD intemediates for later calculations in double precision
 Finished.

Running a double precision version
           CCSD Lambda amplitudes will be solved using DIIS.
           Start     Size      MaxIter   EConv     LConv     
           3         7         100       1.00e-07  1.00e-05  
 ------------------------------------------------------------------------------
            Enorm      Ldiff       Comment
 ------------------------------------------------------------------------------
     1     5.26e-02   3.56e-02     
     2     1.62e-02   5.87e-03     
     3     6.96e-03   1.06e-03     
     4     3.63e-03   1.08e-03     Switched to DIIS steps.
     5     1.19e-03   6.23e-04     
     6     5.89e-04   1.70e-04     
     7     2.02e-04   4.25e-05     
     8     8.42e-05   3.55e-06     
     9     2.89e-05   7.66e-06     
    10     1.00e-05   2.23e-06     
    11     4.75e-06   5.77e-07     
    12     1.90e-06   1.90e-07     
    13     1.07e-06   1.67e-09     
    14     4.81e-07   4.24e-08     
    15     2.17e-07   9.03e-09     
    16     1.10e-07   8.59e-09     
    17     4.68e-08   4.88e-09     
 ------------------------------------------------------------------------------
                                   CCSD Lambda converged.

 Computing density matrices in double precision...
           Orbital response amplitudes will be solved using DIIS.
           Start     Size      MaxIter   EConv     LConv     
           3         7         100       1.00e-06  1.00e-06  
 ------------------------------------------------------------------------------
            Enorm      Ldiff       Comment
 ------------------------------------------------------------------------------
     1     8.74e-02   1.11e-03     
     2     6.93e-02   2.09e-02     
     3     7.36e-02   2.55e-02     
     4     5.57e-03   3.27e-02     Switched to DIIS steps.
     5     1.13e-03   1.01e-03     
     6     6.21e-04   8.49e-05     
     7     2.99e-04   9.27e-05     
     8     9.08e-05   1.81e-05     
     9     2.10e-05   2.37e-06     
    10     5.46e-06   1.47e-06     
    11     1.45e-06   4.25e-07     
    12     5.54e-07   9.01e-08     
 ------------------------------------------------------------------------------
                                   Orbital response converged.

 Computing density matrices... Done.
 CCSD calculation:   CPU 163.59 s  wall 46.77 s

Current path: /canmo/ccsd/grad/
/g1_bb_aa
/g1_bb_bb
/g1_o1o1
/g1_o1o2
/g1_o1v1
/g1_o2v1
/g1_v1v1
/g1p_bb_aa
/g1p_bb_bb
/g1s_bb_aa
/g1s_bb_bb
/g2_o1o1o1o1
/g2_o1o1o1v1
/g2_o1o1v1v1
/g2_o1v1o1v1
/g2_o1v1v1v1
/g2_v1v1v1v1
/w_bb_aa
/w_bb_bb
 Transferring MO TPDM to AO TPDM
 Transferring g2_o1o1o1o1
 Transferring g2_o1o1o1v1
 Transferring g2_o1o1v1v1
 Transferring g2_o1v1o1v1
 Transferring g2_o1v1v1v1
 Transferring g2_v1v1v1v1
 Adding separable TPDM
 Computing TPDM gradient
 --------------------------------------------------------
 2e gradient
  Atom          X               Y               Z
 --------------------------------------------------------
    1        -18.752878        2.775260       -0.000000  
    2         -1.129910      -15.386066        0.000000  
    3          6.052507       14.993279       -0.000000  
    4         13.830282       -2.382474       -0.000000  
 --------------------------------------------------------
 --------------------------------------------------------
 Final gradient
  Atom          X               Y               Z
 --------------------------------------------------------
    1        -18.752878        2.775260       -0.000000  
    2         -1.129910      -15.386066        0.000000  
    3          6.052507       14.993279       -0.000000  
    4         13.830282       -2.382474       -0.000000  
 --------------------------------------------------------
 Analytic gradient from two-electron contribution:   CPU 221.27 s  wall 148.66 s

 Total ccman2 time:   CPU 402.21 s  wall 229.70 s


 --------------------------------------------------------------
             Orbital Energies (a.u.) and Symmetries
 --------------------------------------------------------------

 Alpha MOs, Restricted
 -- Occupied --                  
-104.91  -26.36  -15.78  -15.75  -10.63   -8.10   -8.10   -8.10
  1 A'    2 A'    3 A'    4 A'    5 A'    6 A'    7 A'    1 A"                 
 -1.685  -1.439  -1.159  -0.913  -0.766  -0.757  -0.632  -0.532
  8 A'    9 A'   10 A'   11 A'   12 A'   13 A'   14 A'   15 A'                 
 -0.490  -0.747  -0.611  -0.485
 16 A'    2 A"    3 A"    4 A"                                                 
 -- Virtual --                   
  0.064   0.089   0.115   0.148   0.155   0.177   0.210   0.257
 17 A'   18 A'   19 A'   20 A'   21 A'   22 A'   23 A'   24 A'                 
  0.290   0.309   0.339   0.369   0.453   0.507   0.561   0.578
 25 A'   26 A'   27 A'   28 A'   29 A'   30 A'   31 A'   32 A'                 
  0.601   0.802   0.912   0.985   1.035   1.094   1.164   1.236
 33 A'   34 A'   35 A'   36 A'   37 A'   38 A'   39 A'   40 A'                 
  1.339   1.377   1.459   1.612   1.628   2.008   2.162   2.397
 41 A'   42 A'   43 A'   44 A'   45 A'   46 A'   47 A'   48 A'                 
  2.569   2.594   2.664   2.889   3.045   3.307   4.019   4.173
 49 A'   50 A'   51 A'   52 A'   53 A'   54 A'   55 A'   56 A'                 
  4.214   4.391   4.482   5.055   5.511   6.945   7.166  10.315
 57 A'   58 A'   59 A'   60 A'   61 A'   62 A'   63 A'   64 A'                 
 26.645  27.054  36.543  37.002  68.711 219.156   0.059   0.117
 65 A'   66 A'   67 A'   68 A'   69 A'   70 A'    5 A"    6 A"                 
  0.192   0.234   0.369   0.569   0.895   0.963   1.098   1.154
  7 A"    8 A"    9 A"   10 A"   11 A"   12 A"   13 A"   14 A"                 
  1.537   1.864   2.047   2.348   2.607   2.994   4.038   4.162
 15 A"   16 A"   17 A"   18 A"   19 A"   20 A"   21 A"   22 A"                 
  4.255   4.404   6.884  26.596
 23 A"   24 A"   25 A"   26 A"                                                 

 Beta MOs, Restricted
 -- Occupied --                  
-104.91  -26.36  -15.78  -15.75  -10.63   -8.10   -8.10   -8.10
  1 A'    2 A'    3 A'    4 A'    5 A'    6 A'    7 A'    1 A"                 
 -1.685  -1.439  -1.159  -0.913  -0.766  -0.757  -0.632  -0.532
  8 A'    9 A'   10 A'   11 A'   12 A'   13 A'   14 A'   15 A'                 
 -0.490  -0.747  -0.611  -0.485
 16 A'    2 A"    3 A"    4 A"                                                 
 -- Virtual --                   
  0.064   0.089   0.115   0.148   0.155   0.177   0.210   0.257
 17 A'   18 A'   19 A'   20 A'   21 A'   22 A'   23 A'   24 A'                 
  0.290   0.309   0.339   0.369   0.453   0.507   0.561   0.578
 25 A'   26 A'   27 A'   28 A'   29 A'   30 A'   31 A'   32 A'                 
  0.601   0.802   0.912   0.985   1.035   1.094   1.164   1.236
 33 A'   34 A'   35 A'   36 A'   37 A'   38 A'   39 A'   40 A'                 
  1.339   1.377   1.459   1.612   1.628   2.008   2.162   2.397
 41 A'   42 A'   43 A'   44 A'   45 A'   46 A'   47 A'   48 A'                 
  2.569   2.594   2.664   2.889   3.045   3.307   4.019   4.173
 49 A'   50 A'   51 A'   52 A'   53 A'   54 A'   55 A'   56 A'                 
  4.214   4.391   4.482   5.055   5.511   6.945   7.166  10.315
 57 A'   58 A'   59 A'   60 A'   61 A'   62 A'   63 A'   64 A'                 
 26.645  27.054  36.543  37.002  68.711 219.156   0.059   0.117
 65 A'   66 A'   67 A'   68 A'   69 A'   70 A'    5 A"    6 A"                 
  0.192   0.234   0.369   0.569   0.895   0.963   1.098   1.154
  7 A"    8 A"    9 A"   10 A"   11 A"   12 A"   13 A"   14 A"                 
  1.537   1.864   2.047   2.348   2.607   2.994   4.038   4.162
 15 A"   16 A"   17 A"   18 A"   19 A"   20 A"   21 A"   22 A"                 
  4.255   4.404   6.884  26.596
 23 A"   24 A"   25 A"   26 A"                                                 
 --------------------------------------------------------------

          Ground-State Mulliken Net Atomic Charges

     Atom                 Charge (a.u.)
  ----------------------------------------
      1 Cl                    0.002998
      2 N                     0.160070
      3 N                    -0.139340
      4 F                    -0.023727
  ----------------------------------------
  Sum of atomic charges =    -0.000000

 -----------------------------------------------------------------
                    Cartesian Multipole Moments
 -----------------------------------------------------------------
    Charge (ESU x 10^10)
                -0.0000
    Dipole Moment (Debye)
         X       1.3183      Y      -0.2308      Z      -0.0000
       Tot       1.3383
    Quadrupole Moments (Debye-Ang)
        XX     -29.0750     XY      -0.3019     YY     -30.2949
        XZ       0.0000     YZ      -0.0000     ZZ     -27.8912
    Octopole Moments (Debye-Ang^2)
       XXX       2.6910    XXY      -1.4794    XYY      -2.5186
       YYY       0.2976    XXZ      -0.0000    XYZ       0.0000
       YYZ      -0.0000    XZZ      -3.9718    YZZ       0.1805
       ZZZ      -0.0000
    Hexadecapole Moments (Debye-Ang^3)
      XXXX    -353.2214   XXXY      -6.2702   XXYY     -68.6038
      XYYY      -1.1910   YYYY     -48.3214   XXXZ       0.0000
      XXYZ      -0.0000   XYYZ       0.0000   YYYZ      -0.0000
      XXZZ     -65.8402   XYZZ      -0.1778   YYZZ     -12.0886
      XZZZ       0.0000   YZZZ      -0.0000   ZZZZ     -26.7398
 -----------------------------------------------------------------
 DrvMan completing analytic gradient of the correlated energy
 Correlated dipole moment
            1
    1   0.5186516
    2  -0.0907878
    3  -0.0000000
 Energy read as -668.450666390
 Full Analytical Gradient: (in a.u., or Hartree/Bohr)
             1             2             3             4
    1   -0.00055952    0.00342318   -0.00200207   -0.00086158
    2    0.00007529    0.00163002   -0.00074307   -0.00096223
    3   -0.00000000   -0.00000000   -0.00000000    0.00000000
 Gradient time:  CPU 0.26 s  wall 1.37 s
 Geometry Optimization Parameters
   NAtoms,    NIC,     NZ,  NCons,   NDum,   NFix, NCnnct, MaxDiis
        4      14       4       0       0       0       0       0

 Cartesian Hessian Update
 Hessian Updated using BFGS Update


** GEOMETRY OPTIMIZATION IN DELOCALIZED INTERNAL COORDINATES **
   Searching for a Minimum

   Optimization Cycle:   3

                       Coordinates (Angstroms)
     ATOM                X               Y               Z
      1  Cl        1.5298192984   -0.0509292220    0.0000000000
      2  N        -0.1100284543    0.5108024454    0.0000000000
      3  N        -0.8618086185   -0.4570269198    0.0000000000
      4  F        -2.1544136582    0.0474318499    0.0000000000
   Point Group: cs    Number of degrees of freedom:     5


   Energy is   -668.450666390

 Hessian Updated using BFGS Update

  5 Hessian modes will be used to form the next step
  Hessian Eigenvalues:
     0.185928    0.270426    0.348090    0.432058    0.974172

 Minimum Search - Taking Simple RFO Step
 Searching for Lamda that Minimizes Along All modes
 Value Taken    Lamda =  -0.00004014
 Step Taken.  Stepsize is  0.010405

                             Maximum     Tolerance    Cnvgd?
         Gradient           0.002894      0.000300      NO
         Displacement       0.008023      0.001200      NO
         Energy change     -0.000140      0.000001      NO


 New Cartesian Coordinates Obtained by Inverse Iteration

 Displacement from previous Coordinates is:  0.017877
 ----------------------------------------------------------------
             Standard Nuclear Orientation (Angstroms)
    I     Atom           X                Y                Z
 ----------------------------------------------------------------
    1      Cl      1.5309097169    -0.0475678871     0.0000000000
    2      N      -0.1133284876     0.5067285590     0.0000000000
    3      N      -0.8622957897    -0.4612400352     0.0000000000
    4      F      -2.1517168721     0.0523575168     0.0000000000
 ----------------------------------------------------------------
 Molecular Point Group                 Cs    NOp =  2
 Largest Abelian Subgroup              Cs    NOp =  2
 Nuclear Repulsion Energy =   145.3670257935 hartrees
 There are       20 alpha and       20 beta electrons
 Applying Cartesian multipole field
    Component          Value
    ---------          -----
     (2,0,0)        1.00000E-11
     (0,2,0)        2.00000E-11
     (0,0,2)       -3.00000E-11
 Nucleus-field energy     =     0.0000000033 hartrees
 Requested basis set is 6-311++G(d,p)
 There are 31 shells and 96 basis functions
 A cutoff of  1.0D-14 yielded    464 shell pairs
 There are      4620 function pairs (      5024 Cartesian)
 Smallest overlap matrix eigenvalue = 2.59E-04
 Guess MOs from SCF MO coefficient file

 -----------------------------------------------------------------------
  General SCF calculation program by
  Eric Jon Sundstrom, Paul Horn, Yuezhi Mao, Dmitri Zuev, Alec White,
  David Stuck, Shaama M.S., Shane Yost, Joonho Lee, David Small,
  Daniel Levine, Susi Lehtola, Hugh Burton, Evgeny Epifanovsky
 -----------------------------------------------------------------------
 Hartree-Fock
 using 4 threads for integral computing
 -------------------------------------------------------
 OpenMP Integral computing Module                
 Release: version 2.0, May 2017, Q-Chem Inc. Pleasanton 
 -------------------------------------------------------
 A restricted SCF calculation will be
 performed using DIIS
 SCF converges when DIIS error is below 1.0e-08
 ---------------------------------------
  Cycle       Energy         DIIS error
 ---------------------------------------
    1    -667.7378400504      1.54e-04  
    2    -667.7378757419      4.59e-05  
    3    -667.7378809211      2.23e-05  
    4    -667.7378817918      1.07e-05  
    5    -667.7378820959      2.92e-06  
    6    -667.7378821226      1.03e-06  
    7    -667.7378821257      4.26e-07  
    8    -667.7378821262      1.49e-07  
    9    -667.7378821263      6.16e-08  
   10    -667.7378821263      1.60e-08  
   11    -667.7378821263      4.89e-09  Convergence criterion met
 ---------------------------------------
 SCF time:   CPU 3.88s  wall 3.00s 
 SCF   energy in the final basis set =     -667.7378821263
 Total energy in the final basis set =     -667.7378821263


 ------------------------------------------------------------------------------

   CCMAN2: suite of methods based on coupled cluster
           and equation of motion theories.

   Components:
   * libvmm-1.3-trunk
     by Evgeny Epifanovsky, Ilya Kaliman.
   * libtensor-2.5-trunk
     by Evgeny Epifanovsky, Michael Wormit, Dmitry Zuev, Sam Manzer, 
        Ilya Kaliman.
   * libcc-2.5-trunk
     by Evgeny Epifanovsky, Arik Landau, Tomasz Kus, Kirill Khistyaev, 
        Dmitry Zuev, Prashant Manohar, Xintian Feng, Anna Krylov, 
        Matthew Goldey, Alec White, Thomas Jagau, Kaushik Nanda, 
        Anastasia Gunina, Alexander Kunitsa, Joonho Lee.

   CCMAN original authors:
   Anna I. Krylov, C. David Sherrill, Steven R. Gwaltney,
   Edward F. C. Byrd (2000)
   Sergey V. Levchenko, Lyudmila V. Slipchenko, Tao Wang,
   Ana-Maria C. Cristian (2003)
   Piotr A. Pieniazek, C. Melania Oana, Evgeny Epifanovsky (2007)
   Prashant Manohar (2009)

 ------------------------------------------------------------------------------


 Allocating and initializing 3808MB of RAM...
 Calculation will run on 4 cores.


 Alpha MOs, Restricted
 -- Occupied --                  
-104.91  -26.36  -15.78  -15.75  -10.63   -8.10   -8.10   -8.10
  1 A'    2 A'    3 A'    4 A'    5 A'    6 A'    1 A"    7 A'                 
 -1.685  -1.439  -1.159  -0.912  -0.766  -0.757  -0.747  -0.632
  8 A'    9 A'   10 A'   11 A'   12 A'   13 A'    2 A"   14 A'                 
 -0.611  -0.533  -0.490  -0.486
  3 A"   15 A'   16 A'    4 A"                                                 
 -- Virtual --                   
  0.059   0.064   0.089   0.115   0.117   0.147   0.155   0.177
  5 A"   17 A'   18 A'   19 A'    6 A"   20 A'   21 A'   22 A'                 
  0.192   0.210   0.234   0.257   0.290   0.309   0.339   0.369
  7 A"   23 A'    8 A"   24 A'   25 A'   26 A'   27 A'    9 A"                 
  0.369   0.454   0.507   0.561   0.569   0.578   0.602   0.802
 28 A'   29 A'   30 A'   31 A'   10 A"   32 A'   33 A'   34 A'                 
  0.895   0.912   0.963   0.986   1.035   1.095   1.097   1.154
 11 A"   35 A'   12 A"   36 A'   37 A'   38 A'   13 A"   14 A"                 
  1.165   1.236   1.338   1.376   1.460   1.537   1.612   1.628
 39 A'   40 A'   41 A'   42 A'   43 A'   15 A"   44 A'   45 A'                 
  1.864   2.008   2.047   2.160   2.349   2.397   2.568   2.593
 16 A"   46 A'   17 A"   47 A'   18 A"   48 A'   49 A'   50 A'                 
  2.606   2.666   2.889   2.996   3.047   3.309   4.018   4.038
 19 A"   51 A'   52 A'   20 A"   53 A'   54 A'   55 A'   21 A"                 
  4.161   4.174   4.214   4.254   4.394   4.406   4.482   5.057
 22 A"   56 A'   57 A'   23 A"   58 A'   24 A"   59 A'   60 A'                 
  5.508   6.884   6.947   7.166  10.315  26.596  26.645  27.055
 61 A'   25 A"   62 A'   63 A'   64 A'   26 A"   65 A'   66 A'                 
 36.543  37.008  68.712 219.156
 67 A'   68 A'   69 A'   70 A'                                                 

 Beta MOs, Restricted
 -- Occupied --                  
-104.91  -26.36  -15.78  -15.75  -10.63   -8.10   -8.10   -8.10
  1 A'    2 A'    3 A'    4 A'    5 A'    6 A'    1 A"    7 A'                 
 -1.685  -1.439  -1.159  -0.912  -0.766  -0.757  -0.747  -0.632
  8 A'    9 A'   10 A'   11 A'   12 A'   13 A'    2 A"   14 A'                 
 -0.611  -0.533  -0.490  -0.486
  3 A"   15 A'   16 A'    4 A"                                                 
 -- Virtual --                   
  0.059   0.064   0.089   0.115   0.117   0.147   0.155   0.177
  5 A"   17 A'   18 A'   19 A'    6 A"   20 A'   21 A'   22 A'                 
  0.192   0.210   0.234   0.257   0.290   0.309   0.339   0.369
  7 A"   23 A'    8 A"   24 A'   25 A'   26 A'   27 A'    9 A"                 
  0.369   0.454   0.507   0.561   0.569   0.578   0.602   0.802
 28 A'   29 A'   30 A'   31 A'   10 A"   32 A'   33 A'   34 A'                 
  0.895   0.912   0.963   0.986   1.035   1.095   1.097   1.154
 11 A"   35 A'   12 A"   36 A'   37 A'   38 A'   13 A"   14 A"                 
  1.165   1.236   1.338   1.376   1.460   1.537   1.612   1.628
 39 A'   40 A'   41 A'   42 A'   43 A'   15 A"   44 A'   45 A'                 
  1.864   2.008   2.047   2.160   2.349   2.397   2.568   2.593
 16 A"   46 A'   17 A"   47 A'   18 A"   48 A'   49 A'   50 A'                 
  2.606   2.666   2.889   2.996   3.047   3.309   4.018   4.038
 19 A"   51 A'   52 A'   20 A"   53 A'   54 A'   55 A'   21 A"                 
  4.161   4.174   4.214   4.254   4.394   4.406   4.482   5.057
 22 A"   56 A'   57 A'   23 A"   58 A'   24 A"   59 A'   60 A'                 
  5.508   6.884   6.947   7.166  10.315  26.596  26.645  27.055
 61 A'   25 A"   62 A'   63 A'   64 A'   26 A"   65 A'   66 A'                 
 36.543  37.008  68.712 219.156
 67 A'   68 A'   69 A'   70 A'                                                 

 Occupation and symmetry of molecular orbitals

 Point group: Cs (2 irreducible representations).

                           A'   A"    All 
 ------------------------------------------
 All molecular orbitals:
  - Alpha                  70   26    96  
  - Beta                   70   26    96  
 ------------------------------------------
 Alpha orbitals:
  - Frozen occupied        7    1     8   
  - Active occupied        9    3     12  
  - Active virtual         54   22    76  
  - Frozen virtual         0    0     0   
 ------------------------------------------
 Beta orbitals:
  - Frozen occupied        7    1     8   
  - Active occupied        9    3     12  
  - Active virtual         54   22    76  
  - Frozen virtual         0    0     0   
 ------------------------------------------

 Import integrals:   CPU 0.00 s  wall 0.00 s

 Import integrals:   CPU 12.12 s  wall 27.86 s

 MP2 amplitudes:   CPU 0.13 s  wall 0.44 s

Running a double precision version
           CCSD T amplitudes will be solved using DIIS.

           Start     Size      MaxIter   EConv     TConv     
           3         7         100       1.00e-07  1.00e-05  
 ------------------------------------------------------------------------------
           Energy (a.u.)   Ediff      Tdiff       Comment
 ------------------------------------------------------------------------------
          -668.43541683                           
     1    -668.42282603   1.26e-02   7.43e-01     
     2    -668.44841878   2.56e-02   9.85e-02     
     3    -668.44685376   1.57e-03   4.31e-02     
     4    -668.44959812   2.74e-03   1.66e-02     Switched to DIIS steps.
     5    -668.45058502   9.87e-04   1.16e-02     
     6    -668.45067183   8.68e-05   2.82e-03     
     7    -668.45067705   5.23e-06   1.07e-03     
     8    -668.45067821   1.16e-06   3.37e-04     
     9    -668.45068048   2.27e-06   1.89e-04     
    10    -668.45068083   3.50e-07   6.45e-05     
    11    -668.45068120   3.69e-07   2.62e-05     
    12    -668.45068115   4.70e-08   1.23e-05     
    13    -668.45068118   2.40e-08   3.64e-06     
 ------------------------------------------------------------------------------
          -668.45068118                           CCSD T converged.

End of double precision
 SCF energy                 = -667.73788213
 MP2 energy                 = -668.43541683
 CCSD correlation energy     =   -0.71279905
 CCSD total energy           = -668.45068118

 CCSD  T1^2 = 0.0118  T2^2 = 0.2348  Leading amplitudes:

 Amplitude    Orbitals with energies
 -0.0275       3 (A") A                  ->    5 (A") A                   
              -0.6113                          0.0592                     
 -0.0275       3 (A") B                  ->    5 (A") B                   
              -0.6113                          0.0592                     
  0.0231       2 (A") A                  ->    5 (A") A                   
              -0.7474                          0.0592                     
  0.0231       2 (A") B                  ->    5 (A") B                   
              -0.7474                          0.0592                     

 Amplitude    Orbitals with energies
 -0.0621       3 (A") A      3 (A") B    ->    5 (A") A      5 (A") B     
              -0.6113       -0.6113            0.0592        0.0592       
  0.0621       3 (A") A      3 (A") B    ->    5 (A") B      5 (A") A     
              -0.6113       -0.6113            0.0592        0.0592       
  0.0621       3 (A") B      3 (A") A    ->    5 (A") A      5 (A") B     
              -0.6113       -0.6113            0.0592        0.0592       
 -0.0621       3 (A") B      3 (A") A    ->    5 (A") B      5 (A") A     
              -0.6113       -0.6113            0.0592        0.0592       

 Computing CCSD intemediates for later calculations in double precision
 Finished.

Running a double precision version
           CCSD Lambda amplitudes will be solved using DIIS.
           Start     Size      MaxIter   EConv     LConv     
           3         7         100       1.00e-07  1.00e-05  
 ------------------------------------------------------------------------------
            Enorm      Ldiff       Comment
 ------------------------------------------------------------------------------
     1     5.26e-02   3.55e-02     
     2     1.62e-02   5.88e-03     
     3     6.96e-03   1.06e-03     
     4     3.63e-03   1.08e-03     Switched to DIIS steps.
     5     1.19e-03   6.23e-04     
     6     5.89e-04   1.70e-04     
     7     2.02e-04   4.25e-05     
     8     8.43e-05   3.43e-06     
     9     2.90e-05   7.65e-06     
    10     1.00e-05   2.23e-06     
    11     4.75e-06   5.75e-07     
    12     1.90e-06   1.89e-07     
    13     1.06e-06   1.75e-09     
    14     4.79e-07   4.22e-08     
    15     2.15e-07   9.30e-09     
    16     1.10e-07   8.55e-09     
    17     4.67e-08   4.96e-09     
 ------------------------------------------------------------------------------
                                   CCSD Lambda converged.

 Computing density matrices in double precision...
           Orbital response amplitudes will be solved using DIIS.
           Start     Size      MaxIter   EConv     LConv     
           3         7         100       1.00e-06  1.00e-06  
 ------------------------------------------------------------------------------
            Enorm      Ldiff       Comment
 ------------------------------------------------------------------------------
     1     8.73e-02   1.07e-03     
     2     6.91e-02   2.09e-02     
     3     7.33e-02   2.55e-02     
     4     5.56e-03   3.25e-02     Switched to DIIS steps.
     5     1.12e-03   1.00e-03     
     6     6.20e-04   8.29e-05     
     7     2.96e-04   9.22e-05     
     8     9.10e-05   1.81e-05     
     9     2.10e-05   2.24e-06     
    10     5.45e-06   1.48e-06     
    11     1.44e-06   4.29e-07     
    12     5.59e-07   9.87e-08     
 ------------------------------------------------------------------------------
                                   Orbital response converged.

 Computing density matrices... Done.
 CCSD calculation:   CPU 163.73 s  wall 50.97 s

Current path: /canmo/ccsd/grad/
/g1_bb_aa
/g1_bb_bb
/g1_o1o1
/g1_o1o2
/g1_o1v1
/g1_o2v1
/g1_v1v1
/g1p_bb_aa
/g1p_bb_bb
/g1s_bb_aa
/g1s_bb_bb
/g2_o1o1o1o1
/g2_o1o1o1v1
/g2_o1o1v1v1
/g2_o1v1o1v1
/g2_o1v1v1v1
/g2_v1v1v1v1
/w_bb_aa
/w_bb_bb
 Transferring MO TPDM to AO TPDM
 Transferring g2_o1o1o1o1
 Transferring g2_o1o1o1v1
 Transferring g2_o1o1v1v1
 Transferring g2_o1v1o1v1
 Transferring g2_o1v1v1v1
 Transferring g2_v1v1v1v1
 Adding separable TPDM
 Computing TPDM gradient
 --------------------------------------------------------
 2e gradient
  Atom          X               Y               Z
 --------------------------------------------------------
    1        -18.745851        2.697359       -0.000000  
    2         -1.110513      -15.367902        0.000000  
    3          6.049476       15.138439       -0.000000  
    4         13.806888       -2.467896        0.000000  
 --------------------------------------------------------
 --------------------------------------------------------
 Final gradient
  Atom          X               Y               Z
 --------------------------------------------------------
    1        -18.745851        2.697359       -0.000000  
    2         -1.110513      -15.367902        0.000000  
    3          6.049476       15.138439       -0.000000  
    4         13.806888       -2.467896        0.000000  
 --------------------------------------------------------
 Analytic gradient from two-electron contribution:   CPU 221.78 s  wall 159.59 s

 Total ccman2 time:   CPU 402.88 s  wall 251.48 s


 --------------------------------------------------------------
             Orbital Energies (a.u.) and Symmetries
 --------------------------------------------------------------

 Alpha MOs, Restricted
 -- Occupied --                  
-104.91  -26.36  -15.78  -15.75  -10.63   -8.10   -8.10   -8.10
  1 A'    2 A'    3 A'    4 A'    5 A'    6 A'    7 A'    1 A"                 
 -1.685  -1.439  -1.159  -0.912  -0.766  -0.757  -0.632  -0.533
  8 A'    9 A'   10 A'   11 A'   12 A'   13 A'   14 A'   15 A'                 
 -0.490  -0.747  -0.611  -0.486
 16 A'    2 A"    3 A"    4 A"                                                 
 -- Virtual --                   
  0.064   0.089   0.115   0.147   0.155   0.177   0.210   0.257
 17 A'   18 A'   19 A'   20 A'   21 A'   22 A'   23 A'   24 A'                 
  0.290   0.309   0.339   0.369   0.454   0.507   0.561   0.578
 25 A'   26 A'   27 A'   28 A'   29 A'   30 A'   31 A'   32 A'                 
  0.602   0.802   0.912   0.986   1.035   1.095   1.165   1.236
 33 A'   34 A'   35 A'   36 A'   37 A'   38 A'   39 A'   40 A'                 
  1.338   1.376   1.460   1.612   1.628   2.008   2.160   2.397
 41 A'   42 A'   43 A'   44 A'   45 A'   46 A'   47 A'   48 A'                 
  2.568   2.593   2.666   2.889   3.047   3.309   4.018   4.174
 49 A'   50 A'   51 A'   52 A'   53 A'   54 A'   55 A'   56 A'                 
  4.214   4.394   4.482   5.057   5.508   6.947   7.166  10.315
 57 A'   58 A'   59 A'   60 A'   61 A'   62 A'   63 A'   64 A'                 
 26.645  27.055  36.543  37.008  68.712 219.156   0.059   0.117
 65 A'   66 A'   67 A'   68 A'   69 A'   70 A'    5 A"    6 A"                 
  0.192   0.234   0.369   0.569   0.895   0.963   1.097   1.154
  7 A"    8 A"    9 A"   10 A"   11 A"   12 A"   13 A"   14 A"                 
  1.537   1.864   2.047   2.349   2.606   2.996   4.038   4.161
 15 A"   16 A"   17 A"   18 A"   19 A"   20 A"   21 A"   22 A"                 
  4.254   4.406   6.884  26.596
 23 A"   24 A"   25 A"   26 A"                                                 

 Beta MOs, Restricted
 -- Occupied --                  
-104.91  -26.36  -15.78  -15.75  -10.63   -8.10   -8.10   -8.10
  1 A'    2 A'    3 A'    4 A'    5 A'    6 A'    7 A'    1 A"                 
 -1.685  -1.439  -1.159  -0.912  -0.766  -0.757  -0.632  -0.533
  8 A'    9 A'   10 A'   11 A'   12 A'   13 A'   14 A'   15 A'                 
 -0.490  -0.747  -0.611  -0.486
 16 A'    2 A"    3 A"    4 A"                                                 
 -- Virtual --                   
  0.064   0.089   0.115   0.147   0.155   0.177   0.210   0.257
 17 A'   18 A'   19 A'   20 A'   21 A'   22 A'   23 A'   24 A'                 
  0.290   0.309   0.339   0.369   0.454   0.507   0.561   0.578
 25 A'   26 A'   27 A'   28 A'   29 A'   30 A'   31 A'   32 A'                 
  0.602   0.802   0.912   0.986   1.035   1.095   1.165   1.236
 33 A'   34 A'   35 A'   36 A'   37 A'   38 A'   39 A'   40 A'                 
  1.338   1.376   1.460   1.612   1.628   2.008   2.160   2.397
 41 A'   42 A'   43 A'   44 A'   45 A'   46 A'   47 A'   48 A'                 
  2.568   2.593   2.666   2.889   3.047   3.309   4.018   4.174
 49 A'   50 A'   51 A'   52 A'   53 A'   54 A'   55 A'   56 A'                 
  4.214   4.394   4.482   5.057   5.508   6.947   7.166  10.315
 57 A'   58 A'   59 A'   60 A'   61 A'   62 A'   63 A'   64 A'                 
 26.645  27.055  36.543  37.008  68.712 219.156   0.059   0.117
 65 A'   66 A'   67 A'   68 A'   69 A'   70 A'    5 A"    6 A"                 
  0.192   0.234   0.369   0.569   0.895   0.963   1.097   1.154
  7 A"    8 A"    9 A"   10 A"   11 A"   12 A"   13 A"   14 A"                 
  1.537   1.864   2.047   2.349   2.606   2.996   4.038   4.161
 15 A"   16 A"   17 A"   18 A"   19 A"   20 A"   21 A"   22 A"                 
  4.254   4.406   6.884  26.596
 23 A"   24 A"   25 A"   26 A"                                                 
 --------------------------------------------------------------

          Ground-State Mulliken Net Atomic Charges

     Atom                 Charge (a.u.)
  ----------------------------------------
      1 Cl                    0.001492
      2 N                     0.160185
      3 N                    -0.137662
      4 F                    -0.024015
  ----------------------------------------
  Sum of atomic charges =    -0.000000

 -----------------------------------------------------------------
                    Cartesian Multipole Moments
 -----------------------------------------------------------------
    Charge (ESU x 10^10)
                -0.0000
    Dipole Moment (Debye)
         X       1.3185      Y      -0.2372      Z       0.0000
       Tot       1.3397
    Quadrupole Moments (Debye-Ang)
        XX     -29.0901     XY      -0.2808     YY     -30.2873
        XZ       0.0000     YZ      -0.0000     ZZ     -27.8896
    Octopole Moments (Debye-Ang^2)
       XXX       2.7006    XXY      -1.4818    XYY      -2.5435
       YYY       0.2539    XXZ       0.0000    XYZ       0.0000
       YYZ       0.0000    XZZ      -3.9845    YZZ       0.1558
       ZZZ       0.0000
    Hexadecapole Moments (Debye-Ang^3)
      XXXX    -353.1958   XXXY      -6.2473   XXYY     -68.6268
      XYYY      -1.2695   YYYY     -48.2721   XXXZ       0.0000
      XXYZ       0.0000   XYYZ       0.0000   YYYZ      -0.0000
      XXZZ     -65.8449   XYZZ      -0.2016   YYZZ     -12.0811
      XZZZ       0.0000   YZZZ      -0.0000   ZZZZ     -26.7358
 -----------------------------------------------------------------
 DrvMan completing analytic gradient of the correlated energy
 Correlated dipole moment
            1
    1   0.5187540
    2  -0.0933353
    3   0.0000000
 Energy read as -668.450681175
 Full Analytical Gradient: (in a.u., or Hartree/Bohr)
             1             2             3             4
    1    0.00010817   -0.00004000   -0.00056464    0.00049648
    2    0.00012920    0.00044952   -0.00087863    0.00029992
    3    0.00000000    0.00000000    0.00000000   -0.00000000
 Gradient time:  CPU 0.25 s  wall 1.50 s
 Geometry Optimization Parameters
   NAtoms,    NIC,     NZ,  NCons,   NDum,   NFix, NCnnct, MaxDiis
        4      14       4       0       0       0       0       0

 Cartesian Hessian Update
 Hessian Updated using BFGS Update


** GEOMETRY OPTIMIZATION IN DELOCALIZED INTERNAL COORDINATES **
   Searching for a Minimum

   Optimization Cycle:   4

                       Coordinates (Angstroms)
     ATOM                X               Y               Z
      1  Cl        1.5309097169   -0.0475678871    0.0000000000
      2  N        -0.1133284876    0.5067285590    0.0000000000
      3  N        -0.8622957897   -0.4612400352    0.0000000000
      4  F        -2.1517168721    0.0523575168    0.0000000000
   Point Group: cs    Number of degrees of freedom:     5


   Energy is   -668.450681175

 Hessian Updated using BFGS Update

  5 Hessian modes will be used to form the next step
  Hessian Eigenvalues:
     0.176683    0.328339    0.361251    0.507836    0.876619

 Minimum Search - Taking Simple RFO Step
 Searching for Lamda that Minimizes Along All modes
 Value Taken    Lamda =  -0.00000499
 Step Taken.  Stepsize is  0.003653

                             Maximum     Tolerance    Cnvgd?
         Gradient           0.001159      0.000300      NO
         Displacement       0.003045      0.001200      NO
         Energy change     -0.000015      0.000001      NO


 New Cartesian Coordinates Obtained by Inverse Iteration

 Displacement from previous Coordinates is:  0.006558
 ----------------------------------------------------------------
             Standard Nuclear Orientation (Angstroms)
    I     Atom           X                Y                Z
 ----------------------------------------------------------------
    1      Cl      1.5306250818    -0.0490282227     0.0000000000
    2      N      -0.1129418878     0.5081695793     0.0000000000
    3      N      -0.8613015573    -0.4595850507     0.0000000000
    4      F      -2.1528130694     0.0507218475     0.0000000000
 ----------------------------------------------------------------
 Molecular Point Group                 Cs    NOp =  2
 Largest Abelian Subgroup              Cs    NOp =  2
 Nuclear Repulsion Energy =   145.3557691164 hartrees
 There are       20 alpha and       20 beta electrons
 Applying Cartesian multipole field
    Component          Value
    ---------          -----
     (2,0,0)        1.00000E-11
     (0,2,0)        2.00000E-11
     (0,0,2)       -3.00000E-11
 Nucleus-field energy     =     0.0000000033 hartrees
 Requested basis set is 6-311++G(d,p)
 There are 31 shells and 96 basis functions
 A cutoff of  1.0D-14 yielded    464 shell pairs
 There are      4620 function pairs (      5024 Cartesian)
 Smallest overlap matrix eigenvalue = 2.58E-04
 Guess MOs from SCF MO coefficient file

 -----------------------------------------------------------------------
  General SCF calculation program by
  Eric Jon Sundstrom, Paul Horn, Yuezhi Mao, Dmitri Zuev, Alec White,
  David Stuck, Shaama M.S., Shane Yost, Joonho Lee, David Small,
  Daniel Levine, Susi Lehtola, Hugh Burton, Evgeny Epifanovsky
 -----------------------------------------------------------------------
 Hartree-Fock
 using 4 threads for integral computing
 -------------------------------------------------------
 OpenMP Integral computing Module                
 Release: version 2.0, May 2017, Q-Chem Inc. Pleasanton 
 -------------------------------------------------------
 A restricted SCF calculation will be
 performed using DIIS
 SCF converges when DIIS error is below 1.0e-08
 ---------------------------------------
  Cycle       Energy         DIIS error
 ---------------------------------------
    1    -667.7378901688      5.89e-05  
    2    -667.7378953505      1.72e-05  
    3    -667.7378960775      8.20e-06  
    4    -667.7378961962      3.75e-06  
    5    -667.7378962351      1.10e-06  
    6    -667.7378962387      5.01e-07  
    7    -667.7378962393      1.84e-07  
    8    -667.7378962394      6.19e-08  
    9    -667.7378962394      2.13e-08  
   10    -667.7378962394      6.23e-09  Convergence criterion met
 ---------------------------------------
 SCF time:   CPU 3.47s  wall 4.00s 
 SCF   energy in the final basis set =     -667.7378962394
 Total energy in the final basis set =     -667.7378962394


 ------------------------------------------------------------------------------

   CCMAN2: suite of methods based on coupled cluster
           and equation of motion theories.

   Components:
   * libvmm-1.3-trunk
     by Evgeny Epifanovsky, Ilya Kaliman.
   * libtensor-2.5-trunk
     by Evgeny Epifanovsky, Michael Wormit, Dmitry Zuev, Sam Manzer, 
        Ilya Kaliman.
   * libcc-2.5-trunk
     by Evgeny Epifanovsky, Arik Landau, Tomasz Kus, Kirill Khistyaev, 
        Dmitry Zuev, Prashant Manohar, Xintian Feng, Anna Krylov, 
        Matthew Goldey, Alec White, Thomas Jagau, Kaushik Nanda, 
        Anastasia Gunina, Alexander Kunitsa, Joonho Lee.

   CCMAN original authors:
   Anna I. Krylov, C. David Sherrill, Steven R. Gwaltney,
   Edward F. C. Byrd (2000)
   Sergey V. Levchenko, Lyudmila V. Slipchenko, Tao Wang,
   Ana-Maria C. Cristian (2003)
   Piotr A. Pieniazek, C. Melania Oana, Evgeny Epifanovsky (2007)
   Prashant Manohar (2009)

 ------------------------------------------------------------------------------


 Allocating and initializing 3808MB of RAM...
 Calculation will run on 4 cores.


 Alpha MOs, Restricted
 -- Occupied --                  
-104.91  -26.36  -15.78  -15.75  -10.63   -8.10   -8.10   -8.10
  1 A'    2 A'    3 A'    4 A'    5 A'    6 A'    1 A"    7 A'                 
 -1.685  -1.440  -1.159  -0.912  -0.766  -0.757  -0.747  -0.632
  8 A'    9 A'   10 A'   11 A'   12 A'   13 A'    2 A"   14 A'                 
 -0.611  -0.532  -0.490  -0.486
  3 A"   15 A'   16 A'    4 A"                                                 
 -- Virtual --                   
  0.059   0.064   0.089   0.115   0.117   0.147   0.155   0.177
  5 A"   17 A'   18 A'   19 A'    6 A"   20 A'   21 A'   22 A'                 
  0.192   0.210   0.234   0.257   0.290   0.309   0.338   0.369
  7 A"   23 A'    8 A"   24 A'   25 A'   26 A'   27 A'    9 A"                 
  0.369   0.454   0.507   0.561   0.569   0.578   0.602   0.802
 28 A'   29 A'   30 A'   31 A'   10 A"   32 A'   33 A'   34 A'                 
  0.894   0.912   0.963   0.986   1.035   1.095   1.098   1.154
 11 A"   35 A'   12 A"   36 A'   37 A'   38 A'   13 A"   14 A"                 
  1.165   1.236   1.338   1.376   1.460   1.537   1.612   1.628
 39 A'   40 A'   41 A'   42 A'   43 A'   15 A"   44 A'   45 A'                 
  1.864   2.008   2.046   2.160   2.349   2.397   2.569   2.593
 16 A"   46 A'   17 A"   47 A'   18 A"   48 A'   49 A'   50 A'                 
  2.606   2.667   2.889   2.997   3.047   3.310   4.019   4.038
 19 A"   51 A'   52 A'   20 A"   53 A'   54 A'   55 A'   21 A"                 
  4.162   4.174   4.214   4.255   4.394   4.405   4.482   5.055
 22 A"   56 A'   57 A'   23 A"   58 A'   24 A"   59 A'   60 A'                 
  5.508   6.885   6.946   7.165  10.315  26.596  26.645  27.054
 61 A'   25 A"   62 A'   63 A'   64 A'   26 A"   65 A'   66 A'                 
 36.542  37.010  68.712 219.155
 67 A'   68 A'   69 A'   70 A'                                                 

 Beta MOs, Restricted
 -- Occupied --                  
-104.91  -26.36  -15.78  -15.75  -10.63   -8.10   -8.10   -8.10
  1 A'    2 A'    3 A'    4 A'    5 A'    6 A'    1 A"    7 A'                 
 -1.685  -1.440  -1.159  -0.912  -0.766  -0.757  -0.747  -0.632
  8 A'    9 A'   10 A'   11 A'   12 A'   13 A'    2 A"   14 A'                 
 -0.611  -0.532  -0.490  -0.486
  3 A"   15 A'   16 A'    4 A"                                                 
 -- Virtual --                   
  0.059   0.064   0.089   0.115   0.117   0.147   0.155   0.177
  5 A"   17 A'   18 A'   19 A'    6 A"   20 A'   21 A'   22 A'                 
  0.192   0.210   0.234   0.257   0.290   0.309   0.338   0.369
  7 A"   23 A'    8 A"   24 A'   25 A'   26 A'   27 A'    9 A"                 
  0.369   0.454   0.507   0.561   0.569   0.578   0.602   0.802
 28 A'   29 A'   30 A'   31 A'   10 A"   32 A'   33 A'   34 A'                 
  0.894   0.912   0.963   0.986   1.035   1.095   1.098   1.154
 11 A"   35 A'   12 A"   36 A'   37 A'   38 A'   13 A"   14 A"                 
  1.165   1.236   1.338   1.376   1.460   1.537   1.612   1.628
 39 A'   40 A'   41 A'   42 A'   43 A'   15 A"   44 A'   45 A'                 
  1.864   2.008   2.046   2.160   2.349   2.397   2.569   2.593
 16 A"   46 A'   17 A"   47 A'   18 A"   48 A'   49 A'   50 A'                 
  2.606   2.667   2.889   2.997   3.047   3.310   4.019   4.038
 19 A"   51 A'   52 A'   20 A"   53 A'   54 A'   55 A'   21 A"                 
  4.162   4.174   4.214   4.255   4.394   4.405   4.482   5.055
 22 A"   56 A'   57 A'   23 A"   58 A'   24 A"   59 A'   60 A'                 
  5.508   6.885   6.946   7.165  10.315  26.596  26.645  27.054
 61 A'   25 A"   62 A'   63 A'   64 A'   26 A"   65 A'   66 A'                 
 36.542  37.010  68.712 219.155
 67 A'   68 A'   69 A'   70 A'                                                 

 Occupation and symmetry of molecular orbitals

 Point group: Cs (2 irreducible representations).

                           A'   A"    All 
 ------------------------------------------
 All molecular orbitals:
  - Alpha                  70   26    96  
  - Beta                   70   26    96  
 ------------------------------------------
 Alpha orbitals:
  - Frozen occupied        7    1     8   
  - Active occupied        9    3     12  
  - Active virtual         54   22    76  
  - Frozen virtual         0    0     0   
 ------------------------------------------
 Beta orbitals:
  - Frozen occupied        7    1     8   
  - Active occupied        9    3     12  
  - Active virtual         54   22    76  
  - Frozen virtual         0    0     0   
 ------------------------------------------

 Import integrals:   CPU 0.00 s  wall 0.00 s

 Import integrals:   CPU 12.20 s  wall 21.88 s

 MP2 amplitudes:   CPU 0.13 s  wall 0.28 s

Running a double precision version
           CCSD T amplitudes will be solved using DIIS.

           Start     Size      MaxIter   EConv     TConv     
           3         7         100       1.00e-07  1.00e-05  
 ------------------------------------------------------------------------------
           Energy (a.u.)   Ediff      Tdiff       Comment
 ------------------------------------------------------------------------------
          -668.43541380                           
     1    -668.42282721   1.26e-02   7.43e-01     
     2    -668.44842142   2.56e-02   9.85e-02     
     3    -668.44685537   1.57e-03   4.31e-02     
     4    -668.44960004   2.74e-03   1.66e-02     Switched to DIIS steps.
     5    -668.45058714   9.87e-04   1.16e-02     
     6    -668.45067397   8.68e-05   2.82e-03     
     7    -668.45067923   5.27e-06   1.07e-03     
     8    -668.45068040   1.17e-06   3.37e-04     
     9    -668.45068267   2.27e-06   1.89e-04     
    10    -668.45068302   3.50e-07   6.45e-05     
    11    -668.45068340   3.71e-07   2.63e-05     
    12    -668.45068335   4.73e-08   1.24e-05     
    13    -668.45068337   2.42e-08   3.66e-06     
 ------------------------------------------------------------------------------
          -668.45068337                           CCSD T converged.

End of double precision
 SCF energy                 = -667.73789624
 MP2 energy                 = -668.43541380
 CCSD correlation energy     =   -0.71278713
 CCSD total energy           = -668.45068337

 CCSD  T1^2 = 0.0118  T2^2 = 0.2348  Leading amplitudes:

 Amplitude    Orbitals with energies
  0.0275       3 (A") A                  ->    5 (A") A                   
              -0.6115                          0.0594                     
  0.0275       3 (A") B                  ->    5 (A") B                   
              -0.6115                          0.0594                     
 -0.0231       2 (A") A                  ->    5 (A") A                   
              -0.7472                          0.0594                     
 -0.0231       2 (A") B                  ->    5 (A") B                   
              -0.7472                          0.0594                     

 Amplitude    Orbitals with energies
 -0.0621       3 (A") A      3 (A") B    ->    5 (A") A      5 (A") B     
              -0.6115       -0.6115            0.0594        0.0594       
  0.0621       3 (A") A      3 (A") B    ->    5 (A") B      5 (A") A     
              -0.6115       -0.6115            0.0594        0.0594       
  0.0621       3 (A") B      3 (A") A    ->    5 (A") A      5 (A") B     
              -0.6115       -0.6115            0.0594        0.0594       
 -0.0621       3 (A") B      3 (A") A    ->    5 (A") B      5 (A") A     
              -0.6115       -0.6115            0.0594        0.0594       

 Computing CCSD intemediates for later calculations in double precision
 Finished.

Running a double precision version
           CCSD Lambda amplitudes will be solved using DIIS.
           Start     Size      MaxIter   EConv     LConv     
           3         7         100       1.00e-07  1.00e-05  
 ------------------------------------------------------------------------------
            Enorm      Ldiff       Comment
 ------------------------------------------------------------------------------
     1     5.26e-02   3.55e-02     
     2     1.62e-02   5.88e-03     
     3     6.97e-03   1.06e-03     
     4     3.63e-03   1.08e-03     Switched to DIIS steps.
     5     1.19e-03   6.24e-04     
     6     5.89e-04   1.70e-04     
     7     2.02e-04   4.25e-05     
     8     8.43e-05   3.43e-06     
     9     2.90e-05   7.63e-06     
    10     1.00e-05   2.23e-06     
    11     4.75e-06   5.73e-07     
    12     1.90e-06   1.88e-07     
    13     1.06e-06   2.09e-09     
    14     4.81e-07   4.21e-08     
    15     2.16e-07   9.28e-09     
    16     1.10e-07   8.55e-09     
    17     4.69e-08   4.97e-09     
 ------------------------------------------------------------------------------
                                   CCSD Lambda converged.

 Computing density matrices in double precision...
           Orbital response amplitudes will be solved using DIIS.
           Start     Size      MaxIter   EConv     LConv     
           3         7         100       1.00e-06  1.00e-06  
 ------------------------------------------------------------------------------
            Enorm      Ldiff       Comment
 ------------------------------------------------------------------------------
     1     8.73e-02   1.07e-03     
     2     6.91e-02   2.09e-02     
     3     7.33e-02   2.55e-02     
     4     5.57e-03   3.25e-02     Switched to DIIS steps.
     5     1.12e-03   1.01e-03     
     6     6.20e-04   8.24e-05     
     7     2.95e-04   9.25e-05     
     8     9.13e-05   1.80e-05     
     9     2.10e-05   2.30e-06     
    10     5.40e-06   1.48e-06     
    11     1.42e-06   4.32e-07     
    12     5.51e-07   9.80e-08     
 ------------------------------------------------------------------------------
                                   Orbital response converged.

 Computing density matrices... Done.
 CCSD calculation:   CPU 160.86 s  wall 46.59 s

Current path: /canmo/ccsd/grad/
/g1_bb_aa
/g1_bb_bb
/g1_o1o1
/g1_o1o2
/g1_o1v1
/g1_o2v1
/g1_v1v1
/g1p_bb_aa
/g1p_bb_bb
/g1s_bb_aa
/g1s_bb_bb
/g2_o1o1o1o1
/g2_o1o1o1v1
/g2_o1o1v1v1
/g2_o1v1o1v1
/g2_o1v1v1v1
/g2_v1v1v1v1
/w_bb_aa
/w_bb_bb
 Transferring MO TPDM to AO TPDM
 Transferring g2_o1o1o1o1
 Transferring g2_o1o1o1v1
 Transferring g2_o1o1v1v1
 Transferring g2_o1v1o1v1
 Transferring g2_o1v1v1v1
 Transferring g2_v1v1v1v1
 Adding separable TPDM
 Computing TPDM gradient
 --------------------------------------------------------
 2e gradient
  Atom          X               Y               Z
 --------------------------------------------------------
    1        -18.740270        2.723202        0.000000  
    2         -1.125429      -15.399168       -0.000000  
    3          6.057771       15.108877        0.000000  
    4         13.807929       -2.432911       -0.000000  
 --------------------------------------------------------
 --------------------------------------------------------
 Final gradient
  Atom          X               Y               Z
 --------------------------------------------------------
    1        -18.740270        2.723202        0.000000  
    2         -1.125429      -15.399168       -0.000000  
    3          6.057771       15.108877        0.000000  
    4         13.807929       -2.432911       -0.000000  
 --------------------------------------------------------
 Analytic gradient from two-electron contribution:   CPU 221.96 s  wall 155.88 s

 Total ccman2 time:   CPU 400.28 s  wall 235.63 s


 --------------------------------------------------------------
             Orbital Energies (a.u.) and Symmetries
 --------------------------------------------------------------

 Alpha MOs, Restricted
 -- Occupied --                  
-104.91  -26.36  -15.78  -15.75  -10.63   -8.10   -8.10   -8.10
  1 A'    2 A'    3 A'    4 A'    5 A'    6 A'    7 A'    1 A"                 
 -1.685  -1.440  -1.159  -0.912  -0.766  -0.757  -0.632  -0.532
  8 A'    9 A'   10 A'   11 A'   12 A'   13 A'   14 A'   15 A'                 
 -0.490  -0.747  -0.611  -0.486
 16 A'    2 A"    3 A"    4 A"                                                 
 -- Virtual --                   
  0.064   0.089   0.115   0.147   0.155   0.177   0.210   0.257
 17 A'   18 A'   19 A'   20 A'   21 A'   22 A'   23 A'   24 A'                 
  0.290   0.309   0.338   0.369   0.454   0.507   0.561   0.578
 25 A'   26 A'   27 A'   28 A'   29 A'   30 A'   31 A'   32 A'                 
  0.602   0.802   0.912   0.986   1.035   1.095   1.165   1.236
 33 A'   34 A'   35 A'   36 A'   37 A'   38 A'   39 A'   40 A'                 
  1.338   1.376   1.460   1.612   1.628   2.008   2.160   2.397
 41 A'   42 A'   43 A'   44 A'   45 A'   46 A'   47 A'   48 A'                 
  2.569   2.593   2.667   2.889   3.047   3.310   4.019   4.174
 49 A'   50 A'   51 A'   52 A'   53 A'   54 A'   55 A'   56 A'                 
  4.214   4.394   4.482   5.055   5.508   6.946   7.165  10.315
 57 A'   58 A'   59 A'   60 A'   61 A'   62 A'   63 A'   64 A'                 
 26.645  27.054  36.542  37.010  68.712 219.155   0.059   0.117
 65 A'   66 A'   67 A'   68 A'   69 A'   70 A'    5 A"    6 A"                 
  0.192   0.234   0.369   0.569   0.894   0.963   1.098   1.154
  7 A"    8 A"    9 A"   10 A"   11 A"   12 A"   13 A"   14 A"                 
  1.537   1.864   2.046   2.349   2.606   2.997   4.038   4.162
 15 A"   16 A"   17 A"   18 A"   19 A"   20 A"   21 A"   22 A"                 
  4.255   4.405   6.885  26.596
 23 A"   24 A"   25 A"   26 A"                                                 

 Beta MOs, Restricted
 -- Occupied --                  
-104.91  -26.36  -15.78  -15.75  -10.63   -8.10   -8.10   -8.10
  1 A'    2 A'    3 A'    4 A'    5 A'    6 A'    7 A'    1 A"                 
 -1.685  -1.440  -1.159  -0.912  -0.766  -0.757  -0.632  -0.532
  8 A'    9 A'   10 A'   11 A'   12 A'   13 A'   14 A'   15 A'                 
 -0.490  -0.747  -0.611  -0.486
 16 A'    2 A"    3 A"    4 A"                                                 
 -- Virtual --                   
  0.064   0.089   0.115   0.147   0.155   0.177   0.210   0.257
 17 A'   18 A'   19 A'   20 A'   21 A'   22 A'   23 A'   24 A'                 
  0.290   0.309   0.338   0.369   0.454   0.507   0.561   0.578
 25 A'   26 A'   27 A'   28 A'   29 A'   30 A'   31 A'   32 A'                 
  0.602   0.802   0.912   0.986   1.035   1.095   1.165   1.236
 33 A'   34 A'   35 A'   36 A'   37 A'   38 A'   39 A'   40 A'                 
  1.338   1.376   1.460   1.612   1.628   2.008   2.160   2.397
 41 A'   42 A'   43 A'   44 A'   45 A'   46 A'   47 A'   48 A'                 
  2.569   2.593   2.667   2.889   3.047   3.310   4.019   4.174
 49 A'   50 A'   51 A'   52 A'   53 A'   54 A'   55 A'   56 A'                 
  4.214   4.394   4.482   5.055   5.508   6.946   7.165  10.315
 57 A'   58 A'   59 A'   60 A'   61 A'   62 A'   63 A'   64 A'                 
 26.645  27.054  36.542  37.010  68.712 219.155   0.059   0.117
 65 A'   66 A'   67 A'   68 A'   69 A'   70 A'    5 A"    6 A"                 
  0.192   0.234   0.369   0.569   0.894   0.963   1.098   1.154
  7 A"    8 A"    9 A"   10 A"   11 A"   12 A"   13 A"   14 A"                 
  1.537   1.864   2.046   2.349   2.606   2.997   4.038   4.162
 15 A"   16 A"   17 A"   18 A"   19 A"   20 A"   21 A"   22 A"                 
  4.255   4.405   6.885  26.596
 23 A"   24 A"   25 A"   26 A"                                                 
 --------------------------------------------------------------

          Ground-State Mulliken Net Atomic Charges

     Atom                 Charge (a.u.)
  ----------------------------------------
      1 Cl                    0.001890
      2 N                     0.160732
      3 N                    -0.138112
      4 F                    -0.024509
  ----------------------------------------
  Sum of atomic charges =     0.000000

 -----------------------------------------------------------------
                    Cartesian Multipole Moments
 -----------------------------------------------------------------
    Charge (ESU x 10^10)
                 0.0000
    Dipole Moment (Debye)
         X       1.3215      Y      -0.2348      Z      -0.0000
       Tot       1.3422
    Quadrupole Moments (Debye-Ang)
        XX     -29.0984     XY      -0.2890     YY     -30.2857
        XZ      -0.0000     YZ       0.0000     ZZ     -27.8896
    Octopole Moments (Debye-Ang^2)
       XXX       2.7232    XXY      -1.4819    XYY      -2.5361
       YYY       0.2752    XXZ      -0.0000    XYZ      -0.0000
       YYZ      -0.0000    XZZ      -3.9813    YZZ       0.1665
       ZZZ      -0.0000
    Hexadecapole Moments (Debye-Ang^3)
      XXXX    -353.2951   XXXY      -6.2331   XXYY     -68.6213
      XYYY      -1.2064   YYYY     -48.2714   XXXZ      -0.0000
      XXYZ      -0.0000   XYYZ      -0.0000   YYYZ       0.0000
      XXZZ     -65.8537   XYZZ      -0.1819   YYZZ     -12.0808
      XZZZ      -0.0000   YZZZ       0.0000   ZZZZ     -26.7359
 -----------------------------------------------------------------
 DrvMan completing analytic gradient of the correlated energy
 Correlated dipole moment
            1
    1   0.5199306
    2  -0.0923613
    3  -0.0000000
 Energy read as -668.450683372
 Full Analytical Gradient: (in a.u., or Hartree/Bohr)
             1             2             3             4
    1    0.00000928   -0.00009470    0.00023120   -0.00014578
    2   -0.00004865    0.00003287   -0.00004025    0.00005603
    3   -0.00000000    0.00000000    0.00000000   -0.00000000
 Gradient time:  CPU 0.25 s  wall 1.62 s
 Geometry Optimization Parameters
   NAtoms,    NIC,     NZ,  NCons,   NDum,   NFix, NCnnct, MaxDiis
        4      14       4       0       0       0       0       0

 Cartesian Hessian Update
 Hessian Updated using BFGS Update


** GEOMETRY OPTIMIZATION IN DELOCALIZED INTERNAL COORDINATES **
   Searching for a Minimum

   Optimization Cycle:   5

                       Coordinates (Angstroms)
     ATOM                X               Y               Z
      1  Cl        1.5306250818   -0.0490282227    0.0000000000
      2  N        -0.1129418878    0.5081695793    0.0000000000
      3  N        -0.8613015573   -0.4595850507    0.0000000000
      4  F        -2.1528130694    0.0507218475    0.0000000000
   Point Group: cs    Number of degrees of freedom:     5


   Energy is   -668.450683372

 Hessian Updated using BFGS Update

  5 Hessian modes will be used to form the next step
  Hessian Eigenvalues:
     0.191661    0.326344    0.386337    0.491400    0.877935

 Minimum Search - Taking Simple RFO Step
 Searching for Lamda that Minimizes Along All modes
 Value Taken    Lamda =   0.00000000
 Step Taken.  Stepsize is  0.000857

                             Maximum     Tolerance    Cnvgd?
         Gradient           0.000167      0.000300     YES
         Displacement       0.000791      0.001200     YES
         Energy change     -0.000002      0.000001      NO


                       Distance Matrix (Angstroms)
             Cl(  1)   N (  2)   N (  3)
   N (  2)  1.735449
   N (  3)  2.426905  1.223352
   F (  4)  3.684789  2.090534  1.388674

 Final energy is   -668.45068337187695     


 ******************************
 **  OPTIMIZATION CONVERGED  **
 ******************************

                       Coordinates (Angstroms)
     ATOM                X               Y               Z
      1  Cl        1.5306250818   -0.0490282227    0.0000000000
      2  N        -0.1129418878    0.5081695793    0.0000000000
      3  N        -0.8613015573   -0.4595850507    0.0000000000
      4  F        -2.1528130694    0.0507218475    0.0000000000

Z-matrix Print:
$molecule
0 1
Cl
N  1 1.735449
N  2 1.223352 1 108.987043
F  3 1.388674 2 106.154442 1 -180.000000 0
$end


 --------------------------------------------------------------
             Orbital Energies (a.u.) and Symmetries
 --------------------------------------------------------------

 Alpha MOs, Restricted
 -- Occupied --                  
-104.91  -26.36  -15.78  -15.75  -10.63   -8.10   -8.10   -8.10
  1 A'    2 A'    3 A'    4 A'    5 A'    6 A'    7 A'    1 A"                 
 -1.685  -1.440  -1.159  -0.912  -0.766  -0.757  -0.632  -0.532
  8 A'    9 A'   10 A'   11 A'   12 A'   13 A'   14 A'   15 A'                 
 -0.490  -0.747  -0.611  -0.486
 16 A'    2 A"    3 A"    4 A"                                                 
 -- Virtual --                   
  0.064   0.089   0.115   0.147   0.155   0.177   0.210   0.257
 17 A'   18 A'   19 A'   20 A'   21 A'   22 A'   23 A'   24 A'                 
  0.290   0.309   0.338   0.369   0.454   0.507   0.561   0.578
 25 A'   26 A'   27 A'   28 A'   29 A'   30 A'   31 A'   32 A'                 
  0.602   0.802   0.912   0.986   1.035   1.095   1.165   1.236
 33 A'   34 A'   35 A'   36 A'   37 A'   38 A'   39 A'   40 A'                 
  1.338   1.376   1.460   1.612   1.628   2.008   2.160   2.397
 41 A'   42 A'   43 A'   44 A'   45 A'   46 A'   47 A'   48 A'                 
  2.569   2.593   2.667   2.889   3.047   3.310   4.019   4.174
 49 A'   50 A'   51 A'   52 A'   53 A'   54 A'   55 A'   56 A'                 
  4.214   4.394   4.482   5.055   5.508   6.946   7.165  10.315
 57 A'   58 A'   59 A'   60 A'   61 A'   62 A'   63 A'   64 A'                 
 26.645  27.054  36.542  37.010  68.712 219.155   0.059   0.117
 65 A'   66 A'   67 A'   68 A'   69 A'   70 A'    5 A"    6 A"                 
  0.192   0.234   0.369   0.569   0.894   0.963   1.098   1.154
  7 A"    8 A"    9 A"   10 A"   11 A"   12 A"   13 A"   14 A"                 
  1.537   1.864   2.046   2.349   2.606   2.997   4.038   4.162
 15 A"   16 A"   17 A"   18 A"   19 A"   20 A"   21 A"   22 A"                 
  4.255   4.405   6.885  26.596
 23 A"   24 A"   25 A"   26 A"                                                 

 Beta MOs, Restricted
 -- Occupied --                  
-104.91  -26.36  -15.78  -15.75  -10.63   -8.10   -8.10   -8.10
  1 A'    2 A'    3 A'    4 A'    5 A'    6 A'    7 A'    1 A"                 
 -1.685  -1.440  -1.159  -0.912  -0.766  -0.757  -0.632  -0.532
  8 A'    9 A'   10 A'   11 A'   12 A'   13 A'   14 A'   15 A'                 
 -0.490  -0.747  -0.611  -0.486
 16 A'    2 A"    3 A"    4 A"                                                 
 -- Virtual --                   
  0.064   0.089   0.115   0.147   0.155   0.177   0.210   0.257
 17 A'   18 A'   19 A'   20 A'   21 A'   22 A'   23 A'   24 A'                 
  0.290   0.309   0.338   0.369   0.454   0.507   0.561   0.578
 25 A'   26 A'   27 A'   28 A'   29 A'   30 A'   31 A'   32 A'                 
  0.602   0.802   0.912   0.986   1.035   1.095   1.165   1.236
 33 A'   34 A'   35 A'   36 A'   37 A'   38 A'   39 A'   40 A'                 
  1.338   1.376   1.460   1.612   1.628   2.008   2.160   2.397
 41 A'   42 A'   43 A'   44 A'   45 A'   46 A'   47 A'   48 A'                 
  2.569   2.593   2.667   2.889   3.047   3.310   4.019   4.174
 49 A'   50 A'   51 A'   52 A'   53 A'   54 A'   55 A'   56 A'                 
  4.214   4.394   4.482   5.055   5.508   6.946   7.165  10.315
 57 A'   58 A'   59 A'   60 A'   61 A'   62 A'   63 A'   64 A'                 
 26.645  27.054  36.542  37.010  68.712 219.155   0.059   0.117
 65 A'   66 A'   67 A'   68 A'   69 A'   70 A'    5 A"    6 A"                 
  0.192   0.234   0.369   0.569   0.894   0.963   1.098   1.154
  7 A"    8 A"    9 A"   10 A"   11 A"   12 A"   13 A"   14 A"                 
  1.537   1.864   2.046   2.349   2.606   2.997   4.038   4.162
 15 A"   16 A"   17 A"   18 A"   19 A"   20 A"   21 A"   22 A"                 
  4.255   4.405   6.885  26.596
 23 A"   24 A"   25 A"   26 A"                                                 
 --------------------------------------------------------------

          Ground-State Mulliken Net Atomic Charges

     Atom                 Charge (a.u.)
  ----------------------------------------
      1 Cl                    0.001890
      2 N                     0.160732
      3 N                    -0.138112
      4 F                    -0.024509
  ----------------------------------------
  Sum of atomic charges =     0.000000

 -----------------------------------------------------------------
                    Cartesian Multipole Moments
 -----------------------------------------------------------------
    Charge (ESU x 10^10)
                 0.0000
    Dipole Moment (Debye)
         X       1.3215      Y      -0.2348      Z      -0.0000
       Tot       1.3422
    Quadrupole Moments (Debye-Ang)
        XX     -29.0984     XY      -0.2890     YY     -30.2857
        XZ      -0.0000     YZ       0.0000     ZZ     -27.8896
    Octopole Moments (Debye-Ang^2)
       XXX       2.7232    XXY      -1.4819    XYY      -2.5361
       YYY       0.2752    XXZ      -0.0000    XYZ      -0.0000
       YYZ      -0.0000    XZZ      -3.9813    YZZ       0.1665
       ZZZ      -0.0000
    Hexadecapole Moments (Debye-Ang^3)
      XXXX    -353.2951   XXXY      -6.2331   XXYY     -68.6213
      XYYY      -1.2064   YYYY     -48.2714   XXXZ      -0.0000
      XXYZ      -0.0000   XYYZ      -0.0000   YYYZ       0.0000
      XXZZ     -65.8537   XYZZ      -0.1819   YYZZ     -12.0808
      XZZZ      -0.0000   YZZZ       0.0000   ZZZZ     -26.7359
 -----------------------------------------------------------------
Archival summary:
1\1\TWL02\OPT\ProcedureUnspecified\BasisUnspecified\l112\taweetha\ThuNov121:02:292018ThuNov121:02:292018\0\\#,OPT,ProcedureUnspecified,BasisUnspecified,\\0,1\Cl\N,1,1.73545\N,2,1.22335,1,108.987\F,3,1.38867,2,106.154,1,-180,0\\HF=-667.737896\\@

 Total job time:  1286.90s(wall), 2038.74s(cpu) 
 Thu Nov  1 21:02:30 2018

        *************************************************************
        *                                                           *
        *  Thank you very much for using Q-Chem.  Have a nice day.  *
        *                                                           *
        *************************************************************


 
User input: 2 of 2 
 
Q-Chem Developer Version!
                  Welcome to Q-Chem
     A Quantum Leap Into The Future Of Chemistry


 Q-Chem 5.1, Q-Chem, Inc., Pleasanton, CA (2018)

 Yihan Shao,  Zhengting Gan,  E. Epifanovsky,  A. T. B. Gilbert,  M. Wormit,  
 J. Kussmann,  A. W. Lange,  A. Behn,  Jia Deng,  Xintian Feng,  D. Ghosh,  
 M. Goldey,  P. R. Horn,  L. D. Jacobson,  I. Kaliman,  T. Kus,  A. Landau,  
 Jie Liu,  E. I. Proynov,  R. M. Richard,  R. P. Steele,  E. J. Sundstrom,  
 H. L. Woodcock III,  P. M. Zimmerman,  D. Zuev,  B. Albrecht,  E. Alguire,  
 S. A. Baeppler,  D. Barton,  Z. Benda,  Y. A. Bernard,  E. J. Berquist,  
 K. B. Bravaya,  H. Burton,  D. Casanova,  Chun-Min Chang,  Yunqing Chen,  
 A. Chien,  K. D. Closser,  M. P. Coons,  S. Coriani,  S. Dasgupta,  
 A. L. Dempwolff,  M. Diedenhofen,  Hainam Do,  R. G. Edgar,  Po-Tung Fang,  
 S. Faraji,  S. Fatehi,  Qingguo Feng,  K. D. Fenk,  J. Fosso-Tande,  
 Qinghui Ge,  A. Ghysels,  G. Gidofalvi,  J. Gomes,  J. Gonthier,  A. Gunina,  
 D. Hait,  M. W. D. Hanson-Heine,  P. H. P. Harbach,  A. W. Hauser,  
 J. E. Herr,  E. G. Hohenstein,  Z. C. Holden,  Kerwin Hui,  B. C. Huynh,  
 T.-C. Jagau,  Hyunjun Ji,  B. Kaduk,  K. Khistyaev,  Jaehoon Kim,  
 P. Klunzinger,  K. Koh,  D. Kosenkov,  L. Koulias,  T. Kowalczyk,  
 C. M. Krauter,  A. Kunitsa,  Ka Un Lao,  A. Laurent,  K. V. Lawler,  
 Joonho Lee,  D. Lefrancois,  S. Lehtola,  D. S. Levine,  Yi-Pei Li,  
 You-Sheng Lin,  Fenglai Liu,  E. Livshits,  A. Luenser,  P. Manohar,  
 E. Mansoor,  S. F. Manzer,  Shan-Ping Mao,  Yuezhi Mao,  N. Mardirossian,  
 A. V. Marenich,  T. Markovich,  L. A. Martinez-Martinez,  S. A. Maurer,  
 N. J. Mayhall,  S. C. McKenzie,  J.-M. Mewes,  A. F. Morrison,  
 J. W. Mullinax,  K. Nanda,  T. S. Nguyen-Beck,  R. Olivares-Amaya,  
 J. A. Parkhill,  T. M. Perrine,  F. Plasser,  P. Pokhilko,  S. Prager,  
 A. Prociuk,  E. Ramos,  D. R. Rehn,  F. Rob,  M. Schneider,  N. Sergueev,  
 S. M. Sharada,  S. Sharma,  D. W. Small,  T. Stauch,  T. Stein,  
 Yu-Chuan Su,  A. J. W. Thom,  A. Tkatchenko,  T. Tsuchimochi,  N. M. Tubman,  
 L. Vogt,  M. L. Vidal,  O. Vydrov,  M. A. Watson,  J. Wenzel,  
 M. de Wergifosse,  T. A. Wesolowski,  A. White,  J. Witte,  A. Yamada,  
 Jun Yang,  K. Yao,  S. Yeganeh,  S. R. Yost,  Zhi-Qiang You,  A. Zech,  
 Igor Ying Zhang,  Xing Zhang,  Yan Zhao,  Ying Zhu,  B. R. Brooks,  
 G. K. L. Chan,  C. J. Cramer,  M. S. Gordon,  W. J. Hehre,  A. Klamt,  
 M. W. Schmidt,  C. D. Sherrill,  D. G. Truhlar,  A. Aspuru-Guzik,  R. Baer,  
 A. T. Bell,  N. A. Besley,  Jeng-Da Chai,  A. E. DePrince, III,  
 R. A. DiStasio Jr.,  A. Dreuw,  B. D. Dunietz,  T. R. Furlani,  
 Chao-Ping Hsu,  Yousung Jung,  Jing Kong,  D. S. Lambrecht,  WanZhen Liang,  
 C. Ochsenfeld,  V. A. Rassolov,  L. V. Slipchenko,  J. E. Subotnik,  
 T. Van Voorhis,  J. M. Herbert,  A. I. Krylov,  P. M. W. Gill,  M. Head-Gordon

 Contributors to earlier versions of Q-Chem not listed above: 
 R. D. Adamson,  B. Austin,  J. Baker,  G. J. O. Beran,  K. Brandhorst,  
 S. T. Brown,  E. F. C. Byrd,  A. K. Chakraborty,  C.-L. Cheng,  
 Siu Hung Chien,  D. M. Chipman,  D. L. Crittenden,  H. Dachsel,  
 R. J. Doerksen,  A. D. Dutoi,  L. Fusti-Molnar,  W. A. Goddard III,  
 A. Golubeva-Zadorozhnaya,  S. R. Gwaltney,  G. Hawkins,  A. Heyden,  
 S. Hirata,  G. Kedziora,  F. J. Keil,  C. Kelley,  Jihan Kim,  R. A. King,  
 R. Z. Khaliullin,  P. P. Korambath,  W. Kurlancheek,  A. M. Lee,  M. S. Lee,  
 S. V. Levchenko,  Ching Yeh Lin,  D. Liotard,  R. C. Lochan,  I. Lotan,  
 P. E. Maslen,  N. Nair,  D. P. O'Neill,  D. Neuhauser,  E. Neuscamman,  
 C. M. Oana,  R. Olson,  B. Peters,  R. Peverati,  P. A. Pieniazek,  
 Y. M. Rhee,  J. Ritchie,  M. A. Rohrdanz,  E. Rosta,  N. J. Russ,  
 H. F. Schaefer III,  N. E. Schultz,  N. Shenvi,  A. C. Simmonett,  A. Sodt,  
 D. Stuck,  K. S. Thanthiriwatte,  V. Vanovschi,  Tao Wang,  A. Warshel,  
 C. F. Williams,  Q. Wu,  X. Xu,  W. Zhang

 Please cite Q-Chem as follows:
 Y. Shao et al., Mol. Phys. 113, 184-215 (2015)
 DOI: 10.1080/00268976.2014.952696

 Q-Chem 5.1.1 for Intel X86 EM64T Linux

 Parts of Q-Chem use Armadillo 8.300.2 (Tropical Shenanigans).
 http://arma.sourceforge.net/

 Q-Chem begins on Thu Nov  1 21:02:32 2018  

Host: 
0

     Scratch files written to /scratch/taweetham/qchem31182//
The previous job contains 0 fragments, simply inherited here
Input Ideriv = 1
Curr. Ideriv = -1
Max.  Ideriv = 1


!!********************************************.
!!******************Warning*******************.
!!Desired Analytical derivatives not available.
!!Finite difference job might take a long time.
!!********************************************.
!!********************************************.


 2-order derivative to be evaluated numerically with 1-order analytical derivatives

Checking the input file for inconsistencies... 	...done.

--------------------------------------------------------------
User input:
--------------------------------------------------------------

$molecule
read
$end

$rem
   MEM_TOTAL	4000
   JOB_TYPE 	FREQUENCY
   BASIS 	6-311++G**
   METHOD	ccsd
   N_FROZEN_CORE      FC
$end


--------------------------------------------------------------
 ----------------------------------------------------------------
             Standard Nuclear Orientation (Angstroms)
    I     Atom           X                Y                Z
 ----------------------------------------------------------------
    1      Cl      1.5349199514    -0.0501374927    -0.0000000000
    2      N      -0.1079081106     0.5092351314     0.0000000000
    3      N      -0.8575479768    -0.4575281745    -0.0000000000
    4      F      -2.1483829513     0.0544876308     0.0000000000
 ----------------------------------------------------------------
 Molecular Point Group                 Cs    NOp =  2
 Largest Abelian Subgroup              Cs    NOp =  2
 Nuclear Repulsion Energy =   145.3557691164 hartrees
 There are       20 alpha and       20 beta electrons
 Requested basis set is 6-311++G(d,p)
 There are 31 shells and 96 basis functions
 Total memory of 4000MB is distributed as follows: 
   QALLOC including MEM_STATIC uses 192MB
   MEM_STATIC is set to 192MB
   CCMAN JOB total memory use is  3808MB
 Warning: actual memory use might exceed 4000MB

 Total QAlloc Memory Limit    192 MB
 Mega-Array Size       188 MB
 MEM_STATIC part       192 MB

                       Distance Matrix (Angstroms)
             Cl(  1)   N (  2)   N (  3)
   N (  2)  1.735449
   N (  3)  2.426905  1.223352
   F (  4)  3.684789  2.090534  1.388674

 A cutoff of  1.0D-14 yielded    464 shell pairs
 There are      4620 function pairs (      5024 Cartesian)

 -------------------------------------------------------
 OpenMP Integral Computing Module                       
 Release: version 1.0, May 2013, Q-Chem Inc. Pittsburgh 
 -------------------------------------------------------
 Integral Job Info:
 Integral job number is                      11
 Integral operator is                         1
 short-range coefficients                     0
 long-range coefficients              100000000
 Omega coefficients                           0
 if combine SR and LR in K                    0
 Integral screening is                        0
 Integral computing path is                   2
 max size of driver memory is            800000
 size of driver memory is                593474
 size of scratch memory is              8114252
 max col of scratch BK array               1296
 max len of scratch array in speh3          155
 max len of scratch index in speh4           18
 max int batch size is                      520
 min int batch size is                       52
 fixed nKL is                                52
 max L of basis functions is                  2
 order of int derivative is                   0
 number of shells is                         31
 number of basis is                         100
 number of cartesian basis is               100
 number of contracted shell pairs           464
 number of primitive shell pairs           1519
 maxK2 (contraction) of shell pair           36
 max number of K2 of shell pair               1
 max number of CS2 of shell pair             55
 max number of PS2 of shell pair            246
 mem total for path MDJ                  513786
 -------------------------------------------------------
 Smallest overlap matrix eigenvalue = 2.58E-04
 Guess from superposition of atomic densities
 Warning:  Energy on first SCF cycle will be non-variational
 SAD guess density has 40.000000 electrons

 -----------------------------------------------------------------------
  General SCF calculation program by
  Eric Jon Sundstrom, Paul Horn, Yuezhi Mao, Dmitri Zuev, Alec White,
  David Stuck, Shaama M.S., Shane Yost, Joonho Lee, David Small,
  Daniel Levine, Susi Lehtola, Hugh Burton, Evgeny Epifanovsky
 -----------------------------------------------------------------------
 Hartree-Fock
 using 4 threads for integral computing
 -------------------------------------------------------
 OpenMP Integral computing Module                
 Release: version 2.0, May 2017, Q-Chem Inc. Pleasanton 
 -------------------------------------------------------
 A restricted SCF calculation will be
 performed using DIIS
 SCF converges when DIIS error is below 1.0e-08
 ---------------------------------------
  Cycle       Energy         DIIS error
 ---------------------------------------
    1    -668.2360303332      5.65e-02  
    2    -667.6279464137      1.01e-02  
    3    -667.7021953305      6.31e-03  
    4    -667.7357962700      1.04e-03  
    5    -667.7373828644      4.45e-04  
    6    -667.7378138916      1.45e-04  
    7    -667.7378834084      5.70e-05  
    8    -667.7378949531      2.18e-05  
    9    -667.7378960173      9.42e-06  
   10    -667.7378962020      3.22e-06  
   11    -667.7378962354      9.48e-07  
   12    -667.7378962392      2.26e-07  
   13    -667.7378962393      6.82e-08  
   14    -667.7378962393      2.45e-08  
   15    -667.7378962394      5.39e-09  Convergence criterion met
 ---------------------------------------
 SCF time:   CPU 5.23s  wall 3.00s 
 SCF   energy in the final basis set =     -667.7378962394
 Total energy in the final basis set =     -667.7378962394


 ------------------------------------------------------------------------------

   CCMAN2: suite of methods based on coupled cluster
           and equation of motion theories.

   Components:
   * libvmm-1.3-trunk
     by Evgeny Epifanovsky, Ilya Kaliman.
   * libtensor-2.5-trunk
     by Evgeny Epifanovsky, Michael Wormit, Dmitry Zuev, Sam Manzer, 
        Ilya Kaliman.
   * libcc-2.5-trunk
     by Evgeny Epifanovsky, Arik Landau, Tomasz Kus, Kirill Khistyaev, 
        Dmitry Zuev, Prashant Manohar, Xintian Feng, Anna Krylov, 
        Matthew Goldey, Alec White, Thomas Jagau, Kaushik Nanda, 
        Anastasia Gunina, Alexander Kunitsa, Joonho Lee.

   CCMAN original authors:
   Anna I. Krylov, C. David Sherrill, Steven R. Gwaltney,
   Edward F. C. Byrd (2000)
   Sergey V. Levchenko, Lyudmila V. Slipchenko, Tao Wang,
   Ana-Maria C. Cristian (2003)
   Piotr A. Pieniazek, C. Melania Oana, Evgeny Epifanovsky (2007)
   Prashant Manohar (2009)

 ------------------------------------------------------------------------------


 Allocating and initializing 3808MB of RAM...
 Calculation will run on 4 cores.


 Alpha MOs, Restricted
 -- Occupied --                  
-104.91  -26.36  -15.78  -15.75  -10.63   -8.10   -8.10   -8.10
  1 A'    2 A'    3 A'    4 A'    5 A'    6 A'    1 A"    7 A'                 
 -1.685  -1.440  -1.159  -0.912  -0.766  -0.757  -0.747  -0.632
  8 A'    9 A'   10 A'   11 A'   12 A'   13 A'    2 A"   14 A'                 
 -0.611  -0.532  -0.490  -0.486
  3 A"   15 A'   16 A'    4 A"                                                 
 -- Virtual --                   
  0.059   0.064   0.089   0.115   0.117   0.147   0.155   0.177
  5 A"   17 A'   18 A'   19 A'    6 A"   20 A'   21 A'   22 A'                 
  0.192   0.210   0.234   0.257   0.290   0.309   0.338   0.369
  7 A"   23 A'    8 A"   24 A'   25 A'   26 A'   27 A'    9 A"                 
  0.369   0.454   0.507   0.561   0.569   0.578   0.602   0.802
 28 A'   29 A'   30 A'   31 A'   10 A"   32 A'   33 A'   34 A'                 
  0.894   0.912   0.963   0.986   1.035   1.095   1.098   1.154
 11 A"   35 A'   12 A"   36 A'   37 A'   38 A'   13 A"   14 A"                 
  1.165   1.236   1.338   1.376   1.460   1.537   1.612   1.628
 39 A'   40 A'   41 A'   42 A'   43 A'   15 A"   44 A'   45 A'                 
  1.864   2.008   2.046   2.160   2.349   2.397   2.569   2.593
 16 A"   46 A'   17 A"   47 A'   18 A"   48 A'   49 A'   50 A'                 
  2.606   2.667   2.889   2.997   3.047   3.310   4.019   4.038
 19 A"   51 A'   52 A'   20 A"   53 A'   54 A'   55 A'   21 A"                 
  4.162   4.174   4.214   4.255   4.394   4.405   4.482   5.055
 22 A"   56 A'   57 A'   23 A"   58 A'   24 A"   59 A'   60 A'                 
  5.508   6.885   6.946   7.165  10.315  26.596  26.645  27.054
 61 A'   25 A"   62 A'   63 A'   64 A'   26 A"   65 A'   66 A'                 
 36.542  37.010  68.712 219.155
 67 A'   68 A'   69 A'   70 A'                                                 

 Beta MOs, Restricted
 -- Occupied --                  
-104.91  -26.36  -15.78  -15.75  -10.63   -8.10   -8.10   -8.10
  1 A'    2 A'    3 A'    4 A'    5 A'    6 A'    1 A"    7 A'                 
 -1.685  -1.440  -1.159  -0.912  -0.766  -0.757  -0.747  -0.632
  8 A'    9 A'   10 A'   11 A'   12 A'   13 A'    2 A"   14 A'                 
 -0.611  -0.532  -0.490  -0.486
  3 A"   15 A'   16 A'    4 A"                                                 
 -- Virtual --                   
  0.059   0.064   0.089   0.115   0.117   0.147   0.155   0.177
  5 A"   17 A'   18 A'   19 A'    6 A"   20 A'   21 A'   22 A'                 
  0.192   0.210   0.234   0.257   0.290   0.309   0.338   0.369
  7 A"   23 A'    8 A"   24 A'   25 A'   26 A'   27 A'    9 A"                 
  0.369   0.454   0.507   0.561   0.569   0.578   0.602   0.802
 28 A'   29 A'   30 A'   31 A'   10 A"   32 A'   33 A'   34 A'                 
  0.894   0.912   0.963   0.986   1.035   1.095   1.098   1.154
 11 A"   35 A'   12 A"   36 A'   37 A'   38 A'   13 A"   14 A"                 
  1.165   1.236   1.338   1.376   1.460   1.537   1.612   1.628
 39 A'   40 A'   41 A'   42 A'   43 A'   15 A"   44 A'   45 A'                 
  1.864   2.008   2.046   2.160   2.349   2.397   2.569   2.593
 16 A"   46 A'   17 A"   47 A'   18 A"   48 A'   49 A'   50 A'                 
  2.606   2.667   2.889   2.997   3.047   3.310   4.019   4.038
 19 A"   51 A'   52 A'   20 A"   53 A'   54 A'   55 A'   21 A"                 
  4.162   4.174   4.214   4.255   4.394   4.405   4.482   5.055
 22 A"   56 A'   57 A'   23 A"   58 A'   24 A"   59 A'   60 A'                 
  5.508   6.885   6.946   7.165  10.315  26.596  26.645  27.054
 61 A'   25 A"   62 A'   63 A'   64 A'   26 A"   65 A'   66 A'                 
 36.542  37.010  68.712 219.155
 67 A'   68 A'   69 A'   70 A'                                                 

 Occupation and symmetry of molecular orbitals

 Point group: Cs (2 irreducible representations).

                           A'   A"    All 
 ------------------------------------------
 All molecular orbitals:
  - Alpha                  70   26    96  
  - Beta                   70   26    96  
 ------------------------------------------
 Alpha orbitals:
  - Frozen occupied        7    1     8   
  - Active occupied        9    3     12  
  - Active virtual         54   22    76  
  - Frozen virtual         0    0     0   
 ------------------------------------------
 Beta orbitals:
  - Frozen occupied        7    1     8   
  - Active occupied        9    3     12  
  - Active virtual         54   22    76  
  - Frozen virtual         0    0     0   
 ------------------------------------------

 Import integrals:   CPU 0.00 s  wall 0.01 s

 Import integrals:   CPU 11.91 s  wall 24.06 s

 MP2 amplitudes:   CPU 0.14 s  wall 0.43 s

Running a double precision version
           CCSD T amplitudes will be solved using DIIS.

           Start     Size      MaxIter   EConv     TConv     
           3         7         100       1.00e-07  1.00e-05  
 ------------------------------------------------------------------------------
           Energy (a.u.)   Ediff      Tdiff       Comment
 ------------------------------------------------------------------------------
          -668.43541379                           
     1    -668.42282721   1.26e-02   7.43e-01     
     2    -668.44842142   2.56e-02   9.85e-02     
     3    -668.44685536   1.57e-03   4.31e-02     
     4    -668.44960004   2.74e-03   1.66e-02     Switched to DIIS steps.
     5    -668.45058714   9.87e-04   1.16e-02     
     6    -668.45067397   8.68e-05   2.82e-03     
     7    -668.45067923   5.27e-06   1.07e-03     
     8    -668.45068040   1.17e-06   3.37e-04     
     9    -668.45068267   2.27e-06   1.89e-04     
    10    -668.45068302   3.50e-07   6.45e-05     
    11    -668.45068339   3.71e-07   2.63e-05     
    12    -668.45068334   4.73e-08   1.24e-05     
    13    -668.45068337   2.42e-08   3.66e-06     
 ------------------------------------------------------------------------------
          -668.45068337                           CCSD T converged.

End of double precision
 SCF energy                 = -667.73789624
 MP2 energy                 = -668.43541379
 CCSD correlation energy     =   -0.71278713
 CCSD total energy           = -668.45068337

 CCSD  T1^2 = 0.0118  T2^2 = 0.2348  Leading amplitudes:

 Amplitude    Orbitals with energies
 -0.0275       3 (A") A                  ->    5 (A") A                   
              -0.6115                          0.0594                     
 -0.0275       3 (A") B                  ->    5 (A") B                   
              -0.6115                          0.0594                     
  0.0231       2 (A") A                  ->    5 (A") A                   
              -0.7472                          0.0594                     
  0.0231       2 (A") B                  ->    5 (A") B                   
              -0.7472                          0.0594                     

 Amplitude    Orbitals with energies
 -0.0621       3 (A") A      3 (A") B    ->    5 (A") A      5 (A") B     
              -0.6115       -0.6115            0.0594        0.0594       
  0.0621       3 (A") A      3 (A") B    ->    5 (A") B      5 (A") A     
              -0.6115       -0.6115            0.0594        0.0594       
  0.0621       3 (A") B      3 (A") A    ->    5 (A") A      5 (A") B     
              -0.6115       -0.6115            0.0594        0.0594       
 -0.0621       3 (A") B      3 (A") A    ->    5 (A") B      5 (A") A     
              -0.6115       -0.6115            0.0594        0.0594       

 Computing CCSD intemediates for later calculations in double precision
 Finished.

Running a double precision version
           CCSD Lambda amplitudes will be solved using DIIS.
           Start     Size      MaxIter   EConv     LConv     
           3         7         100       1.00e-07  1.00e-05  
 ------------------------------------------------------------------------------
            Enorm      Ldiff       Comment
 ------------------------------------------------------------------------------
     1     5.26e-02   3.55e-02     
     2     1.62e-02   5.88e-03     
     3     6.97e-03   1.06e-03     
     4     3.63e-03   1.08e-03     Switched to DIIS steps.
     5     1.19e-03   6.24e-04     
     6     5.89e-04   1.70e-04     
     7     2.02e-04   4.25e-05     
     8     8.43e-05   3.43e-06     
     9     2.90e-05   7.63e-06     
    10     1.00e-05   2.23e-06     
    11     4.75e-06   5.73e-07     
    12     1.90e-06   1.88e-07     
    13     1.06e-06   2.09e-09     
    14     4.81e-07   4.21e-08     
    15     2.16e-07   9.28e-09     
    16     1.10e-07   8.55e-09     
    17     4.69e-08   4.97e-09     
 ------------------------------------------------------------------------------
                                   CCSD Lambda converged.

 Computing density matrices in double precision...
           Orbital response amplitudes will be solved using DIIS.
           Start     Size      MaxIter   EConv     LConv     
           3         7         100       1.00e-06  1.00e-06  
 ------------------------------------------------------------------------------
            Enorm      Ldiff       Comment
 ------------------------------------------------------------------------------
     1     8.73e-02   1.07e-03     
     2     6.91e-02   2.09e-02     
     3     7.33e-02   2.55e-02     
     4     5.57e-03   3.25e-02     Switched to DIIS steps.
     5     1.12e-03   1.01e-03     
     6     6.20e-04   8.24e-05     
     7     2.95e-04   9.25e-05     
     8     9.13e-05   1.80e-05     
     9     2.10e-05   2.30e-06     
    10     5.40e-06   1.48e-06     
    11     1.42e-06   4.32e-07     
    12     5.51e-07   9.80e-08     
 ------------------------------------------------------------------------------
                                   Orbital response converged.

 Computing density matrices... Done.
 CCSD calculation:   CPU 162.68 s  wall 46.85 s

Current path: /canmo/ccsd/grad/
/g1_bb_aa
/g1_bb_bb
/g1_o1o1
/g1_o1o2
/g1_o1v1
/g1_o2v1
/g1_v1v1
/g1p_bb_aa
/g1p_bb_bb
/g1s_bb_aa
/g1s_bb_bb
/g2_o1o1o1o1
/g2_o1o1o1v1
/g2_o1o1v1v1
/g2_o1v1o1v1
/g2_o1v1v1v1
/g2_v1v1v1v1
/w_bb_aa
/w_bb_bb
 Transferring MO TPDM to AO TPDM
 Transferring g2_o1o1o1o1
 Transferring g2_o1o1o1v1
 Transferring g2_o1o1v1v1
 Transferring g2_o1v1o1v1
 Transferring g2_o1v1v1v1
 Transferring g2_v1v1v1v1
 Adding separable TPDM
 Computing TPDM gradient
 --------------------------------------------------------
 2e gradient
  Atom          X               Y               Z
 --------------------------------------------------------
    1        -18.736650        2.748003        0.000000  
    2         -1.145810      -15.397664       -0.000000  
    3          6.077763       15.100846        0.000000  
    4         13.804697       -2.451184       -0.000000  
 --------------------------------------------------------
 --------------------------------------------------------
 Final gradient
  Atom          X               Y               Z
 --------------------------------------------------------
    1        -18.736650        2.748003        0.000000  
    2         -1.145810      -15.397664       -0.000000  
    3          6.077763       15.100846        0.000000  
    4         13.804697       -2.451184       -0.000000  
 --------------------------------------------------------
 Analytic gradient from two-electron contribution:   CPU 222.01 s  wall 171.23 s

 Total ccman2 time:   CPU 400.62 s  wall 251.01 s


 --------------------------------------------------------------
             Orbital Energies (a.u.) and Symmetries
 --------------------------------------------------------------

 Alpha MOs, Restricted
 -- Occupied --                  
-104.91  -26.36  -15.78  -15.75  -10.63   -8.10   -8.10   -8.10
  1 A'    2 A'    3 A'    4 A'    5 A'    6 A'    7 A'    1 A"                 
 -1.685  -1.440  -1.159  -0.912  -0.766  -0.757  -0.632  -0.532
  8 A'    9 A'   10 A'   11 A'   12 A'   13 A'   14 A'   15 A'                 
 -0.490  -0.747  -0.611  -0.486
 16 A'    2 A"    3 A"    4 A"                                                 
 -- Virtual --                   
  0.064   0.089   0.115   0.147   0.155   0.177   0.210   0.257
 17 A'   18 A'   19 A'   20 A'   21 A'   22 A'   23 A'   24 A'                 
  0.290   0.309   0.338   0.369   0.454   0.507   0.561   0.578
 25 A'   26 A'   27 A'   28 A'   29 A'   30 A'   31 A'   32 A'                 
  0.602   0.802   0.912   0.986   1.035   1.095   1.165   1.236
 33 A'   34 A'   35 A'   36 A'   37 A'   38 A'   39 A'   40 A'                 
  1.338   1.376   1.460   1.612   1.628   2.008   2.160   2.397
 41 A'   42 A'   43 A'   44 A'   45 A'   46 A'   47 A'   48 A'                 
  2.569   2.593   2.667   2.889   3.047   3.310   4.019   4.174
 49 A'   50 A'   51 A'   52 A'   53 A'   54 A'   55 A'   56 A'                 
  4.214   4.394   4.482   5.055   5.508   6.946   7.165  10.315
 57 A'   58 A'   59 A'   60 A'   61 A'   62 A'   63 A'   64 A'                 
 26.645  27.054  36.542  37.010  68.712 219.155   0.059   0.117
 65 A'   66 A'   67 A'   68 A'   69 A'   70 A'    5 A"    6 A"                 
  0.192   0.234   0.369   0.569   0.894   0.963   1.098   1.154
  7 A"    8 A"    9 A"   10 A"   11 A"   12 A"   13 A"   14 A"                 
  1.537   1.864   2.046   2.349   2.606   2.997   4.038   4.162
 15 A"   16 A"   17 A"   18 A"   19 A"   20 A"   21 A"   22 A"                 
  4.255   4.405   6.885  26.596
 23 A"   24 A"   25 A"   26 A"                                                 

 Beta MOs, Restricted
 -- Occupied --                  
-104.91  -26.36  -15.78  -15.75  -10.63   -8.10   -8.10   -8.10
  1 A'    2 A'    3 A'    4 A'    5 A'    6 A'    7 A'    1 A"                 
 -1.685  -1.440  -1.159  -0.912  -0.766  -0.757  -0.632  -0.532
  8 A'    9 A'   10 A'   11 A'   12 A'   13 A'   14 A'   15 A'                 
 -0.490  -0.747  -0.611  -0.486
 16 A'    2 A"    3 A"    4 A"                                                 
 -- Virtual --                   
  0.064   0.089   0.115   0.147   0.155   0.177   0.210   0.257
 17 A'   18 A'   19 A'   20 A'   21 A'   22 A'   23 A'   24 A'                 
  0.290   0.309   0.338   0.369   0.454   0.507   0.561   0.578
 25 A'   26 A'   27 A'   28 A'   29 A'   30 A'   31 A'   32 A'                 
  0.602   0.802   0.912   0.986   1.035   1.095   1.165   1.236
 33 A'   34 A'   35 A'   36 A'   37 A'   38 A'   39 A'   40 A'                 
  1.338   1.376   1.460   1.612   1.628   2.008   2.160   2.397
 41 A'   42 A'   43 A'   44 A'   45 A'   46 A'   47 A'   48 A'                 
  2.569   2.593   2.667   2.889   3.047   3.310   4.019   4.174
 49 A'   50 A'   51 A'   52 A'   53 A'   54 A'   55 A'   56 A'                 
  4.214   4.394   4.482   5.055   5.508   6.946   7.165  10.315
 57 A'   58 A'   59 A'   60 A'   61 A'   62 A'   63 A'   64 A'                 
 26.645  27.054  36.542  37.010  68.712 219.155   0.059   0.117
 65 A'   66 A'   67 A'   68 A'   69 A'   70 A'    5 A"    6 A"                 
  0.192   0.234   0.369   0.569   0.894   0.963   1.098   1.154
  7 A"    8 A"    9 A"   10 A"   11 A"   12 A"   13 A"   14 A"                 
  1.537   1.864   2.046   2.349   2.606   2.997   4.038   4.162
 15 A"   16 A"   17 A"   18 A"   19 A"   20 A"   21 A"   22 A"                 
  4.255   4.405   6.885  26.596
 23 A"   24 A"   25 A"   26 A"                                                 
 --------------------------------------------------------------

          Ground-State Mulliken Net Atomic Charges

     Atom                 Charge (a.u.)
  ----------------------------------------
      1 Cl                    0.001890
      2 N                     0.160732
      3 N                    -0.138112
      4 F                    -0.024510
  ----------------------------------------
  Sum of atomic charges =    -0.000000

 -----------------------------------------------------------------
                    Cartesian Multipole Moments
 -----------------------------------------------------------------
    Charge (ESU x 10^10)
                 0.0000
    Dipole Moment (Debye)
         X       1.3212      Y      -0.2365      Z      -0.0000
       Tot       1.3422
    Quadrupole Moments (Debye-Ang)
        XX     -29.0876     XY      -0.2904     YY     -30.2853
        XZ       0.0000     YZ      -0.0000     ZZ     -27.8896
    Octopole Moments (Debye-Ang^2)
       XXX       2.3367    XXY      -1.5214    XYY      -2.6644
       YYY       0.2020    XXZ      -0.0000    XYZ       0.0000
       YYZ      -0.0000    XZZ      -4.1027    YZZ       0.1462
       ZZZ       0.0000
    Hexadecapole Moments (Debye-Ang^3)
      XXXX    -353.2835   XXXY      -6.0553   XXYY     -68.6334
      XYYY      -1.0039   YYYY     -48.2647   XXXZ       0.0000
      XXYZ      -0.0000   XYYZ       0.0000   YYYZ      -0.0000
      XXZZ     -65.8893   XYZZ      -0.1138   YYZZ     -12.0801
      XZZZ       0.0000   YZZZ      -0.0000   ZZZZ     -26.7359
 -----------------------------------------------------------------
 DrvMan completing analytic gradient of the correlated energy
 Correlated dipole moment
            1
    1   0.5198083
    2  -0.0930494
    3  -0.0000000
 Energy read as -668.450683368
 Full Analytical Gradient: (in a.u., or Hartree/Bohr)
             1             2             3             4
    1    0.00000923   -0.00009465    0.00023113   -0.00014570
    2   -0.00004865    0.00003299   -0.00004056    0.00005622
    3    0.00000000   -0.00000000   -0.00000000    0.00000000
 Gradient time:  CPU 0.26 s  wall 1.81 s
 ######################################################
 ######################################################
 # Starting finite difference calculation for IDERIV  #
 Finite diff step size:  1.88973e-03 a.u.
 ----------------------------------------------------------------
             Standard Nuclear Orientation (Angstroms)
    I     Atom           X                Y                Z
 ----------------------------------------------------------------
    1      Cl      1.5359199514    -0.0501374927    -0.0000000000
    2      N      -0.1079081106     0.5092351314     0.0000000000
    3      N      -0.8575479768    -0.4575281745    -0.0000000000
    4      F      -2.1483829513     0.0544876308     0.0000000000
 ----------------------------------------------------------------
 Nuclear Repulsion Energy =   145.3194919079 hartrees
 There are       20 alpha and       20 beta electrons

                       Distance Matrix (Angstroms)
             Cl(  1)   N (  2)   N (  3)
   N (  2)  1.736395
   N (  3)  2.427891  1.223352
   F (  4)  3.685788  2.090534  1.388674

 Requested basis set is 6-311++G(d,p)
 There are 31 shells and 96 basis functions
 A cutoff of  1.0D-14 yielded    464 shell pairs
 There are      4620 function pairs (      5024 Cartesian)
 Smallest overlap matrix eigenvalue = 2.58E-04
 Guess MOs from SCF MO coefficient file

 -----------------------------------------------------------------------
  General SCF calculation program by
  Eric Jon Sundstrom, Paul Horn, Yuezhi Mao, Dmitri Zuev, Alec White,
  David Stuck, Shaama M.S., Shane Yost, Joonho Lee, David Small,
  Daniel Levine, Susi Lehtola, Hugh Burton, Evgeny Epifanovsky
 -----------------------------------------------------------------------
 Hartree-Fock
 using 4 threads for integral computing
 -------------------------------------------------------
 OpenMP Integral computing Module                
 Release: version 2.0, May 2017, Q-Chem Inc. Pleasanton 
 -------------------------------------------------------
 A restricted SCF calculation will be
 performed using DIIS
 SCF converges when DIIS error is below 1.0e-08
 ---------------------------------------
  Cycle       Energy         DIIS error
 ---------------------------------------
    1    -667.7378715970      1.55e-05  
    2    -667.7378719191      5.13e-06  
    3    -667.7378719524      3.23e-06  
    4    -667.7378719653      7.31e-07  
    5    -667.7378719672      3.44e-07  
    6    -667.7378719677      1.29e-07  
    7    -667.7378719677      5.86e-08  
    8    -667.7378719677      1.74e-08  
    9    -667.7378719678      6.14e-09  Convergence criterion met
 ---------------------------------------
 SCF time:   CPU 3.08s  wall 2.00s 
 SCF   energy in the final basis set =     -667.7378719678
 Total energy in the final basis set =     -667.7378719678


 ------------------------------------------------------------------------------

   CCMAN2: suite of methods based on coupled cluster
           and equation of motion theories.

   Components:
   * libvmm-1.3-trunk
     by Evgeny Epifanovsky, Ilya Kaliman.
   * libtensor-2.5-trunk
     by Evgeny Epifanovsky, Michael Wormit, Dmitry Zuev, Sam Manzer, 
        Ilya Kaliman.
   * libcc-2.5-trunk
     by Evgeny Epifanovsky, Arik Landau, Tomasz Kus, Kirill Khistyaev, 
        Dmitry Zuev, Prashant Manohar, Xintian Feng, Anna Krylov, 
        Matthew Goldey, Alec White, Thomas Jagau, Kaushik Nanda, 
        Anastasia Gunina, Alexander Kunitsa, Joonho Lee.

   CCMAN original authors:
   Anna I. Krylov, C. David Sherrill, Steven R. Gwaltney,
   Edward F. C. Byrd (2000)
   Sergey V. Levchenko, Lyudmila V. Slipchenko, Tao Wang,
   Ana-Maria C. Cristian (2003)
   Piotr A. Pieniazek, C. Melania Oana, Evgeny Epifanovsky (2007)
   Prashant Manohar (2009)

 ------------------------------------------------------------------------------


 Allocating and initializing 3808MB of RAM...
 Calculation will run on 4 cores.


 Alpha MOs, Restricted
 -- Occupied --                  
-104.91  -26.36  -15.78  -15.75  -10.63   -8.10   -8.10   -8.10
  1 A     2 A     3 A     4 A     5 A     6 A     7 A     8 A                  
 -1.685  -1.439  -1.159  -0.912  -0.766  -0.757  -0.747  -0.632
  9 A    10 A    11 A    12 A    13 A    14 A    15 A    16 A                  
 -0.611  -0.532  -0.490  -0.486
 17 A    18 A    19 A    20 A                                                  
 -- Virtual --                   
  0.059   0.064   0.089   0.115   0.117   0.147   0.155   0.177
 21 A    22 A    23 A    24 A    25 A    26 A    27 A    28 A                  
  0.192   0.210   0.234   0.257   0.290   0.309   0.338   0.369
 29 A    30 A    31 A    32 A    33 A    34 A    35 A    36 A                  
  0.369   0.453   0.507   0.561   0.569   0.578   0.602   0.801
 37 A    38 A    39 A    40 A    41 A    42 A    43 A    44 A                  
  0.894   0.912   0.963   0.986   1.035   1.094   1.098   1.154
 45 A    46 A    47 A    48 A    49 A    50 A    51 A    52 A                  
  1.165   1.235   1.338   1.376   1.460   1.537   1.612   1.628
 53 A    54 A    55 A    56 A    57 A    58 A    59 A    60 A                  
  1.864   2.008   2.046   2.160   2.349   2.396   2.569   2.593
 61 A    62 A    63 A    64 A    65 A    66 A    67 A    68 A                  
  2.606   2.667   2.889   2.997   3.046   3.310   4.018   4.038
 69 A    70 A    71 A    72 A    73 A    74 A    75 A    76 A                  
  4.162   4.173   4.214   4.255   4.394   4.405   4.482   5.055
 77 A    78 A    79 A    80 A    81 A    82 A    83 A    84 A                  
  5.508   6.885   6.946   7.165  10.314  26.596  26.645  27.054
 85 A    86 A    87 A    88 A    89 A    90 A    91 A    92 A                  
 36.542  37.010  68.712 219.155
 93 A    94 A    95 A    96 A                                                  

 Beta MOs, Restricted
 -- Occupied --                  
-104.91  -26.36  -15.78  -15.75  -10.63   -8.10   -8.10   -8.10
  1 A     2 A     3 A     4 A     5 A     6 A     7 A     8 A                  
 -1.685  -1.439  -1.159  -0.912  -0.766  -0.757  -0.747  -0.632
  9 A    10 A    11 A    12 A    13 A    14 A    15 A    16 A                  
 -0.611  -0.532  -0.490  -0.486
 17 A    18 A    19 A    20 A                                                  
 -- Virtual --                   
  0.059   0.064   0.089   0.115   0.117   0.147   0.155   0.177
 21 A    22 A    23 A    24 A    25 A    26 A    27 A    28 A                  
  0.192   0.210   0.234   0.257   0.290   0.309   0.338   0.369
 29 A    30 A    31 A    32 A    33 A    34 A    35 A    36 A                  
  0.369   0.453   0.507   0.561   0.569   0.578   0.602   0.801
 37 A    38 A    39 A    40 A    41 A    42 A    43 A    44 A                  
  0.894   0.912   0.963   0.986   1.035   1.094   1.098   1.154
 45 A    46 A    47 A    48 A    49 A    50 A    51 A    52 A                  
  1.165   1.235   1.338   1.376   1.460   1.537   1.612   1.628
 53 A    54 A    55 A    56 A    57 A    58 A    59 A    60 A                  
  1.864   2.008   2.046   2.160   2.349   2.396   2.569   2.593
 61 A    62 A    63 A    64 A    65 A    66 A    67 A    68 A                  
  2.606   2.667   2.889   2.997   3.046   3.310   4.018   4.038
 69 A    70 A    71 A    72 A    73 A    74 A    75 A    76 A                  
  4.162   4.173   4.214   4.255   4.394   4.405   4.482   5.055
 77 A    78 A    79 A    80 A    81 A    82 A    83 A    84 A                  
  5.508   6.885   6.946   7.165  10.314  26.596  26.645  27.054
 85 A    86 A    87 A    88 A    89 A    90 A    91 A    92 A                  
 36.542  37.010  68.712 219.155
 93 A    94 A    95 A    96 A                                                  

 Occupation and symmetry of molecular orbitals

 Point group: C1 (1 irreducible representation).

                           A     All 
 -------------------------------------
 All molecular orbitals:
  - Alpha                  96    96  
  - Beta                   96    96  
 -------------------------------------
 Alpha orbitals:
  - Frozen occupied        8     8   
  - Active occupied        12    12  
  - Active virtual         76    76  
  - Frozen virtual         0     0   
 -------------------------------------
 Beta orbitals:
  - Frozen occupied        8     8   
  - Active occupied        12    12  
  - Active virtual         76    76  
  - Frozen virtual         0     0   
 -------------------------------------

 Import integrals:   CPU 0.00 s  wall 0.00 s

 Import integrals:   CPU 13.02 s  wall 21.26 s

 MP2 amplitudes:   CPU 0.05 s  wall 0.25 s

Running a double precision version
           CCSD T amplitudes will be solved using DIIS.

           Start     Size      MaxIter   EConv     TConv     
           3         7         100       1.00e-07  1.00e-05  
 ------------------------------------------------------------------------------
           Energy (a.u.)   Ediff      Tdiff       Comment
 ------------------------------------------------------------------------------
          -668.43540947                           
     1    -668.42281781   1.26e-02   7.43e-01     
     2    -668.44842029   2.56e-02   9.85e-02     
     3    -668.44685295   1.57e-03   4.31e-02     
     4    -668.44959907   2.75e-03   1.66e-02     Switched to DIIS steps.
     5    -668.45058670   9.88e-04   1.16e-02     
     6    -668.45067359   8.69e-05   2.82e-03     
     7    -668.45067886   5.27e-06   1.07e-03     
     8    -668.45068003   1.17e-06   3.38e-04     
     9    -668.45068230   2.27e-06   1.89e-04     
    10    -668.45068265   3.48e-07   6.46e-05     
    11    -668.45068302   3.72e-07   2.63e-05     
    12    -668.45068297   4.79e-08   1.24e-05     
    13    -668.45068300   2.44e-08   3.65e-06     
 ------------------------------------------------------------------------------
          -668.45068300                           CCSD T converged.

End of double precision
 SCF energy                 = -667.73787197
 MP2 energy                 = -668.43540947
 CCSD correlation energy     =   -0.71281103
 CCSD total energy           = -668.45068300

 CCSD  T1^2 = 0.0118  T2^2 = 0.2348  Leading amplitudes:

 Amplitude    Orbitals with energies
  0.0275       17 (A) A                  ->    21 (A) A                   
              -0.6114                          0.0594                     
  0.0275       17 (A) B                  ->    21 (A) B                   
              -0.6114                          0.0594                     
  0.0231       15 (A) A                  ->    21 (A) A                   
              -0.7473                          0.0594                     
  0.0231       15 (A) B                  ->    21 (A) B                   
              -0.7473                          0.0594                     

 Amplitude    Orbitals with energies
 -0.0622       17 (A) A      17 (A) B    ->    21 (A) A      21 (A) B     
              -0.6114       -0.6114            0.0594        0.0594       
  0.0622       17 (A) A      17 (A) B    ->    21 (A) B      21 (A) A     
              -0.6114       -0.6114            0.0594        0.0594       
  0.0622       17 (A) B      17 (A) A    ->    21 (A) A      21 (A) B     
              -0.6114       -0.6114            0.0594        0.0594       
 -0.0622       17 (A) B      17 (A) A    ->    21 (A) B      21 (A) A     
              -0.6114       -0.6114            0.0594        0.0594       

 Computing CCSD intemediates for later calculations in double precision
 Finished.

Running a double precision version
           CCSD Lambda amplitudes will be solved using DIIS.
           Start     Size      MaxIter   EConv     LConv     
           3         7         100       1.00e-07  1.00e-05  
 ------------------------------------------------------------------------------
            Enorm      Ldiff       Comment
 ------------------------------------------------------------------------------
     1     5.26e-02   3.55e-02     
     2     1.62e-02   5.88e-03     
     3     6.97e-03   1.06e-03     
     4     3.63e-03   1.08e-03     Switched to DIIS steps.
     5     1.19e-03   6.24e-04     
     6     5.90e-04   1.70e-04     
     7     2.02e-04   4.26e-05     
     8     8.44e-05   3.42e-06     
     9     2.91e-05   7.64e-06     
    10     1.00e-05   2.23e-06     
    11     4.74e-06   5.75e-07     
    12     1.89e-06   1.89e-07     
    13     1.06e-06   1.69e-09     
    14     4.79e-07   4.21e-08     
    15     2.16e-07   9.39e-09     
    16     1.10e-07   8.52e-09     
    17     4.68e-08   4.97e-09     
 ------------------------------------------------------------------------------
                                   CCSD Lambda converged.

 Computing density matrices in double precision...
           Orbital response amplitudes will be solved using DIIS.
           Start     Size      MaxIter   EConv     LConv     
           3         7         100       1.00e-06  1.00e-06  
 ------------------------------------------------------------------------------
            Enorm      Ldiff       Comment
 ------------------------------------------------------------------------------
     1     8.74e-02   1.08e-03     
     2     6.92e-02   2.09e-02     
     3     7.34e-02   2.55e-02     
     4     5.58e-03   3.26e-02     Switched to DIIS steps.
     5     1.14e-03   1.01e-03     
     6     6.27e-04   8.29e-05     
     7     2.98e-04   9.14e-05     
     8     9.08e-05   1.90e-05     
     9     2.09e-05   2.16e-06     
    10     5.41e-06   1.50e-06     
    11     1.42e-06   4.31e-07     
    12     5.51e-07   9.80e-08     
 ------------------------------------------------------------------------------
                                   Orbital response converged.

 Computing density matrices... Done.
 CCSD calculation:   CPU 451.88 s  wall 131.89 s

Current path: /canmo/ccsd/grad/
/g1_bb_aa
/g1_bb_bb
/g1_o1o1
/g1_o1o2
/g1_o1v1
/g1_o2v1
/g1_v1v1
/g1p_bb_aa
/g1p_bb_bb
/g1s_bb_aa
/g1s_bb_bb
/g2_o1o1o1o1
/g2_o1o1o1v1
/g2_o1o1v1v1
/g2_o1v1o1v1
/g2_o1v1v1v1
/g2_v1v1v1v1
/w_bb_aa
/w_bb_bb
 Transferring MO TPDM to AO TPDM
 Transferring g2_o1o1o1o1
 Transferring g2_o1o1o1v1
 Transferring g2_o1o1v1v1
 Transferring g2_o1v1o1v1
 Transferring g2_o1v1v1v1
 Transferring g2_v1v1v1v1
 Adding separable TPDM
 Computing TPDM gradient
 --------------------------------------------------------
 2e gradient
  Atom          X               Y               Z
 --------------------------------------------------------
    1        -18.725106        2.742965        0.000000  
    2         -1.153968      -15.391941       -0.000000  
    3          6.075749       15.099761        0.000000  
    4         13.803325       -2.450785        0.000000  
 --------------------------------------------------------
 --------------------------------------------------------
 Final gradient
  Atom          X               Y               Z
 --------------------------------------------------------
    1        -18.725106        2.742965        0.000000  
    2         -1.153968      -15.391941       -0.000000  
    3          6.075749       15.099761        0.000000  
    4         13.803325       -2.450785        0.000000  
 --------------------------------------------------------
 Analytic gradient from two-electron contribution:   CPU 224.12 s  wall 163.78 s

 Total ccman2 time:   CPU 693.39 s  wall 325.77 s


 --------------------------------------------------------------

                    Orbital Energies (a.u.)
 --------------------------------------------------------------

 Alpha MOs
 -- Occupied --
******* -26.361 -15.785 -15.746 -10.634  -8.103  -8.099  -8.099
 -1.685  -1.439  -1.159  -0.912  -0.766  -0.757  -0.747  -0.632
 -0.611  -0.532  -0.490  -0.486
 -- Virtual --
  0.059   0.064   0.089   0.115   0.117   0.147   0.155   0.177
  0.192   0.210   0.234   0.257   0.290   0.309   0.338   0.369
  0.369   0.453   0.507   0.561   0.569   0.578   0.602   0.801
  0.894   0.912   0.963   0.986   1.035   1.094   1.098   1.154
  1.165   1.235   1.338   1.376   1.460   1.537   1.612   1.628
  1.864   2.008   2.046   2.160   2.349   2.396   2.569   2.593
  2.606   2.667   2.889   2.997   3.046   3.310   4.018   4.038
  4.162   4.173   4.214   4.255   4.394   4.405   4.482   5.055
  5.508   6.885   6.946   7.165  10.314  26.596  26.645  27.054
 36.542  37.010  68.712 219.155
 --------------------------------------------------------------

          Ground-State Mulliken Net Atomic Charges

     Atom                 Charge (a.u.)
  ----------------------------------------
      1 Cl                    0.001770
      2 N                     0.160750
      3 N                    -0.138102
      4 F                    -0.024418
  ----------------------------------------
  Sum of atomic charges =    -0.000000

 -----------------------------------------------------------------
                    Cartesian Multipole Moments
 -----------------------------------------------------------------
    Charge (ESU x 10^10)
                -0.0000
    Dipole Moment (Debye)
         X       1.3191      Y      -0.2365      Z      -0.0000
       Tot       1.3401
    Quadrupole Moments (Debye-Ang)
        XX     -29.0856     XY      -0.2906     YY     -30.2861
        XZ       0.0000     YZ      -0.0000     ZZ     -27.8911
    Octopole Moments (Debye-Ang^2)
       XXX       2.2977    XXY      -1.5213    XYY      -2.6798
       YYY       0.2015    XXZ      -0.0000    XYZ      -0.0000
       YYZ      -0.0000    XZZ      -4.1178    YZZ       0.1460
       ZZZ      -0.0000
    Hexadecapole Moments (Debye-Ang^3)
      XXXX    -353.4722   XXXY      -6.0551   XXYY     -68.6743
      XYYY      -1.0027   YYYY     -48.2656   XXXZ      -0.0000
      XXYZ      -0.0000   XYYZ      -0.0000   YYYZ      -0.0000
      XXZZ     -65.9304   XYZZ      -0.1132   YYZZ     -12.0809
      XZZZ      -0.0000   YZZZ      -0.0000   ZZZZ     -26.7392
 -----------------------------------------------------------------
 DrvMan completing analytic gradient of the correlated energy
 Correlated dipole moment
            1
    1   0.5189728
    2  -0.0930437
    3  -0.0000000
 Energy read as -668.450682995
 Full Analytical Gradient: (in a.u., or Hartree/Bohr)
             1             2             3             4
    1    0.00038922   -0.00033676    0.00009703   -0.00014949
    2   -0.00011179    0.00009996   -0.00002906    0.00004089
    3    0.00000000   -0.00000000    0.00000000   -0.00000000
 Gradient time:  CPU 0.26 s  wall 2.29 s
 ----------------------------------------------------------------
             Standard Nuclear Orientation (Angstroms)
    I     Atom           X                Y                Z
 ----------------------------------------------------------------
    1      Cl      1.5339199514    -0.0501374927    -0.0000000000
    2      N      -0.1079081106     0.5092351314     0.0000000000
    3      N      -0.8575479768    -0.4575281745    -0.0000000000
    4      F      -2.1483829513     0.0544876308     0.0000000000
 ----------------------------------------------------------------
 Nuclear Repulsion Energy =   145.3920783369 hartrees
 There are       20 alpha and       20 beta electrons

                       Distance Matrix (Angstroms)
             Cl(  1)   N (  2)   N (  3)
   N (  2)  1.734502
   N (  3)  2.425920  1.223352
   F (  4)  3.683789  2.090534  1.388674

 Requested basis set is 6-311++G(d,p)
 There are 31 shells and 96 basis functions
 A cutoff of  1.0D-14 yielded    464 shell pairs
 There are      4620 function pairs (      5024 Cartesian)
 Smallest overlap matrix eigenvalue = 2.58E-04
 Guess MOs from SCF MO coefficient file

 -----------------------------------------------------------------------
  General SCF calculation program by
  Eric Jon Sundstrom, Paul Horn, Yuezhi Mao, Dmitri Zuev, Alec White,
  David Stuck, Shaama M.S., Shane Yost, Joonho Lee, David Small,
  Daniel Levine, Susi Lehtola, Hugh Burton, Evgeny Epifanovsky
 -----------------------------------------------------------------------
 Hartree-Fock
 using 4 threads for integral computing
 -------------------------------------------------------
 OpenMP Integral computing Module                
 Release: version 2.0, May 2017, Q-Chem Inc. Pleasanton 
 -------------------------------------------------------
 A restricted SCF calculation will be
 performed using DIIS
 SCF converges when DIIS error is below 1.0e-08
 ---------------------------------------
  Cycle       Energy         DIIS error
 ---------------------------------------
    1    -667.7379182252      3.10e-05  
    2    -667.7379195147      1.03e-05  
    3    -667.7379196481      6.47e-06  
    4    -667.7379196999      1.46e-06  
    5    -667.7379197072      6.88e-07  
    6    -667.7379197092      2.58e-07  
    7    -667.7379197095      1.17e-07  
    8    -667.7379197096      3.48e-08  
    9    -667.7379197096      1.23e-08  
   10    -667.7379197096      3.82e-09  Convergence criterion met
 ---------------------------------------
 SCF time:   CPU 3.56s  wall 3.00s 
 SCF   energy in the final basis set =     -667.7379197096
 Total energy in the final basis set =     -667.7379197096


 ------------------------------------------------------------------------------

   CCMAN2: suite of methods based on coupled cluster
           and equation of motion theories.

   Components:
   * libvmm-1.3-trunk
     by Evgeny Epifanovsky, Ilya Kaliman.
   * libtensor-2.5-trunk
     by Evgeny Epifanovsky, Michael Wormit, Dmitry Zuev, Sam Manzer, 
        Ilya Kaliman.
   * libcc-2.5-trunk
     by Evgeny Epifanovsky, Arik Landau, Tomasz Kus, Kirill Khistyaev, 
        Dmitry Zuev, Prashant Manohar, Xintian Feng, Anna Krylov, 
        Matthew Goldey, Alec White, Thomas Jagau, Kaushik Nanda, 
        Anastasia Gunina, Alexander Kunitsa, Joonho Lee.

   CCMAN original authors:
   Anna I. Krylov, C. David Sherrill, Steven R. Gwaltney,
   Edward F. C. Byrd (2000)
   Sergey V. Levchenko, Lyudmila V. Slipchenko, Tao Wang,
   Ana-Maria C. Cristian (2003)
   Piotr A. Pieniazek, C. Melania Oana, Evgeny Epifanovsky (2007)
   Prashant Manohar (2009)

 ------------------------------------------------------------------------------


 Allocating and initializing 3808MB of RAM...
 Calculation will run on 4 cores.


 Alpha MOs, Restricted
 -- Occupied --                  
-104.91  -26.36  -15.78  -15.75  -10.63   -8.10   -8.10   -8.10
  1 A     2 A     3 A     4 A     5 A     6 A     7 A     8 A                  
 -1.685  -1.440  -1.159  -0.912  -0.766  -0.757  -0.747  -0.632
  9 A    10 A    11 A    12 A    13 A    14 A    15 A    16 A                  
 -0.612  -0.532  -0.490  -0.486
 17 A    18 A    19 A    20 A                                                  
 -- Virtual --                   
  0.059   0.064   0.089   0.115   0.117   0.147   0.155   0.177
 21 A    22 A    23 A    24 A    25 A    26 A    27 A    28 A                  
  0.192   0.210   0.234   0.257   0.290   0.309   0.338   0.369
 29 A    30 A    31 A    32 A    33 A    34 A    35 A    36 A                  
  0.369   0.454   0.507   0.561   0.569   0.578   0.602   0.802
 37 A    38 A    39 A    40 A    41 A    42 A    43 A    44 A                  
  0.894   0.912   0.963   0.986   1.035   1.095   1.097   1.154
 45 A    46 A    47 A    48 A    49 A    50 A    51 A    52 A                  
  1.165   1.236   1.338   1.377   1.460   1.537   1.612   1.628
 53 A    54 A    55 A    56 A    57 A    58 A    59 A    60 A                  
  1.864   2.008   2.046   2.161   2.349   2.397   2.569   2.594
 61 A    62 A    63 A    64 A    65 A    66 A    67 A    68 A                  
  2.606   2.667   2.889   2.997   3.047   3.310   4.019   4.038
 69 A    70 A    71 A    72 A    73 A    74 A    75 A    76 A                  
  4.162   4.174   4.214   4.255   4.394   4.405   4.482   5.055
 77 A    78 A    79 A    80 A    81 A    82 A    83 A    84 A                  
  5.508   6.885   6.946   7.165  10.315  26.596  26.645  27.054
 85 A    86 A    87 A    88 A    89 A    90 A    91 A    92 A                  
 36.543  37.010  68.712 219.156
 93 A    94 A    95 A    96 A                                                  

 Beta MOs, Restricted
 -- Occupied --                  
-104.91  -26.36  -15.78  -15.75  -10.63   -8.10   -8.10   -8.10
  1 A     2 A     3 A     4 A     5 A     6 A     7 A     8 A                  
 -1.685  -1.440  -1.159  -0.912  -0.766  -0.757  -0.747  -0.632
  9 A    10 A    11 A    12 A    13 A    14 A    15 A    16 A                  
 -0.612  -0.532  -0.490  -0.486
 17 A    18 A    19 A    20 A                                                  
 -- Virtual --                   
  0.059   0.064   0.089   0.115   0.117   0.147   0.155   0.177
 21 A    22 A    23 A    24 A    25 A    26 A    27 A    28 A                  
  0.192   0.210   0.234   0.257   0.290   0.309   0.338   0.369
 29 A    30 A    31 A    32 A    33 A    34 A    35 A    36 A                  
  0.369   0.454   0.507   0.561   0.569   0.578   0.602   0.802
 37 A    38 A    39 A    40 A    41 A    42 A    43 A    44 A                  
  0.894   0.912   0.963   0.986   1.035   1.095   1.097   1.154
 45 A    46 A    47 A    48 A    49 A    50 A    51 A    52 A                  
  1.165   1.236   1.338   1.377   1.460   1.537   1.612   1.628
 53 A    54 A    55 A    56 A    57 A    58 A    59 A    60 A                  
  1.864   2.008   2.046   2.161   2.349   2.397   2.569   2.594
 61 A    62 A    63 A    64 A    65 A    66 A    67 A    68 A                  
  2.606   2.667   2.889   2.997   3.047   3.310   4.019   4.038
 69 A    70 A    71 A    72 A    73 A    74 A    75 A    76 A                  
  4.162   4.174   4.214   4.255   4.394   4.405   4.482   5.055
 77 A    78 A    79 A    80 A    81 A    82 A    83 A    84 A                  
  5.508   6.885   6.946   7.165  10.315  26.596  26.645  27.054
 85 A    86 A    87 A    88 A    89 A    90 A    91 A    92 A                  
 36.543  37.010  68.712 219.156
 93 A    94 A    95 A    96 A                                                  

 Occupation and symmetry of molecular orbitals

 Point group: C1 (1 irreducible representation).

                           A     All 
 -------------------------------------
 All molecular orbitals:
  - Alpha                  96    96  
  - Beta                   96    96  
 -------------------------------------
 Alpha orbitals:
  - Frozen occupied        8     8   
  - Active occupied        12    12  
  - Active virtual         76    76  
  - Frozen virtual         0     0   
 -------------------------------------
 Beta orbitals:
  - Frozen occupied        8     8   
  - Active occupied        12    12  
  - Active virtual         76    76  
  - Frozen virtual         0     0   
 -------------------------------------

 Import integrals:   CPU 0.00 s  wall 0.00 s

 Import integrals:   CPU 12.78 s  wall 21.66 s

 MP2 amplitudes:   CPU 0.06 s  wall 0.30 s

Running a double precision version
           CCSD T amplitudes will be solved using DIIS.

           Start     Size      MaxIter   EConv     TConv     
           3         7         100       1.00e-07  1.00e-05  
 ------------------------------------------------------------------------------
           Energy (a.u.)   Ediff      Tdiff       Comment
 ------------------------------------------------------------------------------
          -668.43541742                           
     1    -668.42283587   1.26e-02   7.43e-01     
     2    -668.44842183   2.56e-02   9.85e-02     
     3    -668.44685706   1.56e-03   4.30e-02     
     4    -668.44960029   2.74e-03   1.66e-02     Switched to DIIS steps.
     5    -668.45058685   9.87e-04   1.16e-02     
     6    -668.45067362   8.68e-05   2.81e-03     
     7    -668.45067888   5.26e-06   1.07e-03     
     8    -668.45068005   1.17e-06   3.37e-04     
     9    -668.45068233   2.27e-06   1.89e-04     
    10    -668.45068268   3.51e-07   6.45e-05     
    11    -668.45068305   3.70e-07   2.62e-05     
    12    -668.45068300   4.67e-08   1.24e-05     
    13    -668.45068303   2.40e-08   3.66e-06     
 ------------------------------------------------------------------------------
          -668.45068303                           CCSD T converged.

End of double precision
 SCF energy                 = -667.73791971
 MP2 energy                 = -668.43541742
 CCSD correlation energy     =   -0.71276332
 CCSD total energy           = -668.45068303

 CCSD  T1^2 = 0.0118  T2^2 = 0.2347  Leading amplitudes:

 Amplitude    Orbitals with energies
  0.0275       17 (A) A                  ->    21 (A) A                   
              -0.6116                          0.0594                     
  0.0275       17 (A) B                  ->    21 (A) B                   
              -0.6116                          0.0594                     
 -0.0231       15 (A) A                  ->    21 (A) A                   
              -0.7472                          0.0594                     
 -0.0231       15 (A) B                  ->    21 (A) B                   
              -0.7472                          0.0594                     

 Amplitude    Orbitals with energies
 -0.0620       17 (A) A      17 (A) B    ->    21 (A) A      21 (A) B     
              -0.6116       -0.6116            0.0594        0.0594       
  0.0620       17 (A) A      17 (A) B    ->    21 (A) B      21 (A) A     
              -0.6116       -0.6116            0.0594        0.0594       
  0.0620       17 (A) B      17 (A) A    ->    21 (A) A      21 (A) B     
              -0.6116       -0.6116            0.0594        0.0594       
 -0.0620       17 (A) B      17 (A) A    ->    21 (A) B      21 (A) A     
              -0.6116       -0.6116            0.0594        0.0594       

 Computing CCSD intemediates for later calculations in double precision
 Finished.

Running a double precision version
           CCSD Lambda amplitudes will be solved using DIIS.
           Start     Size      MaxIter   EConv     LConv     
           3         7         100       1.00e-07  1.00e-05  
 ------------------------------------------------------------------------------
            Enorm      Ldiff       Comment
 ------------------------------------------------------------------------------
     1     5.26e-02   3.55e-02     
     2     1.62e-02   5.88e-03     
     3     6.97e-03   1.06e-03     
     4     3.63e-03   1.08e-03     Switched to DIIS steps.
     5     1.19e-03   6.23e-04     
     6     5.89e-04   1.70e-04     
     7     2.02e-04   4.25e-05     
     8     8.43e-05   3.43e-06     
     9     2.90e-05   7.63e-06     
    10     1.00e-05   2.23e-06     
    11     4.76e-06   5.72e-07     
    12     1.91e-06   1.88e-07     
    13     1.07e-06   2.49e-09     
    14     4.82e-07   4.21e-08     
    15     2.17e-07   9.17e-09     
    16     1.11e-07   8.59e-09     
    17     4.69e-08   4.96e-09     
 ------------------------------------------------------------------------------
                                   CCSD Lambda converged.

 Computing density matrices in double precision...
           Orbital response amplitudes will be solved using DIIS.
           Start     Size      MaxIter   EConv     LConv     
           3         7         100       1.00e-06  1.00e-06  
 ------------------------------------------------------------------------------
            Enorm      Ldiff       Comment
 ------------------------------------------------------------------------------
     1     8.73e-02   1.07e-03     
     2     6.91e-02   2.09e-02     
     3     7.33e-02   2.55e-02     
     4     5.56e-03   3.25e-02     Switched to DIIS steps.
     5     1.11e-03   1.00e-03     
     6     6.12e-04   8.18e-05     
     7     2.91e-04   9.36e-05     
     8     9.19e-05   1.70e-05     
     9     2.11e-05   2.45e-06     
    10     5.38e-06   1.47e-06     
    11     1.42e-06   4.33e-07     
    12     5.51e-07   9.80e-08     
 ------------------------------------------------------------------------------
                                   Orbital response converged.

 Computing density matrices... Done.
 CCSD calculation:   CPU 455.23 s  wall 134.78 s

Current path: /canmo/ccsd/grad/
/g1_bb_aa
/g1_bb_bb
/g1_o1o1
/g1_o1o2
/g1_o1v1
/g1_o2v1
/g1_v1v1
/g1p_bb_aa
/g1p_bb_bb
/g1s_bb_aa
/g1s_bb_bb
/g2_o1o1o1o1
/g2_o1o1o1v1
/g2_o1o1v1v1
/g2_o1v1o1v1
/g2_o1v1v1v1
/g2_v1v1v1v1
/w_bb_aa
/w_bb_bb
 Transferring MO TPDM to AO TPDM
 Transferring g2_o1o1o1o1
 Transferring g2_o1o1o1v1
 Transferring g2_o1o1v1v1
 Transferring g2_o1v1o1v1
 Transferring g2_o1v1v1v1
 Transferring g2_v1v1v1v1
 Adding separable TPDM
 Computing TPDM gradient
 --------------------------------------------------------
 2e gradient
  Atom          X               Y               Z
 --------------------------------------------------------
    1        -18.748193        2.753049        0.000000  
    2         -1.137646      -15.403396       -0.000000  
    3          6.079771       15.101930        0.000000  
    4         13.806068       -2.451583        0.000000  
 --------------------------------------------------------
 --------------------------------------------------------
 Final gradient
  Atom          X               Y               Z
 --------------------------------------------------------
    1        -18.748193        2.753049        0.000000  
    2         -1.137646      -15.403396       -0.000000  
    3          6.079771       15.101930        0.000000  
    4         13.806068       -2.451583        0.000000  
 --------------------------------------------------------
 Analytic gradient from two-electron contribution:   CPU 223.88 s  wall 174.54 s

 Total ccman2 time:   CPU 696.71 s  wall 343.96 s


 --------------------------------------------------------------

                    Orbital Energies (a.u.)
 --------------------------------------------------------------

 Alpha MOs
 -- Occupied --
******* -26.361 -15.785 -15.746 -10.634  -8.103  -8.099  -8.099
 -1.685  -1.440  -1.159  -0.912  -0.766  -0.757  -0.747  -0.632
 -0.612  -0.532  -0.490  -0.486
 -- Virtual --
  0.059   0.064   0.089   0.115   0.117   0.147   0.155   0.177
  0.192   0.210   0.234   0.257   0.290   0.309   0.338   0.369
  0.369   0.454   0.507   0.561   0.569   0.578   0.602   0.802
  0.894   0.912   0.963   0.986   1.035   1.095   1.097   1.154
  1.165   1.236   1.338   1.377   1.460   1.537   1.612   1.628
  1.864   2.008   2.046   2.161   2.349   2.397   2.569   2.594
  2.606   2.667   2.889   2.997   3.047   3.310   4.019   4.038
  4.162   4.174   4.214   4.255   4.394   4.405   4.482   5.055
  5.508   6.885   6.946   7.165  10.315  26.596  26.645  27.054
 36.543  37.010  68.712 219.156
 --------------------------------------------------------------

          Ground-State Mulliken Net Atomic Charges

     Atom                 Charge (a.u.)
  ----------------------------------------
      1 Cl                    0.002011
      2 N                     0.160713
      3 N                    -0.138123
      4 F                    -0.024601
  ----------------------------------------
  Sum of atomic charges =     0.000000

 -----------------------------------------------------------------
                    Cartesian Multipole Moments
 -----------------------------------------------------------------
    Charge (ESU x 10^10)
                 0.0000
    Dipole Moment (Debye)
         X       1.3233      Y      -0.2365      Z      -0.0000
       Tot       1.3443
    Quadrupole Moments (Debye-Ang)
        XX     -29.0896     XY      -0.2901     YY     -30.2845
        XZ       0.0000     YZ      -0.0000     ZZ     -27.8880
    Octopole Moments (Debye-Ang^2)
       XXX       2.3757    XXY      -1.5215    XYY      -2.6490
       YYY       0.2024    XXZ      -0.0000    XYZ      -0.0000
       YYZ      -0.0000    XZZ      -4.0875    YZZ       0.1465
       ZZZ       0.0000
    Hexadecapole Moments (Debye-Ang^3)
      XXXX    -353.0950   XXXY      -6.0555   XXYY     -68.5925
      XYYY      -1.0051   YYYY     -48.2638   XXXZ       0.0000
      XXYZ       0.0000   XYYZ       0.0000   YYYZ      -0.0000
      XXZZ     -65.8483   XYZZ      -0.1144   YYZZ     -12.0793
      XZZZ      -0.0000   YZZZ      -0.0000   ZZZZ     -26.7325
 -----------------------------------------------------------------
 DrvMan completing analytic gradient of the correlated energy
 Correlated dipole moment
            1
    1   0.5206429
    2  -0.0930547
    3  -0.0000000
 Energy read as -668.450683025
 Full Analytical Gradient: (in a.u., or Hartree/Bohr)
             1             2             3             4
    1   -0.00037287    0.00014910    0.00036559   -0.00014183
    2    0.00001503   -0.00003442   -0.00005219    0.00007158
    3    0.00000000   -0.00000000   -0.00000000    0.00000000
 Gradient time:  CPU 0.25 s  wall 1.65 s
 ----------------------------------------------------------------
             Standard Nuclear Orientation (Angstroms)
    I     Atom           X                Y                Z
 ----------------------------------------------------------------
    1      Cl      1.5349199514    -0.0491374927    -0.0000000000
    2      N      -0.1079081106     0.5092351314     0.0000000000
    3      N      -0.8575479768    -0.4575281745    -0.0000000000
    4      F      -2.1483829513     0.0544876308     0.0000000000
 ----------------------------------------------------------------
 Nuclear Repulsion Energy =   145.3608760094 hartrees
 There are       20 alpha and       20 beta electrons

                       Distance Matrix (Angstroms)
             Cl(  1)   N (  2)   N (  3)
   N (  2)  1.735127
   N (  3)  2.427073  1.223352
   F (  4)  3.684760  2.090534  1.388674

 Requested basis set is 6-311++G(d,p)
 There are 31 shells and 96 basis functions
 A cutoff of  1.0D-14 yielded    464 shell pairs
 There are      4620 function pairs (      5024 Cartesian)
 Smallest overlap matrix eigenvalue = 2.58E-04
 Guess MOs from SCF MO coefficient file

 -----------------------------------------------------------------------
  General SCF calculation program by
  Eric Jon Sundstrom, Paul Horn, Yuezhi Mao, Dmitri Zuev, Alec White,
  David Stuck, Shaama M.S., Shane Yost, Joonho Lee, David Small,
  Daniel Levine, Susi Lehtola, Hugh Burton, Evgeny Epifanovsky
 -----------------------------------------------------------------------
 Hartree-Fock
 using 4 threads for integral computing
 -------------------------------------------------------
 OpenMP Integral computing Module                
 Release: version 2.0, May 2017, Q-Chem Inc. Pleasanton 
 -------------------------------------------------------
 A restricted SCF calculation will be
 performed using DIIS
 SCF converges when DIIS error is below 1.0e-08
 ---------------------------------------
  Cycle       Energy         DIIS error
 ---------------------------------------
    1    -667.7379056188      1.44e-05  
    2    -667.7379059539      4.58e-06  
    3    -667.7379059986      2.76e-06  
    4    -667.7379060125      9.99e-07  
    5    -667.7379060168      4.23e-07  
    6    -667.7379060177      1.33e-07  
    7    -667.7379060178      5.81e-08  
    8    -667.7379060178      1.72e-08  
    9    -667.7379060178      6.42e-09  Convergence criterion met
 ---------------------------------------
 SCF time:   CPU 3.19s  wall 3.00s 
 SCF   energy in the final basis set =     -667.7379060178
 Total energy in the final basis set =     -667.7379060178


 ------------------------------------------------------------------------------

   CCMAN2: suite of methods based on coupled cluster
           and equation of motion theories.

   Components:
   * libvmm-1.3-trunk
     by Evgeny Epifanovsky, Ilya Kaliman.
   * libtensor-2.5-trunk
     by Evgeny Epifanovsky, Michael Wormit, Dmitry Zuev, Sam Manzer, 
        Ilya Kaliman.
   * libcc-2.5-trunk
     by Evgeny Epifanovsky, Arik Landau, Tomasz Kus, Kirill Khistyaev, 
        Dmitry Zuev, Prashant Manohar, Xintian Feng, Anna Krylov, 
        Matthew Goldey, Alec White, Thomas Jagau, Kaushik Nanda, 
        Anastasia Gunina, Alexander Kunitsa, Joonho Lee.

   CCMAN original authors:
   Anna I. Krylov, C. David Sherrill, Steven R. Gwaltney,
   Edward F. C. Byrd (2000)
   Sergey V. Levchenko, Lyudmila V. Slipchenko, Tao Wang,
   Ana-Maria C. Cristian (2003)
   Piotr A. Pieniazek, C. Melania Oana, Evgeny Epifanovsky (2007)
   Prashant Manohar (2009)

 ------------------------------------------------------------------------------


 Allocating and initializing 3808MB of RAM...
 Calculation will run on 4 cores.


 Alpha MOs, Restricted
 -- Occupied --                  
-104.91  -26.36  -15.78  -15.75  -10.63   -8.10   -8.10   -8.10
  1 A     2 A     3 A     4 A     5 A     6 A     7 A     8 A                  
 -1.685  -1.439  -1.159  -0.912  -0.766  -0.757  -0.747  -0.632
  9 A    10 A    11 A    12 A    13 A    14 A    15 A    16 A                  
 -0.612  -0.532  -0.490  -0.486
 17 A    18 A    19 A    20 A                                                  
 -- Virtual --                   
  0.059   0.064   0.089   0.115   0.117   0.147   0.155   0.177
 21 A    22 A    23 A    24 A    25 A    26 A    27 A    28 A                  
  0.192   0.210   0.234   0.257   0.290   0.309   0.338   0.369
 29 A    30 A    31 A    32 A    33 A    34 A    35 A    36 A                  
  0.369   0.454   0.507   0.561   0.569   0.578   0.602   0.802
 37 A    38 A    39 A    40 A    41 A    42 A    43 A    44 A                  
  0.894   0.912   0.963   0.986   1.035   1.095   1.097   1.154
 45 A    46 A    47 A    48 A    49 A    50 A    51 A    52 A                  
  1.165   1.236   1.338   1.376   1.460   1.537   1.612   1.628
 53 A    54 A    55 A    56 A    57 A    58 A    59 A    60 A                  
  1.864   2.008   2.046   2.160   2.349   2.397   2.569   2.593
 61 A    62 A    63 A    64 A    65 A    66 A    67 A    68 A                  
  2.606   2.667   2.889   2.997   3.047   3.310   4.019   4.038
 69 A    70 A    71 A    72 A    73 A    74 A    75 A    76 A                  
  4.162   4.174   4.214   4.255   4.394   4.405   4.482   5.055
 77 A    78 A    79 A    80 A    81 A    82 A    83 A    84 A                  
  5.508   6.885   6.946   7.165  10.315  26.596  26.645  27.054
 85 A    86 A    87 A    88 A    89 A    90 A    91 A    92 A                  
 36.542  37.010  68.712 219.155
 93 A    94 A    95 A    96 A                                                  

 Beta MOs, Restricted
 -- Occupied --                  
-104.91  -26.36  -15.78  -15.75  -10.63   -8.10   -8.10   -8.10
  1 A     2 A     3 A     4 A     5 A     6 A     7 A     8 A                  
 -1.685  -1.439  -1.159  -0.912  -0.766  -0.757  -0.747  -0.632
  9 A    10 A    11 A    12 A    13 A    14 A    15 A    16 A                  
 -0.612  -0.532  -0.490  -0.486
 17 A    18 A    19 A    20 A                                                  
 -- Virtual --                   
  0.059   0.064   0.089   0.115   0.117   0.147   0.155   0.177
 21 A    22 A    23 A    24 A    25 A    26 A    27 A    28 A                  
  0.192   0.210   0.234   0.257   0.290   0.309   0.338   0.369
 29 A    30 A    31 A    32 A    33 A    34 A    35 A    36 A                  
  0.369   0.454   0.507   0.561   0.569   0.578   0.602   0.802
 37 A    38 A    39 A    40 A    41 A    42 A    43 A    44 A                  
  0.894   0.912   0.963   0.986   1.035   1.095   1.097   1.154
 45 A    46 A    47 A    48 A    49 A    50 A    51 A    52 A                  
  1.165   1.236   1.338   1.376   1.460   1.537   1.612   1.628
 53 A    54 A    55 A    56 A    57 A    58 A    59 A    60 A                  
  1.864   2.008   2.046   2.160   2.349   2.397   2.569   2.593
 61 A    62 A    63 A    64 A    65 A    66 A    67 A    68 A                  
  2.606   2.667   2.889   2.997   3.047   3.310   4.019   4.038
 69 A    70 A    71 A    72 A    73 A    74 A    75 A    76 A                  
  4.162   4.174   4.214   4.255   4.394   4.405   4.482   5.055
 77 A    78 A    79 A    80 A    81 A    82 A    83 A    84 A                  
  5.508   6.885   6.946   7.165  10.315  26.596  26.645  27.054
 85 A    86 A    87 A    88 A    89 A    90 A    91 A    92 A                  
 36.542  37.010  68.712 219.155
 93 A    94 A    95 A    96 A                                                  

 Occupation and symmetry of molecular orbitals

 Point group: C1 (1 irreducible representation).

                           A     All 
 -------------------------------------
 All molecular orbitals:
  - Alpha                  96    96  
  - Beta                   96    96  
 -------------------------------------
 Alpha orbitals:
  - Frozen occupied        8     8   
  - Active occupied        12    12  
  - Active virtual         76    76  
  - Frozen virtual         0     0   
 -------------------------------------
 Beta orbitals:
  - Frozen occupied        8     8   
  - Active occupied        12    12  
  - Active virtual         76    76  
  - Frozen virtual         0     0   
 -------------------------------------

 Import integrals:   CPU 0.00 s  wall 0.00 s

 Import integrals:   CPU 12.99 s  wall 21.10 s

 MP2 amplitudes:   CPU 0.05 s  wall 0.26 s

Running a double precision version
           CCSD T amplitudes will be solved using DIIS.

           Start     Size      MaxIter   EConv     TConv     
           3         7         100       1.00e-07  1.00e-05  
 ------------------------------------------------------------------------------
           Energy (a.u.)   Ediff      Tdiff       Comment
 ------------------------------------------------------------------------------
          -668.43541383                           
     1    -668.42283002   1.26e-02   7.43e-01     
     2    -668.44842146   2.56e-02   9.85e-02     
     3    -668.44685595   1.57e-03   4.30e-02     
     4    -668.44960018   2.74e-03   1.66e-02     Switched to DIIS steps.
     5    -668.45058717   9.87e-04   1.16e-02     
     6    -668.45067399   8.68e-05   2.81e-03     
     7    -668.45067925   5.27e-06   1.07e-03     
     8    -668.45068043   1.17e-06   3.37e-04     
     9    -668.45068270   2.27e-06   1.89e-04     
    10    -668.45068305   3.50e-07   6.45e-05     
    11    -668.45068342   3.71e-07   2.63e-05     
    12    -668.45068337   4.71e-08   1.24e-05     
    13    -668.45068340   2.42e-08   3.66e-06     
 ------------------------------------------------------------------------------
          -668.45068340                           CCSD T converged.

End of double precision
 SCF energy                 = -667.73790602
 MP2 energy                 = -668.43541383
 CCSD correlation energy     =   -0.71277738
 CCSD total energy           = -668.45068340

 CCSD  T1^2 = 0.0118  T2^2 = 0.2347  Leading amplitudes:

 Amplitude    Orbitals with energies
  0.0275       17 (A) A                  ->    21 (A) A                   
              -0.6115                          0.0594                     
  0.0275       17 (A) B                  ->    21 (A) B                   
              -0.6115                          0.0594                     
  0.0231       15 (A) A                  ->    21 (A) A                   
              -0.7472                          0.0594                     
  0.0231       15 (A) B                  ->    21 (A) B                   
              -0.7472                          0.0594                     

 Amplitude    Orbitals with energies
 -0.0620       17 (A) A      17 (A) B    ->    21 (A) A      21 (A) B     
              -0.6115       -0.6115            0.0594        0.0594       
  0.0620       17 (A) A      17 (A) B    ->    21 (A) B      21 (A) A     
              -0.6115       -0.6115            0.0594        0.0594       
  0.0620       17 (A) B      17 (A) A    ->    21 (A) A      21 (A) B     
              -0.6115       -0.6115            0.0594        0.0594       
 -0.0620       17 (A) B      17 (A) A    ->    21 (A) B      21 (A) A     
              -0.6115       -0.6115            0.0594        0.0594       

 Computing CCSD intemediates for later calculations in double precision
 Finished.

Running a double precision version
           CCSD Lambda amplitudes will be solved using DIIS.
           Start     Size      MaxIter   EConv     LConv     
           3         7         100       1.00e-07  1.00e-05  
 ------------------------------------------------------------------------------
            Enorm      Ldiff       Comment
 ------------------------------------------------------------------------------
     1     5.26e-02   3.55e-02     
     2     1.62e-02   5.88e-03     
     3     6.97e-03   1.06e-03     
     4     3.63e-03   1.08e-03     Switched to DIIS steps.
     5     1.19e-03   6.24e-04     
     6     5.89e-04   1.70e-04     
     7     2.02e-04   4.25e-05     
     8     8.43e-05   3.43e-06     
     9     2.90e-05   7.63e-06     
    10     1.00e-05   2.23e-06     
    11     4.76e-06   5.73e-07     
    12     1.90e-06   1.88e-07     
    13     1.07e-06   2.22e-09     
    14     4.81e-07   4.21e-08     
    15     2.17e-07   9.24e-09     
    16     1.11e-07   8.56e-09     
    17     4.69e-08   4.97e-09     
 ------------------------------------------------------------------------------
                                   CCSD Lambda converged.

 Computing density matrices in double precision...
           Orbital response amplitudes will be solved using DIIS.
           Start     Size      MaxIter   EConv     LConv     
           3         7         100       1.00e-06  1.00e-06  
 ------------------------------------------------------------------------------
            Enorm      Ldiff       Comment
 ------------------------------------------------------------------------------
     1     8.73e-02   1.07e-03     
     2     6.91e-02   2.09e-02     
     3     7.33e-02   2.55e-02     
     4     5.57e-03   3.25e-02     Switched to DIIS steps.
     5     1.12e-03   1.00e-03     
     6     6.17e-04   8.22e-05     
     7     2.94e-04   9.29e-05     
     8     9.15e-05   1.77e-05     
     9     2.10e-05   2.34e-06     
    10     5.39e-06   1.48e-06     
    11     1.42e-06   4.32e-07     
    12     5.51e-07   9.77e-08     
 ------------------------------------------------------------------------------
                                   Orbital response converged.

 Computing density matrices... Done.
 CCSD calculation:   CPU 452.90 s  wall 133.46 s

Current path: /canmo/ccsd/grad/
/g1_bb_aa
/g1_bb_bb
/g1_o1o1
/g1_o1o2
/g1_o1v1
/g1_o2v1
/g1_v1v1
/g1p_bb_aa
/g1p_bb_bb
/g1s_bb_aa
/g1s_bb_bb
/g2_o1o1o1o1
/g2_o1o1o1v1
/g2_o1o1v1v1
/g2_o1v1o1v1
/g2_o1v1v1v1
/g2_v1v1v1v1
/w_bb_aa
/w_bb_bb
 Transferring MO TPDM to AO TPDM
 Transferring g2_o1o1o1o1
 Transferring g2_o1o1o1v1
 Transferring g2_o1o1v1v1
 Transferring g2_o1v1o1v1
 Transferring g2_o1v1v1v1
 Transferring g2_v1v1v1v1
 Adding separable TPDM
 Computing TPDM gradient
 --------------------------------------------------------
 2e gradient
  Atom          X               Y               Z
 --------------------------------------------------------
    1        -18.741302        2.739787       -0.000000  
    2         -1.141071      -15.392017        0.000000  
    3          6.077681       15.102768       -0.000000  
    4         13.804692       -2.450538        0.000000  
 --------------------------------------------------------
 --------------------------------------------------------
 Final gradient
  Atom          X               Y               Z
 --------------------------------------------------------
    1        -18.741302        2.739787       -0.000000  
    2         -1.141071      -15.392017        0.000000  
    3          6.077681       15.102768       -0.000000  
    4         13.804692       -2.450538        0.000000  
 --------------------------------------------------------
 Analytic gradient from two-electron contribution:   CPU 226.18 s  wall 183.55 s

 Total ccman2 time:   CPU 696.19 s  wall 347.68 s


 --------------------------------------------------------------

                    Orbital Energies (a.u.)
 --------------------------------------------------------------

 Alpha MOs
 -- Occupied --
******* -26.361 -15.785 -15.746 -10.634  -8.103  -8.099  -8.099
 -1.685  -1.439  -1.159  -0.912  -0.766  -0.757  -0.747  -0.632
 -0.612  -0.532  -0.490  -0.486
 -- Virtual --
  0.059   0.064   0.089   0.115   0.117   0.147   0.155   0.177
  0.192   0.210   0.234   0.257   0.290   0.309   0.338   0.369
  0.369   0.454   0.507   0.561   0.569   0.578   0.602   0.802
  0.894   0.912   0.963   0.986   1.035   1.095   1.097   1.154
  1.165   1.236   1.338   1.376   1.460   1.537   1.612   1.628
  1.864   2.008   2.046   2.160   2.349   2.397   2.569   2.593
  2.606   2.667   2.889   2.997   3.047   3.310   4.019   4.038
  4.162   4.174   4.214   4.255   4.394   4.405   4.482   5.055
  5.508   6.885   6.946   7.165  10.315  26.596  26.645  27.054
 36.542  37.010  68.712 219.155
 --------------------------------------------------------------

          Ground-State Mulliken Net Atomic Charges

     Atom                 Charge (a.u.)
  ----------------------------------------
      1 Cl                    0.001943
      2 N                     0.160710
      3 N                    -0.138167
      4 F                    -0.024486
  ----------------------------------------
  Sum of atomic charges =    -0.000000

 -----------------------------------------------------------------
                    Cartesian Multipole Moments
 -----------------------------------------------------------------
    Charge (ESU x 10^10)
                -0.0000
    Dipole Moment (Debye)
         X       1.3226      Y      -0.2364      Z      -0.0000
       Tot       1.3436
    Quadrupole Moments (Debye-Ang)
        XX     -29.0861     XY      -0.2886     YY     -30.2862
        XZ      -0.0000     YZ      -0.0000     ZZ     -27.8891
    Octopole Moments (Debye-Ang^2)
       XXX       2.3432    XXY      -1.5288    XYY      -2.6651
       YYY       0.1642    XXZ      -0.0000    XYZ       0.0000
       YYZ       0.0000    XZZ      -4.1014    YZZ       0.1336
       ZZZ      -0.0000
    Hexadecapole Moments (Debye-Ang^3)
      XXXX    -353.2652   XXXY      -6.0962   XXYY     -68.6382
      XYYY      -1.0600   YYYY     -48.2588   XXXZ      -0.0000
      XXYZ      -0.0000   XYYZ      -0.0000   YYYZ      -0.0000
      XXZZ     -65.8880   XYZZ      -0.1331   YYZZ     -12.0789
      XZZZ      -0.0000   YZZZ      -0.0000   ZZZZ     -26.7349
 -----------------------------------------------------------------
 DrvMan completing analytic gradient of the correlated energy
 Correlated dipole moment
            1
    1   0.5203538
    2  -0.0929882
    3  -0.0000000
 Energy read as -668.450683396
 Full Analytical Gradient: (in a.u., or Hartree/Bohr)
             1             2             3             4
    1   -0.00005420    0.00002842    0.00017977   -0.00015399
    2    0.00001986   -0.00006260   -0.00001613    0.00005887
    3    0.00000000   -0.00000000   -0.00000000    0.00000000
 Gradient time:  CPU 0.28 s  wall 1.70 s
 ----------------------------------------------------------------
             Standard Nuclear Orientation (Angstroms)
    I     Atom           X                Y                Z
 ----------------------------------------------------------------
    1      Cl      1.5349199514    -0.0511374927    -0.0000000000
    2      N      -0.1079081106     0.5092351314     0.0000000000
    3      N      -0.8575479768    -0.4575281745    -0.0000000000
    4      F      -2.1483829513     0.0544876308     0.0000000000
 ----------------------------------------------------------------
 Nuclear Repulsion Energy =   145.3506482831 hartrees
 There are       20 alpha and       20 beta electrons

                       Distance Matrix (Angstroms)
             Cl(  1)   N (  2)   N (  3)
   N (  2)  1.735771
   N (  3)  2.426738  1.223352
   F (  4)  3.684817  2.090534  1.388674

 Requested basis set is 6-311++G(d,p)
 There are 31 shells and 96 basis functions
 A cutoff of  1.0D-14 yielded    464 shell pairs
 There are      4620 function pairs (      5024 Cartesian)
 Smallest overlap matrix eigenvalue = 2.58E-04
 Guess MOs from SCF MO coefficient file

 -----------------------------------------------------------------------
  General SCF calculation program by
  Eric Jon Sundstrom, Paul Horn, Yuezhi Mao, Dmitri Zuev, Alec White,
  David Stuck, Shaama M.S., Shane Yost, Joonho Lee, David Small,
  Daniel Levine, Susi Lehtola, Hugh Burton, Evgeny Epifanovsky
 -----------------------------------------------------------------------
 Hartree-Fock
 using 4 threads for integral computing
 -------------------------------------------------------
 OpenMP Integral computing Module                
 Release: version 2.0, May 2017, Q-Chem Inc. Pleasanton 
 -------------------------------------------------------
 A restricted SCF calculation will be
 performed using DIIS
 SCF converges when DIIS error is below 1.0e-08
 ---------------------------------------
  Cycle       Energy         DIIS error
 ---------------------------------------
    1    -667.7378855420      1.87e-05  
    2    -667.7378861771      5.72e-06  
    3    -667.7378862761      3.45e-06  
    4    -667.7378862965      1.24e-06  
    5    -667.7378863034      3.11e-07  
    6    -667.7378863039      1.07e-07  
    7    -667.7378863039      5.09e-08  
    8    -667.7378863039      2.13e-08  
    9    -667.7378863039      6.04e-09  Convergence criterion met
 ---------------------------------------
 SCF time:   CPU 3.15s  wall 3.00s 
 SCF   energy in the final basis set =     -667.7378863039
 Total energy in the final basis set =     -667.7378863039


 ------------------------------------------------------------------------------

   CCMAN2: suite of methods based on coupled cluster
           and equation of motion theories.

   Components:
   * libvmm-1.3-trunk
     by Evgeny Epifanovsky, Ilya Kaliman.
   * libtensor-2.5-trunk
     by Evgeny Epifanovsky, Michael Wormit, Dmitry Zuev, Sam Manzer, 
        Ilya Kaliman.
   * libcc-2.5-trunk
     by Evgeny Epifanovsky, Arik Landau, Tomasz Kus, Kirill Khistyaev, 
        Dmitry Zuev, Prashant Manohar, Xintian Feng, Anna Krylov, 
        Matthew Goldey, Alec White, Thomas Jagau, Kaushik Nanda, 
        Anastasia Gunina, Alexander Kunitsa, Joonho Lee.

   CCMAN original authors:
   Anna I. Krylov, C. David Sherrill, Steven R. Gwaltney,
   Edward F. C. Byrd (2000)
   Sergey V. Levchenko, Lyudmila V. Slipchenko, Tao Wang,
   Ana-Maria C. Cristian (2003)
   Piotr A. Pieniazek, C. Melania Oana, Evgeny Epifanovsky (2007)
   Prashant Manohar (2009)

 ------------------------------------------------------------------------------


 Allocating and initializing 3808MB of RAM...
 Calculation will run on 4 cores.


 Alpha MOs, Restricted
 -- Occupied --                  
-104.91  -26.36  -15.78  -15.75  -10.63   -8.10   -8.10   -8.10
  1 A     2 A     3 A     4 A     5 A     6 A     7 A     8 A                  
 -1.685  -1.440  -1.159  -0.912  -0.766  -0.757  -0.747  -0.632
  9 A    10 A    11 A    12 A    13 A    14 A    15 A    16 A                  
 -0.611  -0.532  -0.490  -0.486
 17 A    18 A    19 A    20 A                                                  
 -- Virtual --                   
  0.059   0.064   0.089   0.115   0.117   0.147   0.155   0.177
 21 A    22 A    23 A    24 A    25 A    26 A    27 A    28 A                  
  0.192   0.210   0.234   0.257   0.290   0.309   0.338   0.369
 29 A    30 A    31 A    32 A    33 A    34 A    35 A    36 A                  
  0.369   0.453   0.507   0.561   0.569   0.578   0.602   0.802
 37 A    38 A    39 A    40 A    41 A    42 A    43 A    44 A                  
  0.894   0.912   0.963   0.986   1.035   1.094   1.098   1.154
 45 A    46 A    47 A    48 A    49 A    50 A    51 A    52 A                  
  1.165   1.236   1.338   1.376   1.460   1.537   1.612   1.628
 53 A    54 A    55 A    56 A    57 A    58 A    59 A    60 A                  
  1.864   2.008   2.046   2.160   2.349   2.397   2.569   2.593
 61 A    62 A    63 A    64 A    65 A    66 A    67 A    68 A                  
  2.606   2.667   2.889   2.997   3.046   3.310   4.019   4.038
 69 A    70 A    71 A    72 A    73 A    74 A    75 A    76 A                  
  4.162   4.174   4.214   4.255   4.394   4.405   4.482   5.055
 77 A    78 A    79 A    80 A    81 A    82 A    83 A    84 A                  
  5.508   6.885   6.946   7.165  10.315  26.596  26.645  27.054
 85 A    86 A    87 A    88 A    89 A    90 A    91 A    92 A                  
 36.542  37.010  68.712 219.155
 93 A    94 A    95 A    96 A                                                  

 Beta MOs, Restricted
 -- Occupied --                  
-104.91  -26.36  -15.78  -15.75  -10.63   -8.10   -8.10   -8.10
  1 A     2 A     3 A     4 A     5 A     6 A     7 A     8 A                  
 -1.685  -1.440  -1.159  -0.912  -0.766  -0.757  -0.747  -0.632
  9 A    10 A    11 A    12 A    13 A    14 A    15 A    16 A                  
 -0.611  -0.532  -0.490  -0.486
 17 A    18 A    19 A    20 A                                                  
 -- Virtual --                   
  0.059   0.064   0.089   0.115   0.117   0.147   0.155   0.177
 21 A    22 A    23 A    24 A    25 A    26 A    27 A    28 A                  
  0.192   0.210   0.234   0.257   0.290   0.309   0.338   0.369
 29 A    30 A    31 A    32 A    33 A    34 A    35 A    36 A                  
  0.369   0.453   0.507   0.561   0.569   0.578   0.602   0.802
 37 A    38 A    39 A    40 A    41 A    42 A    43 A    44 A                  
  0.894   0.912   0.963   0.986   1.035   1.094   1.098   1.154
 45 A    46 A    47 A    48 A    49 A    50 A    51 A    52 A                  
  1.165   1.236   1.338   1.376   1.460   1.537   1.612   1.628
 53 A    54 A    55 A    56 A    57 A    58 A    59 A    60 A                  
  1.864   2.008   2.046   2.160   2.349   2.397   2.569   2.593
 61 A    62 A    63 A    64 A    65 A    66 A    67 A    68 A                  
  2.606   2.667   2.889   2.997   3.046   3.310   4.019   4.038
 69 A    70 A    71 A    72 A    73 A    74 A    75 A    76 A                  
  4.162   4.174   4.214   4.255   4.394   4.405   4.482   5.055
 77 A    78 A    79 A    80 A    81 A    82 A    83 A    84 A                  
  5.508   6.885   6.946   7.165  10.315  26.596  26.645  27.054
 85 A    86 A    87 A    88 A    89 A    90 A    91 A    92 A                  
 36.542  37.010  68.712 219.155
 93 A    94 A    95 A    96 A                                                  

 Occupation and symmetry of molecular orbitals

 Point group: C1 (1 irreducible representation).

                           A     All 
 -------------------------------------
 All molecular orbitals:
  - Alpha                  96    96  
  - Beta                   96    96  
 -------------------------------------
 Alpha orbitals:
  - Frozen occupied        8     8   
  - Active occupied        12    12  
  - Active virtual         76    76  
  - Frozen virtual         0     0   
 -------------------------------------
 Beta orbitals:
  - Frozen occupied        8     8   
  - Active occupied        12    12  
  - Active virtual         76    76  
  - Frozen virtual         0     0   
 -------------------------------------

 Import integrals:   CPU 0.00 s  wall 0.00 s

 Import integrals:   CPU 12.97 s  wall 20.57 s

 MP2 amplitudes:   CPU 0.07 s  wall 0.30 s

Running a double precision version
           CCSD T amplitudes will be solved using DIIS.

           Start     Size      MaxIter   EConv     TConv     
           3         7         100       1.00e-07  1.00e-05  
 ------------------------------------------------------------------------------
           Energy (a.u.)   Ediff      Tdiff       Comment
 ------------------------------------------------------------------------------
          -668.43541363                           
     1    -668.42282426   1.26e-02   7.43e-01     
     2    -668.44842125   2.56e-02   9.85e-02     
     3    -668.44685466   1.57e-03   4.31e-02     
     4    -668.44959977   2.75e-03   1.66e-02     Switched to DIIS steps.
     5    -668.45058698   9.87e-04   1.16e-02     
     6    -668.45067382   8.68e-05   2.82e-03     
     7    -668.45067908   5.26e-06   1.07e-03     
     8    -668.45068025   1.17e-06   3.37e-04     
     9    -668.45068252   2.27e-06   1.89e-04     
    10    -668.45068287   3.49e-07   6.45e-05     
    11    -668.45068324   3.71e-07   2.63e-05     
    12    -668.45068319   4.75e-08   1.24e-05     
    13    -668.45068322   2.42e-08   3.65e-06     
 ------------------------------------------------------------------------------
          -668.45068322                           CCSD T converged.

End of double precision
 SCF energy                 = -667.73788630
 MP2 energy                 = -668.43541363
 CCSD correlation energy     =   -0.71279691
 CCSD total energy           = -668.45068322

 CCSD  T1^2 = 0.0118  T2^2 = 0.2348  Leading amplitudes:

 Amplitude    Orbitals with energies
  0.0275       17 (A) A                  ->    21 (A) A                   
              -0.6115                          0.0594                     
  0.0275       17 (A) B                  ->    21 (A) B                   
              -0.6115                          0.0594                     
  0.0231       15 (A) A                  ->    21 (A) A                   
              -0.7473                          0.0594                     
  0.0231       15 (A) B                  ->    21 (A) B                   
              -0.7473                          0.0594                     

 Amplitude    Orbitals with energies
 -0.0621       17 (A) A      17 (A) B    ->    21 (A) A      21 (A) B     
              -0.6115       -0.6115            0.0594        0.0594       
  0.0621       17 (A) A      17 (A) B    ->    21 (A) B      21 (A) A     
              -0.6115       -0.6115            0.0594        0.0594       
  0.0621       17 (A) B      17 (A) A    ->    21 (A) A      21 (A) B     
              -0.6115       -0.6115            0.0594        0.0594       
 -0.0621       17 (A) B      17 (A) A    ->    21 (A) B      21 (A) A     
              -0.6115       -0.6115            0.0594        0.0594       

 Computing CCSD intemediates for later calculations in double precision
 Finished.

Running a double precision version
           CCSD Lambda amplitudes will be solved using DIIS.
           Start     Size      MaxIter   EConv     LConv     
           3         7         100       1.00e-07  1.00e-05  
 ------------------------------------------------------------------------------
            Enorm      Ldiff       Comment
 ------------------------------------------------------------------------------
     1     5.26e-02   3.55e-02     
     2     1.62e-02   5.88e-03     
     3     6.97e-03   1.06e-03     
     4     3.63e-03   1.08e-03     Switched to DIIS steps.
     5     1.19e-03   6.24e-04     
     6     5.89e-04   1.70e-04     
     7     2.02e-04   4.25e-05     
     8     8.44e-05   3.43e-06     
     9     2.90e-05   7.64e-06     
    10     1.00e-05   2.23e-06     
    11     4.75e-06   5.74e-07     
    12     1.90e-06   1.88e-07     
    13     1.06e-06   1.95e-09     
    14     4.80e-07   4.21e-08     
    15     2.16e-07   9.32e-09     
    16     1.10e-07   8.54e-09     
    17     4.69e-08   4.97e-09     
 ------------------------------------------------------------------------------
                                   CCSD Lambda converged.

 Computing density matrices in double precision...
           Orbital response amplitudes will be solved using DIIS.
           Start     Size      MaxIter   EConv     LConv     
           3         7         100       1.00e-06  1.00e-06  
 ------------------------------------------------------------------------------
            Enorm      Ldiff       Comment
 ------------------------------------------------------------------------------
     1     8.73e-02   1.08e-03     
     2     6.92e-02   2.09e-02     
     3     7.34e-02   2.55e-02     
     4     5.57e-03   3.25e-02     Switched to DIIS steps.
     5     1.13e-03   1.01e-03     
     6     6.22e-04   8.26e-05     
     7     2.96e-04   9.21e-05     
     8     9.12e-05   1.83e-05     
     9     2.09e-05   2.26e-06     
    10     5.40e-06   1.48e-06     
    11     1.42e-06   4.32e-07     
    12     5.52e-07   9.84e-08     
 ------------------------------------------------------------------------------
                                   Orbital response converged.

 Computing density matrices... Done.
 CCSD calculation:   CPU 452.52 s  wall 131.96 s

Current path: /canmo/ccsd/grad/
/g1_bb_aa
/g1_bb_bb
/g1_o1o1
/g1_o1o2
/g1_o1v1
/g1_o2v1
/g1_v1v1
/g1p_bb_aa
/g1p_bb_bb
/g1s_bb_aa
/g1s_bb_bb
/g2_o1o1o1o1
/g2_o1o1o1v1
/g2_o1o1v1v1
/g2_o1v1o1v1
/g2_o1v1v1v1
/g2_v1v1v1v1
/w_bb_aa
/w_bb_bb
 Transferring MO TPDM to AO TPDM
 Transferring g2_o1o1o1o1
 Transferring g2_o1o1o1v1
 Transferring g2_o1o1v1v1
 Transferring g2_o1v1o1v1
 Transferring g2_o1v1v1v1
 Transferring g2_v1v1v1v1
 Adding separable TPDM
 Computing TPDM gradient
 --------------------------------------------------------
 2e gradient
  Atom          X               Y               Z
 --------------------------------------------------------
    1        -18.731991        2.756212        0.000000  
    2         -1.150549      -15.403304        0.000000  
    3          6.077841       15.098921       -0.000000  
    4         13.804699       -2.451830       -0.000000  
 --------------------------------------------------------
 --------------------------------------------------------
 Final gradient
  Atom          X               Y               Z
 --------------------------------------------------------
    1        -18.731991        2.756212        0.000000  
    2         -1.150549      -15.403304        0.000000  
    3          6.077841       15.098921       -0.000000  
    4         13.804699       -2.451830       -0.000000  
 --------------------------------------------------------
 Analytic gradient from two-electron contribution:   CPU 225.77 s  wall 159.73 s

 Total ccman2 time:   CPU 695.15 s  wall 321.38 s


 --------------------------------------------------------------

                    Orbital Energies (a.u.)
 --------------------------------------------------------------

 Alpha MOs
 -- Occupied --
******* -26.361 -15.785 -15.746 -10.634  -8.103  -8.099  -8.099
 -1.685  -1.440  -1.159  -0.912  -0.766  -0.757  -0.747  -0.632
 -0.611  -0.532  -0.490  -0.486
 -- Virtual --
  0.059   0.064   0.089   0.115   0.117   0.147   0.155   0.177
  0.192   0.210   0.234   0.257   0.290   0.309   0.338   0.369
  0.369   0.453   0.507   0.561   0.569   0.578   0.602   0.802
  0.894   0.912   0.963   0.986   1.035   1.094   1.098   1.154
  1.165   1.236   1.338   1.376   1.460   1.537   1.612   1.628
  1.864   2.008   2.046   2.160   2.349   2.397   2.569   2.593
  2.606   2.667   2.889   2.997   3.046   3.310   4.019   4.038
  4.162   4.174   4.214   4.255   4.394   4.405   4.482   5.055
  5.508   6.885   6.946   7.165  10.315  26.596  26.645  27.054
 36.542  37.010  68.712 219.155
 --------------------------------------------------------------

          Ground-State Mulliken Net Atomic Charges

     Atom                 Charge (a.u.)
  ----------------------------------------
      1 Cl                    0.001838
      2 N                     0.160753
      3 N                    -0.138058
      4 F                    -0.024533
  ----------------------------------------
  Sum of atomic charges =     0.000000

 -----------------------------------------------------------------
                    Cartesian Multipole Moments
 -----------------------------------------------------------------
    Charge (ESU x 10^10)
                 0.0000
    Dipole Moment (Debye)
         X       1.3198      Y      -0.2367      Z      -0.0000
       Tot       1.3409
    Quadrupole Moments (Debye-Ang)
        XX     -29.0891     XY      -0.2922     YY     -30.2844
        XZ      -0.0000     YZ      -0.0000     ZZ     -27.8901
    Octopole Moments (Debye-Ang^2)
       XXX       2.3302    XXY      -1.5140    XYY      -2.6638
       YYY       0.2397    XXZ      -0.0000    XYZ      -0.0000
       YYZ      -0.0000    XZZ      -4.1040    YZZ       0.1588
       ZZZ      -0.0000
    Hexadecapole Moments (Debye-Ang^3)
      XXXX    -353.3018   XXXY      -6.0143   XXYY     -68.6286
      XYYY      -0.9478   YYYY     -48.2708   XXXZ      -0.0000
      XXYZ      -0.0000   XYYZ       0.0000   YYYZ      -0.0000
      XXZZ     -65.8907   XYZZ      -0.0944   YYZZ     -12.0813
      XZZZ      -0.0000   YZZZ      -0.0000   ZZZZ     -26.7368
 -----------------------------------------------------------------
 DrvMan completing analytic gradient of the correlated energy
 Correlated dipole moment
            1
    1   0.5192629
    2  -0.0931102
    3  -0.0000000
 Energy read as -668.450683215
 Full Analytical Gradient: (in a.u., or Hartree/Bohr)
             1             2             3             4
    1    0.00007261   -0.00021764    0.00028242   -0.00013739
    2   -0.00011723    0.00012868   -0.00006501    0.00005356
    3    0.00000000   -0.00000000   -0.00000000    0.00000000
 Gradient time:  CPU 0.25 s  wall 1.46 s
 ----------------------------------------------------------------
             Standard Nuclear Orientation (Angstroms)
    I     Atom           X                Y                Z
 ----------------------------------------------------------------
    1      Cl      1.5349199514    -0.0501374927     0.0010000000
    2      N      -0.1079081106     0.5092351314     0.0000000000
    3      N      -0.8575479768    -0.4575281745    -0.0000000000
    4      F      -2.1483829513     0.0544876308     0.0000000000
 ----------------------------------------------------------------
 Nuclear Repulsion Energy =   145.3557600806 hartrees
 There are       20 alpha and       20 beta electrons

                       Distance Matrix (Angstroms)
             Cl(  1)   N (  2)   N (  3)
   N (  2)  1.735449
   N (  3)  2.426906  1.223352
   F (  4)  3.684789  2.090534  1.388674

 Requested basis set is 6-311++G(d,p)
 There are 31 shells and 96 basis functions
 A cutoff of  1.0D-14 yielded    464 shell pairs
 There are      4620 function pairs (      5024 Cartesian)
 Smallest overlap matrix eigenvalue = 2.58E-04
 Guess MOs from SCF MO coefficient file

 -----------------------------------------------------------------------
  General SCF calculation program by
  Eric Jon Sundstrom, Paul Horn, Yuezhi Mao, Dmitri Zuev, Alec White,
  David Stuck, Shaama M.S., Shane Yost, Joonho Lee, David Small,
  Daniel Levine, Susi Lehtola, Hugh Burton, Evgeny Epifanovsky
 -----------------------------------------------------------------------
 Hartree-Fock
 using 4 threads for integral computing
 -------------------------------------------------------
 OpenMP Integral computing Module                
 Release: version 2.0, May 2017, Q-Chem Inc. Pleasanton 
 -------------------------------------------------------
 A restricted SCF calculation will be
 performed using DIIS
 SCF converges when DIIS error is below 1.0e-08
 ---------------------------------------
  Cycle       Energy         DIIS error
 ---------------------------------------
    1    -667.7378958436      1.24e-05  
    2    -667.7378961432      3.82e-06  
    3    -667.7378961944      2.00e-06  
    4    -667.7378962031      9.14e-07  
    5    -667.7378962063      2.39e-07  
    6    -667.7378962066      8.56e-08  
    7    -667.7378962066      4.12e-08  
    8    -667.7378962066      2.01e-08  
    9    -667.7378962066      7.55e-09  Convergence criterion met
 ---------------------------------------
 SCF time:   CPU 3.23s  wall 3.00s 
 SCF   energy in the final basis set =     -667.7378962066
 Total energy in the final basis set =     -667.7378962066


 ------------------------------------------------------------------------------

   CCMAN2: suite of methods based on coupled cluster
           and equation of motion theories.

   Components:
   * libvmm-1.3-trunk
     by Evgeny Epifanovsky, Ilya Kaliman.
   * libtensor-2.5-trunk
     by Evgeny Epifanovsky, Michael Wormit, Dmitry Zuev, Sam Manzer, 
        Ilya Kaliman.
   * libcc-2.5-trunk
     by Evgeny Epifanovsky, Arik Landau, Tomasz Kus, Kirill Khistyaev, 
        Dmitry Zuev, Prashant Manohar, Xintian Feng, Anna Krylov, 
        Matthew Goldey, Alec White, Thomas Jagau, Kaushik Nanda, 
        Anastasia Gunina, Alexander Kunitsa, Joonho Lee.

   CCMAN original authors:
   Anna I. Krylov, C. David Sherrill, Steven R. Gwaltney,
   Edward F. C. Byrd (2000)
   Sergey V. Levchenko, Lyudmila V. Slipchenko, Tao Wang,
   Ana-Maria C. Cristian (2003)
   Piotr A. Pieniazek, C. Melania Oana, Evgeny Epifanovsky (2007)
   Prashant Manohar (2009)

 ------------------------------------------------------------------------------


 Allocating and initializing 3808MB of RAM...
 Calculation will run on 4 cores.


 Alpha MOs, Restricted
 -- Occupied --                  
-104.91  -26.36  -15.78  -15.75  -10.63   -8.10   -8.10   -8.10
  1 A     2 A     3 A     4 A     5 A     6 A     7 A     8 A                  
 -1.685  -1.440  -1.159  -0.912  -0.766  -0.757  -0.747  -0.632
  9 A    10 A    11 A    12 A    13 A    14 A    15 A    16 A                  
 -0.611  -0.532  -0.490  -0.486
 17 A    18 A    19 A    20 A                                                  
 -- Virtual --                   
  0.059   0.064   0.089   0.115   0.117   0.147   0.155   0.177
 21 A    22 A    23 A    24 A    25 A    26 A    27 A    28 A                  
  0.192   0.210   0.234   0.257   0.290   0.309   0.338   0.369
 29 A    30 A    31 A    32 A    33 A    34 A    35 A    36 A                  
  0.369   0.454   0.507   0.561   0.569   0.578   0.602   0.802
 37 A    38 A    39 A    40 A    41 A    42 A    43 A    44 A                  
  0.894   0.912   0.963   0.986   1.035   1.095   1.098   1.154
 45 A    46 A    47 A    48 A    49 A    50 A    51 A    52 A                  
  1.165   1.236   1.338   1.376   1.460   1.537   1.612   1.628
 53 A    54 A    55 A    56 A    57 A    58 A    59 A    60 A                  
  1.864   2.008   2.046   2.160   2.349   2.397   2.569   2.593
 61 A    62 A    63 A    64 A    65 A    66 A    67 A    68 A                  
  2.606   2.667   2.889   2.997   3.047   3.310   4.019   4.038
 69 A    70 A    71 A    72 A    73 A    74 A    75 A    76 A                  
  4.162   4.174   4.214   4.255   4.394   4.405   4.482   5.055
 77 A    78 A    79 A    80 A    81 A    82 A    83 A    84 A                  
  5.508   6.885   6.946   7.165  10.315  26.596  26.645  27.054
 85 A    86 A    87 A    88 A    89 A    90 A    91 A    92 A                  
 36.542  37.010  68.712 219.155
 93 A    94 A    95 A    96 A                                                  

 Beta MOs, Restricted
 -- Occupied --                  
-104.91  -26.36  -15.78  -15.75  -10.63   -8.10   -8.10   -8.10
  1 A     2 A     3 A     4 A     5 A     6 A     7 A     8 A                  
 -1.685  -1.440  -1.159  -0.912  -0.766  -0.757  -0.747  -0.632
  9 A    10 A    11 A    12 A    13 A    14 A    15 A    16 A                  
 -0.611  -0.532  -0.490  -0.486
 17 A    18 A    19 A    20 A                                                  
 -- Virtual --                   
  0.059   0.064   0.089   0.115   0.117   0.147   0.155   0.177
 21 A    22 A    23 A    24 A    25 A    26 A    27 A    28 A                  
  0.192   0.210   0.234   0.257   0.290   0.309   0.338   0.369
 29 A    30 A    31 A    32 A    33 A    34 A    35 A    36 A                  
  0.369   0.454   0.507   0.561   0.569   0.578   0.602   0.802
 37 A    38 A    39 A    40 A    41 A    42 A    43 A    44 A                  
  0.894   0.912   0.963   0.986   1.035   1.095   1.098   1.154
 45 A    46 A    47 A    48 A    49 A    50 A    51 A    52 A                  
  1.165   1.236   1.338   1.376   1.460   1.537   1.612   1.628
 53 A    54 A    55 A    56 A    57 A    58 A    59 A    60 A                  
  1.864   2.008   2.046   2.160   2.349   2.397   2.569   2.593
 61 A    62 A    63 A    64 A    65 A    66 A    67 A    68 A                  
  2.606   2.667   2.889   2.997   3.047   3.310   4.019   4.038
 69 A    70 A    71 A    72 A    73 A    74 A    75 A    76 A                  
  4.162   4.174   4.214   4.255   4.394   4.405   4.482   5.055
 77 A    78 A    79 A    80 A    81 A    82 A    83 A    84 A                  
  5.508   6.885   6.946   7.165  10.315  26.596  26.645  27.054
 85 A    86 A    87 A    88 A    89 A    90 A    91 A    92 A                  
 36.542  37.010  68.712 219.155
 93 A    94 A    95 A    96 A                                                  

 Occupation and symmetry of molecular orbitals

 Point group: C1 (1 irreducible representation).

                           A     All 
 -------------------------------------
 All molecular orbitals:
  - Alpha                  96    96  
  - Beta                   96    96  
 -------------------------------------
 Alpha orbitals:
  - Frozen occupied        8     8   
  - Active occupied        12    12  
  - Active virtual         76    76  
  - Frozen virtual         0     0   
 -------------------------------------
 Beta orbitals:
  - Frozen occupied        8     8   
  - Active occupied        12    12  
  - Active virtual         76    76  
  - Frozen virtual         0     0   
 -------------------------------------

 Import integrals:   CPU 0.00 s  wall 0.00 s

 Import integrals:   CPU 12.90 s  wall 23.69 s

 MP2 amplitudes:   CPU 0.06 s  wall 0.26 s

Running a double precision version
           CCSD T amplitudes will be solved using DIIS.

           Start     Size      MaxIter   EConv     TConv     
           3         7         100       1.00e-07  1.00e-05  
 ------------------------------------------------------------------------------
           Energy (a.u.)   Ediff      Tdiff       Comment
 ------------------------------------------------------------------------------
          -668.43541378                           
     1    -668.42282719   1.26e-02   7.43e-01     
     2    -668.44842140   2.56e-02   9.85e-02     
     3    -668.44685535   1.57e-03   4.31e-02     
     4    -668.44960002   2.74e-03   1.66e-02     Switched to DIIS steps.
     5    -668.45058712   9.87e-04   1.16e-02     
     6    -668.45067395   8.68e-05   2.82e-03     
     7    -668.45067921   5.27e-06   1.07e-03     
     8    -668.45068038   1.17e-06   3.37e-04     
     9    -668.45068265   2.27e-06   1.89e-04     
    10    -668.45068300   3.50e-07   6.45e-05     
    11    -668.45068337   3.71e-07   2.63e-05     
    12    -668.45068333   4.73e-08   1.24e-05     
    13    -668.45068335   2.42e-08   3.66e-06     
 ------------------------------------------------------------------------------
          -668.45068335                           CCSD T converged.

End of double precision
 SCF energy                 = -667.73789621
 MP2 energy                 = -668.43541378
 CCSD correlation energy     =   -0.71278714
 CCSD total energy           = -668.45068335

 CCSD  T1^2 = 0.0118  T2^2 = 0.2348  Leading amplitudes:

 Amplitude    Orbitals with energies
  0.0275       17 (A) A                  ->    21 (A) A                   
              -0.6115                          0.0594                     
  0.0275       17 (A) B                  ->    21 (A) B                   
              -0.6115                          0.0594                     
 -0.0231       15 (A) A                  ->    21 (A) A                   
              -0.7472                          0.0594                     
 -0.0231       15 (A) B                  ->    21 (A) B                   
              -0.7472                          0.0594                     

 Amplitude    Orbitals with energies
 -0.0621       17 (A) A      17 (A) B    ->    21 (A) A      21 (A) B     
              -0.6115       -0.6115            0.0594        0.0594       
  0.0621       17 (A) A      17 (A) B    ->    21 (A) B      21 (A) A     
              -0.6115       -0.6115            0.0594        0.0594       
  0.0621       17 (A) B      17 (A) A    ->    21 (A) A      21 (A) B     
              -0.6115       -0.6115            0.0594        0.0594       
 -0.0621       17 (A) B      17 (A) A    ->    21 (A) B      21 (A) A     
              -0.6115       -0.6115            0.0594        0.0594       

 Computing CCSD intemediates for later calculations in double precision
 Finished.

Running a double precision version
           CCSD Lambda amplitudes will be solved using DIIS.
           Start     Size      MaxIter   EConv     LConv     
           3         7         100       1.00e-07  1.00e-05  
 ------------------------------------------------------------------------------
            Enorm      Ldiff       Comment
 ------------------------------------------------------------------------------
     1     5.26e-02   3.55e-02     
     2     1.62e-02   5.88e-03     
     3     6.97e-03   1.06e-03     
     4     3.63e-03   1.08e-03     Switched to DIIS steps.
     5     1.19e-03   6.24e-04     
     6     5.89e-04   1.70e-04     
     7     2.02e-04   4.25e-05     
     8     8.43e-05   3.43e-06     
     9     2.90e-05   7.63e-06     
    10     1.00e-05   2.23e-06     
    11     4.75e-06   5.73e-07     
    12     1.90e-06   1.88e-07     
    13     1.06e-06   2.09e-09     
    14     4.81e-07   4.21e-08     
    15     2.16e-07   9.28e-09     
    16     1.10e-07   8.55e-09     
    17     4.69e-08   4.97e-09     
 ------------------------------------------------------------------------------
                                   CCSD Lambda converged.

 Computing density matrices in double precision...
           Orbital response amplitudes will be solved using DIIS.
           Start     Size      MaxIter   EConv     LConv     
           3         7         100       1.00e-06  1.00e-06  
 ------------------------------------------------------------------------------
            Enorm      Ldiff       Comment
 ------------------------------------------------------------------------------
     1     8.73e-02   1.07e-03     
     2     6.91e-02   2.09e-02     
     3     7.33e-02   2.55e-02     
     4     5.57e-03   3.25e-02     Switched to DIIS steps.
     5     1.12e-03   1.01e-03     
     6     6.20e-04   8.24e-05     
     7     2.95e-04   9.25e-05     
     8     9.13e-05   1.80e-05     
     9     2.10e-05   2.30e-06     
    10     5.40e-06   1.48e-06     
    11     1.42e-06   4.32e-07     
    12     5.51e-07   9.80e-08     
 ------------------------------------------------------------------------------
                                   Orbital response converged.

 Computing density matrices... Done.
 CCSD calculation:   CPU 456.23 s  wall 146.46 s

Current path: /canmo/ccsd/grad/
/g1_bb_aa
/g1_bb_bb
/g1_o1o1
/g1_o1o2
/g1_o1v1
/g1_o2v1
/g1_v1v1
/g1p_bb_aa
/g1p_bb_bb
/g1s_bb_aa
/g1s_bb_bb
/g2_o1o1o1o1
/g2_o1o1o1v1
/g2_o1o1v1v1
/g2_o1v1o1v1
/g2_o1v1v1v1
/g2_v1v1v1v1
/w_bb_aa
/w_bb_bb
 Transferring MO TPDM to AO TPDM
 Transferring g2_o1o1o1o1
 Transferring g2_o1o1o1v1
 Transferring g2_o1o1v1v1
 Transferring g2_o1v1o1v1
 Transferring g2_o1v1v1v1
 Transferring g2_v1v1v1v1
 Adding separable TPDM
 Computing TPDM gradient
 --------------------------------------------------------
 2e gradient
  Atom          X               Y               Z
 --------------------------------------------------------
    1        -18.736644        2.748002       -0.009745  
    2         -1.145814      -15.397663        0.006299  
    3          6.077761       15.100846        0.003210  
    4         13.804696       -2.451184        0.000237  
 --------------------------------------------------------
 --------------------------------------------------------
 Final gradient
  Atom          X               Y               Z
 --------------------------------------------------------
    1        -18.736644        2.748002       -0.009745  
    2         -1.145814      -15.397663        0.006299  
    3          6.077761       15.100846        0.003210  
    4         13.804696       -2.451184        0.000237  
 --------------------------------------------------------
 Analytic gradient from two-electron contribution:   CPU 224.20 s  wall 167.01 s

 Total ccman2 time:   CPU 697.12 s  wall 349.58 s


 --------------------------------------------------------------

                    Orbital Energies (a.u.)
 --------------------------------------------------------------

 Alpha MOs
 -- Occupied --
******* -26.361 -15.785 -15.746 -10.634  -8.103  -8.099  -8.099
 -1.685  -1.440  -1.159  -0.912  -0.766  -0.757  -0.747  -0.632
 -0.611  -0.532  -0.490  -0.486
 -- Virtual --
  0.059   0.064   0.089   0.115   0.117   0.147   0.155   0.177
  0.192   0.210   0.234   0.257   0.290   0.309   0.338   0.369
  0.369   0.454   0.507   0.561   0.569   0.578   0.602   0.802
  0.894   0.912   0.963   0.986   1.035   1.095   1.098   1.154
  1.165   1.236   1.338   1.376   1.460   1.537   1.612   1.628
  1.864   2.008   2.046   2.160   2.349   2.397   2.569   2.593
  2.606   2.667   2.889   2.997   3.047   3.310   4.019   4.038
  4.162   4.174   4.214   4.255   4.394   4.405   4.482   5.055
  5.508   6.885   6.946   7.165  10.315  26.596  26.645  27.054
 36.542  37.010  68.712 219.155
 --------------------------------------------------------------

          Ground-State Mulliken Net Atomic Charges

     Atom                 Charge (a.u.)
  ----------------------------------------
      1 Cl                    0.001890
      2 N                     0.160732
      3 N                    -0.138112
      4 F                    -0.024510
  ----------------------------------------
  Sum of atomic charges =    -0.000000

 -----------------------------------------------------------------
                    Cartesian Multipole Moments
 -----------------------------------------------------------------
    Charge (ESU x 10^10)
                -0.0000
    Dipole Moment (Debye)
         X       1.3212      Y      -0.2365      Z       0.0002
       Tot       1.3422
    Quadrupole Moments (Debye-Ang)
        XX     -29.0876     XY      -0.2904     YY     -30.2853
        XZ       0.0013     YZ       0.0001     ZZ     -27.8896
    Octopole Moments (Debye-Ang^2)
       XXX       2.3367    XXY      -1.5214    XYY      -2.6644
       YYY       0.2020    XXZ      -0.0071    XYZ      -0.0012
       YYZ      -0.0126    XZZ      -4.1027    YZZ       0.1462
       ZZZ      -0.0383
    Hexadecapole Moments (Debye-Ang^3)
      XXXX    -353.2835   XXXY      -6.0553   XXYY     -68.6334
      XYYY      -1.0039   YYYY     -48.2647   XXXZ      -0.0405
      XXYZ      -0.0023   XYYZ      -0.0191   YYYZ       0.0025
      XXZZ     -65.8893   XYZZ      -0.1138   YYZZ     -12.0801
      XZZZ      -0.0586   YZZZ       0.0023   ZZZZ     -26.7359
 -----------------------------------------------------------------
 DrvMan completing analytic gradient of the correlated energy
 Correlated dipole moment
            1
    1   0.5198082
    2  -0.0930494
    3   0.0000855
 Energy read as -668.450683350
 Full Analytical Gradient: (in a.u., or Hartree/Bohr)
             1             2             3             4
    1    0.00000931   -0.00009475    0.00023112   -0.00014569
    2   -0.00004868    0.00003301   -0.00004054    0.00005621
    3    0.00002293   -0.00002470   -0.00002635    0.00002813
 Gradient time:  CPU 0.25 s  wall 1.84 s
 ----------------------------------------------------------------
             Standard Nuclear Orientation (Angstroms)
    I     Atom           X                Y                Z
 ----------------------------------------------------------------
    1      Cl      1.5349199514    -0.0501374927    -0.0000000000
    2      N      -0.1069081106     0.5092351314     0.0000000000
    3      N      -0.8575479768    -0.4575281745    -0.0000000000
    4      F      -2.1483829513     0.0544876308     0.0000000000
 ----------------------------------------------------------------
 Nuclear Repulsion Energy =   145.3575138152 hartrees
 There are       20 alpha and       20 beta electrons

                       Distance Matrix (Angstroms)
             Cl(  1)   N (  2)   N (  3)
   N (  2)  1.734502
   N (  3)  2.426905  1.223965
   F (  4)  3.684789  2.091510  1.388674

 Requested basis set is 6-311++G(d,p)
 There are 31 shells and 96 basis functions
 A cutoff of  1.0D-14 yielded    464 shell pairs
 There are      4620 function pairs (      5024 Cartesian)
 Smallest overlap matrix eigenvalue = 2.59E-04
 Guess MOs from SCF MO coefficient file

 -----------------------------------------------------------------------
  General SCF calculation program by
  Eric Jon Sundstrom, Paul Horn, Yuezhi Mao, Dmitri Zuev, Alec White,
  David Stuck, Shaama M.S., Shane Yost, Joonho Lee, David Small,
  Daniel Levine, Susi Lehtola, Hugh Burton, Evgeny Epifanovsky
 -----------------------------------------------------------------------
 Hartree-Fock
 using 4 threads for integral computing
 -------------------------------------------------------
 OpenMP Integral computing Module                
 Release: version 2.0, May 2017, Q-Chem Inc. Pleasanton 
 -------------------------------------------------------
 A restricted SCF calculation will be
 performed using DIIS
 SCF converges when DIIS error is below 1.0e-08
 ---------------------------------------
  Cycle       Energy         DIIS error
 ---------------------------------------
    1    -667.7378419326      2.74e-05  
    2    -667.7378429019      7.56e-06  
    3    -667.7378429931      4.65e-06  
    4    -667.7378430171      1.14e-06  
    5    -667.7378430211      4.69e-07  
    6    -667.7378430218      2.14e-07  
    7    -667.7378430220      9.04e-08  
    8    -667.7378430220      3.41e-08  
    9    -667.7378430221      1.45e-08  
   10    -667.7378430221      5.47e-09  Convergence criterion met
 ---------------------------------------
 SCF time:   CPU 3.58s  wall 5.00s 
 SCF   energy in the final basis set =     -667.7378430221
 Total energy in the final basis set =     -667.7378430221


 ------------------------------------------------------------------------------

   CCMAN2: suite of methods based on coupled cluster
           and equation of motion theories.

   Components:
   * libvmm-1.3-trunk
     by Evgeny Epifanovsky, Ilya Kaliman.
   * libtensor-2.5-trunk
     by Evgeny Epifanovsky, Michael Wormit, Dmitry Zuev, Sam Manzer, 
        Ilya Kaliman.
   * libcc-2.5-trunk
     by Evgeny Epifanovsky, Arik Landau, Tomasz Kus, Kirill Khistyaev, 
        Dmitry Zuev, Prashant Manohar, Xintian Feng, Anna Krylov, 
        Matthew Goldey, Alec White, Thomas Jagau, Kaushik Nanda, 
        Anastasia Gunina, Alexander Kunitsa, Joonho Lee.

   CCMAN original authors:
   Anna I. Krylov, C. David Sherrill, Steven R. Gwaltney,
   Edward F. C. Byrd (2000)
   Sergey V. Levchenko, Lyudmila V. Slipchenko, Tao Wang,
   Ana-Maria C. Cristian (2003)
   Piotr A. Pieniazek, C. Melania Oana, Evgeny Epifanovsky (2007)
   Prashant Manohar (2009)

 ------------------------------------------------------------------------------


 Allocating and initializing 3808MB of RAM...
 Calculation will run on 4 cores.


 Alpha MOs, Restricted
 -- Occupied --                  
-104.91  -26.36  -15.78  -15.75  -10.63   -8.10   -8.10   -8.10
  1 A     2 A     3 A     4 A     5 A     6 A     7 A     8 A                  
 -1.685  -1.439  -1.159  -0.912  -0.766  -0.757  -0.747  -0.632
  9 A    10 A    11 A    12 A    13 A    14 A    15 A    16 A                  
 -0.611  -0.533  -0.490  -0.486
 17 A    18 A    19 A    20 A                                                  
 -- Virtual --                   
  0.059   0.064   0.089   0.115   0.117   0.147   0.155   0.177
 21 A    22 A    23 A    24 A    25 A    26 A    27 A    28 A                  
  0.192   0.210   0.234   0.257   0.290   0.309   0.338   0.369
 29 A    30 A    31 A    32 A    33 A    34 A    35 A    36 A                  
  0.369   0.453   0.507   0.561   0.569   0.578   0.602   0.802
 37 A    38 A    39 A    40 A    41 A    42 A    43 A    44 A                  
  0.895   0.912   0.963   0.986   1.035   1.095   1.097   1.154
 45 A    46 A    47 A    48 A    49 A    50 A    51 A    52 A                  
  1.165   1.236   1.338   1.376   1.460   1.537   1.612   1.628
 53 A    54 A    55 A    56 A    57 A    58 A    59 A    60 A                  
  1.864   2.008   2.047   2.161   2.349   2.397   2.569   2.593
 61 A    62 A    63 A    64 A    65 A    66 A    67 A    68 A                  
  2.606   2.666   2.889   2.996   3.046   3.309   4.018   4.038
 69 A    70 A    71 A    72 A    73 A    74 A    75 A    76 A                  
  4.162   4.174   4.214   4.255   4.394   4.405   4.482   5.055
 77 A    78 A    79 A    80 A    81 A    82 A    83 A    84 A                  
  5.508   6.885   6.946   7.165  10.315  26.596  26.645  27.054
 85 A    86 A    87 A    88 A    89 A    90 A    91 A    92 A                  
 36.543  37.007  68.712 219.156
 93 A    94 A    95 A    96 A                                                  

 Beta MOs, Restricted
 -- Occupied --                  
-104.91  -26.36  -15.78  -15.75  -10.63   -8.10   -8.10   -8.10
  1 A     2 A     3 A     4 A     5 A     6 A     7 A     8 A                  
 -1.685  -1.439  -1.159  -0.912  -0.766  -0.757  -0.747  -0.632
  9 A    10 A    11 A    12 A    13 A    14 A    15 A    16 A                  
 -0.611  -0.533  -0.490  -0.486
 17 A    18 A    19 A    20 A                                                  
 -- Virtual --                   
  0.059   0.064   0.089   0.115   0.117   0.147   0.155   0.177
 21 A    22 A    23 A    24 A    25 A    26 A    27 A    28 A                  
  0.192   0.210   0.234   0.257   0.290   0.309   0.338   0.369
 29 A    30 A    31 A    32 A    33 A    34 A    35 A    36 A                  
  0.369   0.453   0.507   0.561   0.569   0.578   0.602   0.802
 37 A    38 A    39 A    40 A    41 A    42 A    43 A    44 A                  
  0.895   0.912   0.963   0.986   1.035   1.095   1.097   1.154
 45 A    46 A    47 A    48 A    49 A    50 A    51 A    52 A                  
  1.165   1.236   1.338   1.376   1.460   1.537   1.612   1.628
 53 A    54 A    55 A    56 A    57 A    58 A    59 A    60 A                  
  1.864   2.008   2.047   2.161   2.349   2.397   2.569   2.593
 61 A    62 A    63 A    64 A    65 A    66 A    67 A    68 A                  
  2.606   2.666   2.889   2.996   3.046   3.309   4.018   4.038
 69 A    70 A    71 A    72 A    73 A    74 A    75 A    76 A                  
  4.162   4.174   4.214   4.255   4.394   4.405   4.482   5.055
 77 A    78 A    79 A    80 A    81 A    82 A    83 A    84 A                  
  5.508   6.885   6.946   7.165  10.315  26.596  26.645  27.054
 85 A    86 A    87 A    88 A    89 A    90 A    91 A    92 A                  
 36.543  37.007  68.712 219.156
 93 A    94 A    95 A    96 A                                                  

 Occupation and symmetry of molecular orbitals

 Point group: C1 (1 irreducible representation).

                           A     All 
 -------------------------------------
 All molecular orbitals:
  - Alpha                  96    96  
  - Beta                   96    96  
 -------------------------------------
 Alpha orbitals:
  - Frozen occupied        8     8   
  - Active occupied        12    12  
  - Active virtual         76    76  
  - Frozen virtual         0     0   
 -------------------------------------
 Beta orbitals:
  - Frozen occupied        8     8   
  - Active occupied        12    12  
  - Active virtual         76    76  
  - Frozen virtual         0     0   
 -------------------------------------

 Import integrals:   CPU 0.00 s  wall 0.00 s

 Import integrals:   CPU 13.02 s  wall 19.30 s

 MP2 amplitudes:   CPU 0.06 s  wall 0.36 s

Running a double precision version
           CCSD T amplitudes will be solved using DIIS.

           Start     Size      MaxIter   EConv     TConv     
           3         7         100       1.00e-07  1.00e-05  
 ------------------------------------------------------------------------------
           Energy (a.u.)   Ediff      Tdiff       Comment
 ------------------------------------------------------------------------------
          -668.43543412                           
     1    -668.42281435   1.26e-02   7.43e-01     
     2    -668.44842318   2.56e-02   9.86e-02     
     3    -668.44685201   1.57e-03   4.31e-02     
     4    -668.44959866   2.75e-03   1.66e-02     Switched to DIIS steps.
     5    -668.45058629   9.88e-04   1.16e-02     
     6    -668.45067325   8.70e-05   2.82e-03     
     7    -668.45067851   5.25e-06   1.07e-03     
     8    -668.45067967   1.17e-06   3.37e-04     
     9    -668.45068195   2.27e-06   1.89e-04     
    10    -668.45068230   3.52e-07   6.46e-05     
    11    -668.45068267   3.70e-07   2.63e-05     
    12    -668.45068262   4.67e-08   1.24e-05     
    13    -668.45068265   2.42e-08   3.66e-06     
 ------------------------------------------------------------------------------
          -668.45068265                           CCSD T converged.

End of double precision
 SCF energy                 = -667.73784302
 MP2 energy                 = -668.43543412
 CCSD correlation energy     =   -0.71283963
 CCSD total energy           = -668.45068265

 CCSD  T1^2 = 0.0118  T2^2 = 0.2348  Leading amplitudes:

 Amplitude    Orbitals with energies
 -0.0276       17 (A) A                  ->    21 (A) A                   
              -0.6115                          0.0592                     
 -0.0276       17 (A) B                  ->    21 (A) B                   
              -0.6115                          0.0592                     
 -0.0231       15 (A) A                  ->    21 (A) A                   
              -0.7471                          0.0592                     
 -0.0231       15 (A) B                  ->    21 (A) B                   
              -0.7471                          0.0592                     

 Amplitude    Orbitals with energies
 -0.0621       17 (A) A      17 (A) B    ->    21 (A) A      21 (A) B     
              -0.6115       -0.6115            0.0592        0.0592       
  0.0621       17 (A) A      17 (A) B    ->    21 (A) B      21 (A) A     
              -0.6115       -0.6115            0.0592        0.0592       
  0.0621       17 (A) B      17 (A) A    ->    21 (A) A      21 (A) B     
              -0.6115       -0.6115            0.0592        0.0592       
 -0.0621       17 (A) B      17 (A) A    ->    21 (A) B      21 (A) A     
              -0.6115       -0.6115            0.0592        0.0592       

 Computing CCSD intemediates for later calculations in double precision
 Finished.

Running a double precision version
           CCSD Lambda amplitudes will be solved using DIIS.
           Start     Size      MaxIter   EConv     LConv     
           3         7         100       1.00e-07  1.00e-05  
 ------------------------------------------------------------------------------
            Enorm      Ldiff       Comment
 ------------------------------------------------------------------------------
     1     5.26e-02   3.55e-02     
     2     1.62e-02   5.88e-03     
     3     6.97e-03   1.06e-03     
     4     3.63e-03   1.08e-03     Switched to DIIS steps.
     5     1.19e-03   6.24e-04     
     6     5.90e-04   1.70e-04     
     7     2.02e-04   4.26e-05     
     8     8.44e-05   3.45e-06     
     9     2.90e-05   7.65e-06     
    10     1.01e-05   2.23e-06     
    11     4.77e-06   5.75e-07     
    12     1.91e-06   1.89e-07     
    13     1.07e-06   2.35e-09     
    14     4.83e-07   4.22e-08     
    15     2.17e-07   9.16e-09     
    16     1.11e-07   8.60e-09     
    17     4.70e-08   4.96e-09     
 ------------------------------------------------------------------------------
                                   CCSD Lambda converged.

 Computing density matrices in double precision...
           Orbital response amplitudes will be solved using DIIS.
           Start     Size      MaxIter   EConv     LConv     
           3         7         100       1.00e-06  1.00e-06  
 ------------------------------------------------------------------------------
            Enorm      Ldiff       Comment
 ------------------------------------------------------------------------------
     1     8.74e-02   1.09e-03     
     2     6.92e-02   2.09e-02     
     3     7.34e-02   2.55e-02     
     4     5.57e-03   3.26e-02     Switched to DIIS steps.
     5     1.11e-03   1.00e-03     
     6     6.14e-04   8.25e-05     
     7     2.93e-04   9.38e-05     
     8     9.19e-05   1.71e-05     
     9     2.11e-05   2.45e-06     
    10     5.41e-06   1.47e-06     
    11     1.43e-06   4.32e-07     
    12     5.54e-07   9.69e-08     
 ------------------------------------------------------------------------------
                                   Orbital response converged.

 Computing density matrices... Done.
 CCSD calculation:   CPU 452.60 s  wall 138.40 s

Current path: /canmo/ccsd/grad/
/g1_bb_aa
/g1_bb_bb
/g1_o1o1
/g1_o1o2
/g1_o1v1
/g1_o2v1
/g1_v1v1
/g1p_bb_aa
/g1p_bb_bb
/g1s_bb_aa
/g1s_bb_bb
/g2_o1o1o1o1
/g2_o1o1o1v1
/g2_o1o1v1v1
/g2_o1v1o1v1
/g2_o1v1v1v1
/g2_v1v1v1v1
/w_bb_aa
/w_bb_bb
 Transferring MO TPDM to AO TPDM
 Transferring g2_o1o1o1o1
 Transferring g2_o1o1o1v1
 Transferring g2_o1o1v1v1
 Transferring g2_o1v1o1v1
 Transferring g2_o1v1v1v1
 Transferring g2_v1v1v1v1
 Adding separable TPDM
 Computing TPDM gradient
 --------------------------------------------------------
 2e gradient
  Atom          X               Y               Z
 --------------------------------------------------------
    1        -18.745551        2.752941       -0.000000  
    2         -1.139839      -15.386190        0.000000  
    3          6.080686       15.083533        0.000000  
    4         13.804704       -2.450284       -0.000001  
 --------------------------------------------------------
 --------------------------------------------------------
 Final gradient
  Atom          X               Y               Z
 --------------------------------------------------------
    1        -18.745551        2.752941       -0.000000  
    2         -1.139839      -15.386190        0.000000  
    3          6.080686       15.083533        0.000000  
    4         13.804704       -2.450284       -0.000001  
 --------------------------------------------------------
 Analytic gradient from two-electron contribution:   CPU 226.83 s  wall 161.51 s

 Total ccman2 time:   CPU 697.17 s  wall 330.61 s


 --------------------------------------------------------------

                    Orbital Energies (a.u.)
 --------------------------------------------------------------

 Alpha MOs
 -- Occupied --
******* -26.361 -15.785 -15.746 -10.634  -8.103  -8.099  -8.099
 -1.685  -1.439  -1.159  -0.912  -0.766  -0.757  -0.747  -0.632
 -0.611  -0.533  -0.490  -0.486
 -- Virtual --
  0.059   0.064   0.089   0.115   0.117   0.147   0.155   0.177
  0.192   0.210   0.234   0.257   0.290   0.309   0.338   0.369
  0.369   0.453   0.507   0.561   0.569   0.578   0.602   0.802
  0.895   0.912   0.963   0.986   1.035   1.095   1.097   1.154
  1.165   1.236   1.338   1.376   1.460   1.537   1.612   1.628
  1.864   2.008   2.047   2.161   2.349   2.397   2.569   2.593
  2.606   2.666   2.889   2.996   3.046   3.309   4.018   4.038
  4.162   4.174   4.214   4.255   4.394   4.405   4.482   5.055
  5.508   6.885   6.946   7.165  10.315  26.596  26.645  27.054
 36.543  37.007  68.712 219.156
 --------------------------------------------------------------

          Ground-State Mulliken Net Atomic Charges

     Atom                 Charge (a.u.)
  ----------------------------------------
      1 Cl                    0.002116
      2 N                     0.160510
      3 N                    -0.138155
      4 F                    -0.024471
  ----------------------------------------
  Sum of atomic charges =     0.000000

 -----------------------------------------------------------------
                    Cartesian Multipole Moments
 -----------------------------------------------------------------
    Charge (ESU x 10^10)
                 0.0000
    Dipole Moment (Debye)
         X       1.3236      Y      -0.2366      Z      -0.0000
       Tot       1.3446
    Quadrupole Moments (Debye-Ang)
        XX     -29.0837     XY      -0.2905     YY     -30.2872
        XZ      -0.0000     YZ       0.0000     ZZ     -27.8895
    Octopole Moments (Debye-Ang^2)
       XXX       2.3243    XXY      -1.5203    XYY      -2.6670
       YYY       0.2020    XXZ      -0.0000    XYZ      -0.0000
       YYZ       0.0000    XZZ      -4.1041    YZZ       0.1465
       ZZZ      -0.0000
    Hexadecapole Moments (Debye-Ang^3)
      XXXX    -353.2490   XXXY      -6.0619   XXYY     -68.6303
      XYYY      -1.0128   YYYY     -48.2710   XXXZ      -0.0000
      XXYZ       0.0000   XYYZ       0.0000   YYYZ       0.0000
      XXZZ     -65.8844   XYZZ      -0.1165   YYZZ     -12.0809
      XZZZ      -0.0000   YZZZ       0.0000   ZZZZ     -26.7350
 -----------------------------------------------------------------
 DrvMan completing analytic gradient of the correlated energy
 Correlated dipole moment
            1
    1   0.5207511
    2  -0.0930666
    3  -0.0000000
 Energy read as -668.450682647
 Full Analytical Gradient: (in a.u., or Hartree/Bohr)
             1             2             3             4
    1   -0.00023455    0.00086646   -0.00028111   -0.00035080
    2    0.00007473    0.00046886   -0.00052045   -0.00002315
    3   -0.00000001    0.00000005   -0.00000007    0.00000002
 Gradient time:  CPU 0.28 s  wall 2.91 s
 ----------------------------------------------------------------
             Standard Nuclear Orientation (Angstroms)
    I     Atom           X                Y                Z
 ----------------------------------------------------------------
    1      Cl      1.5349199514    -0.0501374927    -0.0000000000
    2      N      -0.1089081106     0.5092351314     0.0000000000
    3      N      -0.8575479768    -0.4575281745    -0.0000000000
    4      F      -2.1483829513     0.0544876308     0.0000000000
 ----------------------------------------------------------------
 Nuclear Repulsion Energy =   145.3540533297 hartrees
 There are       20 alpha and       20 beta electrons

                       Distance Matrix (Angstroms)
             Cl(  1)   N (  2)   N (  3)
   N (  2)  1.736395
   N (  3)  2.426905  1.222740
   F (  4)  3.684789  2.089558  1.388674

 Requested basis set is 6-311++G(d,p)
 There are 31 shells and 96 basis functions
 A cutoff of  1.0D-14 yielded    464 shell pairs
 There are      4620 function pairs (      5024 Cartesian)
 Smallest overlap matrix eigenvalue = 2.58E-04
 Guess MOs from SCF MO coefficient file

 -----------------------------------------------------------------------
  General SCF calculation program by
  Eric Jon Sundstrom, Paul Horn, Yuezhi Mao, Dmitri Zuev, Alec White,
  David Stuck, Shaama M.S., Shane Yost, Joonho Lee, David Small,
  Daniel Levine, Susi Lehtola, Hugh Burton, Evgeny Epifanovsky
 -----------------------------------------------------------------------
 Hartree-Fock
 using 4 threads for integral computing
 -------------------------------------------------------
 OpenMP Integral computing Module                
 Release: version 2.0, May 2017, Q-Chem Inc. Pleasanton 
 -------------------------------------------------------
 A restricted SCF calculation will be
 performed using DIIS
 SCF converges when DIIS error is below 1.0e-08
 ---------------------------------------
  Cycle       Energy         DIIS error
 ---------------------------------------
    1    -667.7379437750      5.23e-05  
    2    -667.7379470870      1.42e-05  
    3    -667.7379473550      8.85e-06  
    4    -667.7379474309      1.81e-06  
    5    -667.7379474384      7.18e-07  
    6    -667.7379474398      3.33e-07  
    7    -667.7379474401      1.50e-07  
    8    -667.7379474402      4.77e-08  
    9    -667.7379474402      1.64e-08  
   10    -667.7379474402      4.00e-09  Convergence criterion met
 ---------------------------------------
 SCF time:   CPU 3.60s  wall 4.00s 
 SCF   energy in the final basis set =     -667.7379474402
 Total energy in the final basis set =     -667.7379474402


 ------------------------------------------------------------------------------

   CCMAN2: suite of methods based on coupled cluster
           and equation of motion theories.

   Components:
   * libvmm-1.3-trunk
     by Evgeny Epifanovsky, Ilya Kaliman.
   * libtensor-2.5-trunk
     by Evgeny Epifanovsky, Michael Wormit, Dmitry Zuev, Sam Manzer, 
        Ilya Kaliman.
   * libcc-2.5-trunk
     by Evgeny Epifanovsky, Arik Landau, Tomasz Kus, Kirill Khistyaev, 
        Dmitry Zuev, Prashant Manohar, Xintian Feng, Anna Krylov, 
        Matthew Goldey, Alec White, Thomas Jagau, Kaushik Nanda, 
        Anastasia Gunina, Alexander Kunitsa, Joonho Lee.

   CCMAN original authors:
   Anna I. Krylov, C. David Sherrill, Steven R. Gwaltney,
   Edward F. C. Byrd (2000)
   Sergey V. Levchenko, Lyudmila V. Slipchenko, Tao Wang,
   Ana-Maria C. Cristian (2003)
   Piotr A. Pieniazek, C. Melania Oana, Evgeny Epifanovsky (2007)
   Prashant Manohar (2009)

 ------------------------------------------------------------------------------


 Allocating and initializing 3808MB of RAM...
 Calculation will run on 4 cores.


 Alpha MOs, Restricted
 -- Occupied --                  
-104.91  -26.36  -15.78  -15.75  -10.63   -8.10   -8.10   -8.10
  1 A     2 A     3 A     4 A     5 A     6 A     7 A     8 A                  
 -1.685  -1.440  -1.159  -0.912  -0.766  -0.757  -0.747  -0.632
  9 A    10 A    11 A    12 A    13 A    14 A    15 A    16 A                  
 -0.612  -0.532  -0.490  -0.486
 17 A    18 A    19 A    20 A                                                  
 -- Virtual --                   
  0.060   0.064   0.089   0.115   0.117   0.147   0.155   0.177
 21 A    22 A    23 A    24 A    25 A    26 A    27 A    28 A                  
  0.192   0.210   0.234   0.257   0.290   0.309   0.338   0.369
 29 A    30 A    31 A    32 A    33 A    34 A    35 A    36 A                  
  0.369   0.454   0.507   0.561   0.569   0.578   0.602   0.801
 37 A    38 A    39 A    40 A    41 A    42 A    43 A    44 A                  
  0.894   0.912   0.963   0.986   1.035   1.095   1.098   1.154
 45 A    46 A    47 A    48 A    49 A    50 A    51 A    52 A                  
  1.165   1.235   1.338   1.376   1.460   1.537   1.612   1.628
 53 A    54 A    55 A    56 A    57 A    58 A    59 A    60 A                  
  1.865   2.008   2.046   2.160   2.349   2.396   2.569   2.593
 61 A    62 A    63 A    64 A    65 A    66 A    67 A    68 A                  
  2.606   2.668   2.889   2.997   3.047   3.310   4.019   4.038
 69 A    70 A    71 A    72 A    73 A    74 A    75 A    76 A                  
  4.162   4.174   4.214   4.255   4.395   4.405   4.483   5.055
 77 A    78 A    79 A    80 A    81 A    82 A    83 A    84 A                  
  5.507   6.885   6.946   7.165  10.315  26.596  26.645  27.055
 85 A    86 A    87 A    88 A    89 A    90 A    91 A    92 A                  
 36.542  37.012  68.712 219.155
 93 A    94 A    95 A    96 A                                                  

 Beta MOs, Restricted
 -- Occupied --                  
-104.91  -26.36  -15.78  -15.75  -10.63   -8.10   -8.10   -8.10
  1 A     2 A     3 A     4 A     5 A     6 A     7 A     8 A                  
 -1.685  -1.440  -1.159  -0.912  -0.766  -0.757  -0.747  -0.632
  9 A    10 A    11 A    12 A    13 A    14 A    15 A    16 A                  
 -0.612  -0.532  -0.490  -0.486
 17 A    18 A    19 A    20 A                                                  
 -- Virtual --                   
  0.060   0.064   0.089   0.115   0.117   0.147   0.155   0.177
 21 A    22 A    23 A    24 A    25 A    26 A    27 A    28 A                  
  0.192   0.210   0.234   0.257   0.290   0.309   0.338   0.369
 29 A    30 A    31 A    32 A    33 A    34 A    35 A    36 A                  
  0.369   0.454   0.507   0.561   0.569   0.578   0.602   0.801
 37 A    38 A    39 A    40 A    41 A    42 A    43 A    44 A                  
  0.894   0.912   0.963   0.986   1.035   1.095   1.098   1.154
 45 A    46 A    47 A    48 A    49 A    50 A    51 A    52 A                  
  1.165   1.235   1.338   1.376   1.460   1.537   1.612   1.628
 53 A    54 A    55 A    56 A    57 A    58 A    59 A    60 A                  
  1.865   2.008   2.046   2.160   2.349   2.396   2.569   2.593
 61 A    62 A    63 A    64 A    65 A    66 A    67 A    68 A                  
  2.606   2.668   2.889   2.997   3.047   3.310   4.019   4.038
 69 A    70 A    71 A    72 A    73 A    74 A    75 A    76 A                  
  4.162   4.174   4.214   4.255   4.395   4.405   4.483   5.055
 77 A    78 A    79 A    80 A    81 A    82 A    83 A    84 A                  
  5.507   6.885   6.946   7.165  10.315  26.596  26.645  27.055
 85 A    86 A    87 A    88 A    89 A    90 A    91 A    92 A                  
 36.542  37.012  68.712 219.155
 93 A    94 A    95 A    96 A                                                  

 Occupation and symmetry of molecular orbitals

 Point group: C1 (1 irreducible representation).

                           A     All 
 -------------------------------------
 All molecular orbitals:
  - Alpha                  96    96  
  - Beta                   96    96  
 -------------------------------------
 Alpha orbitals:
  - Frozen occupied        8     8   
  - Active occupied        12    12  
  - Active virtual         76    76  
  - Frozen virtual         0     0   
 -------------------------------------
 Beta orbitals:
  - Frozen occupied        8     8   
  - Active occupied        12    12  
  - Active virtual         76    76  
  - Frozen virtual         0     0   
 -------------------------------------

 Import integrals:   CPU 0.00 s  wall 0.00 s

 Import integrals:   CPU 12.74 s  wall 23.96 s

 MP2 amplitudes:   CPU 0.05 s  wall 0.26 s

Running a double precision version
           CCSD T amplitudes will be solved using DIIS.

           Start     Size      MaxIter   EConv     TConv     
           3         7         100       1.00e-07  1.00e-05  
 ------------------------------------------------------------------------------
           Energy (a.u.)   Ediff      Tdiff       Comment
 ------------------------------------------------------------------------------
          -668.43539176                           
     1    -668.42283817   1.26e-02   7.43e-01     
     2    -668.44841786   2.56e-02   9.85e-02     
     3    -668.44685689   1.56e-03   4.30e-02     
     4    -668.44959960   2.74e-03   1.66e-02     Switched to DIIS steps.
     5    -668.45058616   9.87e-04   1.16e-02     
     6    -668.45067286   8.67e-05   2.81e-03     
     7    -668.45067814   5.28e-06   1.07e-03     
     8    -668.45067931   1.17e-06   3.37e-04     
     9    -668.45068158   2.27e-06   1.89e-04     
    10    -668.45068193   3.48e-07   6.45e-05     
    11    -668.45068230   3.71e-07   2.63e-05     
    12    -668.45068225   4.80e-08   1.23e-05     
    13    -668.45068228   2.42e-08   3.65e-06     
 ------------------------------------------------------------------------------
          -668.45068228                           CCSD T converged.

End of double precision
 SCF energy                 = -667.73794744
 MP2 energy                 = -668.43539176
 CCSD correlation energy     =   -0.71273484
 CCSD total energy           = -668.45068228

 CCSD  T1^2 = 0.0118  T2^2 = 0.2347  Leading amplitudes:

 Amplitude    Orbitals with energies
 -0.0275       17 (A) A                  ->    21 (A) A                   
              -0.6115                          0.0595                     
 -0.0275       17 (A) B                  ->    21 (A) B                   
              -0.6115                          0.0595                     
  0.0231       15 (A) A                  ->    21 (A) A                   
              -0.7473                          0.0595                     
  0.0231       15 (A) B                  ->    21 (A) B                   
              -0.7473                          0.0595                     

 Amplitude    Orbitals with energies
 -0.0621       17 (A) A      17 (A) B    ->    21 (A) A      21 (A) B     
              -0.6115       -0.6115            0.0595        0.0595       
  0.0621       17 (A) A      17 (A) B    ->    21 (A) B      21 (A) A     
              -0.6115       -0.6115            0.0595        0.0595       
  0.0621       17 (A) B      17 (A) A    ->    21 (A) A      21 (A) B     
              -0.6115       -0.6115            0.0595        0.0595       
 -0.0621       17 (A) B      17 (A) A    ->    21 (A) B      21 (A) A     
              -0.6115       -0.6115            0.0595        0.0595       

 Computing CCSD intemediates for later calculations in double precision
 Finished.

Running a double precision version
           CCSD Lambda amplitudes will be solved using DIIS.
           Start     Size      MaxIter   EConv     LConv     
           3         7         100       1.00e-07  1.00e-05  
 ------------------------------------------------------------------------------
            Enorm      Ldiff       Comment
 ------------------------------------------------------------------------------
     1     5.26e-02   3.55e-02     
     2     1.62e-02   5.88e-03     
     3     6.97e-03   1.06e-03     
     4     3.63e-03   1.08e-03     Switched to DIIS steps.
     5     1.19e-03   6.23e-04     
     6     5.89e-04   1.70e-04     
     7     2.02e-04   4.25e-05     
     8     8.43e-05   3.41e-06     
     9     2.90e-05   7.62e-06     
    10     1.00e-05   2.23e-06     
    11     4.74e-06   5.72e-07     
    12     1.89e-06   1.88e-07     
    13     1.06e-06   1.83e-09     
    14     4.78e-07   4.20e-08     
    15     2.16e-07   9.40e-09     
    16     1.10e-07   8.50e-09     
    17     4.67e-08   4.97e-09     
 ------------------------------------------------------------------------------
                                   CCSD Lambda converged.

 Computing density matrices in double precision...
           Orbital response amplitudes will be solved using DIIS.
           Start     Size      MaxIter   EConv     LConv     
           3         7         100       1.00e-06  1.00e-06  
 ------------------------------------------------------------------------------
            Enorm      Ldiff       Comment
 ------------------------------------------------------------------------------
     1     8.73e-02   1.05e-03     
     2     6.91e-02   2.09e-02     
     3     7.33e-02   2.55e-02     
     4     5.58e-03   3.25e-02     Switched to DIIS steps.
     5     1.13e-03   1.01e-03     
     6     6.25e-04   8.23e-05     
     7     2.97e-04   9.13e-05     
     8     9.08e-05   1.89e-05     
     9     2.08e-05   2.17e-06     
    10     5.38e-06   1.49e-06     
    11     1.41e-06   4.32e-07     
    12     5.49e-07   9.92e-08     
 ------------------------------------------------------------------------------
                                   Orbital response converged.

 Computing density matrices... Done.
 CCSD calculation:   CPU 456.93 s  wall 145.95 s

Current path: /canmo/ccsd/grad/
/g1_bb_aa
/g1_bb_bb
/g1_o1o1
/g1_o1o2
/g1_o1v1
/g1_o2v1
/g1_v1v1
/g1p_bb_aa
/g1p_bb_bb
/g1s_bb_aa
/g1s_bb_bb
/g2_o1o1o1o1
/g2_o1o1o1v1
/g2_o1o1v1v1
/g2_o1v1o1v1
/g2_o1v1v1v1
/g2_v1v1v1v1
/w_bb_aa
/w_bb_bb
 Transferring MO TPDM to AO TPDM
 Transferring g2_o1o1o1o1
 Transferring g2_o1o1o1v1
 Transferring g2_o1o1v1v1
 Transferring g2_o1v1o1v1
 Transferring g2_o1v1v1v1
 Transferring g2_v1v1v1v1
 Adding separable TPDM
 Computing TPDM gradient
 --------------------------------------------------------
 2e gradient
  Atom          X               Y               Z
 --------------------------------------------------------
    1        -18.727750        2.743073       -0.000000  
    2         -1.151732      -15.409136        0.000000  
    3          6.074798       15.118146       -0.000000  
    4         13.804684       -2.452084       -0.000000  
 --------------------------------------------------------
 --------------------------------------------------------
 Final gradient
  Atom          X               Y               Z
 --------------------------------------------------------
    1        -18.727750        2.743073       -0.000000  
    2         -1.151732      -15.409136        0.000000  
    3          6.074798       15.118146       -0.000000  
    4         13.804684       -2.452084       -0.000000  
 --------------------------------------------------------
 Analytic gradient from two-electron contribution:   CPU 224.51 s  wall 174.18 s

 Total ccman2 time:   CPU 698.43 s  wall 357.01 s


 --------------------------------------------------------------

                    Orbital Energies (a.u.)
 --------------------------------------------------------------

 Alpha MOs
 -- Occupied --
******* -26.361 -15.785 -15.746 -10.634  -8.103  -8.099  -8.099
 -1.685  -1.440  -1.159  -0.912  -0.766  -0.757  -0.747  -0.632
 -0.612  -0.532  -0.490  -0.486
 -- Virtual --
  0.060   0.064   0.089   0.115   0.117   0.147   0.155   0.177
  0.192   0.210   0.234   0.257   0.290   0.309   0.338   0.369
  0.369   0.454   0.507   0.561   0.569   0.578   0.602   0.801
  0.894   0.912   0.963   0.986   1.035   1.095   1.098   1.154
  1.165   1.235   1.338   1.376   1.460   1.537   1.612   1.628
  1.865   2.008   2.046   2.160   2.349   2.396   2.569   2.593
  2.606   2.668   2.889   2.997   3.047   3.310   4.019   4.038
  4.162   4.174   4.214   4.255   4.395   4.405   4.483   5.055
  5.507   6.885   6.946   7.165  10.315  26.596  26.645  27.055
 36.542  37.012  68.712 219.155
 --------------------------------------------------------------

          Ground-State Mulliken Net Atomic Charges

     Atom                 Charge (a.u.)
  ----------------------------------------
      1 Cl                    0.001664
      2 N                     0.160953
      3 N                    -0.138069
      4 F                    -0.024548
  ----------------------------------------
  Sum of atomic charges =    -0.000000

 -----------------------------------------------------------------
                    Cartesian Multipole Moments
 -----------------------------------------------------------------
    Charge (ESU x 10^10)
                -0.0000
    Dipole Moment (Debye)
         X       1.3188      Y      -0.2365      Z      -0.0000
       Tot       1.3399
    Quadrupole Moments (Debye-Ang)
        XX     -29.0915     XY      -0.2902     YY     -30.2835
        XZ       0.0000     YZ       0.0000     ZZ     -27.8897
    Octopole Moments (Debye-Ang^2)
       XXX       2.3490    XXY      -1.5225    XYY      -2.6618
       YYY       0.2019    XXZ      -0.0000    XYZ      -0.0000
       YYZ       0.0000    XZZ      -4.1013    YZZ       0.1460
       ZZZ      -0.0000
    Hexadecapole Moments (Debye-Ang^3)
      XXXX    -353.3182   XXXY      -6.0487   XXYY     -68.6365
      XYYY      -0.9951   YYYY     -48.2584   XXXZ      -0.0000
      XXYZ       0.0000   XYYZ       0.0000   YYYZ       0.0000
      XXZZ     -65.8943   XYZZ      -0.1111   YYZZ     -12.0793
      XZZZ      -0.0000   YZZZ       0.0000   ZZZZ     -26.7367
 -----------------------------------------------------------------
 DrvMan completing analytic gradient of the correlated energy
 Correlated dipole moment
            1
    1   0.5188639
    2  -0.0930321
    3  -0.0000000
 Energy read as -668.450682276
 Full Analytical Gradient: (in a.u., or Hartree/Bohr)
             1             2             3             4
    1    0.00025131   -0.00105593    0.00074446    0.00006016
    2   -0.00017136   -0.00040663    0.00044232    0.00013567
    3   -0.00000000    0.00000000   -0.00000000    0.00000000
 Gradient time:  CPU 0.27 s  wall 3.51 s
 ----------------------------------------------------------------
             Standard Nuclear Orientation (Angstroms)
    I     Atom           X                Y                Z
 ----------------------------------------------------------------
    1      Cl      1.5349199514    -0.0501374927    -0.0000000000
    2      N      -0.1079081106     0.5102351314     0.0000000000
    3      N      -0.8575479768    -0.4575281745    -0.0000000000
    4      F      -2.1483829513     0.0544876308     0.0000000000
 ----------------------------------------------------------------
 Nuclear Repulsion Energy =   145.3336790816 hartrees
 There are       20 alpha and       20 beta electrons

                       Distance Matrix (Angstroms)
             Cl(  1)   N (  2)   N (  3)
   N (  2)  1.735771
   N (  3)  2.426905  1.224143
   F (  4)  3.684789  2.090752  1.388674

 Requested basis set is 6-311++G(d,p)
 There are 31 shells and 96 basis functions
 A cutoff of  1.0D-14 yielded    464 shell pairs
 There are      4620 function pairs (      5024 Cartesian)
 Smallest overlap matrix eigenvalue = 2.59E-04
 Guess MOs from SCF MO coefficient file

 -----------------------------------------------------------------------
  General SCF calculation program by
  Eric Jon Sundstrom, Paul Horn, Yuezhi Mao, Dmitri Zuev, Alec White,
  David Stuck, Shaama M.S., Shane Yost, Joonho Lee, David Small,
  Daniel Levine, Susi Lehtola, Hugh Burton, Evgeny Epifanovsky
 -----------------------------------------------------------------------
 Hartree-Fock
 using 4 threads for integral computing
 -------------------------------------------------------
 OpenMP Integral computing Module                
 Release: version 2.0, May 2017, Q-Chem Inc. Pleasanton 
 -------------------------------------------------------
 A restricted SCF calculation will be
 performed using DIIS
 SCF converges when DIIS error is below 1.0e-08
 ---------------------------------------
  Cycle       Energy         DIIS error
 ---------------------------------------
    1    -667.7377800122      4.19e-05  
    2    -667.7377818450      1.09e-05  
    3    -667.7377820091      5.77e-06  
    4    -667.7377820461      1.42e-06  
    5    -667.7377820506      5.63e-07  
    6    -667.7377820516      2.35e-07  
    7    -667.7377820519      1.06e-07  
    8    -667.7377820520      4.03e-08  
    9    -667.7377820520      1.39e-08  
   10    -667.7377820520      3.10e-09  Convergence criterion met
 ---------------------------------------
 SCF time:   CPU 3.59s  wall 6.00s 
 SCF   energy in the final basis set =     -667.7377820520
 Total energy in the final basis set =     -667.7377820520


 ------------------------------------------------------------------------------

   CCMAN2: suite of methods based on coupled cluster
           and equation of motion theories.

   Components:
   * libvmm-1.3-trunk
     by Evgeny Epifanovsky, Ilya Kaliman.
   * libtensor-2.5-trunk
     by Evgeny Epifanovsky, Michael Wormit, Dmitry Zuev, Sam Manzer, 
        Ilya Kaliman.
   * libcc-2.5-trunk
     by Evgeny Epifanovsky, Arik Landau, Tomasz Kus, Kirill Khistyaev, 
        Dmitry Zuev, Prashant Manohar, Xintian Feng, Anna Krylov, 
        Matthew Goldey, Alec White, Thomas Jagau, Kaushik Nanda, 
        Anastasia Gunina, Alexander Kunitsa, Joonho Lee.

   CCMAN original authors:
   Anna I. Krylov, C. David Sherrill, Steven R. Gwaltney,
   Edward F. C. Byrd (2000)
   Sergey V. Levchenko, Lyudmila V. Slipchenko, Tao Wang,
   Ana-Maria C. Cristian (2003)
   Piotr A. Pieniazek, C. Melania Oana, Evgeny Epifanovsky (2007)
   Prashant Manohar (2009)

 ------------------------------------------------------------------------------


 Allocating and initializing 3808MB of RAM...
 Calculation will run on 4 cores.


 Alpha MOs, Restricted
 -- Occupied --                  
-104.91  -26.36  -15.79  -15.75  -10.63   -8.10   -8.10   -8.10
  1 A     2 A     3 A     4 A     5 A     6 A     7 A     8 A                  
 -1.685  -1.439  -1.159  -0.912  -0.766  -0.756  -0.747  -0.632
  9 A    10 A    11 A    12 A    13 A    14 A    15 A    16 A                  
 -0.611  -0.532  -0.490  -0.486
 17 A    18 A    19 A    20 A                                                  
 -- Virtual --                   
  0.059   0.064   0.089   0.115   0.117   0.147   0.155   0.177
 21 A    22 A    23 A    24 A    25 A    26 A    27 A    28 A                  
  0.192   0.210   0.234   0.256   0.289   0.309   0.338   0.369
 29 A    30 A    31 A    32 A    33 A    34 A    35 A    36 A                  
  0.369   0.453   0.507   0.561   0.569   0.578   0.601   0.802
 37 A    38 A    39 A    40 A    41 A    42 A    43 A    44 A                  
  0.895   0.912   0.963   0.986   1.035   1.094   1.098   1.154
 45 A    46 A    47 A    48 A    49 A    50 A    51 A    52 A                  
  1.165   1.236   1.338   1.376   1.460   1.537   1.612   1.628
 53 A    54 A    55 A    56 A    57 A    58 A    59 A    60 A                  
  1.864   2.007   2.047   2.160   2.349   2.397   2.569   2.593
 61 A    62 A    63 A    64 A    65 A    66 A    67 A    68 A                  
  2.606   2.666   2.889   2.996   3.046   3.309   4.018   4.038
 69 A    70 A    71 A    72 A    73 A    74 A    75 A    76 A                  
  4.162   4.173   4.214   4.254   4.393   4.405   4.482   5.056
 77 A    78 A    79 A    80 A    81 A    82 A    83 A    84 A                  
  5.507   6.885   6.946   7.165  10.315  26.596  26.645  27.054
 85 A    86 A    87 A    88 A    89 A    90 A    91 A    92 A                  
 36.543  37.007  68.712 219.155
 93 A    94 A    95 A    96 A                                                  

 Beta MOs, Restricted
 -- Occupied --                  
-104.91  -26.36  -15.79  -15.75  -10.63   -8.10   -8.10   -8.10
  1 A     2 A     3 A     4 A     5 A     6 A     7 A     8 A                  
 -1.685  -1.439  -1.159  -0.912  -0.766  -0.756  -0.747  -0.632
  9 A    10 A    11 A    12 A    13 A    14 A    15 A    16 A                  
 -0.611  -0.532  -0.490  -0.486
 17 A    18 A    19 A    20 A                                                  
 -- Virtual --                   
  0.059   0.064   0.089   0.115   0.117   0.147   0.155   0.177
 21 A    22 A    23 A    24 A    25 A    26 A    27 A    28 A                  
  0.192   0.210   0.234   0.256   0.289   0.309   0.338   0.369
 29 A    30 A    31 A    32 A    33 A    34 A    35 A    36 A                  
  0.369   0.453   0.507   0.561   0.569   0.578   0.601   0.802
 37 A    38 A    39 A    40 A    41 A    42 A    43 A    44 A                  
  0.895   0.912   0.963   0.986   1.035   1.094   1.098   1.154
 45 A    46 A    47 A    48 A    49 A    50 A    51 A    52 A                  
  1.165   1.236   1.338   1.376   1.460   1.537   1.612   1.628
 53 A    54 A    55 A    56 A    57 A    58 A    59 A    60 A                  
  1.864   2.007   2.047   2.160   2.349   2.397   2.569   2.593
 61 A    62 A    63 A    64 A    65 A    66 A    67 A    68 A                  
  2.606   2.666   2.889   2.996   3.046   3.309   4.018   4.038
 69 A    70 A    71 A    72 A    73 A    74 A    75 A    76 A                  
  4.162   4.173   4.214   4.254   4.393   4.405   4.482   5.056
 77 A    78 A    79 A    80 A    81 A    82 A    83 A    84 A                  
  5.507   6.885   6.946   7.165  10.315  26.596  26.645  27.054
 85 A    86 A    87 A    88 A    89 A    90 A    91 A    92 A                  
 36.543  37.007  68.712 219.155
 93 A    94 A    95 A    96 A                                                  

 Occupation and symmetry of molecular orbitals

 Point group: C1 (1 irreducible representation).

                           A     All 
 -------------------------------------
 All molecular orbitals:
  - Alpha                  96    96  
  - Beta                   96    96  
 -------------------------------------
 Alpha orbitals:
  - Frozen occupied        8     8   
  - Active occupied        12    12  
  - Active virtual         76    76  
  - Frozen virtual         0     0   
 -------------------------------------
 Beta orbitals:
  - Frozen occupied        8     8   
  - Active occupied        12    12  
  - Active virtual         76    76  
  - Frozen virtual         0     0   
 -------------------------------------

 Import integrals:   CPU 0.00 s  wall 0.00 s

 Import integrals:   CPU 12.76 s  wall 21.67 s

 MP2 amplitudes:   CPU 0.05 s  wall 0.26 s

Running a double precision version
           CCSD T amplitudes will be solved using DIIS.

           Start     Size      MaxIter   EConv     TConv     
           3         7         100       1.00e-07  1.00e-05  
 ------------------------------------------------------------------------------
           Energy (a.u.)   Ediff      Tdiff       Comment
 ------------------------------------------------------------------------------
          -668.43543766                           
     1    -668.42279753   1.26e-02   7.43e-01     
     2    -668.44842295   2.56e-02   9.86e-02     
     3    -668.44684837   1.57e-03   4.31e-02     
     4    -668.44959756   2.75e-03   1.66e-02     Switched to DIIS steps.
     5    -668.45058593   9.88e-04   1.16e-02     
     6    -668.45067300   8.71e-05   2.82e-03     
     7    -668.45067825   5.24e-06   1.07e-03     
     8    -668.45067940   1.16e-06   3.37e-04     
     9    -668.45068167   2.27e-06   1.89e-04     
    10    -668.45068202   3.50e-07   6.46e-05     
    11    -668.45068239   3.71e-07   2.63e-05     
    12    -668.45068234   4.74e-08   1.24e-05     
    13    -668.45068237   2.43e-08   3.65e-06     
 ------------------------------------------------------------------------------
          -668.45068237                           CCSD T converged.

End of double precision
 SCF energy                 = -667.73778205
 MP2 energy                 = -668.43543766
 CCSD correlation energy     =   -0.71290032
 CCSD total energy           = -668.45068237

 CCSD  T1^2 = 0.0118  T2^2 = 0.2349  Leading amplitudes:

 Amplitude    Orbitals with energies
 -0.0275       17 (A) A                  ->    21 (A) A                   
              -0.6113                          0.0591                     
 -0.0275       17 (A) B                  ->    21 (A) B                   
              -0.6113                          0.0591                     
 -0.0231       15 (A) A                  ->    21 (A) A                   
              -0.7472                          0.0591                     
 -0.0231       15 (A) B                  ->    21 (A) B                   
              -0.7472                          0.0591                     

 Amplitude    Orbitals with energies
 -0.0622       17 (A) A      17 (A) B    ->    21 (A) A      21 (A) B     
              -0.6113       -0.6113            0.0591        0.0591       
  0.0622       17 (A) A      17 (A) B    ->    21 (A) B      21 (A) A     
              -0.6113       -0.6113            0.0591        0.0591       
  0.0622       17 (A) B      17 (A) A    ->    21 (A) A      21 (A) B     
              -0.6113       -0.6113            0.0591        0.0591       
 -0.0622       17 (A) B      17 (A) A    ->    21 (A) B      21 (A) A     
              -0.6113       -0.6113            0.0591        0.0591       

 Computing CCSD intemediates for later calculations in double precision
 Finished.

Running a double precision version
           CCSD Lambda amplitudes will be solved using DIIS.
           Start     Size      MaxIter   EConv     LConv     
           3         7         100       1.00e-07  1.00e-05  
 ------------------------------------------------------------------------------
            Enorm      Ldiff       Comment
 ------------------------------------------------------------------------------
     1     5.27e-02   3.56e-02     
     2     1.62e-02   5.89e-03     
     3     6.98e-03   1.06e-03     
     4     3.63e-03   1.08e-03     Switched to DIIS steps.
     5     1.20e-03   6.24e-04     
     6     5.90e-04   1.70e-04     
     7     2.03e-04   4.26e-05     
     8     8.46e-05   3.45e-06     
     9     2.91e-05   7.67e-06     
    10     1.01e-05   2.24e-06     
    11     4.76e-06   5.78e-07     
    12     1.90e-06   1.90e-07     
    13     1.07e-06   1.81e-09     
    14     4.82e-07   4.24e-08     
    15     2.17e-07   9.31e-09     
    16     1.11e-07   8.57e-09     
    17     4.70e-08   4.97e-09     
 ------------------------------------------------------------------------------
                                   CCSD Lambda converged.

 Computing density matrices in double precision...
           Orbital response amplitudes will be solved using DIIS.
           Start     Size      MaxIter   EConv     LConv     
           3         7         100       1.00e-06  1.00e-06  
 ------------------------------------------------------------------------------
            Enorm      Ldiff       Comment
 ------------------------------------------------------------------------------
     1     8.74e-02   1.11e-03     
     2     6.93e-02   2.09e-02     
     3     7.35e-02   2.55e-02     
     4     5.58e-03   3.26e-02     Switched to DIIS steps.
     5     1.13e-03   1.01e-03     
     6     6.22e-04   8.32e-05     
     7     2.97e-04   9.25e-05     
     8     9.13e-05   1.83e-05     
     9     2.10e-05   2.30e-06     
    10     5.44e-06   1.49e-06     
    11     1.44e-06   4.33e-07     
    12     5.59e-07   9.91e-08     
 ------------------------------------------------------------------------------
                                   Orbital response converged.

 Computing density matrices... Done.
 CCSD calculation:   CPU 454.99 s  wall 132.76 s

Current path: /canmo/ccsd/grad/
/g1_bb_aa
/g1_bb_bb
/g1_o1o1
/g1_o1o2
/g1_o1v1
/g1_o2v1
/g1_v1v1
/g1p_bb_aa
/g1p_bb_bb
/g1s_bb_aa
/g1s_bb_bb
/g2_o1o1o1o1
/g2_o1o1o1v1
/g2_o1o1v1v1
/g2_o1v1o1v1
/g2_o1v1v1v1
/g2_v1v1v1v1
/w_bb_aa
/w_bb_bb
 Transferring MO TPDM to AO TPDM
 Transferring g2_o1o1o1o1
 Transferring g2_o1o1o1v1
 Transferring g2_o1o1v1v1
 Transferring g2_o1v1o1v1
 Transferring g2_o1v1v1v1
 Transferring g2_v1v1v1v1
 Adding separable TPDM
 Computing TPDM gradient
 --------------------------------------------------------
 2e gradient
  Atom          X               Y               Z
 --------------------------------------------------------
    1        -18.731091        2.753856       -0.000000  
    2         -1.134890      -15.399478        0.000000  
    3          6.062030       15.096268       -0.000000  
    4         13.803952       -2.450646       -0.000000  
 --------------------------------------------------------
 --------------------------------------------------------
 Final gradient
  Atom          X               Y               Z
 --------------------------------------------------------
    1        -18.731091        2.753856       -0.000000  
    2         -1.134890      -15.399478        0.000000  
    3          6.062030       15.096268       -0.000000  
    4         13.803952       -2.450646       -0.000000  
 --------------------------------------------------------
 Analytic gradient from two-electron contribution:   CPU 223.15 s  wall 162.03 s

 Total ccman2 time:   CPU 695.03 s  wall 326.34 s


 --------------------------------------------------------------

                    Orbital Energies (a.u.)
 --------------------------------------------------------------

 Alpha MOs
 -- Occupied --
******* -26.361 -15.785 -15.746 -10.634  -8.103  -8.099  -8.099
 -1.685  -1.439  -1.159  -0.912  -0.766  -0.756  -0.747  -0.632
 -0.611  -0.532  -0.490  -0.486
 -- Virtual --
  0.059   0.064   0.089   0.115   0.117   0.147   0.155   0.177
  0.192   0.210   0.234   0.256   0.289   0.309   0.338   0.369
  0.369   0.453   0.507   0.561   0.569   0.578   0.601   0.802
  0.895   0.912   0.963   0.986   1.035   1.094   1.098   1.154
  1.165   1.236   1.338   1.376   1.460   1.537   1.612   1.628
  1.864   2.007   2.047   2.160   2.349   2.397   2.569   2.593
  2.606   2.666   2.889   2.996   3.046   3.309   4.018   4.038
  4.162   4.173   4.214   4.254   4.393   4.405   4.482   5.056
  5.507   6.885   6.946   7.165  10.315  26.596  26.645  27.054
 36.543  37.007  68.712 219.155
 --------------------------------------------------------------

          Ground-State Mulliken Net Atomic Charges

     Atom                 Charge (a.u.)
  ----------------------------------------
      1 Cl                    0.001737
      2 N                     0.160445
      3 N                    -0.137644
      4 F                    -0.024538
  ----------------------------------------
  Sum of atomic charges =    -0.000000

 -----------------------------------------------------------------
                    Cartesian Multipole Moments
 -----------------------------------------------------------------
    Charge (ESU x 10^10)
                -0.0000
    Dipole Moment (Debye)
         X       1.3186      Y      -0.2368      Z      -0.0000
       Tot       1.3397
    Quadrupole Moments (Debye-Ang)
        XX     -29.0894     XY      -0.2907     YY     -30.2851
        XZ       0.0000     YZ       0.0000     ZZ     -27.8916
    Octopole Moments (Debye-Ang^2)
       XXX       2.3237    XXY      -1.5313    XYY      -2.6650
       YYY       0.1819    XXZ      -0.0000    XYZ      -0.0000
       YYZ       0.0000    XZZ      -4.1037    YZZ       0.1408
       ZZZ      -0.0000
    Hexadecapole Moments (Debye-Ang^3)
      XXXX    -353.3038   XXXY      -6.0633   XXYY     -68.6345
      XYYY      -1.0014   YYYY     -48.2980   XXXZ      -0.0000
      XXYZ       0.0000   XYYZ       0.0000   YYYZ       0.0000
      XXZZ     -65.8910   XYZZ      -0.1135   YYZZ     -12.0857
      XZZZ      -0.0000   YZZZ       0.0000   ZZZZ     -26.7389
 -----------------------------------------------------------------
 DrvMan completing analytic gradient of the correlated energy
 Correlated dipole moment
            1
    1   0.5187792
    2  -0.0931495
    3  -0.0000000
 Energy read as -668.450682369
 Full Analytical Gradient: (in a.u., or Hartree/Bohr)
             1             2             3             4
    1    0.00007634    0.00034113   -0.00023665   -0.00018082
    2   -0.00014435    0.00103033   -0.00101013    0.00012414
    3   -0.00000000    0.00000000   -0.00000000    0.00000000
 Gradient time:  CPU 0.26 s  wall 1.62 s
 ----------------------------------------------------------------
             Standard Nuclear Orientation (Angstroms)
    I     Atom           X                Y                Z
 ----------------------------------------------------------------
    1      Cl      1.5349199514    -0.0501374927    -0.0000000000
    2      N      -0.1079081106     0.5082351314     0.0000000000
    3      N      -0.8575479768    -0.4575281745    -0.0000000000
    4      F      -2.1483829513     0.0544876308     0.0000000000
 ----------------------------------------------------------------
 Nuclear Repulsion Energy =   145.3778600986 hartrees
 There are       20 alpha and       20 beta electrons

                       Distance Matrix (Angstroms)
             Cl(  1)   N (  2)   N (  3)
   N (  2)  1.735127
   N (  3)  2.426905  1.222562
   F (  4)  3.684789  2.090317  1.388674

 Requested basis set is 6-311++G(d,p)
 There are 31 shells and 96 basis functions
 A cutoff of  1.0D-14 yielded    464 shell pairs
 There are      4620 function pairs (      5024 Cartesian)
 Smallest overlap matrix eigenvalue = 2.57E-04
 Guess MOs from SCF MO coefficient file

 -----------------------------------------------------------------------
  General SCF calculation program by
  Eric Jon Sundstrom, Paul Horn, Yuezhi Mao, Dmitri Zuev, Alec White,
  David Stuck, Shaama M.S., Shane Yost, Joonho Lee, David Small,
  Daniel Levine, Susi Lehtola, Hugh Burton, Evgeny Epifanovsky
 -----------------------------------------------------------------------
 Hartree-Fock
 using 4 threads for integral computing
 -------------------------------------------------------
 OpenMP Integral computing Module                
 Release: version 2.0, May 2017, Q-Chem Inc. Pleasanton 
 -------------------------------------------------------
 A restricted SCF calculation will be
 performed using DIIS
 SCF converges when DIIS error is below 1.0e-08
 ---------------------------------------
  Cycle       Energy         DIIS error
 ---------------------------------------
    1    -667.7380047787      5.19e-05  
    2    -667.7380078692      1.50e-05  
    3    -667.7380081996      8.17e-06  
    4    -667.7380082859      2.30e-06  
    5    -667.7380082978      9.19e-07  
    6    -667.7380083003      3.59e-07  
    7    -667.7380083007      1.45e-07  
    8    -667.7380083008      5.60e-08  
    9    -667.7380083008      1.68e-08  
   10    -667.7380083008      5.25e-09  Convergence criterion met
 ---------------------------------------
 SCF time:   CPU 3.57s  wall 4.00s 
 SCF   energy in the final basis set =     -667.7380083008
 Total energy in the final basis set =     -667.7380083008


 ------------------------------------------------------------------------------

   CCMAN2: suite of methods based on coupled cluster
           and equation of motion theories.

   Components:
   * libvmm-1.3-trunk
     by Evgeny Epifanovsky, Ilya Kaliman.
   * libtensor-2.5-trunk
     by Evgeny Epifanovsky, Michael Wormit, Dmitry Zuev, Sam Manzer, 
        Ilya Kaliman.
   * libcc-2.5-trunk
     by Evgeny Epifanovsky, Arik Landau, Tomasz Kus, Kirill Khistyaev, 
        Dmitry Zuev, Prashant Manohar, Xintian Feng, Anna Krylov, 
        Matthew Goldey, Alec White, Thomas Jagau, Kaushik Nanda, 
        Anastasia Gunina, Alexander Kunitsa, Joonho Lee.

   CCMAN original authors:
   Anna I. Krylov, C. David Sherrill, Steven R. Gwaltney,
   Edward F. C. Byrd (2000)
   Sergey V. Levchenko, Lyudmila V. Slipchenko, Tao Wang,
   Ana-Maria C. Cristian (2003)
   Piotr A. Pieniazek, C. Melania Oana, Evgeny Epifanovsky (2007)
   Prashant Manohar (2009)

 ------------------------------------------------------------------------------


 Allocating and initializing 3808MB of RAM...
 Calculation will run on 4 cores.


 Alpha MOs, Restricted
 -- Occupied --                  
-104.91  -26.36  -15.78  -15.75  -10.63   -8.10   -8.10   -8.10
  1 A     2 A     3 A     4 A     5 A     6 A     7 A     8 A                  
 -1.685  -1.440  -1.159  -0.912  -0.766  -0.757  -0.747  -0.632
  9 A    10 A    11 A    12 A    13 A    14 A    15 A    16 A                  
 -0.612  -0.532  -0.490  -0.486
 17 A    18 A    19 A    20 A                                                  
 -- Virtual --                   
  0.060   0.064   0.089   0.115   0.117   0.147   0.155   0.177
 21 A    22 A    23 A    24 A    25 A    26 A    27 A    28 A                  
  0.192   0.210   0.234   0.257   0.290   0.309   0.338   0.369
 29 A    30 A    31 A    32 A    33 A    34 A    35 A    36 A                  
  0.369   0.454   0.507   0.561   0.569   0.578   0.602   0.801
 37 A    38 A    39 A    40 A    41 A    42 A    43 A    44 A                  
  0.894   0.912   0.963   0.986   1.035   1.095   1.097   1.154
 45 A    46 A    47 A    48 A    49 A    50 A    51 A    52 A                  
  1.165   1.236   1.338   1.376   1.460   1.537   1.612   1.628
 53 A    54 A    55 A    56 A    57 A    58 A    59 A    60 A                  
  1.865   2.008   2.046   2.160   2.349   2.397   2.569   2.593
 61 A    62 A    63 A    64 A    65 A    66 A    67 A    68 A                  
  2.606   2.668   2.889   2.998   3.047   3.310   4.019   4.038
 69 A    70 A    71 A    72 A    73 A    74 A    75 A    76 A                  
  4.162   4.174   4.214   4.255   4.395   4.405   4.483   5.055
 77 A    78 A    79 A    80 A    81 A    82 A    83 A    84 A                  
  5.508   6.885   6.946   7.165  10.315  26.596  26.645  27.054
 85 A    86 A    87 A    88 A    89 A    90 A    91 A    92 A                  
 36.542  37.013  68.712 219.156
 93 A    94 A    95 A    96 A                                                  

 Beta MOs, Restricted
 -- Occupied --                  
-104.91  -26.36  -15.78  -15.75  -10.63   -8.10   -8.10   -8.10
  1 A     2 A     3 A     4 A     5 A     6 A     7 A     8 A                  
 -1.685  -1.440  -1.159  -0.912  -0.766  -0.757  -0.747  -0.632
  9 A    10 A    11 A    12 A    13 A    14 A    15 A    16 A                  
 -0.612  -0.532  -0.490  -0.486
 17 A    18 A    19 A    20 A                                                  
 -- Virtual --                   
  0.060   0.064   0.089   0.115   0.117   0.147   0.155   0.177
 21 A    22 A    23 A    24 A    25 A    26 A    27 A    28 A                  
  0.192   0.210   0.234   0.257   0.290   0.309   0.338   0.369
 29 A    30 A    31 A    32 A    33 A    34 A    35 A    36 A                  
  0.369   0.454   0.507   0.561   0.569   0.578   0.602   0.801
 37 A    38 A    39 A    40 A    41 A    42 A    43 A    44 A                  
  0.894   0.912   0.963   0.986   1.035   1.095   1.097   1.154
 45 A    46 A    47 A    48 A    49 A    50 A    51 A    52 A                  
  1.165   1.236   1.338   1.376   1.460   1.537   1.612   1.628
 53 A    54 A    55 A    56 A    57 A    58 A    59 A    60 A                  
  1.865   2.008   2.046   2.160   2.349   2.397   2.569   2.593
 61 A    62 A    63 A    64 A    65 A    66 A    67 A    68 A                  
  2.606   2.668   2.889   2.998   3.047   3.310   4.019   4.038
 69 A    70 A    71 A    72 A    73 A    74 A    75 A    76 A                  
  4.162   4.174   4.214   4.255   4.395   4.405   4.483   5.055
 77 A    78 A    79 A    80 A    81 A    82 A    83 A    84 A                  
  5.508   6.885   6.946   7.165  10.315  26.596  26.645  27.054
 85 A    86 A    87 A    88 A    89 A    90 A    91 A    92 A                  
 36.542  37.013  68.712 219.156
 93 A    94 A    95 A    96 A                                                  

 Occupation and symmetry of molecular orbitals

 Point group: C1 (1 irreducible representation).

                           A     All 
 -------------------------------------
 All molecular orbitals:
  - Alpha                  96    96  
  - Beta                   96    96  
 -------------------------------------
 Alpha orbitals:
  - Frozen occupied        8     8   
  - Active occupied        12    12  
  - Active virtual         76    76  
  - Frozen virtual         0     0   
 -------------------------------------
 Beta orbitals:
  - Frozen occupied        8     8   
  - Active occupied        12    12  
  - Active virtual         76    76  
  - Frozen virtual         0     0   
 -------------------------------------

 Import integrals:   CPU 0.00 s  wall 0.03 s

 Import integrals:   CPU 12.70 s  wall 20.01 s

 MP2 amplitudes:   CPU 0.05 s  wall 0.26 s

Running a double precision version
           CCSD T amplitudes will be solved using DIIS.

           Start     Size      MaxIter   EConv     TConv     
           3         7         100       1.00e-07  1.00e-05  
 ------------------------------------------------------------------------------
           Energy (a.u.)   Ediff      Tdiff       Comment
 ------------------------------------------------------------------------------
          -668.43538821                           
     1    -668.42285488   1.25e-02   7.43e-01     
     2    -668.44841804   2.56e-02   9.85e-02     
     3    -668.44686044   1.56e-03   4.30e-02     
     4    -668.44960062   2.74e-03   1.66e-02     Switched to DIIS steps.
     5    -668.45058645   9.86e-04   1.16e-02     
     6    -668.45067304   8.66e-05   2.81e-03     
     7    -668.45067833   5.29e-06   1.07e-03     
     8    -668.45067951   1.18e-06   3.37e-04     
     9    -668.45068179   2.27e-06   1.89e-04     
    10    -668.45068214   3.49e-07   6.44e-05     
    11    -668.45068251   3.71e-07   2.62e-05     
    12    -668.45068246   4.73e-08   1.24e-05     
    13    -668.45068248   2.41e-08   3.66e-06     
 ------------------------------------------------------------------------------
          -668.45068248                           CCSD T converged.

End of double precision
 SCF energy                 = -667.73800830
 MP2 energy                 = -668.43538821
 CCSD correlation energy     =   -0.71267418
 CCSD total energy           = -668.45068248

 CCSD  T1^2 = 0.0118  T2^2 = 0.2346  Leading amplitudes:

 Amplitude    Orbitals with energies
 -0.0275       17 (A) A                  ->    21 (A) A                   
              -0.6117                          0.0597                     
 -0.0275       17 (A) B                  ->    21 (A) B                   
              -0.6117                          0.0597                     
  0.0230       15 (A) A                  ->    21 (A) A                   
              -0.7473                          0.0597                     
  0.0230       15 (A) B                  ->    21 (A) B                   
              -0.7473                          0.0597                     

 Amplitude    Orbitals with energies
 -0.0620       17 (A) A      17 (A) B    ->    21 (A) A      21 (A) B     
              -0.6117       -0.6117            0.0597        0.0597       
  0.0620       17 (A) A      17 (A) B    ->    21 (A) B      21 (A) A     
              -0.6117       -0.6117            0.0597        0.0597       
  0.0620       17 (A) B      17 (A) A    ->    21 (A) A      21 (A) B     
              -0.6117       -0.6117            0.0597        0.0597       
 -0.0620       17 (A) B      17 (A) A    ->    21 (A) B      21 (A) A     
              -0.6117       -0.6117            0.0597        0.0597       

 Computing CCSD intemediates for later calculations in double precision
 Finished.

Running a double precision version
           CCSD Lambda amplitudes will be solved using DIIS.
           Start     Size      MaxIter   EConv     LConv     
           3         7         100       1.00e-07  1.00e-05  
 ------------------------------------------------------------------------------
            Enorm      Ldiff       Comment
 ------------------------------------------------------------------------------
     1     5.25e-02   3.55e-02     
     2     1.62e-02   5.88e-03     
     3     6.96e-03   1.06e-03     
     4     3.62e-03   1.08e-03     Switched to DIIS steps.
     5     1.19e-03   6.23e-04     
     6     5.88e-04   1.69e-04     
     7     2.02e-04   4.24e-05     
     8     8.41e-05   3.40e-06     
     9     2.90e-05   7.60e-06     
    10     1.00e-05   2.22e-06     
    11     4.74e-06   5.69e-07     
    12     1.90e-06   1.86e-07     
    13     1.06e-06   2.36e-09     
    14     4.79e-07   4.18e-08     
    15     2.16e-07   9.25e-09     
    16     1.10e-07   8.54e-09     
    17     4.68e-08   4.97e-09     
 ------------------------------------------------------------------------------
                                   CCSD Lambda converged.

 Computing density matrices in double precision...
           Orbital response amplitudes will be solved using DIIS.
           Start     Size      MaxIter   EConv     LConv     
           3         7         100       1.00e-06  1.00e-06  
 ------------------------------------------------------------------------------
            Enorm      Ldiff       Comment
 ------------------------------------------------------------------------------
     1     8.72e-02   1.03e-03     
     2     6.90e-02   2.09e-02     
     3     7.32e-02   2.54e-02     
     4     5.57e-03   3.25e-02     Switched to DIIS steps.
     5     1.12e-03   1.00e-03     
     6     6.17e-04   8.17e-05     
     7     2.93e-04   9.26e-05     
     8     9.14e-05   1.78e-05     
     9     2.09e-05   2.31e-06     
    10     5.35e-06   1.48e-06     
    11     1.41e-06   4.31e-07     
    12     5.44e-07   9.70e-08     
 ------------------------------------------------------------------------------
                                   Orbital response converged.

 Computing density matrices... Done.
 CCSD calculation:   CPU 452.23 s  wall 143.74 s

Current path: /canmo/ccsd/grad/
/g1_bb_aa
/g1_bb_bb
/g1_o1o1
/g1_o1o2
/g1_o1v1
/g1_o2v1
/g1_v1v1
/g1p_bb_aa
/g1p_bb_bb
/g1s_bb_aa
/g1s_bb_bb
/g2_o1o1o1o1
/g2_o1o1o1v1
/g2_o1o1v1v1
/g2_o1v1o1v1
/g2_o1v1v1v1
/g2_v1v1v1v1
/w_bb_aa
/w_bb_bb
 Transferring MO TPDM to AO TPDM
 Transferring g2_o1o1o1o1
 Transferring g2_o1o1o1v1
 Transferring g2_o1o1v1v1
 Transferring g2_o1v1o1v1
 Transferring g2_o1v1v1v1
 Transferring g2_v1v1v1v1
 Adding separable TPDM
 Computing TPDM gradient
 --------------------------------------------------------
 2e gradient
  Atom          X               Y               Z
 --------------------------------------------------------
    1        -18.742200        2.742141        0.000000  
    2         -1.156741      -15.395818       -0.000000  
    3          6.093511       15.105397        0.000000  
    4         13.805430       -2.451720       -0.000000  
 --------------------------------------------------------
 --------------------------------------------------------
 Final gradient
  Atom          X               Y               Z
 --------------------------------------------------------
    1        -18.742200        2.742141        0.000000  
    2         -1.156741      -15.395818       -0.000000  
    3          6.093511       15.105397        0.000000  
    4         13.805430       -2.451720       -0.000000  
 --------------------------------------------------------
 Analytic gradient from two-electron contribution:   CPU 223.61 s  wall 165.07 s

 Total ccman2 time:   CPU 692.61 s  wall 337.35 s


 --------------------------------------------------------------

                    Orbital Energies (a.u.)
 --------------------------------------------------------------

 Alpha MOs
 -- Occupied --
******* -26.361 -15.785 -15.745 -10.634  -8.103  -8.099  -8.099
 -1.685  -1.440  -1.159  -0.912  -0.766  -0.757  -0.747  -0.632
 -0.612  -0.532  -0.490  -0.486
 -- Virtual --
  0.060   0.064   0.089   0.115   0.117   0.147   0.155   0.177
  0.192   0.210   0.234   0.257   0.290   0.309   0.338   0.369
  0.369   0.454   0.507   0.561   0.569   0.578   0.602   0.801
  0.894   0.912   0.963   0.986   1.035   1.095   1.097   1.154
  1.165   1.236   1.338   1.376   1.460   1.537   1.612   1.628
  1.865   2.008   2.046   2.160   2.349   2.397   2.569   2.593
  2.606   2.668   2.889   2.998   3.047   3.310   4.019   4.038
  4.162   4.174   4.214   4.255   4.395   4.405   4.483   5.055
  5.508   6.885   6.946   7.165  10.315  26.596  26.645  27.054
 36.542  37.013  68.712 219.156
 --------------------------------------------------------------

          Ground-State Mulliken Net Atomic Charges

     Atom                 Charge (a.u.)
  ----------------------------------------
      1 Cl                    0.002043
      2 N                     0.161020
      3 N                    -0.138583
      4 F                    -0.024481
  ----------------------------------------
  Sum of atomic charges =    -0.000000

 -----------------------------------------------------------------
                    Cartesian Multipole Moments
 -----------------------------------------------------------------
    Charge (ESU x 10^10)
                -0.0000
    Dipole Moment (Debye)
         X       1.3238      Y      -0.2363      Z      -0.0000
       Tot       1.3448
    Quadrupole Moments (Debye-Ang)
        XX     -29.0858     XY      -0.2901     YY     -30.2855
        XZ      -0.0000     YZ       0.0000     ZZ     -27.8875
    Octopole Moments (Debye-Ang^2)
       XXX       2.3497    XXY      -1.5115    XYY      -2.6638
       YYY       0.2220    XXZ       0.0000    XYZ      -0.0000
       YYZ      -0.0000    XZZ      -4.1016    YZZ       0.1516
       ZZZ       0.0000
    Hexadecapole Moments (Debye-Ang^3)
      XXXX    -353.2633   XXXY      -6.0473   XXYY     -68.6323
      XYYY      -1.0064   YYYY     -48.2315   XXXZ      -0.0000
      XXYZ       0.0000   XYYZ      -0.0000   YYYZ       0.0000
      XXZZ     -65.8877   XYZZ      -0.1140   YYZZ     -12.0745
      XZZZ      -0.0000   YZZZ       0.0000   ZZZZ     -26.7328
 -----------------------------------------------------------------
 DrvMan completing analytic gradient of the correlated energy
 Correlated dipole moment
            1
    1   0.5208390
    2  -0.0929485
    3  -0.0000000
 Energy read as -668.450682483
 Full Analytical Gradient: (in a.u., or Hartree/Bohr)
             1             2             3             4
    1   -0.00005805   -0.00053437    0.00070265   -0.00011024
    2    0.00004695   -0.00096799    0.00093287   -0.00001183
    3   -0.00000000    0.00000000   -0.00000000   -0.00000000
 Gradient time:  CPU 0.30 s  wall 2.30 s
 ----------------------------------------------------------------
             Standard Nuclear Orientation (Angstroms)
    I     Atom           X                Y                Z
 ----------------------------------------------------------------
    1      Cl      1.5349199514    -0.0501374927    -0.0000000000
    2      N      -0.1079081106     0.5092351314     0.0010000000
    3      N      -0.8575479768    -0.4575281745    -0.0000000000
    4      F      -2.1483829513     0.0544876308     0.0000000000
 ----------------------------------------------------------------
 Nuclear Repulsion Energy =   145.3557541867 hartrees
 There are       20 alpha and       20 beta electrons

                       Distance Matrix (Angstroms)
             Cl(  1)   N (  2)   N (  3)
   N (  2)  1.735449
   N (  3)  2.426905  1.223353
   F (  4)  3.684789  2.090534  1.388674

 Requested basis set is 6-311++G(d,p)
 There are 31 shells and 96 basis functions
 A cutoff of  1.0D-14 yielded    464 shell pairs
 There are      4620 function pairs (      5024 Cartesian)
 Smallest overlap matrix eigenvalue = 2.58E-04
 Guess MOs from SCF MO coefficient file

 -----------------------------------------------------------------------
  General SCF calculation program by
  Eric Jon Sundstrom, Paul Horn, Yuezhi Mao, Dmitri Zuev, Alec White,
  David Stuck, Shaama M.S., Shane Yost, Joonho Lee, David Small,
  Daniel Levine, Susi Lehtola, Hugh Burton, Evgeny Epifanovsky
 -----------------------------------------------------------------------
 Hartree-Fock
 using 4 threads for integral computing
 -------------------------------------------------------
 OpenMP Integral computing Module                
 Release: version 2.0, May 2017, Q-Chem Inc. Pleasanton 
 -------------------------------------------------------
 A restricted SCF calculation will be
 performed using DIIS
 SCF converges when DIIS error is below 1.0e-08
 ---------------------------------------
  Cycle       Energy         DIIS error
 ---------------------------------------
    1    -667.7378944064      3.29e-05  
    2    -667.7378958858      9.58e-06  
    3    -667.7378960791      5.24e-06  
    4    -667.7378961272      1.97e-06  
    5    -667.7378961415      1.02e-06  
    6    -667.7378961468      5.20e-07  
    7    -667.7378961484      2.16e-07  
    8    -667.7378961485      8.48e-08  
    9    -667.7378961486      3.51e-08  
   10    -667.7378961486      1.07e-08  
   11    -667.7378961486      3.08e-09  Convergence criterion met
 ---------------------------------------
 SCF time:   CPU 3.92s  wall 6.00s 
 SCF   energy in the final basis set =     -667.7378961486
 Total energy in the final basis set =     -667.7378961486


 ------------------------------------------------------------------------------

   CCMAN2: suite of methods based on coupled cluster
           and equation of motion theories.

   Components:
   * libvmm-1.3-trunk
     by Evgeny Epifanovsky, Ilya Kaliman.
   * libtensor-2.5-trunk
     by Evgeny Epifanovsky, Michael Wormit, Dmitry Zuev, Sam Manzer, 
        Ilya Kaliman.
   * libcc-2.5-trunk
     by Evgeny Epifanovsky, Arik Landau, Tomasz Kus, Kirill Khistyaev, 
        Dmitry Zuev, Prashant Manohar, Xintian Feng, Anna Krylov, 
        Matthew Goldey, Alec White, Thomas Jagau, Kaushik Nanda, 
        Anastasia Gunina, Alexander Kunitsa, Joonho Lee.

   CCMAN original authors:
   Anna I. Krylov, C. David Sherrill, Steven R. Gwaltney,
   Edward F. C. Byrd (2000)
   Sergey V. Levchenko, Lyudmila V. Slipchenko, Tao Wang,
   Ana-Maria C. Cristian (2003)
   Piotr A. Pieniazek, C. Melania Oana, Evgeny Epifanovsky (2007)
   Prashant Manohar (2009)

 ------------------------------------------------------------------------------


 Allocating and initializing 3808MB of RAM...
 Calculation will run on 4 cores.


 Alpha MOs, Restricted
 -- Occupied --                  
-104.91  -26.36  -15.78  -15.75  -10.63   -8.10   -8.10   -8.10
  1 A     2 A     3 A     4 A     5 A     6 A     7 A     8 A                  
 -1.685  -1.440  -1.159  -0.912  -0.766  -0.757  -0.747  -0.632
  9 A    10 A    11 A    12 A    13 A    14 A    15 A    16 A                  
 -0.611  -0.532  -0.490  -0.486
 17 A    18 A    19 A    20 A                                                  
 -- Virtual --                   
  0.059   0.064   0.089   0.115   0.117   0.147   0.155   0.177
 21 A    22 A    23 A    24 A    25 A    26 A    27 A    28 A                  
  0.192   0.210   0.234   0.257   0.290   0.309   0.338   0.369
 29 A    30 A    31 A    32 A    33 A    34 A    35 A    36 A                  
  0.369   0.454   0.507   0.561   0.569   0.578   0.602   0.802
 37 A    38 A    39 A    40 A    41 A    42 A    43 A    44 A                  
  0.894   0.912   0.963   0.986   1.035   1.095   1.098   1.154
 45 A    46 A    47 A    48 A    49 A    50 A    51 A    52 A                  
  1.165   1.236   1.338   1.376   1.460   1.537   1.612   1.628
 53 A    54 A    55 A    56 A    57 A    58 A    59 A    60 A                  
  1.864   2.008   2.046   2.160   2.349   2.397   2.569   2.593
 61 A    62 A    63 A    64 A    65 A    66 A    67 A    68 A                  
  2.606   2.667   2.889   2.997   3.047   3.310   4.019   4.038
 69 A    70 A    71 A    72 A    73 A    74 A    75 A    76 A                  
  4.162   4.174   4.214   4.255   4.394   4.405   4.482   5.055
 77 A    78 A    79 A    80 A    81 A    82 A    83 A    84 A                  
  5.508   6.885   6.946   7.165  10.315  26.596  26.645  27.054
 85 A    86 A    87 A    88 A    89 A    90 A    91 A    92 A                  
 36.542  37.010  68.712 219.155
 93 A    94 A    95 A    96 A                                                  

 Beta MOs, Restricted
 -- Occupied --                  
-104.91  -26.36  -15.78  -15.75  -10.63   -8.10   -8.10   -8.10
  1 A     2 A     3 A     4 A     5 A     6 A     7 A     8 A                  
 -1.685  -1.440  -1.159  -0.912  -0.766  -0.757  -0.747  -0.632
  9 A    10 A    11 A    12 A    13 A    14 A    15 A    16 A                  
 -0.611  -0.532  -0.490  -0.486
 17 A    18 A    19 A    20 A                                                  
 -- Virtual --                   
  0.059   0.064   0.089   0.115   0.117   0.147   0.155   0.177
 21 A    22 A    23 A    24 A    25 A    26 A    27 A    28 A                  
  0.192   0.210   0.234   0.257   0.290   0.309   0.338   0.369
 29 A    30 A    31 A    32 A    33 A    34 A    35 A    36 A                  
  0.369   0.454   0.507   0.561   0.569   0.578   0.602   0.802
 37 A    38 A    39 A    40 A    41 A    42 A    43 A    44 A                  
  0.894   0.912   0.963   0.986   1.035   1.095   1.098   1.154
 45 A    46 A    47 A    48 A    49 A    50 A    51 A    52 A                  
  1.165   1.236   1.338   1.376   1.460   1.537   1.612   1.628
 53 A    54 A    55 A    56 A    57 A    58 A    59 A    60 A                  
  1.864   2.008   2.046   2.160   2.349   2.397   2.569   2.593
 61 A    62 A    63 A    64 A    65 A    66 A    67 A    68 A                  
  2.606   2.667   2.889   2.997   3.047   3.310   4.019   4.038
 69 A    70 A    71 A    72 A    73 A    74 A    75 A    76 A                  
  4.162   4.174   4.214   4.255   4.394   4.405   4.482   5.055
 77 A    78 A    79 A    80 A    81 A    82 A    83 A    84 A                  
  5.508   6.885   6.946   7.165  10.315  26.596  26.645  27.054
 85 A    86 A    87 A    88 A    89 A    90 A    91 A    92 A                  
 36.542  37.010  68.712 219.155
 93 A    94 A    95 A    96 A                                                  

 Occupation and symmetry of molecular orbitals

 Point group: C1 (1 irreducible representation).

                           A     All 
 -------------------------------------
 All molecular orbitals:
  - Alpha                  96    96  
  - Beta                   96    96  
 -------------------------------------
 Alpha orbitals:
  - Frozen occupied        8     8   
  - Active occupied        12    12  
  - Active virtual         76    76  
  - Frozen virtual         0     0   
 -------------------------------------
 Beta orbitals:
  - Frozen occupied        8     8   
  - Active occupied        12    12  
  - Active virtual         76    76  
  - Frozen virtual         0     0   
 -------------------------------------

 Import integrals:   CPU 0.00 s  wall 0.00 s

 Import integrals:   CPU 12.69 s  wall 23.92 s

 MP2 amplitudes:   CPU 0.05 s  wall 0.26 s

Running a double precision version
           CCSD T amplitudes will be solved using DIIS.

           Start     Size      MaxIter   EConv     TConv     
           3         7         100       1.00e-07  1.00e-05  
 ------------------------------------------------------------------------------
           Energy (a.u.)   Ediff      Tdiff       Comment
 ------------------------------------------------------------------------------
          -668.43541378                           
     1    -668.42282717   1.26e-02   7.43e-01     
     2    -668.44842140   2.56e-02   9.85e-02     
     3    -668.44685534   1.57e-03   4.31e-02     
     4    -668.44960002   2.74e-03   1.66e-02     Switched to DIIS steps.
     5    -668.45058711   9.87e-04   1.16e-02     
     6    -668.45067394   8.68e-05   2.82e-03     
     7    -668.45067921   5.27e-06   1.07e-03     
     8    -668.45068038   1.17e-06   3.37e-04     
     9    -668.45068265   2.27e-06   1.89e-04     
    10    -668.45068300   3.50e-07   6.45e-05     
    11    -668.45068337   3.71e-07   2.63e-05     
    12    -668.45068332   4.73e-08   1.24e-05     
    13    -668.45068335   2.42e-08   3.66e-06     
 ------------------------------------------------------------------------------
          -668.45068335                           CCSD T converged.

End of double precision
 SCF energy                 = -667.73789615
 MP2 energy                 = -668.43541378
 CCSD correlation energy     =   -0.71278720
 CCSD total energy           = -668.45068335

 CCSD  T1^2 = 0.0118  T2^2 = 0.2348  Leading amplitudes:

 Amplitude    Orbitals with energies
  0.0275       17 (A) A                  ->    21 (A) A                   
              -0.6115                          0.0594                     
  0.0275       17 (A) B                  ->    21 (A) B                   
              -0.6115                          0.0594                     
  0.0231       15 (A) A                  ->    21 (A) A                   
              -0.7472                          0.0594                     
  0.0231       15 (A) B                  ->    21 (A) B                   
              -0.7472                          0.0594                     

 Amplitude    Orbitals with energies
 -0.0621       17 (A) A      17 (A) B    ->    21 (A) A      21 (A) B     
              -0.6115       -0.6115            0.0594        0.0594       
  0.0621       17 (A) A      17 (A) B    ->    21 (A) B      21 (A) A     
              -0.6115       -0.6115            0.0594        0.0594       
  0.0621       17 (A) B      17 (A) A    ->    21 (A) A      21 (A) B     
              -0.6115       -0.6115            0.0594        0.0594       
 -0.0621       17 (A) B      17 (A) A    ->    21 (A) B      21 (A) A     
              -0.6115       -0.6115            0.0594        0.0594       

 Computing CCSD intemediates for later calculations in double precision
 Finished.

Running a double precision version
           CCSD Lambda amplitudes will be solved using DIIS.
           Start     Size      MaxIter   EConv     LConv     
           3         7         100       1.00e-07  1.00e-05  
 ------------------------------------------------------------------------------
            Enorm      Ldiff       Comment
 ------------------------------------------------------------------------------
     1     5.26e-02   3.55e-02     
     2     1.62e-02   5.88e-03     
     3     6.97e-03   1.06e-03     
     4     3.63e-03   1.08e-03     Switched to DIIS steps.
     5     1.19e-03   6.24e-04     
     6     5.89e-04   1.70e-04     
     7     2.02e-04   4.25e-05     
     8     8.43e-05   3.43e-06     
     9     2.90e-05   7.63e-06     
    10     1.00e-05   2.23e-06     
    11     4.75e-06   5.73e-07     
    12     1.90e-06   1.88e-07     
    13     1.06e-06   2.09e-09     
    14     4.81e-07   4.21e-08     
    15     2.16e-07   9.28e-09     
    16     1.10e-07   8.55e-09     
    17     4.69e-08   4.97e-09     
 ------------------------------------------------------------------------------
                                   CCSD Lambda converged.

 Computing density matrices in double precision...
           Orbital response amplitudes will be solved using DIIS.
           Start     Size      MaxIter   EConv     LConv     
           3         7         100       1.00e-06  1.00e-06  
 ------------------------------------------------------------------------------
            Enorm      Ldiff       Comment
 ------------------------------------------------------------------------------
     1     8.73e-02   1.07e-03     
     2     6.91e-02   2.09e-02     
     3     7.33e-02   2.55e-02     
     4     5.57e-03   3.25e-02     Switched to DIIS steps.
     5     1.12e-03   1.01e-03     
     6     6.20e-04   8.24e-05     
     7     2.95e-04   9.25e-05     
     8     9.13e-05   1.80e-05     
     9     2.10e-05   2.30e-06     
    10     5.40e-06   1.48e-06     
    11     1.42e-06   4.32e-07     
    12     5.51e-07   9.80e-08     
 ------------------------------------------------------------------------------
                                   Orbital response converged.

 Computing density matrices... Done.
 CCSD calculation:   CPU 451.78 s  wall 142.18 s

Current path: /canmo/ccsd/grad/
/g1_bb_aa
/g1_bb_bb
/g1_o1o1
/g1_o1o2
/g1_o1v1
/g1_o2v1
/g1_v1v1
/g1p_bb_aa
/g1p_bb_bb
/g1s_bb_aa
/g1s_bb_bb
/g2_o1o1o1o1
/g2_o1o1o1v1
/g2_o1o1v1v1
/g2_o1v1o1v1
/g2_o1v1v1v1
/g2_v1v1v1v1
/w_bb_aa
/w_bb_bb
 Transferring MO TPDM to AO TPDM
 Transferring g2_o1o1o1o1
 Transferring g2_o1o1o1v1
 Transferring g2_o1o1v1v1
 Transferring g2_o1v1o1v1
 Transferring g2_o1v1v1v1
 Transferring g2_v1v1v1v1
 Adding separable TPDM
 Computing TPDM gradient
 --------------------------------------------------------
 2e gradient
  Atom          X               Y               Z
 --------------------------------------------------------
    1        -18.736645        2.748002        0.006751  
    2         -1.145805      -15.397655       -0.019299  
    3          6.077755       15.100837        0.010408  
    4         13.804696       -2.451185        0.002139  
 --------------------------------------------------------
 --------------------------------------------------------
 Final gradient
  Atom          X               Y               Z
 --------------------------------------------------------
    1        -18.736645        2.748002        0.006751  
    2         -1.145805      -15.397655       -0.019299  
    3          6.077755       15.100837        0.010408  
    4         13.804696       -2.451185        0.002139  
 --------------------------------------------------------
 Analytic gradient from two-electron contribution:   CPU 226.91 s  wall 184.70 s

 Total ccman2 time:   CPU 694.95 s  wall 360.31 s


 --------------------------------------------------------------

                    Orbital Energies (a.u.)
 --------------------------------------------------------------

 Alpha MOs
 -- Occupied --
******* -26.361 -15.785 -15.746 -10.634  -8.103  -8.099  -8.099
 -1.685  -1.440  -1.159  -0.912  -0.766  -0.757  -0.747  -0.632
 -0.611  -0.532  -0.490  -0.486
 -- Virtual --
  0.059   0.064   0.089   0.115   0.117   0.147   0.155   0.177
  0.192   0.210   0.234   0.257   0.290   0.309   0.338   0.369
  0.369   0.454   0.507   0.561   0.569   0.578   0.602   0.802
  0.894   0.912   0.963   0.986   1.035   1.095   1.098   1.154
  1.165   1.236   1.338   1.376   1.460   1.537   1.612   1.628
  1.864   2.008   2.046   2.160   2.349   2.397   2.569   2.593
  2.606   2.667   2.889   2.997   3.047   3.310   4.019   4.038
  4.162   4.174   4.214   4.255   4.394   4.405   4.482   5.055
  5.508   6.885   6.946   7.165  10.315  26.596  26.645  27.054
 36.542  37.010  68.712 219.155
 --------------------------------------------------------------

          Ground-State Mulliken Net Atomic Charges

     Atom                 Charge (a.u.)
  ----------------------------------------
      1 Cl                    0.001890
      2 N                     0.160732
      3 N                    -0.138112
      4 F                    -0.024509
  ----------------------------------------
  Sum of atomic charges =     0.000000

 -----------------------------------------------------------------
                    Cartesian Multipole Moments
 -----------------------------------------------------------------
    Charge (ESU x 10^10)
                -0.0000
    Dipole Moment (Debye)
         X       1.3212      Y      -0.2365      Z      -0.0000
       Tot       1.3422
    Quadrupole Moments (Debye-Ang)
        XX     -29.0876     XY      -0.2904     YY     -30.2853
        XZ      -0.0012     YZ      -0.0023     ZZ     -27.8896
    Octopole Moments (Debye-Ang^2)
       XXX       2.3367    XXY      -1.5214    XYY      -2.6644
       YYY       0.2020    XXZ      -0.0087    XYZ       0.0017
       YYZ      -0.0065    XZZ      -4.1027    YZZ       0.1462
       ZZZ      -0.0153
    Hexadecapole Moments (Debye-Ang^3)
      XXXX    -353.2835   XXXY      -6.0553   XXYY     -68.6334
      XYYY      -1.0039   YYYY     -48.2647   XXXZ      -0.0087
      XXYZ      -0.0025   XYYZ       0.0004   YYYZ      -0.0124
      XXZZ     -65.8893   XYZZ      -0.1138   YYZZ     -12.0801
      XZZZ       0.0012   YZZZ      -0.0098   ZZZZ     -26.7359
 -----------------------------------------------------------------
 DrvMan completing analytic gradient of the correlated energy
 Correlated dipole moment
            1
    1   0.5198077
    2  -0.0930495
    3  -0.0000022
 Energy read as -668.450683345
 Full Analytical Gradient: (in a.u., or Hartree/Bohr)
             1             2             3             4
    1    0.00000930   -0.00009444    0.00023087   -0.00014573
    2   -0.00004870    0.00003349   -0.00004104    0.00005625
    3   -0.00002463    0.00002642    0.00002843   -0.00003022
 Gradient time:  CPU 0.29 s  wall 2.47 s
 ----------------------------------------------------------------
             Standard Nuclear Orientation (Angstroms)
    I     Atom           X                Y                Z
 ----------------------------------------------------------------
    1      Cl      1.5349199514    -0.0501374927    -0.0000000000
    2      N      -0.1079081106     0.5092351314     0.0000000000
    3      N      -0.8565479768    -0.4575281745    -0.0000000000
    4      F      -2.1483829513     0.0544876308     0.0000000000
 ----------------------------------------------------------------
 Nuclear Repulsion Energy =   145.3608710073 hartrees
 There are       20 alpha and       20 beta electrons

                       Distance Matrix (Angstroms)
             Cl(  1)   N (  2)   N (  3)
   N (  2)  1.735449
   N (  3)  2.425920  1.222740
   F (  4)  3.684789  2.090534  1.389603

 Requested basis set is 6-311++G(d,p)
 There are 31 shells and 96 basis functions
 A cutoff of  1.0D-14 yielded    464 shell pairs
 There are      4620 function pairs (      5024 Cartesian)
 Smallest overlap matrix eigenvalue = 2.58E-04
 Guess MOs from SCF MO coefficient file

 -----------------------------------------------------------------------
  General SCF calculation program by
  Eric Jon Sundstrom, Paul Horn, Yuezhi Mao, Dmitri Zuev, Alec White,
  David Stuck, Shaama M.S., Shane Yost, Joonho Lee, David Small,
  Daniel Levine, Susi Lehtola, Hugh Burton, Evgeny Epifanovsky
 -----------------------------------------------------------------------
 Hartree-Fock
 using 4 threads for integral computing
 -------------------------------------------------------
 OpenMP Integral computing Module                
 Release: version 2.0, May 2017, Q-Chem Inc. Pleasanton 
 -------------------------------------------------------
 A restricted SCF calculation will be
 performed using DIIS
 SCF converges when DIIS error is below 1.0e-08
 ---------------------------------------
  Cycle       Energy         DIIS error
 ---------------------------------------
    1    -667.7379089558      3.75e-05  
    2    -667.7379107505      9.80e-06  
    3    -667.7379109452      5.41e-06  
    4    -667.7379109859      1.83e-06  
    5    -667.7379110001      9.31e-07  
    6    -667.7379110049      5.10e-07  
    7    -667.7379110062      1.98e-07  
    8    -667.7379110063      7.17e-08  
    9    -667.7379110064      2.85e-08  
   10    -667.7379110064      9.81e-09  Convergence criterion met
 ---------------------------------------
 SCF time:   CPU 3.56s  wall 5.00s 
 SCF   energy in the final basis set =     -667.7379110064
 Total energy in the final basis set =     -667.7379110064


 ------------------------------------------------------------------------------

   CCMAN2: suite of methods based on coupled cluster
           and equation of motion theories.

   Components:
   * libvmm-1.3-trunk
     by Evgeny Epifanovsky, Ilya Kaliman.
   * libtensor-2.5-trunk
     by Evgeny Epifanovsky, Michael Wormit, Dmitry Zuev, Sam Manzer, 
        Ilya Kaliman.
   * libcc-2.5-trunk
     by Evgeny Epifanovsky, Arik Landau, Tomasz Kus, Kirill Khistyaev, 
        Dmitry Zuev, Prashant Manohar, Xintian Feng, Anna Krylov, 
        Matthew Goldey, Alec White, Thomas Jagau, Kaushik Nanda, 
        Anastasia Gunina, Alexander Kunitsa, Joonho Lee.

   CCMAN original authors:
   Anna I. Krylov, C. David Sherrill, Steven R. Gwaltney,
   Edward F. C. Byrd (2000)
   Sergey V. Levchenko, Lyudmila V. Slipchenko, Tao Wang,
   Ana-Maria C. Cristian (2003)
   Piotr A. Pieniazek, C. Melania Oana, Evgeny Epifanovsky (2007)
   Prashant Manohar (2009)

 ------------------------------------------------------------------------------


 Allocating and initializing 3808MB of RAM...
 Calculation will run on 4 cores.


 Alpha MOs, Restricted
 -- Occupied --                  
-104.91  -26.36  -15.78  -15.75  -10.63   -8.10   -8.10   -8.10
  1 A     2 A     3 A     4 A     5 A     6 A     7 A     8 A                  
 -1.684  -1.440  -1.159  -0.912  -0.766  -0.756  -0.747  -0.632
  9 A    10 A    11 A    12 A    13 A    14 A    15 A    16 A                  
 -0.612  -0.532  -0.490  -0.486
 17 A    18 A    19 A    20 A                                                  
 -- Virtual --                   
  0.059   0.064   0.089   0.115   0.117   0.147   0.155   0.177
 21 A    22 A    23 A    24 A    25 A    26 A    27 A    28 A                  
  0.192   0.210   0.234   0.256   0.289   0.309   0.338   0.369
 29 A    30 A    31 A    32 A    33 A    34 A    35 A    36 A                  
  0.369   0.454   0.507   0.561   0.569   0.578   0.602   0.801
 37 A    38 A    39 A    40 A    41 A    42 A    43 A    44 A                  
  0.894   0.912   0.963   0.986   1.035   1.094   1.097   1.154
 45 A    46 A    47 A    48 A    49 A    50 A    51 A    52 A                  
  1.165   1.236   1.338   1.376   1.460   1.537   1.612   1.628
 53 A    54 A    55 A    56 A    57 A    58 A    59 A    60 A                  
  1.865   2.008   2.046   2.160   2.349   2.397   2.569   2.593
 61 A    62 A    63 A    64 A    65 A    66 A    67 A    68 A                  
  2.606   2.668   2.889   2.997   3.047   3.310   4.018   4.039
 69 A    70 A    71 A    72 A    73 A    74 A    75 A    76 A                  
  4.162   4.174   4.214   4.255   4.395   4.404   4.482   5.055
 77 A    78 A    79 A    80 A    81 A    82 A    83 A    84 A                  
  5.506   6.885   6.946   7.163  10.315  26.596  26.645  27.054
 85 A    86 A    87 A    88 A    89 A    90 A    91 A    92 A                  
 36.542  37.012  68.712 219.155
 93 A    94 A    95 A    96 A                                                  

 Beta MOs, Restricted
 -- Occupied --                  
-104.91  -26.36  -15.78  -15.75  -10.63   -8.10   -8.10   -8.10
  1 A     2 A     3 A     4 A     5 A     6 A     7 A     8 A                  
 -1.684  -1.440  -1.159  -0.912  -0.766  -0.756  -0.747  -0.632
  9 A    10 A    11 A    12 A    13 A    14 A    15 A    16 A                  
 -0.612  -0.532  -0.490  -0.486
 17 A    18 A    19 A    20 A                                                  
 -- Virtual --                   
  0.059   0.064   0.089   0.115   0.117   0.147   0.155   0.177
 21 A    22 A    23 A    24 A    25 A    26 A    27 A    28 A                  
  0.192   0.210   0.234   0.256   0.289   0.309   0.338   0.369
 29 A    30 A    31 A    32 A    33 A    34 A    35 A    36 A                  
  0.369   0.454   0.507   0.561   0.569   0.578   0.602   0.801
 37 A    38 A    39 A    40 A    41 A    42 A    43 A    44 A                  
  0.894   0.912   0.963   0.986   1.035   1.094   1.097   1.154
 45 A    46 A    47 A    48 A    49 A    50 A    51 A    52 A                  
  1.165   1.236   1.338   1.376   1.460   1.537   1.612   1.628
 53 A    54 A    55 A    56 A    57 A    58 A    59 A    60 A                  
  1.865   2.008   2.046   2.160   2.349   2.397   2.569   2.593
 61 A    62 A    63 A    64 A    65 A    66 A    67 A    68 A                  
  2.606   2.668   2.889   2.997   3.047   3.310   4.018   4.039
 69 A    70 A    71 A    72 A    73 A    74 A    75 A    76 A                  
  4.162   4.174   4.214   4.255   4.395   4.404   4.482   5.055
 77 A    78 A    79 A    80 A    81 A    82 A    83 A    84 A                  
  5.506   6.885   6.946   7.163  10.315  26.596  26.645  27.054
 85 A    86 A    87 A    88 A    89 A    90 A    91 A    92 A                  
 36.542  37.012  68.712 219.155
 93 A    94 A    95 A    96 A                                                  

 Occupation and symmetry of molecular orbitals

 Point group: C1 (1 irreducible representation).

                           A     All 
 -------------------------------------
 All molecular orbitals:
  - Alpha                  96    96  
  - Beta                   96    96  
 -------------------------------------
 Alpha orbitals:
  - Frozen occupied        8     8   
  - Active occupied        12    12  
  - Active virtual         76    76  
  - Frozen virtual         0     0   
 -------------------------------------
 Beta orbitals:
  - Frozen occupied        8     8   
  - Active occupied        12    12  
  - Active virtual         76    76  
  - Frozen virtual         0     0   
 -------------------------------------

 Import integrals:   CPU 0.00 s  wall 0.00 s

 Import integrals:   CPU 12.80 s  wall 23.08 s

 MP2 amplitudes:   CPU 0.05 s  wall 0.26 s

Running a double precision version
           CCSD T amplitudes will be solved using DIIS.

           Start     Size      MaxIter   EConv     TConv     
           3         7         100       1.00e-07  1.00e-05  
 ------------------------------------------------------------------------------
           Energy (a.u.)   Ediff      Tdiff       Comment
 ------------------------------------------------------------------------------
          -668.43540522                           
     1    -668.42282662   1.26e-02   7.43e-01     
     2    -668.44841985   2.56e-02   9.85e-02     
     3    -668.44685378   1.57e-03   4.30e-02     
     4    -668.44959836   2.74e-03   1.66e-02     Switched to DIIS steps.
     5    -668.45058565   9.87e-04   1.16e-02     
     6    -668.45067254   8.69e-05   2.82e-03     
     7    -668.45067786   5.32e-06   1.07e-03     
     8    -668.45067904   1.18e-06   3.38e-04     
     9    -668.45068132   2.28e-06   1.89e-04     
    10    -668.45068167   3.51e-07   6.47e-05     
    11    -668.45068205   3.73e-07   2.63e-05     
    12    -668.45068200   4.74e-08   1.24e-05     
    13    -668.45068202   2.43e-08   3.69e-06     
 ------------------------------------------------------------------------------
          -668.45068202                           CCSD T converged.

End of double precision
 SCF energy                 = -667.73791101
 MP2 energy                 = -668.43540522
 CCSD correlation energy     =   -0.71277102
 CCSD total energy           = -668.45068202

 CCSD  T1^2 = 0.0118  T2^2 = 0.2347  Leading amplitudes:

 Amplitude    Orbitals with energies
 -0.0276       17 (A) A                  ->    21 (A) A                   
              -0.6117                          0.0595                     
 -0.0276       17 (A) B                  ->    21 (A) B                   
              -0.6117                          0.0595                     
  0.0230       15 (A) A                  ->    21 (A) A                   
              -0.7470                          0.0595                     
  0.0230       15 (A) B                  ->    21 (A) B                   
              -0.7470                          0.0595                     

 Amplitude    Orbitals with energies
 -0.0620       17 (A) A      17 (A) B    ->    21 (A) A      21 (A) B     
              -0.6117       -0.6117            0.0595        0.0595       
  0.0620       17 (A) A      17 (A) B    ->    21 (A) B      21 (A) A     
              -0.6117       -0.6117            0.0595        0.0595       
  0.0620       17 (A) B      17 (A) A    ->    21 (A) A      21 (A) B     
              -0.6117       -0.6117            0.0595        0.0595       
 -0.0620       17 (A) B      17 (A) A    ->    21 (A) B      21 (A) A     
              -0.6117       -0.6117            0.0595        0.0595       

 Computing CCSD intemediates for later calculations in double precision
 Finished.

Running a double precision version
           CCSD Lambda amplitudes will be solved using DIIS.
           Start     Size      MaxIter   EConv     LConv     
           3         7         100       1.00e-07  1.00e-05  
 ------------------------------------------------------------------------------
            Enorm      Ldiff       Comment
 ------------------------------------------------------------------------------
     1     5.26e-02   3.55e-02     
     2     1.62e-02   5.89e-03     
     3     6.98e-03   1.06e-03     
     4     3.63e-03   1.08e-03     Switched to DIIS steps.
     5     1.19e-03   6.24e-04     
     6     5.90e-04   1.70e-04     
     7     2.03e-04   4.26e-05     
     8     8.45e-05   3.40e-06     
     9     2.91e-05   7.63e-06     
    10     1.01e-05   2.23e-06     
    11     4.78e-06   5.72e-07     
    12     1.91e-06   1.87e-07     
    13     1.07e-06   2.76e-09     
    14     4.84e-07   4.20e-08     
    15     2.18e-07   9.23e-09     
    16     1.11e-07   8.58e-09     
    17     4.72e-08   5.00e-09     
 ------------------------------------------------------------------------------
                                   CCSD Lambda converged.

 Computing density matrices in double precision...
           Orbital response amplitudes will be solved using DIIS.
           Start     Size      MaxIter   EConv     LConv     
           3         7         100       1.00e-06  1.00e-06  
 ------------------------------------------------------------------------------
            Enorm      Ldiff       Comment
 ------------------------------------------------------------------------------
     1     8.73e-02   1.08e-03     
     2     6.91e-02   2.09e-02     
     3     7.33e-02   2.55e-02     
     4     5.57e-03   3.25e-02     Switched to DIIS steps.
     5     1.11e-03   1.00e-03     
     6     6.13e-04   8.11e-05     
     7     2.90e-04   9.40e-05     
     8     9.24e-05   1.70e-05     
     9     2.11e-05   2.48e-06     
    10     5.36e-06   1.47e-06     
    11     1.41e-06   4.37e-07     
    12     5.48e-07   9.97e-08     
 ------------------------------------------------------------------------------
                                   Orbital response converged.

 Computing density matrices... Done.
 CCSD calculation:   CPU 456.11 s  wall 134.54 s

Current path: /canmo/ccsd/grad/
/g1_bb_aa
/g1_bb_bb
/g1_o1o1
/g1_o1o2
/g1_o1v1
/g1_o2v1
/g1_v1v1
/g1p_bb_aa
/g1p_bb_bb
/g1s_bb_aa
/g1s_bb_bb
/g2_o1o1o1o1
/g2_o1o1o1v1
/g2_o1o1v1v1
/g2_o1v1o1v1
/g2_o1v1v1v1
/g2_v1v1v1v1
/w_bb_aa
/w_bb_bb
 Transferring MO TPDM to AO TPDM
 Transferring g2_o1o1o1o1
 Transferring g2_o1o1o1v1
 Transferring g2_o1o1v1v1
 Transferring g2_o1v1o1v1
 Transferring g2_o1v1v1v1
 Transferring g2_v1v1v1v1
 Adding separable TPDM
 Computing TPDM gradient
 --------------------------------------------------------
 2e gradient
  Atom          X               Y               Z
 --------------------------------------------------------
    1        -18.738098        2.748083        0.000000  
    2         -1.144046      -15.414949        0.000000  
    3          6.085261       15.112614       -0.000001  
    4         13.796883       -2.445748        0.000000  
 --------------------------------------------------------
 --------------------------------------------------------
 Final gradient
  Atom          X               Y               Z
 --------------------------------------------------------
    1        -18.738098        2.748083        0.000000  
    2         -1.144046      -15.414949        0.000000  
    3          6.085261       15.112614       -0.000001  
    4         13.796883       -2.445748        0.000000  
 --------------------------------------------------------
 Analytic gradient from two-electron contribution:   CPU 224.30 s  wall 166.33 s

 Total ccman2 time:   CPU 697.86 s  wall 335.33 s


 --------------------------------------------------------------

                    Orbital Energies (a.u.)
 --------------------------------------------------------------

 Alpha MOs
 -- Occupied --
******* -26.361 -15.785 -15.746 -10.634  -8.103  -8.099  -8.099
 -1.684  -1.440  -1.159  -0.912  -0.766  -0.756  -0.747  -0.632
 -0.612  -0.532  -0.490  -0.486
 -- Virtual --
  0.059   0.064   0.089   0.115   0.117   0.147   0.155   0.177
  0.192   0.210   0.234   0.256   0.289   0.309   0.338   0.369
  0.369   0.454   0.507   0.561   0.569   0.578   0.602   0.801
  0.894   0.912   0.963   0.986   1.035   1.094   1.097   1.154
  1.165   1.236   1.338   1.376   1.460   1.537   1.612   1.628
  1.865   2.008   2.046   2.160   2.349   2.397   2.569   2.593
  2.606   2.668   2.889   2.997   3.047   3.310   4.018   4.039
  4.162   4.174   4.214   4.255   4.395   4.404   4.482   5.055
  5.506   6.885   6.946   7.163  10.315  26.596  26.645  27.054
 36.542  37.012  68.712 219.155
 --------------------------------------------------------------

          Ground-State Mulliken Net Atomic Charges

     Atom                 Charge (a.u.)
  ----------------------------------------
      1 Cl                    0.001922
      2 N                     0.161128
      3 N                    -0.137917
      4 F                    -0.025132
  ----------------------------------------
  Sum of atomic charges =    -0.000000

 -----------------------------------------------------------------
                    Cartesian Multipole Moments
 -----------------------------------------------------------------
    Charge (ESU x 10^10)
                -0.0000
    Dipole Moment (Debye)
         X       1.3268      Y      -0.2364      Z      -0.0000
       Tot       1.3477
    Quadrupole Moments (Debye-Ang)
        XX     -29.0992     XY      -0.2906     YY     -30.2821
        XZ       0.0000     YZ      -0.0000     ZZ     -27.8886
    Octopole Moments (Debye-Ang^2)
       XXX       2.3537    XXY      -1.5222    XYY      -2.6684
       YYY       0.2021    XXZ       0.0000    XYZ      -0.0000
       YYZ      -0.0000    XZZ      -4.1047    YZZ       0.1463
       ZZZ       0.0000
    Hexadecapole Moments (Debye-Ang^3)
      XXXX    -353.3029   XXXY      -6.0551   XXYY     -68.6265
      XYYY      -0.9953   YYYY     -48.2536   XXXZ       0.0000
      XXYZ      -0.0000   XYYZ       0.0000   YYYZ      -0.0000
      XXZZ     -65.8876   XYZZ      -0.1114   YYZZ     -12.0779
      XZZZ       0.0000   YZZZ      -0.0000   ZZZZ     -26.7331
 -----------------------------------------------------------------
 DrvMan completing analytic gradient of the correlated energy
 Correlated dipole moment
            1
    1   0.5220140
    2  -0.0929977
    3  -0.0000000
 Energy read as -668.450682024
 Full Analytical Gradient: (in a.u., or Hartree/Bohr)
             1             2             3             4
    1   -0.00012530   -0.00060798    0.00118960   -0.00045632
    2   -0.00009998   -0.00043802    0.00030009    0.00023791
    3    0.00000001   -0.00000002    0.00000003   -0.00000002
 Gradient time:  CPU 0.27 s  wall 1.76 s
 ----------------------------------------------------------------
             Standard Nuclear Orientation (Angstroms)
    I     Atom           X                Y                Z
 ----------------------------------------------------------------
    1      Cl      1.5349199514    -0.0501374927    -0.0000000000
    2      N      -0.1079081106     0.5092351314     0.0000000000
    3      N      -0.8585479768    -0.4575281745    -0.0000000000
    4      F      -2.1483829513     0.0544876308     0.0000000000
 ----------------------------------------------------------------
 Nuclear Repulsion Energy =   145.3506972764 hartrees
 There are       20 alpha and       20 beta electrons

                       Distance Matrix (Angstroms)
             Cl(  1)   N (  2)   N (  3)
   N (  2)  1.735449
   N (  3)  2.427891  1.223965
   F (  4)  3.684789  2.090534  1.387744

 Requested basis set is 6-311++G(d,p)
 There are 31 shells and 96 basis functions
 A cutoff of  1.0D-14 yielded    464 shell pairs
 There are      4620 function pairs (      5024 Cartesian)
 Smallest overlap matrix eigenvalue = 2.59E-04
 Guess MOs from SCF MO coefficient file

 -----------------------------------------------------------------------
  General SCF calculation program by
  Eric Jon Sundstrom, Paul Horn, Yuezhi Mao, Dmitri Zuev, Alec White,
  David Stuck, Shaama M.S., Shane Yost, Joonho Lee, David Small,
  Daniel Levine, Susi Lehtola, Hugh Burton, Evgeny Epifanovsky
 -----------------------------------------------------------------------
 Hartree-Fock
 using 4 threads for integral computing
 -------------------------------------------------------
 OpenMP Integral computing Module                
 Release: version 2.0, May 2017, Q-Chem Inc. Pleasanton 
 -------------------------------------------------------
 A restricted SCF calculation will be
 performed using DIIS
 SCF converges when DIIS error is below 1.0e-08
 ---------------------------------------
  Cycle       Energy         DIIS error
 ---------------------------------------
    1    -667.7378747519      6.31e-05  
    2    -667.7378791096      1.55e-05  
    3    -667.7378794314      9.10e-06  
    4    -667.7378795063      1.70e-06  
    5    -667.7378795126      7.27e-07  
    6    -667.7378795136      3.12e-07  
    7    -667.7378795139      1.48e-07  
    8    -667.7378795140      5.41e-08  
    9    -667.7378795140      1.37e-08  
   10    -667.7378795140      3.56e-09  Convergence criterion met
 ---------------------------------------
 SCF time:   CPU 3.59s  wall 4.00s 
 SCF   energy in the final basis set =     -667.7378795140
 Total energy in the final basis set =     -667.7378795140


 ------------------------------------------------------------------------------

   CCMAN2: suite of methods based on coupled cluster
           and equation of motion theories.

   Components:
   * libvmm-1.3-trunk
     by Evgeny Epifanovsky, Ilya Kaliman.
   * libtensor-2.5-trunk
     by Evgeny Epifanovsky, Michael Wormit, Dmitry Zuev, Sam Manzer, 
        Ilya Kaliman.
   * libcc-2.5-trunk
     by Evgeny Epifanovsky, Arik Landau, Tomasz Kus, Kirill Khistyaev, 
        Dmitry Zuev, Prashant Manohar, Xintian Feng, Anna Krylov, 
        Matthew Goldey, Alec White, Thomas Jagau, Kaushik Nanda, 
        Anastasia Gunina, Alexander Kunitsa, Joonho Lee.

   CCMAN original authors:
   Anna I. Krylov, C. David Sherrill, Steven R. Gwaltney,
   Edward F. C. Byrd (2000)
   Sergey V. Levchenko, Lyudmila V. Slipchenko, Tao Wang,
   Ana-Maria C. Cristian (2003)
   Piotr A. Pieniazek, C. Melania Oana, Evgeny Epifanovsky (2007)
   Prashant Manohar (2009)

 ------------------------------------------------------------------------------


 Allocating and initializing 3808MB of RAM...
 Calculation will run on 4 cores.


 Alpha MOs, Restricted
 -- Occupied --                  
-104.91  -26.36  -15.78  -15.75  -10.63   -8.10   -8.10   -8.10
  1 A     2 A     3 A     4 A     5 A     6 A     7 A     8 A                  
 -1.685  -1.439  -1.159  -0.913  -0.766  -0.757  -0.748  -0.632
  9 A    10 A    11 A    12 A    13 A    14 A    15 A    16 A                  
 -0.611  -0.532  -0.490  -0.486
 17 A    18 A    19 A    20 A                                                  
 -- Virtual --                   
  0.059   0.064   0.089   0.115   0.117   0.147   0.155   0.177
 21 A    22 A    23 A    24 A    25 A    26 A    27 A    28 A                  
  0.192   0.210   0.234   0.257   0.290   0.309   0.339   0.369
 29 A    30 A    31 A    32 A    33 A    34 A    35 A    36 A                  
  0.369   0.453   0.507   0.561   0.569   0.578   0.602   0.802
 37 A    38 A    39 A    40 A    41 A    42 A    43 A    44 A                  
  0.895   0.912   0.963   0.986   1.035   1.095   1.098   1.154
 45 A    46 A    47 A    48 A    49 A    50 A    51 A    52 A                  
  1.165   1.236   1.338   1.376   1.460   1.537   1.612   1.628
 53 A    54 A    55 A    56 A    57 A    58 A    59 A    60 A                  
  1.864   2.008   2.047   2.161   2.349   2.397   2.569   2.593
 61 A    62 A    63 A    64 A    65 A    66 A    67 A    68 A                  
  2.606   2.666   2.889   2.996   3.046   3.309   4.019   4.038
 69 A    70 A    71 A    72 A    73 A    74 A    75 A    76 A                  
  4.161   4.173   4.214   4.255   4.394   4.405   4.482   5.056
 77 A    78 A    79 A    80 A    81 A    82 A    83 A    84 A                  
  5.509   6.884   6.946   7.166  10.315  26.596  26.645  27.054
 85 A    86 A    87 A    88 A    89 A    90 A    91 A    92 A                  
 36.543  37.007  68.711 219.155
 93 A    94 A    95 A    96 A                                                  

 Beta MOs, Restricted
 -- Occupied --                  
-104.91  -26.36  -15.78  -15.75  -10.63   -8.10   -8.10   -8.10
  1 A     2 A     3 A     4 A     5 A     6 A     7 A     8 A                  
 -1.685  -1.439  -1.159  -0.913  -0.766  -0.757  -0.748  -0.632
  9 A    10 A    11 A    12 A    13 A    14 A    15 A    16 A                  
 -0.611  -0.532  -0.490  -0.486
 17 A    18 A    19 A    20 A                                                  
 -- Virtual --                   
  0.059   0.064   0.089   0.115   0.117   0.147   0.155   0.177
 21 A    22 A    23 A    24 A    25 A    26 A    27 A    28 A                  
  0.192   0.210   0.234   0.257   0.290   0.309   0.339   0.369
 29 A    30 A    31 A    32 A    33 A    34 A    35 A    36 A                  
  0.369   0.453   0.507   0.561   0.569   0.578   0.602   0.802
 37 A    38 A    39 A    40 A    41 A    42 A    43 A    44 A                  
  0.895   0.912   0.963   0.986   1.035   1.095   1.098   1.154
 45 A    46 A    47 A    48 A    49 A    50 A    51 A    52 A                  
  1.165   1.236   1.338   1.376   1.460   1.537   1.612   1.628
 53 A    54 A    55 A    56 A    57 A    58 A    59 A    60 A                  
  1.864   2.008   2.047   2.161   2.349   2.397   2.569   2.593
 61 A    62 A    63 A    64 A    65 A    66 A    67 A    68 A                  
  2.606   2.666   2.889   2.996   3.046   3.309   4.019   4.038
 69 A    70 A    71 A    72 A    73 A    74 A    75 A    76 A                  
  4.161   4.173   4.214   4.255   4.394   4.405   4.482   5.056
 77 A    78 A    79 A    80 A    81 A    82 A    83 A    84 A                  
  5.509   6.884   6.946   7.166  10.315  26.596  26.645  27.054
 85 A    86 A    87 A    88 A    89 A    90 A    91 A    92 A                  
 36.543  37.007  68.711 219.155
 93 A    94 A    95 A    96 A                                                  

 Occupation and symmetry of molecular orbitals

 Point group: C1 (1 irreducible representation).

                           A     All 
 -------------------------------------
 All molecular orbitals:
  - Alpha                  96    96  
  - Beta                   96    96  
 -------------------------------------
 Alpha orbitals:
  - Frozen occupied        8     8   
  - Active occupied        12    12  
  - Active virtual         76    76  
  - Frozen virtual         0     0   
 -------------------------------------
 Beta orbitals:
  - Frozen occupied        8     8   
  - Active occupied        12    12  
  - Active virtual         76    76  
  - Frozen virtual         0     0   
 -------------------------------------

 Import integrals:   CPU 0.00 s  wall 0.03 s

 Import integrals:   CPU 12.89 s  wall 32.05 s

 MP2 amplitudes:   CPU 0.06 s  wall 0.26 s

Running a double precision version
           CCSD T amplitudes will be solved using DIIS.

           Start     Size      MaxIter   EConv     TConv     
           3         7         100       1.00e-07  1.00e-05  
 ------------------------------------------------------------------------------
           Energy (a.u.)   Ediff      Tdiff       Comment
 ------------------------------------------------------------------------------
          -668.43542072                           
     1    -668.42282589   1.26e-02   7.43e-01     
     2    -668.44842121   2.56e-02   9.85e-02     
     3    -668.44685512   1.57e-03   4.31e-02     
     4    -668.44959991   2.74e-03   1.66e-02     Switched to DIIS steps.
     5    -668.45058682   9.87e-04   1.16e-02     
     6    -668.45067358   8.68e-05   2.82e-03     
     7    -668.45067879   5.21e-06   1.07e-03     
     8    -668.45067995   1.16e-06   3.37e-04     
     9    -668.45068221   2.26e-06   1.89e-04     
    10    -668.45068256   3.49e-07   6.44e-05     
    11    -668.45068293   3.68e-07   2.62e-05     
    12    -668.45068288   4.73e-08   1.23e-05     
    13    -668.45068290   2.40e-08   3.63e-06     
 ------------------------------------------------------------------------------
          -668.45068290                           CCSD T converged.

End of double precision
 SCF energy                 = -667.73787951
 MP2 energy                 = -668.43542072
 CCSD correlation energy     =   -0.71280339
 CCSD total energy           = -668.45068290

 CCSD  T1^2 = 0.0118  T2^2 = 0.2348  Leading amplitudes:

 Amplitude    Orbitals with energies
 -0.0275       17 (A) A                  ->    21 (A) A                   
              -0.6113                          0.0593                     
 -0.0275       17 (A) B                  ->    21 (A) B                   
              -0.6113                          0.0593                     
  0.0231       15 (A) A                  ->    21 (A) A                   
              -0.7475                          0.0593                     
  0.0231       15 (A) B                  ->    21 (A) B                   
              -0.7475                          0.0593                     

 Amplitude    Orbitals with energies
 -0.0622       17 (A) A      17 (A) B    ->    21 (A) A      21 (A) B     
              -0.6113       -0.6113            0.0593        0.0593       
  0.0622       17 (A) A      17 (A) B    ->    21 (A) B      21 (A) A     
              -0.6113       -0.6113            0.0593        0.0593       
  0.0622       17 (A) B      17 (A) A    ->    21 (A) A      21 (A) B     
              -0.6113       -0.6113            0.0593        0.0593       
 -0.0622       17 (A) B      17 (A) A    ->    21 (A) B      21 (A) A     
              -0.6113       -0.6113            0.0593        0.0593       

 Computing CCSD intemediates for later calculations in double precision
 Finished.

Running a double precision version
           CCSD Lambda amplitudes will be solved using DIIS.
           Start     Size      MaxIter   EConv     LConv     
           3         7         100       1.00e-07  1.00e-05  
 ------------------------------------------------------------------------------
            Enorm      Ldiff       Comment
 ------------------------------------------------------------------------------
     1     5.26e-02   3.55e-02     
     2     1.62e-02   5.88e-03     
     3     6.96e-03   1.06e-03     
     4     3.62e-03   1.08e-03     Switched to DIIS steps.
     5     1.19e-03   6.23e-04     
     6     5.88e-04   1.70e-04     
     7     2.02e-04   4.25e-05     
     8     8.42e-05   3.46e-06     
     9     2.90e-05   7.64e-06     
    10     9.99e-06   2.23e-06     
    11     4.73e-06   5.75e-07     
    12     1.89e-06   1.89e-07     
    13     1.06e-06   1.42e-09     
    14     4.77e-07   4.22e-08     
    15     2.15e-07   9.32e-09     
    16     1.10e-07   8.52e-09     
    17     4.65e-08   4.93e-09     
 ------------------------------------------------------------------------------
                                   CCSD Lambda converged.

 Computing density matrices in double precision...
           Orbital response amplitudes will be solved using DIIS.
           Start     Size      MaxIter   EConv     LConv     
           3         7         100       1.00e-06  1.00e-06  
 ------------------------------------------------------------------------------
            Enorm      Ldiff       Comment
 ------------------------------------------------------------------------------
     1     8.73e-02   1.07e-03     
     2     6.92e-02   2.09e-02     
     3     7.34e-02   2.55e-02     
     4     5.57e-03   3.25e-02     Switched to DIIS steps.
     5     1.14e-03   1.01e-03     
     6     6.27e-04   8.37e-05     
     7     2.99e-04   9.10e-05     
     8     9.04e-05   1.90e-05     
     9     2.09e-05   2.13e-06     
    10     5.44e-06   1.49e-06     
    11     1.44e-06   4.27e-07     
    12     5.54e-07   9.63e-08     
 ------------------------------------------------------------------------------
                                   Orbital response converged.

 Computing density matrices... Done.
 CCSD calculation:   CPU 453.09 s  wall 149.77 s

Current path: /canmo/ccsd/grad/
/g1_bb_aa
/g1_bb_bb
/g1_o1o1
/g1_o1o2
/g1_o1v1
/g1_o2v1
/g1_v1v1
/g1p_bb_aa
/g1p_bb_bb
/g1s_bb_aa
/g1s_bb_bb
/g2_o1o1o1o1
/g2_o1o1o1v1
/g2_o1o1v1v1
/g2_o1v1o1v1
/g2_o1v1v1v1
/g2_v1v1v1v1
/w_bb_aa
/w_bb_bb
 Transferring MO TPDM to AO TPDM
 Transferring g2_o1o1o1o1
 Transferring g2_o1o1o1v1
 Transferring g2_o1o1v1v1
 Transferring g2_o1v1o1v1
 Transferring g2_o1v1v1v1
 Transferring g2_v1v1v1v1
 Adding separable TPDM
 Computing TPDM gradient
 --------------------------------------------------------
 2e gradient
  Atom          X               Y               Z
 --------------------------------------------------------
    1        -18.735196        2.747921        0.000000  
    2         -1.147543      -15.380373       -0.000000  
    3          6.070229       15.089087        0.000000  
    4         13.812510       -2.456635        0.000000  
 --------------------------------------------------------
 --------------------------------------------------------
 Final gradient
  Atom          X               Y               Z
 --------------------------------------------------------
    1        -18.735196        2.747921        0.000000  
    2         -1.147543      -15.380373       -0.000000  
    3          6.070229       15.089087        0.000000  
    4         13.812510       -2.456635        0.000000  
 --------------------------------------------------------
 Analytic gradient from two-electron contribution:   CPU 227.33 s  wall 179.64 s

 Total ccman2 time:   CPU 697.80 s  wall 370.41 s


 --------------------------------------------------------------

                    Orbital Energies (a.u.)
 --------------------------------------------------------------

 Alpha MOs
 -- Occupied --
******* -26.361 -15.785 -15.746 -10.634  -8.103  -8.099  -8.099
 -1.685  -1.439  -1.159  -0.913  -0.766  -0.757  -0.748  -0.632
 -0.611  -0.532  -0.490  -0.486
 -- Virtual --
  0.059   0.064   0.089   0.115   0.117   0.147   0.155   0.177
  0.192   0.210   0.234   0.257   0.290   0.309   0.339   0.369
  0.369   0.453   0.507   0.561   0.569   0.578   0.602   0.802
  0.895   0.912   0.963   0.986   1.035   1.095   1.098   1.154
  1.165   1.236   1.338   1.376   1.460   1.537   1.612   1.628
  1.864   2.008   2.047   2.161   2.349   2.397   2.569   2.593
  2.606   2.666   2.889   2.996   3.046   3.309   4.019   4.038
  4.161   4.173   4.214   4.255   4.394   4.405   4.482   5.056
  5.509   6.884   6.946   7.166  10.315  26.596  26.645  27.054
 36.543  37.007  68.711 219.155
 --------------------------------------------------------------

          Ground-State Mulliken Net Atomic Charges

     Atom                 Charge (a.u.)
  ----------------------------------------
      1 Cl                    0.001858
      2 N                     0.160336
      3 N                    -0.138308
      4 F                    -0.023886
  ----------------------------------------
  Sum of atomic charges =     0.000000

 -----------------------------------------------------------------
                    Cartesian Multipole Moments
 -----------------------------------------------------------------
    Charge (ESU x 10^10)
                 0.0000
    Dipole Moment (Debye)
         X       1.3156      Y      -0.2366      Z       0.0000
       Tot       1.3367
    Quadrupole Moments (Debye-Ang)
        XX     -29.0760     XY      -0.2901     YY     -30.2886
        XZ      -0.0000     YZ      -0.0000     ZZ     -27.8905
    Octopole Moments (Debye-Ang^2)
       XXX       2.3197    XXY      -1.5206    XYY      -2.6604
       YYY       0.2018    XXZ       0.0000    XYZ       0.0000
       YYZ      -0.0000    XZZ      -4.1006    YZZ       0.1461
       ZZZ       0.0000
    Hexadecapole Moments (Debye-Ang^3)
      XXXX    -353.2642   XXXY      -6.0554   XXYY     -68.6403
      XYYY      -1.0125   YYYY     -48.2758   XXXZ       0.0000
      XXYZ      -0.0000   XYYZ      -0.0000   YYYZ      -0.0000
      XXZZ     -65.8910   XYZZ      -0.1162   YYZZ     -12.0823
      XZZZ       0.0000   YZZZ      -0.0000   ZZZZ     -26.7386
 -----------------------------------------------------------------
 DrvMan completing analytic gradient of the correlated energy
 Correlated dipole moment
            1
    1   0.5176031
    2  -0.0931008
    3   0.0000000
 Energy read as -668.450682904
 Full Analytical Gradient: (in a.u., or Hartree/Bohr)
             1             2             3             4
    1    0.00014327    0.00041761   -0.00072856    0.00016768
    2    0.00000265    0.00050130   -0.00037726   -0.00012670
    3    0.00000000   -0.00000000    0.00000000   -0.00000000
 Gradient time:  CPU 0.29 s  wall 2.71 s
 ----------------------------------------------------------------
             Standard Nuclear Orientation (Angstroms)
    I     Atom           X                Y                Z
 ----------------------------------------------------------------
    1      Cl      1.5349199514    -0.0501374927    -0.0000000000
    2      N      -0.1079081106     0.5092351314     0.0000000000
    3      N      -0.8575479768    -0.4565281745    -0.0000000000
    4      F      -2.1483829513     0.0544876308     0.0000000000
 ----------------------------------------------------------------
 Nuclear Repulsion Energy =   145.3776303753 hartrees
 There are       20 alpha and       20 beta electrons

                       Distance Matrix (Angstroms)
             Cl(  1)   N (  2)   N (  3)
   N (  2)  1.735449
   N (  3)  2.426738  1.222562
   F (  4)  3.684789  2.090534  1.388305

 Requested basis set is 6-311++G(d,p)
 There are 31 shells and 96 basis functions
 A cutoff of  1.0D-14 yielded    464 shell pairs
 There are      4620 function pairs (      5024 Cartesian)
 Smallest overlap matrix eigenvalue = 2.57E-04
 Guess MOs from SCF MO coefficient file

 -----------------------------------------------------------------------
  General SCF calculation program by
  Eric Jon Sundstrom, Paul Horn, Yuezhi Mao, Dmitri Zuev, Alec White,
  David Stuck, Shaama M.S., Shane Yost, Joonho Lee, David Small,
  Daniel Levine, Susi Lehtola, Hugh Burton, Evgeny Epifanovsky
 -----------------------------------------------------------------------
 Hartree-Fock
 using 4 threads for integral computing
 -------------------------------------------------------
 OpenMP Integral computing Module                
 Release: version 2.0, May 2017, Q-Chem Inc. Pleasanton 
 -------------------------------------------------------
 A restricted SCF calculation will be
 performed using DIIS
 SCF converges when DIIS error is below 1.0e-08
 ---------------------------------------
  Cycle       Energy         DIIS error
 ---------------------------------------
    1    -667.7380206265      4.53e-05  
    2    -667.7380227511      1.27e-05  
    3    -667.7380229464      7.06e-06  
    4    -667.7380229990      1.64e-06  
    5    -667.7380230037      6.52e-07  
    6    -667.7380230046      2.65e-07  
    7    -667.7380230048      1.21e-07  
    8    -667.7380230048      4.18e-08  
    9    -667.7380230048      1.06e-08  
   10    -667.7380230048      2.97e-09  Convergence criterion met
 ---------------------------------------
 SCF time:   CPU 3.55s  wall 6.00s 
 SCF   energy in the final basis set =     -667.7380230048
 Total energy in the final basis set =     -667.7380230048


 ------------------------------------------------------------------------------

   CCMAN2: suite of methods based on coupled cluster
           and equation of motion theories.

   Components:
   * libvmm-1.3-trunk
     by Evgeny Epifanovsky, Ilya Kaliman.
   * libtensor-2.5-trunk
     by Evgeny Epifanovsky, Michael Wormit, Dmitry Zuev, Sam Manzer, 
        Ilya Kaliman.
   * libcc-2.5-trunk
     by Evgeny Epifanovsky, Arik Landau, Tomasz Kus, Kirill Khistyaev, 
        Dmitry Zuev, Prashant Manohar, Xintian Feng, Anna Krylov, 
        Matthew Goldey, Alec White, Thomas Jagau, Kaushik Nanda, 
        Anastasia Gunina, Alexander Kunitsa, Joonho Lee.

   CCMAN original authors:
   Anna I. Krylov, C. David Sherrill, Steven R. Gwaltney,
   Edward F. C. Byrd (2000)
   Sergey V. Levchenko, Lyudmila V. Slipchenko, Tao Wang,
   Ana-Maria C. Cristian (2003)
   Piotr A. Pieniazek, C. Melania Oana, Evgeny Epifanovsky (2007)
   Prashant Manohar (2009)

 ------------------------------------------------------------------------------


 Allocating and initializing 3808MB of RAM...
 Calculation will run on 4 cores.


 Alpha MOs, Restricted
 -- Occupied --                  
-104.91  -26.36  -15.78  -15.75  -10.63   -8.10   -8.10   -8.10
  1 A     2 A     3 A     4 A     5 A     6 A     7 A     8 A                  
 -1.685  -1.440  -1.159  -0.912  -0.766  -0.757  -0.747  -0.632
  9 A    10 A    11 A    12 A    13 A    14 A    15 A    16 A                  
 -0.612  -0.532  -0.490  -0.486
 17 A    18 A    19 A    20 A                                                  
 -- Virtual --                   
  0.060   0.064   0.089   0.115   0.117   0.147   0.155   0.177
 21 A    22 A    23 A    24 A    25 A    26 A    27 A    28 A                  
  0.192   0.210   0.234   0.257   0.290   0.309   0.339   0.369
 29 A    30 A    31 A    32 A    33 A    34 A    35 A    36 A                  
  0.369   0.453   0.507   0.561   0.569   0.578   0.602   0.801
 37 A    38 A    39 A    40 A    41 A    42 A    43 A    44 A                  
  0.894   0.912   0.963   0.986   1.036   1.095   1.098   1.154
 45 A    46 A    47 A    48 A    49 A    50 A    51 A    52 A                  
  1.165   1.236   1.338   1.376   1.460   1.537   1.612   1.628
 53 A    54 A    55 A    56 A    57 A    58 A    59 A    60 A                  
  1.865   2.008   2.046   2.160   2.349   2.396   2.569   2.593
 61 A    62 A    63 A    64 A    65 A    66 A    67 A    68 A                  
  2.606   2.668   2.889   2.997   3.047   3.310   4.019   4.038
 69 A    70 A    71 A    72 A    73 A    74 A    75 A    76 A                  
  4.162   4.174   4.214   4.255   4.395   4.405   4.483   5.055
 77 A    78 A    79 A    80 A    81 A    82 A    83 A    84 A                  
  5.508   6.885   6.946   7.166  10.315  26.596  26.645  27.054
 85 A    86 A    87 A    88 A    89 A    90 A    91 A    92 A                  
 36.542  37.013  68.712 219.155
 93 A    94 A    95 A    96 A                                                  

 Beta MOs, Restricted
 -- Occupied --                  
-104.91  -26.36  -15.78  -15.75  -10.63   -8.10   -8.10   -8.10
  1 A     2 A     3 A     4 A     5 A     6 A     7 A     8 A                  
 -1.685  -1.440  -1.159  -0.912  -0.766  -0.757  -0.747  -0.632
  9 A    10 A    11 A    12 A    13 A    14 A    15 A    16 A                  
 -0.612  -0.532  -0.490  -0.486
 17 A    18 A    19 A    20 A                                                  
 -- Virtual --                   
  0.060   0.064   0.089   0.115   0.117   0.147   0.155   0.177
 21 A    22 A    23 A    24 A    25 A    26 A    27 A    28 A                  
  0.192   0.210   0.234   0.257   0.290   0.309   0.339   0.369
 29 A    30 A    31 A    32 A    33 A    34 A    35 A    36 A                  
  0.369   0.453   0.507   0.561   0.569   0.578   0.602   0.801
 37 A    38 A    39 A    40 A    41 A    42 A    43 A    44 A                  
  0.894   0.912   0.963   0.986   1.036   1.095   1.098   1.154
 45 A    46 A    47 A    48 A    49 A    50 A    51 A    52 A                  
  1.165   1.236   1.338   1.376   1.460   1.537   1.612   1.628
 53 A    54 A    55 A    56 A    57 A    58 A    59 A    60 A                  
  1.865   2.008   2.046   2.160   2.349   2.396   2.569   2.593
 61 A    62 A    63 A    64 A    65 A    66 A    67 A    68 A                  
  2.606   2.668   2.889   2.997   3.047   3.310   4.019   4.038
 69 A    70 A    71 A    72 A    73 A    74 A    75 A    76 A                  
  4.162   4.174   4.214   4.255   4.395   4.405   4.483   5.055
 77 A    78 A    79 A    80 A    81 A    82 A    83 A    84 A                  
  5.508   6.885   6.946   7.166  10.315  26.596  26.645  27.054
 85 A    86 A    87 A    88 A    89 A    90 A    91 A    92 A                  
 36.542  37.013  68.712 219.155
 93 A    94 A    95 A    96 A                                                  

 Occupation and symmetry of molecular orbitals

 Point group: C1 (1 irreducible representation).

                           A     All 
 -------------------------------------
 All molecular orbitals:
  - Alpha                  96    96  
  - Beta                   96    96  
 -------------------------------------
 Alpha orbitals:
  - Frozen occupied        8     8   
  - Active occupied        12    12  
  - Active virtual         76    76  
  - Frozen virtual         0     0   
 -------------------------------------
 Beta orbitals:
  - Frozen occupied        8     8   
  - Active occupied        12    12  
  - Active virtual         76    76  
  - Frozen virtual         0     0   
 -------------------------------------

 Import integrals:   CPU 0.00 s  wall 0.00 s

 Import integrals:   CPU 12.89 s  wall 25.20 s

 MP2 amplitudes:   CPU 0.06 s  wall 0.29 s

Running a double precision version
           CCSD T amplitudes will be solved using DIIS.

           Start     Size      MaxIter   EConv     TConv     
           3         7         100       1.00e-07  1.00e-05  
 ------------------------------------------------------------------------------
           Energy (a.u.)   Ediff      Tdiff       Comment
 ------------------------------------------------------------------------------
          -668.43538427                           
     1    -668.42285955   1.25e-02   7.43e-01     
     2    -668.44841742   2.56e-02   9.85e-02     
     3    -668.44686153   1.56e-03   4.30e-02     
     4    -668.44960095   2.74e-03   1.66e-02     Switched to DIIS steps.
     5    -668.45058643   9.85e-04   1.16e-02     
     6    -668.45067294   8.65e-05   2.81e-03     
     7    -668.45067820   5.26e-06   1.07e-03     
     8    -668.45067938   1.18e-06   3.37e-04     
     9    -668.45068165   2.27e-06   1.89e-04     
    10    -668.45068200   3.48e-07   6.44e-05     
    11    -668.45068237   3.70e-07   2.62e-05     
    12    -668.45068232   4.75e-08   1.23e-05     
    13    -668.45068234   2.40e-08   3.65e-06     
 ------------------------------------------------------------------------------
          -668.45068234                           CCSD T converged.

End of double precision
 SCF energy                 = -667.73802300
 MP2 energy                 = -668.43538427
 CCSD correlation energy     =   -0.71265934
 CCSD total energy           = -668.45068234

 CCSD  T1^2 = 0.0118  T2^2 = 0.2346  Leading amplitudes:

 Amplitude    Orbitals with energies
  0.0275       17 (A) A                  ->    21 (A) A                   
              -0.6116                          0.0597                     
  0.0275       17 (A) B                  ->    21 (A) B                   
              -0.6116                          0.0597                     
  0.0231       15 (A) A                  ->    21 (A) A                   
              -0.7474                          0.0597                     
  0.0231       15 (A) B                  ->    21 (A) B                   
              -0.7474                          0.0597                     

 Amplitude    Orbitals with energies
 -0.0620       17 (A) A      17 (A) B    ->    21 (A) A      21 (A) B     
              -0.6116       -0.6116            0.0597        0.0597       
  0.0620       17 (A) A      17 (A) B    ->    21 (A) B      21 (A) A     
              -0.6116       -0.6116            0.0597        0.0597       
  0.0620       17 (A) B      17 (A) A    ->    21 (A) A      21 (A) B     
              -0.6116       -0.6116            0.0597        0.0597       
 -0.0620       17 (A) B      17 (A) A    ->    21 (A) B      21 (A) A     
              -0.6116       -0.6116            0.0597        0.0597       

 Computing CCSD intemediates for later calculations in double precision
 Finished.

Running a double precision version
           CCSD Lambda amplitudes will be solved using DIIS.
           Start     Size      MaxIter   EConv     LConv     
           3         7         100       1.00e-07  1.00e-05  
 ------------------------------------------------------------------------------
            Enorm      Ldiff       Comment
 ------------------------------------------------------------------------------
     1     5.25e-02   3.55e-02     
     2     1.62e-02   5.88e-03     
     3     6.95e-03   1.06e-03     
     4     3.62e-03   1.08e-03     Switched to DIIS steps.
     5     1.19e-03   6.23e-04     
     6     5.88e-04   1.69e-04     
     7     2.02e-04   4.23e-05     
     8     8.40e-05   3.42e-06     
     9     2.89e-05   7.59e-06     
    10     9.98e-06   2.22e-06     
    11     4.72e-06   5.69e-07     
    12     1.89e-06   1.86e-07     
    13     1.06e-06   1.99e-09     
    14     4.77e-07   4.18e-08     
    15     2.15e-07   9.30e-09     
    16     1.10e-07   8.50e-09     
    17     4.66e-08   4.95e-09     
 ------------------------------------------------------------------------------
                                   CCSD Lambda converged.

 Computing density matrices in double precision...
           Orbital response amplitudes will be solved using DIIS.
           Start     Size      MaxIter   EConv     LConv     
           3         7         100       1.00e-06  1.00e-06  
 ------------------------------------------------------------------------------
            Enorm      Ldiff       Comment
 ------------------------------------------------------------------------------
     1     8.72e-02   1.02e-03     
     2     6.90e-02   2.08e-02     
     3     7.32e-02   2.54e-02     
     4     5.57e-03   3.24e-02     Switched to DIIS steps.
     5     1.13e-03   1.00e-03     
     6     6.23e-04   8.22e-05     
     7     2.95e-04   9.14e-05     
     8     9.07e-05   1.86e-05     
     9     2.08e-05   2.19e-06     
    10     5.36e-06   1.48e-06     
    11     1.41e-06   4.29e-07     
    12     5.43e-07   9.63e-08     
 ------------------------------------------------------------------------------
                                   Orbital response converged.

 Computing density matrices... Done.
 CCSD calculation:   CPU 457.01 s  wall 137.84 s

Current path: /canmo/ccsd/grad/
/g1_bb_aa
/g1_bb_bb
/g1_o1o1
/g1_o1o2
/g1_o1v1
/g1_o2v1
/g1_v1v1
/g1p_bb_aa
/g1p_bb_bb
/g1s_bb_aa
/g1s_bb_bb
/g2_o1o1o1o1
/g2_o1o1o1v1
/g2_o1o1v1v1
/g2_o1v1o1v1
/g2_o1v1v1v1
/g2_v1v1v1v1
/w_bb_aa
/w_bb_bb
 Transferring MO TPDM to AO TPDM
 Transferring g2_o1o1o1o1
 Transferring g2_o1o1o1v1
 Transferring g2_o1o1v1v1
 Transferring g2_o1v1o1v1
 Transferring g2_o1v1v1v1
 Transferring g2_v1v1v1v1
 Adding separable TPDM
 Computing TPDM gradient
 --------------------------------------------------------
 2e gradient
  Atom          X               Y               Z
 --------------------------------------------------------
    1        -18.737764        2.749778        0.000000  
    2         -1.162620      -15.401313       -0.000000  
    3          6.089404       15.096582       -0.000000  
    4         13.810980       -2.445047        0.000000  
 --------------------------------------------------------
 --------------------------------------------------------
 Final gradient
  Atom          X               Y               Z
 --------------------------------------------------------
    1        -18.737764        2.749778        0.000000  
    2         -1.162620      -15.401313       -0.000000  
    3          6.089404       15.096582       -0.000000  
    4         13.810980       -2.445047        0.000000  
 --------------------------------------------------------
 Analytic gradient from two-electron contribution:   CPU 226.61 s  wall 164.15 s

 Total ccman2 time:   CPU 701.06 s  wall 340.99 s


 --------------------------------------------------------------

                    Orbital Energies (a.u.)
 --------------------------------------------------------------

 Alpha MOs
 -- Occupied --
******* -26.361 -15.785 -15.745 -10.634  -8.103  -8.099  -8.099
 -1.685  -1.440  -1.159  -0.912  -0.766  -0.757  -0.747  -0.632
 -0.612  -0.532  -0.490  -0.486
 -- Virtual --
  0.060   0.064   0.089   0.115   0.117   0.147   0.155   0.177
  0.192   0.210   0.234   0.257   0.290   0.309   0.339   0.369
  0.369   0.453   0.507   0.561   0.569   0.578   0.602   0.801
  0.894   0.912   0.963   0.986   1.036   1.095   1.098   1.154
  1.165   1.236   1.338   1.376   1.460   1.537   1.612   1.628
  1.865   2.008   2.046   2.160   2.349   2.396   2.569   2.593
  2.606   2.668   2.889   2.997   3.047   3.310   4.019   4.038
  4.162   4.174   4.214   4.255   4.395   4.405   4.483   5.055
  5.508   6.885   6.946   7.166  10.315  26.596  26.645  27.054
 36.542  37.013  68.712 219.155
 --------------------------------------------------------------

          Ground-State Mulliken Net Atomic Charges

     Atom                 Charge (a.u.)
  ----------------------------------------
      1 Cl                    0.002059
      2 N                     0.161012
      3 N                    -0.138793
      4 F                    -0.024277
  ----------------------------------------
  Sum of atomic charges =     0.000000

 -----------------------------------------------------------------
                    Cartesian Multipole Moments
 -----------------------------------------------------------------
    Charge (ESU x 10^10)
                -0.0000
    Dipole Moment (Debye)
         X       1.3204      Y      -0.2356      Z       0.0000
       Tot       1.3412
    Quadrupole Moments (Debye-Ang)
        XX     -29.0825     XY      -0.2918     YY     -30.2862
        XZ      -0.0000     YZ      -0.0000     ZZ     -27.8879
    Octopole Moments (Debye-Ang^2)
       XXX       2.3306    XXY      -1.5264    XYY      -2.6644
       YYY       0.1840    XXZ       0.0000    XYZ       0.0000
       YYZ      -0.0000    XZZ      -4.1044    YZZ       0.1412
       ZZZ       0.0000
    Hexadecapole Moments (Debye-Ang^3)
      XXXX    -353.2495   XXXY      -6.0388   XXYY     -68.6294
      XYYY      -0.9898   YYYY     -48.2375   XXXZ       0.0000
      XXYZ      -0.0000   XYYZ      -0.0000   YYYZ      -0.0000
      XXZZ     -65.8865   XYZZ      -0.1094   YYZZ     -12.0755
      XZZZ       0.0000   YZZZ      -0.0000   ZZZZ     -26.7344
 -----------------------------------------------------------------
 DrvMan completing analytic gradient of the correlated energy
 Correlated dipole moment
            1
    1   0.5194776
    2  -0.0926889
    3   0.0000000
 Energy read as -668.450682343
 Full Analytical Gradient: (in a.u., or Hartree/Bohr)
             1             2             3             4
    1    0.00002072   -0.00057798    0.00057153   -0.00001426
    2   -0.00002421   -0.00094050    0.00112275   -0.00015804
    3    0.00000000   -0.00000000    0.00000000   -0.00000000
 Gradient time:  CPU 0.26 s  wall 1.69 s
 ----------------------------------------------------------------
             Standard Nuclear Orientation (Angstroms)
    I     Atom           X                Y                Z
 ----------------------------------------------------------------
    1      Cl      1.5349199514    -0.0501374927    -0.0000000000
    2      N      -0.1079081106     0.5092351314     0.0000000000
    3      N      -0.8575479768    -0.4585281745    -0.0000000000
    4      F      -2.1483829513     0.0544876308     0.0000000000
 ----------------------------------------------------------------
 Nuclear Repulsion Energy =   145.3339088238 hartrees
 There are       20 alpha and       20 beta electrons

                       Distance Matrix (Angstroms)
             Cl(  1)   N (  2)   N (  3)
   N (  2)  1.735449
   N (  3)  2.427073  1.224143
   F (  4)  3.684789  2.090534  1.389043

 Requested basis set is 6-311++G(d,p)
 There are 31 shells and 96 basis functions
 A cutoff of  1.0D-14 yielded    464 shell pairs
 There are      4620 function pairs (      5024 Cartesian)
 Smallest overlap matrix eigenvalue = 2.59E-04
 Guess MOs from SCF MO coefficient file

 -----------------------------------------------------------------------
  General SCF calculation program by
  Eric Jon Sundstrom, Paul Horn, Yuezhi Mao, Dmitri Zuev, Alec White,
  David Stuck, Shaama M.S., Shane Yost, Joonho Lee, David Small,
  Daniel Levine, Susi Lehtola, Hugh Burton, Evgeny Epifanovsky
 -----------------------------------------------------------------------
 Hartree-Fock
[truncated: 141,592 more chars]
