# Supplementary material for: Geometric and energetic data from ab initio calculations of haloethene, haloimine, halomethylenephosphine, haloiminophosphine, halodiazene, halodiphosphene and halocyclopropane
Source: Data Brief. 2019 Nov 2;27:104738. doi: 10.1016/j.dib.2019.104738 (PMC6861602; doi:10.1016/j.dib.2019.104738)
Supplement: Multimedia component 6 [file mmc6.zip › NN/CCSD/FENNEF.out]

Q-Chem Developer Version!
                  Welcome to Q-Chem
     A Quantum Leap Into The Future Of Chemistry


 Q-Chem 5.1, Q-Chem, Inc., Pleasanton, CA (2018)

 Yihan Shao,  Zhengting Gan,  E. Epifanovsky,  A. T. B. Gilbert,  M. Wormit,  
 J. Kussmann,  A. W. Lange,  A. Behn,  Jia Deng,  Xintian Feng,  D. Ghosh,  
 M. Goldey,  P. R. Horn,  L. D. Jacobson,  I. Kaliman,  T. Kus,  A. Landau,  
 Jie Liu,  E. I. Proynov,  R. M. Richard,  R. P. Steele,  E. J. Sundstrom,  
 H. L. Woodcock III,  P. M. Zimmerman,  D. Zuev,  B. Albrecht,  E. Alguire,  
 S. A. Baeppler,  D. Barton,  Z. Benda,  Y. A. Bernard,  E. J. Berquist,  
 K. B. Bravaya,  H. Burton,  D. Casanova,  Chun-Min Chang,  Yunqing Chen,  
 A. Chien,  K. D. Closser,  M. P. Coons,  S. Coriani,  S. Dasgupta,  
 A. L. Dempwolff,  M. Diedenhofen,  Hainam Do,  R. G. Edgar,  Po-Tung Fang,  
 S. Faraji,  S. Fatehi,  Qingguo Feng,  K. D. Fenk,  J. Fosso-Tande,  
 Qinghui Ge,  A. Ghysels,  G. Gidofalvi,  J. Gomes,  J. Gonthier,  A. Gunina,  
 D. Hait,  M. W. D. Hanson-Heine,  P. H. P. Harbach,  A. W. Hauser,  
 J. E. Herr,  E. G. Hohenstein,  Z. C. Holden,  Kerwin Hui,  B. C. Huynh,  
 T.-C. Jagau,  Hyunjun Ji,  B. Kaduk,  K. Khistyaev,  Jaehoon Kim,  
 P. Klunzinger,  K. Koh,  D. Kosenkov,  L. Koulias,  T. Kowalczyk,  
 C. M. Krauter,  A. Kunitsa,  Ka Un Lao,  A. Laurent,  K. V. Lawler,  
 Joonho Lee,  D. Lefrancois,  S. Lehtola,  D. S. Levine,  Yi-Pei Li,  
 You-Sheng Lin,  Fenglai Liu,  E. Livshits,  A. Luenser,  P. Manohar,  
 E. Mansoor,  S. F. Manzer,  Shan-Ping Mao,  Yuezhi Mao,  N. Mardirossian,  
 A. V. Marenich,  T. Markovich,  L. A. Martinez-Martinez,  S. A. Maurer,  
 N. J. Mayhall,  S. C. McKenzie,  J.-M. Mewes,  A. F. Morrison,  
 J. W. Mullinax,  K. Nanda,  T. S. Nguyen-Beck,  R. Olivares-Amaya,  
 J. A. Parkhill,  T. M. Perrine,  F. Plasser,  P. Pokhilko,  S. Prager,  
 A. Prociuk,  E. Ramos,  D. R. Rehn,  F. Rob,  M. Schneider,  N. Sergueev,  
 S. M. Sharada,  S. Sharma,  D. W. Small,  T. Stauch,  T. Stein,  
 Yu-Chuan Su,  A. J. W. Thom,  A. Tkatchenko,  T. Tsuchimochi,  N. M. Tubman,  
 L. Vogt,  M. L. Vidal,  O. Vydrov,  M. A. Watson,  J. Wenzel,  
 M. de Wergifosse,  T. A. Wesolowski,  A. White,  J. Witte,  A. Yamada,  
 Jun Yang,  K. Yao,  S. Yeganeh,  S. R. Yost,  Zhi-Qiang You,  A. Zech,  
 Igor Ying Zhang,  Xing Zhang,  Yan Zhao,  Ying Zhu,  B. R. Brooks,  
 G. K. L. Chan,  C. J. Cramer,  M. S. Gordon,  W. J. Hehre,  A. Klamt,  
 M. W. Schmidt,  C. D. Sherrill,  D. G. Truhlar,  A. Aspuru-Guzik,  R. Baer,  
 A. T. Bell,  N. A. Besley,  Jeng-Da Chai,  A. E. DePrince, III,  
 R. A. DiStasio Jr.,  A. Dreuw,  B. D. Dunietz,  T. R. Furlani,  
 Chao-Ping Hsu,  Yousung Jung,  Jing Kong,  D. S. Lambrecht,  WanZhen Liang,  
 C. Ochsenfeld,  V. A. Rassolov,  L. V. Slipchenko,  J. E. Subotnik,  
 T. Van Voorhis,  J. M. Herbert,  A. I. Krylov,  P. M. W. Gill,  M. Head-Gordon

 Contributors to earlier versions of Q-Chem not listed above: 
 R. D. Adamson,  B. Austin,  J. Baker,  G. J. O. Beran,  K. Brandhorst,  
 S. T. Brown,  E. F. C. Byrd,  A. K. Chakraborty,  C.-L. Cheng,  
 Siu Hung Chien,  D. M. Chipman,  D. L. Crittenden,  H. Dachsel,  
 R. J. Doerksen,  A. D. Dutoi,  L. Fusti-Molnar,  W. A. Goddard III,  
 A. Golubeva-Zadorozhnaya,  S. R. Gwaltney,  G. Hawkins,  A. Heyden,  
 S. Hirata,  G. Kedziora,  F. J. Keil,  C. Kelley,  Jihan Kim,  R. A. King,  
 R. Z. Khaliullin,  P. P. Korambath,  W. Kurlancheek,  A. M. Lee,  M. S. Lee,  
 S. V. Levchenko,  Ching Yeh Lin,  D. Liotard,  R. C. Lochan,  I. Lotan,  
 P. E. Maslen,  N. Nair,  D. P. O'Neill,  D. Neuhauser,  E. Neuscamman,  
 C. M. Oana,  R. Olson,  B. Peters,  R. Peverati,  P. A. Pieniazek,  
 Y. M. Rhee,  J. Ritchie,  M. A. Rohrdanz,  E. Rosta,  N. J. Russ,  
 H. F. Schaefer III,  N. E. Schultz,  N. Shenvi,  A. C. Simmonett,  A. Sodt,  
 D. Stuck,  K. S. Thanthiriwatte,  V. Vanovschi,  Tao Wang,  A. Warshel,  
 C. F. Williams,  Q. Wu,  X. Xu,  W. Zhang

 Please cite Q-Chem as follows:
 Y. Shao et al., Mol. Phys. 113, 184-215 (2015)
 DOI: 10.1080/00268976.2014.952696

 Q-Chem 5.1.1 for Intel X86 EM64T Linux

 Parts of Q-Chem use Armadillo 8.300.2 (Tropical Shenanigans).
 http://arma.sourceforge.net/

 Q-Chem begins on Thu Nov  1 19:36:28 2018  

Host: 
0

     Scratch files written to /scratch/taweetham/qchem30879//
Input Ideriv = 1
Curr. Ideriv = -1
Max.  Ideriv = 1

Checking the input file for inconsistencies... 	...done.

--------------------------------------------------------------
User input:
--------------------------------------------------------------
../CCSD/F=F_t.inp
$molecule
0 1
N 
N  1 1.218749
F  1 1.386829 2 105.707515
F  2 1.386829 1 105.707515 3 -180.000000 0
$end

$rem
   JOB_TYPE	OPTIMIZATION
   BASIS	6-311++G**
   METHOD	ccsd
   MEM_TOTAL	4000
   N_FROZEN_CORE      FC
$end

--------------------------------------------------------------
 ----------------------------------------------------------------
             Standard Nuclear Orientation (Angstroms)
    I     Atom           X                Y                Z
 ----------------------------------------------------------------
    1      N      -0.3865333311    -0.4710936904    -0.0000000000
    2      N       0.3865333311     0.4710936904     0.0000000000
    3      F      -1.6567757031     0.0854842392     0.0000000000
    4      F       1.6567757031    -0.0854842392    -0.0000000000
 ----------------------------------------------------------------
 Molecular Point Group                 C2h   NOp =  4
 Largest Abelian Subgroup              C2h   NOp =  4
 Nuclear Repulsion Energy =   114.3380471600 hartrees
 There are       16 alpha and       16 beta electrons
 Requested basis set is 6-311++G(d,p)
 There are 24 shells and 88 basis functions
 Total memory of 4000MB is distributed as follows: 
   QALLOC including MEM_STATIC uses 192MB
   MEM_STATIC is set to 192MB
   CCMAN JOB total memory use is  3808MB
 Warning: actual memory use might exceed 4000MB

 Total QAlloc Memory Limit    192 MB
 Mega-Array Size       188 MB
 MEM_STATIC part       192 MB
 A cutoff of  1.0D-14 yielded    288 shell pairs
 There are      3937 function pairs (      4309 Cartesian)

 -------------------------------------------------------
 OpenMP Integral Computing Module                       
 Release: version 1.0, May 2013, Q-Chem Inc. Pittsburgh 
 -------------------------------------------------------
 Integral Job Info:
 Integral job number is                      11
 Integral operator is                         1
 short-range coefficients                     0
 long-range coefficients              100000000
 Omega coefficients                           0
 if combine SR and LR in K                    0
 Integral screening is                        0
 Integral computing path is                   2
 max size of driver memory is            800000
 size of driver memory is                593474
 size of scratch memory is              2361544
 max col of scratch BK array               1296
 max len of scratch array in speh3          155
 max len of scratch index in speh4           18
 max int batch size is                      520
 min int batch size is                       52
 fixed nKL is                                52
 max L of basis functions is                  2
 order of int derivative is                   0
 number of shells is                         24
 number of basis is                          92
 number of cartesian basis is                92
 number of contracted shell pairs           288
 number of primitive shell pairs           1049
 maxK2 (contraction) of shell pair           36
 max number of K2 of shell pair               1
 max number of CS2 of shell pair             78
 max number of PS2 of shell pair            288
 mem total for path MDJ                  514766
 -------------------------------------------------------
 Smallest overlap matrix eigenvalue = 2.46E-04

 Scale SEOQF with 1.000000e-01/1.000000e-01/1.000000e-01

 Standard Electronic Orientation quadrupole field applied
 Nucleus-field energy     =     0.0000000021 hartrees
 Guess from superposition of atomic densities
 Warning:  Energy on first SCF cycle will be non-variational
 SAD guess density has 32.000000 electrons

 -----------------------------------------------------------------------
  General SCF calculation program by
  Eric Jon Sundstrom, Paul Horn, Yuezhi Mao, Dmitri Zuev, Alec White,
  David Stuck, Shaama M.S., Shane Yost, Joonho Lee, David Small,
  Daniel Levine, Susi Lehtola, Hugh Burton, Evgeny Epifanovsky
 -----------------------------------------------------------------------
 Hartree-Fock
 using 4 threads for integral computing
 -------------------------------------------------------
 OpenMP Integral computing Module                
 Release: version 2.0, May 2017, Q-Chem Inc. Pleasanton 
 -------------------------------------------------------
 A restricted SCF calculation will be
 performed using DIIS
 SCF converges when DIIS error is below 1.0e-08
 ---------------------------------------
  Cycle       Energy         DIIS error
 ---------------------------------------
    1    -308.0744934598      6.23e-02  
    2    -307.5515041596      1.20e-02  
    3    -307.6351580141      6.95e-03  
    4    -307.6645542469      1.33e-03  
    5    -307.6660351789      4.17e-04  
    6    -307.6663580771      1.19e-04  
    7    -307.6664019007      3.21e-05  
    8    -307.6664051850      7.20e-06  
    9    -307.6664053275      2.05e-06  
   10    -307.6664053411      5.80e-07  
   11    -307.6664053422      8.05e-08  
   12    -307.6664053422      1.67e-08  
   13    -307.6664053422      3.50e-09  Convergence criterion met
 ---------------------------------------
 SCF time:   CPU 2.05s  wall 1.00s 
 SCF   energy in the final basis set =     -307.6664053422
 Total energy in the final basis set =     -307.6664053422


 ------------------------------------------------------------------------------

   CCMAN2: suite of methods based on coupled cluster
           and equation of motion theories.

   Components:
   * libvmm-1.3-trunk
     by Evgeny Epifanovsky, Ilya Kaliman.
   * libtensor-2.5-trunk
     by Evgeny Epifanovsky, Michael Wormit, Dmitry Zuev, Sam Manzer, 
        Ilya Kaliman.
   * libcc-2.5-trunk
     by Evgeny Epifanovsky, Arik Landau, Tomasz Kus, Kirill Khistyaev, 
        Dmitry Zuev, Prashant Manohar, Xintian Feng, Anna Krylov, 
        Matthew Goldey, Alec White, Thomas Jagau, Kaushik Nanda, 
        Anastasia Gunina, Alexander Kunitsa, Joonho Lee.

   CCMAN original authors:
   Anna I. Krylov, C. David Sherrill, Steven R. Gwaltney,
   Edward F. C. Byrd (2000)
   Sergey V. Levchenko, Lyudmila V. Slipchenko, Tao Wang,
   Ana-Maria C. Cristian (2003)
   Piotr A. Pieniazek, C. Melania Oana, Evgeny Epifanovsky (2007)
   Prashant Manohar (2009)

 ------------------------------------------------------------------------------


 Allocating and initializing 3808MB of RAM...
 Calculation will run on 4 cores.


 Alpha MOs, Restricted
 -- Occupied --                  
-26.385 -26.385 -15.795 -15.793  -1.724  -1.683  -1.404  -0.961
  1 Ag    1 Bu    2 Ag    2 Bu    3 Ag    3 Bu    4 Ag    4 Bu                 
 -0.820  -0.808  -0.785  -0.736  -0.698  -0.656  -0.561  -0.557
  5 Ag    5 Bu    1 Au    1 Bg    6 Ag    6 Bu    2 Au    7 Ag                 
 -- Virtual --                   
  0.058   0.107   0.126   0.139   0.158   0.193   0.212   0.217
  2 Bg    7 Bu    8 Ag    8 Bu    3 Au    9 Ag    9 Bu   10 Ag                 
  0.224   0.287   0.309   0.320   0.356   0.369   0.398   0.400
  3 Bg   11 Ag   10 Bu    4 Bg   11 Bu   12 Ag    4 Au   12 Bu                 
  0.483   0.526   0.528   0.596   0.866   0.892   0.921   0.976
 13 Ag   13 Bu   14 Ag   14 Bu   15 Ag    5 Au   16 Ag   15 Bu                 
  0.981   1.134   1.223   1.394   1.484   1.514   1.542   1.550
  5 Bg   16 Bu   17 Ag   17 Bu    6 Bg   18 Bu   18 Ag    6 Au                 
  1.629   1.679   1.845   1.997   2.032   2.101   2.244   2.350
 19 Bu   19 Ag    7 Au   20 Bu    7 Bg   20 Ag   21 Bu    8 Au                 
  2.432   2.651   2.657   2.885   2.983   3.256   3.937   3.972
 21 Ag   22 Ag   22 Bu   23 Ag    8 Bg   23 Bu   24 Bu   24 Ag                 
  3.985   4.107   4.160   4.170   4.185   4.186   4.284   4.286
  9 Au    9 Bg   10 Au   25 Ag   25 Bu   10 Bg   26 Bu   26 Ag                 
  4.336   4.415   4.538   4.898   5.308   5.593   6.846   6.878
 11 Au   11 Bg   27 Ag   27 Bu   28 Ag   28 Bu   12 Bg   12 Au                 
  6.891   6.959   7.088   7.240  36.497  36.996  68.680  68.693
 29 Bu   29 Ag   30 Ag   30 Bu   31 Ag   31 Bu   32 Ag   32 Bu                 

 Beta MOs, Restricted
 -- Occupied --                  
-26.385 -26.385 -15.795 -15.793  -1.724  -1.683  -1.404  -0.961
  1 Ag    1 Bu    2 Ag    2 Bu    3 Ag    3 Bu    4 Ag    4 Bu                 
 -0.820  -0.808  -0.785  -0.736  -0.698  -0.656  -0.561  -0.557
  5 Ag    5 Bu    1 Au    1 Bg    6 Ag    6 Bu    2 Au    7 Ag                 
 -- Virtual --                   
  0.058   0.107   0.126   0.139   0.158   0.193   0.212   0.217
  2 Bg    7 Bu    8 Ag    8 Bu    3 Au    9 Ag    9 Bu   10 Ag                 
  0.224   0.287   0.309   0.320   0.356   0.369   0.398   0.400
  3 Bg   11 Ag   10 Bu    4 Bg   11 Bu   12 Ag    4 Au   12 Bu                 
  0.483   0.526   0.528   0.596   0.866   0.892   0.921   0.976
 13 Ag   13 Bu   14 Ag   14 Bu   15 Ag    5 Au   16 Ag   15 Bu                 
  0.981   1.134   1.223   1.394   1.484   1.514   1.542   1.550
  5 Bg   16 Bu   17 Ag   17 Bu    6 Bg   18 Bu   18 Ag    6 Au                 
  1.629   1.679   1.845   1.997   2.032   2.101   2.244   2.350
 19 Bu   19 Ag    7 Au   20 Bu    7 Bg   20 Ag   21 Bu    8 Au                 
  2.432   2.651   2.657   2.885   2.983   3.256   3.937   3.972
 21 Ag   22 Ag   22 Bu   23 Ag    8 Bg   23 Bu   24 Bu   24 Ag                 
  3.985   4.107   4.160   4.170   4.185   4.186   4.284   4.286
  9 Au    9 Bg   10 Au   25 Ag   25 Bu   10 Bg   26 Bu   26 Ag                 
  4.336   4.415   4.538   4.898   5.308   5.593   6.846   6.878
 11 Au   11 Bg   27 Ag   27 Bu   28 Ag   28 Bu   12 Bg   12 Au                 
  6.891   6.959   7.088   7.240  36.497  36.996  68.680  68.693
 29 Bu   29 Ag   30 Ag   30 Bu   31 Ag   31 Bu   32 Ag   32 Bu                 

 Occupation and symmetry of molecular orbitals

 Point group: C2h (4 irreducible representations).

                           Ag   Bg   Au   Bu    All 
 ----------------------------------------------------
 All molecular orbitals:
  - Alpha                  32   12   12   32    88  
  - Beta                   32   12   12   32    88  
 ----------------------------------------------------
 Alpha orbitals:
  - Frozen occupied        2    0    0    2     4   
  - Active occupied        5    1    2    4     12  
  - Active virtual         25   11   10   26    72  
  - Frozen virtual         0    0    0    0     0   
 ----------------------------------------------------
 Beta orbitals:
  - Frozen occupied        2    0    0    2     4   
  - Active occupied        5    1    2    4     12  
  - Active virtual         25   11   10   26    72  
  - Frozen virtual         0    0    0    0     0   
 ----------------------------------------------------

 Import integrals:   CPU 0.00 s  wall 0.00 s

 Import integrals:   CPU 7.94 s  wall 16.56 s

 MP2 amplitudes:   CPU 0.48 s  wall 0.81 s

Running a double precision version
           CCSD T amplitudes will be solved using DIIS.

           Start     Size      MaxIter   EConv     TConv     
           3         7         100       1.00e-07  1.00e-05  
 ------------------------------------------------------------------------------
           Energy (a.u.)   Ediff      Tdiff       Comment
 ------------------------------------------------------------------------------
          -308.43078624                           
     1    -308.40710331   2.37e-02   7.18e-01     
     2    -308.43501526   2.79e-02   9.48e-02     
     3    -308.43257143   2.44e-03   4.41e-02     
     4    -308.43561260   3.04e-03   1.85e-02     Switched to DIIS steps.
     5    -308.43668187   1.07e-03   1.19e-02     
     6    -308.43676135   7.95e-05   2.59e-03     
     7    -308.43676336   2.00e-06   9.51e-04     
     8    -308.43676288   4.76e-07   2.53e-04     
     9    -308.43676435   1.47e-06   1.39e-04     
    10    -308.43676462   2.72e-07   4.98e-05     
    11    -308.43676480   1.76e-07   1.82e-05     
    12    -308.43676483   3.68e-08   8.71e-06     
 ------------------------------------------------------------------------------
          -308.43676483                           CCSD T converged.

End of double precision
 SCF energy                 = -307.66640534
 MP2 energy                 = -308.43078624
 CCSD correlation energy     =   -0.77035949
 CCSD total energy           = -308.43676483

 CCSD  T1^2 = 0.0127  T2^2 = 0.2159  Leading amplitudes:

 Amplitude    Orbitals with energies
  0.0396       1 (Bg) A                  ->    2 (Bg) A                   
              -0.7355                          0.0585                     
  0.0396       1 (Bg) B                  ->    2 (Bg) B                   
              -0.7355                          0.0585                     
 -0.0203       2 (Au) A                  ->    5 (Au) A                   
              -0.5614                          0.8921                     
 -0.0203       2 (Au) B                  ->    5 (Au) B                   
              -0.5614                          0.8921                     

 Amplitude    Orbitals with energies
 -0.1081       2 (Au) A      2 (Au) B    ->    2 (Bg) A      2 (Bg) B     
              -0.5614       -0.5614            0.0585        0.0585       
  0.1081       2 (Au) A      2 (Au) B    ->    2 (Bg) B      2 (Bg) A     
              -0.5614       -0.5614            0.0585        0.0585       
  0.1081       2 (Au) B      2 (Au) A    ->    2 (Bg) A      2 (Bg) B     
              -0.5614       -0.5614            0.0585        0.0585       
 -0.1081       2 (Au) B      2 (Au) A    ->    2 (Bg) B      2 (Bg) A     
              -0.5614       -0.5614            0.0585        0.0585       

 Computing CCSD intemediates for later calculations in double precision
 Finished.

Running a double precision version
           CCSD Lambda amplitudes will be solved using DIIS.
           Start     Size      MaxIter   EConv     LConv     
           3         7         100       1.00e-07  1.00e-05  
 ------------------------------------------------------------------------------
            Enorm      Ldiff       Comment
 ------------------------------------------------------------------------------
     1     5.46e-02   3.27e-02     
     2     1.80e-02   7.69e-03     
     3     7.45e-03   6.17e-04     
     4     3.86e-03   1.37e-03     Switched to DIIS steps.
     5     1.16e-03   6.66e-04     
     6     5.70e-04   1.56e-04     
     7     1.73e-04   3.27e-05     
     8     7.09e-05   6.51e-06     
     9     2.32e-05   8.10e-06     
    10     7.28e-06   1.92e-06     
    11     2.98e-06   4.33e-07     
    12     9.40e-07   1.99e-07     
    13     4.26e-07   1.03e-08     
    14     1.97e-07   3.74e-08     
    15     8.44e-08   8.20e-09     
 ------------------------------------------------------------------------------
                                   CCSD Lambda converged.

 Computing density matrices in double precision...
           Orbital response amplitudes will be solved using DIIS.
           Start     Size      MaxIter   EConv     LConv     
           3         7         100       1.00e-06  1.00e-06  
 ------------------------------------------------------------------------------
            Enorm      Ldiff       Comment
 ------------------------------------------------------------------------------
     1     9.58e-02   5.47e-03     
     2     7.97e-02   2.42e-02     
     3     8.69e-02   3.19e-02     
     4     5.76e-03   4.06e-02     Switched to DIIS steps.
     5     5.96e-04   1.05e-03     
     6     1.52e-04   7.77e-05     
     7     2.69e-05   3.25e-05     
     8     5.49e-06   1.16e-06     
     9     1.17e-06   1.01e-06     
    10     2.83e-07   3.40e-08     
 ------------------------------------------------------------------------------
                                   Orbital response converged.

 Computing density matrices... Done.
 CCSD calculation:   CPU 64.87 s  wall 22.69 s

Current path: /canmo/ccsd/grad/
/g1_bb_aa
/g1_bb_bb
/g1_o1o1
/g1_o1o2
/g1_o1v1
/g1_o2v1
/g1_v1v1
/g1p_bb_aa
/g1p_bb_bb
/g1s_bb_aa
/g1s_bb_bb
/g2_o1o1o1o1
/g2_o1o1o1v1
/g2_o1o1v1v1
/g2_o1v1o1v1
/g2_o1v1v1v1
/g2_v1v1v1v1
/w_bb_aa
/w_bb_bb
 Transferring MO TPDM to AO TPDM
 Transferring g2_o1o1o1o1
 Transferring g2_o1o1o1v1
 Transferring g2_o1o1v1v1
 Transferring g2_o1v1o1v1
 Transferring g2_o1v1v1v1
 Transferring g2_v1v1v1v1
 Adding separable TPDM
 Computing TPDM gradient
 --------------------------------------------------------
 2e gradient
  Atom          X               Y               Z
 --------------------------------------------------------
    1          4.109243       14.332319        0.000000  
    2         -4.109243      -14.332319       -0.000000  
    3         13.147025       -2.835293       -0.000000  
    4        -13.147025        2.835293        0.000000  
 --------------------------------------------------------
 --------------------------------------------------------
 Final gradient
  Atom          X               Y               Z
 --------------------------------------------------------
    1          4.109243       14.332319        0.000000  
    2         -4.109243      -14.332319       -0.000000  
    3         13.147025       -2.835293       -0.000000  
    4        -13.147025        2.835293        0.000000  
 --------------------------------------------------------
 Analytic gradient from two-electron contribution:   CPU 172.41 s  wall 126.11 s

 Total ccman2 time:   CPU 249.22 s  wall 174.15 s


 --------------------------------------------------------------
             Orbital Energies (a.u.) and Symmetries
 --------------------------------------------------------------

 Alpha MOs, Restricted
 -- Occupied --                  
-26.385 -15.795 -26.385 -15.793  -1.724  -1.404  -0.820  -0.698
  1 Ag    2 Ag    1 Bu    2 Bu    3 Ag    4 Ag    5 Ag    6 Ag                 
 -0.557  -0.736  -0.785  -0.561  -1.683  -0.961  -0.808  -0.656
  7 Ag    1 Bg    1 Au    2 Au    3 Bu    4 Bu    5 Bu    6 Bu                 
 -- Virtual --                   
  0.126   0.193   0.217   0.287   0.369   0.483   0.528   0.866
  8 Ag    9 Ag   10 Ag   11 Ag   12 Ag   13 Ag   14 Ag   15 Ag                 
  0.921   1.223   1.542   1.679   2.101   2.432   2.651   2.885
 16 Ag   17 Ag   18 Ag   19 Ag   20 Ag   21 Ag   22 Ag   23 Ag                 
  3.972   4.170   4.286   4.538   5.308   6.959   7.088  36.497
 24 Ag   25 Ag   26 Ag   27 Ag   28 Ag   29 Ag   30 Ag   31 Ag                 
 68.680   0.058   0.224   0.320   0.981   1.484   2.032   2.983
 32 Ag    2 Bg    3 Bg    4 Bg    5 Bg    6 Bg    7 Bg    8 Bg                 
  4.107   4.186   4.415   6.846   0.158   0.398   0.892   1.550
  9 Bg   10 Bg   11 Bg   12 Bg    3 Au    4 Au    5 Au    6 Au                 
  1.845   2.350   3.985   4.160   4.336   6.878   0.107   0.139
  7 Au    8 Au    9 Au   10 Au   11 Au   12 Au    7 Bu    8 Bu                 
  0.212   0.309   0.356   0.400   0.526   0.596   0.976   1.134
  9 Bu   10 Bu   11 Bu   12 Bu   13 Bu   14 Bu   15 Bu   16 Bu                 
  1.394   1.514   1.629   1.997   2.244   2.657   3.256   3.937
 17 Bu   18 Bu   19 Bu   20 Bu   21 Bu   22 Bu   23 Bu   24 Bu                 
  4.185   4.284   4.898   5.593   6.891   7.240  36.996  68.693
 25 Bu   26 Bu   27 Bu   28 Bu   29 Bu   30 Bu   31 Bu   32 Bu                 

 Beta MOs, Restricted
 -- Occupied --                  
-26.385 -15.795 -26.385 -15.793  -1.724  -1.404  -0.820  -0.698
  1 Ag    2 Ag    1 Bu    2 Bu    3 Ag    4 Ag    5 Ag    6 Ag                 
 -0.557  -0.736  -0.785  -0.561  -1.683  -0.961  -0.808  -0.656
  7 Ag    1 Bg    1 Au    2 Au    3 Bu    4 Bu    5 Bu    6 Bu                 
 -- Virtual --                   
  0.126   0.193   0.217   0.287   0.369   0.483   0.528   0.866
  8 Ag    9 Ag   10 Ag   11 Ag   12 Ag   13 Ag   14 Ag   15 Ag                 
  0.921   1.223   1.542   1.679   2.101   2.432   2.651   2.885
 16 Ag   17 Ag   18 Ag   19 Ag   20 Ag   21 Ag   22 Ag   23 Ag                 
  3.972   4.170   4.286   4.538   5.308   6.959   7.088  36.497
 24 Ag   25 Ag   26 Ag   27 Ag   28 Ag   29 Ag   30 Ag   31 Ag                 
 68.680   0.058   0.224   0.320   0.981   1.484   2.032   2.983
 32 Ag    2 Bg    3 Bg    4 Bg    5 Bg    6 Bg    7 Bg    8 Bg                 
  4.107   4.186   4.415   6.846   0.158   0.398   0.892   1.550
  9 Bg   10 Bg   11 Bg   12 Bg    3 Au    4 Au    5 Au    6 Au                 
  1.845   2.350   3.985   4.160   4.336   6.878   0.107   0.139
  7 Au    8 Au    9 Au   10 Au   11 Au   12 Au    7 Bu    8 Bu                 
  0.212   0.309   0.356   0.400   0.526   0.596   0.976   1.134
  9 Bu   10 Bu   11 Bu   12 Bu   13 Bu   14 Bu   15 Bu   16 Bu                 
  1.394   1.514   1.629   1.997   2.244   2.657   3.256   3.937
 17 Bu   18 Bu   19 Bu   20 Bu   21 Bu   22 Bu   23 Bu   24 Bu                 
  4.185   4.284   4.898   5.593   6.891   7.240  36.996  68.693
 25 Bu   26 Bu   27 Bu   28 Bu   29 Bu   30 Bu   31 Bu   32 Bu                 
 --------------------------------------------------------------

          Ground-State Mulliken Net Atomic Charges

     Atom                 Charge (a.u.)
  ----------------------------------------
      1 N                     0.021257
      2 N                     0.021257
      3 F                    -0.021257
      4 F                    -0.021257
  ----------------------------------------
  Sum of atomic charges =     0.000000

 -----------------------------------------------------------------
                    Cartesian Multipole Moments
 -----------------------------------------------------------------
    Charge (ESU x 10^10)
                 0.0000
    Dipole Moment (Debye)
         X       0.0000      Y       0.0000      Z       0.0000
       Tot       0.0000
    Quadrupole Moments (Debye-Ang)
        XX     -22.9999     XY       0.1095     YY     -22.0927
        XZ       0.0000     YZ       0.0000     ZZ     -19.8747
    Octopole Moments (Debye-Ang^2)
       XXX       0.0000    XXY      -0.0000    XYY       0.0000
       YYY       0.0000    XXZ      -0.0000    XYZ       0.0000
       YYZ      -0.0000    XZZ      -0.0000    YZZ       0.0000
       ZZZ      -0.0000
    Hexadecapole Moments (Debye-Ang^3)
      XXXX    -190.1473   XXXY      -2.6759   XXYY     -35.8776
      XYYY      -2.0945   YYYY     -34.9754   XXXZ      -0.0000
      XXYZ      -0.0000   XYYZ      -0.0000   YYYZ       0.0000
      XXZZ     -33.6224   XYZZ      -0.3874   YYZZ      -7.9334
      XZZZ       0.0000   YZZZ       0.0000   ZZZZ     -14.7517
 -----------------------------------------------------------------
 DrvMan completing analytic gradient of the correlated energy
 Correlated dipole moment
            1
    1   0.0000000
    2   0.0000000
    3   0.0000000
 Energy read as -308.436764832
 Full Analytical Gradient: (in a.u., or Hartree/Bohr)
             1             2             3             4
    1    0.01211704   -0.01211704   -0.00860932    0.00860932
    2    0.00628460   -0.00628460    0.00242342   -0.00242342
    3   -0.00000000    0.00000000   -0.00000000   -0.00000000
 Gradient time:  CPU 0.27 s  wall 1.58 s
 Geometry Optimization Parameters
   NAtoms,    NIC,     NZ,  NCons,   NDum,   NFix, NCnnct, MaxDiis
        4      14       4       0       0       0       0       0


** GEOMETRY OPTIMIZATION IN DELOCALIZED INTERNAL COORDINATES **
   Searching for a Minimum

   Optimization Cycle:   1

                       Coordinates (Angstroms)
     ATOM                X               Y               Z
      1  N        -0.3865333311   -0.4710936904    0.0000000000
      2  N         0.3865333311    0.4710936904    0.0000000000
      3  F        -1.6567757031    0.0854842392    0.0000000000
      4  F         1.6567757031   -0.0854842392    0.0000000000
   Point Group: c2h   Number of degrees of freedom:     3


   Energy is   -308.436764832


 Attempting to Generate Delocalized Internal Coordinates

  3 Hessian modes will be used to form the next step
  Hessian Eigenvalues:
     0.250000    0.478748    0.959397

 Minimum Search - Taking Simple RFO Step
 Searching for Lamda that Minimizes Along All modes
 Value Taken    Lamda =  -0.00049530
 Step Taken.  Stepsize is  0.033235

                             Maximum     Tolerance    Cnvgd?
         Gradient           0.011030      0.000300      NO
         Displacement       0.023833      0.001200      NO
         Energy change     *********      0.000001      NO


 New Cartesian Coordinates Obtained by Inverse Iteration

 Displacement from previous Coordinates is:  0.039507
 ----------------------------------------------------------------
             Standard Nuclear Orientation (Angstroms)
    I     Atom           X                Y                Z
 ----------------------------------------------------------------
    1      N      -0.3852682351    -0.4753112326     0.0000000000
    2      N       0.3852682351     0.4753112326     0.0000000000
    3      F      -1.6426774119     0.0861004576     0.0000000000
    4      F       1.6426774119    -0.0861004576     0.0000000000
 ----------------------------------------------------------------
 Molecular Point Group                 C2h   NOp =  4
 Largest Abelian Subgroup              C2h   NOp =  4
 Nuclear Repulsion Energy =   114.9279206662 hartrees
 There are       16 alpha and       16 beta electrons
 Applying Cartesian multipole field
    Component          Value
    ---------          -----
     (2,0,0)        1.00000E-11
     (0,2,0)        2.00000E-11
     (0,0,2)       -3.00000E-11
 Nucleus-field energy     =     0.0000000020 hartrees
 Requested basis set is 6-311++G(d,p)
 There are 24 shells and 88 basis functions
 A cutoff of  1.0D-14 yielded    290 shell pairs
 There are      3969 function pairs (      4341 Cartesian)
 Smallest overlap matrix eigenvalue = 2.52E-04
 Guess MOs from SCF MO coefficient file

 -----------------------------------------------------------------------
  General SCF calculation program by
  Eric Jon Sundstrom, Paul Horn, Yuezhi Mao, Dmitri Zuev, Alec White,
  David Stuck, Shaama M.S., Shane Yost, Joonho Lee, David Small,
  Daniel Levine, Susi Lehtola, Hugh Burton, Evgeny Epifanovsky
 -----------------------------------------------------------------------
 Hartree-Fock
 using 4 threads for integral computing
 -------------------------------------------------------
 OpenMP Integral computing Module                
 Release: version 2.0, May 2017, Q-Chem Inc. Pleasanton 
 -------------------------------------------------------
 A restricted SCF calculation will be
 performed using DIIS
 SCF converges when DIIS error is below 1.0e-08
 ---------------------------------------
  Cycle       Energy         DIIS error
 ---------------------------------------
    1    -307.6670602164      4.44e-04  
    2    -307.6672460266      1.08e-04  
    3    -307.6672663149      4.75e-05  
    4    -307.6672691955      2.14e-05  
    5    -307.6672701733      7.08e-06  
    6    -307.6672703121      1.70e-06  
    7    -307.6672703204      5.31e-07  
    8    -307.6672703211      1.35e-07  
    9    -307.6672703211      3.69e-08  
   10    -307.6672703212      5.24e-09  Convergence criterion met
 ---------------------------------------
 SCF time:   CPU 2.20s  wall 3.00s 
 SCF   energy in the final basis set =     -307.6672703212
 Total energy in the final basis set =     -307.6672703212


 ------------------------------------------------------------------------------

   CCMAN2: suite of methods based on coupled cluster
           and equation of motion theories.

   Components:
   * libvmm-1.3-trunk
     by Evgeny Epifanovsky, Ilya Kaliman.
   * libtensor-2.5-trunk
     by Evgeny Epifanovsky, Michael Wormit, Dmitry Zuev, Sam Manzer, 
        Ilya Kaliman.
   * libcc-2.5-trunk
     by Evgeny Epifanovsky, Arik Landau, Tomasz Kus, Kirill Khistyaev, 
        Dmitry Zuev, Prashant Manohar, Xintian Feng, Anna Krylov, 
        Matthew Goldey, Alec White, Thomas Jagau, Kaushik Nanda, 
        Anastasia Gunina, Alexander Kunitsa, Joonho Lee.

   CCMAN original authors:
   Anna I. Krylov, C. David Sherrill, Steven R. Gwaltney,
   Edward F. C. Byrd (2000)
   Sergey V. Levchenko, Lyudmila V. Slipchenko, Tao Wang,
   Ana-Maria C. Cristian (2003)
   Piotr A. Pieniazek, C. Melania Oana, Evgeny Epifanovsky (2007)
   Prashant Manohar (2009)

 ------------------------------------------------------------------------------


 Allocating and initializing 3808MB of RAM...
 Calculation will run on 4 cores.


 Alpha MOs, Restricted
 -- Occupied --                  
-26.384 -26.384 -15.794 -15.792  -1.729  -1.687  -1.398  -0.963
  1 Ag    1 Bu    2 Ag    2 Bu    3 Ag    3 Bu    4 Ag    4 Bu                 
 -0.822  -0.811  -0.787  -0.737  -0.698  -0.655  -0.558  -0.556
  5 Ag    5 Bu    1 Au    1 Bg    6 Ag    6 Bu    7 Ag    2 Au                 
 -- Virtual --                   
  0.058   0.111   0.126   0.139   0.158   0.193   0.217   0.220
  2 Bg    7 Bu    8 Ag    8 Bu    3 Au    9 Ag   10 Ag    9 Bu                 
  0.224   0.287   0.309   0.321   0.357   0.373   0.399   0.400
  3 Bg   11 Ag   10 Bu    4 Bg   11 Bu   12 Ag    4 Au   12 Bu                 
  0.484   0.525   0.529   0.593   0.870   0.894   0.922   0.974
 13 Ag   13 Bu   14 Ag   14 Bu   15 Ag    5 Au   16 Ag   15 Bu                 
  0.980   1.135   1.226   1.394   1.483   1.510   1.539   1.552
  5 Bg   16 Bu   17 Ag   17 Bu    6 Bg   18 Bu   18 Ag    6 Au                 
  1.627   1.681   1.842   1.995   2.036   2.105   2.248   2.346
 19 Bu   19 Ag    7 Au   20 Bu    7 Bg   20 Ag   21 Bu    8 Au                 
  2.437   2.647   2.668   2.878   2.977   3.251   3.943   3.980
 21 Ag   22 Ag   22 Bu   23 Ag    8 Bg   23 Bu   24 Bu   24 Ag                 
  3.983   4.102   4.160   4.171   4.185   4.186   4.280   4.286
  9 Au    9 Bg   10 Au   25 Ag   25 Bu   10 Bg   26 Ag   26 Bu                 
  4.347   4.426   4.546   4.914   5.322   5.608   6.845   6.879
 11 Au   11 Bg   27 Ag   27 Bu   28 Ag   28 Bu   12 Bg   12 Au                 
  6.892   6.964   7.110   7.256  36.503  36.978  68.680  68.695
 29 Bu   29 Ag   30 Ag   30 Bu   31 Ag   31 Bu   32 Ag   32 Bu                 

 Beta MOs, Restricted
 -- Occupied --                  
-26.384 -26.384 -15.794 -15.792  -1.729  -1.687  -1.398  -0.963
  1 Ag    1 Bu    2 Ag    2 Bu    3 Ag    3 Bu    4 Ag    4 Bu                 
 -0.822  -0.811  -0.787  -0.737  -0.698  -0.655  -0.558  -0.556
  5 Ag    5 Bu    1 Au    1 Bg    6 Ag    6 Bu    7 Ag    2 Au                 
 -- Virtual --                   
  0.058   0.111   0.126   0.139   0.158   0.193   0.217   0.220
  2 Bg    7 Bu    8 Ag    8 Bu    3 Au    9 Ag   10 Ag    9 Bu                 
  0.224   0.287   0.309   0.321   0.357   0.373   0.399   0.400
  3 Bg   11 Ag   10 Bu    4 Bg   11 Bu   12 Ag    4 Au   12 Bu                 
  0.484   0.525   0.529   0.593   0.870   0.894   0.922   0.974
 13 Ag   13 Bu   14 Ag   14 Bu   15 Ag    5 Au   16 Ag   15 Bu                 
  0.980   1.135   1.226   1.394   1.483   1.510   1.539   1.552
  5 Bg   16 Bu   17 Ag   17 Bu    6 Bg   18 Bu   18 Ag    6 Au                 
  1.627   1.681   1.842   1.995   2.036   2.105   2.248   2.346
 19 Bu   19 Ag    7 Au   20 Bu    7 Bg   20 Ag   21 Bu    8 Au                 
  2.437   2.647   2.668   2.878   2.977   3.251   3.943   3.980
 21 Ag   22 Ag   22 Bu   23 Ag    8 Bg   23 Bu   24 Bu   24 Ag                 
  3.983   4.102   4.160   4.171   4.185   4.186   4.280   4.286
  9 Au    9 Bg   10 Au   25 Ag   25 Bu   10 Bg   26 Ag   26 Bu                 
  4.347   4.426   4.546   4.914   5.322   5.608   6.845   6.879
 11 Au   11 Bg   27 Ag   27 Bu   28 Ag   28 Bu   12 Bg   12 Au                 
  6.892   6.964   7.110   7.256  36.503  36.978  68.680  68.695
 29 Bu   29 Ag   30 Ag   30 Bu   31 Ag   31 Bu   32 Ag   32 Bu                 

 Occupation and symmetry of molecular orbitals

 Point group: C2h (4 irreducible representations).

                           Ag   Bg   Au   Bu    All 
 ----------------------------------------------------
 All molecular orbitals:
  - Alpha                  32   12   12   32    88  
  - Beta                   32   12   12   32    88  
 ----------------------------------------------------
 Alpha orbitals:
  - Frozen occupied        2    0    0    2     4   
  - Active occupied        5    1    2    4     12  
  - Active virtual         25   11   10   26    72  
  - Frozen virtual         0    0    0    0     0   
 ----------------------------------------------------
 Beta orbitals:
  - Frozen occupied        2    0    0    2     4   
  - Active occupied        5    1    2    4     12  
  - Active virtual         25   11   10   26    72  
  - Frozen virtual         0    0    0    0     0   
 ----------------------------------------------------

 Import integrals:   CPU 0.00 s  wall 0.00 s

 Import integrals:   CPU 7.98 s  wall 17.69 s

 MP2 amplitudes:   CPU 0.48 s  wall 0.57 s

Running a double precision version
           CCSD T amplitudes will be solved using DIIS.

           Start     Size      MaxIter   EConv     TConv     
           3         7         100       1.00e-07  1.00e-05  
 ------------------------------------------------------------------------------
           Energy (a.u.)   Ediff      Tdiff       Comment
 ------------------------------------------------------------------------------
          -308.43104235                           
     1    -308.40761627   2.34e-02   7.18e-01     
     2    -308.43526007   2.76e-02   9.46e-02     
     3    -308.43288736   2.37e-03   4.37e-02     
     4    -308.43588361   3.00e-03   1.82e-02     Switched to DIIS steps.
     5    -308.43693601   1.05e-03   1.18e-02     
     6    -308.43701277   7.68e-05   2.55e-03     
     7    -308.43701389   1.12e-06   9.39e-04     
     8    -308.43701324   6.50e-07   2.40e-04     
     9    -308.43701460   1.35e-06   1.33e-04     
    10    -308.43701486   2.62e-07   4.77e-05     
    11    -308.43701502   1.56e-07   1.75e-05     
    12    -308.43701506   4.43e-08   8.46e-06     
 ------------------------------------------------------------------------------
          -308.43701506                           CCSD T converged.

End of double precision
 SCF energy                 = -307.66727032
 MP2 energy                 = -308.43104235
 CCSD correlation energy     =   -0.76974474
 CCSD total energy           = -308.43701506

 CCSD  T1^2 = 0.0125  T2^2 = 0.2151  Leading amplitudes:

 Amplitude    Orbitals with energies
  0.0395       1 (Bg) A                  ->    2 (Bg) A                   
              -0.7370                          0.0576                     
  0.0395       1 (Bg) B                  ->    2 (Bg) B                   
              -0.7370                          0.0576                     
 -0.0207       2 (Au) A                  ->    5 (Au) A                   
              -0.5564                          0.8937                     
 -0.0207       2 (Au) B                  ->    5 (Au) B                   
              -0.5564                          0.8937                     

 Amplitude    Orbitals with energies
 -0.1100       2 (Au) A      2 (Au) B    ->    2 (Bg) A      2 (Bg) B     
              -0.5564       -0.5564            0.0576        0.0576       
  0.1100       2 (Au) A      2 (Au) B    ->    2 (Bg) B      2 (Bg) A     
              -0.5564       -0.5564            0.0576        0.0576       
  0.1100       2 (Au) B      2 (Au) A    ->    2 (Bg) A      2 (Bg) B     
              -0.5564       -0.5564            0.0576        0.0576       
 -0.1100       2 (Au) B      2 (Au) A    ->    2 (Bg) B      2 (Bg) A     
              -0.5564       -0.5564            0.0576        0.0576       

 Computing CCSD intemediates for later calculations in double precision
 Finished.

Running a double precision version
           CCSD Lambda amplitudes will be solved using DIIS.
           Start     Size      MaxIter   EConv     LConv     
           3         7         100       1.00e-07  1.00e-05  
 ------------------------------------------------------------------------------
            Enorm      Ldiff       Comment
 ------------------------------------------------------------------------------
     1     5.42e-02   3.25e-02     
     2     1.77e-02   7.56e-03     
     3     7.31e-03   6.33e-04     
     4     3.80e-03   1.34e-03     Switched to DIIS steps.
     5     1.14e-03   6.54e-04     
     6     5.55e-04   1.53e-04     
     7     1.67e-04   3.16e-05     
     8     6.86e-05   6.71e-06     
     9     2.20e-05   7.98e-06     
    10     6.93e-06   1.88e-06     
    11     2.78e-06   4.33e-07     
    12     8.31e-07   1.99e-07     
    13     3.62e-07   5.36e-09     
    14     1.58e-07   3.69e-08     
    15     6.44e-08   8.20e-09     
 ------------------------------------------------------------------------------
                                   CCSD Lambda converged.

 Computing density matrices in double precision...
           Orbital response amplitudes will be solved using DIIS.
           Start     Size      MaxIter   EConv     LConv     
           3         7         100       1.00e-06  1.00e-06  
 ------------------------------------------------------------------------------
            Enorm      Ldiff       Comment
 ------------------------------------------------------------------------------
     1     9.53e-02   5.41e-03     
     2     7.91e-02   2.44e-02     
     3     8.58e-02   3.16e-02     
     4     5.61e-03   4.01e-02     Switched to DIIS steps.
     5     5.65e-04   1.04e-03     
     6     1.48e-04   6.79e-05     
     7     2.58e-05   3.08e-05     
     8     5.11e-06   9.34e-07     
     9     1.06e-06   9.66e-07     
    10     2.60e-07   2.71e-08     
 ------------------------------------------------------------------------------
                                   Orbital response converged.

 Computing density matrices... Done.
 CCSD calculation:   CPU 64.38 s  wall 23.15 s

Current path: /canmo/ccsd/grad/
/g1_bb_aa
/g1_bb_bb
/g1_o1o1
/g1_o1o2
/g1_o1v1
/g1_o2v1
/g1_v1v1
/g1p_bb_aa
/g1p_bb_bb
/g1s_bb_aa
/g1s_bb_bb
/g2_o1o1o1o1
/g2_o1o1o1v1
/g2_o1o1v1v1
/g2_o1v1o1v1
/g2_o1v1v1v1
/g2_v1v1v1v1
/w_bb_aa
/w_bb_bb
 Transferring MO TPDM to AO TPDM
 Transferring g2_o1o1o1o1
 Transferring g2_o1o1o1v1
 Transferring g2_o1o1v1v1
 Transferring g2_o1v1o1v1
 Transferring g2_o1v1v1v1
 Transferring g2_v1v1v1v1
 Adding separable TPDM
 Computing TPDM gradient
 --------------------------------------------------------
 2e gradient
  Atom          X               Y               Z
 --------------------------------------------------------
    1          3.934671       14.484788        0.000000  
    2         -3.934671      -14.484788       -0.000000  
    3         13.221651       -2.945867       -0.000000  
    4        -13.221651        2.945867       -0.000000  
 --------------------------------------------------------
 --------------------------------------------------------
 Final gradient
  Atom          X               Y               Z
 --------------------------------------------------------
    1          3.934671       14.484788        0.000000  
    2         -3.934671      -14.484788       -0.000000  
    3         13.221651       -2.945867       -0.000000  
    4        -13.221651        2.945867       -0.000000  
 --------------------------------------------------------
 Analytic gradient from two-electron contribution:   CPU 172.02 s  wall 109.66 s

 Total ccman2 time:   CPU 248.74 s  wall 159.70 s


 --------------------------------------------------------------
             Orbital Energies (a.u.) and Symmetries
 --------------------------------------------------------------

 Alpha MOs, Restricted
 -- Occupied --                  
-26.384 -15.794 -26.384 -15.792  -1.729  -1.398  -0.822  -0.698
  1 Ag    2 Ag    1 Bu    2 Bu    3 Ag    4 Ag    5 Ag    6 Ag                 
 -0.558  -0.737  -0.787  -0.556  -1.687  -0.963  -0.811  -0.655
  7 Ag    1 Bg    1 Au    2 Au    3 Bu    4 Bu    5 Bu    6 Bu                 
 -- Virtual --                   
  0.126   0.193   0.217   0.287   0.373   0.484   0.529   0.870
  8 Ag    9 Ag   10 Ag   11 Ag   12 Ag   13 Ag   14 Ag   15 Ag                 
  0.922   1.226   1.539   1.681   2.105   2.437   2.647   2.878
 16 Ag   17 Ag   18 Ag   19 Ag   20 Ag   21 Ag   22 Ag   23 Ag                 
  3.980   4.171   4.280   4.546   5.322   6.964   7.110  36.503
 24 Ag   25 Ag   26 Ag   27 Ag   28 Ag   29 Ag   30 Ag   31 Ag                 
 68.680   0.058   0.224   0.321   0.980   1.483   2.036   2.977
 32 Ag    2 Bg    3 Bg    4 Bg    5 Bg    6 Bg    7 Bg    8 Bg                 
  4.102   4.186   4.426   6.845   0.158   0.399   0.894   1.552
  9 Bg   10 Bg   11 Bg   12 Bg    3 Au    4 Au    5 Au    6 Au                 
  1.842   2.346   3.983   4.160   4.347   6.879   0.111   0.139
  7 Au    8 Au    9 Au   10 Au   11 Au   12 Au    7 Bu    8 Bu                 
  0.220   0.309   0.357   0.400   0.525   0.593   0.974   1.135
  9 Bu   10 Bu   11 Bu   12 Bu   13 Bu   14 Bu   15 Bu   16 Bu                 
  1.394   1.510   1.627   1.995   2.248   2.668   3.251   3.943
 17 Bu   18 Bu   19 Bu   20 Bu   21 Bu   22 Bu   23 Bu   24 Bu                 
  4.185   4.286   4.914   5.608   6.892   7.256  36.978  68.695
 25 Bu   26 Bu   27 Bu   28 Bu   29 Bu   30 Bu   31 Bu   32 Bu                 

 Beta MOs, Restricted
 -- Occupied --                  
-26.384 -15.794 -26.384 -15.792  -1.729  -1.398  -0.822  -0.698
  1 Ag    2 Ag    1 Bu    2 Bu    3 Ag    4 Ag    5 Ag    6 Ag                 
 -0.558  -0.737  -0.787  -0.556  -1.687  -0.963  -0.811  -0.655
  7 Ag    1 Bg    1 Au    2 Au    3 Bu    4 Bu    5 Bu    6 Bu                 
 -- Virtual --                   
  0.126   0.193   0.217   0.287   0.373   0.484   0.529   0.870
  8 Ag    9 Ag   10 Ag   11 Ag   12 Ag   13 Ag   14 Ag   15 Ag                 
  0.922   1.226   1.539   1.681   2.105   2.437   2.647   2.878
 16 Ag   17 Ag   18 Ag   19 Ag   20 Ag   21 Ag   22 Ag   23 Ag                 
  3.980   4.171   4.280   4.546   5.322   6.964   7.110  36.503
 24 Ag   25 Ag   26 Ag   27 Ag   28 Ag   29 Ag   30 Ag   31 Ag                 
 68.680   0.058   0.224   0.321   0.980   1.483   2.036   2.977
 32 Ag    2 Bg    3 Bg    4 Bg    5 Bg    6 Bg    7 Bg    8 Bg                 
  4.102   4.186   4.426   6.845   0.158   0.399   0.894   1.552
  9 Bg   10 Bg   11 Bg   12 Bg    3 Au    4 Au    5 Au    6 Au                 
  1.842   2.346   3.983   4.160   4.347   6.879   0.111   0.139
  7 Au    8 Au    9 Au   10 Au   11 Au   12 Au    7 Bu    8 Bu                 
  0.220   0.309   0.357   0.400   0.525   0.593   0.974   1.135
  9 Bu   10 Bu   11 Bu   12 Bu   13 Bu   14 Bu   15 Bu   16 Bu                 
  1.394   1.510   1.627   1.995   2.248   2.668   3.251   3.943
 17 Bu   18 Bu   19 Bu   20 Bu   21 Bu   22 Bu   23 Bu   24 Bu                 
  4.185   4.286   4.914   5.608   6.892   7.256  36.978  68.695
 25 Bu   26 Bu   27 Bu   28 Bu   29 Bu   30 Bu   31 Bu   32 Bu                 
 --------------------------------------------------------------

          Ground-State Mulliken Net Atomic Charges

     Atom                 Charge (a.u.)
  ----------------------------------------
      1 N                     0.020013
      2 N                     0.020013
      3 F                    -0.020013
      4 F                    -0.020013
  ----------------------------------------
  Sum of atomic charges =    -0.000000

 -----------------------------------------------------------------
                    Cartesian Multipole Moments
 -----------------------------------------------------------------
    Charge (ESU x 10^10)
                -0.0000
    Dipole Moment (Debye)
         X       0.0000      Y       0.0000      Z       0.0000
       Tot       0.0000
    Quadrupole Moments (Debye-Ang)
        XX     -22.9474     XY       0.1331     YY     -22.0783
        XZ       0.0000     YZ      -0.0000     ZZ     -19.8629
    Octopole Moments (Debye-Ang^2)
       XXX      -0.0000    XXY       0.0000    XYY       0.0000
       YYY       0.0000    XXZ       0.0000    XYZ       0.0000
       YYZ       0.0000    XZZ      -0.0000    YZZ       0.0000
       ZZZ       0.0000
    Hexadecapole Moments (Debye-Ang^3)
      XXXX    -187.3030   XXXY      -2.6786   XXYY     -35.3692
      XYYY      -2.1211   YYYY     -35.2557   XXXZ       0.0000
      XXYZ      -0.0000   XYYZ       0.0000   YYYZ       0.0000
      XXZZ     -33.1004   XYZZ      -0.3979   YYZZ      -7.9735
      XZZZ       0.0000   YZZZ       0.0000   ZZZZ     -14.7338
 -----------------------------------------------------------------
 DrvMan completing analytic gradient of the correlated energy
 Correlated dipole moment
            1
    1   0.0000000
    2   0.0000000
    3   0.0000000
 Energy read as -308.437015061
 Full Analytical Gradient: (in a.u., or Hartree/Bohr)
             1             2             3             4
    1    0.00816647   -0.00816647   -0.00102799    0.00102799
    2   -0.00063979    0.00063979    0.00256694   -0.00256694
    3   -0.00000000   -0.00000000    0.00000000    0.00000000
 Gradient time:  CPU 0.25 s  wall 1.39 s
 Geometry Optimization Parameters
   NAtoms,    NIC,     NZ,  NCons,   NDum,   NFix, NCnnct, MaxDiis
        4      14       4       0       0       0       0       0

 Cartesian Hessian Update
 Hessian Updated using BFGS Update


** GEOMETRY OPTIMIZATION IN DELOCALIZED INTERNAL COORDINATES **
   Searching for a Minimum

   Optimization Cycle:   2

                       Coordinates (Angstroms)
     ATOM                X               Y               Z
      1  N        -0.3852682351   -0.4753112326    0.0000000000
      2  N         0.3852682351    0.4753112326    0.0000000000
      3  F        -1.6426774119    0.0861004576    0.0000000000
      4  F         1.6426774119   -0.0861004576    0.0000000000
   Point Group: c2h   Number of degrees of freedom:     3


   Energy is   -308.437015061

 Hessian Updated using BFGS Update

  3 Hessian modes will be used to form the next step
  Hessian Eigenvalues:
     0.250704    0.523714    0.875864

 Minimum Search - Taking Simple RFO Step
 Searching for Lamda that Minimizes Along All modes
 Value Taken    Lamda =  -0.00025440
 Step Taken.  Stepsize is  0.029175

                             Maximum     Tolerance    Cnvgd?
         Gradient           0.006715      0.000300      NO
         Displacement       0.027389      0.001200      NO
         Energy change     -0.000250      0.000001      NO


 New Cartesian Coordinates Obtained by Inverse Iteration

 Displacement from previous Coordinates is:  0.022438
 ----------------------------------------------------------------
             Standard Nuclear Orientation (Angstroms)
    I     Atom           X                Y                Z
 ----------------------------------------------------------------
    1      N      -0.3927048384    -0.4729874075     0.0000000000
    2      N       0.3927048384     0.4729874075     0.0000000000
    3      F      -1.6444091708     0.0834942172     0.0000000000
    4      F       1.6444091708    -0.0834942172     0.0000000000
 ----------------------------------------------------------------
 Molecular Point Group                 C2h   NOp =  4
 Largest Abelian Subgroup              C2h   NOp =  4
 Nuclear Repulsion Energy =   114.9287477350 hartrees
 There are       16 alpha and       16 beta electrons
 Applying Cartesian multipole field
    Component          Value
    ---------          -----
     (2,0,0)        1.00000E-11
     (0,2,0)        2.00000E-11
     (0,0,2)       -3.00000E-11
 Nucleus-field energy     =     0.0000000020 hartrees
 Requested basis set is 6-311++G(d,p)
 There are 24 shells and 88 basis functions
 A cutoff of  1.0D-14 yielded    290 shell pairs
 There are      3969 function pairs (      4341 Cartesian)
 Smallest overlap matrix eigenvalue = 2.56E-04
 Guess MOs from SCF MO coefficient file

 -----------------------------------------------------------------------
  General SCF calculation program by
  Eric Jon Sundstrom, Paul Horn, Yuezhi Mao, Dmitri Zuev, Alec White,
  David Stuck, Shaama M.S., Shane Yost, Joonho Lee, David Small,
  Daniel Levine, Susi Lehtola, Hugh Burton, Evgeny Epifanovsky
 -----------------------------------------------------------------------
 Hartree-Fock
 using 4 threads for integral computing
 -------------------------------------------------------
 OpenMP Integral computing Module                
 Release: version 2.0, May 2017, Q-Chem Inc. Pleasanton 
 -------------------------------------------------------
 A restricted SCF calculation will be
 performed using DIIS
 SCF converges when DIIS error is below 1.0e-08
 ---------------------------------------
  Cycle       Energy         DIIS error
 ---------------------------------------
    1    -307.6673283382      4.11e-04  
    2    -307.6674876783      1.02e-04  
    3    -307.6674998049      5.40e-05  
    4    -307.6675018711      1.15e-05  
    5    -307.6675020988      3.08e-06  
    6    -307.6675021252      9.12e-07  
    7    -307.6675021279      2.50e-07  
    8    -307.6675021280      6.61e-08  
    9    -307.6675021280      2.06e-08  
   10    -307.6675021281      5.06e-09  Convergence criterion met
 ---------------------------------------
 SCF time:   CPU 2.30s  wall 3.00s 
 SCF   energy in the final basis set =     -307.6675021281
 Total energy in the final basis set =     -307.6675021281


 ------------------------------------------------------------------------------

   CCMAN2: suite of methods based on coupled cluster
           and equation of motion theories.

   Components:
   * libvmm-1.3-trunk
     by Evgeny Epifanovsky, Ilya Kaliman.
   * libtensor-2.5-trunk
     by Evgeny Epifanovsky, Michael Wormit, Dmitry Zuev, Sam Manzer, 
        Ilya Kaliman.
   * libcc-2.5-trunk
     by Evgeny Epifanovsky, Arik Landau, Tomasz Kus, Kirill Khistyaev, 
        Dmitry Zuev, Prashant Manohar, Xintian Feng, Anna Krylov, 
        Matthew Goldey, Alec White, Thomas Jagau, Kaushik Nanda, 
        Anastasia Gunina, Alexander Kunitsa, Joonho Lee.

   CCMAN original authors:
   Anna I. Krylov, C. David Sherrill, Steven R. Gwaltney,
   Edward F. C. Byrd (2000)
   Sergey V. Levchenko, Lyudmila V. Slipchenko, Tao Wang,
   Ana-Maria C. Cristian (2003)
   Piotr A. Pieniazek, C. Melania Oana, Evgeny Epifanovsky (2007)
   Prashant Manohar (2009)

 ------------------------------------------------------------------------------


 Allocating and initializing 3808MB of RAM...
 Calculation will run on 4 cores.


 Alpha MOs, Restricted
 -- Occupied --                  
-26.385 -26.385 -15.793 -15.791  -1.731  -1.691  -1.393  -0.966
  1 Ag    1 Bu    2 Ag    2 Bu    3 Ag    3 Bu    4 Ag    4 Bu                 
 -0.825  -0.811  -0.789  -0.739  -0.701  -0.655  -0.555  -0.553
  5 Ag    5 Bu    1 Au    1 Bg    6 Ag    6 Bu    7 Ag    2 Au                 
 -- Virtual --                   
  0.058   0.113   0.126   0.140   0.159   0.194   0.217   0.223
  2 Bg    7 Bu    8 Ag    8 Bu    3 Au    9 Ag   10 Ag    3 Bg                 
  0.225   0.288   0.309   0.321   0.356   0.379   0.399   0.400
  9 Bu   11 Ag   10 Bu    4 Bg   11 Bu   12 Ag    4 Au   12 Bu                 
  0.484   0.523   0.529   0.591   0.873   0.895   0.922   0.971
 13 Ag   13 Bu   14 Ag   14 Bu   15 Ag    5 Au   16 Ag   15 Bu                 
  0.981   1.130   1.227   1.393   1.485   1.515   1.536   1.551
  5 Bg   16 Bu   17 Ag   17 Bu    6 Bg   18 Bu   18 Ag    6 Au                 
  1.625   1.680   1.841   1.996   2.037   2.111   2.246   2.343
 19 Bu   19 Ag    7 Au   20 Bu    7 Bg   20 Ag   21 Bu    8 Au                 
  2.438   2.638   2.674   2.873   2.969   3.245   3.946   3.980
 21 Ag   22 Ag   22 Bu   23 Ag    8 Bg   23 Bu   24 Bu    9 Au                 
  3.983   4.102   4.158   4.170   4.184   4.185   4.274   4.289
 24 Ag    9 Bg   10 Au   25 Ag   25 Bu   10 Bg   26 Ag   26 Bu                 
  4.355   4.429   4.553   4.918   5.331   5.625   6.844   6.877
 11 Au   11 Bg   27 Ag   27 Bu   28 Ag   28 Bu   12 Bg   12 Au                 
  6.890   6.961   7.116   7.275  36.508  36.958  68.678  68.693
 29 Bu   29 Ag   30 Ag   30 Bu   31 Ag   31 Bu   32 Ag   32 Bu                 

 Beta MOs, Restricted
 -- Occupied --                  
-26.385 -26.385 -15.793 -15.791  -1.731  -1.691  -1.393  -0.966
  1 Ag    1 Bu    2 Ag    2 Bu    3 Ag    3 Bu    4 Ag    4 Bu                 
 -0.825  -0.811  -0.789  -0.739  -0.701  -0.655  -0.555  -0.553
  5 Ag    5 Bu    1 Au    1 Bg    6 Ag    6 Bu    7 Ag    2 Au                 
 -- Virtual --                   
  0.058   0.113   0.126   0.140   0.159   0.194   0.217   0.223
  2 Bg    7 Bu    8 Ag    8 Bu    3 Au    9 Ag   10 Ag    3 Bg                 
  0.225   0.288   0.309   0.321   0.356   0.379   0.399   0.400
  9 Bu   11 Ag   10 Bu    4 Bg   11 Bu   12 Ag    4 Au   12 Bu                 
  0.484   0.523   0.529   0.591   0.873   0.895   0.922   0.971
 13 Ag   13 Bu   14 Ag   14 Bu   15 Ag    5 Au   16 Ag   15 Bu                 
  0.981   1.130   1.227   1.393   1.485   1.515   1.536   1.551
  5 Bg   16 Bu   17 Ag   17 Bu    6 Bg   18 Bu   18 Ag    6 Au                 
  1.625   1.680   1.841   1.996   2.037   2.111   2.246   2.343
 19 Bu   19 Ag    7 Au   20 Bu    7 Bg   20 Ag   21 Bu    8 Au                 
  2.438   2.638   2.674   2.873   2.969   3.245   3.946   3.980
 21 Ag   22 Ag   22 Bu   23 Ag    8 Bg   23 Bu   24 Bu    9 Au                 
  3.983   4.102   4.158   4.170   4.184   4.185   4.274   4.289
 24 Ag    9 Bg   10 Au   25 Ag   25 Bu   10 Bg   26 Ag   26 Bu                 
  4.355   4.429   4.553   4.918   5.331   5.625   6.844   6.877
 11 Au   11 Bg   27 Ag   27 Bu   28 Ag   28 Bu   12 Bg   12 Au                 
  6.890   6.961   7.116   7.275  36.508  36.958  68.678  68.693
 29 Bu   29 Ag   30 Ag   30 Bu   31 Ag   31 Bu   32 Ag   32 Bu                 

 Occupation and symmetry of molecular orbitals

 Point group: C2h (4 irreducible representations).

                           Ag   Bg   Au   Bu    All 
 ----------------------------------------------------
 All molecular orbitals:
  - Alpha                  32   12   12   32    88  
  - Beta                   32   12   12   32    88  
 ----------------------------------------------------
 Alpha orbitals:
  - Frozen occupied        2    0    0    2     4   
  - Active occupied        5    1    2    4     12  
  - Active virtual         25   11   10   26    72  
  - Frozen virtual         0    0    0    0     0   
 ----------------------------------------------------
 Beta orbitals:
  - Frozen occupied        2    0    0    2     4   
  - Active occupied        5    1    2    4     12  
  - Active virtual         25   11   10   26    72  
  - Frozen virtual         0    0    0    0     0   
 ----------------------------------------------------

 Import integrals:   CPU 0.00 s  wall 0.00 s

 Import integrals:   CPU 8.16 s  wall 29.25 s

 MP2 amplitudes:   CPU 0.48 s  wall 0.67 s

Running a double precision version
           CCSD T amplitudes will be solved using DIIS.

           Start     Size      MaxIter   EConv     TConv     
           3         7         100       1.00e-07  1.00e-05  
 ------------------------------------------------------------------------------
           Energy (a.u.)   Ediff      Tdiff       Comment
 ------------------------------------------------------------------------------
          -308.43120398                           
     1    -308.40779715   2.34e-02   7.18e-01     
     2    -308.43535787   2.76e-02   9.45e-02     
     3    -308.43299843   2.36e-03   4.37e-02     
     4    -308.43598238   2.98e-03   1.81e-02     Switched to DIIS steps.
     5    -308.43703134   1.05e-03   1.18e-02     
     6    -308.43710734   7.60e-05   2.55e-03     
     7    -308.43710797   6.34e-07   9.36e-04     
     8    -308.43710727   7.01e-07   2.34e-04     
     9    -308.43710859   1.32e-06   1.30e-04     
    10    -308.43710884   2.51e-07   4.64e-05     
    11    -308.43710899   1.47e-07   1.71e-05     
    12    -308.43710904   4.78e-08   8.33e-06     
 ------------------------------------------------------------------------------
          -308.43710904                           CCSD T converged.

End of double precision
 SCF energy                 = -307.66750213
 MP2 energy                 = -308.43120398
 CCSD correlation energy     =   -0.76960691
 CCSD total energy           = -308.43710904

 CCSD  T1^2 = 0.0125  T2^2 = 0.2148  Leading amplitudes:

 Amplitude    Orbitals with energies
 -0.0398       1 (Bg) A                  ->    2 (Bg) A                   
              -0.7391                          0.0576                     
 -0.0398       1 (Bg) B                  ->    2 (Bg) B                   
              -0.7391                          0.0576                     
 -0.0211       2 (Au) A                  ->    5 (Au) A                   
              -0.5529                          0.8953                     
 -0.0211       2 (Au) B                  ->    5 (Au) B                   
              -0.5529                          0.8953                     

 Amplitude    Orbitals with energies
 -0.1123       2 (Au) A      2 (Au) B    ->    2 (Bg) A      2 (Bg) B     
              -0.5529       -0.5529            0.0576        0.0576       
  0.1123       2 (Au) A      2 (Au) B    ->    2 (Bg) B      2 (Bg) A     
              -0.5529       -0.5529            0.0576        0.0576       
  0.1123       2 (Au) B      2 (Au) A    ->    2 (Bg) A      2 (Bg) B     
              -0.5529       -0.5529            0.0576        0.0576       
 -0.1123       2 (Au) B      2 (Au) A    ->    2 (Bg) B      2 (Bg) A     
              -0.5529       -0.5529            0.0576        0.0576       

 Computing CCSD intemediates for later calculations in double precision
 Finished.

Running a double precision version
           CCSD Lambda amplitudes will be solved using DIIS.
           Start     Size      MaxIter   EConv     LConv     
           3         7         100       1.00e-07  1.00e-05  
 ------------------------------------------------------------------------------
            Enorm      Ldiff       Comment
 ------------------------------------------------------------------------------
     1     5.41e-02   3.25e-02     
     2     1.76e-02   7.47e-03     
     3     7.24e-03   6.48e-04     
     4     3.77e-03   1.33e-03     Switched to DIIS steps.
     5     1.13e-03   6.48e-04     
     6     5.46e-04   1.52e-04     
     7     1.64e-04   3.13e-05     
     8     6.70e-05   6.78e-06     
     9     2.13e-05   7.85e-06     
    10     6.75e-06   1.84e-06     
    11     2.67e-06   4.34e-07     
    12     7.77e-07   1.98e-07     
    13     3.31e-07   2.38e-09     
    14     1.41e-07   3.64e-08     
    15     5.57e-08   7.94e-09     
 ------------------------------------------------------------------------------
                                   CCSD Lambda converged.

 Computing density matrices in double precision...
           Orbital response amplitudes will be solved using DIIS.
           Start     Size      MaxIter   EConv     LConv     
           3         7         100       1.00e-06  1.00e-06  
 ------------------------------------------------------------------------------
            Enorm      Ldiff       Comment
 ------------------------------------------------------------------------------
     1     9.51e-02   5.40e-03     
     2     7.91e-02   2.43e-02     
     3     8.58e-02   3.15e-02     
     4     5.59e-03   4.01e-02     Switched to DIIS steps.
     5     5.48e-04   1.03e-03     
     6     1.44e-04   6.20e-05     
     7     2.52e-05   2.99e-05     
     8     4.91e-06   7.47e-07     
     9     1.00e-06   9.17e-07     
    10     2.47e-07   2.34e-08     
 ------------------------------------------------------------------------------
                                   Orbital response converged.

 Computing density matrices... Done.
 CCSD calculation:   CPU 66.20 s  wall 23.20 s

Current path: /canmo/ccsd/grad/
/g1_bb_aa
/g1_bb_bb
/g1_o1o1
/g1_o1o2
/g1_o1v1
/g1_o2v1
/g1_v1v1
/g1p_bb_aa
/g1p_bb_bb
/g1s_bb_aa
/g1s_bb_bb
/g2_o1o1o1o1
/g2_o1o1o1v1
/g2_o1o1v1v1
/g2_o1v1o1v1
/g2_o1v1v1v1
/g2_v1v1v1v1
/w_bb_aa
/w_bb_bb
 Transferring MO TPDM to AO TPDM
 Transferring g2_o1o1o1o1
 Transferring g2_o1o1o1v1
 Transferring g2_o1o1v1v1
 Transferring g2_o1v1o1v1
 Transferring g2_o1v1v1v1
 Transferring g2_v1v1v1v1
 Adding separable TPDM
 Computing TPDM gradient
 --------------------------------------------------------
 2e gradient
  Atom          X               Y               Z
 --------------------------------------------------------
    1          3.956590       14.260938       -0.000000  
    2         -3.956590      -14.260938        0.000000  
    3         13.288920       -2.948167        0.000000  
    4        -13.288920        2.948167       -0.000000  
 --------------------------------------------------------
 --------------------------------------------------------
 Final gradient
  Atom          X               Y               Z
 --------------------------------------------------------
    1          3.956590       14.260938       -0.000000  
    2         -3.956590      -14.260938        0.000000  
    3         13.288920       -2.948167        0.000000  
    4        -13.288920        2.948167       -0.000000  
 --------------------------------------------------------
 Analytic gradient from two-electron contribution:   CPU 175.34 s  wall 127.88 s

 Total ccman2 time:   CPU 254.07 s  wall 188.56 s


 --------------------------------------------------------------
             Orbital Energies (a.u.) and Symmetries
 --------------------------------------------------------------

 Alpha MOs, Restricted
 -- Occupied --                  
-26.385 -15.793 -26.385 -15.791  -1.731  -1.393  -0.825  -0.701
  1 Ag    2 Ag    1 Bu    2 Bu    3 Ag    4 Ag    5 Ag    6 Ag                 
 -0.555  -0.739  -0.789  -0.553  -1.691  -0.966  -0.811  -0.655
  7 Ag    1 Bg    1 Au    2 Au    3 Bu    4 Bu    5 Bu    6 Bu                 
 -- Virtual --                   
  0.126   0.194   0.217   0.288   0.379   0.484   0.529   0.873
  8 Ag    9 Ag   10 Ag   11 Ag   12 Ag   13 Ag   14 Ag   15 Ag                 
  0.922   1.227   1.536   1.680   2.111   2.438   2.638   2.873
 16 Ag   17 Ag   18 Ag   19 Ag   20 Ag   21 Ag   22 Ag   23 Ag                 
  3.983   4.170   4.274   4.553   5.331   6.961   7.116  36.508
 24 Ag   25 Ag   26 Ag   27 Ag   28 Ag   29 Ag   30 Ag   31 Ag                 
 68.678   0.058   0.223   0.321   0.981   1.485   2.037   2.969
 32 Ag    2 Bg    3 Bg    4 Bg    5 Bg    6 Bg    7 Bg    8 Bg                 
  4.102   4.185   4.429   6.844   0.159   0.399   0.895   1.551
  9 Bg   10 Bg   11 Bg   12 Bg    3 Au    4 Au    5 Au    6 Au                 
  1.841   2.343   3.980   4.158   4.355   6.877   0.113   0.140
  7 Au    8 Au    9 Au   10 Au   11 Au   12 Au    7 Bu    8 Bu                 
  0.225   0.309   0.356   0.400   0.523   0.591   0.971   1.130
  9 Bu   10 Bu   11 Bu   12 Bu   13 Bu   14 Bu   15 Bu   16 Bu                 
  1.393   1.515   1.625   1.996   2.246   2.674   3.245   3.946
 17 Bu   18 Bu   19 Bu   20 Bu   21 Bu   22 Bu   23 Bu   24 Bu                 
  4.184   4.289   4.918   5.625   6.890   7.275  36.958  68.693
 25 Bu   26 Bu   27 Bu   28 Bu   29 Bu   30 Bu   31 Bu   32 Bu                 

 Beta MOs, Restricted
 -- Occupied --                  
-26.385 -15.793 -26.385 -15.791  -1.731  -1.393  -0.825  -0.701
  1 Ag    2 Ag    1 Bu    2 Bu    3 Ag    4 Ag    5 Ag    6 Ag                 
 -0.555  -0.739  -0.789  -0.553  -1.691  -0.966  -0.811  -0.655
  7 Ag    1 Bg    1 Au    2 Au    3 Bu    4 Bu    5 Bu    6 Bu                 
 -- Virtual --                   
  0.126   0.194   0.217   0.288   0.379   0.484   0.529   0.873
  8 Ag    9 Ag   10 Ag   11 Ag   12 Ag   13 Ag   14 Ag   15 Ag                 
  0.922   1.227   1.536   1.680   2.111   2.438   2.638   2.873
 16 Ag   17 Ag   18 Ag   19 Ag   20 Ag   21 Ag   22 Ag   23 Ag                 
  3.983   4.170   4.274   4.553   5.331   6.961   7.116  36.508
 24 Ag   25 Ag   26 Ag   27 Ag   28 Ag   29 Ag   30 Ag   31 Ag                 
 68.678   0.058   0.223   0.321   0.981   1.485   2.037   2.969
 32 Ag    2 Bg    3 Bg    4 Bg    5 Bg    6 Bg    7 Bg    8 Bg                 
  4.102   4.185   4.429   6.844   0.159   0.399   0.895   1.551
  9 Bg   10 Bg   11 Bg   12 Bg    3 Au    4 Au    5 Au    6 Au                 
  1.841   2.343   3.980   4.158   4.355   6.877   0.113   0.140
  7 Au    8 Au    9 Au   10 Au   11 Au   12 Au    7 Bu    8 Bu                 
  0.225   0.309   0.356   0.400   0.523   0.591   0.971   1.130
  9 Bu   10 Bu   11 Bu   12 Bu   13 Bu   14 Bu   15 Bu   16 Bu                 
  1.393   1.515   1.625   1.996   2.246   2.674   3.245   3.946
 17 Bu   18 Bu   19 Bu   20 Bu   21 Bu   22 Bu   23 Bu   24 Bu                 
  4.184   4.289   4.918   5.625   6.890   7.275  36.958  68.693
 25 Bu   26 Bu   27 Bu   28 Bu   29 Bu   30 Bu   31 Bu   32 Bu                 
 --------------------------------------------------------------

          Ground-State Mulliken Net Atomic Charges

     Atom                 Charge (a.u.)
  ----------------------------------------
      1 N                     0.015263
      2 N                     0.015263
      3 F                    -0.015263
      4 F                    -0.015263
  ----------------------------------------
  Sum of atomic charges =     0.000000

 -----------------------------------------------------------------
                    Cartesian Multipole Moments
 -----------------------------------------------------------------
    Charge (ESU x 10^10)
                 0.0000
    Dipole Moment (Debye)
         X      -0.0000      Y       0.0000      Z       0.0000
       Tot       0.0000
    Quadrupole Moments (Debye-Ang)
        XX     -22.8440     XY       0.1174     YY     -22.1259
        XZ      -0.0000     YZ      -0.0000     ZZ     -19.8698
    Octopole Moments (Debye-Ang^2)
       XXX      -0.0000    XXY       0.0000    XYY      -0.0000
       YYY       0.0000    XXZ      -0.0000    XYZ      -0.0000
       YYZ      -0.0000    XZZ       0.0000    YZZ       0.0000
       ZZZ      -0.0000
    Hexadecapole Moments (Debye-Ang^3)
      XXXX    -187.5240   XXXY      -2.8343   XXYY     -35.4499
      XYYY      -2.3633   YYYY     -35.2331   XXXZ       0.0000
      XXYZ      -0.0000   XYYZ      -0.0000   YYYZ       0.0000
      XXZZ     -33.1514   XYZZ      -0.4724   YYZZ      -7.9753
      XZZZ      -0.0000   YZZZ      -0.0000   ZZZZ     -14.7664
 -----------------------------------------------------------------
 DrvMan completing analytic gradient of the correlated energy
 Correlated dipole moment
            1
    1  -0.0000000
    2   0.0000000
    3   0.0000000
 Energy read as -308.437109037
 Full Analytical Gradient: (in a.u., or Hartree/Bohr)
             1             2             3             4
    1   -0.00260426    0.00260426   -0.00006335    0.00006335
    2   -0.00123476    0.00123476   -0.00045095    0.00045095
    3    0.00000000    0.00000000   -0.00000000   -0.00000000
 Gradient time:  CPU 0.26 s  wall 1.47 s
 Geometry Optimization Parameters
   NAtoms,    NIC,     NZ,  NCons,   NDum,   NFix, NCnnct, MaxDiis
        4      14       4       0       0       0       0       0

 Cartesian Hessian Update
 Hessian Updated using BFGS Update


** GEOMETRY OPTIMIZATION IN DELOCALIZED INTERNAL COORDINATES **
   Searching for a Minimum

   Optimization Cycle:   3

                       Coordinates (Angstroms)
     ATOM                X               Y               Z
      1  N        -0.3927048384   -0.4729874075    0.0000000000
      2  N         0.3927048384    0.4729874075    0.0000000000
      3  F        -1.6444091708    0.0834942172    0.0000000000
      4  F         1.6444091708   -0.0834942172    0.0000000000
   Point Group: c2h   Number of degrees of freedom:     3


   Energy is   -308.437109037

 Hessian Updated using BFGS Update

  3 Hessian modes will be used to form the next step
  Hessian Eigenvalues:
     0.279080    0.525739    0.990715

 Minimum Search - Taking Simple RFO Step
 Searching for Lamda that Minimizes Along All modes
 Value Taken    Lamda =  -0.00001582
 Step Taken.  Stepsize is  0.005509

                             Maximum     Tolerance    Cnvgd?
         Gradient           0.002291      0.000300      NO
         Displacement       0.004561      0.001200      NO
         Energy change     -0.000094      0.000001      NO


 New Cartesian Coordinates Obtained by Inverse Iteration

 Displacement from previous Coordinates is:  0.004691
 ----------------------------------------------------------------
             Standard Nuclear Orientation (Angstroms)
    I     Atom           X                Y                Z
 ----------------------------------------------------------------
    1      N      -0.3911296276    -0.4731154490     0.0000000000
    2      N       0.3911296276     0.4731154490     0.0000000000
    3      F      -1.6437943141     0.0839466613     0.0000000000
    4      F       1.6437943141    -0.0839466613     0.0000000000
 ----------------------------------------------------------------
 Molecular Point Group                 C2h   NOp =  4
 Largest Abelian Subgroup              C2h   NOp =  4
 Nuclear Repulsion Energy =   114.9593543970 hartrees
 There are       16 alpha and       16 beta electrons
 Applying Cartesian multipole field
    Component          Value
    ---------          -----
     (2,0,0)        1.00000E-11
     (0,2,0)        2.00000E-11
     (0,0,2)       -3.00000E-11
 Nucleus-field energy     =     0.0000000020 hartrees
 Requested basis set is 6-311++G(d,p)
 There are 24 shells and 88 basis functions
 A cutoff of  1.0D-14 yielded    290 shell pairs
 There are      3969 function pairs (      4341 Cartesian)
 Smallest overlap matrix eigenvalue = 2.54E-04
 Guess MOs from SCF MO coefficient file

 -----------------------------------------------------------------------
  General SCF calculation program by
  Eric Jon Sundstrom, Paul Horn, Yuezhi Mao, Dmitri Zuev, Alec White,
  David Stuck, Shaama M.S., Shane Yost, Joonho Lee, David Small,
  Daniel Levine, Susi Lehtola, Hugh Burton, Evgeny Epifanovsky
 -----------------------------------------------------------------------
 Hartree-Fock
 using 4 threads for integral computing
 -------------------------------------------------------
 OpenMP Integral computing Module                
 Release: version 2.0, May 2017, Q-Chem Inc. Pleasanton 
 -------------------------------------------------------
 A restricted SCF calculation will be
 performed using DIIS
 SCF converges when DIIS error is below 1.0e-08
 ---------------------------------------
  Cycle       Energy         DIIS error
 ---------------------------------------
    1    -307.6676080439      8.27e-05  
    2    -307.6676140816      2.19e-05  
    3    -307.6676145298      1.24e-05  
    4    -307.6676146362      2.18e-06  
    5    -307.6676146437      6.47e-07  
    6    -307.6676146447      2.40e-07  
    7    -307.6676146448      6.98e-08  
    8    -307.6676146449      1.58e-08  
    9    -307.6676146449      3.71e-09  Convergence criterion met
 ---------------------------------------
 SCF time:   CPU 2.04s  wall 3.00s 
 SCF   energy in the final basis set =     -307.6676146449
 Total energy in the final basis set =     -307.6676146449


 ------------------------------------------------------------------------------

   CCMAN2: suite of methods based on coupled cluster
           and equation of motion theories.

   Components:
   * libvmm-1.3-trunk
     by Evgeny Epifanovsky, Ilya Kaliman.
   * libtensor-2.5-trunk
     by Evgeny Epifanovsky, Michael Wormit, Dmitry Zuev, Sam Manzer, 
        Ilya Kaliman.
   * libcc-2.5-trunk
     by Evgeny Epifanovsky, Arik Landau, Tomasz Kus, Kirill Khistyaev, 
        Dmitry Zuev, Prashant Manohar, Xintian Feng, Anna Krylov, 
        Matthew Goldey, Alec White, Thomas Jagau, Kaushik Nanda, 
        Anastasia Gunina, Alexander Kunitsa, Joonho Lee.

   CCMAN original authors:
   Anna I. Krylov, C. David Sherrill, Steven R. Gwaltney,
   Edward F. C. Byrd (2000)
   Sergey V. Levchenko, Lyudmila V. Slipchenko, Tao Wang,
   Ana-Maria C. Cristian (2003)
   Piotr A. Pieniazek, C. Melania Oana, Evgeny Epifanovsky (2007)
   Prashant Manohar (2009)

 ------------------------------------------------------------------------------


 Allocating and initializing 3808MB of RAM...
 Calculation will run on 4 cores.


 Alpha MOs, Restricted
 -- Occupied --                  
-26.385 -26.385 -15.793 -15.791  -1.731  -1.691  -1.394  -0.965
  1 Ag    1 Bu    2 Ag    2 Bu    3 Ag    3 Bu    4 Ag    4 Bu                 
 -0.825  -0.811  -0.788  -0.739  -0.701  -0.655  -0.555  -0.554
  5 Ag    5 Bu    1 Au    1 Bg    6 Ag    6 Bu    7 Ag    2 Au                 
 -- Virtual --                   
  0.058   0.113   0.126   0.140   0.158   0.194   0.217   0.224
  2 Bg    7 Bu    8 Ag    8 Bu    3 Au    9 Ag   10 Ag    3 Bg                 
  0.224   0.288   0.309   0.321   0.356   0.378   0.399   0.400
  9 Bu   11 Ag   10 Bu    4 Bg   11 Bu   12 Ag    4 Au   12 Bu                 
  0.484   0.524   0.529   0.592   0.872   0.895   0.922   0.972
 13 Ag   13 Bu   14 Ag   14 Bu   15 Ag    5 Au   16 Ag   15 Bu                 
  0.981   1.131   1.227   1.393   1.485   1.514   1.537   1.551
  5 Bg   16 Bu   17 Ag   17 Bu    6 Bg   18 Bu   18 Ag    6 Au                 
  1.626   1.680   1.842   1.996   2.037   2.110   2.246   2.344
 19 Bu   19 Ag    7 Au   20 Bu    7 Bg   20 Ag   21 Bu    8 Au                 
  2.437   2.640   2.673   2.874   2.972   3.247   3.945   3.981
 21 Ag   22 Ag   22 Bu   23 Ag    8 Bg   23 Bu   24 Bu    9 Au                 
  3.983   4.102   4.158   4.170   4.184   4.186   4.276   4.289
 24 Ag    9 Bg   10 Au   25 Ag   25 Bu   10 Bg   26 Ag   26 Bu                 
  4.354   4.429   4.552   4.917   5.330   5.622   6.845   6.878
 11 Au   11 Bg   27 Ag   27 Bu   28 Ag   28 Bu   12 Bg   12 Au                 
  6.890   6.962   7.115   7.272  36.507  36.964  68.679  68.693
 29 Bu   29 Ag   30 Ag   30 Bu   31 Ag   31 Bu   32 Ag   32 Bu                 

 Beta MOs, Restricted
 -- Occupied --                  
-26.385 -26.385 -15.793 -15.791  -1.731  -1.691  -1.394  -0.965
  1 Ag    1 Bu    2 Ag    2 Bu    3 Ag    3 Bu    4 Ag    4 Bu                 
 -0.825  -0.811  -0.788  -0.739  -0.701  -0.655  -0.555  -0.554
  5 Ag    5 Bu    1 Au    1 Bg    6 Ag    6 Bu    7 Ag    2 Au                 
 -- Virtual --                   
  0.058   0.113   0.126   0.140   0.158   0.194   0.217   0.224
  2 Bg    7 Bu    8 Ag    8 Bu    3 Au    9 Ag   10 Ag    3 Bg                 
  0.224   0.288   0.309   0.321   0.356   0.378   0.399   0.400
  9 Bu   11 Ag   10 Bu    4 Bg   11 Bu   12 Ag    4 Au   12 Bu                 
  0.484   0.524   0.529   0.592   0.872   0.895   0.922   0.972
 13 Ag   13 Bu   14 Ag   14 Bu   15 Ag    5 Au   16 Ag   15 Bu                 
  0.981   1.131   1.227   1.393   1.485   1.514   1.537   1.551
  5 Bg   16 Bu   17 Ag   17 Bu    6 Bg   18 Bu   18 Ag    6 Au                 
  1.626   1.680   1.842   1.996   2.037   2.110   2.246   2.344
 19 Bu   19 Ag    7 Au   20 Bu    7 Bg   20 Ag   21 Bu    8 Au                 
  2.437   2.640   2.673   2.874   2.972   3.247   3.945   3.981
 21 Ag   22 Ag   22 Bu   23 Ag    8 Bg   23 Bu   24 Bu    9 Au                 
  3.983   4.102   4.158   4.170   4.184   4.186   4.276   4.289
 24 Ag    9 Bg   10 Au   25 Ag   25 Bu   10 Bg   26 Ag   26 Bu                 
  4.354   4.429   4.552   4.917   5.330   5.622   6.845   6.878
 11 Au   11 Bg   27 Ag   27 Bu   28 Ag   28 Bu   12 Bg   12 Au                 
  6.890   6.962   7.115   7.272  36.507  36.964  68.679  68.693
 29 Bu   29 Ag   30 Ag   30 Bu   31 Ag   31 Bu   32 Ag   32 Bu                 

 Occupation and symmetry of molecular orbitals

 Point group: C2h (4 irreducible representations).

                           Ag   Bg   Au   Bu    All 
 ----------------------------------------------------
 All molecular orbitals:
  - Alpha                  32   12   12   32    88  
  - Beta                   32   12   12   32    88  
 ----------------------------------------------------
 Alpha orbitals:
  - Frozen occupied        2    0    0    2     4   
  - Active occupied        5    1    2    4     12  
  - Active virtual         25   11   10   26    72  
  - Frozen virtual         0    0    0    0     0   
 ----------------------------------------------------
 Beta orbitals:
  - Frozen occupied        2    0    0    2     4   
  - Active occupied        5    1    2    4     12  
  - Active virtual         25   11   10   26    72  
  - Frozen virtual         0    0    0    0     0   
 ----------------------------------------------------

 Import integrals:   CPU 0.00 s  wall 0.00 s

 Import integrals:   CPU 8.21 s  wall 20.27 s

 MP2 amplitudes:   CPU 0.48 s  wall 0.71 s

Running a double precision version
           CCSD T amplitudes will be solved using DIIS.

           Start     Size      MaxIter   EConv     TConv     
           3         7         100       1.00e-07  1.00e-05  
 ------------------------------------------------------------------------------
           Energy (a.u.)   Ediff      Tdiff       Comment
 ------------------------------------------------------------------------------
          -308.43117305                           
     1    -308.40782282   2.34e-02   7.17e-01     
     2    -308.43536242   2.75e-02   9.45e-02     
     3    -308.43301110   2.35e-03   4.36e-02     
     4    -308.43599168   2.98e-03   1.81e-02     Switched to DIIS steps.
     5    -308.43703953   1.05e-03   1.18e-02     
     6    -308.43711540   7.59e-05   2.54e-03     
     7    -308.43711613   7.36e-07   9.35e-04     
     8    -308.43711545   6.80e-07   2.35e-04     
     9    -308.43711678   1.33e-06   1.31e-04     
    10    -308.43711704   2.54e-07   4.65e-05     
    11    -308.43711718   1.48e-07   1.71e-05     
    12    -308.43711723   4.67e-08   8.32e-06     
 ------------------------------------------------------------------------------
          -308.43711723                           CCSD T converged.

End of double precision
 SCF energy                 = -307.66761464
 MP2 energy                 = -308.43117305
 CCSD correlation energy     =   -0.76950259
 CCSD total energy           = -308.43711723

 CCSD  T1^2 = 0.0125  T2^2 = 0.2147  Leading amplitudes:

 Amplitude    Orbitals with energies
 -0.0398       1 (Bg) A                  ->    2 (Bg) A                   
              -0.7388                          0.0579                     
 -0.0398       1 (Bg) B                  ->    2 (Bg) B                   
              -0.7388                          0.0579                     
 -0.0210       2 (Au) A                  ->    5 (Au) A                   
              -0.5538                          0.8949                     
 -0.0210       2 (Au) B                  ->    5 (Au) B                   
              -0.5538                          0.8949                     

 Amplitude    Orbitals with energies
 -0.1116       2 (Au) A      2 (Au) B    ->    2 (Bg) A      2 (Bg) B     
              -0.5538       -0.5538            0.0579        0.0579       
  0.1116       2 (Au) A      2 (Au) B    ->    2 (Bg) B      2 (Bg) A     
              -0.5538       -0.5538            0.0579        0.0579       
  0.1116       2 (Au) B      2 (Au) A    ->    2 (Bg) A      2 (Bg) B     
              -0.5538       -0.5538            0.0579        0.0579       
 -0.1116       2 (Au) B      2 (Au) A    ->    2 (Bg) B      2 (Bg) A     
              -0.5538       -0.5538            0.0579        0.0579       

 Computing CCSD intemediates for later calculations in double precision
 Finished.

Running a double precision version
           CCSD Lambda amplitudes will be solved using DIIS.
           Start     Size      MaxIter   EConv     LConv     
           3         7         100       1.00e-07  1.00e-05  
 ------------------------------------------------------------------------------
            Enorm      Ldiff       Comment
 ------------------------------------------------------------------------------
     1     5.40e-02   3.25e-02     
     2     1.76e-02   7.48e-03     
     3     7.24e-03   6.44e-04     
     4     3.77e-03   1.33e-03     Switched to DIIS steps.
     5     1.13e-03   6.48e-04     
     6     5.46e-04   1.52e-04     
     7     1.64e-04   3.13e-05     
     8     6.70e-05   6.74e-06     
     9     2.13e-05   7.83e-06     
    10     6.75e-06   1.83e-06     
    11     2.68e-06   4.30e-07     
    12     7.84e-07   1.97e-07     
    13     3.36e-07   3.05e-09     
    14     1.44e-07   3.62e-08     
    15     5.76e-08   7.94e-09     
 ------------------------------------------------------------------------------
                                   CCSD Lambda converged.

 Computing density matrices in double precision...
           Orbital response amplitudes will be solved using DIIS.
           Start     Size      MaxIter   EConv     LConv     
           3         7         100       1.00e-06  1.00e-06  
 ------------------------------------------------------------------------------
            Enorm      Ldiff       Comment
 ------------------------------------------------------------------------------
     1     9.51e-02   5.35e-03     
     2     7.89e-02   2.43e-02     
     3     8.56e-02   3.14e-02     
     4     5.58e-03   4.00e-02     Switched to DIIS steps.
     5     5.50e-04   1.03e-03     
     6     1.44e-04   6.28e-05     
     7     2.52e-05   3.00e-05     
     8     4.94e-06   7.72e-07     
     9     1.01e-06   9.25e-07     
    10     2.49e-07   2.40e-08     
 ------------------------------------------------------------------------------
                                   Orbital response converged.

 Computing density matrices... Done.
 CCSD calculation:   CPU 65.54 s  wall 24.26 s

Current path: /canmo/ccsd/grad/
/g1_bb_aa
/g1_bb_bb
/g1_o1o1
/g1_o1o2
/g1_o1v1
/g1_o2v1
/g1_v1v1
/g1p_bb_aa
/g1p_bb_bb
/g1s_bb_aa
/g1s_bb_bb
/g2_o1o1o1o1
/g2_o1o1o1v1
/g2_o1o1v1v1
/g2_o1v1o1v1
/g2_o1v1v1v1
/g2_v1v1v1v1
/w_bb_aa
/w_bb_bb
 Transferring MO TPDM to AO TPDM
 Transferring g2_o1o1o1o1
 Transferring g2_o1o1o1v1
 Transferring g2_o1o1v1v1
 Transferring g2_o1v1o1v1
 Transferring g2_o1v1v1v1
 Transferring g2_v1v1v1v1
 Adding separable TPDM
 Computing TPDM gradient
 --------------------------------------------------------
 2e gradient
  Atom          X               Y               Z
 --------------------------------------------------------
    1          3.959720       14.310106       -0.000000  
    2         -3.959720      -14.310106        0.000000  
    3         13.281153       -2.947460       -0.000000  
    4        -13.281153        2.947460       -0.000000  
 --------------------------------------------------------
 --------------------------------------------------------
 Final gradient
  Atom          X               Y               Z
 --------------------------------------------------------
    1          3.959720       14.310106       -0.000000  
    2         -3.959720      -14.310106        0.000000  
    3         13.281153       -2.947460       -0.000000  
    4        -13.281153        2.947460       -0.000000  
 --------------------------------------------------------
 Analytic gradient from two-electron contribution:   CPU 174.08 s  wall 124.53 s

 Total ccman2 time:   CPU 252.11 s  wall 182.41 s


 --------------------------------------------------------------
             Orbital Energies (a.u.) and Symmetries
 --------------------------------------------------------------

 Alpha MOs, Restricted
 -- Occupied --                  
-26.385 -15.793 -26.385 -15.791  -1.731  -1.394  -0.825  -0.701
  1 Ag    2 Ag    1 Bu    2 Bu    3 Ag    4 Ag    5 Ag    6 Ag                 
 -0.555  -0.739  -0.788  -0.554  -1.691  -0.965  -0.811  -0.655
  7 Ag    1 Bg    1 Au    2 Au    3 Bu    4 Bu    5 Bu    6 Bu                 
 -- Virtual --                   
  0.126   0.194   0.217   0.288   0.378   0.484   0.529   0.872
  8 Ag    9 Ag   10 Ag   11 Ag   12 Ag   13 Ag   14 Ag   15 Ag                 
  0.922   1.227   1.537   1.680   2.110   2.437   2.640   2.874
 16 Ag   17 Ag   18 Ag   19 Ag   20 Ag   21 Ag   22 Ag   23 Ag                 
  3.983   4.170   4.276   4.552   5.330   6.962   7.115  36.507
 24 Ag   25 Ag   26 Ag   27 Ag   28 Ag   29 Ag   30 Ag   31 Ag                 
 68.679   0.058   0.224   0.321   0.981   1.485   2.037   2.972
 32 Ag    2 Bg    3 Bg    4 Bg    5 Bg    6 Bg    7 Bg    8 Bg                 
  4.102   4.186   4.429   6.845   0.158   0.399   0.895   1.551
  9 Bg   10 Bg   11 Bg   12 Bg    3 Au    4 Au    5 Au    6 Au                 
  1.842   2.344   3.981   4.158   4.354   6.878   0.113   0.140
  7 Au    8 Au    9 Au   10 Au   11 Au   12 Au    7 Bu    8 Bu                 
  0.224   0.309   0.356   0.400   0.524   0.592   0.972   1.131
  9 Bu   10 Bu   11 Bu   12 Bu   13 Bu   14 Bu   15 Bu   16 Bu                 
  1.393   1.514   1.626   1.996   2.246   2.673   3.247   3.945
 17 Bu   18 Bu   19 Bu   20 Bu   21 Bu   22 Bu   23 Bu   24 Bu                 
  4.184   4.289   4.917   5.622   6.890   7.272  36.964  68.693
 25 Bu   26 Bu   27 Bu   28 Bu   29 Bu   30 Bu   31 Bu   32 Bu                 

 Beta MOs, Restricted
 -- Occupied --                  
-26.385 -15.793 -26.385 -15.791  -1.731  -1.394  -0.825  -0.701
  1 Ag    2 Ag    1 Bu    2 Bu    3 Ag    4 Ag    5 Ag    6 Ag                 
 -0.555  -0.739  -0.788  -0.554  -1.691  -0.965  -0.811  -0.655
  7 Ag    1 Bg    1 Au    2 Au    3 Bu    4 Bu    5 Bu    6 Bu                 
 -- Virtual --                   
  0.126   0.194   0.217   0.288   0.378   0.484   0.529   0.872
  8 Ag    9 Ag   10 Ag   11 Ag   12 Ag   13 Ag   14 Ag   15 Ag                 
  0.922   1.227   1.537   1.680   2.110   2.437   2.640   2.874
 16 Ag   17 Ag   18 Ag   19 Ag   20 Ag   21 Ag   22 Ag   23 Ag                 
  3.983   4.170   4.276   4.552   5.330   6.962   7.115  36.507
 24 Ag   25 Ag   26 Ag   27 Ag   28 Ag   29 Ag   30 Ag   31 Ag                 
 68.679   0.058   0.224   0.321   0.981   1.485   2.037   2.972
 32 Ag    2 Bg    3 Bg    4 Bg    5 Bg    6 Bg    7 Bg    8 Bg                 
  4.102   4.186   4.429   6.845   0.158   0.399   0.895   1.551
  9 Bg   10 Bg   11 Bg   12 Bg    3 Au    4 Au    5 Au    6 Au                 
  1.842   2.344   3.981   4.158   4.354   6.878   0.113   0.140
  7 Au    8 Au    9 Au   10 Au   11 Au   12 Au    7 Bu    8 Bu                 
  0.224   0.309   0.356   0.400   0.524   0.592   0.972   1.131
  9 Bu   10 Bu   11 Bu   12 Bu   13 Bu   14 Bu   15 Bu   16 Bu                 
  1.393   1.514   1.626   1.996   2.246   2.673   3.247   3.945
 17 Bu   18 Bu   19 Bu   20 Bu   21 Bu   22 Bu   23 Bu   24 Bu                 
  4.184   4.289   4.917   5.622   6.890   7.272  36.964  68.693
 25 Bu   26 Bu   27 Bu   28 Bu   29 Bu   30 Bu   31 Bu   32 Bu                 
 --------------------------------------------------------------

          Ground-State Mulliken Net Atomic Charges

     Atom                 Charge (a.u.)
  ----------------------------------------
      1 N                     0.016063
      2 N                     0.016063
      3 F                    -0.016063
      4 F                    -0.016063
  ----------------------------------------
  Sum of atomic charges =     0.000000

 -----------------------------------------------------------------
                    Cartesian Multipole Moments
 -----------------------------------------------------------------
    Charge (ESU x 10^10)
                -0.0000
    Dipole Moment (Debye)
         X       0.0000      Y       0.0000      Z      -0.0000
       Tot       0.0000
    Quadrupole Moments (Debye-Ang)
        XX     -22.8607     XY       0.1201     YY     -22.1168
        XZ       0.0000     YZ      -0.0000     ZZ     -19.8666
    Octopole Moments (Debye-Ang^2)
       XXX       0.0000    XXY       0.0000    XYY       0.0000
       YYY       0.0000    XXZ      -0.0000    XYZ      -0.0000
       YYZ      -0.0000    XZZ      -0.0000    YZZ       0.0000
       ZZZ      -0.0000
    Hexadecapole Moments (Debye-Ang^3)
      XXXX    -187.4053   XXXY      -2.8001   XXYY     -35.4205
      XYYY      -2.3131   YYYY     -35.2178   XXXZ       0.0000
      XXYZ       0.0000   XYYZ       0.0000   YYYZ      -0.0000
      XXZZ     -33.1293   XYZZ      -0.4571   YYZZ      -7.9714
      XZZZ       0.0000   YZZZ      -0.0000   ZZZZ     -14.7578
 -----------------------------------------------------------------
 DrvMan completing analytic gradient of the correlated energy
 Correlated dipole moment
            1
    1   0.0000000
    2   0.0000000
    3  -0.0000000
 Energy read as -308.437117230
 Full Analytical Gradient: (in a.u., or Hartree/Bohr)
             1             2             3             4
    1   -0.00010133    0.00010133   -0.00008886    0.00008886
    2   -0.00033454    0.00033454    0.00005501   -0.00005501
    3    0.00000000    0.00000000   -0.00000000   -0.00000000
 Gradient time:  CPU 0.27 s  wall 1.49 s
 Geometry Optimization Parameters
   NAtoms,    NIC,     NZ,  NCons,   NDum,   NFix, NCnnct, MaxDiis
        4      14       4       0       0       0       0       0

 Cartesian Hessian Update
 Hessian Updated using BFGS Update


** GEOMETRY OPTIMIZATION IN DELOCALIZED INTERNAL COORDINATES **
   Searching for a Minimum

   Optimization Cycle:   4

                       Coordinates (Angstroms)
     ATOM                X               Y               Z
      1  N        -0.3911296276   -0.4731154490    0.0000000000
      2  N         0.3911296276    0.4731154490    0.0000000000
      3  F        -1.6437943141    0.0839466613    0.0000000000
      4  F         1.6437943141   -0.0839466613    0.0000000000
   Point Group: c2h   Number of degrees of freedom:     3


   Energy is   -308.437117230

 Hessian Updated using BFGS Update

  3 Hessian modes will be used to form the next step
  Hessian Eigenvalues:
     0.298224    0.533706    0.881213

 Minimum Search - Taking Simple RFO Step
 Searching for Lamda that Minimizes Along All modes
 Value Taken    Lamda =   0.00000000
 Step Taken.  Stepsize is  0.000542

                             Maximum     Tolerance    Cnvgd?
         Gradient           0.000317      0.000300      NO
         Displacement       0.000399      0.001200     YES
         Energy change     -0.000008      0.000001      NO


 New Cartesian Coordinates Obtained by Inverse Iteration

 Displacement from previous Coordinates is:  0.000409
 ----------------------------------------------------------------
             Standard Nuclear Orientation (Angstroms)
    I     Atom           X                Y                Z
 ----------------------------------------------------------------
    1      N      -0.3911041853    -0.4730071417     0.0000000000
    2      N       0.3911041853     0.4730071417     0.0000000000
    3      F      -1.6436918750     0.0839229816     0.0000000000
    4      F       1.6436918750    -0.0839229816     0.0000000000
 ----------------------------------------------------------------
 Molecular Point Group                 C2h   NOp =  4
 Largest Abelian Subgroup              C2h   NOp =  4
 Nuclear Repulsion Energy =   114.9702005533 hartrees
 There are       16 alpha and       16 beta electrons
 Applying Cartesian multipole field
    Component          Value
    ---------          -----
     (2,0,0)        1.00000E-11
     (0,2,0)        2.00000E-11
     (0,0,2)       -3.00000E-11
 Nucleus-field energy     =     0.0000000020 hartrees
 Requested basis set is 6-311++G(d,p)
 There are 24 shells and 88 basis functions
 A cutoff of  1.0D-14 yielded    290 shell pairs
 There are      3969 function pairs (      4341 Cartesian)
 Smallest overlap matrix eigenvalue = 2.54E-04
 Guess MOs from SCF MO coefficient file

 -----------------------------------------------------------------------
  General SCF calculation program by
  Eric Jon Sundstrom, Paul Horn, Yuezhi Mao, Dmitri Zuev, Alec White,
  David Stuck, Shaama M.S., Shane Yost, Joonho Lee, David Small,
  Daniel Levine, Susi Lehtola, Hugh Burton, Evgeny Epifanovsky
 -----------------------------------------------------------------------
 Hartree-Fock
 using 4 threads for integral computing
 -------------------------------------------------------
 OpenMP Integral computing Module                
 Release: version 2.0, May 2017, Q-Chem Inc. Pleasanton 
 -------------------------------------------------------
 A restricted SCF calculation will be
 performed using DIIS
 SCF converges when DIIS error is below 1.0e-08
 ---------------------------------------
  Cycle       Energy         DIIS error
 ---------------------------------------
    1    -307.6676579041      7.91e-06  
    2    -307.6676579559      2.04e-06  
    3    -307.6676579605      9.44e-07  
    4    -307.6676579613      3.14e-07  
    5    -307.6676579614      6.81e-08  
    6    -307.6676579614      1.72e-08  
    7    -307.6676579614      3.58e-09  Convergence criterion met
 ---------------------------------------
 SCF time:   CPU 1.56s  wall 2.00s 
 SCF   energy in the final basis set =     -307.6676579614
 Total energy in the final basis set =     -307.6676579614


 ------------------------------------------------------------------------------

   CCMAN2: suite of methods based on coupled cluster
           and equation of motion theories.

   Components:
   * libvmm-1.3-trunk
     by Evgeny Epifanovsky, Ilya Kaliman.
   * libtensor-2.5-trunk
     by Evgeny Epifanovsky, Michael Wormit, Dmitry Zuev, Sam Manzer, 
        Ilya Kaliman.
   * libcc-2.5-trunk
     by Evgeny Epifanovsky, Arik Landau, Tomasz Kus, Kirill Khistyaev, 
        Dmitry Zuev, Prashant Manohar, Xintian Feng, Anna Krylov, 
        Matthew Goldey, Alec White, Thomas Jagau, Kaushik Nanda, 
        Anastasia Gunina, Alexander Kunitsa, Joonho Lee.

   CCMAN original authors:
   Anna I. Krylov, C. David Sherrill, Steven R. Gwaltney,
   Edward F. C. Byrd (2000)
   Sergey V. Levchenko, Lyudmila V. Slipchenko, Tao Wang,
   Ana-Maria C. Cristian (2003)
   Piotr A. Pieniazek, C. Melania Oana, Evgeny Epifanovsky (2007)
   Prashant Manohar (2009)

 ------------------------------------------------------------------------------


 Allocating and initializing 3808MB of RAM...
 Calculation will run on 4 cores.


 Alpha MOs, Restricted
 -- Occupied --                  
-26.385 -26.385 -15.793 -15.791  -1.731  -1.691  -1.394  -0.965
  1 Ag    1 Bu    2 Ag    2 Bu    3 Ag    3 Bu    4 Ag    4 Bu                 
 -0.825  -0.811  -0.789  -0.739  -0.701  -0.655  -0.555  -0.554
  5 Ag    5 Bu    1 Au    1 Bg    6 Ag    6 Bu    7 Ag    2 Au                 
 -- Virtual --                   
  0.058   0.113   0.126   0.140   0.158   0.194   0.217   0.224
  2 Bg    7 Bu    8 Ag    8 Bu    3 Au    9 Ag   10 Ag    3 Bg                 
  0.224   0.288   0.309   0.321   0.356   0.378   0.399   0.400
  9 Bu   11 Ag   10 Bu    4 Bg   11 Bu   12 Ag    4 Au   12 Bu                 
  0.484   0.524   0.529   0.592   0.872   0.895   0.922   0.972
 13 Ag   13 Bu   14 Ag   14 Bu   15 Ag    5 Au   16 Ag   15 Bu                 
  0.981   1.132   1.227   1.393   1.485   1.514   1.537   1.551
  5 Bg   16 Bu   17 Ag   17 Bu    6 Bg   18 Bu   18 Ag    6 Au                 
  1.625   1.680   1.842   1.996   2.037   2.110   2.246   2.344
 19 Bu   19 Ag    7 Au   20 Bu    7 Bg   20 Ag   21 Bu    8 Au                 
  2.437   2.641   2.673   2.875   2.972   3.248   3.945   3.981
 21 Ag   22 Ag   22 Bu   23 Ag    8 Bg   23 Bu   24 Bu    9 Au                 
  3.983   4.102   4.158   4.170   4.184   4.186   4.277   4.289
 24 Ag    9 Bg   10 Au   25 Ag   25 Bu   10 Bg   26 Ag   26 Bu                 
  4.354   4.429   4.553   4.917   5.330   5.623   6.845   6.878
 11 Au   11 Bg   27 Ag   27 Bu   28 Ag   28 Bu   12 Bg   12 Au                 
  6.890   6.962   7.115   7.272  36.507  36.965  68.679  68.693
 29 Bu   29 Ag   30 Ag   30 Bu   31 Ag   31 Bu   32 Ag   32 Bu                 

 Beta MOs, Restricted
 -- Occupied --                  
-26.385 -26.385 -15.793 -15.791  -1.731  -1.691  -1.394  -0.965
  1 Ag    1 Bu    2 Ag    2 Bu    3 Ag    3 Bu    4 Ag    4 Bu                 
 -0.825  -0.811  -0.789  -0.739  -0.701  -0.655  -0.555  -0.554
  5 Ag    5 Bu    1 Au    1 Bg    6 Ag    6 Bu    7 Ag    2 Au                 
 -- Virtual --                   
  0.058   0.113   0.126   0.140   0.158   0.194   0.217   0.224
  2 Bg    7 Bu    8 Ag    8 Bu    3 Au    9 Ag   10 Ag    3 Bg                 
  0.224   0.288   0.309   0.321   0.356   0.378   0.399   0.400
  9 Bu   11 Ag   10 Bu    4 Bg   11 Bu   12 Ag    4 Au   12 Bu                 
  0.484   0.524   0.529   0.592   0.872   0.895   0.922   0.972
 13 Ag   13 Bu   14 Ag   14 Bu   15 Ag    5 Au   16 Ag   15 Bu                 
  0.981   1.132   1.227   1.393   1.485   1.514   1.537   1.551
  5 Bg   16 Bu   17 Ag   17 Bu    6 Bg   18 Bu   18 Ag    6 Au                 
  1.625   1.680   1.842   1.996   2.037   2.110   2.246   2.344
 19 Bu   19 Ag    7 Au   20 Bu    7 Bg   20 Ag   21 Bu    8 Au                 
  2.437   2.641   2.673   2.875   2.972   3.248   3.945   3.981
 21 Ag   22 Ag   22 Bu   23 Ag    8 Bg   23 Bu   24 Bu    9 Au                 
  3.983   4.102   4.158   4.170   4.184   4.186   4.277   4.289
 24 Ag    9 Bg   10 Au   25 Ag   25 Bu   10 Bg   26 Ag   26 Bu                 
  4.354   4.429   4.553   4.917   5.330   5.623   6.845   6.878
 11 Au   11 Bg   27 Ag   27 Bu   28 Ag   28 Bu   12 Bg   12 Au                 
  6.890   6.962   7.115   7.272  36.507  36.965  68.679  68.693
 29 Bu   29 Ag   30 Ag   30 Bu   31 Ag   31 Bu   32 Ag   32 Bu                 

 Occupation and symmetry of molecular orbitals

 Point group: C2h (4 irreducible representations).

                           Ag   Bg   Au   Bu    All 
 ----------------------------------------------------
 All molecular orbitals:
  - Alpha                  32   12   12   32    88  
  - Beta                   32   12   12   32    88  
 ----------------------------------------------------
 Alpha orbitals:
  - Frozen occupied        2    0    0    2     4   
  - Active occupied        5    1    2    4     12  
  - Active virtual         25   11   10   26    72  
  - Frozen virtual         0    0    0    0     0   
 ----------------------------------------------------
 Beta orbitals:
  - Frozen occupied        2    0    0    2     4   
  - Active occupied        5    1    2    4     12  
  - Active virtual         25   11   10   26    72  
  - Frozen virtual         0    0    0    0     0   
 ----------------------------------------------------

 Import integrals:   CPU 0.00 s  wall 0.00 s

 Import integrals:   CPU 8.28 s  wall 16.07 s

 MP2 amplitudes:   CPU 0.48 s  wall 0.69 s

Running a double precision version
           CCSD T amplitudes will be solved using DIIS.

           Start     Size      MaxIter   EConv     TConv     
           3         7         100       1.00e-07  1.00e-05  
 ------------------------------------------------------------------------------
           Energy (a.u.)   Ediff      Tdiff       Comment
 ------------------------------------------------------------------------------
          -308.43116532                           
     1    -308.40783429   2.33e-02   7.17e-01     
     2    -308.43536170   2.75e-02   9.45e-02     
     3    -308.43301376   2.35e-03   4.36e-02     
     4    -308.43599248   2.98e-03   1.80e-02     Switched to DIIS steps.
     5    -308.43703973   1.05e-03   1.18e-02     
     6    -308.43711551   7.58e-05   2.54e-03     
     7    -308.43711624   7.36e-07   9.34e-04     
     8    -308.43711556   6.77e-07   2.34e-04     
     9    -308.43711689   1.33e-06   1.31e-04     
    10    -308.43711715   2.54e-07   4.65e-05     
    11    -308.43711729   1.48e-07   1.71e-05     
    12    -308.43711734   4.66e-08   8.31e-06     
 ------------------------------------------------------------------------------
          -308.43711734                           CCSD T converged.

End of double precision
 SCF energy                 = -307.66765796
 MP2 energy                 = -308.43116532
 CCSD correlation energy     =   -0.76945938
 CCSD total energy           = -308.43711734

 CCSD  T1^2 = 0.0125  T2^2 = 0.2147  Leading amplitudes:

 Amplitude    Orbitals with energies
  0.0398       1 (Bg) A                  ->    2 (Bg) A                   
              -0.7388                          0.0580                     
  0.0398       1 (Bg) B                  ->    2 (Bg) B                   
              -0.7388                          0.0580                     
 -0.0210       2 (Au) A                  ->    5 (Au) A                   
              -0.5538                          0.8949                     
 -0.0210       2 (Au) B                  ->    5 (Au) B                   
              -0.5538                          0.8949                     

 Amplitude    Orbitals with energies
 -0.1116       2 (Au) A      2 (Au) B    ->    2 (Bg) A      2 (Bg) B     
              -0.5538       -0.5538            0.0580        0.0580       
  0.1116       2 (Au) A      2 (Au) B    ->    2 (Bg) B      2 (Bg) A     
              -0.5538       -0.5538            0.0580        0.0580       
  0.1116       2 (Au) B      2 (Au) A    ->    2 (Bg) A      2 (Bg) B     
              -0.5538       -0.5538            0.0580        0.0580       
 -0.1116       2 (Au) B      2 (Au) A    ->    2 (Bg) B      2 (Bg) A     
              -0.5538       -0.5538            0.0580        0.0580       

 Computing CCSD intemediates for later calculations in double precision
 Finished.

Running a double precision version
           CCSD Lambda amplitudes will be solved using DIIS.
           Start     Size      MaxIter   EConv     LConv     
           3         7         100       1.00e-07  1.00e-05  
 ------------------------------------------------------------------------------
            Enorm      Ldiff       Comment
 ------------------------------------------------------------------------------
     1     5.40e-02   3.25e-02     
     2     1.76e-02   7.48e-03     
     3     7.24e-03   6.44e-04     
     4     3.76e-03   1.32e-03     Switched to DIIS steps.
     5     1.13e-03   6.48e-04     
     6     5.46e-04   1.52e-04     
     7     1.64e-04   3.12e-05     
     8     6.70e-05   6.73e-06     
     9     2.13e-05   7.82e-06     
    10     6.74e-06   1.83e-06     
    11     2.68e-06   4.29e-07     
    12     7.83e-07   1.96e-07     
    13     3.36e-07   3.06e-09     
    14     1.44e-07   3.62e-08     
    15     5.76e-08   7.92e-09     
 ------------------------------------------------------------------------------
                                   CCSD Lambda converged.

 Computing density matrices in double precision...
           Orbital response amplitudes will be solved using DIIS.
           Start     Size      MaxIter   EConv     LConv     
           3         7         100       1.00e-06  1.00e-06  
 ------------------------------------------------------------------------------
            Enorm      Ldiff       Comment
 ------------------------------------------------------------------------------
     1     9.50e-02   5.33e-03     
     2     7.89e-02   2.42e-02     
     3     8.56e-02   3.14e-02     
     4     5.58e-03   4.00e-02     Switched to DIIS steps.
     5     5.50e-04   1.03e-03     
     6     1.44e-04   6.26e-05     
     7     2.52e-05   3.00e-05     
     8     4.94e-06   7.68e-07     
     9     1.01e-06   9.25e-07     
    10     2.48e-07   2.40e-08     
 ------------------------------------------------------------------------------
                                   Orbital response converged.

 Computing density matrices... Done.
 CCSD calculation:   CPU 64.64 s  wall 23.18 s

Current path: /canmo/ccsd/grad/
/g1_bb_aa
/g1_bb_bb
/g1_o1o1
/g1_o1o2
/g1_o1v1
/g1_o2v1
/g1_v1v1
/g1p_bb_aa
/g1p_bb_bb
/g1s_bb_aa
/g1s_bb_bb
/g2_o1o1o1o1
/g2_o1o1o1v1
/g2_o1o1v1v1
/g2_o1v1o1v1
/g2_o1v1v1v1
/g2_v1v1v1v1
/w_bb_aa
/w_bb_bb
 Transferring MO TPDM to AO TPDM
 Transferring g2_o1o1o1o1
 Transferring g2_o1o1o1v1
 Transferring g2_o1o1v1v1
 Transferring g2_o1v1o1v1
 Transferring g2_o1v1v1v1
 Transferring g2_v1v1v1v1
 Adding separable TPDM
 Computing TPDM gradient
 --------------------------------------------------------
 2e gradient
  Atom          X               Y               Z
 --------------------------------------------------------
    1          3.961838       14.311451        0.000000  
    2         -3.961838      -14.311451       -0.000000  
    3         13.283151       -2.947475       -0.000000  
    4        -13.283151        2.947475        0.000000  
 --------------------------------------------------------
 --------------------------------------------------------
 Final gradient
  Atom          X               Y               Z
 --------------------------------------------------------
    1          3.961838       14.311451        0.000000  
    2         -3.961838      -14.311451       -0.000000  
    3         13.283151       -2.947475       -0.000000  
    4        -13.283151        2.947475        0.000000  
 --------------------------------------------------------
 Analytic gradient from two-electron contribution:   CPU 174.11 s  wall 113.09 s

 Total ccman2 time:   CPU 251.45 s  wall 165.15 s


 --------------------------------------------------------------
             Orbital Energies (a.u.) and Symmetries
 --------------------------------------------------------------

 Alpha MOs, Restricted
 -- Occupied --                  
-26.385 -15.793 -26.385 -15.791  -1.731  -1.394  -0.825  -0.701
  1 Ag    2 Ag    1 Bu    2 Bu    3 Ag    4 Ag    5 Ag    6 Ag                 
 -0.555  -0.739  -0.789  -0.554  -1.691  -0.965  -0.811  -0.655
  7 Ag    1 Bg    1 Au    2 Au    3 Bu    4 Bu    5 Bu    6 Bu                 
 -- Virtual --                   
  0.126   0.194   0.217   0.288   0.378   0.484   0.529   0.872
  8 Ag    9 Ag   10 Ag   11 Ag   12 Ag   13 Ag   14 Ag   15 Ag                 
  0.922   1.227   1.537   1.680   2.110   2.437   2.641   2.875
 16 Ag   17 Ag   18 Ag   19 Ag   20 Ag   21 Ag   22 Ag   23 Ag                 
  3.983   4.170   4.277   4.553   5.330   6.962   7.115  36.507
 24 Ag   25 Ag   26 Ag   27 Ag   28 Ag   29 Ag   30 Ag   31 Ag                 
 68.679   0.058   0.224   0.321   0.981   1.485   2.037   2.972
 32 Ag    2 Bg    3 Bg    4 Bg    5 Bg    6 Bg    7 Bg    8 Bg                 
  4.102   4.186   4.429   6.845   0.158   0.399   0.895   1.551
  9 Bg   10 Bg   11 Bg   12 Bg    3 Au    4 Au    5 Au    6 Au                 
  1.842   2.344   3.981   4.158   4.354   6.878   0.113   0.140
  7 Au    8 Au    9 Au   10 Au   11 Au   12 Au    7 Bu    8 Bu                 
  0.224   0.309   0.356   0.400   0.524   0.592   0.972   1.132
  9 Bu   10 Bu   11 Bu   12 Bu   13 Bu   14 Bu   15 Bu   16 Bu                 
  1.393   1.514   1.625   1.996   2.246   2.673   3.248   3.945
 17 Bu   18 Bu   19 Bu   20 Bu   21 Bu   22 Bu   23 Bu   24 Bu                 
  4.184   4.289   4.917   5.623   6.890   7.272  36.965  68.693
 25 Bu   26 Bu   27 Bu   28 Bu   29 Bu   30 Bu   31 Bu   32 Bu                 

 Beta MOs, Restricted
 -- Occupied --                  
-26.385 -15.793 -26.385 -15.791  -1.731  -1.394  -0.825  -0.701
  1 Ag    2 Ag    1 Bu    2 Bu    3 Ag    4 Ag    5 Ag    6 Ag                 
 -0.555  -0.739  -0.789  -0.554  -1.691  -0.965  -0.811  -0.655
  7 Ag    1 Bg    1 Au    2 Au    3 Bu    4 Bu    5 Bu    6 Bu                 
 -- Virtual --                   
  0.126   0.194   0.217   0.288   0.378   0.484   0.529   0.872
  8 Ag    9 Ag   10 Ag   11 Ag   12 Ag   13 Ag   14 Ag   15 Ag                 
  0.922   1.227   1.537   1.680   2.110   2.437   2.641   2.875
 16 Ag   17 Ag   18 Ag   19 Ag   20 Ag   21 Ag   22 Ag   23 Ag                 
  3.983   4.170   4.277   4.553   5.330   6.962   7.115  36.507
 24 Ag   25 Ag   26 Ag   27 Ag   28 Ag   29 Ag   30 Ag   31 Ag                 
 68.679   0.058   0.224   0.321   0.981   1.485   2.037   2.972
 32 Ag    2 Bg    3 Bg    4 Bg    5 Bg    6 Bg    7 Bg    8 Bg                 
  4.102   4.186   4.429   6.845   0.158   0.399   0.895   1.551
  9 Bg   10 Bg   11 Bg   12 Bg    3 Au    4 Au    5 Au    6 Au                 
  1.842   2.344   3.981   4.158   4.354   6.878   0.113   0.140
  7 Au    8 Au    9 Au   10 Au   11 Au   12 Au    7 Bu    8 Bu                 
  0.224   0.309   0.356   0.400   0.524   0.592   0.972   1.132
  9 Bu   10 Bu   11 Bu   12 Bu   13 Bu   14 Bu   15 Bu   16 Bu                 
  1.393   1.514   1.625   1.996   2.246   2.673   3.248   3.945
 17 Bu   18 Bu   19 Bu   20 Bu   21 Bu   22 Bu   23 Bu   24 Bu                 
  4.184   4.289   4.917   5.623   6.890   7.272  36.965  68.693
 25 Bu   26 Bu   27 Bu   28 Bu   29 Bu   30 Bu   31 Bu   32 Bu                 
 --------------------------------------------------------------

          Ground-State Mulliken Net Atomic Charges

     Atom                 Charge (a.u.)
  ----------------------------------------
      1 N                     0.016007
      2 N                     0.016007
      3 F                    -0.016007
      4 F                    -0.016007
  ----------------------------------------
  Sum of atomic charges =     0.000000

 -----------------------------------------------------------------
                    Cartesian Multipole Moments
 -----------------------------------------------------------------
    Charge (ESU x 10^10)
                -0.0000
    Dipole Moment (Debye)
         X      -0.0000      Y      -0.0000      Z      -0.0000
       Tot       0.0000
    Quadrupole Moments (Debye-Ang)
        XX     -22.8593     XY       0.1199     YY     -22.1169
        XZ      -0.0000     YZ       0.0000     ZZ     -19.8660
    Octopole Moments (Debye-Ang^2)
       XXX       0.0000    XXY      -0.0000    XYY      -0.0000
       YYY      -0.0000    XXZ      -0.0000    XYZ      -0.0000
       YYZ      -0.0000    XZZ       0.0000    YZZ      -0.0000
       ZZZ      -0.0000
    Hexadecapole Moments (Debye-Ang^3)
      XXXX    -187.3778   XXXY      -2.7991   XXYY     -35.4157
      XYYY      -2.3127   YYYY     -35.2116   XXXZ      -0.0000
      XXYZ      -0.0000   XYYZ       0.0000   YYYZ       0.0000
      XXZZ     -33.1249   XYZZ      -0.4570   YYZZ      -7.9703
      XZZZ      -0.0000   YZZZ       0.0000   ZZZZ     -14.7571
 -----------------------------------------------------------------
 DrvMan completing analytic gradient of the correlated energy
 Correlated dipole moment
            1
    1  -0.0000000
    2  -0.0000000
    3  -0.0000000
 Energy read as -308.437117340
 Full Analytical Gradient: (in a.u., or Hartree/Bohr)
             1             2             3             4
    1   -0.00000251    0.00000251   -0.00001777    0.00001777
    2   -0.00007284    0.00007284    0.00001754   -0.00001754
    3    0.00000000    0.00000000   -0.00000000   -0.00000000
 Gradient time:  CPU 0.26 s  wall 1.44 s
 Geometry Optimization Parameters
   NAtoms,    NIC,     NZ,  NCons,   NDum,   NFix, NCnnct, MaxDiis
        4      14       4       0       0       0       0       0

 Cartesian Hessian Update
 Hessian Updated using BFGS Update


** GEOMETRY OPTIMIZATION IN DELOCALIZED INTERNAL COORDINATES **
   Searching for a Minimum

   Optimization Cycle:   5

                       Coordinates (Angstroms)
     ATOM                X               Y               Z
      1  N        -0.3911041853   -0.4730071417    0.0000000000
      2  N         0.3911041853    0.4730071417    0.0000000000
      3  F        -1.6436918750    0.0839229816    0.0000000000
      4  F         1.6436918750   -0.0839229816    0.0000000000
   Point Group: c2h   Number of degrees of freedom:     3


   Energy is   -308.437117340

 Hessian Updated using BFGS Update

  3 Hessian modes will be used to form the next step
  Hessian Eigenvalues:
     0.269903    0.491763    0.837948

 Minimum Search - Taking Simple RFO Step
 Searching for Lamda that Minimizes Along All modes
 Value Taken    Lamda =   0.00000000
 Step Taken.  Stepsize is  0.000182

                             Maximum     Tolerance    Cnvgd?
         Gradient           0.000061      0.000300     YES
         Displacement       0.000147      0.001200     YES
         Energy change     -0.000000      0.000001     YES


                       Distance Matrix (Angstroms)
             N (  1)   N (  2)   F (  3)
   N (  2)  1.227515
   F (  3)  1.370820  2.071662
   F (  4)  2.071662  1.370820  3.291666

 Final energy is   -308.43711734047895     


 ******************************
 **  OPTIMIZATION CONVERGED  **
 ******************************

                       Coordinates (Angstroms)
     ATOM                X               Y               Z
      1  N        -0.3911041853   -0.4730071417    0.0000000000
      2  N         0.3911041853    0.4730071417    0.0000000000
      3  F        -1.6436918750    0.0839229816    0.0000000000
      4  F         1.6436918750   -0.0839229816    0.0000000000

Z-matrix Print:
$molecule
0 1
N 
N  1 1.227515
F  2 1.370820 1 105.614454
F  1 1.370820 2 105.614454 3 -180.000000 0
$end


 --------------------------------------------------------------
             Orbital Energies (a.u.) and Symmetries
 --------------------------------------------------------------

 Alpha MOs, Restricted
 -- Occupied --                  
-26.385 -15.793 -26.385 -15.791  -1.731  -1.394  -0.825  -0.701
  1 Ag    2 Ag    1 Bu    2 Bu    3 Ag    4 Ag    5 Ag    6 Ag                 
 -0.555  -0.739  -0.789  -0.554  -1.691  -0.965  -0.811  -0.655
  7 Ag    1 Bg    1 Au    2 Au    3 Bu    4 Bu    5 Bu    6 Bu                 
 -- Virtual --                   
  0.126   0.194   0.217   0.288   0.378   0.484   0.529   0.872
  8 Ag    9 Ag   10 Ag   11 Ag   12 Ag   13 Ag   14 Ag   15 Ag                 
  0.922   1.227   1.537   1.680   2.110   2.437   2.641   2.875
 16 Ag   17 Ag   18 Ag   19 Ag   20 Ag   21 Ag   22 Ag   23 Ag                 
  3.983   4.170   4.277   4.553   5.330   6.962   7.115  36.507
 24 Ag   25 Ag   26 Ag   27 Ag   28 Ag   29 Ag   30 Ag   31 Ag                 
 68.679   0.058   0.224   0.321   0.981   1.485   2.037   2.972
 32 Ag    2 Bg    3 Bg    4 Bg    5 Bg    6 Bg    7 Bg    8 Bg                 
  4.102   4.186   4.429   6.845   0.158   0.399   0.895   1.551
  9 Bg   10 Bg   11 Bg   12 Bg    3 Au    4 Au    5 Au    6 Au                 
  1.842   2.344   3.981   4.158   4.354   6.878   0.113   0.140
  7 Au    8 Au    9 Au   10 Au   11 Au   12 Au    7 Bu    8 Bu                 
  0.224   0.309   0.356   0.400   0.524   0.592   0.972   1.132
  9 Bu   10 Bu   11 Bu   12 Bu   13 Bu   14 Bu   15 Bu   16 Bu                 
  1.393   1.514   1.625   1.996   2.246   2.673   3.248   3.945
 17 Bu   18 Bu   19 Bu   20 Bu   21 Bu   22 Bu   23 Bu   24 Bu                 
  4.184   4.289   4.917   5.623   6.890   7.272  36.965  68.693
 25 Bu   26 Bu   27 Bu   28 Bu   29 Bu   30 Bu   31 Bu   32 Bu                 

 Beta MOs, Restricted
 -- Occupied --                  
-26.385 -15.793 -26.385 -15.791  -1.731  -1.394  -0.825  -0.701
  1 Ag    2 Ag    1 Bu    2 Bu    3 Ag    4 Ag    5 Ag    6 Ag                 
 -0.555  -0.739  -0.789  -0.554  -1.691  -0.965  -0.811  -0.655
  7 Ag    1 Bg    1 Au    2 Au    3 Bu    4 Bu    5 Bu    6 Bu                 
 -- Virtual --                   
  0.126   0.194   0.217   0.288   0.378   0.484   0.529   0.872
  8 Ag    9 Ag   10 Ag   11 Ag   12 Ag   13 Ag   14 Ag   15 Ag                 
  0.922   1.227   1.537   1.680   2.110   2.437   2.641   2.875
 16 Ag   17 Ag   18 Ag   19 Ag   20 Ag   21 Ag   22 Ag   23 Ag                 
  3.983   4.170   4.277   4.553   5.330   6.962   7.115  36.507
 24 Ag   25 Ag   26 Ag   27 Ag   28 Ag   29 Ag   30 Ag   31 Ag                 
 68.679   0.058   0.224   0.321   0.981   1.485   2.037   2.972
 32 Ag    2 Bg    3 Bg    4 Bg    5 Bg    6 Bg    7 Bg    8 Bg                 
  4.102   4.186   4.429   6.845   0.158   0.399   0.895   1.551
  9 Bg   10 Bg   11 Bg   12 Bg    3 Au    4 Au    5 Au    6 Au                 
  1.842   2.344   3.981   4.158   4.354   6.878   0.113   0.140
  7 Au    8 Au    9 Au   10 Au   11 Au   12 Au    7 Bu    8 Bu                 
  0.224   0.309   0.356   0.400   0.524   0.592   0.972   1.132
  9 Bu   10 Bu   11 Bu   12 Bu   13 Bu   14 Bu   15 Bu   16 Bu                 
  1.393   1.514   1.625   1.996   2.246   2.673   3.248   3.945
 17 Bu   18 Bu   19 Bu   20 Bu   21 Bu   22 Bu   23 Bu   24 Bu                 
  4.184   4.289   4.917   5.623   6.890   7.272  36.965  68.693
 25 Bu   26 Bu   27 Bu   28 Bu   29 Bu   30 Bu   31 Bu   32 Bu                 
 --------------------------------------------------------------

          Ground-State Mulliken Net Atomic Charges

     Atom                 Charge (a.u.)
  ----------------------------------------
      1 N                     0.016007
      2 N                     0.016007
      3 F                    -0.016007
      4 F                    -0.016007
  ----------------------------------------
  Sum of atomic charges =     0.000000

 -----------------------------------------------------------------
                    Cartesian Multipole Moments
 -----------------------------------------------------------------
    Charge (ESU x 10^10)
                -0.0000
    Dipole Moment (Debye)
         X      -0.0000      Y      -0.0000      Z      -0.0000
       Tot       0.0000
    Quadrupole Moments (Debye-Ang)
        XX     -22.8593     XY       0.1199     YY     -22.1169
        XZ      -0.0000     YZ       0.0000     ZZ     -19.8660
    Octopole Moments (Debye-Ang^2)
       XXX       0.0000    XXY      -0.0000    XYY      -0.0000
       YYY      -0.0000    XXZ      -0.0000    XYZ      -0.0000
       YYZ      -0.0000    XZZ       0.0000    YZZ      -0.0000
       ZZZ      -0.0000
    Hexadecapole Moments (Debye-Ang^3)
      XXXX    -187.3778   XXXY      -2.7991   XXYY     -35.4157
      XYYY      -2.3127   YYYY     -35.2116   XXXZ      -0.0000
      XXYZ      -0.0000   XYYZ       0.0000   YYYZ       0.0000
      XXZZ     -33.1249   XYZZ      -0.4570   YYZZ      -7.9703
      XZZZ      -0.0000   YZZZ       0.0000   ZZZZ     -14.7571
 -----------------------------------------------------------------
Archival summary:
1\1\TWL02\OPT\ProcedureUnspecified\BasisUnspecified\22\taweetha\ThuNov119:52:322018ThuNov119:52:322018\0\\#,OPT,ProcedureUnspecified,BasisUnspecified,\\0,1\N\N,1,1.22751\F,2,1.37082,1,105.614\F,1,1.37082,2,105.614,3,-180,0\\HF=-307.667658\\@

 Total job time:  964.23s(wall), 1274.52s(cpu) 
 Thu Nov  1 19:52:33 2018

        *************************************************************
        *                                                           *
        *  Thank you very much for using Q-Chem.  Have a nice day.  *
        *                                                           *
        *************************************************************


 
User input: 2 of 2 
 
Q-Chem Developer Version!
                  Welcome to Q-Chem
     A Quantum Leap Into The Future Of Chemistry


 Q-Chem 5.1, Q-Chem, Inc., Pleasanton, CA (2018)

 Yihan Shao,  Zhengting Gan,  E. Epifanovsky,  A. T. B. Gilbert,  M. Wormit,  
 J. Kussmann,  A. W. Lange,  A. Behn,  Jia Deng,  Xintian Feng,  D. Ghosh,  
 M. Goldey,  P. R. Horn,  L. D. Jacobson,  I. Kaliman,  T. Kus,  A. Landau,  
 Jie Liu,  E. I. Proynov,  R. M. Richard,  R. P. Steele,  E. J. Sundstrom,  
 H. L. Woodcock III,  P. M. Zimmerman,  D. Zuev,  B. Albrecht,  E. Alguire,  
 S. A. Baeppler,  D. Barton,  Z. Benda,  Y. A. Bernard,  E. J. Berquist,  
 K. B. Bravaya,  H. Burton,  D. Casanova,  Chun-Min Chang,  Yunqing Chen,  
 A. Chien,  K. D. Closser,  M. P. Coons,  S. Coriani,  S. Dasgupta,  
 A. L. Dempwolff,  M. Diedenhofen,  Hainam Do,  R. G. Edgar,  Po-Tung Fang,  
 S. Faraji,  S. Fatehi,  Qingguo Feng,  K. D. Fenk,  J. Fosso-Tande,  
 Qinghui Ge,  A. Ghysels,  G. Gidofalvi,  J. Gomes,  J. Gonthier,  A. Gunina,  
 D. Hait,  M. W. D. Hanson-Heine,  P. H. P. Harbach,  A. W. Hauser,  
 J. E. Herr,  E. G. Hohenstein,  Z. C. Holden,  Kerwin Hui,  B. C. Huynh,  
 T.-C. Jagau,  Hyunjun Ji,  B. Kaduk,  K. Khistyaev,  Jaehoon Kim,  
 P. Klunzinger,  K. Koh,  D. Kosenkov,  L. Koulias,  T. Kowalczyk,  
 C. M. Krauter,  A. Kunitsa,  Ka Un Lao,  A. Laurent,  K. V. Lawler,  
 Joonho Lee,  D. Lefrancois,  S. Lehtola,  D. S. Levine,  Yi-Pei Li,  
 You-Sheng Lin,  Fenglai Liu,  E. Livshits,  A. Luenser,  P. Manohar,  
 E. Mansoor,  S. F. Manzer,  Shan-Ping Mao,  Yuezhi Mao,  N. Mardirossian,  
 A. V. Marenich,  T. Markovich,  L. A. Martinez-Martinez,  S. A. Maurer,  
 N. J. Mayhall,  S. C. McKenzie,  J.-M. Mewes,  A. F. Morrison,  
 J. W. Mullinax,  K. Nanda,  T. S. Nguyen-Beck,  R. Olivares-Amaya,  
 J. A. Parkhill,  T. M. Perrine,  F. Plasser,  P. Pokhilko,  S. Prager,  
 A. Prociuk,  E. Ramos,  D. R. Rehn,  F. Rob,  M. Schneider,  N. Sergueev,  
 S. M. Sharada,  S. Sharma,  D. W. Small,  T. Stauch,  T. Stein,  
 Yu-Chuan Su,  A. J. W. Thom,  A. Tkatchenko,  T. Tsuchimochi,  N. M. Tubman,  
 L. Vogt,  M. L. Vidal,  O. Vydrov,  M. A. Watson,  J. Wenzel,  
 M. de Wergifosse,  T. A. Wesolowski,  A. White,  J. Witte,  A. Yamada,  
 Jun Yang,  K. Yao,  S. Yeganeh,  S. R. Yost,  Zhi-Qiang You,  A. Zech,  
 Igor Ying Zhang,  Xing Zhang,  Yan Zhao,  Ying Zhu,  B. R. Brooks,  
 G. K. L. Chan,  C. J. Cramer,  M. S. Gordon,  W. J. Hehre,  A. Klamt,  
 M. W. Schmidt,  C. D. Sherrill,  D. G. Truhlar,  A. Aspuru-Guzik,  R. Baer,  
 A. T. Bell,  N. A. Besley,  Jeng-Da Chai,  A. E. DePrince, III,  
 R. A. DiStasio Jr.,  A. Dreuw,  B. D. Dunietz,  T. R. Furlani,  
 Chao-Ping Hsu,  Yousung Jung,  Jing Kong,  D. S. Lambrecht,  WanZhen Liang,  
 C. Ochsenfeld,  V. A. Rassolov,  L. V. Slipchenko,  J. E. Subotnik,  
 T. Van Voorhis,  J. M. Herbert,  A. I. Krylov,  P. M. W. Gill,  M. Head-Gordon

 Contributors to earlier versions of Q-Chem not listed above: 
 R. D. Adamson,  B. Austin,  J. Baker,  G. J. O. Beran,  K. Brandhorst,  
 S. T. Brown,  E. F. C. Byrd,  A. K. Chakraborty,  C.-L. Cheng,  
 Siu Hung Chien,  D. M. Chipman,  D. L. Crittenden,  H. Dachsel,  
 R. J. Doerksen,  A. D. Dutoi,  L. Fusti-Molnar,  W. A. Goddard III,  
 A. Golubeva-Zadorozhnaya,  S. R. Gwaltney,  G. Hawkins,  A. Heyden,  
 S. Hirata,  G. Kedziora,  F. J. Keil,  C. Kelley,  Jihan Kim,  R. A. King,  
 R. Z. Khaliullin,  P. P. Korambath,  W. Kurlancheek,  A. M. Lee,  M. S. Lee,  
 S. V. Levchenko,  Ching Yeh Lin,  D. Liotard,  R. C. Lochan,  I. Lotan,  
 P. E. Maslen,  N. Nair,  D. P. O'Neill,  D. Neuhauser,  E. Neuscamman,  
 C. M. Oana,  R. Olson,  B. Peters,  R. Peverati,  P. A. Pieniazek,  
 Y. M. Rhee,  J. Ritchie,  M. A. Rohrdanz,  E. Rosta,  N. J. Russ,  
 H. F. Schaefer III,  N. E. Schultz,  N. Shenvi,  A. C. Simmonett,  A. Sodt,  
 D. Stuck,  K. S. Thanthiriwatte,  V. Vanovschi,  Tao Wang,  A. Warshel,  
 C. F. Williams,  Q. Wu,  X. Xu,  W. Zhang

 Please cite Q-Chem as follows:
 Y. Shao et al., Mol. Phys. 113, 184-215 (2015)
 DOI: 10.1080/00268976.2014.952696

 Q-Chem 5.1.1 for Intel X86 EM64T Linux

 Parts of Q-Chem use Armadillo 8.300.2 (Tropical Shenanigans).
 http://arma.sourceforge.net/

 Q-Chem begins on Thu Nov  1 19:52:35 2018  

Host: 
0

     Scratch files written to /scratch/taweetham/qchem30879//
The previous job contains 0 fragments, simply inherited here
Input Ideriv = 1
Curr. Ideriv = -1
Max.  Ideriv = 1


!!********************************************.
!!******************Warning*******************.
!!Desired Analytical derivatives not available.
!!Finite difference job might take a long time.
!!********************************************.
!!********************************************.


 2-order derivative to be evaluated numerically with 1-order analytical derivatives

Checking the input file for inconsistencies... 	...done.

--------------------------------------------------------------
User input:
--------------------------------------------------------------

$molecule
read
$end

$rem
   MEM_TOTAL	4000
   JOB_TYPE 	FREQUENCY
   BASIS 	6-311++G**
   METHOD	ccsd
   N_FROZEN_CORE      FC
$end


--------------------------------------------------------------
 ----------------------------------------------------------------
             Standard Nuclear Orientation (Angstroms)
    I     Atom           X                Y                Z
 ----------------------------------------------------------------
    1      N      -0.3921678749    -0.4721256165     0.0000000000
    2      N       0.3921678749     0.4721256165    -0.0000000000
    3      F      -1.6434988109     0.0876225153    -0.0000000000
    4      F       1.6434988109    -0.0876225153     0.0000000000
 ----------------------------------------------------------------
 Molecular Point Group                 C2h   NOp =  4
 Largest Abelian Subgroup              C2h   NOp =  4
 Nuclear Repulsion Energy =   114.9702005533 hartrees
 There are       16 alpha and       16 beta electrons
 Requested basis set is 6-311++G(d,p)
 There are 24 shells and 88 basis functions
 Total memory of 4000MB is distributed as follows: 
   QALLOC including MEM_STATIC uses 192MB
   MEM_STATIC is set to 192MB
   CCMAN JOB total memory use is  3808MB
 Warning: actual memory use might exceed 4000MB

 Total QAlloc Memory Limit    192 MB
 Mega-Array Size       188 MB
 MEM_STATIC part       192 MB

                       Distance Matrix (Angstroms)
             N (  1)   N (  2)   F (  3)
   N (  2)  1.227515
   F (  3)  1.370820  2.071662
   F (  4)  2.071662  1.370820  3.291666

 A cutoff of  1.0D-14 yielded    290 shell pairs
 There are      3969 function pairs (      4341 Cartesian)

 -------------------------------------------------------
 OpenMP Integral Computing Module                       
 Release: version 1.0, May 2013, Q-Chem Inc. Pittsburgh 
 -------------------------------------------------------
 Integral Job Info:
 Integral job number is                      11
 Integral operator is                         1
 short-range coefficients                     0
 long-range coefficients              100000000
 Omega coefficients                           0
 if combine SR and LR in K                    0
 Integral screening is                        0
 Integral computing path is                   2
 max size of driver memory is            800000
 size of driver memory is                593474
 size of scratch memory is              2361544
 max col of scratch BK array               1296
 max len of scratch array in speh3          155
 max len of scratch index in speh4           18
 max int batch size is                      520
 min int batch size is                       52
 fixed nKL is                                52
 max L of basis functions is                  2
 order of int derivative is                   0
 number of shells is                         24
 number of basis is                          92
 number of cartesian basis is                92
 number of contracted shell pairs           290
 number of primitive shell pairs           1053
 maxK2 (contraction) of shell pair           36
 max number of K2 of shell pair               1
 max number of CS2 of shell pair             80
 max number of PS2 of shell pair            288
 mem total for path MDJ                  514766
 -------------------------------------------------------
 Smallest overlap matrix eigenvalue = 2.54E-04
 Guess from superposition of atomic densities
 Warning:  Energy on first SCF cycle will be non-variational
 SAD guess density has 32.000000 electrons

 -----------------------------------------------------------------------
  General SCF calculation program by
  Eric Jon Sundstrom, Paul Horn, Yuezhi Mao, Dmitri Zuev, Alec White,
  David Stuck, Shaama M.S., Shane Yost, Joonho Lee, David Small,
  Daniel Levine, Susi Lehtola, Hugh Burton, Evgeny Epifanovsky
 -----------------------------------------------------------------------
 Hartree-Fock
 using 4 threads for integral computing
 -------------------------------------------------------
 OpenMP Integral computing Module                
 Release: version 2.0, May 2017, Q-Chem Inc. Pleasanton 
 -------------------------------------------------------
 A restricted SCF calculation will be
 performed using DIIS
 SCF converges when DIIS error is below 1.0e-08
 ---------------------------------------
  Cycle       Energy         DIIS error
 ---------------------------------------
    1    -308.1166709010      6.30e-02  
    2    -307.5556038728      1.19e-02  
    3    -307.6383512061      6.72e-03  
    4    -307.6658689582      1.32e-03  
    5    -307.6673056238      4.11e-04  
    6    -307.6676142830      1.15e-04  
    7    -307.6676548689      3.07e-05  
    8    -307.6676578313      6.71e-06  
    9    -307.6676579502      1.83e-06  
   10    -307.6676579605      5.26e-07  
   11    -307.6676579613      7.64e-08  
   12    -307.6676579613      1.57e-08  
   13    -307.6676579613      3.22e-09  Convergence criterion met
 ---------------------------------------
 SCF time:   CPU 2.06s  wall 1.00s 
 SCF   energy in the final basis set =     -307.6676579613
 Total energy in the final basis set =     -307.6676579613


 ------------------------------------------------------------------------------

   CCMAN2: suite of methods based on coupled cluster
           and equation of motion theories.

   Components:
   * libvmm-1.3-trunk
     by Evgeny Epifanovsky, Ilya Kaliman.
   * libtensor-2.5-trunk
     by Evgeny Epifanovsky, Michael Wormit, Dmitry Zuev, Sam Manzer, 
        Ilya Kaliman.
   * libcc-2.5-trunk
     by Evgeny Epifanovsky, Arik Landau, Tomasz Kus, Kirill Khistyaev, 
        Dmitry Zuev, Prashant Manohar, Xintian Feng, Anna Krylov, 
        Matthew Goldey, Alec White, Thomas Jagau, Kaushik Nanda, 
        Anastasia Gunina, Alexander Kunitsa, Joonho Lee.

   CCMAN original authors:
   Anna I. Krylov, C. David Sherrill, Steven R. Gwaltney,
   Edward F. C. Byrd (2000)
   Sergey V. Levchenko, Lyudmila V. Slipchenko, Tao Wang,
   Ana-Maria C. Cristian (2003)
   Piotr A. Pieniazek, C. Melania Oana, Evgeny Epifanovsky (2007)
   Prashant Manohar (2009)

 ------------------------------------------------------------------------------


 Allocating and initializing 3808MB of RAM...
 Calculation will run on 4 cores.


 Alpha MOs, Restricted
 -- Occupied --                  
-26.385 -26.385 -15.793 -15.791  -1.731  -1.691  -1.394  -0.965
  1 Ag    1 Bu    2 Ag    2 Bu    3 Ag    3 Bu    4 Ag    4 Bu                 
 -0.825  -0.811  -0.789  -0.739  -0.701  -0.655  -0.555  -0.554
  5 Ag    5 Bu    1 Au    1 Bg    6 Ag    6 Bu    7 Ag    2 Au                 
 -- Virtual --                   
  0.058   0.113   0.126   0.140   0.158   0.194   0.217   0.224
  2 Bg    7 Bu    8 Ag    8 Bu    3 Au    9 Ag   10 Ag    3 Bg                 
  0.224   0.288   0.309   0.321   0.356   0.378   0.399   0.400
  9 Bu   11 Ag   10 Bu    4 Bg   11 Bu   12 Ag    4 Au   12 Bu                 
  0.484   0.524   0.529   0.592   0.872   0.895   0.922   0.972
 13 Ag   13 Bu   14 Ag   14 Bu   15 Ag    5 Au   16 Ag   15 Bu                 
  0.981   1.132   1.227   1.393   1.485   1.514   1.537   1.551
  5 Bg   16 Bu   17 Ag   17 Bu    6 Bg   18 Bu   18 Ag    6 Au                 
  1.625   1.680   1.842   1.996   2.037   2.110   2.246   2.344
 19 Bu   19 Ag    7 Au   20 Bu    7 Bg   20 Ag   21 Bu    8 Au                 
  2.437   2.641   2.673   2.875   2.972   3.248   3.945   3.981
 21 Ag   22 Ag   22 Bu   23 Ag    8 Bg   23 Bu   24 Bu    9 Au                 
  3.983   4.102   4.158   4.170   4.184   4.186   4.277   4.289
 24 Ag    9 Bg   10 Au   25 Ag   25 Bu   10 Bg   26 Ag   26 Bu                 
  4.354   4.429   4.553   4.917   5.330   5.623   6.845   6.878
 11 Au   11 Bg   27 Ag   27 Bu   28 Ag   28 Bu   12 Bg   12 Au                 
  6.890   6.962   7.115   7.272  36.507  36.965  68.679  68.693
 29 Bu   29 Ag   30 Ag   30 Bu   31 Ag   31 Bu   32 Ag   32 Bu                 

 Beta MOs, Restricted
 -- Occupied --                  
-26.385 -26.385 -15.793 -15.791  -1.731  -1.691  -1.394  -0.965
  1 Ag    1 Bu    2 Ag    2 Bu    3 Ag    3 Bu    4 Ag    4 Bu                 
 -0.825  -0.811  -0.789  -0.739  -0.701  -0.655  -0.555  -0.554
  5 Ag    5 Bu    1 Au    1 Bg    6 Ag    6 Bu    7 Ag    2 Au                 
 -- Virtual --                   
  0.058   0.113   0.126   0.140   0.158   0.194   0.217   0.224
  2 Bg    7 Bu    8 Ag    8 Bu    3 Au    9 Ag   10 Ag    3 Bg                 
  0.224   0.288   0.309   0.321   0.356   0.378   0.399   0.400
  9 Bu   11 Ag   10 Bu    4 Bg   11 Bu   12 Ag    4 Au   12 Bu                 
  0.484   0.524   0.529   0.592   0.872   0.895   0.922   0.972
 13 Ag   13 Bu   14 Ag   14 Bu   15 Ag    5 Au   16 Ag   15 Bu                 
  0.981   1.132   1.227   1.393   1.485   1.514   1.537   1.551
  5 Bg   16 Bu   17 Ag   17 Bu    6 Bg   18 Bu   18 Ag    6 Au                 
  1.625   1.680   1.842   1.996   2.037   2.110   2.246   2.344
 19 Bu   19 Ag    7 Au   20 Bu    7 Bg   20 Ag   21 Bu    8 Au                 
  2.437   2.641   2.673   2.875   2.972   3.248   3.945   3.981
 21 Ag   22 Ag   22 Bu   23 Ag    8 Bg   23 Bu   24 Bu    9 Au                 
  3.983   4.102   4.158   4.170   4.184   4.186   4.277   4.289
 24 Ag    9 Bg   10 Au   25 Ag   25 Bu   10 Bg   26 Ag   26 Bu                 
  4.354   4.429   4.553   4.917   5.330   5.623   6.845   6.878
 11 Au   11 Bg   27 Ag   27 Bu   28 Ag   28 Bu   12 Bg   12 Au                 
  6.890   6.962   7.115   7.272  36.507  36.965  68.679  68.693
 29 Bu   29 Ag   30 Ag   30 Bu   31 Ag   31 Bu   32 Ag   32 Bu                 

 Occupation and symmetry of molecular orbitals

 Point group: C2h (4 irreducible representations).

                           Ag   Bg   Au   Bu    All 
 ----------------------------------------------------
 All molecular orbitals:
  - Alpha                  32   12   12   32    88  
  - Beta                   32   12   12   32    88  
 ----------------------------------------------------
 Alpha orbitals:
  - Frozen occupied        2    0    0    2     4   
  - Active occupied        5    1    2    4     12  
  - Active virtual         25   11   10   26    72  
  - Frozen virtual         0    0    0    0     0   
 ----------------------------------------------------
 Beta orbitals:
  - Frozen occupied        2    0    0    2     4   
  - Active occupied        5    1    2    4     12  
  - Active virtual         25   11   10   26    72  
  - Frozen virtual         0    0    0    0     0   
 ----------------------------------------------------

 Import integrals:   CPU 0.00 s  wall 0.01 s

 Import integrals:   CPU 7.87 s  wall 15.76 s

 MP2 amplitudes:   CPU 0.48 s  wall 0.79 s

Running a double precision version
           CCSD T amplitudes will be solved using DIIS.

           Start     Size      MaxIter   EConv     TConv     
           3         7         100       1.00e-07  1.00e-05  
 ------------------------------------------------------------------------------
           Energy (a.u.)   Ediff      Tdiff       Comment
 ------------------------------------------------------------------------------
          -308.43116532                           
     1    -308.40783429   2.33e-02   7.17e-01     
     2    -308.43536170   2.75e-02   9.45e-02     
     3    -308.43301376   2.35e-03   4.36e-02     
     4    -308.43599248   2.98e-03   1.80e-02     Switched to DIIS steps.
     5    -308.43703973   1.05e-03   1.18e-02     
     6    -308.43711551   7.58e-05   2.54e-03     
     7    -308.43711624   7.36e-07   9.34e-04     
     8    -308.43711556   6.77e-07   2.34e-04     
     9    -308.43711689   1.33e-06   1.31e-04     
    10    -308.43711715   2.54e-07   4.65e-05     
    11    -308.43711729   1.48e-07   1.71e-05     
    12    -308.43711734   4.66e-08   8.31e-06     
 ------------------------------------------------------------------------------
          -308.43711734                           CCSD T converged.

End of double precision
 SCF energy                 = -307.66765796
 MP2 energy                 = -308.43116532
 CCSD correlation energy     =   -0.76945938
 CCSD total energy           = -308.43711734

 CCSD  T1^2 = 0.0125  T2^2 = 0.2147  Leading amplitudes:

 Amplitude    Orbitals with energies
  0.0398       1 (Bg) A                  ->    2 (Bg) A                   
              -0.7388                          0.0580                     
  0.0398       1 (Bg) B                  ->    2 (Bg) B                   
              -0.7388                          0.0580                     
  0.0210       2 (Au) A                  ->    5 (Au) A                   
              -0.5538                          0.8949                     
  0.0210       2 (Au) B                  ->    5 (Au) B                   
              -0.5538                          0.8949                     

 Amplitude    Orbitals with energies
 -0.1116       2 (Au) A      2 (Au) B    ->    2 (Bg) A      2 (Bg) B     
              -0.5538       -0.5538            0.0580        0.0580       
  0.1116       2 (Au) A      2 (Au) B    ->    2 (Bg) B      2 (Bg) A     
              -0.5538       -0.5538            0.0580        0.0580       
  0.1116       2 (Au) B      2 (Au) A    ->    2 (Bg) A      2 (Bg) B     
              -0.5538       -0.5538            0.0580        0.0580       
 -0.1116       2 (Au) B      2 (Au) A    ->    2 (Bg) B      2 (Bg) A     
              -0.5538       -0.5538            0.0580        0.0580       

 Computing CCSD intemediates for later calculations in double precision
 Finished.

Running a double precision version
           CCSD Lambda amplitudes will be solved using DIIS.
           Start     Size      MaxIter   EConv     LConv     
           3         7         100       1.00e-07  1.00e-05  
 ------------------------------------------------------------------------------
            Enorm      Ldiff       Comment
 ------------------------------------------------------------------------------
     1     5.40e-02   3.25e-02     
     2     1.76e-02   7.48e-03     
     3     7.24e-03   6.44e-04     
     4     3.76e-03   1.32e-03     Switched to DIIS steps.
     5     1.13e-03   6.48e-04     
     6     5.46e-04   1.52e-04     
     7     1.64e-04   3.12e-05     
     8     6.70e-05   6.73e-06     
     9     2.13e-05   7.82e-06     
    10     6.74e-06   1.83e-06     
    11     2.68e-06   4.29e-07     
    12     7.83e-07   1.96e-07     
    13     3.36e-07   3.06e-09     
    14     1.44e-07   3.62e-08     
    15     5.76e-08   7.92e-09     
 ------------------------------------------------------------------------------
                                   CCSD Lambda converged.

 Computing density matrices in double precision...
           Orbital response amplitudes will be solved using DIIS.
           Start     Size      MaxIter   EConv     LConv     
           3         7         100       1.00e-06  1.00e-06  
 ------------------------------------------------------------------------------
            Enorm      Ldiff       Comment
 ------------------------------------------------------------------------------
     1     9.50e-02   5.33e-03     
     2     7.89e-02   2.42e-02     
     3     8.56e-02   3.14e-02     
     4     5.58e-03   4.00e-02     Switched to DIIS steps.
     5     5.50e-04   1.03e-03     
     6     1.44e-04   6.26e-05     
     7     2.52e-05   3.00e-05     
     8     4.94e-06   7.68e-07     
     9     1.01e-06   9.25e-07     
    10     2.48e-07   2.40e-08     
 ------------------------------------------------------------------------------
                                   Orbital response converged.

 Computing density matrices... Done.
 CCSD calculation:   CPU 66.16 s  wall 23.51 s

Current path: /canmo/ccsd/grad/
/g1_bb_aa
/g1_bb_bb
/g1_o1o1
/g1_o1o2
/g1_o1v1
/g1_o2v1
/g1_v1v1
/g1p_bb_aa
/g1p_bb_bb
/g1s_bb_aa
/g1s_bb_bb
/g2_o1o1o1o1
/g2_o1o1o1v1
/g2_o1o1v1v1
/g2_o1v1o1v1
/g2_o1v1v1v1
/g2_v1v1v1v1
/w_bb_aa
/w_bb_bb
 Transferring MO TPDM to AO TPDM
 Transferring g2_o1o1o1o1
 Transferring g2_o1o1o1v1
 Transferring g2_o1o1v1v1
 Transferring g2_o1v1o1v1
 Transferring g2_o1v1v1v1
 Transferring g2_v1v1v1v1
 Adding separable TPDM
 Computing TPDM gradient
 --------------------------------------------------------
 2e gradient
  Atom          X               Y               Z
 --------------------------------------------------------
    1          3.994042       14.302498       -0.000000  
    2         -3.994042      -14.302498        0.000000  
    3         13.276482       -2.977366        0.000000  
    4        -13.276482        2.977366       -0.000000  
 --------------------------------------------------------
 --------------------------------------------------------
 Final gradient
  Atom          X               Y               Z
 --------------------------------------------------------
    1          3.994042       14.302498       -0.000000  
    2         -3.994042      -14.302498        0.000000  
    3         13.276482       -2.977366        0.000000  
    4        -13.276482        2.977366       -0.000000  
 --------------------------------------------------------
 Analytic gradient from two-electron contribution:   CPU 172.89 s  wall 109.97 s

 Total ccman2 time:   CPU 251.09 s  wall 157.61 s


 --------------------------------------------------------------
             Orbital Energies (a.u.) and Symmetries
 --------------------------------------------------------------

 Alpha MOs, Restricted
 -- Occupied --                  
-26.385 -15.793 -26.385 -15.791  -1.731  -1.394  -0.825  -0.701
  1 Ag    2 Ag    1 Bu    2 Bu    3 Ag    4 Ag    5 Ag    6 Ag                 
 -0.555  -0.739  -0.789  -0.554  -1.691  -0.965  -0.811  -0.655
  7 Ag    1 Bg    1 Au    2 Au    3 Bu    4 Bu    5 Bu    6 Bu                 
 -- Virtual --                   
  0.126   0.194   0.217   0.288   0.378   0.484   0.529   0.872
  8 Ag    9 Ag   10 Ag   11 Ag   12 Ag   13 Ag   14 Ag   15 Ag                 
  0.922   1.227   1.537   1.680   2.110   2.437   2.641   2.875
 16 Ag   17 Ag   18 Ag   19 Ag   20 Ag   21 Ag   22 Ag   23 Ag                 
  3.983   4.170   4.277   4.553   5.330   6.962   7.115  36.507
 24 Ag   25 Ag   26 Ag   27 Ag   28 Ag   29 Ag   30 Ag   31 Ag                 
 68.679   0.058   0.224   0.321   0.981   1.485   2.037   2.972
 32 Ag    2 Bg    3 Bg    4 Bg    5 Bg    6 Bg    7 Bg    8 Bg                 
  4.102   4.186   4.429   6.845   0.158   0.399   0.895   1.551
  9 Bg   10 Bg   11 Bg   12 Bg    3 Au    4 Au    5 Au    6 Au                 
  1.842   2.344   3.981   4.158   4.354   6.878   0.113   0.140
  7 Au    8 Au    9 Au   10 Au   11 Au   12 Au    7 Bu    8 Bu                 
  0.224   0.309   0.356   0.400   0.524   0.592   0.972   1.132
  9 Bu   10 Bu   11 Bu   12 Bu   13 Bu   14 Bu   15 Bu   16 Bu                 
  1.393   1.514   1.625   1.996   2.246   2.673   3.248   3.945
 17 Bu   18 Bu   19 Bu   20 Bu   21 Bu   22 Bu   23 Bu   24 Bu                 
  4.184   4.289   4.917   5.623   6.890   7.272  36.965  68.693
 25 Bu   26 Bu   27 Bu   28 Bu   29 Bu   30 Bu   31 Bu   32 Bu                 

 Beta MOs, Restricted
 -- Occupied --                  
-26.385 -15.793 -26.385 -15.791  -1.731  -1.394  -0.825  -0.701
  1 Ag    2 Ag    1 Bu    2 Bu    3 Ag    4 Ag    5 Ag    6 Ag                 
 -0.555  -0.739  -0.789  -0.554  -1.691  -0.965  -0.811  -0.655
  7 Ag    1 Bg    1 Au    2 Au    3 Bu    4 Bu    5 Bu    6 Bu                 
 -- Virtual --                   
  0.126   0.194   0.217   0.288   0.378   0.484   0.529   0.872
  8 Ag    9 Ag   10 Ag   11 Ag   12 Ag   13 Ag   14 Ag   15 Ag                 
  0.922   1.227   1.537   1.680   2.110   2.437   2.641   2.875
 16 Ag   17 Ag   18 Ag   19 Ag   20 Ag   21 Ag   22 Ag   23 Ag                 
  3.983   4.170   4.277   4.553   5.330   6.962   7.115  36.507
 24 Ag   25 Ag   26 Ag   27 Ag   28 Ag   29 Ag   30 Ag   31 Ag                 
 68.679   0.058   0.224   0.321   0.981   1.485   2.037   2.972
 32 Ag    2 Bg    3 Bg    4 Bg    5 Bg    6 Bg    7 Bg    8 Bg                 
  4.102   4.186   4.429   6.845   0.158   0.399   0.895   1.551
  9 Bg   10 Bg   11 Bg   12 Bg    3 Au    4 Au    5 Au    6 Au                 
  1.842   2.344   3.981   4.158   4.354   6.878   0.113   0.140
  7 Au    8 Au    9 Au   10 Au   11 Au   12 Au    7 Bu    8 Bu                 
  0.224   0.309   0.356   0.400   0.524   0.592   0.972   1.132
  9 Bu   10 Bu   11 Bu   12 Bu   13 Bu   14 Bu   15 Bu   16 Bu                 
  1.393   1.514   1.625   1.996   2.246   2.673   3.248   3.945
 17 Bu   18 Bu   19 Bu   20 Bu   21 Bu   22 Bu   23 Bu   24 Bu                 
  4.184   4.289   4.917   5.623   6.890   7.272  36.965  68.693
 25 Bu   26 Bu   27 Bu   28 Bu   29 Bu   30 Bu   31 Bu   32 Bu                 
 --------------------------------------------------------------

          Ground-State Mulliken Net Atomic Charges

     Atom                 Charge (a.u.)
  ----------------------------------------
      1 N                     0.016007
      2 N                     0.016007
      3 F                    -0.016007
      4 F                    -0.016007
  ----------------------------------------
  Sum of atomic charges =    -0.000000

 -----------------------------------------------------------------
                    Cartesian Multipole Moments
 -----------------------------------------------------------------
    Charge (ESU x 10^10)
                 0.0000
    Dipole Moment (Debye)
         X       0.0000      Y       0.0000      Z       0.0000
       Tot       0.0000
    Quadrupole Moments (Debye-Ang)
        XX     -22.8587     XY       0.1216     YY     -22.1175
        XZ      -0.0000     YZ       0.0000     ZZ     -19.8660
    Octopole Moments (Debye-Ang^2)
       XXX      -0.0000    XXY       0.0000    XYY       0.0000
       YYY       0.0000    XXZ       0.0000    XYZ      -0.0000
       YYZ      -0.0000    XZZ      -0.0000    YZZ       0.0000
       ZZZ       0.0000
    Hexadecapole Moments (Debye-Ang^3)
      XXXX    -187.4022   XXXY      -2.6165   XXYY     -35.4135
      XYYY      -2.1528   YYYY     -35.1915   XXXZ      -0.0000
      XXYZ      -0.0000   XYYZ      -0.0000   YYYZ       0.0000
      XXZZ     -33.1269   XYZZ      -0.4004   YYZZ      -7.9684
      XZZZ      -0.0000   YZZZ       0.0000   ZZZZ     -14.7571
 -----------------------------------------------------------------
 DrvMan completing analytic gradient of the correlated energy
 Correlated dipole moment
            1
    1   0.0000000
    2   0.0000000
    3   0.0000000
 Energy read as -308.437117340
 Full Analytical Gradient: (in a.u., or Hartree/Bohr)
             1             2             3             4
    1   -0.00000268    0.00000268   -0.00001772    0.00001772
    2   -0.00007284    0.00007284    0.00001758   -0.00001758
    3    0.00000000   -0.00000000   -0.00000000    0.00000000
 Gradient time:  CPU 0.26 s  wall 1.48 s
 ######################################################
 ######################################################
 # Starting finite difference calculation for IDERIV  #
 Finite diff step size:  1.88973e-03 a.u.
 ----------------------------------------------------------------
             Standard Nuclear Orientation (Angstroms)
    I     Atom           X                Y                Z
 ----------------------------------------------------------------
    1      N      -0.3911678749    -0.4721256165     0.0000000000
    2      N       0.3921678749     0.4721256165    -0.0000000000
    3      F      -1.6434988109     0.0876225153    -0.0000000000
    4      F       1.6434988109    -0.0876225153     0.0000000000
 ----------------------------------------------------------------
 Nuclear Repulsion Energy =   114.9726492305 hartrees
 There are       16 alpha and       16 beta electrons

                       Distance Matrix (Angstroms)
             N (  1)   N (  2)   F (  3)
   N (  2)  1.226876
   F (  3)  1.371733  2.071662
   F (  4)  2.070679  1.370820  3.291666

 Requested basis set is 6-311++G(d,p)
 There are 24 shells and 88 basis functions
 A cutoff of  1.0D-14 yielded    290 shell pairs
 There are      3969 function pairs (      4341 Cartesian)
 Smallest overlap matrix eigenvalue = 2.54E-04
 Guess MOs from SCF MO coefficient file

 -----------------------------------------------------------------------
  General SCF calculation program by
  Eric Jon Sundstrom, Paul Horn, Yuezhi Mao, Dmitri Zuev, Alec White,
  David Stuck, Shaama M.S., Shane Yost, Joonho Lee, David Small,
  Daniel Levine, Susi Lehtola, Hugh Burton, Evgeny Epifanovsky
 -----------------------------------------------------------------------
 Hartree-Fock
 using 4 threads for integral computing
 -------------------------------------------------------
 OpenMP Integral computing Module                
 Release: version 2.0, May 2017, Q-Chem Inc. Pleasanton 
 -------------------------------------------------------
 A restricted SCF calculation will be
 performed using DIIS
 SCF converges when DIIS error is below 1.0e-08
 ---------------------------------------
  Cycle       Energy         DIIS error
 ---------------------------------------
    1    -307.6676839902      3.46e-05  
    2    -307.6676850304      8.81e-06  
    3    -307.6676851056      5.20e-06  
    4    -307.6676851243      8.36e-07  
    5    -307.6676851257      3.61e-07  
    6    -307.6676851259      1.73e-07  
    7    -307.6676851260      8.65e-08  
    8    -307.6676851260      1.82e-08  
    9    -307.6676851260      5.00e-09  Convergence criterion met
 ---------------------------------------
 SCF time:   CPU 1.92s  wall 1.00s 
 SCF   energy in the final basis set =     -307.6676851260
 Total energy in the final basis set =     -307.6676851260


 ------------------------------------------------------------------------------

   CCMAN2: suite of methods based on coupled cluster
           and equation of motion theories.

   Components:
   * libvmm-1.3-trunk
     by Evgeny Epifanovsky, Ilya Kaliman.
   * libtensor-2.5-trunk
     by Evgeny Epifanovsky, Michael Wormit, Dmitry Zuev, Sam Manzer, 
        Ilya Kaliman.
   * libcc-2.5-trunk
     by Evgeny Epifanovsky, Arik Landau, Tomasz Kus, Kirill Khistyaev, 
        Dmitry Zuev, Prashant Manohar, Xintian Feng, Anna Krylov, 
        Matthew Goldey, Alec White, Thomas Jagau, Kaushik Nanda, 
        Anastasia Gunina, Alexander Kunitsa, Joonho Lee.

   CCMAN original authors:
   Anna I. Krylov, C. David Sherrill, Steven R. Gwaltney,
   Edward F. C. Byrd (2000)
   Sergey V. Levchenko, Lyudmila V. Slipchenko, Tao Wang,
   Ana-Maria C. Cristian (2003)
   Piotr A. Pieniazek, C. Melania Oana, Evgeny Epifanovsky (2007)
   Prashant Manohar (2009)

 ------------------------------------------------------------------------------


 Allocating and initializing 3808MB of RAM...
 Calculation will run on 4 cores.


 Alpha MOs, Restricted
 -- Occupied --                  
-26.385 -26.385 -15.793 -15.791  -1.731  -1.691  -1.395  -0.965
  1 A     2 A     3 A     4 A     5 A     6 A     7 A     8 A                  
 -0.825  -0.811  -0.788  -0.739  -0.700  -0.655  -0.555  -0.554
  9 A    10 A    11 A    12 A    13 A    14 A    15 A    16 A                  
 -- Virtual --                   
  0.058   0.113   0.126   0.139   0.158   0.194   0.217   0.224
 17 A    18 A    19 A    20 A    21 A    22 A    23 A    24 A                  
  0.224   0.288   0.309   0.321   0.356   0.378   0.399   0.400
 25 A    26 A    27 A    28 A    29 A    30 A    31 A    32 A                  
  0.484   0.524   0.529   0.593   0.872   0.895   0.922   0.972
 33 A    34 A    35 A    36 A    37 A    38 A    39 A    40 A                  
  0.981   1.132   1.227   1.393   1.484   1.514   1.537   1.551
 41 A    42 A    43 A    44 A    45 A    46 A    47 A    48 A                  
  1.626   1.680   1.842   1.996   2.036   2.109   2.246   2.345
 49 A    50 A    51 A    52 A    53 A    54 A    55 A    56 A                  
  2.437   2.641   2.673   2.875   2.973   3.248   3.945   3.981
 57 A    58 A    59 A    60 A    61 A    62 A    63 A    64 A                  
  3.983   4.102   4.159   4.170   4.184   4.186   4.277   4.289
 65 A    66 A    67 A    68 A    69 A    70 A    71 A    72 A                  
  4.354   4.429   4.553   4.917   5.330   5.622   6.845   6.878
 73 A    74 A    75 A    76 A    77 A    78 A    79 A    80 A                  
  6.891   6.962   7.115   7.271  36.506  36.967  68.679  68.693
 81 A    82 A    83 A    84 A    85 A    86 A    87 A    88 A                  

 Beta MOs, Restricted
 -- Occupied --                  
-26.385 -26.385 -15.793 -15.791  -1.731  -1.691  -1.395  -0.965
  1 A     2 A     3 A     4 A     5 A     6 A     7 A     8 A                  
 -0.825  -0.811  -0.788  -0.739  -0.700  -0.655  -0.555  -0.554
  9 A    10 A    11 A    12 A    13 A    14 A    15 A    16 A                  
 -- Virtual --                   
  0.058   0.113   0.126   0.139   0.158   0.194   0.217   0.224
 17 A    18 A    19 A    20 A    21 A    22 A    23 A    24 A                  
  0.224   0.288   0.309   0.321   0.356   0.378   0.399   0.400
 25 A    26 A    27 A    28 A    29 A    30 A    31 A    32 A                  
  0.484   0.524   0.529   0.593   0.872   0.895   0.922   0.972
 33 A    34 A    35 A    36 A    37 A    38 A    39 A    40 A                  
  0.981   1.132   1.227   1.393   1.484   1.514   1.537   1.551
 41 A    42 A    43 A    44 A    45 A    46 A    47 A    48 A                  
  1.626   1.680   1.842   1.996   2.036   2.109   2.246   2.345
 49 A    50 A    51 A    52 A    53 A    54 A    55 A    56 A                  
  2.437   2.641   2.673   2.875   2.973   3.248   3.945   3.981
 57 A    58 A    59 A    60 A    61 A    62 A    63 A    64 A                  
  3.983   4.102   4.159   4.170   4.184   4.186   4.277   4.289
 65 A    66 A    67 A    68 A    69 A    70 A    71 A    72 A                  
  4.354   4.429   4.553   4.917   5.330   5.622   6.845   6.878
 73 A    74 A    75 A    76 A    77 A    78 A    79 A    80 A                  
  6.891   6.962   7.115   7.271  36.506  36.967  68.679  68.693
 81 A    82 A    83 A    84 A    85 A    86 A    87 A    88 A                  

 Occupation and symmetry of molecular orbitals

 Point group: C1 (1 irreducible representation).

                           A     All 
 -------------------------------------
 All molecular orbitals:
  - Alpha                  88    88  
  - Beta                   88    88  
 -------------------------------------
 Alpha orbitals:
  - Frozen occupied        4     4   
  - Active occupied        12    12  
  - Active virtual         72    72  
  - Frozen virtual         0     0   
 -------------------------------------
 Beta orbitals:
  - Frozen occupied        4     4   
  - Active occupied        12    12  
  - Active virtual         72    72  
  - Frozen virtual         0     0   
 -------------------------------------

 Import integrals:   CPU 0.00 s  wall 0.00 s

 Import integrals:   CPU 8.63 s  wall 19.02 s

 MP2 amplitudes:   CPU 0.05 s  wall 0.17 s

Running a double precision version
           CCSD T amplitudes will be solved using DIIS.

           Start     Size      MaxIter   EConv     TConv     
           3         7         100       1.00e-07  1.00e-05  
 ------------------------------------------------------------------------------
           Energy (a.u.)   Ediff      Tdiff       Comment
 ------------------------------------------------------------------------------
          -308.43115142                           
     1    -308.40783627   2.33e-02   7.17e-01     
     2    -308.43535952   2.75e-02   9.45e-02     
     3    -308.43301347   2.35e-03   4.36e-02     
     4    -308.43599155   2.98e-03   1.80e-02     Switched to DIIS steps.
     5    -308.43703863   1.05e-03   1.18e-02     
     6    -308.43711438   7.58e-05   2.54e-03     
     7    -308.43711516   7.78e-07   9.34e-04     
     8    -308.43711449   6.68e-07   2.35e-04     
     9    -308.43711583   1.33e-06   1.31e-04     
    10    -308.43711608   2.55e-07   4.66e-05     
    11    -308.43711623   1.48e-07   1.71e-05     
    12    -308.43711627   4.62e-08   8.31e-06     
 ------------------------------------------------------------------------------
          -308.43711627                           CCSD T converged.

End of double precision
 SCF energy                 = -307.66768513
 MP2 energy                 = -308.43115142
 CCSD correlation energy     =   -0.76943115
 CCSD total energy           = -308.43711627

 CCSD  T1^2 = 0.0125  T2^2 = 0.2146  Leading amplitudes:

 Amplitude    Orbitals with energies
 -0.0397       12 (A) A                  ->    17 (A) A                   
              -0.7387                          0.0581                     
 -0.0397       12 (A) B                  ->    17 (A) B                   
              -0.7387                          0.0581                     
  0.0209       16 (A) A                  ->    38 (A) A                   
              -0.5541                          0.8947                     
  0.0209       16 (A) B                  ->    38 (A) B                   
              -0.5541                          0.8947                     

 Amplitude    Orbitals with energies
 -0.1113       16 (A) A      16 (A) B    ->    17 (A) A      17 (A) B     
              -0.5541       -0.5541            0.0581        0.0581       
  0.1113       16 (A) A      16 (A) B    ->    17 (A) B      17 (A) A     
              -0.5541       -0.5541            0.0581        0.0581       
  0.1113       16 (A) B      16 (A) A    ->    17 (A) A      17 (A) B     
              -0.5541       -0.5541            0.0581        0.0581       
 -0.1113       16 (A) B      16 (A) A    ->    17 (A) B      17 (A) A     
              -0.5541       -0.5541            0.0581        0.0581       

 Computing CCSD intemediates for later calculations in double precision
 Finished.

Running a double precision version
           CCSD Lambda amplitudes will be solved using DIIS.
           Start     Size      MaxIter   EConv     LConv     
           3         7         100       1.00e-07  1.00e-05  
 ------------------------------------------------------------------------------
            Enorm      Ldiff       Comment
 ------------------------------------------------------------------------------
     1     5.40e-02   3.24e-02     
     2     1.76e-02   7.48e-03     
     3     7.24e-03   6.43e-04     
     4     3.76e-03   1.33e-03     Switched to DIIS steps.
     5     1.13e-03   6.48e-04     
     6     5.46e-04   1.52e-04     
     7     1.64e-04   3.12e-05     
     8     6.70e-05   6.71e-06     
     9     2.13e-05   7.82e-06     
    10     6.75e-06   1.83e-06     
    11     2.68e-06   4.28e-07     
    12     7.87e-07   1.96e-07     
    13     3.38e-07   3.33e-09     
    14     1.46e-07   3.61e-08     
    15     5.85e-08   7.92e-09     
 ------------------------------------------------------------------------------
                                   CCSD Lambda converged.

 Computing density matrices in double precision...
           Orbital response amplitudes will be solved using DIIS.
           Start     Size      MaxIter   EConv     LConv     
           3         7         100       1.00e-06  1.00e-06  
 ------------------------------------------------------------------------------
            Enorm      Ldiff       Comment
 ------------------------------------------------------------------------------
     1     9.50e-02   5.32e-03     
     2     7.88e-02   2.42e-02     
     3     8.55e-02   3.14e-02     
     4     5.58e-03   3.99e-02     Switched to DIIS steps.
     5     5.52e-04   1.03e-03     
     6     1.68e-04   6.31e-05     
     7     1.34e-04   2.87e-05     
     8     2.73e-05   1.81e-06     
     9     4.35e-06   5.35e-07     
    10     3.45e-06   5.67e-07     
    11     4.95e-07   1.85e-08     
 ------------------------------------------------------------------------------
                                   Orbital response converged.

 Computing density matrices... Done.
 CCSD calculation:   CPU 352.42 s  wall 108.69 s

Current path: /canmo/ccsd/grad/
/g1_bb_aa
/g1_bb_bb
/g1_o1o1
/g1_o1o2
/g1_o1v1
/g1_o2v1
/g1_v1v1
/g1p_bb_aa
/g1p_bb_bb
/g1s_bb_aa
/g1s_bb_bb
/g2_o1o1o1o1
/g2_o1o1o1v1
/g2_o1o1v1v1
/g2_o1v1o1v1
/g2_o1v1v1v1
/g2_v1v1v1v1
/w_bb_aa
/w_bb_bb
 Transferring MO TPDM to AO TPDM
 Transferring g2_o1o1o1o1
 Transferring g2_o1o1o1v1
 Transferring g2_o1o1v1v1
 Transferring g2_o1v1o1v1
 Transferring g2_o1v1v1v1
 Transferring g2_v1v1v1v1
 Adding separable TPDM
 Computing TPDM gradient
 --------------------------------------------------------
 2e gradient
  Atom          X               Y               Z
 --------------------------------------------------------
    1          4.000041       14.312278        0.000000  
    2         -3.992903      -14.319132       -0.000000  
    3         13.270024       -2.971162        0.000000  
    4        -13.277163        2.978016       -0.000000  
 --------------------------------------------------------
 --------------------------------------------------------
 Final gradient
  Atom          X               Y               Z
 --------------------------------------------------------
    1          4.000041       14.312278        0.000000  
    2         -3.992903      -14.319132       -0.000000  
    3         13.270024       -2.971162        0.000000  
    4        -13.277163        2.978016       -0.000000  
 --------------------------------------------------------
 Analytic gradient from two-electron contribution:   CPU 159.42 s  wall 131.42 s

 Total ccman2 time:   CPU 525.43 s  wall 267.62 s


 --------------------------------------------------------------

                    Orbital Energies (a.u.)
 --------------------------------------------------------------

 Alpha MOs
 -- Occupied --
-26.385 -26.385 -15.793 -15.791  -1.731  -1.691  -1.395  -0.965
 -0.825  -0.811  -0.788  -0.739  -0.700  -0.655  -0.555  -0.554
 -- Virtual --
  0.058   0.113   0.126   0.139   0.158   0.194   0.217   0.224
  0.224   0.288   0.309   0.321   0.356   0.378   0.399   0.400
  0.484   0.524   0.529   0.593   0.872   0.895   0.922   0.972
  0.981   1.132   1.227   1.393   1.484   1.514   1.537   1.551
  1.626   1.680   1.842   1.996   2.036   2.109   2.246   2.345
  2.437   2.641   2.673   2.875   2.973   3.248   3.945   3.981
  3.983   4.102   4.159   4.170   4.184   4.186   4.277   4.289
  4.354   4.429   4.553   4.917   5.330   5.622   6.845   6.878
  6.891   6.962   7.115   7.271  36.506  36.967  68.679  68.693
 --------------------------------------------------------------

          Ground-State Mulliken Net Atomic Charges

     Atom                 Charge (a.u.)
  ----------------------------------------
      1 N                     0.016314
      2 N                     0.016210
      3 F                    -0.016535
      4 F                    -0.015989
  ----------------------------------------
  Sum of atomic charges =    -0.000000

 -----------------------------------------------------------------
                    Cartesian Multipole Moments
 -----------------------------------------------------------------
    Charge (ESU x 10^10)
                 0.0000
    Dipole Moment (Debye)
         X       0.0041      Y       0.0000      Z       0.0000
       Tot       0.0041
    Quadrupole Moments (Debye-Ang)
        XX     -22.8644     XY       0.1220     YY     -22.1149
        XZ       0.0000     YZ      -0.0000     ZZ     -19.8652
    Octopole Moments (Debye-Ang^2)
       XXX      -0.0039    XXY       0.0008    XYY      -0.0037
       YYY      -0.0003    XXZ       0.0000    XYZ      -0.0000
       YYZ       0.0000    XZZ      -0.0022    YZZ       0.0001
       ZZZ       0.0000
    Hexadecapole Moments (Debye-Ang^3)
      XXXX    -187.4009   XXXY      -2.6122   XXYY     -35.4110
      XYYY      -2.1427   YYYY     -35.1831   XXXZ       0.0000
      XXYZ      -0.0000   XYYZ      -0.0000   YYYZ      -0.0000
      XXZZ     -33.1267   XYZZ      -0.3975   YYZZ      -7.9666
      XZZZ       0.0000   YZZZ       0.0000   ZZZZ     -14.7547
 -----------------------------------------------------------------
 DrvMan completing analytic gradient of the correlated energy
 Correlated dipole moment
            1
    1   0.0016050
    2   0.0000169
    3   0.0000000
 Energy read as -308.437116275
 Full Analytical Gradient: (in a.u., or Hartree/Bohr)
             1             2             3             4
    1    0.00112367   -0.00053125   -0.00042050   -0.00017193
    2    0.00025257   -0.00040038    0.00024044   -0.00009264
    3    0.00000000    0.00000000   -0.00000000   -0.00000000
 Gradient time:  CPU 0.27 s  wall 2.38 s
 ----------------------------------------------------------------
             Standard Nuclear Orientation (Angstroms)
    I     Atom           X                Y                Z
 ----------------------------------------------------------------
    1      N      -0.3931678749    -0.4721256165     0.0000000000
    2      N       0.3921678749     0.4721256165    -0.0000000000
    3      F      -1.6434988109     0.0876225153    -0.0000000000
    4      F       1.6434988109    -0.0876225153     0.0000000000
 ----------------------------------------------------------------
 Nuclear Repulsion Energy =   114.9677815498 hartrees
 There are       16 alpha and       16 beta electrons

                       Distance Matrix (Angstroms)
             N (  1)   N (  2)   F (  3)
   N (  2)  1.228154
   F (  3)  1.369907  2.071662
   F (  4)  2.072644  1.370820  3.291666

 Requested basis set is 6-311++G(d,p)
 There are 24 shells and 88 basis functions
 A cutoff of  1.0D-14 yielded    290 shell pairs
 There are      3969 function pairs (      4341 Cartesian)
 Smallest overlap matrix eigenvalue = 2.55E-04
 Guess MOs from SCF MO coefficient file

 -----------------------------------------------------------------------
  General SCF calculation program by
  Eric Jon Sundstrom, Paul Horn, Yuezhi Mao, Dmitri Zuev, Alec White,
  David Stuck, Shaama M.S., Shane Yost, Joonho Lee, David Small,
  Daniel Levine, Susi Lehtola, Hugh Burton, Evgeny Epifanovsky
 -----------------------------------------------------------------------
 Hartree-Fock
 using 4 threads for integral computing
 -------------------------------------------------------
 OpenMP Integral computing Module                
 Release: version 2.0, May 2017, Q-Chem Inc. Pleasanton 
 -------------------------------------------------------
 A restricted SCF calculation will be
 performed using DIIS
 SCF converges when DIIS error is below 1.0e-08
 ---------------------------------------
  Cycle       Energy         DIIS error
 ---------------------------------------
    1    -307.6676239475      6.93e-05  
    2    -307.6676281094      1.76e-05  
    3    -307.6676284102      1.04e-05  
    4    -307.6676284850      1.67e-06  
    5    -307.6676284907      7.30e-07  
    6    -307.6676284916      3.48e-07  
    7    -307.6676284919      1.74e-07  
    8    -307.6676284920      3.67e-08  
    9    -307.6676284920      1.02e-08  
   10    -307.6676284920      3.73e-09  Convergence criterion met
 ---------------------------------------
 SCF time:   CPU 2.15s  wall 3.00s 
 SCF   energy in the final basis set =     -307.6676284920
 Total energy in the final basis set =     -307.6676284920


 ------------------------------------------------------------------------------

   CCMAN2: suite of methods based on coupled cluster
           and equation of motion theories.

   Components:
   * libvmm-1.3-trunk
     by Evgeny Epifanovsky, Ilya Kaliman.
   * libtensor-2.5-trunk
     by Evgeny Epifanovsky, Michael Wormit, Dmitry Zuev, Sam Manzer, 
        Ilya Kaliman.
   * libcc-2.5-trunk
     by Evgeny Epifanovsky, Arik Landau, Tomasz Kus, Kirill Khistyaev, 
        Dmitry Zuev, Prashant Manohar, Xintian Feng, Anna Krylov, 
        Matthew Goldey, Alec White, Thomas Jagau, Kaushik Nanda, 
        Anastasia Gunina, Alexander Kunitsa, Joonho Lee.

   CCMAN original authors:
   Anna I. Krylov, C. David Sherrill, Steven R. Gwaltney,
   Edward F. C. Byrd (2000)
   Sergey V. Levchenko, Lyudmila V. Slipchenko, Tao Wang,
   Ana-Maria C. Cristian (2003)
   Piotr A. Pieniazek, C. Melania Oana, Evgeny Epifanovsky (2007)
   Prashant Manohar (2009)

 ------------------------------------------------------------------------------


 Allocating and initializing 3808MB of RAM...
 Calculation will run on 4 cores.


 Alpha MOs, Restricted
 -- Occupied --                  
-26.385 -26.385 -15.793 -15.791  -1.731  -1.691  -1.394  -0.965
  1 A     2 A     3 A     4 A     5 A     6 A     7 A     8 A                  
 -0.825  -0.811  -0.789  -0.739  -0.701  -0.655  -0.555  -0.553
  9 A    10 A    11 A    12 A    13 A    14 A    15 A    16 A                  
 -- Virtual --                   
  0.058   0.113   0.126   0.140   0.158   0.194   0.217   0.224
 17 A    18 A    19 A    20 A    21 A    22 A    23 A    24 A                  
  0.225   0.288   0.309   0.321   0.356   0.378   0.399   0.400
 25 A    26 A    27 A    28 A    29 A    30 A    31 A    32 A                  
  0.484   0.524   0.529   0.592   0.872   0.895   0.922   0.972
 33 A    34 A    35 A    36 A    37 A    38 A    39 A    40 A                  
  0.981   1.131   1.227   1.393   1.485   1.514   1.537   1.551
 41 A    42 A    43 A    44 A    45 A    46 A    47 A    48 A                  
  1.625   1.680   1.842   1.996   2.037   2.110   2.246   2.344
 49 A    50 A    51 A    52 A    53 A    54 A    55 A    56 A                  
  2.437   2.640   2.674   2.874   2.971   3.247   3.946   3.981
 57 A    58 A    59 A    60 A    61 A    62 A    63 A    64 A                  
  3.983   4.102   4.158   4.170   4.184   4.186   4.276   4.289
 65 A    66 A    67 A    68 A    69 A    70 A    71 A    72 A                  
  4.355   4.429   4.553   4.918   5.331   5.624   6.844   6.878
 73 A    74 A    75 A    76 A    77 A    78 A    79 A    80 A                  
  6.890   6.962   7.116   7.273  36.507  36.963  68.679  68.693
 81 A    82 A    83 A    84 A    85 A    86 A    87 A    88 A                  

 Beta MOs, Restricted
 -- Occupied --                  
-26.385 -26.385 -15.793 -15.791  -1.731  -1.691  -1.394  -0.965
  1 A     2 A     3 A     4 A     5 A     6 A     7 A     8 A                  
 -0.825  -0.811  -0.789  -0.739  -0.701  -0.655  -0.555  -0.553
  9 A    10 A    11 A    12 A    13 A    14 A    15 A    16 A                  
 -- Virtual --                   
  0.058   0.113   0.126   0.140   0.158   0.194   0.217   0.224
 17 A    18 A    19 A    20 A    21 A    22 A    23 A    24 A                  
  0.225   0.288   0.309   0.321   0.356   0.378   0.399   0.400
 25 A    26 A    27 A    28 A    29 A    30 A    31 A    32 A                  
  0.484   0.524   0.529   0.592   0.872   0.895   0.922   0.972
 33 A    34 A    35 A    36 A    37 A    38 A    39 A    40 A                  
  0.981   1.131   1.227   1.393   1.485   1.514   1.537   1.551
 41 A    42 A    43 A    44 A    45 A    46 A    47 A    48 A                  
  1.625   1.680   1.842   1.996   2.037   2.110   2.246   2.344
 49 A    50 A    51 A    52 A    53 A    54 A    55 A    56 A                  
  2.437   2.640   2.674   2.874   2.971   3.247   3.946   3.981
 57 A    58 A    59 A    60 A    61 A    62 A    63 A    64 A                  
  3.983   4.102   4.158   4.170   4.184   4.186   4.276   4.289
 65 A    66 A    67 A    68 A    69 A    70 A    71 A    72 A                  
  4.355   4.429   4.553   4.918   5.331   5.624   6.844   6.878
 73 A    74 A    75 A    76 A    77 A    78 A    79 A    80 A                  
  6.890   6.962   7.116   7.273  36.507  36.963  68.679  68.693
 81 A    82 A    83 A    84 A    85 A    86 A    87 A    88 A                  

 Occupation and symmetry of molecular orbitals

 Point group: C1 (1 irreducible representation).

                           A     All 
 -------------------------------------
 All molecular orbitals:
  - Alpha                  88    88  
  - Beta                   88    88  
 -------------------------------------
 Alpha orbitals:
  - Frozen occupied        4     4   
  - Active occupied        12    12  
  - Active virtual         72    72  
  - Frozen virtual         0     0   
 -------------------------------------
 Beta orbitals:
  - Frozen occupied        4     4   
  - Active occupied        12    12  
  - Active virtual         72    72  
  - Frozen virtual         0     0   
 -------------------------------------

 Import integrals:   CPU 0.00 s  wall 0.59 s

 Import integrals:   CPU 8.52 s  wall 16.51 s

 MP2 amplitudes:   CPU 0.05 s  wall 0.33 s

Running a double precision version
           CCSD T amplitudes will be solved using DIIS.

           Start     Size      MaxIter   EConv     TConv     
           3         7         100       1.00e-07  1.00e-05  
 ------------------------------------------------------------------------------
           Energy (a.u.)   Ediff      Tdiff       Comment
 ------------------------------------------------------------------------------
          -308.43117721                           
     1    -308.40783008   2.33e-02   7.17e-01     
     2    -308.43536177   2.75e-02   9.45e-02     
     3    -308.43301190   2.35e-03   4.36e-02     
     4    -308.43599127   2.98e-03   1.80e-02     Switched to DIIS steps.
     5    -308.43703871   1.05e-03   1.18e-02     
     6    -308.43711449   7.58e-05   2.54e-03     
     7    -308.43711519   6.93e-07   9.34e-04     
     8    -308.43711450   6.86e-07   2.34e-04     
     9    -308.43711582   1.32e-06   1.31e-04     
    10    -308.43711608   2.53e-07   4.64e-05     
    11    -308.43711622   1.47e-07   1.71e-05     
    12    -308.43711627   4.70e-08   8.31e-06     
 ------------------------------------------------------------------------------
          -308.43711627                           CCSD T converged.

End of double precision
 SCF energy                 = -307.66762849
 MP2 energy                 = -308.43117721
 CCSD correlation energy     =   -0.76948778
 CCSD total energy           = -308.43711627

 CCSD  T1^2 = 0.0125  T2^2 = 0.2147  Leading amplitudes:

 Amplitude    Orbitals with energies
 -0.0398       12 (A) A                  ->    17 (A) A                   
              -0.7389                          0.0579                     
 -0.0398       12 (A) B                  ->    17 (A) B                   
              -0.7389                          0.0579                     
  0.0210       16 (A) A                  ->    38 (A) A                   
              -0.5535                          0.8950                     
  0.0210       16 (A) B                  ->    38 (A) B                   
              -0.5535                          0.8950                     

 Amplitude    Orbitals with energies
 -0.1118       16 (A) A      16 (A) B    ->    17 (A) A      17 (A) B     
              -0.5535       -0.5535            0.0579        0.0579       
  0.1118       16 (A) A      16 (A) B    ->    17 (A) B      17 (A) A     
              -0.5535       -0.5535            0.0579        0.0579       
  0.1118       16 (A) B      16 (A) A    ->    17 (A) A      17 (A) B     
              -0.5535       -0.5535            0.0579        0.0579       
 -0.1118       16 (A) B      16 (A) A    ->    17 (A) B      17 (A) A     
              -0.5535       -0.5535            0.0579        0.0579       

 Computing CCSD intemediates for later calculations in double precision
 Finished.

Running a double precision version
           CCSD Lambda amplitudes will be solved using DIIS.
           Start     Size      MaxIter   EConv     LConv     
           3         7         100       1.00e-07  1.00e-05  
 ------------------------------------------------------------------------------
            Enorm      Ldiff       Comment
 ------------------------------------------------------------------------------
     1     5.40e-02   3.25e-02     
     2     1.76e-02   7.48e-03     
     3     7.24e-03   6.46e-04     
     4     3.76e-03   1.32e-03     Switched to DIIS steps.
     5     1.13e-03   6.48e-04     
     6     5.45e-04   1.52e-04     
     7     1.63e-04   3.12e-05     
     8     6.69e-05   6.74e-06     
     9     2.13e-05   7.83e-06     
    10     6.74e-06   1.83e-06     
    11     2.67e-06   4.30e-07     
    12     7.80e-07   1.97e-07     
    13     3.34e-07   2.80e-09     
    14     1.43e-07   3.62e-08     
    15     5.69e-08   7.93e-09     
 ------------------------------------------------------------------------------
                                   CCSD Lambda converged.

 Computing density matrices in double precision...
           Orbital response amplitudes will be solved using DIIS.
           Start     Size      MaxIter   EConv     LConv     
           3         7         100       1.00e-06  1.00e-06  
 ------------------------------------------------------------------------------
            Enorm      Ldiff       Comment
 ------------------------------------------------------------------------------
     1     9.51e-02   5.35e-03     
     2     7.89e-02   2.43e-02     
     3     8.56e-02   3.14e-02     
     4     5.58e-03   4.00e-02     Switched to DIIS steps.
     5     5.50e-04   1.03e-03     
     6     1.68e-04   6.24e-05     
     7     1.36e-04   2.86e-05     
     8     2.70e-05   1.84e-06     
     9     4.36e-06   5.23e-07     
    10     3.48e-06   5.62e-07     
    11     4.90e-07   1.98e-08     
 ------------------------------------------------------------------------------
                                   Orbital response converged.

 Computing density matrices... Done.
 CCSD calculation:   CPU 348.67 s  wall 101.08 s

Current path: /canmo/ccsd/grad/
/g1_bb_aa
/g1_bb_bb
/g1_o1o1
/g1_o1o2
/g1_o1v1
/g1_o2v1
/g1_v1v1
/g1p_bb_aa
/g1p_bb_bb
/g1s_bb_aa
/g1s_bb_bb
/g2_o1o1o1o1
/g2_o1o1o1v1
/g2_o1o1v1v1
/g2_o1v1o1v1
/g2_o1v1v1v1
/g2_v1v1v1v1
/w_bb_aa
/w_bb_bb
 Transferring MO TPDM to AO TPDM
 Transferring g2_o1o1o1o1
 Transferring g2_o1o1o1v1
 Transferring g2_o1o1v1v1
 Transferring g2_o1v1o1v1
 Transferring g2_o1v1v1v1
 Transferring g2_v1v1v1v1
 Adding separable TPDM
 Computing TPDM gradient
 --------------------------------------------------------
 2e gradient
  Atom          X               Y               Z
 --------------------------------------------------------
    1          3.988002       14.292727        0.000000  
    2         -3.995145      -14.285858       -0.000000  
    3         13.282939       -2.983585        0.000000  
    4        -13.275796        2.976717        0.000000  
 --------------------------------------------------------
 --------------------------------------------------------
 Final gradient
  Atom          X               Y               Z
 --------------------------------------------------------
    1          3.988002       14.292727        0.000000  
    2         -3.995145      -14.285858       -0.000000  
    3         13.282939       -2.983585        0.000000  
    4        -13.275796        2.976717        0.000000  
 --------------------------------------------------------
 Analytic gradient from two-electron contribution:   CPU 159.55 s  wall 115.20 s

 Total ccman2 time:   CPU 521.88 s  wall 273.38 s


 --------------------------------------------------------------

                    Orbital Energies (a.u.)
 --------------------------------------------------------------

 Alpha MOs
 -- Occupied --
-26.385 -26.385 -15.793 -15.791  -1.731  -1.691  -1.394  -0.965
 -0.825  -0.811  -0.789  -0.739  -0.701  -0.655  -0.555  -0.553
 -- Virtual --
  0.058   0.113   0.126   0.140   0.158   0.194   0.217   0.224
  0.225   0.288   0.309   0.321   0.356   0.378   0.399   0.400
  0.484   0.524   0.529   0.592   0.872   0.895   0.922   0.972
  0.981   1.131   1.227   1.393   1.485   1.514   1.537   1.551
  1.625   1.680   1.842   1.996   2.037   2.110   2.246   2.344
  2.437   2.640   2.674   2.874   2.971   3.247   3.946   3.981
  3.983   4.102   4.158   4.170   4.184   4.186   4.276   4.289
  4.355   4.429   4.553   4.918   5.331   5.624   6.844   6.878
  6.890   6.962   7.116   7.273  36.507  36.963  68.679  68.693
 --------------------------------------------------------------

          Ground-State Mulliken Net Atomic Charges

     Atom                 Charge (a.u.)
  ----------------------------------------
      1 N                     0.015698
      2 N                     0.015803
      3 F                    -0.015477
      4 F                    -0.016024
  ----------------------------------------
  Sum of atomic charges =     0.000000

 -----------------------------------------------------------------
                    Cartesian Multipole Moments
 -----------------------------------------------------------------
    Charge (ESU x 10^10)
                 0.0000
    Dipole Moment (Debye)
         X      -0.0041      Y      -0.0000      Z      -0.0000
       Tot       0.0041
    Quadrupole Moments (Debye-Ang)
        XX     -22.8531     XY       0.1211     YY     -22.1200
        XZ      -0.0000     YZ       0.0000     ZZ     -19.8669
    Octopole Moments (Debye-Ang^2)
       XXX       0.0039    XXY      -0.0008    XYY       0.0037
       YYY       0.0003    XXZ      -0.0000    XYZ       0.0000
       YYZ       0.0000    XZZ       0.0022    YZZ      -0.0001
       ZZZ      -0.0000
    Hexadecapole Moments (Debye-Ang^3)
      XXXX    -187.4036   XXXY      -2.6208   XXYY     -35.4160
      XYYY      -2.1630   YYYY     -35.1999   XXXZ      -0.0000
      XXYZ       0.0000   XYYZ      -0.0000   YYYZ       0.0000
      XXZZ     -33.1270   XYZZ      -0.4033   YYZZ      -7.9702
      XZZZ      -0.0000   YZZZ       0.0000   ZZZZ     -14.7595
 -----------------------------------------------------------------
 DrvMan completing analytic gradient of the correlated energy
 Correlated dipole moment
            1
    1  -0.0016063
    2  -0.0000168
    3  -0.0000000
 Energy read as -308.437116271
 Full Analytical Gradient: (in a.u., or Hartree/Bohr)
             1             2             3             4
    1   -0.00112964    0.00053524    0.00038788    0.00020652
    2   -0.00039361    0.00054296   -0.00020675    0.00005740
    3   -0.00000000   -0.00000000    0.00000000    0.00000000
 Gradient time:  CPU 0.28 s  wall 2.19 s
 ----------------------------------------------------------------
             Standard Nuclear Orientation (Angstroms)
    I     Atom           X                Y                Z
 ----------------------------------------------------------------
    1      N      -0.3921678749    -0.4711256165     0.0000000000
    2      N       0.3921678749     0.4721256165    -0.0000000000
    3      F      -1.6434988109     0.0876225153    -0.0000000000
    4      F       1.6434988109    -0.0876225153     0.0000000000
 ----------------------------------------------------------------
 Nuclear Repulsion Energy =   114.9921244986 hartrees
 There are       16 alpha and       16 beta electrons

                       Distance Matrix (Angstroms)
             N (  1)   N (  2)   F (  3)
   N (  2)  1.226746
   F (  3)  1.370412  2.071662
   F (  4)  2.071476  1.370820  3.291666

 Requested basis set is 6-311++G(d,p)
 There are 24 shells and 88 basis functions
 A cutoff of  1.0D-14 yielded    290 shell pairs
 There are      3969 function pairs (      4341 Cartesian)
 Smallest overlap matrix eigenvalue = 2.53E-04
 Guess MOs from SCF MO coefficient file

 -----------------------------------------------------------------------
  General SCF calculation program by
  Eric Jon Sundstrom, Paul Horn, Yuezhi Mao, Dmitri Zuev, Alec White,
  David Stuck, Shaama M.S., Shane Yost, Joonho Lee, David Small,
  Daniel Levine, Susi Lehtola, Hugh Burton, Evgeny Epifanovsky
 -----------------------------------------------------------------------
 Hartree-Fock
 using 4 threads for integral computing
 -------------------------------------------------------
 OpenMP Integral computing Module                
 Release: version 2.0, May 2017, Q-Chem Inc. Pleasanton 
 -------------------------------------------------------
 A restricted SCF calculation will be
 performed using DIIS
 SCF converges when DIIS error is below 1.0e-08
 ---------------------------------------
  Cycle       Energy         DIIS error
 ---------------------------------------
    1    -307.6677858622      4.89e-05  
    2    -307.6677878844      1.37e-05  
    3    -307.6677880624      7.49e-06  
    4    -307.6677881070      1.72e-06  
    5    -307.6677881116      5.94e-07  
    6    -307.6677881125      2.25e-07  
    7    -307.6677881126      1.31e-07  
    8    -307.6677881126      2.79e-08  
    9    -307.6677881126      9.21e-09  Convergence criterion met
 ---------------------------------------
 SCF time:   CPU 2.07s  wall 2.00s 
 SCF   energy in the final basis set =     -307.6677881126
 Total energy in the final basis set =     -307.6677881126


 ------------------------------------------------------------------------------

   CCMAN2: suite of methods based on coupled cluster
           and equation of motion theories.

   Components:
   * libvmm-1.3-trunk
     by Evgeny Epifanovsky, Ilya Kaliman.
   * libtensor-2.5-trunk
     by Evgeny Epifanovsky, Michael Wormit, Dmitry Zuev, Sam Manzer, 
        Ilya Kaliman.
   * libcc-2.5-trunk
     by Evgeny Epifanovsky, Arik Landau, Tomasz Kus, Kirill Khistyaev, 
        Dmitry Zuev, Prashant Manohar, Xintian Feng, Anna Krylov, 
        Matthew Goldey, Alec White, Thomas Jagau, Kaushik Nanda, 
        Anastasia Gunina, Alexander Kunitsa, Joonho Lee.

   CCMAN original authors:
   Anna I. Krylov, C. David Sherrill, Steven R. Gwaltney,
   Edward F. C. Byrd (2000)
   Sergey V. Levchenko, Lyudmila V. Slipchenko, Tao Wang,
   Ana-Maria C. Cristian (2003)
   Piotr A. Pieniazek, C. Melania Oana, Evgeny Epifanovsky (2007)
   Prashant Manohar (2009)

 ------------------------------------------------------------------------------


 Allocating and initializing 3808MB of RAM...
 Calculation will run on 4 cores.


 Alpha MOs, Restricted
 -- Occupied --                  
-26.385 -26.385 -15.793 -15.791  -1.731  -1.691  -1.395  -0.965
  1 A     2 A     3 A     4 A     5 A     6 A     7 A     8 A                  
 -0.825  -0.811  -0.789  -0.739  -0.701  -0.655  -0.555  -0.554
  9 A    10 A    11 A    12 A    13 A    14 A    15 A    16 A                  
 -- Virtual --                   
  0.058   0.113   0.126   0.140   0.158   0.194   0.217   0.224
 17 A    18 A    19 A    20 A    21 A    22 A    23 A    24 A                  
  0.224   0.288   0.309   0.321   0.356   0.379   0.399   0.400
 25 A    26 A    27 A    28 A    29 A    30 A    31 A    32 A                  
  0.484   0.524   0.529   0.593   0.872   0.895   0.922   0.973
 33 A    34 A    35 A    36 A    37 A    38 A    39 A    40 A                  
  0.981   1.132   1.227   1.393   1.485   1.514   1.537   1.551
 41 A    42 A    43 A    44 A    45 A    46 A    47 A    48 A                  
  1.625   1.680   1.842   1.997   2.036   2.110   2.246   2.345
 49 A    50 A    51 A    52 A    53 A    54 A    55 A    56 A                  
  2.437   2.641   2.674   2.876   2.973   3.248   3.946   3.981
 57 A    58 A    59 A    60 A    61 A    62 A    63 A    64 A                  
  3.983   4.102   4.158   4.170   4.184   4.186   4.278   4.289
 65 A    66 A    67 A    68 A    69 A    70 A    71 A    72 A                  
  4.354   4.429   4.554   4.917   5.331   5.623   6.845   6.878
 73 A    74 A    75 A    76 A    77 A    78 A    79 A    80 A                  
  6.890   6.962   7.116   7.273  36.507  36.968  68.679  68.693
 81 A    82 A    83 A    84 A    85 A    86 A    87 A    88 A                  

 Beta MOs, Restricted
 -- Occupied --                  
-26.385 -26.385 -15.793 -15.791  -1.731  -1.691  -1.395  -0.965
  1 A     2 A     3 A     4 A     5 A     6 A     7 A     8 A                  
 -0.825  -0.811  -0.789  -0.739  -0.701  -0.655  -0.555  -0.554
  9 A    10 A    11 A    12 A    13 A    14 A    15 A    16 A                  
 -- Virtual --                   
  0.058   0.113   0.126   0.140   0.158   0.194   0.217   0.224
 17 A    18 A    19 A    20 A    21 A    22 A    23 A    24 A                  
  0.224   0.288   0.309   0.321   0.356   0.379   0.399   0.400
 25 A    26 A    27 A    28 A    29 A    30 A    31 A    32 A                  
  0.484   0.524   0.529   0.593   0.872   0.895   0.922   0.973
 33 A    34 A    35 A    36 A    37 A    38 A    39 A    40 A                  
  0.981   1.132   1.227   1.393   1.485   1.514   1.537   1.551
 41 A    42 A    43 A    44 A    45 A    46 A    47 A    48 A                  
  1.625   1.680   1.842   1.997   2.036   2.110   2.246   2.345
 49 A    50 A    51 A    52 A    53 A    54 A    55 A    56 A                  
  2.437   2.641   2.674   2.876   2.973   3.248   3.946   3.981
 57 A    58 A    59 A    60 A    61 A    62 A    63 A    64 A                  
  3.983   4.102   4.158   4.170   4.184   4.186   4.278   4.289
 65 A    66 A    67 A    68 A    69 A    70 A    71 A    72 A                  
  4.354   4.429   4.554   4.917   5.331   5.623   6.845   6.878
 73 A    74 A    75 A    76 A    77 A    78 A    79 A    80 A                  
  6.890   6.962   7.116   7.273  36.507  36.968  68.679  68.693
 81 A    82 A    83 A    84 A    85 A    86 A    87 A    88 A                  

 Occupation and symmetry of molecular orbitals

 Point group: C1 (1 irreducible representation).

                           A     All 
 -------------------------------------
 All molecular orbitals:
  - Alpha                  88    88  
  - Beta                   88    88  
 -------------------------------------
 Alpha orbitals:
  - Frozen occupied        4     4   
  - Active occupied        12    12  
  - Active virtual         72    72  
  - Frozen virtual         0     0   
 -------------------------------------
 Beta orbitals:
  - Frozen occupied        4     4   
  - Active occupied        12    12  
  - Active virtual         72    72  
  - Frozen virtual         0     0   
 -------------------------------------

 Import integrals:   CPU 0.00 s  wall 0.02 s

 Import integrals:   CPU 8.46 s  wall 16.61 s

 MP2 amplitudes:   CPU 0.05 s  wall 0.24 s

Running a double precision version
           CCSD T amplitudes will be solved using DIIS.

           Start     Size      MaxIter   EConv     TConv     
           3         7         100       1.00e-07  1.00e-05  
 ------------------------------------------------------------------------------
           Energy (a.u.)   Ediff      Tdiff       Comment
 ------------------------------------------------------------------------------
          -308.43113788                           
     1    -308.40786570   2.33e-02   7.17e-01     
     2    -308.43535808   2.75e-02   9.44e-02     
     3    -308.43301995   2.34e-03   4.36e-02     
     4    -308.43599337   2.97e-03   1.80e-02     Switched to DIIS steps.
     5    -308.43703902   1.05e-03   1.18e-02     
     6    -308.43711454   7.55e-05   2.53e-03     
     7    -308.43711529   7.54e-07   9.33e-04     
     8    -308.43711463   6.62e-07   2.34e-04     
     9    -308.43711596   1.33e-06   1.31e-04     
    10    -308.43711621   2.54e-07   4.64e-05     
    11    -308.43711636   1.47e-07   1.71e-05     
    12    -308.43711641   4.61e-08   8.27e-06     
 ------------------------------------------------------------------------------
          -308.43711641                           CCSD T converged.

End of double precision
 SCF energy                 = -307.66778811
 MP2 energy                 = -308.43113788
 CCSD correlation energy     =   -0.76932829
 CCSD total energy           = -308.43711641

 CCSD  T1^2 = 0.0125  T2^2 = 0.2145  Leading amplitudes:

 Amplitude    Orbitals with energies
  0.0397       12 (A) A                  ->    17 (A) A                   
              -0.7388                          0.0583                     
  0.0397       12 (A) B                  ->    17 (A) B                   
              -0.7388                          0.0583                     
 -0.0209       16 (A) A                  ->    38 (A) A                   
              -0.5540                          0.8948                     
 -0.0209       16 (A) B                  ->    38 (A) B                   
              -0.5540                          0.8948                     

 Amplitude    Orbitals with energies
 -0.1113       16 (A) A      16 (A) B    ->    17 (A) A      17 (A) B     
              -0.5540       -0.5540            0.0583        0.0583       
  0.1113       16 (A) A      16 (A) B    ->    17 (A) B      17 (A) A     
              -0.5540       -0.5540            0.0583        0.0583       
  0.1113       16 (A) B      16 (A) A    ->    17 (A) A      17 (A) B     
              -0.5540       -0.5540            0.0583        0.0583       
 -0.1113       16 (A) B      16 (A) A    ->    17 (A) B      17 (A) A     
              -0.5540       -0.5540            0.0583        0.0583       

 Computing CCSD intemediates for later calculations in double precision
 Finished.

Running a double precision version
           CCSD Lambda amplitudes will be solved using DIIS.
           Start     Size      MaxIter   EConv     LConv     
           3         7         100       1.00e-07  1.00e-05  
 ------------------------------------------------------------------------------
            Enorm      Ldiff       Comment
 ------------------------------------------------------------------------------
     1     5.39e-02   3.24e-02     
     2     1.76e-02   7.47e-03     
     3     7.22e-03   6.44e-04     
     4     3.76e-03   1.32e-03     Switched to DIIS steps.
     5     1.12e-03   6.47e-04     
     6     5.44e-04   1.51e-04     
     7     1.63e-04   3.11e-05     
     8     6.67e-05   6.69e-06     
     9     2.12e-05   7.78e-06     
    10     6.71e-06   1.82e-06     
    11     2.67e-06   4.25e-07     
    12     7.81e-07   1.94e-07     
    13     3.36e-07   3.22e-09     
    14     1.45e-07   3.59e-08     
    15     5.81e-08   7.87e-09     
 ------------------------------------------------------------------------------
                                   CCSD Lambda converged.

 Computing density matrices in double precision...
           Orbital response amplitudes will be solved using DIIS.
           Start     Size      MaxIter   EConv     LConv     
           3         7         100       1.00e-06  1.00e-06  
 ------------------------------------------------------------------------------
            Enorm      Ldiff       Comment
 ------------------------------------------------------------------------------
     1     9.49e-02   5.28e-03     
     2     7.87e-02   2.42e-02     
     3     8.54e-02   3.13e-02     
     4     5.57e-03   3.99e-02     Switched to DIIS steps.
     5     5.49e-04   1.03e-03     
     6     1.50e-04   6.24e-05     
     7     7.47e-05   2.96e-05     
     8     3.70e-05   9.43e-07     
     9     3.54e-06   4.77e-07     
    10     1.04e-06   6.17e-07     
    11     6.24e-07   6.18e-08     
 ------------------------------------------------------------------------------
                                   Orbital response converged.

 Computing density matrices... Done.
 CCSD calculation:   CPU 347.90 s  wall 98.67 s

Current path: /canmo/ccsd/grad/
/g1_bb_aa
/g1_bb_bb
/g1_o1o1
/g1_o1o2
/g1_o1v1
/g1_o2v1
/g1_v1v1
/g1p_bb_aa
/g1p_bb_bb
/g1s_bb_aa
/g1s_bb_bb
/g2_o1o1o1o1
/g2_o1o1o1v1
/g2_o1o1v1v1
/g2_o1v1o1v1
/g2_o1v1v1v1
/g2_v1v1v1v1
/w_bb_aa
/w_bb_bb
 Transferring MO TPDM to AO TPDM
 Transferring g2_o1o1o1o1
 Transferring g2_o1o1o1v1
 Transferring g2_o1o1v1v1
 Transferring g2_o1v1o1v1
 Transferring g2_o1v1v1v1
 Transferring g2_v1v1v1v1
 Adding separable TPDM
 Computing TPDM gradient
 --------------------------------------------------------
 2e gradient
  Atom          X               Y               Z
 --------------------------------------------------------
    1          4.003550       14.298952       -0.000000  
    2         -4.009261      -14.305214        0.000000  
    3         13.284338       -2.972377        0.000000  
    4        -13.278627        2.978639       -0.000000  
 --------------------------------------------------------
 --------------------------------------------------------
 Final gradient
  Atom          X               Y               Z
 --------------------------------------------------------
    1          4.003550       14.298952       -0.000000  
    2         -4.009261      -14.305214        0.000000  
    3         13.284338       -2.972377        0.000000  
    4        -13.278627        2.978639       -0.000000  
 --------------------------------------------------------
 Analytic gradient from two-electron contribution:   CPU 162.43 s  wall 117.11 s

 Total ccman2 time:   CPU 524.28 s  wall 242.62 s


 --------------------------------------------------------------

                    Orbital Energies (a.u.)
 --------------------------------------------------------------

 Alpha MOs
 -- Occupied --
-26.385 -26.385 -15.793 -15.791  -1.731  -1.691  -1.395  -0.965
 -0.825  -0.811  -0.789  -0.739  -0.701  -0.655  -0.555  -0.554
 -- Virtual --
  0.058   0.113   0.126   0.140   0.158   0.194   0.217   0.224
  0.224   0.288   0.309   0.321   0.356   0.379   0.399   0.400
  0.484   0.524   0.529   0.593   0.872   0.895   0.922   0.973
  0.981   1.132   1.227   1.393   1.485   1.514   1.537   1.551
  1.625   1.680   1.842   1.997   2.036   2.110   2.246   2.345
  2.437   2.641   2.674   2.876   2.973   3.248   3.946   3.981
  3.983   4.102   4.158   4.170   4.184   4.186   4.278   4.289
  4.354   4.429   4.554   4.917   5.331   5.623   6.845   6.878
  6.890   6.962   7.116   7.273  36.507  36.968  68.679  68.693
 --------------------------------------------------------------

          Ground-State Mulliken Net Atomic Charges

     Atom                 Charge (a.u.)
  ----------------------------------------
      1 N                     0.015752
      2 N                     0.015919
      3 F                    -0.015733
      4 F                    -0.015937
  ----------------------------------------
  Sum of atomic charges =    -0.000000

 -----------------------------------------------------------------
                    Cartesian Multipole Moments
 -----------------------------------------------------------------
    Charge (ESU x 10^10)
                -0.0000
    Dipole Moment (Debye)
         X      -0.0021      Y       0.0008      Z       0.0000
       Tot       0.0022
    Quadrupole Moments (Debye-Ang)
        XX     -22.8547     XY       0.1205     YY     -22.1186
        XZ      -0.0000     YZ      -0.0000     ZZ     -19.8644
    Octopole Moments (Debye-Ang^2)
       XXX      -0.0061    XXY      -0.0060    XYY      -0.0012
       YYY      -0.0181    XXZ       0.0000    XYZ       0.0000
       YYZ       0.0000    XZZ      -0.0014    YZZ      -0.0051
       ZZZ      -0.0000
    Hexadecapole Moments (Debye-Ang^3)
      XXXX    -187.3806   XXXY      -2.6086   XXYY     -35.4099
      XYYY      -2.1472   YYYY     -35.1632   XXXZ      -0.0000
      XXYZ       0.0000   XYYZ      -0.0000   YYYZ      -0.0000
      XXZZ     -33.1249   XYZZ      -0.3985   YYZZ      -7.9637
      XZZZ      -0.0000   YZZZ      -0.0000   ZZZZ     -14.7555
 -----------------------------------------------------------------
 DrvMan completing analytic gradient of the correlated energy
 Correlated dipole moment
            1
    1  -0.0008097
    2   0.0003188
    3   0.0000000
 Energy read as -308.437116407
 Full Analytical Gradient: (in a.u., or Hartree/Bohr)
             1             2             3             4
    1    0.00032199   -0.00047075    0.00010339    0.00004537
    2    0.00104837   -0.00088937   -0.00019842    0.00003943
    3    0.00000000   -0.00000000   -0.00000000    0.00000000
 Gradient time:  CPU 0.27 s  wall 1.68 s
 ----------------------------------------------------------------
             Standard Nuclear Orientation (Angstroms)
    I     Atom           X                Y                Z
 ----------------------------------------------------------------
    1      N      -0.3921678749    -0.4731256165     0.0000000000
    2      N       0.3921678749     0.4721256165    -0.0000000000
    3      F      -1.6434988109     0.0876225153    -0.0000000000
    4      F       1.6434988109    -0.0876225153     0.0000000000
 ----------------------------------------------------------------
 Nuclear Repulsion Energy =   114.9482776448 hartrees
 There are       16 alpha and       16 beta electrons

                       Distance Matrix (Angstroms)
             N (  1)   N (  2)   F (  3)
   N (  2)  1.228284
   F (  3)  1.371228  2.071662
   F (  4)  2.071847  1.370820  3.291666

 Requested basis set is 6-311++G(d,p)
 There are 24 shells and 88 basis functions
 A cutoff of  1.0D-14 yielded    290 shell pairs
 There are      3969 function pairs (      4341 Cartesian)
 Smallest overlap matrix eigenvalue = 2.55E-04
 Guess MOs from SCF MO coefficient file

 -----------------------------------------------------------------------
  General SCF calculation program by
  Eric Jon Sundstrom, Paul Horn, Yuezhi Mao, Dmitri Zuev, Alec White,
  David Stuck, Shaama M.S., Shane Yost, Joonho Lee, David Small,
  Daniel Levine, Susi Lehtola, Hugh Burton, Evgeny Epifanovsky
 -----------------------------------------------------------------------
 Hartree-Fock
 using 4 threads for integral computing
 -------------------------------------------------------
 OpenMP Integral computing Module                
 Release: version 2.0, May 2017, Q-Chem Inc. Pleasanton 
 -------------------------------------------------------
 A restricted SCF calculation will be
 performed using DIIS
 SCF converges when DIIS error is below 1.0e-08
 ---------------------------------------
  Cycle       Energy         DIIS error
 ---------------------------------------
    1    -307.6675215339      6.10e-05  
    2    -307.6675249969      1.62e-05  
    3    -307.6675253442      8.10e-06  
    4    -307.6675254106      2.76e-06  
    5    -307.6675254213      8.74e-07  
    6    -307.6675254231      2.54e-07  
    7    -307.6675254233      9.23e-08  
    8    -307.6675254233      4.06e-08  
    9    -307.6675254233      1.16e-08  
   10    -307.6675254233      3.02e-09  Convergence criterion met
 ---------------------------------------
 SCF time:   CPU 2.11s  wall 2.00s 
 SCF   energy in the final basis set =     -307.6675254233
 Total energy in the final basis set =     -307.6675254233


 ------------------------------------------------------------------------------

   CCMAN2: suite of methods based on coupled cluster
           and equation of motion theories.

   Components:
   * libvmm-1.3-trunk
     by Evgeny Epifanovsky, Ilya Kaliman.
   * libtensor-2.5-trunk
     by Evgeny Epifanovsky, Michael Wormit, Dmitry Zuev, Sam Manzer, 
        Ilya Kaliman.
   * libcc-2.5-trunk
     by Evgeny Epifanovsky, Arik Landau, Tomasz Kus, Kirill Khistyaev, 
        Dmitry Zuev, Prashant Manohar, Xintian Feng, Anna Krylov, 
        Matthew Goldey, Alec White, Thomas Jagau, Kaushik Nanda, 
        Anastasia Gunina, Alexander Kunitsa, Joonho Lee.

   CCMAN original authors:
   Anna I. Krylov, C. David Sherrill, Steven R. Gwaltney,
   Edward F. C. Byrd (2000)
   Sergey V. Levchenko, Lyudmila V. Slipchenko, Tao Wang,
   Ana-Maria C. Cristian (2003)
   Piotr A. Pieniazek, C. Melania Oana, Evgeny Epifanovsky (2007)
   Prashant Manohar (2009)

 ------------------------------------------------------------------------------


 Allocating and initializing 3808MB of RAM...
 Calculation will run on 4 cores.


 Alpha MOs, Restricted
 -- Occupied --                  
-26.385 -26.385 -15.793 -15.791  -1.731  -1.691  -1.394  -0.965
  1 A     2 A     3 A     4 A     5 A     6 A     7 A     8 A                  
 -0.825  -0.811  -0.788  -0.739  -0.700  -0.655  -0.556  -0.554
  9 A    10 A    11 A    12 A    13 A    14 A    15 A    16 A                  
 -- Virtual --                   
  0.058   0.113   0.126   0.139   0.158   0.194   0.217   0.224
 17 A    18 A    19 A    20 A    21 A    22 A    23 A    24 A                  
  0.224   0.288   0.309   0.321   0.356   0.378   0.399   0.400
 25 A    26 A    27 A    28 A    29 A    30 A    31 A    32 A                  
  0.484   0.524   0.529   0.592   0.872   0.895   0.922   0.972
 33 A    34 A    35 A    36 A    37 A    38 A    39 A    40 A                  
  0.981   1.131   1.227   1.393   1.485   1.514   1.537   1.551
 41 A    42 A    43 A    44 A    45 A    46 A    47 A    48 A                  
  1.626   1.680   1.842   1.996   2.037   2.110   2.246   2.344
 49 A    50 A    51 A    52 A    53 A    54 A    55 A    56 A                  
  2.438   2.640   2.673   2.874   2.971   3.247   3.945   3.981
 57 A    58 A    59 A    60 A    61 A    62 A    63 A    64 A                  
  3.983   4.102   4.158   4.170   4.184   4.186   4.276   4.289
 65 A    66 A    67 A    68 A    69 A    70 A    71 A    72 A                  
  4.354   4.428   4.552   4.918   5.330   5.622   6.845   6.878
 73 A    74 A    75 A    76 A    77 A    78 A    79 A    80 A                  
  6.891   6.962   7.115   7.271  36.507  36.962  68.679  68.693
 81 A    82 A    83 A    84 A    85 A    86 A    87 A    88 A                  

 Beta MOs, Restricted
 -- Occupied --                  
-26.385 -26.385 -15.793 -15.791  -1.731  -1.691  -1.394  -0.965
  1 A     2 A     3 A     4 A     5 A     6 A     7 A     8 A                  
 -0.825  -0.811  -0.788  -0.739  -0.700  -0.655  -0.556  -0.554
  9 A    10 A    11 A    12 A    13 A    14 A    15 A    16 A                  
 -- Virtual --                   
  0.058   0.113   0.126   0.139   0.158   0.194   0.217   0.224
 17 A    18 A    19 A    20 A    21 A    22 A    23 A    24 A                  
  0.224   0.288   0.309   0.321   0.356   0.378   0.399   0.400
 25 A    26 A    27 A    28 A    29 A    30 A    31 A    32 A                  
  0.484   0.524   0.529   0.592   0.872   0.895   0.922   0.972
 33 A    34 A    35 A    36 A    37 A    38 A    39 A    40 A                  
  0.981   1.131   1.227   1.393   1.485   1.514   1.537   1.551
 41 A    42 A    43 A    44 A    45 A    46 A    47 A    48 A                  
  1.626   1.680   1.842   1.996   2.037   2.110   2.246   2.344
 49 A    50 A    51 A    52 A    53 A    54 A    55 A    56 A                  
  2.438   2.640   2.673   2.874   2.971   3.247   3.945   3.981
 57 A    58 A    59 A    60 A    61 A    62 A    63 A    64 A                  
  3.983   4.102   4.158   4.170   4.184   4.186   4.276   4.289
 65 A    66 A    67 A    68 A    69 A    70 A    71 A    72 A                  
  4.354   4.428   4.552   4.918   5.330   5.622   6.845   6.878
 73 A    74 A    75 A    76 A    77 A    78 A    79 A    80 A                  
  6.891   6.962   7.115   7.271  36.507  36.962  68.679  68.693
 81 A    82 A    83 A    84 A    85 A    86 A    87 A    88 A                  

 Occupation and symmetry of molecular orbitals

 Point group: C1 (1 irreducible representation).

                           A     All 
 -------------------------------------
 All molecular orbitals:
  - Alpha                  88    88  
  - Beta                   88    88  
 -------------------------------------
 Alpha orbitals:
  - Frozen occupied        4     4   
  - Active occupied        12    12  
  - Active virtual         72    72  
  - Frozen virtual         0     0   
 -------------------------------------
 Beta orbitals:
  - Frozen occupied        4     4   
  - Active occupied        12    12  
  - Active virtual         72    72  
  - Frozen virtual         0     0   
 -------------------------------------

 Import integrals:   CPU 0.00 s  wall 0.02 s

 Import integrals:   CPU 8.67 s  wall 18.51 s

 MP2 amplitudes:   CPU 0.05 s  wall 0.23 s

Running a double precision version
           CCSD T amplitudes will be solved using DIIS.

           Start     Size      MaxIter   EConv     TConv     
           3         7         100       1.00e-07  1.00e-05  
 ------------------------------------------------------------------------------
           Energy (a.u.)   Ediff      Tdiff       Comment
 ------------------------------------------------------------------------------
          -308.43119080                           
     1    -308.40780064   2.34e-02   7.18e-01     
     2    -308.43536323   2.76e-02   9.45e-02     
     3    -308.43300542   2.36e-03   4.36e-02     
     4    -308.43598946   2.98e-03   1.81e-02     Switched to DIIS steps.
     5    -308.43703833   1.05e-03   1.18e-02     
     6    -308.43711435   7.60e-05   2.55e-03     
     7    -308.43711507   7.17e-07   9.36e-04     
     8    -308.43711438   6.92e-07   2.35e-04     
     9    -308.43711570   1.33e-06   1.31e-04     
    10    -308.43711596   2.53e-07   4.66e-05     
    11    -308.43711610   1.48e-07   1.72e-05     
    12    -308.43711615   4.71e-08   8.34e-06     
 ------------------------------------------------------------------------------
          -308.43711615                           CCSD T converged.

End of double precision
 SCF energy                 = -307.66752542
 MP2 energy                 = -308.43119080
 CCSD correlation energy     =   -0.76959073
 CCSD total energy           = -308.43711615

 CCSD  T1^2 = 0.0125  T2^2 = 0.2148  Leading amplitudes:

 Amplitude    Orbitals with energies
 -0.0398       12 (A) A                  ->    17 (A) A                   
              -0.7387                          0.0576                     
 -0.0398       12 (A) B                  ->    17 (A) B                   
              -0.7387                          0.0576                     
  0.0210       16 (A) A                  ->    38 (A) A                   
              -0.5536                          0.8950                     
  0.0210       16 (A) B                  ->    38 (A) B                   
              -0.5536                          0.8950                     

 Amplitude    Orbitals with energies
 -0.1119       16 (A) A      16 (A) B    ->    17 (A) A      17 (A) B     
              -0.5536       -0.5536            0.0576        0.0576       
  0.1119       16 (A) A      16 (A) B    ->    17 (A) B      17 (A) A     
              -0.5536       -0.5536            0.0576        0.0576       
  0.1119       16 (A) B      16 (A) A    ->    17 (A) A      17 (A) B     
              -0.5536       -0.5536            0.0576        0.0576       
 -0.1119       16 (A) B      16 (A) A    ->    17 (A) B      17 (A) A     
              -0.5536       -0.5536            0.0576        0.0576       

 Computing CCSD intemediates for later calculations in double precision
 Finished.

Running a double precision version
           CCSD Lambda amplitudes will be solved using DIIS.
           Start     Size      MaxIter   EConv     LConv     
           3         7         100       1.00e-07  1.00e-05  
 ------------------------------------------------------------------------------
            Enorm      Ldiff       Comment
 ------------------------------------------------------------------------------
     1     5.41e-02   3.25e-02     
     2     1.76e-02   7.49e-03     
     3     7.25e-03   6.45e-04     
     4     3.77e-03   1.33e-03     Switched to DIIS steps.
     5     1.13e-03   6.49e-04     
     6     5.47e-04   1.52e-04     
     7     1.64e-04   3.13e-05     
     8     6.72e-05   6.77e-06     
     9     2.14e-05   7.86e-06     
    10     6.77e-06   1.84e-06     
    11     2.69e-06   4.33e-07     
    12     7.85e-07   1.98e-07     
    13     3.36e-07   2.91e-09     
    14     1.44e-07   3.64e-08     
    15     5.72e-08   7.98e-09     
 ------------------------------------------------------------------------------
                                   CCSD Lambda converged.

 Computing density matrices in double precision...
           Orbital response amplitudes will be solved using DIIS.
           Start     Size      MaxIter   EConv     LConv     
           3         7         100       1.00e-06  1.00e-06  
 ------------------------------------------------------------------------------
            Enorm      Ldiff       Comment
 ------------------------------------------------------------------------------
     1     9.51e-02   5.39e-03     
     2     7.90e-02   2.43e-02     
     3     8.57e-02   3.15e-02     
     4     5.59e-03   4.01e-02     Switched to DIIS steps.
     5     5.51e-04   1.03e-03     
     6     1.51e-04   6.29e-05     
     7     7.67e-05   2.97e-05     
     8     3.69e-05   9.66e-07     
     9     3.55e-06   4.88e-07     
    10     1.05e-06   6.19e-07     
    11     6.28e-07   6.21e-08     
 ------------------------------------------------------------------------------
                                   Orbital response converged.

 Computing density matrices... Done.
 CCSD calculation:   CPU 349.40 s  wall 99.48 s

Current path: /canmo/ccsd/grad/
/g1_bb_aa
/g1_bb_bb
/g1_o1o1
/g1_o1o2
/g1_o1v1
/g1_o2v1
/g1_v1v1
/g1p_bb_aa
/g1p_bb_bb
/g1s_bb_aa
/g1s_bb_bb
/g2_o1o1o1o1
/g2_o1o1o1v1
/g2_o1o1v1v1
/g2_o1v1o1v1
/g2_o1v1v1v1
/g2_v1v1v1v1
/w_bb_aa
/w_bb_bb
 Transferring MO TPDM to AO TPDM
 Transferring g2_o1o1o1o1
 Transferring g2_o1o1o1v1
 Transferring g2_o1o1v1v1
 Transferring g2_o1v1o1v1
 Transferring g2_o1v1v1v1
 Transferring g2_v1v1v1v1
 Adding separable TPDM
 Computing TPDM gradient
 --------------------------------------------------------
 2e gradient
  Atom          X               Y               Z
 --------------------------------------------------------
    1          3.984550       14.306002       -0.000000  
    2         -3.978842      -14.299756        0.000000  
    3         13.268621       -2.982339       -0.000000  
    4        -13.274329        2.976093       -0.000000  
 --------------------------------------------------------
 --------------------------------------------------------
 Final gradient
  Atom          X               Y               Z
 --------------------------------------------------------
    1          3.984550       14.306002       -0.000000  
    2         -3.978842      -14.299756        0.000000  
    3         13.268621       -2.982339       -0.000000  
    4        -13.274329        2.976093       -0.000000  
 --------------------------------------------------------
 Analytic gradient from two-electron contribution:   CPU 159.40 s  wall 129.33 s

 Total ccman2 time:   CPU 522.80 s  wall 257.70 s


 --------------------------------------------------------------

                    Orbital Energies (a.u.)
 --------------------------------------------------------------

 Alpha MOs
 -- Occupied --
-26.385 -26.385 -15.793 -15.791  -1.731  -1.691  -1.394  -0.965
 -0.825  -0.811  -0.788  -0.739  -0.700  -0.655  -0.556  -0.554
 -- Virtual --
  0.058   0.113   0.126   0.139   0.158   0.194   0.217   0.224
  0.224   0.288   0.309   0.321   0.356   0.378   0.399   0.400
  0.484   0.524   0.529   0.592   0.872   0.895   0.922   0.972
  0.981   1.131   1.227   1.393   1.485   1.514   1.537   1.551
  1.626   1.680   1.842   1.996   2.037   2.110   2.246   2.344
  2.438   2.640   2.673   2.874   2.971   3.247   3.945   3.981
  3.983   4.102   4.158   4.170   4.184   4.186   4.276   4.289
  4.354   4.428   4.552   4.918   5.330   5.622   6.845   6.878
  6.891   6.962   7.115   7.271  36.507  36.962  68.679  68.693
 --------------------------------------------------------------

          Ground-State Mulliken Net Atomic Charges

     Atom                 Charge (a.u.)
  ----------------------------------------
      1 N                     0.016261
      2 N                     0.016094
      3 F                    -0.016280
      4 F                    -0.016076
  ----------------------------------------
  Sum of atomic charges =    -0.000000

 -----------------------------------------------------------------
                    Cartesian Multipole Moments
 -----------------------------------------------------------------
    Charge (ESU x 10^10)
                -0.0000
    Dipole Moment (Debye)
         X       0.0021      Y      -0.0008      Z      -0.0000
       Tot       0.0022
    Quadrupole Moments (Debye-Ang)
        XX     -22.8627     XY       0.1227     YY     -22.1164
        XZ      -0.0000     YZ      -0.0000     ZZ     -19.8677
    Octopole Moments (Debye-Ang^2)
       XXX       0.0060    XXY       0.0060    XYY       0.0012
       YYY       0.0181    XXZ      -0.0000    XYZ      -0.0000
       YYZ      -0.0000    XZZ       0.0014    YZZ       0.0051
       ZZZ      -0.0000
    Hexadecapole Moments (Debye-Ang^3)
      XXXX    -187.4238   XXXY      -2.6244   XXYY     -35.4172
      XYYY      -2.1584   YYYY     -35.2198   XXXZ      -0.0000
      XXYZ      -0.0000   XYYZ      -0.0000   YYYZ       0.0000
      XXZZ     -33.1288   XYZZ      -0.4023   YYZZ      -7.9731
      XZZZ      -0.0000   YZZZ      -0.0000   ZZZZ     -14.7587
 -----------------------------------------------------------------
 DrvMan completing analytic gradient of the correlated energy
 Correlated dipole moment
            1
    1   0.0008087
    2  -0.0003192
    3  -0.0000000
 Energy read as -308.437116152
 Full Analytical Gradient: (in a.u., or Hartree/Bohr)
             1             2             3             4
    1   -0.00032419    0.00047256   -0.00013822   -0.00001014
    2   -0.00119052    0.00103157    0.00023350   -0.00007455
    3    0.00000000   -0.00000000   -0.00000000    0.00000000
 Gradient time:  CPU 0.26 s  wall 1.91 s
 ----------------------------------------------------------------
             Standard Nuclear Orientation (Angstroms)
    I     Atom           X                Y                Z
 ----------------------------------------------------------------
    1      N      -0.3921678749    -0.4721256165     0.0010000000
    2      N       0.3921678749     0.4721256165    -0.0000000000
    3      F      -1.6434988109     0.0876225153    -0.0000000000
    4      F       1.6434988109    -0.0876225153     0.0000000000
 ----------------------------------------------------------------
 Nuclear Repulsion Energy =   114.9701851980 hartrees
 There are       16 alpha and       16 beta electrons

                       Distance Matrix (Angstroms)
             N (  1)   N (  2)   F (  3)
   N (  2)  1.227515
   F (  3)  1.370820  2.071662
   F (  4)  2.071662  1.370820  3.291666

 Requested basis set is 6-311++G(d,p)
 There are 24 shells and 88 basis functions
 A cutoff of  1.0D-14 yielded    290 shell pairs
 There are      3969 function pairs (      4341 Cartesian)
 Smallest overlap matrix eigenvalue = 2.54E-04
 Guess MOs from SCF MO coefficient file

 -----------------------------------------------------------------------
  General SCF calculation program by
  Eric Jon Sundstrom, Paul Horn, Yuezhi Mao, Dmitri Zuev, Alec White,
  David Stuck, Shaama M.S., Shane Yost, Joonho Lee, David Small,
  Daniel Levine, Susi Lehtola, Hugh Burton, Evgeny Epifanovsky
 -----------------------------------------------------------------------
 Hartree-Fock
 using 4 threads for integral computing
 -------------------------------------------------------
 OpenMP Integral computing Module                
 Release: version 2.0, May 2017, Q-Chem Inc. Pleasanton 
 -------------------------------------------------------
 A restricted SCF calculation will be
 performed using DIIS
 SCF converges when DIIS error is below 1.0e-08
 ---------------------------------------
  Cycle       Energy         DIIS error
 ---------------------------------------
    1    -307.6676558525      3.90e-05  
    2    -307.6676575499      1.09e-05  
    3    -307.6676577745      5.30e-06  
    4    -307.6676578173      2.29e-06  
    5    -307.6676578310      1.06e-06  
    6    -307.6676578361      4.64e-07  
    7    -307.6676578374      1.45e-07  
    8    -307.6676578374      7.96e-08  
    9    -307.6676578374      2.47e-08  
   10    -307.6676578374      5.88e-09  Convergence criterion met
 ---------------------------------------
 SCF time:   CPU 2.19s  wall 2.00s 
 SCF   energy in the final basis set =     -307.6676578374
 Total energy in the final basis set =     -307.6676578374


 ------------------------------------------------------------------------------

   CCMAN2: suite of methods based on coupled cluster
           and equation of motion theories.

   Components:
   * libvmm-1.3-trunk
     by Evgeny Epifanovsky, Ilya Kaliman.
   * libtensor-2.5-trunk
     by Evgeny Epifanovsky, Michael Wormit, Dmitry Zuev, Sam Manzer, 
        Ilya Kaliman.
   * libcc-2.5-trunk
     by Evgeny Epifanovsky, Arik Landau, Tomasz Kus, Kirill Khistyaev, 
        Dmitry Zuev, Prashant Manohar, Xintian Feng, Anna Krylov, 
        Matthew Goldey, Alec White, Thomas Jagau, Kaushik Nanda, 
        Anastasia Gunina, Alexander Kunitsa, Joonho Lee.

   CCMAN original authors:
   Anna I. Krylov, C. David Sherrill, Steven R. Gwaltney,
   Edward F. C. Byrd (2000)
   Sergey V. Levchenko, Lyudmila V. Slipchenko, Tao Wang,
   Ana-Maria C. Cristian (2003)
   Piotr A. Pieniazek, C. Melania Oana, Evgeny Epifanovsky (2007)
   Prashant Manohar (2009)

 ------------------------------------------------------------------------------


 Allocating and initializing 3808MB of RAM...
 Calculation will run on 4 cores.


 Alpha MOs, Restricted
 -- Occupied --                  
-26.385 -26.385 -15.793 -15.791  -1.731  -1.691  -1.394  -0.965
  1 A     2 A     3 A     4 A     5 A     6 A     7 A     8 A                  
 -0.825  -0.811  -0.789  -0.739  -0.701  -0.655  -0.555  -0.554
  9 A    10 A    11 A    12 A    13 A    14 A    15 A    16 A                  
 -- Virtual --                   
  0.058   0.113   0.126   0.140   0.158   0.194   0.217   0.224
 17 A    18 A    19 A    20 A    21 A    22 A    23 A    24 A                  
  0.224   0.288   0.309   0.321   0.356   0.378   0.399   0.400
 25 A    26 A    27 A    28 A    29 A    30 A    31 A    32 A                  
  0.484   0.524   0.529   0.592   0.872   0.895   0.922   0.972
 33 A    34 A    35 A    36 A    37 A    38 A    39 A    40 A                  
  0.981   1.132   1.227   1.393   1.485   1.514   1.537   1.551
 41 A    42 A    43 A    44 A    45 A    46 A    47 A    48 A                  
  1.625   1.680   1.842   1.996   2.037   2.110   2.246   2.344
 49 A    50 A    51 A    52 A    53 A    54 A    55 A    56 A                  
  2.437   2.641   2.673   2.875   2.972   3.248   3.945   3.981
 57 A    58 A    59 A    60 A    61 A    62 A    63 A    64 A                  
  3.983   4.102   4.158   4.170   4.184   4.186   4.277   4.289
 65 A    66 A    67 A    68 A    69 A    70 A    71 A    72 A                  
  4.354   4.429   4.553   4.917   5.330   5.623   6.845   6.878
 73 A    74 A    75 A    76 A    77 A    78 A    79 A    80 A                  
  6.890   6.962   7.115   7.272  36.507  36.965  68.679  68.693
 81 A    82 A    83 A    84 A    85 A    86 A    87 A    88 A                  

 Beta MOs, Restricted
 -- Occupied --                  
-26.385 -26.385 -15.793 -15.791  -1.731  -1.691  -1.394  -0.965
  1 A     2 A     3 A     4 A     5 A     6 A     7 A     8 A                  
 -0.825  -0.811  -0.789  -0.739  -0.701  -0.655  -0.555  -0.554
  9 A    10 A    11 A    12 A    13 A    14 A    15 A    16 A                  
 -- Virtual --                   
  0.058   0.113   0.126   0.140   0.158   0.194   0.217   0.224
 17 A    18 A    19 A    20 A    21 A    22 A    23 A    24 A                  
  0.224   0.288   0.309   0.321   0.356   0.378   0.399   0.400
 25 A    26 A    27 A    28 A    29 A    30 A    31 A    32 A                  
  0.484   0.524   0.529   0.592   0.872   0.895   0.922   0.972
 33 A    34 A    35 A    36 A    37 A    38 A    39 A    40 A                  
  0.981   1.132   1.227   1.393   1.485   1.514   1.537   1.551
 41 A    42 A    43 A    44 A    45 A    46 A    47 A    48 A                  
  1.625   1.680   1.842   1.996   2.037   2.110   2.246   2.344
 49 A    50 A    51 A    52 A    53 A    54 A    55 A    56 A                  
  2.437   2.641   2.673   2.875   2.972   3.248   3.945   3.981
 57 A    58 A    59 A    60 A    61 A    62 A    63 A    64 A                  
  3.983   4.102   4.158   4.170   4.184   4.186   4.277   4.289
 65 A    66 A    67 A    68 A    69 A    70 A    71 A    72 A                  
  4.354   4.429   4.553   4.917   5.330   5.623   6.845   6.878
 73 A    74 A    75 A    76 A    77 A    78 A    79 A    80 A                  
  6.890   6.962   7.115   7.272  36.507  36.965  68.679  68.693
 81 A    82 A    83 A    84 A    85 A    86 A    87 A    88 A                  

 Occupation and symmetry of molecular orbitals

 Point group: C1 (1 irreducible representation).

                           A     All 
 -------------------------------------
 All molecular orbitals:
  - Alpha                  88    88  
  - Beta                   88    88  
 -------------------------------------
 Alpha orbitals:
  - Frozen occupied        4     4   
  - Active occupied        12    12  
  - Active virtual         72    72  
  - Frozen virtual         0     0   
 -------------------------------------
 Beta orbitals:
  - Frozen occupied        4     4   
  - Active occupied        12    12  
  - Active virtual         72    72  
  - Frozen virtual         0     0   
 -------------------------------------

 Import integrals:   CPU 0.00 s  wall 0.03 s

 Import integrals:   CPU 8.53 s  wall 15.28 s

 MP2 amplitudes:   CPU 0.05 s  wall 0.46 s

Running a double precision version
           CCSD T amplitudes will be solved using DIIS.

           Start     Size      MaxIter   EConv     TConv     
           3         7         100       1.00e-07  1.00e-05  
 ------------------------------------------------------------------------------
           Energy (a.u.)   Ediff      Tdiff       Comment
 ------------------------------------------------------------------------------
          -308.43116530                           
     1    -308.40783423   2.33e-02   7.17e-01     
     2    -308.43536166   2.75e-02   9.45e-02     
     3    -308.43301372   2.35e-03   4.36e-02     
     4    -308.43599244   2.98e-03   1.80e-02     Switched to DIIS steps.
     5    -308.43703970   1.05e-03   1.18e-02     
     6    -308.43711547   7.58e-05   2.54e-03     
     7    -308.43711620   7.36e-07   9.34e-04     
     8    -308.43711553   6.77e-07   2.34e-04     
     9    -308.43711685   1.33e-06   1.31e-04     
    10    -308.43711711   2.54e-07   4.65e-05     
    11    -308.43711726   1.48e-07   1.71e-05     
    12    -308.43711730   4.66e-08   8.31e-06     
 ------------------------------------------------------------------------------
          -308.43711730                           CCSD T converged.

End of double precision
 SCF energy                 = -307.66765784
 MP2 energy                 = -308.43116530
 CCSD correlation energy     =   -0.76945946
 CCSD total energy           = -308.43711730

 CCSD  T1^2 = 0.0125  T2^2 = 0.2147  Leading amplitudes:

 Amplitude    Orbitals with energies
  0.0398       12 (A) A                  ->    17 (A) A                   
              -0.7388                          0.0580                     
  0.0398       12 (A) B                  ->    17 (A) B                   
              -0.7388                          0.0580                     
 -0.0209       16 (A) A                  ->    38 (A) A                   
              -0.5538                          0.8949                     
 -0.0209       16 (A) B                  ->    38 (A) B                   
              -0.5538                          0.8949                     

 Amplitude    Orbitals with energies
 -0.1115       16 (A) A      16 (A) B    ->    17 (A) A      17 (A) B     
              -0.5538       -0.5538            0.0580        0.0580       
  0.1115       16 (A) A      16 (A) B    ->    17 (A) B      17 (A) A     
              -0.5538       -0.5538            0.0580        0.0580       
  0.1115       16 (A) B      16 (A) A    ->    17 (A) A      17 (A) B     
              -0.5538       -0.5538            0.0580        0.0580       
 -0.1115       16 (A) B      16 (A) A    ->    17 (A) B      17 (A) A     
              -0.5538       -0.5538            0.0580        0.0580       

 Computing CCSD intemediates for later calculations in double precision
 Finished.

Running a double precision version
           CCSD Lambda amplitudes will be solved using DIIS.
           Start     Size      MaxIter   EConv     LConv     
           3         7         100       1.00e-07  1.00e-05  
 ------------------------------------------------------------------------------
            Enorm      Ldiff       Comment
 ------------------------------------------------------------------------------
     1     5.40e-02   3.25e-02     
     2     1.76e-02   7.48e-03     
     3     7.24e-03   6.44e-04     
     4     3.76e-03   1.32e-03     Switched to DIIS steps.
     5     1.13e-03   6.48e-04     
     6     5.46e-04   1.52e-04     
     7     1.64e-04   3.12e-05     
     8     6.70e-05   6.73e-06     
     9     2.13e-05   7.82e-06     
    10     6.74e-06   1.83e-06     
    11     2.68e-06   4.29e-07     
    12     7.83e-07   1.96e-07     
    13     3.36e-07   3.06e-09     
    14     1.44e-07   3.62e-08     
    15     5.76e-08   7.92e-09     
 ------------------------------------------------------------------------------
                                   CCSD Lambda converged.

 Computing density matrices in double precision...
           Orbital response amplitudes will be solved using DIIS.
           Start     Size      MaxIter   EConv     LConv     
           3         7         100       1.00e-06  1.00e-06  
 ------------------------------------------------------------------------------
            Enorm      Ldiff       Comment
 ------------------------------------------------------------------------------
     1     9.50e-02   5.33e-03     
     2     7.89e-02   2.43e-02     
     3     8.55e-02   3.14e-02     
     4     5.58e-03   3.99e-02     Switched to DIIS steps.
     5     5.49e-04   1.03e-03     
     6     1.44e-04   6.26e-05     
     7     2.52e-05   2.99e-05     
     8     4.95e-06   7.71e-07     
     9     1.04e-06   9.25e-07     
    10     4.83e-07   2.29e-08     
 ------------------------------------------------------------------------------
                                   Orbital response converged.

 Computing density matrices... Done.
 CCSD calculation:   CPU 351.86 s  wall 100.78 s

Current path: /canmo/ccsd/grad/
/g1_bb_aa
/g1_bb_bb
/g1_o1o1
/g1_o1o2
/g1_o1v1
/g1_o2v1
/g1_v1v1
/g1p_bb_aa
/g1p_bb_bb
/g1s_bb_aa
/g1s_bb_bb
/g2_o1o1o1o1
/g2_o1o1o1v1
/g2_o1o1v1v1
/g2_o1v1o1v1
/g2_o1v1v1v1
/g2_v1v1v1v1
/w_bb_aa
/w_bb_bb
 Transferring MO TPDM to AO TPDM
 Transferring g2_o1o1o1o1
 Transferring g2_o1o1o1v1
 Transferring g2_o1o1v1v1
 Transferring g2_o1v1o1v1
 Transferring g2_o1v1v1v1
 Transferring g2_v1v1v1v1
 Adding separable TPDM
 Computing TPDM gradient
 --------------------------------------------------------
 2e gradient
  Atom          X               Y               Z
 --------------------------------------------------------
    1          3.994039       14.302488       -0.019163  
    2         -3.994033      -14.302490        0.010278  
    3         13.276476       -2.977364        0.006744  
    4        -13.276481        2.977367        0.002140  
 --------------------------------------------------------
 --------------------------------------------------------
 Final gradient
  Atom          X               Y               Z
 --------------------------------------------------------
    1          3.994039       14.302488       -0.019163  
    2         -3.994033      -14.302490        0.010278  
    3         13.276476       -2.977364        0.006744  
    4        -13.276481        2.977367        0.002140  
 --------------------------------------------------------
 Analytic gradient from two-electron contribution:   CPU 159.23 s  wall 115.25 s

 Total ccman2 time:   CPU 524.36 s  wall 240.73 s


 --------------------------------------------------------------

                    Orbital Energies (a.u.)
 --------------------------------------------------------------

 Alpha MOs
 -- Occupied --
-26.385 -26.385 -15.793 -15.791  -1.731  -1.691  -1.394  -0.965
 -0.825  -0.811  -0.789  -0.739  -0.701  -0.655  -0.555  -0.554
 -- Virtual --
  0.058   0.113   0.126   0.140   0.158   0.194   0.217   0.224
  0.224   0.288   0.309   0.321   0.356   0.378   0.399   0.400
  0.484   0.524   0.529   0.592   0.872   0.895   0.922   0.972
  0.981   1.132   1.227   1.393   1.485   1.514   1.537   1.551
  1.625   1.680   1.842   1.996   2.037   2.110   2.246   2.344
  2.437   2.641   2.673   2.875   2.972   3.248   3.945   3.981
  3.983   4.102   4.158   4.170   4.184   4.186   4.277   4.289
  4.354   4.429   4.553   4.917   5.330   5.623   6.845   6.878
  6.890   6.962   7.115   7.272  36.507  36.965  68.679  68.693
 --------------------------------------------------------------

          Ground-State Mulliken Net Atomic Charges

     Atom                 Charge (a.u.)
  ----------------------------------------
      1 N                     0.016007
      2 N                     0.016007
      3 F                    -0.016007
      4 F                    -0.016007
  ----------------------------------------
  Sum of atomic charges =     0.000000

 -----------------------------------------------------------------
                    Cartesian Multipole Moments
 -----------------------------------------------------------------
    Charge (ESU x 10^10)
                -0.0000
    Dipole Moment (Debye)
         X       0.0000      Y       0.0000      Z       0.0006
       Tot       0.0006
    Quadrupole Moments (Debye-Ang)
        XX     -22.8587     XY       0.1216     YY     -22.1175
        XZ       0.0000     YZ       0.0023     ZZ     -19.8660
    Octopole Moments (Debye-Ang^2)
       XXX       0.0000    XXY       0.0000    XYY       0.0000
       YYY      -0.0000    XXZ      -0.0055    XYZ       0.0001
       YYZ      -0.0063    XZZ       0.0000    YZZ       0.0000
       ZZZ      -0.0152
    Hexadecapole Moments (Debye-Ang^3)
      XXXX    -187.4022   XXXY      -2.6165   XXYY     -35.4135
      XYYY      -2.1528   YYYY     -35.1915   XXXZ       0.0074
      XXYZ       0.0024   XYYZ       0.0029   YYYZ       0.0116
      XXZZ     -33.1269   XYZZ      -0.4004   YYZZ      -7.9684
      XZZZ       0.0058   YZZZ       0.0093   ZZZZ     -14.7572
 -----------------------------------------------------------------
 DrvMan completing analytic gradient of the correlated energy
 Correlated dipole moment
            1
    1   0.0000010
    2   0.0000003
    3   0.0002320
 Energy read as -308.437117302
 Full Analytical Gradient: (in a.u., or Hartree/Bohr)
             1             2             3             4
    1   -0.00000280    0.00000294   -0.00001785    0.00001770
    2   -0.00007340    0.00007335    0.00001769   -0.00001763
    3    0.00004072    0.00004056   -0.00004066   -0.00004061
 Gradient time:  CPU 0.26 s  wall 1.85 s
 ----------------------------------------------------------------
             Standard Nuclear Orientation (Angstroms)
    I     Atom           X                Y                Z
 ----------------------------------------------------------------
    1      N      -0.3921678749    -0.4721256165     0.0000000000
    2      N       0.3921678749     0.4721256165    -0.0000000000
    3      F      -1.6424988109     0.0876225153    -0.0000000000
    4      F       1.6434988109    -0.0876225153     0.0000000000
 ----------------------------------------------------------------
 Nuclear Repulsion Energy =   114.9979930270 hartrees
 There are       16 alpha and       16 beta electrons

                       Distance Matrix (Angstroms)
             N (  1)   N (  2)   F (  3)
   N (  2)  1.227515
   F (  3)  1.369907  2.070679
   F (  4)  2.071662  1.370820  3.290667

 Requested basis set is 6-311++G(d,p)
 There are 24 shells and 88 basis functions
 A cutoff of  1.0D-14 yielded    290 shell pairs
 There are      3969 function pairs (      4341 Cartesian)
 Smallest overlap matrix eigenvalue = 2.54E-04
 Guess MOs from SCF MO coefficient file

 -----------------------------------------------------------------------
  General SCF calculation program by
  Eric Jon Sundstrom, Paul Horn, Yuezhi Mao, Dmitri Zuev, Alec White,
  David Stuck, Shaama M.S., Shane Yost, Joonho Lee, David Small,
  Daniel Levine, Susi Lehtola, Hugh Burton, Evgeny Epifanovsky
 -----------------------------------------------------------------------
 Hartree-Fock
 using 4 threads for integral computing
 -------------------------------------------------------
 OpenMP Integral computing Module                
 Release: version 2.0, May 2017, Q-Chem Inc. Pleasanton 
 -------------------------------------------------------
 A restricted SCF calculation will be
 performed using DIIS
 SCF converges when DIIS error is below 1.0e-08
 ---------------------------------------
  Cycle       Energy         DIIS error
 ---------------------------------------
    1    -307.6677147764      3.49e-05  
    2    -307.6677161432      9.30e-06  
    3    -307.6677163288      4.40e-06  
    4    -307.6677163602      2.04e-06  
    5    -307.6677163739      1.02e-06  
    6    -307.6677163782      4.50e-07  
    7    -307.6677163791      1.91e-07  
    8    -307.6677163792      6.85e-08  
    9    -307.6677163792      2.33e-08  
   10    -307.6677163792      5.43e-09  Convergence criterion met
 ---------------------------------------
 SCF time:   CPU 2.15s  wall 2.00s 
 SCF   energy in the final basis set =     -307.6677163792
 Total energy in the final basis set =     -307.6677163792


 ------------------------------------------------------------------------------

   CCMAN2: suite of methods based on coupled cluster
           and equation of motion theories.

   Components:
   * libvmm-1.3-trunk
     by Evgeny Epifanovsky, Ilya Kaliman.
   * libtensor-2.5-trunk
     by Evgeny Epifanovsky, Michael Wormit, Dmitry Zuev, Sam Manzer, 
        Ilya Kaliman.
   * libcc-2.5-trunk
     by Evgeny Epifanovsky, Arik Landau, Tomasz Kus, Kirill Khistyaev, 
        Dmitry Zuev, Prashant Manohar, Xintian Feng, Anna Krylov, 
        Matthew Goldey, Alec White, Thomas Jagau, Kaushik Nanda, 
        Anastasia Gunina, Alexander Kunitsa, Joonho Lee.

   CCMAN original authors:
   Anna I. Krylov, C. David Sherrill, Steven R. Gwaltney,
   Edward F. C. Byrd (2000)
   Sergey V. Levchenko, Lyudmila V. Slipchenko, Tao Wang,
   Ana-Maria C. Cristian (2003)
   Piotr A. Pieniazek, C. Melania Oana, Evgeny Epifanovsky (2007)
   Prashant Manohar (2009)

 ------------------------------------------------------------------------------


 Allocating and initializing 3808MB of RAM...
 Calculation will run on 4 cores.


 Alpha MOs, Restricted
 -- Occupied --                  
-26.385 -26.385 -15.793 -15.791  -1.731  -1.691  -1.394  -0.965
  1 A     2 A     3 A     4 A     5 A     6 A     7 A     8 A                  
 -0.825  -0.811  -0.789  -0.739  -0.701  -0.655  -0.555  -0.554
  9 A    10 A    11 A    12 A    13 A    14 A    15 A    16 A                  
 -- Virtual --                   
  0.058   0.113   0.126   0.140   0.158   0.194   0.217   0.224
 17 A    18 A    19 A    20 A    21 A    22 A    23 A    24 A                  
  0.225   0.288   0.309   0.321   0.356   0.379   0.399   0.400
 25 A    26 A    27 A    28 A    29 A    30 A    31 A    32 A                  
  0.484   0.524   0.529   0.592   0.872   0.895   0.922   0.972
 33 A    34 A    35 A    36 A    37 A    38 A    39 A    40 A                  
  0.981   1.132   1.227   1.393   1.485   1.514   1.537   1.551
 41 A    42 A    43 A    44 A    45 A    46 A    47 A    48 A                  
  1.625   1.680   1.842   1.996   2.037   2.110   2.246   2.344
 49 A    50 A    51 A    52 A    53 A    54 A    55 A    56 A                  
  2.437   2.641   2.674   2.875   2.972   3.248   3.946   3.981
 57 A    58 A    59 A    60 A    61 A    62 A    63 A    64 A                  
  3.984   4.101   4.158   4.170   4.184   4.186   4.277   4.289
 65 A    66 A    67 A    68 A    69 A    70 A    71 A    72 A                  
  4.355   4.429   4.554   4.918   5.331   5.623   6.845   6.878
 73 A    74 A    75 A    76 A    77 A    78 A    79 A    80 A                  
  6.891   6.962   7.116   7.273  36.507  36.965  68.679  68.693
 81 A    82 A    83 A    84 A    85 A    86 A    87 A    88 A                  

 Beta MOs, Restricted
 -- Occupied --                  
-26.385 -26.385 -15.793 -15.791  -1.731  -1.691  -1.394  -0.965
  1 A     2 A     3 A     4 A     5 A     6 A     7 A     8 A                  
 -0.825  -0.811  -0.789  -0.739  -0.701  -0.655  -0.555  -0.554
  9 A    10 A    11 A    12 A    13 A    14 A    15 A    16 A                  
 -- Virtual --                   
  0.058   0.113   0.126   0.140   0.158   0.194   0.217   0.224
 17 A    18 A    19 A    20 A    21 A    22 A    23 A    24 A                  
  0.225   0.288   0.309   0.321   0.356   0.379   0.399   0.400
 25 A    26 A    27 A    28 A    29 A    30 A    31 A    32 A                  
  0.484   0.524   0.529   0.592   0.872   0.895   0.922   0.972
 33 A    34 A    35 A    36 A    37 A    38 A    39 A    40 A                  
  0.981   1.132   1.227   1.393   1.485   1.514   1.537   1.551
 41 A    42 A    43 A    44 A    45 A    46 A    47 A    48 A                  
  1.625   1.680   1.842   1.996   2.037   2.110   2.246   2.344
 49 A    50 A    51 A    52 A    53 A    54 A    55 A    56 A                  
  2.437   2.641   2.674   2.875   2.972   3.248   3.946   3.981
 57 A    58 A    59 A    60 A    61 A    62 A    63 A    64 A                  
  3.984   4.101   4.158   4.170   4.184   4.186   4.277   4.289
 65 A    66 A    67 A    68 A    69 A    70 A    71 A    72 A                  
  4.355   4.429   4.554   4.918   5.331   5.623   6.845   6.878
 73 A    74 A    75 A    76 A    77 A    78 A    79 A    80 A                  
  6.891   6.962   7.116   7.273  36.507  36.965  68.679  68.693
 81 A    82 A    83 A    84 A    85 A    86 A    87 A    88 A                  

 Occupation and symmetry of molecular orbitals

 Point group: C1 (1 irreducible representation).

                           A     All 
 -------------------------------------
 All molecular orbitals:
  - Alpha                  88    88  
  - Beta                   88    88  
 -------------------------------------
 Alpha orbitals:
  - Frozen occupied        4     4   
  - Active occupied        12    12  
  - Active virtual         72    72  
  - Frozen virtual         0     0   
 -------------------------------------
 Beta orbitals:
  - Frozen occupied        4     4   
  - Active occupied        12    12  
  - Active virtual         72    72  
  - Frozen virtual         0     0   
 -------------------------------------

 Import integrals:   CPU 0.00 s  wall 0.04 s

 Import integrals:   CPU 8.67 s  wall 20.76 s

 MP2 amplitudes:   CPU 0.05 s  wall 0.28 s

Running a double precision version
           CCSD T amplitudes will be solved using DIIS.

           Start     Size      MaxIter   EConv     TConv     
           3         7         100       1.00e-07  1.00e-05  
 ------------------------------------------------------------------------------
           Energy (a.u.)   Ediff      Tdiff       Comment
 ------------------------------------------------------------------------------
          -308.43115858                           
     1    -308.40785237   2.33e-02   7.17e-01     
     2    -308.43536032   2.75e-02   9.45e-02     
     3    -308.43301753   2.34e-03   4.36e-02     
     4    -308.43599319   2.98e-03   1.80e-02     Switched to DIIS steps.
     5    -308.43703939   1.05e-03   1.18e-02     
     6    -308.43711500   7.56e-05   2.53e-03     
     7    -308.43711570   7.05e-07   9.33e-04     
     8    -308.43711502   6.79e-07   2.34e-04     
     9    -308.43711635   1.32e-06   1.30e-04     
    10    -308.43711660   2.53e-07   4.64e-05     
    11    -308.43711675   1.47e-07   1.71e-05     
    12    -308.43711679   4.67e-08   8.29e-06     
 ------------------------------------------------------------------------------
          -308.43711679                           CCSD T converged.

End of double precision
 SCF energy                 = -307.66771638
 MP2 energy                 = -308.43115858
 CCSD correlation energy     =   -0.76940041
 CCSD total energy           = -308.43711679

 CCSD  T1^2 = 0.0125  T2^2 = 0.2146  Leading amplitudes:

 Amplitude    Orbitals with energies
 -0.0397       12 (A) A                  ->    17 (A) A                   
              -0.7389                          0.0581                     
 -0.0397       12 (A) B                  ->    17 (A) B                   
              -0.7389                          0.0581                     
  0.0210       16 (A) A                  ->    38 (A) A                   
              -0.5536                          0.8949                     
  0.0210       16 (A) B                  ->    38 (A) B                   
              -0.5536                          0.8949                     

 Amplitude    Orbitals with energies
 -0.1116       16 (A) A      16 (A) B    ->    17 (A) A      17 (A) B     
              -0.5536       -0.5536            0.0581        0.0581       
  0.1116       16 (A) A      16 (A) B    ->    17 (A) B      17 (A) A     
              -0.5536       -0.5536            0.0581        0.0581       
  0.1116       16 (A) B      16 (A) A    ->    17 (A) A      17 (A) B     
              -0.5536       -0.5536            0.0581        0.0581       
 -0.1116       16 (A) B      16 (A) A    ->    17 (A) B      17 (A) A     
              -0.5536       -0.5536            0.0581        0.0581       

 Computing CCSD intemediates for later calculations in double precision
 Finished.

Running a double precision version
           CCSD Lambda amplitudes will be solved using DIIS.
           Start     Size      MaxIter   EConv     LConv     
           3         7         100       1.00e-07  1.00e-05  
 ------------------------------------------------------------------------------
            Enorm      Ldiff       Comment
 ------------------------------------------------------------------------------
     1     5.40e-02   3.24e-02     
     2     1.76e-02   7.47e-03     
     3     7.23e-03   6.45e-04     
     4     3.76e-03   1.32e-03     Switched to DIIS steps.
     5     1.12e-03   6.47e-04     
     6     5.45e-04   1.52e-04     
     7     1.63e-04   3.12e-05     
     8     6.68e-05   6.72e-06     
     9     2.12e-05   7.80e-06     
    10     6.72e-06   1.82e-06     
    11     2.67e-06   4.28e-07     
    12     7.79e-07   1.96e-07     
    13     3.34e-07   2.94e-09     
    14     1.43e-07   3.61e-08     
    15     5.72e-08   7.90e-09     
 ------------------------------------------------------------------------------
                                   CCSD Lambda converged.

 Computing density matrices in double precision...
           Orbital response amplitudes will be solved using DIIS.
           Start     Size      MaxIter   EConv     LConv     
           3         7         100       1.00e-06  1.00e-06  
 ------------------------------------------------------------------------------
            Enorm      Ldiff       Comment
 ------------------------------------------------------------------------------
     1     9.50e-02   5.32e-03     
     2     7.88e-02   2.42e-02     
     3     8.55e-02   3.14e-02     
     4     5.57e-03   3.99e-02     Switched to DIIS steps.
     5     5.50e-04   1.03e-03     
     6     1.68e-04   6.23e-05     
     7     1.35e-04   2.86e-05     
     8     2.71e-05   1.82e-06     
     9     4.36e-06   5.22e-07     
    10     3.47e-06   5.63e-07     
    11     4.89e-07   2.01e-08     
 ------------------------------------------------------------------------------
                                   Orbital response converged.

 Computing density matrices... Done.
 CCSD calculation:   CPU 347.14 s  wall 99.34 s

Current path: /canmo/ccsd/grad/
/g1_bb_aa
/g1_bb_bb
/g1_o1o1
/g1_o1o2
/g1_o1v1
/g1_o2v1
/g1_v1v1
/g1p_bb_aa
/g1p_bb_bb
/g1s_bb_aa
/g1s_bb_bb
/g2_o1o1o1o1
/g2_o1o1o1v1
/g2_o1o1v1v1
/g2_o1v1o1v1
/g2_o1v1v1v1
/g2_v1v1v1v1
/w_bb_aa
/w_bb_bb
 Transferring MO TPDM to AO TPDM
 Transferring g2_o1o1o1o1
 Transferring g2_o1o1o1v1
 Transferring g2_o1o1v1v1
 Transferring g2_o1v1o1v1
 Transferring g2_o1v1v1v1
 Transferring g2_v1v1v1v1
 Adding separable TPDM
 Computing TPDM gradient
 --------------------------------------------------------
 2e gradient
  Atom          X               Y               Z
 --------------------------------------------------------
    1          3.987681       14.310160       -0.000000  
    2         -3.994818      -14.303290        0.000000  
    3         13.284501       -2.984373       -0.000000  
    4        -13.277364        2.977504        0.000000  
 --------------------------------------------------------
 --------------------------------------------------------
 Final gradient
  Atom          X               Y               Z
 --------------------------------------------------------
    1          3.987681       14.310160       -0.000000  
    2         -3.994818      -14.303290        0.000000  
    3         13.284501       -2.984373       -0.000000  
    4        -13.277364        2.977504        0.000000  
 --------------------------------------------------------
 Analytic gradient from two-electron contribution:   CPU 159.41 s  wall 116.80 s

 Total ccman2 time:   CPU 520.46 s  wall 249.09 s


 --------------------------------------------------------------

                    Orbital Energies (a.u.)
 --------------------------------------------------------------

 Alpha MOs
 -- Occupied --
-26.385 -26.385 -15.793 -15.791  -1.731  -1.691  -1.394  -0.965
 -0.825  -0.811  -0.789  -0.739  -0.701  -0.655  -0.555  -0.554
 -- Virtual --
  0.058   0.113   0.126   0.140   0.158   0.194   0.217   0.224
  0.225   0.288   0.309   0.321   0.356   0.379   0.399   0.400
  0.484   0.524   0.529   0.592   0.872   0.895   0.922   0.972
  0.981   1.132   1.227   1.393   1.485   1.514   1.537   1.551
  1.625   1.680   1.842   1.996   2.037   2.110   2.246   2.344
  2.437   2.641   2.674   2.875   2.972   3.248   3.946   3.981
  3.984   4.101   4.158   4.170   4.184   4.186   4.277   4.289
  4.355   4.429   4.554   4.918   5.331   5.623   6.845   6.878
  6.891   6.962   7.116   7.273  36.507  36.965  68.679  68.693
 --------------------------------------------------------------

          Ground-State Mulliken Net Atomic Charges

     Atom                 Charge (a.u.)
  ----------------------------------------
      1 N                     0.015823
      2 N                     0.015929
      3 F                    -0.015602
      4 F                    -0.016150
  ----------------------------------------
  Sum of atomic charges =    -0.000000

 -----------------------------------------------------------------
                    Cartesian Multipole Moments
 -----------------------------------------------------------------
    Charge (ESU x 10^10)
                 0.0000
    Dipole Moment (Debye)
         X      -0.0041      Y      -0.0000      Z      -0.0000
       Tot       0.0041
    Quadrupole Moments (Debye-Ang)
        XX     -22.8550     XY       0.1220     YY     -22.1176
        XZ       0.0000     YZ       0.0000     ZZ     -19.8652
    Octopole Moments (Debye-Ang^2)
       XXX      -0.0304    XXY      -0.0007    XYY      -0.0074
       YYY       0.0003    XXZ       0.0000    XYZ      -0.0000
       YYZ      -0.0000    XZZ      -0.0077    YZZ      -0.0001
       ZZZ       0.0000
    Hexadecapole Moments (Debye-Ang^3)
      XXXX    -187.2946   XXXY      -2.6157   XXYY     -35.3946
      XYYY      -2.1541   YYYY     -35.1936   XXXZ      -0.0000
      XXYZ       0.0000   XYYZ       0.0000   YYYZ       0.0000
      XXZZ     -33.1078   XYZZ      -0.4008   YYZZ      -7.9685
      XZZZ      -0.0000   YZZZ       0.0000   ZZZZ     -14.7562
 -----------------------------------------------------------------
 DrvMan completing analytic gradient of the correlated energy
 Correlated dipole moment
            1
    1  -0.0016066
    2  -0.0000171
    3  -0.0000000
 Energy read as -308.437116793
 Full Analytical Gradient: (in a.u., or Hartree/Bohr)
             1             2             3             4
    1   -0.00040833   -0.00018687    0.00059189    0.00000331
    2    0.00004851    0.00010071   -0.00011589   -0.00003334
    3   -0.00000001    0.00000001    0.00000001   -0.00000001
 Gradient time:  CPU 0.26 s  wall 3.07 s
 ----------------------------------------------------------------
             Standard Nuclear Orientation (Angstroms)
    I     Atom           X                Y                Z
 ----------------------------------------------------------------
    1      N      -0.3921678749    -0.4721256165     0.0000000000
    2      N       0.3921678749     0.4721256165    -0.0000000000
    3      F      -1.6444988109     0.0876225153    -0.0000000000
    4      F       1.6434988109    -0.0876225153     0.0000000000
 ----------------------------------------------------------------
 Nuclear Repulsion Energy =   114.9424369950 hartrees
 There are       16 alpha and       16 beta electrons

                       Distance Matrix (Angstroms)
             N (  1)   N (  2)   F (  3)
   N (  2)  1.227515
   F (  3)  1.371733  2.072644
   F (  4)  2.071662  1.370820  3.292664

 Requested basis set is 6-311++G(d,p)
 There are 24 shells and 88 basis functions
 A cutoff of  1.0D-14 yielded    290 shell pairs
 There are      3969 function pairs (      4341 Cartesian)
 Smallest overlap matrix eigenvalue = 2.54E-04
 Guess MOs from SCF MO coefficient file

 -----------------------------------------------------------------------
  General SCF calculation program by
  Eric Jon Sundstrom, Paul Horn, Yuezhi Mao, Dmitri Zuev, Alec White,
  David Stuck, Shaama M.S., Shane Yost, Joonho Lee, David Small,
  Daniel Levine, Susi Lehtola, Hugh Burton, Evgeny Epifanovsky
 -----------------------------------------------------------------------
 Hartree-Fock
 using 4 threads for integral computing
 -------------------------------------------------------
 OpenMP Integral computing Module                
 Release: version 2.0, May 2017, Q-Chem Inc. Pleasanton 
 -------------------------------------------------------
 A restricted SCF calculation will be
 performed using DIIS
 SCF converges when DIIS error is below 1.0e-08
 ---------------------------------------
  Cycle       Energy         DIIS error
 ---------------------------------------
    1    -307.6675959940      5.01e-05  
    2    -307.6675981215      1.14e-05  
    3    -307.6675982976      6.31e-06  
    4    -307.6675983323      1.80e-06  
    5    -307.6675983394      9.07e-07  
    6    -307.6675983411      3.42e-07  
    7    -307.6675983414      1.44e-07  
    8    -307.6675983414      3.82e-08  
    9    -307.6675983414      1.04e-08  
   10    -307.6675983414      3.13e-09  Convergence criterion met
 ---------------------------------------
 SCF time:   CPU 2.24s  wall 3.00s 
 SCF   energy in the final basis set =     -307.6675983414
 Total energy in the final basis set =     -307.6675983414


 ------------------------------------------------------------------------------

   CCMAN2: suite of methods based on coupled cluster
           and equation of motion theories.

   Components:
   * libvmm-1.3-trunk
     by Evgeny Epifanovsky, Ilya Kaliman.
   * libtensor-2.5-trunk
     by Evgeny Epifanovsky, Michael Wormit, Dmitry Zuev, Sam Manzer, 
        Ilya Kaliman.
   * libcc-2.5-trunk
     by Evgeny Epifanovsky, Arik Landau, Tomasz Kus, Kirill Khistyaev, 
        Dmitry Zuev, Prashant Manohar, Xintian Feng, Anna Krylov, 
        Matthew Goldey, Alec White, Thomas Jagau, Kaushik Nanda, 
        Anastasia Gunina, Alexander Kunitsa, Joonho Lee.

   CCMAN original authors:
   Anna I. Krylov, C. David Sherrill, Steven R. Gwaltney,
   Edward F. C. Byrd (2000)
   Sergey V. Levchenko, Lyudmila V. Slipchenko, Tao Wang,
   Ana-Maria C. Cristian (2003)
   Piotr A. Pieniazek, C. Melania Oana, Evgeny Epifanovsky (2007)
   Prashant Manohar (2009)

 ------------------------------------------------------------------------------


 Allocating and initializing 3808MB of RAM...
 Calculation will run on 4 cores.


 Alpha MOs, Restricted
 -- Occupied --                  
-26.385 -26.385 -15.793 -15.791  -1.731  -1.691  -1.394  -0.965
  1 A     2 A     3 A     4 A     5 A     6 A     7 A     8 A                  
 -0.825  -0.811  -0.788  -0.739  -0.701  -0.655  -0.555  -0.554
  9 A    10 A    11 A    12 A    13 A    14 A    15 A    16 A                  
 -- Virtual --                   
  0.058   0.113   0.126   0.140   0.158   0.194   0.217   0.224
 17 A    18 A    19 A    20 A    21 A    22 A    23 A    24 A                  
  0.224   0.288   0.309   0.321   0.356   0.378   0.399   0.400
 25 A    26 A    27 A    28 A    29 A    30 A    31 A    32 A                  
  0.484   0.524   0.529   0.592   0.872   0.895   0.922   0.972
 33 A    34 A    35 A    36 A    37 A    38 A    39 A    40 A                  
  0.981   1.131   1.227   1.393   1.485   1.514   1.537   1.551
 41 A    42 A    43 A    44 A    45 A    46 A    47 A    48 A                  
  1.626   1.680   1.842   1.996   2.037   2.110   2.246   2.344
 49 A    50 A    51 A    52 A    53 A    54 A    55 A    56 A                  
  2.437   2.641   2.673   2.875   2.972   3.247   3.945   3.981
 57 A    58 A    59 A    60 A    61 A    62 A    63 A    64 A                  
  3.983   4.102   4.158   4.170   4.184   4.186   4.277   4.289
 65 A    66 A    67 A    68 A    69 A    70 A    71 A    72 A                  
  4.354   4.428   4.552   4.917   5.330   5.622   6.845   6.878
 73 A    74 A    75 A    76 A    77 A    78 A    79 A    80 A                  
  6.890   6.962   7.115   7.271  36.507  36.965  68.679  68.693
 81 A    82 A    83 A    84 A    85 A    86 A    87 A    88 A                  

 Beta MOs, Restricted
 -- Occupied --                  
-26.385 -26.385 -15.793 -15.791  -1.731  -1.691  -1.394  -0.965
  1 A     2 A     3 A     4 A     5 A     6 A     7 A     8 A                  
 -0.825  -0.811  -0.788  -0.739  -0.701  -0.655  -0.555  -0.554
  9 A    10 A    11 A    12 A    13 A    14 A    15 A    16 A                  
 -- Virtual --                   
  0.058   0.113   0.126   0.140   0.158   0.194   0.217   0.224
 17 A    18 A    19 A    20 A    21 A    22 A    23 A    24 A                  
  0.224   0.288   0.309   0.321   0.356   0.378   0.399   0.400
 25 A    26 A    27 A    28 A    29 A    30 A    31 A    32 A                  
  0.484   0.524   0.529   0.592   0.872   0.895   0.922   0.972
 33 A    34 A    35 A    36 A    37 A    38 A    39 A    40 A                  
  0.981   1.131   1.227   1.393   1.485   1.514   1.537   1.551
 41 A    42 A    43 A    44 A    45 A    46 A    47 A    48 A                  
  1.626   1.680   1.842   1.996   2.037   2.110   2.246   2.344
 49 A    50 A    51 A    52 A    53 A    54 A    55 A    56 A                  
  2.437   2.641   2.673   2.875   2.972   3.247   3.945   3.981
 57 A    58 A    59 A    60 A    61 A    62 A    63 A    64 A                  
  3.983   4.102   4.158   4.170   4.184   4.186   4.277   4.289
 65 A    66 A    67 A    68 A    69 A    70 A    71 A    72 A                  
  4.354   4.428   4.552   4.917   5.330   5.622   6.845   6.878
 73 A    74 A    75 A    76 A    77 A    78 A    79 A    80 A                  
  6.890   6.962   7.115   7.271  36.507  36.965  68.679  68.693
 81 A    82 A    83 A    84 A    85 A    86 A    87 A    88 A                  

 Occupation and symmetry of molecular orbitals

 Point group: C1 (1 irreducible representation).

                           A     All 
 -------------------------------------
 All molecular orbitals:
  - Alpha                  88    88  
  - Beta                   88    88  
 -------------------------------------
 Alpha orbitals:
  - Frozen occupied        4     4   
  - Active occupied        12    12  
  - Active virtual         72    72  
  - Frozen virtual         0     0   
 -------------------------------------
 Beta orbitals:
  - Frozen occupied        4     4   
  - Active occupied        12    12  
  - Active virtual         72    72  
  - Frozen virtual         0     0   
 -------------------------------------

 Import integrals:   CPU 0.00 s  wall 0.02 s

 Import integrals:   CPU 8.61 s  wall 19.37 s

 MP2 amplitudes:   CPU 0.05 s  wall 0.21 s

Running a double precision version
           CCSD T amplitudes will be solved using DIIS.

           Start     Size      MaxIter   EConv     TConv     
           3         7         100       1.00e-07  1.00e-05  
 ------------------------------------------------------------------------------
           Energy (a.u.)   Ediff      Tdiff       Comment
 ------------------------------------------------------------------------------
          -308.43117093                           
     1    -308.40781503   2.34e-02   7.17e-01     
     2    -308.43536193   2.75e-02   9.45e-02     
     3    -308.43300883   2.35e-03   4.36e-02     
     4    -308.43599061   2.98e-03   1.81e-02     Switched to DIIS steps.
     5    -308.43703892   1.05e-03   1.18e-02     
     6    -308.43711486   7.59e-05   2.54e-03     
     7    -308.43711563   7.66e-07   9.35e-04     
     8    -308.43711496   6.75e-07   2.35e-04     
     9    -308.43711629   1.33e-06   1.31e-04     
    10    -308.43711654   2.54e-07   4.66e-05     
    11    -308.43711669   1.49e-07   1.72e-05     
    12    -308.43711674   4.65e-08   8.33e-06     
 ------------------------------------------------------------------------------
          -308.43711674                           CCSD T converged.

End of double precision
 SCF energy                 = -307.66759834
 MP2 energy                 = -308.43117093
 CCSD correlation energy     =   -0.76951839
 CCSD total energy           = -308.43711674

 CCSD  T1^2 = 0.0125  T2^2 = 0.2147  Leading amplitudes:

 Amplitude    Orbitals with energies
 -0.0398       12 (A) A                  ->    17 (A) A                   
              -0.7387                          0.0579                     
 -0.0398       12 (A) B                  ->    17 (A) B                   
              -0.7387                          0.0579                     
  0.0209       16 (A) A                  ->    38 (A) A                   
              -0.5539                          0.8948                     
  0.0209       16 (A) B                  ->    38 (A) B                   
              -0.5539                          0.8948                     

 Amplitude    Orbitals with energies
 -0.1116       16 (A) A      16 (A) B    ->    17 (A) A      17 (A) B     
              -0.5539       -0.5539            0.0579        0.0579       
  0.1116       16 (A) A      16 (A) B    ->    17 (A) B      17 (A) A     
              -0.5539       -0.5539            0.0579        0.0579       
  0.1116       16 (A) B      16 (A) A    ->    17 (A) A      17 (A) B     
              -0.5539       -0.5539            0.0579        0.0579       
 -0.1116       16 (A) B      16 (A) A    ->    17 (A) B      17 (A) A     
              -0.5539       -0.5539            0.0579        0.0579       

 Computing CCSD intemediates for later calculations in double precision
 Finished.

Running a double precision version
           CCSD Lambda amplitudes will be solved using DIIS.
           Start     Size      MaxIter   EConv     LConv     
           3         7         100       1.00e-07  1.00e-05  
 ------------------------------------------------------------------------------
            Enorm      Ldiff       Comment
 ------------------------------------------------------------------------------
     1     5.41e-02   3.25e-02     
     2     1.76e-02   7.49e-03     
     3     7.25e-03   6.44e-04     
     4     3.77e-03   1.33e-03     Switched to DIIS steps.
     5     1.13e-03   6.48e-04     
     6     5.47e-04   1.52e-04     
     7     1.64e-04   3.13e-05     
     8     6.71e-05   6.73e-06     
     9     2.14e-05   7.84e-06     
    10     6.76e-06   1.83e-06     
    11     2.69e-06   4.30e-07     
    12     7.87e-07   1.97e-07     
    13     3.38e-07   3.20e-09     
    14     1.45e-07   3.62e-08     
    15     5.82e-08   7.95e-09     
 ------------------------------------------------------------------------------
                                   CCSD Lambda converged.

 Computing density matrices in double precision...
           Orbital response amplitudes will be solved using DIIS.
           Start     Size      MaxIter   EConv     LConv     
           3         7         100       1.00e-06  1.00e-06  
 ------------------------------------------------------------------------------
            Enorm      Ldiff       Comment
 ------------------------------------------------------------------------------
     1     9.51e-02   5.35e-03     
     2     7.89e-02   2.43e-02     
     3     8.57e-02   3.14e-02     
     4     5.59e-03   4.00e-02     Switched to DIIS steps.
     5     5.52e-04   1.03e-03     
     6     1.68e-04   6.32e-05     
     7     1.35e-04   2.88e-05     
     8     2.72e-05   1.82e-06     
     9     4.36e-06   5.36e-07     
    10     3.46e-06   5.67e-07     
    11     4.96e-07   1.82e-08     
 ------------------------------------------------------------------------------
                                   Orbital response converged.

 Computing density matrices... Done.
 CCSD calculation:   CPU 348.14 s  wall 98.94 s

Current path: /canmo/ccsd/grad/
/g1_bb_aa
/g1_bb_bb
/g1_o1o1
/g1_o1o2
/g1_o1v1
/g1_o2v1
/g1_v1v1
/g1p_bb_aa
/g1p_bb_bb
/g1s_bb_aa
/g1s_bb_bb
/g2_o1o1o1o1
/g2_o1o1o1v1
/g2_o1o1v1v1
/g2_o1v1o1v1
/g2_o1v1v1v1
/g2_v1v1v1v1
/w_bb_aa
/w_bb_bb
 Transferring MO TPDM to AO TPDM
 Transferring g2_o1o1o1o1
 Transferring g2_o1o1o1v1
 Transferring g2_o1o1v1v1
 Transferring g2_o1v1o1v1
 Transferring g2_o1v1v1v1
 Transferring g2_v1v1v1v1
 Adding separable TPDM
 Computing TPDM gradient
 --------------------------------------------------------
 2e gradient
  Atom          X               Y               Z
 --------------------------------------------------------
    1          4.000399       14.294852       -0.000000  
    2         -3.993255      -14.301705        0.000000  
    3         13.268456       -2.970376       -0.000000  
    4        -13.275600        2.977229        0.000000  
 --------------------------------------------------------
 --------------------------------------------------------
 Final gradient
  Atom          X               Y               Z
 --------------------------------------------------------
    1          4.000399       14.294852       -0.000000  
    2         -3.993255      -14.301705        0.000000  
    3         13.268456       -2.970376       -0.000000  
    4        -13.275600        2.977229        0.000000  
 --------------------------------------------------------
 Analytic gradient from two-electron contribution:   CPU 162.57 s  wall 114.69 s

 Total ccman2 time:   CPU 524.40 s  wall 244.75 s


 --------------------------------------------------------------

                    Orbital Energies (a.u.)
 --------------------------------------------------------------

 Alpha MOs
 -- Occupied --
-26.385 -26.385 -15.793 -15.791  -1.731  -1.691  -1.394  -0.965
 -0.825  -0.811  -0.788  -0.739  -0.701  -0.655  -0.555  -0.554
 -- Virtual --
  0.058   0.113   0.126   0.140   0.158   0.194   0.217   0.224
  0.224   0.288   0.309   0.321   0.356   0.378   0.399   0.400
  0.484   0.524   0.529   0.592   0.872   0.895   0.922   0.972
  0.981   1.131   1.227   1.393   1.485   1.514   1.537   1.551
  1.626   1.680   1.842   1.996   2.037   2.110   2.246   2.344
  2.437   2.641   2.673   2.875   2.972   3.247   3.945   3.981
  3.983   4.102   4.158   4.170   4.184   4.186   4.277   4.289
  4.354   4.428   4.552   4.917   5.330   5.622   6.845   6.878
  6.890   6.962   7.115   7.271  36.507  36.965  68.679  68.693
 --------------------------------------------------------------

          Ground-State Mulliken Net Atomic Charges

     Atom                 Charge (a.u.)
  ----------------------------------------
      1 N                     0.016189
      2 N                     0.016084
      3 F                    -0.016410
      4 F                    -0.015864
  ----------------------------------------
  Sum of atomic charges =    -0.000000

 -----------------------------------------------------------------
                    Cartesian Multipole Moments
 -----------------------------------------------------------------
    Charge (ESU x 10^10)
                -0.0000
    Dipole Moment (Debye)
         X       0.0041      Y       0.0000      Z       0.0000
       Tot       0.0041
    Quadrupole Moments (Debye-Ang)
        XX     -22.8625     XY       0.1211     YY     -22.1174
        XZ       0.0000     YZ       0.0000     ZZ     -19.8669
    Octopole Moments (Debye-Ang^2)
       XXX       0.0304    XXY       0.0007    XYY       0.0074
       YYY      -0.0003    XXZ       0.0000    XYZ       0.0000
       YYZ       0.0000    XZZ       0.0077    YZZ       0.0001
       ZZZ      -0.0000
    Hexadecapole Moments (Debye-Ang^3)
      XXXX    -187.5099   XXXY      -2.6173   XXYY     -35.4324
      XYYY      -2.1516   YYYY     -35.1893   XXXZ      -0.0000
      XXYZ       0.0000   XYYZ       0.0000   YYYZ       0.0000
      XXZZ     -33.1459   XYZZ      -0.3999   YYZZ      -7.9682
      XZZZ       0.0000   YZZZ       0.0000   ZZZZ     -14.7580
 -----------------------------------------------------------------
 DrvMan completing analytic gradient of the correlated energy
 Correlated dipole moment
            1
    1   0.0016049
    2   0.0000167
    3   0.0000000
 Energy read as -308.437116736
 Full Analytical Gradient: (in a.u., or Hartree/Bohr)
             1             2             3             4
    1    0.00040007    0.00019157   -0.00062362    0.00003198
    2   -0.00019312    0.00004517    0.00014982   -0.00000187
    3   -0.00000000    0.00000000    0.00000000   -0.00000000
 Gradient time:  CPU 0.26 s  wall 1.41 s
 ----------------------------------------------------------------
             Standard Nuclear Orientation (Angstroms)
    I     Atom           X                Y                Z
 ----------------------------------------------------------------
    1      N      -0.3921678749    -0.4721256165     0.0000000000
    2      N       0.3921678749     0.4721256165    -0.0000000000
    3      F      -1.6434988109     0.0886225153    -0.0000000000
    4      F       1.6434988109    -0.0876225153     0.0000000000
 ----------------------------------------------------------------
 Nuclear Repulsion Energy =   114.9641819214 hartrees
 There are       16 alpha and       16 beta electrons

                       Distance Matrix (Angstroms)
             N (  1)   N (  2)   F (  3)
   N (  2)  1.227515
   F (  3)  1.371228  2.071476
   F (  4)  2.071662  1.370820  3.291719

 Requested basis set is 6-311++G(d,p)
 There are 24 shells and 88 basis functions
 A cutoff of  1.0D-14 yielded    290 shell pairs
 There are      3969 function pairs (      4341 Cartesian)
 Smallest overlap matrix eigenvalue = 2.54E-04
 Guess MOs from SCF MO coefficient file

 -----------------------------------------------------------------------
  General SCF calculation program by
  Eric Jon Sundstrom, Paul Horn, Yuezhi Mao, Dmitri Zuev, Alec White,
  David Stuck, Shaama M.S., Shane Yost, Joonho Lee, David Small,
  Daniel Levine, Susi Lehtola, Hugh Burton, Evgeny Epifanovsky
 -----------------------------------------------------------------------
 Hartree-Fock
 using 4 threads for integral computing
 -------------------------------------------------------
 OpenMP Integral computing Module                
 Release: version 2.0, May 2017, Q-Chem Inc. Pleasanton 
 -------------------------------------------------------
 A restricted SCF calculation will be
 performed using DIIS
 SCF converges when DIIS error is below 1.0e-08
 ---------------------------------------
  Cycle       Energy         DIIS error
 ---------------------------------------
    1    -307.6676308134      2.27e-05  
    2    -307.6676313484      6.22e-06  
    3    -307.6676314159      3.11e-06  
    4    -307.6676314282      1.32e-06  
    5    -307.6676314321      4.70e-07  
    6    -307.6676314325      1.61e-07  
    7    -307.6676314326      6.44e-08  
    8    -307.6676314326      2.08e-08  
    9    -307.6676314326      5.93e-09  Convergence criterion met
 ---------------------------------------
 SCF time:   CPU 1.92s  wall 1.00s 
 SCF   energy in the final basis set =     -307.6676314326
 Total energy in the final basis set =     -307.6676314326


 ------------------------------------------------------------------------------

   CCMAN2: suite of methods based on coupled cluster
           and equation of motion theories.

   Components:
   * libvmm-1.3-trunk
     by Evgeny Epifanovsky, Ilya Kaliman.
   * libtensor-2.5-trunk
     by Evgeny Epifanovsky, Michael Wormit, Dmitry Zuev, Sam Manzer, 
        Ilya Kaliman.
   * libcc-2.5-trunk
     by Evgeny Epifanovsky, Arik Landau, Tomasz Kus, Kirill Khistyaev, 
        Dmitry Zuev, Prashant Manohar, Xintian Feng, Anna Krylov, 
        Matthew Goldey, Alec White, Thomas Jagau, Kaushik Nanda, 
        Anastasia Gunina, Alexander Kunitsa, Joonho Lee.

   CCMAN original authors:
   Anna I. Krylov, C. David Sherrill, Steven R. Gwaltney,
   Edward F. C. Byrd (2000)
   Sergey V. Levchenko, Lyudmila V. Slipchenko, Tao Wang,
   Ana-Maria C. Cristian (2003)
   Piotr A. Pieniazek, C. Melania Oana, Evgeny Epifanovsky (2007)
   Prashant Manohar (2009)

 ------------------------------------------------------------------------------


 Allocating and initializing 3808MB of RAM...
 Calculation will run on 4 cores.


 Alpha MOs, Restricted
 -- Occupied --                  
-26.385 -26.385 -15.793 -15.791  -1.731  -1.691  -1.394  -0.965
  1 A     2 A     3 A     4 A     5 A     6 A     7 A     8 A                  
 -0.825  -0.811  -0.788  -0.739  -0.701  -0.655  -0.555  -0.554
  9 A    10 A    11 A    12 A    13 A    14 A    15 A    16 A                  
 -- Virtual --                   
  0.058   0.113   0.126   0.139   0.158   0.194   0.217   0.224
 17 A    18 A    19 A    20 A    21 A    22 A    23 A    24 A                  
  0.224   0.288   0.309   0.321   0.356   0.378   0.399   0.400
 25 A    26 A    27 A    28 A    29 A    30 A    31 A    32 A                  
  0.484   0.524   0.529   0.592   0.872   0.895   0.922   0.972
 33 A    34 A    35 A    36 A    37 A    38 A    39 A    40 A                  
  0.981   1.132   1.227   1.393   1.485   1.514   1.537   1.551
 41 A    42 A    43 A    44 A    45 A    46 A    47 A    48 A                  
  1.626   1.680   1.842   1.996   2.037   2.110   2.246   2.344
 49 A    50 A    51 A    52 A    53 A    54 A    55 A    56 A                  
  2.437   2.641   2.673   2.875   2.972   3.248   3.945   3.981
 57 A    58 A    59 A    60 A    61 A    62 A    63 A    64 A                  
  3.983   4.102   4.158   4.170   4.184   4.186   4.277   4.289
 65 A    66 A    67 A    68 A    69 A    70 A    71 A    72 A                  
  4.354   4.429   4.553   4.917   5.330   5.622   6.845   6.878
 73 A    74 A    75 A    76 A    77 A    78 A    79 A    80 A                  
  6.891   6.962   7.115   7.272  36.507  36.965  68.679  68.693
 81 A    82 A    83 A    84 A    85 A    86 A    87 A    88 A                  

 Beta MOs, Restricted
 -- Occupied --                  
-26.385 -26.385 -15.793 -15.791  -1.731  -1.691  -1.394  -0.965
  1 A     2 A     3 A     4 A     5 A     6 A     7 A     8 A                  
 -0.825  -0.811  -0.788  -0.739  -0.701  -0.655  -0.555  -0.554
  9 A    10 A    11 A    12 A    13 A    14 A    15 A    16 A                  
 -- Virtual --                   
  0.058   0.113   0.126   0.139   0.158   0.194   0.217   0.224
 17 A    18 A    19 A    20 A    21 A    22 A    23 A    24 A                  
  0.224   0.288   0.309   0.321   0.356   0.378   0.399   0.400
 25 A    26 A    27 A    28 A    29 A    30 A    31 A    32 A                  
  0.484   0.524   0.529   0.592   0.872   0.895   0.922   0.972
 33 A    34 A    35 A    36 A    37 A    38 A    39 A    40 A                  
  0.981   1.132   1.227   1.393   1.485   1.514   1.537   1.551
 41 A    42 A    43 A    44 A    45 A    46 A    47 A    48 A                  
  1.626   1.680   1.842   1.996   2.037   2.110   2.246   2.344
 49 A    50 A    51 A    52 A    53 A    54 A    55 A    56 A                  
  2.437   2.641   2.673   2.875   2.972   3.248   3.945   3.981
 57 A    58 A    59 A    60 A    61 A    62 A    63 A    64 A                  
  3.983   4.102   4.158   4.170   4.184   4.186   4.277   4.289
 65 A    66 A    67 A    68 A    69 A    70 A    71 A    72 A                  
  4.354   4.429   4.553   4.917   5.330   5.622   6.845   6.878
 73 A    74 A    75 A    76 A    77 A    78 A    79 A    80 A                  
  6.891   6.962   7.115   7.272  36.507  36.965  68.679  68.693
 81 A    82 A    83 A    84 A    85 A    86 A    87 A    88 A                  

 Occupation and symmetry of molecular orbitals

 Point group: C1 (1 irreducible representation).

                           A     All 
 -------------------------------------
 All molecular orbitals:
  - Alpha                  88    88  
  - Beta                   88    88  
 -------------------------------------
 Alpha orbitals:
  - Frozen occupied        4     4   
  - Active occupied        12    12  
  - Active virtual         72    72  
  - Frozen virtual         0     0   
 -------------------------------------
 Beta orbitals:
  - Frozen occupied        4     4   
  - Active occupied        12    12  
  - Active virtual         72    72  
  - Frozen virtual         0     0   
 -------------------------------------

 Import integrals:   CPU 0.00 s  wall 0.00 s

 Import integrals:   CPU 8.49 s  wall 18.94 s

 MP2 amplitudes:   CPU 0.05 s  wall 0.26 s

Running a double precision version
           CCSD T amplitudes will be solved using DIIS.

           Start     Size      MaxIter   EConv     TConv     
           3         7         100       1.00e-07  1.00e-05  
 ------------------------------------------------------------------------------
           Energy (a.u.)   Ediff      Tdiff       Comment
 ------------------------------------------------------------------------------
          -308.43116811                           
     1    -308.40782627   2.33e-02   7.17e-01     
     2    -308.43536188   2.75e-02   9.45e-02     
     3    -308.43301187   2.35e-03   4.36e-02     
     4    -308.43599183   2.98e-03   1.81e-02     Switched to DIIS steps.
     5    -308.43703948   1.05e-03   1.18e-02     
     6    -308.43711532   7.58e-05   2.54e-03     
     7    -308.43711606   7.45e-07   9.35e-04     
     8    -308.43711538   6.78e-07   2.35e-04     
     9    -308.43711671   1.33e-06   1.31e-04     
    10    -308.43711697   2.54e-07   4.66e-05     
    11    -308.43711711   1.48e-07   1.71e-05     
    12    -308.43711716   4.66e-08   8.32e-06     
 ------------------------------------------------------------------------------
          -308.43711716                           CCSD T converged.

End of double precision
 SCF energy                 = -307.66763143
 MP2 energy                 = -308.43116811
 CCSD correlation energy     =   -0.76948573
 CCSD total energy           = -308.43711716

 CCSD  T1^2 = 0.0125  T2^2 = 0.2147  Leading amplitudes:

 Amplitude    Orbitals with energies
 -0.0397       12 (A) A                  ->    17 (A) A                   
              -0.7387                          0.0579                     
 -0.0397       12 (A) B                  ->    17 (A) B                   
              -0.7387                          0.0579                     
  0.0209       16 (A) A                  ->    38 (A) A                   
              -0.5538                          0.8949                     
  0.0209       16 (A) B                  ->    38 (A) B                   
              -0.5538                          0.8949                     

 Amplitude    Orbitals with energies
 -0.1116       16 (A) A      16 (A) B    ->    17 (A) A      17 (A) B     
              -0.5538       -0.5538            0.0579        0.0579       
  0.1116       16 (A) A      16 (A) B    ->    17 (A) B      17 (A) A     
              -0.5538       -0.5538            0.0579        0.0579       
  0.1116       16 (A) B      16 (A) A    ->    17 (A) A      17 (A) B     
              -0.5538       -0.5538            0.0579        0.0579       
 -0.1116       16 (A) B      16 (A) A    ->    17 (A) B      17 (A) A     
              -0.5538       -0.5538            0.0579        0.0579       

 Computing CCSD intemediates for later calculations in double precision
 Finished.

Running a double precision version
           CCSD Lambda amplitudes will be solved using DIIS.
           Start     Size      MaxIter   EConv     LConv     
           3         7         100       1.00e-07  1.00e-05  
 ------------------------------------------------------------------------------
            Enorm      Ldiff       Comment
 ------------------------------------------------------------------------------
     1     5.40e-02   3.25e-02     
     2     1.76e-02   7.48e-03     
     3     7.24e-03   6.44e-04     
     4     3.77e-03   1.33e-03     Switched to DIIS steps.
     5     1.13e-03   6.48e-04     
     6     5.46e-04   1.52e-04     
     7     1.64e-04   3.13e-05     
     8     6.70e-05   6.73e-06     
     9     2.13e-05   7.83e-06     
    10     6.75e-06   1.83e-06     
    11     2.68e-06   4.30e-07     
    12     7.85e-07   1.96e-07     
    13     3.37e-07   3.11e-09     
    14     1.45e-07   3.62e-08     
    15     5.78e-08   7.94e-09     
 ------------------------------------------------------------------------------
                                   CCSD Lambda converged.

 Computing density matrices in double precision...
           Orbital response amplitudes will be solved using DIIS.
           Start     Size      MaxIter   EConv     LConv     
           3         7         100       1.00e-06  1.00e-06  
 ------------------------------------------------------------------------------
            Enorm      Ldiff       Comment
 ------------------------------------------------------------------------------
     1     9.51e-02   5.34e-03     
     2     7.89e-02   2.43e-02     
     3     8.56e-02   3.14e-02     
     4     5.58e-03   4.00e-02     Switched to DIIS steps.
     5     5.50e-04   1.03e-03     
     6     1.51e-04   6.29e-05     
     7     7.58e-05   2.97e-05     
     8     3.70e-05   9.58e-07     
     9     3.55e-06   4.85e-07     
    10     1.04e-06   6.19e-07     
    11     6.27e-07   6.21e-08     
 ------------------------------------------------------------------------------
                                   Orbital response converged.

 Computing density matrices... Done.
 CCSD calculation:   CPU 349.15 s  wall 104.61 s

Current path: /canmo/ccsd/grad/
/g1_bb_aa
/g1_bb_bb
/g1_o1o1
/g1_o1o2
/g1_o1v1
/g1_o2v1
/g1_v1v1
/g1p_bb_aa
/g1p_bb_bb
/g1s_bb_aa
/g1s_bb_bb
/g2_o1o1o1o1
/g2_o1o1o1v1
/g2_o1o1v1v1
/g2_o1v1o1v1
/g2_o1v1v1v1
/g2_v1v1v1v1
/w_bb_aa
/w_bb_bb
 Transferring MO TPDM to AO TPDM
 Transferring g2_o1o1o1o1
 Transferring g2_o1o1o1v1
 Transferring g2_o1o1v1v1
 Transferring g2_o1v1o1v1
 Transferring g2_o1v1v1v1
 Transferring g2_v1v1v1v1
 Adding separable TPDM
 Computing TPDM gradient
 --------------------------------------------------------
 2e gradient
  Atom          X               Y               Z
 --------------------------------------------------------
    1          3.999153       14.308066        0.000000  
    2         -3.993443      -14.301818       -0.000000  
    3         13.270459       -2.983980       -0.000000  
    4        -13.276170        2.977731        0.000000  
 --------------------------------------------------------
 --------------------------------------------------------
 Final gradient
  Atom          X               Y               Z
 --------------------------------------------------------
    1          3.999153       14.308066        0.000000  
    2         -3.993443      -14.301818       -0.000000  
    3         13.270459       -2.983980       -0.000000  
    4        -13.276170        2.977731        0.000000  
 --------------------------------------------------------
 Analytic gradient from two-electron contribution:   CPU 162.49 s  wall 135.57 s

 Total ccman2 time:   CPU 525.87 s  wall 268.89 s


 --------------------------------------------------------------

                    Orbital Energies (a.u.)
 --------------------------------------------------------------

 Alpha MOs
 -- Occupied --
-26.385 -26.385 -15.793 -15.791  -1.731  -1.691  -1.394  -0.965
 -0.825  -0.811  -0.788  -0.739  -0.701  -0.655  -0.555  -0.554
 -- Virtual --
  0.058   0.113   0.126   0.139   0.158   0.194   0.217   0.224
  0.224   0.288   0.309   0.321   0.356   0.378   0.399   0.400
  0.484   0.524   0.529   0.592   0.872   0.895   0.922   0.972
  0.981   1.132   1.227   1.393   1.485   1.514   1.537   1.551
  1.626   1.680   1.842   1.996   2.037   2.110   2.246   2.344
  2.437   2.641   2.673   2.875   2.972   3.248   3.945   3.981
  3.983   4.102   4.158   4.170   4.184   4.186   4.277   4.289
  4.354   4.429   4.553   4.917   5.330   5.622   6.845   6.878
  6.891   6.962   7.115   7.272  36.507  36.965  68.679  68.693
 --------------------------------------------------------------

          Ground-State Mulliken Net Atomic Charges

     Atom                 Charge (a.u.)
  ----------------------------------------
      1 N                     0.016211
      2 N                     0.016044
      3 F                    -0.016230
      4 F                    -0.016026
  ----------------------------------------
  Sum of atomic charges =    -0.000000

 -----------------------------------------------------------------
                    Cartesian Multipole Moments
 -----------------------------------------------------------------
    Charge (ESU x 10^10)
                -0.0000
    Dipole Moment (Debye)
         X       0.0021      Y      -0.0008      Z      -0.0000
       Tot       0.0022
    Quadrupole Moments (Debye-Ang)
        XX     -22.8614     XY       0.1222     YY     -22.1166
        XZ       0.0000     YZ       0.0000     ZZ     -19.8662
    Octopole Moments (Debye-Ang^2)
       XXX       0.0061    XXY      -0.0055    XYY       0.0013
       YYY      -0.0151    XXZ      -0.0000    XYZ      -0.0000
       YYZ       0.0000    XZZ       0.0014    YZZ      -0.0048
       ZZZ      -0.0000
    Hexadecapole Moments (Debye-Ang^3)
      XXXX    -187.4159   XXXY      -2.5925   XXYY     -35.4144
      XYYY      -2.1296   YYYY     -35.1931   XXXZ      -0.0000
      XXYZ       0.0000   XYYZ       0.0000   YYYZ       0.0000
      XXZZ     -33.1285   XYZZ      -0.3923   YYZZ      -7.9687
      XZZZ       0.0000   YZZZ       0.0000   ZZZZ     -14.7569
 -----------------------------------------------------------------
 DrvMan completing analytic gradient of the correlated energy
 Correlated dipole moment
            1
    1   0.0008090
    2  -0.0003193
    3  -0.0000000
 Energy read as -308.437117160
 Full Analytical Gradient: (in a.u., or Hartree/Bohr)
             1             2             3             4
    1    0.00022066   -0.00007226   -0.00015038    0.00000198
    2   -0.00028878    0.00012979    0.00017565   -0.00001665
    3   -0.00000000    0.00000000    0.00000000   -0.00000000
 Gradient time:  CPU 0.28 s  wall 4.99 s
 ----------------------------------------------------------------
             Standard Nuclear Orientation (Angstroms)
    I     Atom           X                Y                Z
 ----------------------------------------------------------------
    1      N      -0.3921678749    -0.4721256165     0.0000000000
    2      N       0.3921678749     0.4721256165    -0.0000000000
    3      F      -1.6434988109     0.0866225153    -0.0000000000
    4      F       1.6434988109    -0.0876225153     0.0000000000
 ----------------------------------------------------------------
 Nuclear Repulsion Energy =   114.9762081630 hartrees
 There are       16 alpha and       16 beta electrons

                       Distance Matrix (Angstroms)
             N (  1)   N (  2)   F (  3)
   N (  2)  1.227515
   F (  3)  1.370412  2.071847
   F (  4)  2.071662  1.370820  3.291613

 Requested basis set is 6-311++G(d,p)
 There are 24 shells and 88 basis functions
 A cutoff of  1.0D-14 yielded    290 shell pairs
 There are      3969 function pairs (      4341 Cartesian)
 Smallest overlap matrix eigenvalue = 2.54E-04
 Guess MOs from SCF MO coefficient file

 -----------------------------------------------------------------------
  General SCF calculation program by
  Eric Jon Sundstrom, Paul Horn, Yuezhi Mao, Dmitri Zuev, Alec White,
  David Stuck, Shaama M.S., Shane Yost, Joonho Lee, David Small,
  Daniel Levine, Susi Lehtola, Hugh Burton, Evgeny Epifanovsky
 -----------------------------------------------------------------------
 Hartree-Fock
 using 4 threads for integral computing
 -------------------------------------------------------
 OpenMP Integral computing Module                
 Release: version 2.0, May 2017, Q-Chem Inc. Pleasanton 
 -------------------------------------------------------
 A restricted SCF calculation will be
 performed using DIIS
 SCF converges when DIIS error is below 1.0e-08
 ---------------------------------------
  Cycle       Energy         DIIS error
 ---------------------------------------
    1    -307.6676826530      3.40e-05  
    2    -307.6676839389      9.03e-06  
    3    -307.6676841168      3.12e-06  
    4    -307.6676841361      1.41e-06  
    5    -307.6676841392      4.91e-07  
    6    -307.6676841396      1.46e-07  
    7    -307.6676841396      6.49e-08  
    8    -307.6676841396      2.65e-08  
    9    -307.6676841396      7.05e-09  Convergence criterion met
 ---------------------------------------
 SCF time:   CPU 2.05s  wall 3.00s 
 SCF   energy in the final basis set =     -307.6676841396
 Total energy in the final basis set =     -307.6676841396


 ------------------------------------------------------------------------------

   CCMAN2: suite of methods based on coupled cluster
           and equation of motion theories.

   Components:
   * libvmm-1.3-trunk
     by Evgeny Epifanovsky, Ilya Kaliman.
   * libtensor-2.5-trunk
     by Evgeny Epifanovsky, Michael Wormit, Dmitry Zuev, Sam Manzer, 
        Ilya Kaliman.
   * libcc-2.5-trunk
     by Evgeny Epifanovsky, Arik Landau, Tomasz Kus, Kirill Khistyaev, 
        Dmitry Zuev, Prashant Manohar, Xintian Feng, Anna Krylov, 
        Matthew Goldey, Alec White, Thomas Jagau, Kaushik Nanda, 
        Anastasia Gunina, Alexander Kunitsa, Joonho Lee.

   CCMAN original authors:
   Anna I. Krylov, C. David Sherrill, Steven R. Gwaltney,
   Edward F. C. Byrd (2000)
   Sergey V. Levchenko, Lyudmila V. Slipchenko, Tao Wang,
   Ana-Maria C. Cristian (2003)
   Piotr A. Pieniazek, C. Melania Oana, Evgeny Epifanovsky (2007)
   Prashant Manohar (2009)

 ------------------------------------------------------------------------------


 Allocating and initializing 3808MB of RAM...
 Calculation will run on 4 cores.


 Alpha MOs, Restricted
 -- Occupied --                  
-26.385 -26.385 -15.793 -15.791  -1.731  -1.691  -1.394  -0.965
  1 A     2 A     3 A     4 A     5 A     6 A     7 A     8 A                  
 -0.825  -0.811  -0.789  -0.739  -0.701  -0.655  -0.555  -0.554
  9 A    10 A    11 A    12 A    13 A    14 A    15 A    16 A                  
 -- Virtual --                   
  0.058   0.113   0.126   0.140   0.158   0.194   0.217   0.224
 17 A    18 A    19 A    20 A    21 A    22 A    23 A    24 A                  
  0.224   0.288   0.309   0.321   0.356   0.378   0.399   0.400
 25 A    26 A    27 A    28 A    29 A    30 A    31 A    32 A                  
  0.484   0.524   0.529   0.592   0.872   0.895   0.922   0.972
 33 A    34 A    35 A    36 A    37 A    38 A    39 A    40 A                  
  0.981   1.131   1.227   1.393   1.485   1.514   1.537   1.551
 41 A    42 A    43 A    44 A    45 A    46 A    47 A    48 A                  
  1.625   1.680   1.842   1.996   2.037   2.110   2.246   2.344
 49 A    50 A    51 A    52 A    53 A    54 A    55 A    56 A                  
  2.437   2.640   2.673   2.875   2.972   3.248   3.945   3.981
 57 A    58 A    59 A    60 A    61 A    62 A    63 A    64 A                  
  3.983   4.102   4.158   4.170   4.184   4.186   4.277   4.289
 65 A    66 A    67 A    68 A    69 A    70 A    71 A    72 A                  
  4.354   4.429   4.553   4.917   5.331   5.623   6.845   6.878
 73 A    74 A    75 A    76 A    77 A    78 A    79 A    80 A                  
  6.890   6.962   7.116   7.273  36.507  36.965  68.679  68.693
 81 A    82 A    83 A    84 A    85 A    86 A    87 A    88 A                  

 Beta MOs, Restricted
 -- Occupied --                  
-26.385 -26.385 -15.793 -15.791  -1.731  -1.691  -1.394  -0.965
  1 A     2 A     3 A     4 A     5 A     6 A     7 A     8 A                  
 -0.825  -0.811  -0.789  -0.739  -0.701  -0.655  -0.555  -0.554
  9 A    10 A    11 A    12 A    13 A    14 A    15 A    16 A                  
 -- Virtual --                   
  0.058   0.113   0.126   0.140   0.158   0.194   0.217   0.224
 17 A    18 A    19 A    20 A    21 A    22 A    23 A    24 A                  
  0.224   0.288   0.309   0.321   0.356   0.378   0.399   0.400
 25 A    26 A    27 A    28 A    29 A    30 A    31 A    32 A                  
  0.484   0.524   0.529   0.592   0.872   0.895   0.922   0.972
 33 A    34 A    35 A    36 A    37 A    38 A    39 A    40 A                  
  0.981   1.131   1.227   1.393   1.485   1.514   1.537   1.551
 41 A    42 A    43 A    44 A    45 A    46 A    47 A    48 A                  
  1.625   1.680   1.842   1.996   2.037   2.110   2.246   2.344
 49 A    50 A    51 A    52 A    53 A    54 A    55 A    56 A                  
  2.437   2.640   2.673   2.875   2.972   3.248   3.945   3.981
 57 A    58 A    59 A    60 A    61 A    62 A    63 A    64 A                  
  3.983   4.102   4.158   4.170   4.184   4.186   4.277   4.289
 65 A    66 A    67 A    68 A    69 A    70 A    71 A    72 A                  
  4.354   4.429   4.553   4.917   5.331   5.623   6.845   6.878
 73 A    74 A    75 A    76 A    77 A    78 A    79 A    80 A                  
  6.890   6.962   7.116   7.273  36.507  36.965  68.679  68.693
 81 A    82 A    83 A    84 A    85 A    86 A    87 A    88 A                  

 Occupation and symmetry of molecular orbitals

 Point group: C1 (1 irreducible representation).

                           A     All 
 -------------------------------------
 All molecular orbitals:
  - Alpha                  88    88  
  - Beta                   88    88  
 -------------------------------------
 Alpha orbitals:
  - Frozen occupied        4     4   
  - Active occupied        12    12  
  - Active virtual         72    72  
  - Frozen virtual         0     0   
 -------------------------------------
 Beta orbitals:
  - Frozen occupied        4     4   
  - Active occupied        12    12  
  - Active virtual         72    72  
  - Frozen virtual         0     0   
 -------------------------------------

 Import integrals:   CPU 0.00 s  wall 0.00 s

 Import integrals:   CPU 8.74 s  wall 18.92 s

 MP2 amplitudes:   CPU 0.05 s  wall 0.43 s

Running a double precision version
           CCSD T amplitudes will be solved using DIIS.

           Start     Size      MaxIter   EConv     TConv     
           3         7         100       1.00e-07  1.00e-05  
 ------------------------------------------------------------------------------
           Energy (a.u.)   Ediff      Tdiff       Comment
 ------------------------------------------------------------------------------
          -308.43116223                           
     1    -308.40784200   2.33e-02   7.17e-01     
     2    -308.43536121   2.75e-02   9.45e-02     
     3    -308.43301535   2.35e-03   4.36e-02     
     4    -308.43599282   2.98e-03   1.80e-02     Switched to DIIS steps.
     5    -308.43703969   1.05e-03   1.18e-02     
     6    -308.43711540   7.57e-05   2.54e-03     
     7    -308.43711612   7.26e-07   9.34e-04     
     8    -308.43711545   6.76e-07   2.34e-04     
     9    -308.43711677   1.33e-06   1.31e-04     
    10    -308.43711703   2.54e-07   4.65e-05     
    11    -308.43711717   1.47e-07   1.71e-05     
    12    -308.43711722   4.66e-08   8.30e-06     
 ------------------------------------------------------------------------------
          -308.43711722                           CCSD T converged.

End of double precision
 SCF energy                 = -307.66768414
 MP2 energy                 = -308.43116223
 CCSD correlation energy     =   -0.76943308
 CCSD total energy           = -308.43711722

 CCSD  T1^2 = 0.0125  T2^2 = 0.2146  Leading amplitudes:

 Amplitude    Orbitals with energies
 -0.0398       12 (A) A                  ->    17 (A) A                   
              -0.7388                          0.0580                     
 -0.0398       12 (A) B                  ->    17 (A) B                   
              -0.7388                          0.0580                     
 -0.0210       16 (A) A                  ->    38 (A) A                   
              -0.5537                          0.8949                     
 -0.0210       16 (A) B                  ->    38 (A) B                   
              -0.5537                          0.8949                     

 Amplitude    Orbitals with energies
 -0.1116       16 (A) A      16 (A) B    ->    17 (A) A      17 (A) B     
              -0.5537       -0.5537            0.0580        0.0580       
  0.1116       16 (A) A      16 (A) B    ->    17 (A) B      17 (A) A     
              -0.5537       -0.5537            0.0580        0.0580       
  0.1116       16 (A) B      16 (A) A    ->    17 (A) A      17 (A) B     
              -0.5537       -0.5537            0.0580        0.0580       
 -0.1116       16 (A) B      16 (A) A    ->    17 (A) B      17 (A) A     
              -0.5537       -0.5537            0.0580        0.0580       

 Computing CCSD intemediates for later calculations in double precision
 Finished.

Running a double precision version
           CCSD Lambda amplitudes will be solved using DIIS.
           Start     Size      MaxIter   EConv     LConv     
           3         7         100       1.00e-07  1.00e-05  
 ------------------------------------------------------------------------------
            Enorm      Ldiff       Comment
 ------------------------------------------------------------------------------
     1     5.40e-02   3.24e-02     
     2     1.76e-02   7.48e-03     
     3     7.23e-03   6.45e-04     
     4     3.76e-03   1.32e-03     Switched to DIIS steps.
     5     1.13e-03   6.47e-04     
     6     5.45e-04   1.52e-04     
     7     1.63e-04   3.12e-05     
     8     6.69e-05   6.72e-06     
     9     2.13e-05   7.81e-06     
    10     6.73e-06   1.83e-06     
    11     2.67e-06   4.28e-07     
    12     7.82e-07   1.96e-07     
    13     3.35e-07   3.02e-09     
    14     1.44e-07   3.61e-08     
    15     5.75e-08   7.91e-09     
 ------------------------------------------------------------------------------
                                   CCSD Lambda converged.

 Computing density matrices in double precision...
           Orbital response amplitudes will be solved using DIIS.
           Start     Size      MaxIter   EConv     LConv     
           3         7         100       1.00e-06  1.00e-06  
 ------------------------------------------------------------------------------
            Enorm      Ldiff       Comment
 ------------------------------------------------------------------------------
     1     9.50e-02   5.33e-03     
     2     7.89e-02   2.42e-02     
     3     8.55e-02   3.14e-02     
     4     5.58e-03   3.99e-02     Switched to DIIS steps.
     5     5.49e-04   1.03e-03     
     6     1.51e-04   6.25e-05     
     7     7.57e-05   2.96e-05     
     8     3.70e-05   9.51e-07     
     9     3.54e-06   4.79e-07     
    10     1.04e-06   6.17e-07     
    11     6.26e-07   6.18e-08     
 ------------------------------------------------------------------------------
                                   Orbital response converged.

 Computing density matrices... Done.
 CCSD calculation:   CPU 349.19 s  wall 99.79 s

Current path: /canmo/ccsd/grad/
/g1_bb_aa
/g1_bb_bb
/g1_o1o1
/g1_o1o2
/g1_o1v1
/g1_o2v1
/g1_v1v1
/g1p_bb_aa
/g1p_bb_bb
/g1s_bb_aa
/g1s_bb_bb
/g2_o1o1o1o1
/g2_o1o1o1v1
/g2_o1o1v1v1
/g2_o1v1o1v1
/g2_o1v1v1v1
/g2_v1v1v1v1
/w_bb_aa
/w_bb_bb
 Transferring MO TPDM to AO TPDM
 Transferring g2_o1o1o1o1
 Transferring g2_o1o1o1v1
 Transferring g2_o1o1v1v1
 Transferring g2_o1v1o1v1
 Transferring g2_o1v1v1v1
 Transferring g2_v1v1v1v1
 Adding separable TPDM
 Computing TPDM gradient
 --------------------------------------------------------
 2e gradient
  Atom          X               Y               Z
 --------------------------------------------------------
    1          3.988934       14.296915       -0.000000  
    2         -3.994641      -14.303176        0.000000  
    3         13.282501       -2.970740        0.000000  
    4        -13.276794        2.977001       -0.000000  
 --------------------------------------------------------
 --------------------------------------------------------
 Final gradient
  Atom          X               Y               Z
 --------------------------------------------------------
    1          3.988934       14.296915       -0.000000  
    2         -3.994641      -14.303176        0.000000  
    3         13.282501       -2.970740        0.000000  
    4        -13.276794        2.977001       -0.000000  
 --------------------------------------------------------
 Analytic gradient from two-electron contribution:   CPU 159.48 s  wall 113.79 s

 Total ccman2 time:   CPU 522.79 s  wall 243.60 s


 --------------------------------------------------------------

                    Orbital Energies (a.u.)
 --------------------------------------------------------------

 Alpha MOs
 -- Occupied --
-26.385 -26.385 -15.793 -15.791  -1.731  -1.691  -1.394  -0.965
 -0.825  -0.811  -0.789  -0.739  -0.701  -0.655  -0.555  -0.554
 -- Virtual --
  0.058   0.113   0.126   0.140   0.158   0.194   0.217   0.224
  0.224   0.288   0.309   0.321   0.356   0.378   0.399   0.400
  0.484   0.524   0.529   0.592   0.872   0.895   0.922   0.972
  0.981   1.131   1.227   1.393   1.485   1.514   1.537   1.551
  1.625   1.680   1.842   1.996   2.037   2.110   2.246   2.344
  2.437   2.640   2.673   2.875   2.972   3.248   3.945   3.981
  3.983   4.102   4.158   4.170   4.184   4.186   4.277   4.289
  4.354   4.429   4.553   4.917   5.331   5.623   6.845   6.878
  6.890   6.962   7.116   7.273  36.507  36.965  68.679  68.693
 --------------------------------------------------------------

          Ground-State Mulliken Net Atomic Charges

     Atom                 Charge (a.u.)
  ----------------------------------------
      1 N                     0.015802
      2 N                     0.015969
      3 F                    -0.015783
      4 F                    -0.015987
  ----------------------------------------
  Sum of atomic charges =     0.000000

 -----------------------------------------------------------------
                    Cartesian Multipole Moments
 -----------------------------------------------------------------
    Charge (ESU x 10^10)
                 0.0000
    Dipole Moment (Debye)
         X      -0.0021      Y       0.0008      Z       0.0000
       Tot       0.0022
    Quadrupole Moments (Debye-Ang)
        XX     -22.8560     XY       0.1210     YY     -22.1184
        XZ      -0.0000     YZ       0.0000     ZZ     -19.8658
    Octopole Moments (Debye-Ang^2)
       XXX      -0.0061    XXY       0.0055    XYY      -0.0013
       YYY       0.0151    XXZ       0.0000    XYZ       0.0000
       YYZ      -0.0000    XZZ      -0.0014    YZZ       0.0048
       ZZZ       0.0000
    Hexadecapole Moments (Debye-Ang^3)
      XXXX    -187.3885   XXXY      -2.6405   XXYY     -35.4127
      XYYY      -2.1761   YYYY     -35.1899   XXXZ      -0.0000
      XXYZ       0.0000   XYYZ       0.0000   YYYZ       0.0000
      XXZZ     -33.1252   XYZZ      -0.4084   YYZZ      -7.9680
      XZZZ      -0.0000   YZZZ       0.0000   ZZZZ     -14.7574
 -----------------------------------------------------------------
 DrvMan completing analytic gradient of the correlated energy
 Correlated dipole moment
            1
    1  -0.0008092
    2   0.0003187
    3   0.0000000
 Energy read as -308.437117220
 Full Analytical Gradient: (in a.u., or Hartree/Bohr)
             1             2             3             4
    1   -0.00022654    0.00007779    0.00011531    0.00003344
    2    0.00014316    0.00001583   -0.00014052   -0.00001848
    3    0.00000000    0.00000000   -0.00000000   -0.00000000
 Gradient time:  CPU 0.26 s  wall 1.61 s
 ----------------------------------------------------------------
             Standard Nuclear Orientation (Angstroms)
    I     Atom           X                Y                Z
 ----------------------------------------------------------------
    1      N      -0.3921678749    -0.4721256165     0.0000000000
    2      N       0.3921678749     0.4721256165    -0.0000000000
    3      F      -1.6434988109     0.0876225153     0.0010000000
    4      F       1.6434988109    -0.0876225153     0.0000000000
 ----------------------------------------------------------------
 Nuclear Repulsion Energy =   114.9701916066 hartrees
 There are       16 alpha and       16 beta electrons

                       Distance Matrix (Angstroms)
             N (  1)   N (  2)   F (  3)
   N (  2)  1.227515
   F (  3)  1.370820  2.071662
   F (  4)  2.071662  1.370820  3.291666

 Requested basis set is 6-311++G(d,p)
 There are 24 shells and 88 basis functions
 A cutoff of  1.0D-14 yielded    290 shell pairs
 There are      3969 function pairs (      4341 Cartesian)
 Smallest overlap matrix eigenvalue = 2.54E-04
 Guess MOs from SCF MO coefficient file

 -----------------------------------------------------------------------
  General SCF calculation program by
  Eric Jon Sundstrom, Paul Horn, Yuezhi Mao, Dmitri Zuev, Alec White,
  David Stuck, Shaama M.S., Shane Yost, Joonho Lee, David Small,
  Daniel Levine, Susi Lehtola, Hugh Burton, Evgeny Epifanovsky
 -----------------------------------------------------------------------
 Hartree-Fock
 using 4 threads for integral computing
 -------------------------------------------------------
 OpenMP Integral computing Module                
 Release: version 2.0, May 2017, Q-Chem Inc. Pleasanton 
 -------------------------------------------------------
 A restricted SCF calculation will be
 performed using DIIS
 SCF converges when DIIS error is below 1.0e-08
 ---------------------------------------
  Cycle       Energy         DIIS error
 ---------------------------------------
    1    -307.6676572042      2.20e-05  
    2    -307.6676577920      6.15e-06  
    3    -307.6676578815      2.03e-06  
    4    -307.6676578915      8.86e-07  
    5    -307.6676578927      3.39e-07  
    6    -307.6676578930      1.26e-07  
    7    -307.6676578930      6.23e-08  
    8    -307.6676578930      2.97e-08  
    9    -307.6676578930      1.12e-08  
   10    -307.6676578930      3.52e-09  Convergence criterion met
 ---------------------------------------
 SCF time:   CPU 2.13s  wall 2.00s 
 SCF   energy in the final basis set =     -307.6676578930
 Total energy in the final basis set =     -307.6676578930


 ------------------------------------------------------------------------------

   CCMAN2: suite of methods based on coupled cluster
           and equation of motion theories.

   Components:
   * libvmm-1.3-trunk
     by Evgeny Epifanovsky, Ilya Kaliman.
   * libtensor-2.5-trunk
     by Evgeny Epifanovsky, Michael Wormit, Dmitry Zuev, Sam Manzer, 
        Ilya Kaliman.
   * libcc-2.5-trunk
     by Evgeny Epifanovsky, Arik Landau, Tomasz Kus, Kirill Khistyaev, 
        Dmitry Zuev, Prashant Manohar, Xintian Feng, Anna Krylov, 
        Matthew Goldey, Alec White, Thomas Jagau, Kaushik Nanda, 
        Anastasia Gunina, Alexander Kunitsa, Joonho Lee.

   CCMAN original authors:
   Anna I. Krylov, C. David Sherrill, Steven R. Gwaltney,
   Edward F. C. Byrd (2000)
   Sergey V. Levchenko, Lyudmila V. Slipchenko, Tao Wang,
   Ana-Maria C. Cristian (2003)
   Piotr A. Pieniazek, C. Melania Oana, Evgeny Epifanovsky (2007)
   Prashant Manohar (2009)

 ------------------------------------------------------------------------------


 Allocating and initializing 3808MB of RAM...
 Calculation will run on 4 cores.


 Alpha MOs, Restricted
 -- Occupied --                  
-26.385 -26.385 -15.793 -15.791  -1.731  -1.691  -1.394  -0.965
  1 A     2 A     3 A     4 A     5 A     6 A     7 A     8 A                  
 -0.825  -0.811  -0.789  -0.739  -0.701  -0.655  -0.555  -0.554
  9 A    10 A    11 A    12 A    13 A    14 A    15 A    16 A                  
 -- Virtual --                   
  0.058   0.113   0.126   0.140   0.158   0.194   0.217   0.224
 17 A    18 A    19 A    20 A    21 A    22 A    23 A    24 A                  
  0.224   0.288   0.309   0.321   0.356   0.378   0.399   0.400
 25 A    26 A    27 A    28 A    29 A    30 A    31 A    32 A                  
  0.484   0.524   0.529   0.592   0.872   0.895   0.922   0.972
 33 A    34 A    35 A    36 A    37 A    38 A    39 A    40 A                  
  0.981   1.132   1.227   1.393   1.485   1.514   1.537   1.551
 41 A    42 A    43 A    44 A    45 A    46 A    47 A    48 A                  
  1.625   1.680   1.842   1.996   2.037   2.110   2.246   2.344
 49 A    50 A    51 A    52 A    53 A    54 A    55 A    56 A                  
  2.437   2.641   2.673   2.875   2.972   3.248   3.945   3.981
 57 A    58 A    59 A    60 A    61 A    62 A    63 A    64 A                  
  3.983   4.102   4.158   4.170   4.184   4.186   4.277   4.289
 65 A    66 A    67 A    68 A    69 A    70 A    71 A    72 A                  
  4.354   4.429   4.553   4.917   5.330   5.623   6.845   6.878
 73 A    74 A    75 A    76 A    77 A    78 A    79 A    80 A                  
  6.890   6.962   7.115   7.272  36.507  36.965  68.679  68.693
 81 A    82 A    83 A    84 A    85 A    86 A    87 A    88 A                  

 Beta MOs, Restricted
 -- Occupied --                  
-26.385 -26.385 -15.793 -15.791  -1.731  -1.691  -1.394  -0.965
  1 A     2 A     3 A     4 A     5 A     6 A     7 A     8 A                  
 -0.825  -0.811  -0.789  -0.739  -0.701  -0.655  -0.555  -0.554
  9 A    10 A    11 A    12 A    13 A    14 A    15 A    16 A                  
 -- Virtual --                   
  0.058   0.113   0.126   0.140   0.158   0.194   0.217   0.224
 17 A    18 A    19 A    20 A    21 A    22 A    23 A    24 A                  
  0.224   0.288   0.309   0.321   0.356   0.378   0.399   0.400
 25 A    26 A    27 A    28 A    29 A    30 A    31 A    32 A                  
  0.484   0.524   0.529   0.592   0.872   0.895   0.922   0.972
 33 A    34 A    35 A    36 A    37 A    38 A    39 A    40 A                  
  0.981   1.132   1.227   1.393   1.485   1.514   1.537   1.551
 41 A    42 A    43 A    44 A    45 A    46 A    47 A    48 A                  
  1.625   1.680   1.842   1.996   2.037   2.110   2.246   2.344
 49 A    50 A    51 A    52 A    53 A    54 A    55 A    56 A                  
  2.437   2.641   2.673   2.875   2.972   3.248   3.945   3.981
 57 A    58 A    59 A    60 A    61 A    62 A    63 A    64 A                  
  3.983   4.102   4.158   4.170   4.184   4.186   4.277   4.289
 65 A    66 A    67 A    68 A    69 A    70 A    71 A    72 A                  
  4.354   4.429   4.553   4.917   5.330   5.623   6.845   6.878
 73 A    74 A    75 A    76 A    77 A    78 A    79 A    80 A                  
  6.890   6.962   7.115   7.272  36.507  36.965  68.679  68.693
 81 A    82 A    83 A    84 A    85 A    86 A    87 A    88 A                  

 Occupation and symmetry of molecular orbitals

 Point group: C1 (1 irreducible representation).

                           A     All 
 -------------------------------------
 All molecular orbitals:
  - Alpha                  88    88  
  - Beta                   88    88  
 -------------------------------------
 Alpha orbitals:
  - Frozen occupied        4     4   
  - Active occupied        12    12  
  - Active virtual         72    72  
  - Frozen virtual         0     0   
 -------------------------------------
 Beta orbitals:
  - Frozen occupied        4     4   
  - Active occupied        12    12  
  - Active virtual         72    72  
  - Frozen virtual         0     0   
 -------------------------------------

 Import integrals:   CPU 0.00 s  wall 0.00 s

 Import integrals:   CPU 8.53 s  wall 16.04 s

 MP2 amplitudes:   CPU 0.05 s  wall 0.20 s

Running a double precision version
           CCSD T amplitudes will be solved using DIIS.

           Start     Size      MaxIter   EConv     TConv     
           3         7         100       1.00e-07  1.00e-05  
 ------------------------------------------------------------------------------
           Energy (a.u.)   Ediff      Tdiff       Comment
 ------------------------------------------------------------------------------
          -308.43116528                           
     1    -308.40783425   2.33e-02   7.17e-01     
     2    -308.43536166   2.75e-02   9.45e-02     
     3    -308.43301372   2.35e-03   4.36e-02     
     4    -308.43599244   2.98e-03   1.80e-02     Switched to DIIS steps.
     5    -308.43703969   1.05e-03   1.18e-02     
     6    -308.43711547   7.58e-05   2.54e-03     
     7    -308.43711620   7.36e-07   9.34e-04     
     8    -308.43711552   6.77e-07   2.34e-04     
     9    -308.43711685   1.33e-06   1.31e-04     
    10    -308.43711711   2.54e-07   4.65e-05     
    11    -308.43711725   1.48e-07   1.71e-05     
    12    -308.43711730   4.66e-08   8.31e-06     
 ------------------------------------------------------------------------------
          -308.43711730                           CCSD T converged.

End of double precision
 SCF energy                 = -307.66765789
 MP2 energy                 = -308.43116528
 CCSD correlation energy     =   -0.76945941
 CCSD total energy           = -308.43711730

 CCSD  T1^2 = 0.0125  T2^2 = 0.2147  Leading amplitudes:

 Amplitude    Orbitals with energies
 -0.0398       12 (A) A                  ->    17 (A) A                   
              -0.7388                          0.0580                     
 -0.0398       12 (A) B                  ->    17 (A) B                   
              -0.7388                          0.0580                     
 -0.0209       16 (A) A                  ->    38 (A) A                   
              -0.5538                          0.8949                     
 -0.0209       16 (A) B                  ->    38 (A) B                   
              -0.5538                          0.8949                     

 Amplitude    Orbitals with energies
 -0.1115       16 (A) A      16 (A) B    ->    17 (A) A      17 (A) B     
              -0.5538       -0.5538            0.0580        0.0580       
  0.1115       16 (A) A      16 (A) B    ->    17 (A) B      17 (A) A     
              -0.5538       -0.5538            0.0580        0.0580       
  0.1115       16 (A) B      16 (A) A    ->    17 (A) A      17 (A) B     
              -0.5538       -0.5538            0.0580        0.0580       
 -0.1115       16 (A) B      16 (A) A    ->    17 (A) B      17 (A) A     
              -0.5538       -0.5538            0.0580        0.0580       

 Computing CCSD intemediates for later calculations in double precision
 Finished.

Running a double precision version
           CCSD Lambda amplitudes will be solved using DIIS.
           Start     Size      MaxIter   EConv     LConv     
           3         7         100       1.00e-07  1.00e-05  
 ------------------------------------------------------------------------------
            Enorm      Ldiff       Comment
 ------------------------------------------------------------------------------
     1     5.40e-02   3.25e-02     
     2     1.76e-02   7.48e-03     
     3     7.24e-03   6.44e-04     
     4     3.76e-03   1.32e-03     Switched to DIIS steps.
     5     1.13e-03   6.48e-04     
     6     5.46e-04   1.52e-04     
     7     1.64e-04   3.12e-05     
     8     6.70e-05   6.73e-06     
     9     2.13e-05   7.82e-06     
    10     6.74e-06   1.83e-06     
    11     2.68e-06   4.29e-07     
    12     7.83e-07   1.96e-07     
    13     3.36e-07   3.06e-09     
    14     1.44e-07   3.62e-08     
    15     5.76e-08   7.92e-09     
 ------------------------------------------------------------------------------
                                   CCSD Lambda converged.

 Computing density matrices in double precision...
           Orbital response amplitudes will be solved using DIIS.
           Start     Size      MaxIter   EConv     LConv     
           3         7         100       1.00e-06  1.00e-06  
 ------------------------------------------------------------------------------
            Enorm      Ldiff       Comment
 ------------------------------------------------------------------------------
     1     9.50e-02   5.33e-03     
     2     7.89e-02   2.43e-02     
     3     8.55e-02   3.14e-02     
     4     5.58e-03   3.99e-02     Switched to DIIS steps.
     5     5.49e-04   1.03e-03     
     6     1.44e-04   6.26e-05     
     7     2.52e-05   2.99e-05     
     8     4.94e-06   7.71e-07     
     9     1.03e-06   9.25e-07     
    10     3.87e-07   2.35e-08     
 ------------------------------------------------------------------------------
                                   Orbital response converged.

 Computing density matrices... Done.
 CCSD calculation:   CPU 348.90 s  wall 99.79 s

Current path: /canmo/ccsd/grad/
/g1_bb_aa
/g1_bb_bb
/g1_o1o1
/g1_o1o2
/g1_o1v1
/g1_o2v1
/g1_v1v1
/g1p_bb_aa
/g1p_bb_bb
/g1s_bb_aa
/g1s_bb_bb
/g2_o1o1o1o1
/g2_o1o1o1v1
/g2_o1o1v1v1
/g2_o1v1o1v1
/g2_o1v1v1v1
/g2_v1v1v1v1
/w_bb_aa
/w_bb_bb
 Transferring MO TPDM to AO TPDM
 Transferring g2_o1o1o1o1
 Transferring g2_o1o1o1v1
 Transferring g2_o1o1v1v1
 Transferring g2_o1v1o1v1
 Transferring g2_o1v1v1v1
 Transferring g2_v1v1v1v1
 Adding separable TPDM
 Computing TPDM gradient
 --------------------------------------------------------
 2e gradient
  Atom          X               Y               Z
 --------------------------------------------------------
    1          3.994047       14.302495        0.006740  
    2         -3.994041      -14.302497        0.002145  
    3         13.276476       -2.977364       -0.009030  
    4        -13.276482        2.977366        0.000146  
 --------------------------------------------------------
 --------------------------------------------------------
 Final gradient
  Atom          X               Y               Z
 --------------------------------------------------------
    1          3.994047       14.302495        0.006740  
    2         -3.994041      -14.302497        0.002145  
    3         13.276476       -2.977364       -0.009030  
    4        -13.276482        2.977366        0.000146  
 --------------------------------------------------------
 Analytic gradient from two-electron contribution:   CPU 162.87 s  wall 122.32 s

 Total ccman2 time:   CPU 525.57 s  wall 247.78 s


 --------------------------------------------------------------

                    Orbital Energies (a.u.)
 --------------------------------------------------------------

 Alpha MOs
 -- Occupied --
-26.385 -26.385 -15.793 -15.791  -1.731  -1.691  -1.394  -0.965
 -0.825  -0.811  -0.789  -0.739  -0.701  -0.655  -0.555  -0.554
 -- Virtual --
  0.058   0.113   0.126   0.140   0.158   0.194   0.217   0.224
  0.224   0.288   0.309   0.321   0.356   0.378   0.399   0.400
  0.484   0.524   0.529   0.592   0.872   0.895   0.922   0.972
  0.981   1.132   1.227   1.393   1.485   1.514   1.537   1.551
  1.625   1.680   1.842   1.996   2.037   2.110   2.246   2.344
  2.437   2.641   2.673   2.875   2.972   3.248   3.945   3.981
  3.983   4.102   4.158   4.170   4.184   4.186   4.277   4.289
  4.354   4.429   4.553   4.917   5.330   5.623   6.845   6.878
  6.890   6.962   7.115   7.272  36.507  36.965  68.679  68.693
 --------------------------------------------------------------

          Ground-State Mulliken Net Atomic Charges

     Atom                 Charge (a.u.)
  ----------------------------------------
      1 N                     0.016007
      2 N                     0.016007
      3 F                    -0.016007
      4 F                    -0.016007
  ----------------------------------------
  Sum of atomic charges =    -0.000000

 -----------------------------------------------------------------
                    Cartesian Multipole Moments
 -----------------------------------------------------------------
    Charge (ESU x 10^10)
                -0.0000
    Dipole Moment (Debye)
         X       0.0000      Y       0.0000      Z      -0.0006
       Tot       0.0006
    Quadrupole Moments (Debye-Ang)
        XX     -22.8587     XY       0.1216     YY     -22.1175
        XZ       0.0009     YZ      -0.0006     ZZ     -19.8660
    Octopole Moments (Debye-Ang^2)
       XXX       0.0000    XXY       0.0000    XYY       0.0000
       YYY      -0.0000    XXZ      -0.0059    XYZ      -0.0000
       YYZ      -0.0048    XZZ       0.0000    YZZ       0.0000
       ZZZ      -0.0146
    Hexadecapole Moments (Debye-Ang^3)
      XXXX    -187.4022   XXXY      -2.6165   XXYY     -35.4135
      XYYY      -2.1528   YYYY     -35.1915   XXXZ       0.0250
      XXYZ      -0.0000   XYYZ       0.0077   YYYZ      -0.0021
      XXZZ     -33.1269   XYZZ      -0.4004   YYZZ      -7.9684
      XZZZ       0.0244   YZZZ      -0.0019   ZZZZ     -14.7571
 -----------------------------------------------------------------
 DrvMan completing analytic gradient of the correlated energy
 Correlated dipole moment
            1
    1   0.0000008
    2   0.0000003
    3  -0.0002320
 Energy read as -308.437117300
 Full Analytical Gradient: (in a.u., or Hartree/Bohr)
             1             2             3             4
    1   -0.00000252    0.00000272   -0.00001791    0.00001771
    2   -0.00007289    0.00007282    0.00001765   -0.00001758
    3   -0.00004067   -0.00004060    0.00004065    0.00004062
 Gradient time:  CPU 0.28 s  wall 3.58 s
Dipole drv :
gprntSymmMtrx error report: 
 Final Hessian.
            1           2           3           4           5           6
    1   0.5962003   0.1709725   0.0000000  -0.2821795  -0.2495936   0.0000000
    2   0.1709725   0.5923846   0.0000000  -0.2495936  -0.5082581   0.0000000
    3   0.0000000   0.0000000   0.0215466   0.0000000   0.0000000   0.0214611
    4  -0.2821795  -0.2495936   0.0000000   0.5962003   0.1709725   0.0000000
    5  -0.2495936  -0.5082581   0.0000000   0.1709725   0.5923846   0.0000000
    6   0.0000000   0.0000000   0.0214611   0.0000000   0.0000000   0.0215466
    7  -0.2138914   0.0639310  -0.0000017  -0.1001307   0.0146918   0.0000010
    8   0.1183240  -0.1142844   0.0000000  -0.0396988   0.0301535   0.0000000
    9   0.0000000   0.0000000  -0.0215183   0.0000000   0.0000000  -0.0214877
   10  -0.1001307   0.0146918  -0.0000010  -0.2138914   0.0639310   0.0000017
   11  -0.0396988   0.0301535   0.0000000   0.1183240  -0.1142844   0.0000000
   12   0.0000000   0.0000000  -0.0214877   0.0000000   0.0000000  -0.0215183
            7           8           9          10          11          12
    1  -0.2138914   0.1183240   0.0000000  -0.1001307  -0.0396988   0.0000000
    2   0.0639310  -0.1142844   0.0000000   0.0146918   0.0301535   0.0000000
    3  -0.0000017   0.0000000  -0.0215183  -0.0000010   0.0000000  -0.0214877
    4  -0.1001307  -0.0396988   0.0000000  -0.2138914   0.1183240   0.0000000
    5   0.0146918   0.0301535   0.0000000   0.0639310  -0.1142844   0.0000000
    6   0.0000010   0.0000000  -0.0214877   0.0000017   0.0000000  -0.0215183
    7   0.3216079  -0.0703022   0.0000000  -0.0075845  -0.0083245   0.0000000
    8  -0.0703022   0.0836530   0.0000000  -0.0083245   0.0004823   0.0000000
    9   0.0000000   0.0000000   0.0215099   0.0000011   0.0000000   0.0214944
   10  -0.0075845  -0.0083245   0.0000011   0.3216079  -0.0703022   0.0000000
   11  -0.0083245   0.0004823   0.0000000  -0.0703022   0.0836530   0.0000000
   12   0.0000000   0.0000000   0.0214944   0.0000000   0.0000000   0.0215099
 ----------------------------------------------------------------
             Standard Nuclear Orientation (Angstroms)
    I     Atom           X                Y                Z
 ----------------------------------------------------------------
    1      N      -0.3921678749    -0.4721256165     0.0000000000
    2      N       0.3921678749     0.4721256165    -0.0000000000
    3      F      -1.6434988109     0.0876225153    -0.0000000000
    4      F       1.6434988109    -0.0876225153     0.0000000000
 ----------------------------------------------------------------
 Nuclear Repulsion Energy =   114.9702005533 hartrees
 There are       16 alpha and       16 beta electrons
 old dipole drv.
            1           2           3           4           5           6
    1   0.8496767  -0.4282264   0.0000000   0.8496767  -0.4282264   0.0000000
    2   0.0089298   0.1687978   0.0000000   0.0089298   0.1687978   0.0000000
    3   0.0000000   0.0000000   0.1227948  -0.0000000  -0.0000000   0.1227948
            7           8           9          10          11          12
    1  -0.8497149   0.4281555   0.0000000  -0.8497149   0.4281555   0.0000000
    2  -0.0089427  -0.1688197   0.0000000  -0.0089427  -0.1688197   0.0000000
    3  -0.0000039  -0.0000000  -0.1227921   0.0000039   0.0000000  -0.1227921
 New transposed dipole drv.
            1           2           3
    1   0.8496767   0.0089298   0.0000000
    2  -0.4282264   0.1687978   0.0000000
    3   0.0000000   0.0000000   0.1227948
    4   0.8496767   0.0089298  -0.0000000
    5  -0.4282264   0.1687978  -0.0000000
    6   0.0000000   0.0000000   0.1227948
    7  -0.8497149  -0.0089427  -0.0000039
    8   0.4281555  -0.1688197  -0.0000000
    9   0.0000000   0.0000000  -0.1227921
   10  -0.8497149  -0.0089427   0.0000039
   11   0.4281555  -0.1688197   0.0000000
   12   0.0000000   0.0000000  -0.1227921
FINAL TENSOR RESULT:
Order 2, Length 12
    Atom      X          Y          Z
     1 Order 1, Length 12
    Atom      X          Y          Z
     1    5.962003470728675e-01   1.709724725313406e-01   0.000000000000000e+00
     2   -2.821794689863598e-01  -2.495936433155799e-01   0.000000000000000e+00
     3   -2.138914311365760e-01   1.183239556920568e-01   0.000000000000000e+00
     4   -1.001306834854586e-01  -3.969884826967197e-02   0.000000000000000e+00

Order 1, Length 12
    Atom      X          Y          Z
     1    1.709724725313406e-01   5.923846033066960e-01   0.000000000000000e+00
     2   -2.495936433155799e-01  -5.082581408212861e-01   0.000000000000000e+00
     3    6.393097390451756e-02  -1.142844019334208e-01   0.000000000000000e+00
     4    1.469184920250515e-02   3.015351071408760e-02   0.000000000000000e+00

Order 1, Length 12
    Atom      X          Y          Z
     1    0.000000000000000e+00   0.000000000000000e+00   2.154655781046767e-02
     2    0.000000000000000e+00   0.000000000000000e+00   2.146108570782290e-02
     3   -1.691841928202340e-06   0.000000000000000e+00  -2.151831110142397e-02
     4   -1.000688239950579e-06   0.000000000000000e+00  -2.148765677479853e-02


     2 Order 1, Length 12
    Atom      X          Y          Z
     1   -2.821794689863598e-01  -2.495936433155799e-01   0.000000000000000e+00
     2    5.962003470728675e-01   1.709724725313406e-01   0.000000000000000e+00
     3   -1.001306834854586e-01  -3.969884826967197e-02   0.000000000000000e+00
     4   -2.138914311365760e-01   1.183239556920568e-01   0.000000000000000e+00

Order 1, Length 12
    Atom      X          Y          Z
     1   -2.495936433155799e-01  -5.082581408212861e-01   0.000000000000000e+00
     2    1.709724725313406e-01   5.923846033066960e-01   0.000000000000000e+00
     3    1.469184920250515e-02   3.015351071408760e-02   0.000000000000000e+00
     4    6.393097390451756e-02  -1.142844019334208e-01   0.000000000000000e+00

Order 1, Length 12
    Atom      X          Y          Z
     1    0.000000000000000e+00   0.000000000000000e+00   2.146108570782290e-02
     2    0.000000000000000e+00   0.000000000000000e+00   2.154655781046767e-02
     3    1.000688239950579e-06   0.000000000000000e+00  -2.148765677479853e-02
     4    1.691841928202340e-06   0.000000000000000e+00  -2.151831110142397e-02


     3 Order 1, Length 12
    Atom      X          Y          Z
     1   -2.138914311365760e-01   6.393097390451756e-02  -1.691841928202340e-06
     2   -1.001306834854586e-01   1.469184920250515e-02   1.000688239950579e-06
     3    3.216078832680004e-01  -7.030222814997572e-02   0.000000000000000e+00
     4   -7.584532603120547e-03  -8.324532946982181e-03   0.000000000000000e+00

Order 1, Length 12
    Atom      X          Y          Z
     1    1.183239556920568e-01  -1.142844019334208e-01   0.000000000000000e+00
     2   -3.969884826967197e-02   3.015351071408760e-02   0.000000000000000e+00
     3   -7.030222814997572e-02   8.365300233686104e-02   0.000000000000000e+00
     4   -8.324532946982181e-03   4.823155676489274e-04   0.000000000000000e+00

Order 1, Length 12
    Atom      X          Y          Z
     1    0.000000000000000e+00   0.000000000000000e+00  -2.151831110142397e-02
     2    0.000000000000000e+00   0.000000000000000e+00  -2.148765677479853e-02
     3    0.000000000000000e+00   0.000000000000000e+00   2.150989690995202e-02
     4    1.062707362729650e-06   0.000000000000000e+00   2.149439532399746e-02


     4 Order 1, Length 12
    Atom      X          Y          Z
     1   -1.001306834854586e-01   1.469184920250515e-02  -1.000688239950579e-06
     2   -2.138914311365760e-01   6.393097390451756e-02   1.691841928202340e-06
     3   -7.584532603120547e-03  -8.324532946982181e-03   1.062707362729650e-06
     4    3.216078832680004e-01  -7.030222814997572e-02   0.000000000000000e+00

Order 1, Length 12
    Atom      X          Y          Z
     1   -3.969884826967197e-02   3.015351071408760e-02   0.000000000000000e+00
     2    1.183239556920568e-01  -1.142844019334208e-01   0.000000000000000e+00
     3   -8.324532946982181e-03   4.823155676489274e-04   0.000000000000000e+00
     4   -7.030222814997572e-02   8.365300233686104e-02   0.000000000000000e+00

Order 1, Length 12
    Atom      X          Y          Z
     1    0.000000000000000e+00   0.000000000000000e+00  -2.148765677479853e-02
     2    0.000000000000000e+00   0.000000000000000e+00  -2.151831110142397e-02
     3    0.000000000000000e+00   0.000000000000000e+00   2.149439532399746e-02
     4    0.000000000000000e+00   0.000000000000000e+00   2.150989690995202e-02


 # Finishing finite difference calculation for IDERIV #
 ######################################################
 ######################################################
 Requested basis set is 6-311++G(d,p)
 There are 24 shells and 88 basis functions
 **********************************************************************
 **                                                                  **
 **                       VIBRATIONAL ANALYSIS                       **
 **                       --------------------                       **
 **                                                                  **
 **        VIBRATIONAL FREQUENCIES (CM**-1) AND NORMAL MODES         **
 **     FORCE CONSTANTS (mDYN/ANGSTROM) AND REDUCED MASSES (AMU)     **
 **                  INFRARED INTENSITIES (KM/MOL)                   **
 **                                                                  **
 **********************************************************************


 Mode:                 1                      2                      3
 Frequency:       375.46                 442.79                 631.58
 Force Cnst:      1.3091                 1.8207                 4.3508
 Red. Mass:      15.7615                15.7615                18.5123
 IR Active:          YES                    YES                    YES
 IR Intens:        3.647                 12.537                  0.000
 Raman Active:       YES                    YES                    YES
               X      Y      Z        X      Y      Z        X      Y      Z
 N         -0.000 -0.000  0.569    0.168  0.544  0.000   -0.185  0.121  0.000
 N         -0.000 -0.000  0.569    0.168  0.544  0.000    0.185 -0.121  0.000
 F          0.000  0.000 -0.420   -0.124 -0.401 -0.000   -0.671 -0.025 -0.000
 F         -0.000  0.000 -0.420   -0.124 -0.401 -0.000    0.671  0.025 -0.000
 TransDip  -0.000 -0.000  0.061   -0.079  0.082  0.000   -0.000  0.000  0.000

 Mode:                 4                      5                      6
 Frequency:      1053.12                1104.38                1639.98
 Force Cnst:     10.2992                10.5219                22.1930
 Red. Mass:      15.7615                14.6421                14.0052
 IR Active:          YES                    YES                    YES
 IR Intens:      213.343                  0.000                  0.000
 Raman Active:       YES                    YES                    YES
               X      Y      Z        X      Y      Z        X      Y      Z
 N          0.544 -0.168  0.000    0.522 -0.405  0.000   -0.432 -0.560 -0.000
 N          0.544 -0.168  0.000   -0.522  0.405  0.000    0.432  0.560 -0.000
 F         -0.401  0.124 -0.000   -0.166  0.191 -0.000    0.013  0.006  0.000
 F         -0.401  0.124 -0.000    0.166 -0.191 -0.000   -0.013 -0.006  0.000
 TransDip   0.467 -0.021  0.000    0.000 -0.000  0.000   -0.000  0.000 -0.000

 STANDARD THERMODYNAMIC QUANTITIES AT   298.15 K  AND     1.00 ATM

   This Molecule has  0 Imaginary Frequencies
   Zero point vibrational energy:        7.501 kcal/mol

   Atom    1 Element N  Has Mass   14.00307
   Atom    2 Element N  Has Mass   14.00307
   Atom    3 Element F  Has Mass   18.99840
   Atom    4 Element F  Has Mass   18.99840
   Molecular Mass:    66.002940 amu
   Principal axes and moments of inertia in amu*Bohr^2:
                             1           2           3
    Eigenvalues --       23.33174   381.89236   405.22410
          X               1.00000     0.00285    -0.00000
          Y              -0.00285     1.00000     0.00000
          Z               0.00000    -0.00000     1.00000
   Rotational Symmetry Number is   2
   The Molecule is an Asymmetric Top
   Translational Enthalpy:        0.889 kcal/mol
   Rotational Enthalpy:           0.889 kcal/mol
   Vibrational Enthalpy:          8.006 kcal/mol
   gas constant (RT):             0.592 kcal/mol
   Translational Entropy:        38.479  cal/mol.K
   Rotational Entropy:           21.428  cal/mol.K
   Vibrational Entropy:           2.417  cal/mol.K

   Total Enthalpy:               10.376 kcal/mol
   Total Entropy:                62.324  cal/mol.K

 ======================================================================

 STANDARD THERMODYNAMIC QUANTITIES FOR ANHARMONIC VIBRATION -- TOSH

   Zero point vibrational energy: ************ kcal/mol

   Vibrational Enthalpy:   ************ kcal/mol
   Vibrational Entropy:             NaN  cal/mol.K

   Total Enthalpy:         ************ kcal/mol
   Total Entropy:                   NaN  cal/mol.K

 ======================================================================

 STANDARD THERMODYNAMIC QUANTITIES FOR ANHARMONIC VIBRATION -- VPT2

   Zero point vibrational energy: ************ kcal/mol

   Vibrational Enthalpy:   ************ kcal/mol
   Vibrational Entropy:             NaN  cal/mol.K

   Total Enthalpy:         ************ kcal/mol
   Total Entropy:                   NaN  cal/mol.K

 ======================================================================

Archival summary:
1\1\TWL02\FREQ\ProcedureUnspecified\BasisUnspecified\22\taweetha\ThuNov120:40:582018ThuNov120:40:582018\0\\#,FREQ,ProcedureUnspecified,BasisUnspecified,\\0,1\N\N,1,1.22751\F,2,1.37082,1,105.614\F,1,1.37082,2,105.614,3,-180,0\\HF=-307.667658\\@

 Total job time:  2904.18s(wall), 5531.45s(cpu) 
 Thu Nov  1 20:40:59 2018

        *************************************************************
        *                                                           *
        *  Thank you very much for using Q-Chem.  Have a nice day.  *
        *                                                           *
        *************************************************************
