# Supplementary material for: Geometric and energetic data from ab initio calculations of haloethene, haloimine, halomethylenephosphine, haloiminophosphine, halodiazene, halodiphosphene and halocyclopropane
Source: Data Brief. 2019 Nov 2;27:104738. doi: 10.1016/j.dib.2019.104738 (PMC6861602; doi:10.1016/j.dib.2019.104738)
Supplement: Multimedia component 6 [file mmc6.zip › NN/CCSD/FENNEI.out]

Q-Chem Developer Version!
                  Welcome to Q-Chem
     A Quantum Leap Into The Future Of Chemistry


 Q-Chem 5.1, Q-Chem, Inc., Pleasanton, CA (2018)

 Yihan Shao,  Zhengting Gan,  E. Epifanovsky,  A. T. B. Gilbert,  M. Wormit,  
 J. Kussmann,  A. W. Lange,  A. Behn,  Jia Deng,  Xintian Feng,  D. Ghosh,  
 M. Goldey,  P. R. Horn,  L. D. Jacobson,  I. Kaliman,  T. Kus,  A. Landau,  
 Jie Liu,  E. I. Proynov,  R. M. Richard,  R. P. Steele,  E. J. Sundstrom,  
 H. L. Woodcock III,  P. M. Zimmerman,  D. Zuev,  B. Albrecht,  E. Alguire,  
 S. A. Baeppler,  D. Barton,  Z. Benda,  Y. A. Bernard,  E. J. Berquist,  
 K. B. Bravaya,  H. Burton,  D. Casanova,  Chun-Min Chang,  Yunqing Chen,  
 A. Chien,  K. D. Closser,  M. P. Coons,  S. Coriani,  S. Dasgupta,  
 A. L. Dempwolff,  M. Diedenhofen,  Hainam Do,  R. G. Edgar,  Po-Tung Fang,  
 S. Faraji,  S. Fatehi,  Qingguo Feng,  K. D. Fenk,  J. Fosso-Tande,  
 Qinghui Ge,  A. Ghysels,  G. Gidofalvi,  J. Gomes,  J. Gonthier,  A. Gunina,  
 D. Hait,  M. W. D. Hanson-Heine,  P. H. P. Harbach,  A. W. Hauser,  
 J. E. Herr,  E. G. Hohenstein,  Z. C. Holden,  Kerwin Hui,  B. C. Huynh,  
 T.-C. Jagau,  Hyunjun Ji,  B. Kaduk,  K. Khistyaev,  Jaehoon Kim,  
 P. Klunzinger,  K. Koh,  D. Kosenkov,  L. Koulias,  T. Kowalczyk,  
 C. M. Krauter,  A. Kunitsa,  Ka Un Lao,  A. Laurent,  K. V. Lawler,  
 Joonho Lee,  D. Lefrancois,  S. Lehtola,  D. S. Levine,  Yi-Pei Li,  
 You-Sheng Lin,  Fenglai Liu,  E. Livshits,  A. Luenser,  P. Manohar,  
 E. Mansoor,  S. F. Manzer,  Shan-Ping Mao,  Yuezhi Mao,  N. Mardirossian,  
 A. V. Marenich,  T. Markovich,  L. A. Martinez-Martinez,  S. A. Maurer,  
 N. J. Mayhall,  S. C. McKenzie,  J.-M. Mewes,  A. F. Morrison,  
 J. W. Mullinax,  K. Nanda,  T. S. Nguyen-Beck,  R. Olivares-Amaya,  
 J. A. Parkhill,  T. M. Perrine,  F. Plasser,  P. Pokhilko,  S. Prager,  
 A. Prociuk,  E. Ramos,  D. R. Rehn,  F. Rob,  M. Schneider,  N. Sergueev,  
 S. M. Sharada,  S. Sharma,  D. W. Small,  T. Stauch,  T. Stein,  
 Yu-Chuan Su,  A. J. W. Thom,  A. Tkatchenko,  T. Tsuchimochi,  N. M. Tubman,  
 L. Vogt,  M. L. Vidal,  O. Vydrov,  M. A. Watson,  J. Wenzel,  
 M. de Wergifosse,  T. A. Wesolowski,  A. White,  J. Witte,  A. Yamada,  
 Jun Yang,  K. Yao,  S. Yeganeh,  S. R. Yost,  Zhi-Qiang You,  A. Zech,  
 Igor Ying Zhang,  Xing Zhang,  Yan Zhao,  Ying Zhu,  B. R. Brooks,  
 G. K. L. Chan,  C. J. Cramer,  M. S. Gordon,  W. J. Hehre,  A. Klamt,  
 M. W. Schmidt,  C. D. Sherrill,  D. G. Truhlar,  A. Aspuru-Guzik,  R. Baer,  
 A. T. Bell,  N. A. Besley,  Jeng-Da Chai,  A. E. DePrince, III,  
 R. A. DiStasio Jr.,  A. Dreuw,  B. D. Dunietz,  T. R. Furlani,  
 Chao-Ping Hsu,  Yousung Jung,  Jing Kong,  D. S. Lambrecht,  WanZhen Liang,  
 C. Ochsenfeld,  V. A. Rassolov,  L. V. Slipchenko,  J. E. Subotnik,  
 T. Van Voorhis,  J. M. Herbert,  A. I. Krylov,  P. M. W. Gill,  M. Head-Gordon

 Contributors to earlier versions of Q-Chem not listed above: 
 R. D. Adamson,  B. Austin,  J. Baker,  G. J. O. Beran,  K. Brandhorst,  
 S. T. Brown,  E. F. C. Byrd,  A. K. Chakraborty,  C.-L. Cheng,  
 Siu Hung Chien,  D. M. Chipman,  D. L. Crittenden,  H. Dachsel,  
 R. J. Doerksen,  A. D. Dutoi,  L. Fusti-Molnar,  W. A. Goddard III,  
 A. Golubeva-Zadorozhnaya,  S. R. Gwaltney,  G. Hawkins,  A. Heyden,  
 S. Hirata,  G. Kedziora,  F. J. Keil,  C. Kelley,  Jihan Kim,  R. A. King,  
 R. Z. Khaliullin,  P. P. Korambath,  W. Kurlancheek,  A. M. Lee,  M. S. Lee,  
 S. V. Levchenko,  Ching Yeh Lin,  D. Liotard,  R. C. Lochan,  I. Lotan,  
 P. E. Maslen,  N. Nair,  D. P. O'Neill,  D. Neuhauser,  E. Neuscamman,  
 C. M. Oana,  R. Olson,  B. Peters,  R. Peverati,  P. A. Pieniazek,  
 Y. M. Rhee,  J. Ritchie,  M. A. Rohrdanz,  E. Rosta,  N. J. Russ,  
 H. F. Schaefer III,  N. E. Schultz,  N. Shenvi,  A. C. Simmonett,  A. Sodt,  
 D. Stuck,  K. S. Thanthiriwatte,  V. Vanovschi,  Tao Wang,  A. Warshel,  
 C. F. Williams,  Q. Wu,  X. Xu,  W. Zhang

 Please cite Q-Chem as follows:
 Y. Shao et al., Mol. Phys. 113, 184-215 (2015)
 DOI: 10.1080/00268976.2014.952696

 Q-Chem 5.1.1 for Intel X86 EM64T Linux

 Parts of Q-Chem use Armadillo 8.300.2 (Tropical Shenanigans).
 http://arma.sourceforge.net/

 Q-Chem begins on Fri Nov  2 06:42:38 2018  

Host: 
0

     Scratch files written to /scratch/taweetham/qchem33205//
Input Ideriv = 1
Curr. Ideriv = -1
Max.  Ideriv = 1

Checking the input file for inconsistencies... 	...done.

--------------------------------------------------------------
User input:
--------------------------------------------------------------
../CCSD/F=I_t.inp
$molecule
0 1
I 
N  1 2.165432
N  2 1.193139 1 111.251581
F  3 1.472689 2 105.821057 1 -180.000000 0
$end

$rem
   JOB_TYPE	OPTIMIZATION
   BASIS	6-311++G**
   METHOD	ccsd
   MEM_TOTAL	4000
   N_FROZEN_CORE      FC
$end

--------------------------------------------------------------
 ----------------------------------------------------------------
             Standard Nuclear Orientation (Angstroms)
    I     Atom           X                Y                Z
 ----------------------------------------------------------------
    1      I       0.9452721445    -0.0138041836    -0.0000000000
    2      N      -1.1545137891     0.5153411461     0.0000000000
    3      N      -1.8456021581    -0.4572726208     0.0000000000
    4      F      -3.2331791141     0.0361268948    -0.0000000000
 ----------------------------------------------------------------
 Molecular Point Group                 Cs    NOp =  2
 Largest Abelian Subgroup              Cs    NOp =  2
 Nuclear Repulsion Energy =   280.5400260322 hartrees
 There are       38 alpha and       38 beta electrons
 Requested basis set is 6-311++G(d,p)
 There are 42 shells and 128 basis functions
 Total memory of 4000MB is distributed as follows: 
   QALLOC including MEM_STATIC uses 192MB
   MEM_STATIC is set to 192MB
   CCMAN JOB total memory use is  3808MB
 Warning: actual memory use might exceed 4000MB

 Total QAlloc Memory Limit    192 MB
 Mega-Array Size       188 MB
 MEM_STATIC part       192 MB
 A cutoff of  1.0D-14 yielded    791 shell pairs
 There are      7585 function pairs (      8562 Cartesian)

 -------------------------------------------------------
 OpenMP Integral Computing Module                       
 Release: version 1.0, May 2013, Q-Chem Inc. Pittsburgh 
 -------------------------------------------------------
 Integral Job Info:
 Integral job number is                      11
 Integral operator is                         1
 short-range coefficients                     0
 long-range coefficients              100000000
 Omega coefficients                           0
 if combine SR and LR in K                    0
 Integral screening is                        0
 Integral computing path is                   2
 max size of driver memory is            800000
 size of driver memory is                593474
 size of scratch memory is             11861008
 max col of scratch BK array               1296
 max len of scratch array in speh3          155
 max len of scratch index in speh4           18
 max int batch size is                      520
 min int batch size is                       52
 fixed nKL is                                52
 max L of basis functions is                  2
 order of int derivative is                   0
 number of shells is                         42
 number of basis is                         136
 number of cartesian basis is               136
 number of contracted shell pairs           791
 number of primitive shell pairs           1875
 maxK2 (contraction) of shell pair           36
 max number of K2 of shell pair               1
 max number of CS2 of shell pair             72
 max number of PS2 of shell pair            162
 mem total for path MDJ                  520148
 -------------------------------------------------------
 Smallest overlap matrix eigenvalue = 2.30E-04

 Scale SEOQF with 1.000000e-01/1.000000e-01/1.000000e-01

 Standard Electronic Orientation quadrupole field applied
 Nucleus-field energy     =     0.0000000065 hartrees
 Guess from superposition of atomic densities
 Warning:  Energy on first SCF cycle will be non-variational
 SAD guess density has 76.000000 electrons

 -----------------------------------------------------------------------
  General SCF calculation program by
  Eric Jon Sundstrom, Paul Horn, Yuezhi Mao, Dmitri Zuev, Alec White,
  David Stuck, Shaama M.S., Shane Yost, Joonho Lee, David Small,
  Daniel Levine, Susi Lehtola, Hugh Burton, Evgeny Epifanovsky
 -----------------------------------------------------------------------
 Hartree-Fock
 using 4 threads for integral computing
 -------------------------------------------------------
 OpenMP Integral computing Module                
 Release: version 2.0, May 2017, Q-Chem Inc. Pleasanton 
 -------------------------------------------------------
 A restricted SCF calculation will be
 performed using DIIS
 SCF converges when DIIS error is below 1.0e-08
 ---------------------------------------
  Cycle       Energy         DIIS error
 ---------------------------------------
    1   -7125.2933403364      4.10e-02  
    2   -7124.9432968590      7.50e-03  
    3   -7125.0088787906      5.52e-03  
    4   -7125.0528843701      8.24e-04  
    5   -7125.0548259985      3.97e-04  
    6   -7125.0554399593      1.34e-04  
    7   -7125.0555672311      6.50e-05  
    8   -7125.0555892555      3.36e-05  
    9   -7125.0555942989      9.77e-06  
   10   -7125.0555948128      5.84e-06  
   11   -7125.0555949512      1.82e-06  
   12   -7125.0555949825      5.50e-07  
   13   -7125.0555949862      1.61e-07  
   14   -7125.0555949866      5.66e-08  
   15   -7125.0555949866      1.69e-08  
   16   -7125.0555949866      5.18e-09  Convergence criterion met
 ---------------------------------------
 SCF time:   CPU 11.27s  wall 4.00s 
 SCF   energy in the final basis set =    -7125.0555949866
 Total energy in the final basis set =    -7125.0555949866


 ------------------------------------------------------------------------------

   CCMAN2: suite of methods based on coupled cluster
           and equation of motion theories.

   Components:
   * libvmm-1.3-trunk
     by Evgeny Epifanovsky, Ilya Kaliman.
   * libtensor-2.5-trunk
     by Evgeny Epifanovsky, Michael Wormit, Dmitry Zuev, Sam Manzer, 
        Ilya Kaliman.
   * libcc-2.5-trunk
     by Evgeny Epifanovsky, Arik Landau, Tomasz Kus, Kirill Khistyaev, 
        Dmitry Zuev, Prashant Manohar, Xintian Feng, Anna Krylov, 
        Matthew Goldey, Alec White, Thomas Jagau, Kaushik Nanda, 
        Anastasia Gunina, Alexander Kunitsa, Joonho Lee.

   CCMAN original authors:
   Anna I. Krylov, C. David Sherrill, Steven R. Gwaltney,
   Edward F. C. Byrd (2000)
   Sergey V. Levchenko, Lyudmila V. Slipchenko, Tao Wang,
   Ana-Maria C. Cristian (2003)
   Piotr A. Pieniazek, C. Melania Oana, Evgeny Epifanovsky (2007)
   Prashant Manohar (2009)

 ------------------------------------------------------------------------------


 Allocating and initializing 3808MB of RAM...
 Calculation will run on 4 cores.


 Alpha MOs, Restricted
 -- Occupied --                  
******* -180.93 -169.74 -169.74 -169.74  -37.98  -33.17  -33.17
  1 A'    2 A'    3 A'    1 A"    4 A'    5 A'    6 A'    2 A"                 
-33.166 -26.318 -24.358 -24.355 -24.355 -24.349 -24.349 -15.775
  7 A'    8 A'    9 A'    3 A"   10 A'    4 A"   11 A'   12 A'                 
-15.718  -7.300  -5.536  -5.520  -5.520  -2.460  -2.453  -2.453
 13 A'   14 A'   15 A'    5 A"   16 A'   17 A'    6 A"   18 A'                 
 -2.434  -2.434  -1.620  -1.426  -0.949  -0.840  -0.723  -0.702
  7 A"   19 A'   20 A'   21 A'   22 A'   23 A'   24 A'    8 A"                 
 -0.700  -0.602  -0.580  -0.462  -0.419  -0.419
 25 A'   26 A'    9 A"   27 A'   10 A"   28 A'                                 
 -- Virtual --                   
 -0.017   0.074   0.144   0.149   0.162   0.172   0.193   0.219
 29 A'   11 A"   30 A'   31 A'   32 A'   12 A"   33 A'   34 A'                 
  0.235   0.267   0.299   0.302   0.306   0.331   0.363   0.368
 13 A"   35 A'   36 A'   37 A'   14 A"   38 A'   39 A'   15 A"                 
  0.446   0.524   0.554   0.559   0.580   0.585   0.614   0.665
 40 A'   41 A'   16 A"   42 A'   17 A"   43 A'   44 A'   45 A'                 
  0.789   0.895   0.920   0.991   1.018   1.032   1.152   1.249
 46 A'   47 A'   18 A"   48 A'   19 A"   49 A'   50 A'   51 A'                 
  1.446   1.490   1.510   1.558   1.561   1.636   1.679   1.896
 52 A'   20 A"   53 A'   21 A"   54 A'   55 A'   56 A'   22 A"                 
  2.014   2.035   2.127   2.396   2.413   2.612   2.720   3.016
 57 A'   23 A"   58 A'   59 A'   24 A"   60 A'   61 A'   62 A'                 
  3.056   3.343   3.994   4.065   4.151   4.208   4.239   4.269
 25 A"   63 A'   64 A'   26 A"   65 A'   27 A"   66 A'   28 A"                 
  4.379   4.391   4.440   4.456   4.465   4.474   4.526   4.684
 29 A"   67 A'   30 A"   68 A'   31 A"   69 A'   70 A'   71 A'                 
  4.787   5.005   5.373   6.481   6.493   6.524   6.922   6.978
 72 A'   73 A'   74 A'   32 A"   75 A'   76 A'   33 A"   77 A'                 
  7.082  28.882  29.475  29.484  29.507  29.827  29.834  29.834
 78 A'   79 A'   34 A"   80 A'   81 A'   35 A"   36 A"   82 A'                 
 29.857  29.939  36.506  37.145  68.755 130.534 130.541 130.570
 83 A'   84 A'   85 A'   86 A'   87 A'   37 A"   88 A'   89 A'                 
154.2711912.189
 90 A'   91 A'                                                                 

 Beta MOs, Restricted
 -- Occupied --                  
******* -180.93 -169.74 -169.74 -169.74  -37.98  -33.17  -33.17
  1 A'    2 A'    3 A'    1 A"    4 A'    5 A'    6 A'    2 A"                 
-33.166 -26.318 -24.358 -24.355 -24.355 -24.349 -24.349 -15.775
  7 A'    8 A'    9 A'    3 A"   10 A'    4 A"   11 A'   12 A'                 
-15.718  -7.300  -5.536  -5.520  -5.520  -2.460  -2.453  -2.453
 13 A'   14 A'   15 A'    5 A"   16 A'   17 A'    6 A"   18 A'                 
 -2.434  -2.434  -1.620  -1.426  -0.949  -0.840  -0.723  -0.702
  7 A"   19 A'   20 A'   21 A'   22 A'   23 A'   24 A'    8 A"                 
 -0.700  -0.602  -0.580  -0.462  -0.419  -0.419
 25 A'   26 A'    9 A"   27 A'   10 A"   28 A'                                 
 -- Virtual --                   
 -0.017   0.074   0.144   0.149   0.162   0.172   0.193   0.219
 29 A'   11 A"   30 A'   31 A'   32 A'   12 A"   33 A'   34 A'                 
  0.235   0.267   0.299   0.302   0.306   0.331   0.363   0.368
 13 A"   35 A'   36 A'   37 A'   14 A"   38 A'   39 A'   15 A"                 
  0.446   0.524   0.554   0.559   0.580   0.585   0.614   0.665
 40 A'   41 A'   16 A"   42 A'   17 A"   43 A'   44 A'   45 A'                 
  0.789   0.895   0.920   0.991   1.018   1.032   1.152   1.249
 46 A'   47 A'   18 A"   48 A'   19 A"   49 A'   50 A'   51 A'                 
  1.446   1.490   1.510   1.558   1.561   1.636   1.679   1.896
 52 A'   20 A"   53 A'   21 A"   54 A'   55 A'   56 A'   22 A"                 
  2.014   2.035   2.127   2.396   2.413   2.612   2.720   3.016
 57 A'   23 A"   58 A'   59 A'   24 A"   60 A'   61 A'   62 A'                 
  3.056   3.343   3.994   4.065   4.151   4.208   4.239   4.269
 25 A"   63 A'   64 A'   26 A"   65 A'   27 A"   66 A'   28 A"                 
  4.379   4.391   4.440   4.456   4.465   4.474   4.526   4.684
 29 A"   67 A'   30 A"   68 A'   31 A"   69 A'   70 A'   71 A'                 
  4.787   5.005   5.373   6.481   6.493   6.524   6.922   6.978
 72 A'   73 A'   74 A'   32 A"   75 A'   76 A'   33 A"   77 A'                 
  7.082  28.882  29.475  29.484  29.507  29.827  29.834  29.834
 78 A'   79 A'   34 A"   80 A'   81 A'   35 A"   36 A"   82 A'                 
 29.857  29.939  36.506  37.145  68.755 130.534 130.541 130.570
 83 A'   84 A'   85 A'   86 A'   87 A'   37 A"   88 A'   89 A'                 
154.2711912.189
 90 A'   91 A'                                                                 

 Occupation and symmetry of molecular orbitals

 Point group: Cs (2 irreducible representations).

                           A'   A"    All 
 ------------------------------------------
 All molecular orbitals:
  - Alpha                  91   37    128 
  - Beta                   91   37    128 
 ------------------------------------------
 Alpha orbitals:
  - Frozen occupied        16   5     21  
  - Active occupied        12   5     17  
  - Active virtual         63   27    90  
  - Frozen virtual         0    0     0   
 ------------------------------------------
 Beta orbitals:
  - Frozen occupied        16   5     21  
  - Active occupied        12   5     17  
  - Active virtual         63   27    90  
  - Frozen virtual         0    0     0   
 ------------------------------------------

 Import integrals:   CPU 0.00 s  wall 0.00 s

 Import integrals:   CPU 44.84 s  wall 44.01 s

 MP2 amplitudes:   CPU 0.17 s  wall 0.44 s

Running a double precision version
           CCSD T amplitudes will be solved using DIIS.

           Start     Size      MaxIter   EConv     TConv     
           3         7         100       1.00e-07  1.00e-05  
 ------------------------------------------------------------------------------
           Energy (a.u.)   Ediff      Tdiff       Comment
 ------------------------------------------------------------------------------
         -7125.82689885                           
     1   -7125.79936930   2.75e-02   7.73e-01     
     2   -7125.82907703   2.97e-02   1.04e-01     
     3   -7125.82593052   3.15e-03   4.91e-02     
     4   -7125.82925601   3.33e-03   2.21e-02     Switched to DIIS steps.
     5   -7125.83043244   1.18e-03   1.30e-02     
     6   -7125.83058824   1.56e-04   4.38e-03     
     7   -7125.83060809   1.99e-05   1.47e-03     
     8   -7125.83061196   3.88e-06   7.27e-04     
     9   -7125.83061659   4.63e-06   3.07e-04     
    10   -7125.83061610   4.96e-07   1.14e-04     
    11   -7125.83061729   1.19e-06   6.43e-05     
    12   -7125.83061705   2.44e-07   2.23e-05     
    13   -7125.83061709   4.21e-08   1.03e-05     
    14   -7125.83061697   1.20e-07   4.76e-06     
    15   -7125.83061695   1.73e-08   3.28e-06     
 ------------------------------------------------------------------------------
         -7125.83061695                           CCSD T converged.

End of double precision
 SCF energy                 = -7125.05559499
 MP2 energy                 = -7125.82689885
 CCSD correlation energy     =    -0.77502196
 CCSD total energy           = -7125.83061695

 CCSD  T1^2 = 0.0160  T2^2 = 0.2594  Leading amplitudes:

 Amplitude    Orbitals with energies
  0.0265       9 (A") A                  ->    11 (A") A                  
              -0.5796                          0.0739                     
  0.0265       9 (A") B                  ->    11 (A") B                  
              -0.5796                          0.0739                     
  0.0246       27 (A') A                 ->    29 (A') A                  
              -0.4619                         -0.0173                     
  0.0246       27 (A') B                 ->    29 (A') B                  
              -0.4619                         -0.0173                     

 Amplitude    Orbitals with energies
 -0.0782       27 (A') A     27 (A') B   ->    29 (A') A     29 (A') B    
              -0.4619       -0.4619           -0.0173       -0.0173       
  0.0782       27 (A') A     27 (A') B   ->    29 (A') B     29 (A') A    
              -0.4619       -0.4619           -0.0173       -0.0173       
  0.0782       27 (A') B     27 (A') A   ->    29 (A') A     29 (A') B    
              -0.4619       -0.4619           -0.0173       -0.0173       
 -0.0782       27 (A') B     27 (A') A   ->    29 (A') B     29 (A') A    
              -0.4619       -0.4619           -0.0173       -0.0173       

 Computing CCSD intemediates for later calculations in double precision
 Finished.

Running a double precision version
           CCSD Lambda amplitudes will be solved using DIIS.
           Start     Size      MaxIter   EConv     LConv     
           3         7         100       1.00e-07  1.00e-05  
 ------------------------------------------------------------------------------
            Enorm      Ldiff       Comment
 ------------------------------------------------------------------------------
     1     6.04e-02   4.05e-02     
     2     2.01e-02   6.67e-03     
     3     9.59e-03   1.20e-03     
     4     4.54e-03   1.37e-03     Switched to DIIS steps.
     5     1.66e-03   8.26e-04     
     6     8.43e-04   2.89e-04     
     7     3.44e-04   8.07e-05     
     8     1.37e-04   1.39e-05     
     9     5.45e-05   4.98e-06     
    10     2.00e-05   3.02e-06     
    11     8.65e-06   6.57e-07     
    12     3.92e-06   7.33e-08     
    13     1.81e-06   5.28e-08     
    14     1.01e-06   8.38e-09     
    15     4.76e-07   9.39e-11     
    16     2.68e-07   4.72e-09     
    17     1.38e-07   4.91e-09     
    18     6.12e-08   5.82e-10     
 ------------------------------------------------------------------------------
                                   CCSD Lambda converged.

 Computing density matrices in double precision...
           Orbital response amplitudes will be solved using DIIS.
           Start     Size      MaxIter   EConv     LConv     
           3         7         100       1.00e-06  1.00e-06  
 ------------------------------------------------------------------------------
            Enorm      Ldiff       Comment
 ------------------------------------------------------------------------------
     1     1.01e-01   4.07e-03     
     2     8.74e-02   1.26e-02     
     3     1.05e-01   2.98e-02     
     4     8.34e-03   4.69e-02     Switched to DIIS steps.
     5     3.21e-03   8.40e-04     
     6     1.41e-03   1.23e-05     
     7     6.08e-04   3.72e-05     
     8     1.77e-04   1.51e-04     
     9     6.77e-05   2.00e-05     
    10     1.40e-05   9.72e-06     
    11     3.43e-06   2.61e-06     
    12     1.80e-06   6.81e-07     
    13     7.45e-07   4.66e-07     
 ------------------------------------------------------------------------------
                                   Orbital response converged.

 Computing density matrices... Done.
 CCSD calculation:   CPU 579.14 s  wall 234.93 s

Current path: /canmo/ccsd/grad/
/g1_bb_aa
/g1_bb_bb
/g1_o1o1
/g1_o1o2
/g1_o1v1
/g1_o2v1
/g1_v1v1
/g1p_bb_aa
/g1p_bb_bb
/g1s_bb_aa
/g1s_bb_bb
/g2_o1o1o1o1
/g2_o1o1o1v1
/g2_o1o1v1v1
/g2_o1v1o1v1
/g2_o1v1v1v1
/g2_v1v1v1v1
/w_bb_aa
/w_bb_bb
 Transferring MO TPDM to AO TPDM
 Transferring g2_o1o1o1o1
 Transferring g2_o1o1o1v1
 Transferring g2_o1o1v1v1
 Transferring g2_o1v1o1v1
 Transferring g2_o1v1v1v1
 Transferring g2_v1v1v1v1
 Adding separable TPDM
 Computing TPDM gradient
 --------------------------------------------------------
 2e gradient
  Atom          X               Y               Z
 --------------------------------------------------------
    1        -42.396389        3.557729       -0.000000  
    2         10.506585      -21.453068        0.000000  
    3         14.935759       19.831360       -0.000000  
    4         16.954045       -1.936020       -0.000000  
 --------------------------------------------------------
 --------------------------------------------------------
 Final gradient
  Atom          X               Y               Z
 --------------------------------------------------------
    1        -42.396389        3.557729       -0.000000  
    2         10.506585      -21.453068        0.000000  
    3         14.935759       19.831360       -0.000000  
    4         16.954045       -1.936020       -0.000000  
 --------------------------------------------------------
 Analytic gradient from two-electron contribution:   CPU 709.26 s  wall 432.73 s

 Total ccman2 time:   CPU 1337.45 s  wall 720.08 s


 --------------------------------------------------------------
             Orbital Energies (a.u.) and Symmetries
 --------------------------------------------------------------

 Alpha MOs, Restricted
 -- Occupied --                  
******* -180.93 -169.74 -169.74  -37.98  -33.17  -33.17  -26.32
  1 A'    2 A'    3 A'    4 A'    5 A'    6 A'    7 A'    8 A'                 
-24.358 -24.355 -24.349 -15.775 -15.718  -7.300  -5.536  -5.520
  9 A'   10 A'   11 A'   12 A'   13 A'   14 A'   15 A'   16 A'                 
-169.74  -33.17  -24.36  -24.35   -5.52   -2.46   -2.45   -2.43
  1 A"    2 A"    3 A"    4 A"    5 A"   17 A'   18 A'   19 A'                 
 -1.620  -1.426  -0.949  -0.840  -0.723  -0.700  -0.602  -0.462
 20 A'   21 A'   22 A'   23 A'   24 A'   25 A'   26 A'   27 A'                 
 -0.419  -2.453  -2.434  -0.702  -0.580  -0.419
 28 A'    6 A"    7 A"    8 A"    9 A"   10 A"                                 
 -- Virtual --                   
 -0.017   0.144   0.149   0.162   0.193   0.219   0.267   0.299
 29 A'   30 A'   31 A'   32 A'   33 A'   34 A'   35 A'   36 A'                 
  0.302   0.331   0.363   0.446   0.524   0.559   0.585   0.614
 37 A'   38 A'   39 A'   40 A'   41 A'   42 A'   43 A'   44 A'                 
  0.665   0.789   0.895   0.991   1.032   1.152   1.249   1.446
 45 A'   46 A'   47 A'   48 A'   49 A'   50 A'   51 A'   52 A'                 
  1.510   1.561   1.636   1.679   2.014   2.127   2.396   2.612
 53 A'   54 A'   55 A'   56 A'   57 A'   58 A'   59 A'   60 A'                 
  2.720   3.016   3.343   3.994   4.151   4.239   4.391   4.456
 61 A'   62 A'   63 A'   64 A'   65 A'   66 A'   67 A'   68 A'                 
  4.474   4.526   4.684   4.787   5.005   5.373   6.493   6.524
 69 A'   70 A'   71 A'   72 A'   73 A'   74 A'   75 A'   76 A'                 
  6.978   7.082  28.882  29.484  29.507  29.834  29.857  29.939
 77 A'   78 A'   79 A'   80 A'   81 A'   82 A'   83 A'   84 A'                 
 36.506  37.145  68.755 130.541 130.570 154.2711912.189   0.074
 85 A'   86 A'   87 A'   88 A'   89 A'   90 A'   91 A'   11 A"                 
  0.172   0.235   0.306   0.368   0.554   0.580   0.920   1.018
 12 A"   13 A"   14 A"   15 A"   16 A"   17 A"   18 A"   19 A"                 
  1.490   1.558   1.896   2.035   2.413   3.056   4.065   4.208
 20 A"   21 A"   22 A"   23 A"   24 A"   25 A"   26 A"   27 A"                 
  4.269   4.379   4.440   4.465   6.481   6.922  29.475  29.827
 28 A"   29 A"   30 A"   31 A"   32 A"   33 A"   34 A"   35 A"                 
 29.834 130.534
 36 A"   37 A"                                                                 

 Beta MOs, Restricted
 -- Occupied --                  
******* -180.93 -169.74 -169.74  -37.98  -33.17  -33.17  -26.32
  1 A'    2 A'    3 A'    4 A'    5 A'    6 A'    7 A'    8 A'                 
-24.358 -24.355 -24.349 -15.775 -15.718  -7.300  -5.536  -5.520
  9 A'   10 A'   11 A'   12 A'   13 A'   14 A'   15 A'   16 A'                 
-169.74  -33.17  -24.36  -24.35   -5.52   -2.46   -2.45   -2.43
  1 A"    2 A"    3 A"    4 A"    5 A"   17 A'   18 A'   19 A'                 
 -1.620  -1.426  -0.949  -0.840  -0.723  -0.700  -0.602  -0.462
 20 A'   21 A'   22 A'   23 A'   24 A'   25 A'   26 A'   27 A'                 
 -0.419  -2.453  -2.434  -0.702  -0.580  -0.419
 28 A'    6 A"    7 A"    8 A"    9 A"   10 A"                                 
 -- Virtual --                   
 -0.017   0.144   0.149   0.162   0.193   0.219   0.267   0.299
 29 A'   30 A'   31 A'   32 A'   33 A'   34 A'   35 A'   36 A'                 
  0.302   0.331   0.363   0.446   0.524   0.559   0.585   0.614
 37 A'   38 A'   39 A'   40 A'   41 A'   42 A'   43 A'   44 A'                 
  0.665   0.789   0.895   0.991   1.032   1.152   1.249   1.446
 45 A'   46 A'   47 A'   48 A'   49 A'   50 A'   51 A'   52 A'                 
  1.510   1.561   1.636   1.679   2.014   2.127   2.396   2.612
 53 A'   54 A'   55 A'   56 A'   57 A'   58 A'   59 A'   60 A'                 
  2.720   3.016   3.343   3.994   4.151   4.239   4.391   4.456
 61 A'   62 A'   63 A'   64 A'   65 A'   66 A'   67 A'   68 A'                 
  4.474   4.526   4.684   4.787   5.005   5.373   6.493   6.524
 69 A'   70 A'   71 A'   72 A'   73 A'   74 A'   75 A'   76 A'                 
  6.978   7.082  28.882  29.484  29.507  29.834  29.857  29.939
 77 A'   78 A'   79 A'   80 A'   81 A'   82 A'   83 A'   84 A'                 
 36.506  37.145  68.755 130.541 130.570 154.2711912.189   0.074
 85 A'   86 A'   87 A'   88 A'   89 A'   90 A'   91 A'   11 A"                 
  0.172   0.235   0.306   0.368   0.554   0.580   0.920   1.018
 12 A"   13 A"   14 A"   15 A"   16 A"   17 A"   18 A"   19 A"                 
  1.490   1.558   1.896   2.035   2.413   3.056   4.065   4.208
 20 A"   21 A"   22 A"   23 A"   24 A"   25 A"   26 A"   27 A"                 
  4.269   4.379   4.440   4.465   6.481   6.922  29.475  29.827
 28 A"   29 A"   30 A"   31 A"   32 A"   33 A"   34 A"   35 A"                 
 29.834 130.534
 36 A"   37 A"                                                                 
 --------------------------------------------------------------

          Ground-State Mulliken Net Atomic Charges

     Atom                 Charge (a.u.)
  ----------------------------------------
      1 I                     0.191489
      2 N                     0.046907
      3 N                    -0.159160
      4 F                    -0.079236
  ----------------------------------------
  Sum of atomic charges =    -0.000000

 -----------------------------------------------------------------
                    Cartesian Multipole Moments
 -----------------------------------------------------------------
    Charge (ESU x 10^10)
                -0.0000
    Dipole Moment (Debye)
         X       3.0386      Y      -0.2836      Z      -0.0000
       Tot       3.0518
    Quadrupole Moments (Debye-Ang)
        XX     -48.8690     XY      -0.2716     YY     -46.4246
        XZ       0.0000     YZ      -0.0000     ZZ     -44.1747
    Octopole Moments (Debye-Ang^2)
       XXX      56.0647    XXY      -2.1799    XYY       8.1907
       YYY      -0.2665    XXZ      -0.0000    XYZ       0.0000
       YYZ      -0.0000    XZZ       4.4648    YZZ      -0.0193
       ZZZ      -0.0000
    Hexadecapole Moments (Debye-Ang^3)
      XXXX    -739.6490   XXXY      -5.2216   XXYY    -128.2480
      XYYY      -1.6858   YYYY     -73.9003   XXXZ       0.0000
      XXYZ      -0.0000   XYYZ       0.0000   YYYZ      -0.0000
      XXZZ    -120.2378   XYZZ      -0.4802   YYZZ     -20.7157
      XZZZ       0.0000   YZZZ      -0.0000   ZZZZ     -52.9747
 -----------------------------------------------------------------
 DrvMan completing analytic gradient of the correlated energy
 Correlated dipole moment
            1
    1   1.1954933
    2  -0.1115593
    3  -0.0000000
 Energy read as -7125.830616950
 Full Analytical Gradient: (in a.u., or Hartree/Bohr)
             1             2             3             4
    1    0.00695518   -0.01397169    0.01943481   -0.01241830
    2    0.00015935   -0.01601840    0.01153160    0.00432745
    3    0.00000000   -0.00000000    0.00000000    0.00000000
 Gradient time:  CPU 0.27 s  wall 2.62 s
 Geometry Optimization Parameters
   NAtoms,    NIC,     NZ,  NCons,   NDum,   NFix, NCnnct, MaxDiis
        4      14       4       0       0       0       0       0


** GEOMETRY OPTIMIZATION IN DELOCALIZED INTERNAL COORDINATES **
   Searching for a Minimum

   Optimization Cycle:   1

                       Coordinates (Angstroms)
     ATOM                X               Y               Z
      1  I         0.9452721445   -0.0138041836    0.0000000000
      2  N        -1.1545137891    0.5153411461    0.0000000000
      3  N        -1.8456021581   -0.4572726208    0.0000000000
      4  F        -3.2331791141    0.0361268948    0.0000000000
   Point Group: cs    Number of degrees of freedom:     5


   Energy is  -7125.830616950


 Attempting to Generate Delocalized Internal Coordinates

  5 Hessian modes will be used to form the next step
  Hessian Eigenvalues:
     0.102144    0.250000    0.250000    0.354203    1.083475

 Minimum Search - Taking Simple RFO Step
 Searching for Lamda that Minimizes Along All modes
 Value Taken    Lamda =  -0.00141563
 Step Taken.  Stepsize is  0.081954

                             Maximum     Tolerance    Cnvgd?
         Gradient           0.016077      0.000300      NO
         Displacement       0.058732      0.001200      NO
         Energy change     *********      0.000001      NO


 New Cartesian Coordinates Obtained by Inverse Iteration

 Displacement from previous Coordinates is:  0.103701
 ----------------------------------------------------------------
             Standard Nuclear Orientation (Angstroms)
    I     Atom           X                Y                Z
 ----------------------------------------------------------------
    1      I       0.9061531825    -0.0259208407     0.0000000000
    2      N      -1.1497855338     0.5353205776     0.0000000000
    3      N      -1.8353154027    -0.4513285008     0.0000000000
    4      F      -3.2090751629     0.0223200003     0.0000000000
 ----------------------------------------------------------------
 Molecular Point Group                 Cs    NOp =  2
 Largest Abelian Subgroup              Cs    NOp =  2
 Nuclear Repulsion Energy =   284.4539256204 hartrees
 There are       38 alpha and       38 beta electrons
 Applying Cartesian multipole field
    Component          Value
    ---------          -----
     (2,0,0)        1.00000E-11
     (0,2,0)        2.00000E-11
     (0,0,2)       -3.00000E-11
 Nucleus-field energy     =     0.0000000063 hartrees
 Requested basis set is 6-311++G(d,p)
 There are 42 shells and 128 basis functions
 A cutoff of  1.0D-14 yielded    795 shell pairs
 There are      7623 function pairs (      8605 Cartesian)
 Smallest overlap matrix eigenvalue = 2.39E-04
 Guess MOs from SCF MO coefficient file

 -----------------------------------------------------------------------
  General SCF calculation program by
  Eric Jon Sundstrom, Paul Horn, Yuezhi Mao, Dmitri Zuev, Alec White,
  David Stuck, Shaama M.S., Shane Yost, Joonho Lee, David Small,
  Daniel Levine, Susi Lehtola, Hugh Burton, Evgeny Epifanovsky
 -----------------------------------------------------------------------
 Hartree-Fock
 using 4 threads for integral computing
 -------------------------------------------------------
 OpenMP Integral computing Module                
 Release: version 2.0, May 2017, Q-Chem Inc. Pleasanton 
 -------------------------------------------------------
 A restricted SCF calculation will be
 performed using DIIS
 SCF converges when DIIS error is below 1.0e-08
 ---------------------------------------
  Cycle       Energy         DIIS error
 ---------------------------------------
    1   -7125.0566376734      5.36e-04  
    2   -7125.0573527983      1.45e-04  
    3   -7125.0574554468      7.40e-05  
    4   -7125.0574764404      3.92e-05  
    5   -7125.0574857735      1.27e-05  
    6   -7125.0574876467      4.45e-06  
    7   -7125.0574879256      1.82e-06  
    8   -7125.0574879707      6.98e-07  
    9   -7125.0574879738      2.67e-07  
   10   -7125.0574879744      9.27e-08  
   11   -7125.0574879744      3.51e-08  
   12   -7125.0574879745      1.41e-08  
   13   -7125.0574879744      5.05e-09  Convergence criterion met
 ---------------------------------------
 SCF time:   CPU 8.86s  wall 5.00s 
 SCF   energy in the final basis set =    -7125.0574879744
 Total energy in the final basis set =    -7125.0574879744


 ------------------------------------------------------------------------------

   CCMAN2: suite of methods based on coupled cluster
           and equation of motion theories.

   Components:
   * libvmm-1.3-trunk
     by Evgeny Epifanovsky, Ilya Kaliman.
   * libtensor-2.5-trunk
     by Evgeny Epifanovsky, Michael Wormit, Dmitry Zuev, Sam Manzer, 
        Ilya Kaliman.
   * libcc-2.5-trunk
     by Evgeny Epifanovsky, Arik Landau, Tomasz Kus, Kirill Khistyaev, 
        Dmitry Zuev, Prashant Manohar, Xintian Feng, Anna Krylov, 
        Matthew Goldey, Alec White, Thomas Jagau, Kaushik Nanda, 
        Anastasia Gunina, Alexander Kunitsa, Joonho Lee.

   CCMAN original authors:
   Anna I. Krylov, C. David Sherrill, Steven R. Gwaltney,
   Edward F. C. Byrd (2000)
   Sergey V. Levchenko, Lyudmila V. Slipchenko, Tao Wang,
   Ana-Maria C. Cristian (2003)
   Piotr A. Pieniazek, C. Melania Oana, Evgeny Epifanovsky (2007)
   Prashant Manohar (2009)

 ------------------------------------------------------------------------------


 Allocating and initializing 3808MB of RAM...
 Calculation will run on 4 cores.


 Alpha MOs, Restricted
 -- Occupied --                  
******* -180.93 -169.73 -169.73 -169.73  -37.98  -33.17  -33.16
  1 A'    2 A'    3 A'    1 A"    4 A'    5 A'    6 A'    2 A"                 
-33.164 -26.323 -24.355 -24.352 -24.352 -24.346 -24.346 -15.775
  7 A'    8 A'    9 A'    3 A"   10 A'    4 A"   11 A'   12 A'                 
-15.717  -7.297  -5.533  -5.517  -5.517  -2.458  -2.450  -2.450
 13 A'   14 A'   15 A'    5 A"   16 A'   17 A'    6 A"   18 A'                 
 -2.432  -2.432  -1.631  -1.422  -0.955  -0.842  -0.728  -0.708
  7 A"   19 A'   20 A'   21 A'   22 A'   23 A'   24 A'    8 A"                 
 -0.703  -0.602  -0.579  -0.467  -0.417  -0.416
 25 A'   26 A'    9 A"   27 A'   28 A'   10 A"                                 
 -- Virtual --                   
 -0.006   0.071   0.145   0.148   0.162   0.172   0.195   0.219
 29 A'   11 A"   30 A'   31 A'   32 A'   12 A"   33 A'   34 A'                 
  0.233   0.269   0.298   0.303   0.307   0.334   0.364   0.367
 13 A"   35 A'   36 A'   37 A'   14 A"   38 A'   39 A'   15 A"                 
  0.447   0.528   0.556   0.558   0.584   0.586   0.618   0.663
 40 A'   41 A'   16 A"   42 A'   17 A"   43 A'   44 A'   45 A'                 
  0.798   0.898   0.922   0.998   1.015   1.028   1.149   1.251
 46 A'   47 A'   18 A"   48 A'   19 A"   49 A'   50 A'   51 A'                 
  1.443   1.491   1.512   1.557   1.563   1.635   1.676   1.890
 52 A'   20 A"   53 A'   21 A"   54 A'   55 A'   56 A'   22 A"                 
  2.013   2.042   2.142   2.400   2.406   2.615   2.710   3.001
 57 A'   23 A"   58 A'   59 A'   24 A"   60 A'   61 A'   62 A'                 
  3.044   3.331   4.000   4.060   4.148   4.201   4.234   4.268
 25 A"   63 A'   64 A'   26 A"   65 A'   27 A"   66 A'   28 A"                 
  4.380   4.385   4.443   4.460   4.471   4.472   4.535   4.696
 67 A'   29 A"   30 A"   68 A'   31 A"   69 A'   70 A'   71 A'                 
  4.797   5.019   5.405   6.484   6.498   6.529   6.918   6.974
 72 A'   73 A'   74 A'   32 A"   75 A'   76 A'   33 A"   77 A'                 
  7.105  28.891  29.478  29.488  29.511  29.830  29.838  29.838
 78 A'   79 A'   34 A"   80 A'   81 A'   35 A"   82 A'   36 A"                 
 29.863  29.946  36.513  37.110  68.750 130.537 130.545 130.574
 83 A'   84 A'   85 A'   86 A'   87 A'   37 A"   88 A'   89 A'                 
154.2791912.198
 90 A'   91 A'                                                                 

 Beta MOs, Restricted
 -- Occupied --                  
******* -180.93 -169.73 -169.73 -169.73  -37.98  -33.17  -33.16
  1 A'    2 A'    3 A'    1 A"    4 A'    5 A'    6 A'    2 A"                 
-33.164 -26.323 -24.355 -24.352 -24.352 -24.346 -24.346 -15.775
  7 A'    8 A'    9 A'    3 A"   10 A'    4 A"   11 A'   12 A'                 
-15.717  -7.297  -5.533  -5.517  -5.517  -2.458  -2.450  -2.450
 13 A'   14 A'   15 A'    5 A"   16 A'   17 A'    6 A"   18 A'                 
 -2.432  -2.432  -1.631  -1.422  -0.955  -0.842  -0.728  -0.708
  7 A"   19 A'   20 A'   21 A'   22 A'   23 A'   24 A'    8 A"                 
 -0.703  -0.602  -0.579  -0.467  -0.417  -0.416
 25 A'   26 A'    9 A"   27 A'   28 A'   10 A"                                 
 -- Virtual --                   
 -0.006   0.071   0.145   0.148   0.162   0.172   0.195   0.219
 29 A'   11 A"   30 A'   31 A'   32 A'   12 A"   33 A'   34 A'                 
  0.233   0.269   0.298   0.303   0.307   0.334   0.364   0.367
 13 A"   35 A'   36 A'   37 A'   14 A"   38 A'   39 A'   15 A"                 
  0.447   0.528   0.556   0.558   0.584   0.586   0.618   0.663
 40 A'   41 A'   16 A"   42 A'   17 A"   43 A'   44 A'   45 A'                 
  0.798   0.898   0.922   0.998   1.015   1.028   1.149   1.251
 46 A'   47 A'   18 A"   48 A'   19 A"   49 A'   50 A'   51 A'                 
  1.443   1.491   1.512   1.557   1.563   1.635   1.676   1.890
 52 A'   20 A"   53 A'   21 A"   54 A'   55 A'   56 A'   22 A"                 
  2.013   2.042   2.142   2.400   2.406   2.615   2.710   3.001
 57 A'   23 A"   58 A'   59 A'   24 A"   60 A'   61 A'   62 A'                 
  3.044   3.331   4.000   4.060   4.148   4.201   4.234   4.268
 25 A"   63 A'   64 A'   26 A"   65 A'   27 A"   66 A'   28 A"                 
  4.380   4.385   4.443   4.460   4.471   4.472   4.535   4.696
 67 A'   29 A"   30 A"   68 A'   31 A"   69 A'   70 A'   71 A'                 
  4.797   5.019   5.405   6.484   6.498   6.529   6.918   6.974
 72 A'   73 A'   74 A'   32 A"   75 A'   76 A'   33 A"   77 A'                 
  7.105  28.891  29.478  29.488  29.511  29.830  29.838  29.838
 78 A'   79 A'   34 A"   80 A'   81 A'   35 A"   82 A'   36 A"                 
 29.863  29.946  36.513  37.110  68.750 130.537 130.545 130.574
 83 A'   84 A'   85 A'   86 A'   87 A'   37 A"   88 A'   89 A'                 
154.2791912.198
 90 A'   91 A'                                                                 

 Occupation and symmetry of molecular orbitals

 Point group: Cs (2 irreducible representations).

                           A'   A"    All 
 ------------------------------------------
 All molecular orbitals:
  - Alpha                  91   37    128 
  - Beta                   91   37    128 
 ------------------------------------------
 Alpha orbitals:
  - Frozen occupied        16   5     21  
  - Active occupied        12   5     17  
  - Active virtual         63   27    90  
  - Frozen virtual         0    0     0   
 ------------------------------------------
 Beta orbitals:
  - Frozen occupied        16   5     21  
  - Active occupied        12   5     17  
  - Active virtual         63   27    90  
  - Frozen virtual         0    0     0   
 ------------------------------------------

 Import integrals:   CPU 0.00 s  wall 0.00 s

 Import integrals:   CPU 45.05 s  wall 40.91 s

 MP2 amplitudes:   CPU 0.16 s  wall 0.38 s

Running a double precision version
           CCSD T amplitudes will be solved using DIIS.

           Start     Size      MaxIter   EConv     TConv     
           3         7         100       1.00e-07  1.00e-05  
 ------------------------------------------------------------------------------
           Energy (a.u.)   Ediff      Tdiff       Comment
 ------------------------------------------------------------------------------
         -7125.82778382                           
     1   -7125.80085725   2.69e-02   7.72e-01     
     2   -7125.82996637   2.91e-02   1.05e-01     
     3   -7125.82705324   2.91e-03   4.80e-02     
     4   -7125.83025551   3.20e-03   2.08e-02     Switched to DIIS steps.
     5   -7125.83137729   1.12e-03   1.26e-02     
     6   -7125.83151912   1.42e-04   4.04e-03     
     7   -7125.83153671   1.76e-05   1.38e-03     
     8   -7125.83154029   3.58e-06   6.41e-04     
     9   -7125.83154461   4.32e-06   2.80e-04     
    10   -7125.83154427   3.37e-07   1.04e-04     
    11   -7125.83154530   1.03e-06   5.47e-05     
    12   -7125.83154508   2.20e-07   1.81e-05     
    13   -7125.83154514   6.03e-08   7.07e-06     
 ------------------------------------------------------------------------------
         -7125.83154514                           CCSD T converged.

End of double precision
 SCF energy                 = -7125.05748797
 MP2 energy                 = -7125.82778382
 CCSD correlation energy     =    -0.77405717
 CCSD total energy           = -7125.83154514

 CCSD  T1^2 = 0.0153  T2^2 = 0.2565  Leading amplitudes:

 Amplitude    Orbitals with energies
 -0.0265       9 (A") A                  ->    11 (A") A                  
              -0.5786                          0.0706                     
 -0.0265       9 (A") B                  ->    11 (A") B                  
              -0.5786                          0.0706                     
 -0.0214       8 (A") A                  ->    11 (A") A                  
              -0.7078                          0.0706                     
 -0.0214       8 (A") B                  ->    11 (A") B                  
              -0.7078                          0.0706                     

 Amplitude    Orbitals with energies
 -0.0784       9 (A") A      9 (A") B    ->    11 (A") A     11 (A") B    
              -0.5786       -0.5786            0.0706        0.0706       
  0.0784       9 (A") A      9 (A") B    ->    11 (A") B     11 (A") A    
              -0.5786       -0.5786            0.0706        0.0706       
  0.0784       9 (A") B      9 (A") A    ->    11 (A") A     11 (A") B    
              -0.5786       -0.5786            0.0706        0.0706       
 -0.0784       9 (A") B      9 (A") A    ->    11 (A") B     11 (A") A    
              -0.5786       -0.5786            0.0706        0.0706       

 Computing CCSD intemediates for later calculations in double precision
 Finished.

Running a double precision version
           CCSD Lambda amplitudes will be solved using DIIS.
           Start     Size      MaxIter   EConv     LConv     
           3         7         100       1.00e-07  1.00e-05  
 ------------------------------------------------------------------------------
            Enorm      Ldiff       Comment
 ------------------------------------------------------------------------------
     1     5.83e-02   3.91e-02     
     2     1.92e-02   6.46e-03     
     3     8.93e-03   1.17e-03     
     4     4.32e-03   1.28e-03     Switched to DIIS steps.
     5     1.55e-03   7.75e-04     
     6     7.91e-04   2.56e-04     
     7     3.13e-04   7.00e-05     
     8     1.27e-04   7.89e-06     
     9     4.88e-05   6.52e-06     
    10     1.73e-05   3.23e-06     
    11     7.57e-06   8.46e-07     
    12     3.27e-06   2.40e-07     
    13     1.63e-06   4.53e-08     
    14     8.92e-07   6.34e-08     
    15     4.48e-07   4.01e-08     
    16     2.57e-07   1.93e-08     
    17     1.37e-07   1.30e-08     
    18     6.06e-08   6.96e-09     
 ------------------------------------------------------------------------------
                                   CCSD Lambda converged.

 Computing density matrices in double precision...
           Orbital response amplitudes will be solved using DIIS.
           Start     Size      MaxIter   EConv     LConv     
           3         7         100       1.00e-06  1.00e-06  
 ------------------------------------------------------------------------------
            Enorm      Ldiff       Comment
 ------------------------------------------------------------------------------
     1     9.93e-02   4.79e-03     
     2     8.57e-02   1.23e-02     
     3     1.03e-01   2.83e-02     
     4     8.11e-03   4.52e-02     Switched to DIIS steps.
     5     3.28e-03   7.70e-04     
     6     1.24e-03   4.51e-05     
     7     5.29e-04   3.50e-05     
     8     1.32e-04   1.27e-04     
     9     6.10e-05   1.53e-05     
    10     1.24e-05   1.01e-05     
    11     2.98e-06   1.68e-06     
    12     1.66e-06   5.50e-07     
    13     6.72e-07   3.93e-07     
 ------------------------------------------------------------------------------
                                   Orbital response converged.

 Computing density matrices... Done.
 CCSD calculation:   CPU 533.09 s  wall 220.95 s

Current path: /canmo/ccsd/grad/
/g1_bb_aa
/g1_bb_bb
/g1_o1o1
/g1_o1o2
/g1_o1v1
/g1_o2v1
/g1_v1v1
/g1p_bb_aa
/g1p_bb_bb
/g1s_bb_aa
/g1s_bb_bb
/g2_o1o1o1o1
/g2_o1o1o1v1
/g2_o1o1v1v1
/g2_o1v1o1v1
/g2_o1v1v1v1
/g2_v1v1v1v1
/w_bb_aa
/w_bb_bb
 Transferring MO TPDM to AO TPDM
 Transferring g2_o1o1o1o1
 Transferring g2_o1o1o1v1
 Transferring g2_o1o1v1v1
 Transferring g2_o1v1o1v1
 Transferring g2_o1v1v1v1
 Transferring g2_v1v1v1v1
 Adding separable TPDM
 Computing TPDM gradient
 --------------------------------------------------------
 2e gradient
  Atom          X               Y               Z
 --------------------------------------------------------
    1        -43.363178        4.235802        0.000000  
    2         11.297996      -22.087427        0.000000  
    3         14.696774       19.779485       -0.000000  
    4         17.368408       -1.927860       -0.000000  
 --------------------------------------------------------
 --------------------------------------------------------
 Final gradient
  Atom          X               Y               Z
 --------------------------------------------------------
    1        -43.363178        4.235802        0.000000  
    2         11.297996      -22.087427        0.000000  
    3         14.696774       19.779485       -0.000000  
    4         17.368408       -1.927860       -0.000000  
 --------------------------------------------------------
 Analytic gradient from two-electron contribution:   CPU 709.57 s  wall 440.29 s

 Total ccman2 time:   CPU 1292.39 s  wall 711.80 s


 --------------------------------------------------------------
             Orbital Energies (a.u.) and Symmetries
 --------------------------------------------------------------

 Alpha MOs, Restricted
 -- Occupied --                  
******* -180.93 -169.73 -169.73  -37.98  -33.17  -33.16  -26.32
  1 A'    2 A'    3 A'    4 A'    5 A'    6 A'    7 A'    8 A'                 
-24.355 -24.352 -24.346 -15.775 -15.717  -7.297  -5.533  -5.517
  9 A'   10 A'   11 A'   12 A'   13 A'   14 A'   15 A'   16 A'                 
-169.73  -33.16  -24.35  -24.35   -5.52   -2.46   -2.45   -2.43
  1 A"    2 A"    3 A"    4 A"    5 A"   17 A'   18 A'   19 A'                 
 -1.631  -1.422  -0.955  -0.842  -0.728  -0.703  -0.602  -0.467
 20 A'   21 A'   22 A'   23 A'   24 A'   25 A'   26 A'   27 A'                 
 -0.417  -2.450  -2.432  -0.708  -0.579  -0.416
 28 A'    6 A"    7 A"    8 A"    9 A"   10 A"                                 
 -- Virtual --                   
 -0.006   0.145   0.148   0.162   0.195   0.219   0.269   0.298
 29 A'   30 A'   31 A'   32 A'   33 A'   34 A'   35 A'   36 A'                 
  0.303   0.334   0.364   0.447   0.528   0.558   0.586   0.618
 37 A'   38 A'   39 A'   40 A'   41 A'   42 A'   43 A'   44 A'                 
  0.663   0.798   0.898   0.998   1.028   1.149   1.251   1.443
 45 A'   46 A'   47 A'   48 A'   49 A'   50 A'   51 A'   52 A'                 
  1.512   1.563   1.635   1.676   2.013   2.142   2.400   2.615
 53 A'   54 A'   55 A'   56 A'   57 A'   58 A'   59 A'   60 A'                 
  2.710   3.001   3.331   4.000   4.148   4.234   4.380   4.460
 61 A'   62 A'   63 A'   64 A'   65 A'   66 A'   67 A'   68 A'                 
  4.472   4.535   4.696   4.797   5.019   5.405   6.498   6.529
 69 A'   70 A'   71 A'   72 A'   73 A'   74 A'   75 A'   76 A'                 
  6.974   7.105  28.891  29.488  29.511  29.838  29.863  29.946
 77 A'   78 A'   79 A'   80 A'   81 A'   82 A'   83 A'   84 A'                 
 36.513  37.110  68.750 130.545 130.574 154.2791912.198   0.071
 85 A'   86 A'   87 A'   88 A'   89 A'   90 A'   91 A'   11 A"                 
  0.172   0.233   0.307   0.367   0.556   0.584   0.922   1.015
 12 A"   13 A"   14 A"   15 A"   16 A"   17 A"   18 A"   19 A"                 
  1.491   1.557   1.890   2.042   2.406   3.044   4.060   4.201
 20 A"   21 A"   22 A"   23 A"   24 A"   25 A"   26 A"   27 A"                 
  4.268   4.385   4.443   4.471   6.484   6.918  29.478  29.830
 28 A"   29 A"   30 A"   31 A"   32 A"   33 A"   34 A"   35 A"                 
 29.838 130.537
 36 A"   37 A"                                                                 

 Beta MOs, Restricted
 -- Occupied --                  
******* -180.93 -169.73 -169.73  -37.98  -33.17  -33.16  -26.32
  1 A'    2 A'    3 A'    4 A'    5 A'    6 A'    7 A'    8 A'                 
-24.355 -24.352 -24.346 -15.775 -15.717  -7.297  -5.533  -5.517
  9 A'   10 A'   11 A'   12 A'   13 A'   14 A'   15 A'   16 A'                 
-169.73  -33.16  -24.35  -24.35   -5.52   -2.46   -2.45   -2.43
  1 A"    2 A"    3 A"    4 A"    5 A"   17 A'   18 A'   19 A'                 
 -1.631  -1.422  -0.955  -0.842  -0.728  -0.703  -0.602  -0.467
 20 A'   21 A'   22 A'   23 A'   24 A'   25 A'   26 A'   27 A'                 
 -0.417  -2.450  -2.432  -0.708  -0.579  -0.416
 28 A'    6 A"    7 A"    8 A"    9 A"   10 A"                                 
 -- Virtual --                   
 -0.006   0.145   0.148   0.162   0.195   0.219   0.269   0.298
 29 A'   30 A'   31 A'   32 A'   33 A'   34 A'   35 A'   36 A'                 
  0.303   0.334   0.364   0.447   0.528   0.558   0.586   0.618
 37 A'   38 A'   39 A'   40 A'   41 A'   42 A'   43 A'   44 A'                 
  0.663   0.798   0.898   0.998   1.028   1.149   1.251   1.443
 45 A'   46 A'   47 A'   48 A'   49 A'   50 A'   51 A'   52 A'                 
  1.512   1.563   1.635   1.676   2.013   2.142   2.400   2.615
 53 A'   54 A'   55 A'   56 A'   57 A'   58 A'   59 A'   60 A'                 
  2.710   3.001   3.331   4.000   4.148   4.234   4.380   4.460
 61 A'   62 A'   63 A'   64 A'   65 A'   66 A'   67 A'   68 A'                 
  4.472   4.535   4.696   4.797   5.019   5.405   6.498   6.529
 69 A'   70 A'   71 A'   72 A'   73 A'   74 A'   75 A'   76 A'                 
  6.974   7.105  28.891  29.488  29.511  29.838  29.863  29.946
 77 A'   78 A'   79 A'   80 A'   81 A'   82 A'   83 A'   84 A'                 
 36.513  37.110  68.750 130.545 130.574 154.2791912.198   0.071
 85 A'   86 A'   87 A'   88 A'   89 A'   90 A'   91 A'   11 A"                 
  0.172   0.233   0.307   0.367   0.556   0.584   0.922   1.015
 12 A"   13 A"   14 A"   15 A"   16 A"   17 A"   18 A"   19 A"                 
  1.491   1.557   1.890   2.042   2.406   3.044   4.060   4.201
 20 A"   21 A"   22 A"   23 A"   24 A"   25 A"   26 A"   27 A"                 
  4.268   4.385   4.443   4.471   6.484   6.918  29.478  29.830
 28 A"   29 A"   30 A"   31 A"   32 A"   33 A"   34 A"   35 A"                 
 29.838 130.537
 36 A"   37 A"                                                                 
 --------------------------------------------------------------

          Ground-State Mulliken Net Atomic Charges

     Atom                 Charge (a.u.)
  ----------------------------------------
      1 I                     0.192642
      2 N                     0.033898
      3 N                    -0.154930
      4 F                    -0.071610
  ----------------------------------------
  Sum of atomic charges =    -0.000000

 -----------------------------------------------------------------
                    Cartesian Multipole Moments
 -----------------------------------------------------------------
    Charge (ESU x 10^10)
                -0.0000
    Dipole Moment (Debye)
         X       2.8716      Y      -0.2952      Z       0.0000
       Tot       2.8867
    Quadrupole Moments (Debye-Ang)
        XX     -48.5678     XY      -0.3602     YY     -46.4188
        XZ      -0.0000     YZ       0.0000     ZZ     -44.1471
    Octopole Moments (Debye-Ang^2)
       XXX      56.2172    XXY      -2.1068    XYY       9.1510
       YYY       0.4905    XXZ       0.0000    XYZ      -0.0000
       YYZ       0.0000    XZZ       5.2922    YZZ       0.2647
       ZZZ       0.0000
    Hexadecapole Moments (Debye-Ang^3)
      XXXX    -716.0140   XXXY      -4.9015   XXYY    -124.9371
      XYYY      -0.8418   YYYY     -74.4987   XXXZ      -0.0000
      XXYZ       0.0000   XYYZ      -0.0000   YYYZ       0.0000
      XXZZ    -116.8695   XYZZ      -0.2544   YYZZ     -20.7885
      XZZZ      -0.0000   YZZZ       0.0000   ZZZZ     -52.9158
 -----------------------------------------------------------------
 DrvMan completing analytic gradient of the correlated energy
 Correlated dipole moment
            1
    1   1.1297652
    2  -0.1161391
    3   0.0000000
 Energy read as -7125.831545143
 Full Analytical Gradient: (in a.u., or Hartree/Bohr)
             1             2             3             4
    1   -0.00123194   -0.00704177    0.01688267   -0.00860896
    2   -0.00010765   -0.00862396    0.00484433    0.00388728
    3   -0.00000000    0.00000000   -0.00000000    0.00000000
 Gradient time:  CPU 0.28 s  wall 2.53 s
 Geometry Optimization Parameters
   NAtoms,    NIC,     NZ,  NCons,   NDum,   NFix, NCnnct, MaxDiis
        4      14       4       0       0       0       0       0

 Cartesian Hessian Update
 Hessian Updated using BFGS Update


** GEOMETRY OPTIMIZATION IN DELOCALIZED INTERNAL COORDINATES **
   Searching for a Minimum

   Optimization Cycle:   2

                       Coordinates (Angstroms)
     ATOM                X               Y               Z
      1  I         0.9061531825   -0.0259208407    0.0000000000
      2  N        -1.1497855338    0.5353205776    0.0000000000
      3  N        -1.8353154027   -0.4513285008    0.0000000000
      4  F        -3.2090751629    0.0223200003    0.0000000000
   Point Group: cs    Number of degrees of freedom:     5


   Energy is  -7125.831545143

 Hessian Updated using BFGS Update

  5 Hessian modes will be used to form the next step
  Hessian Eigenvalues:
     0.110997    0.198871    0.257038    0.331586    0.936266

 Minimum Search - Taking Simple RFO Step
 Searching for Lamda that Minimizes Along All modes
 Value Taken    Lamda =  -0.00077317
 Step Taken.  Stepsize is  0.060164

                             Maximum     Tolerance    Cnvgd?
         Gradient           0.010335      0.000300      NO
         Displacement       0.048637      0.001200      NO
         Energy change     -0.000928      0.000001      NO


 New Cartesian Coordinates Obtained by Inverse Iteration

 Displacement from previous Coordinates is:  0.050661
 ----------------------------------------------------------------
             Standard Nuclear Orientation (Angstroms)
    I     Atom           X                Y                Z
 ----------------------------------------------------------------
    1      I       0.8980884714    -0.0322994480     0.0000000000
    2      N      -1.1463243495     0.5470084284     0.0000000000
    3      N      -1.8447446123    -0.4449151414     0.0000000000
    4      F      -3.1950424265     0.0105973974     0.0000000000
 ----------------------------------------------------------------
 Molecular Point Group                 Cs    NOp =  2
 Largest Abelian Subgroup              Cs    NOp =  2
 Nuclear Repulsion Energy =   285.3486979169 hartrees
 There are       38 alpha and       38 beta electrons
 Applying Cartesian multipole field
    Component          Value
    ---------          -----
     (2,0,0)        1.00000E-11
     (0,2,0)        2.00000E-11
     (0,0,2)       -3.00000E-11
 Nucleus-field energy     =     0.0000000062 hartrees
 Requested basis set is 6-311++G(d,p)
 There are 42 shells and 128 basis functions
 A cutoff of  1.0D-14 yielded    795 shell pairs
 There are      7623 function pairs (      8605 Cartesian)
 Smallest overlap matrix eigenvalue = 2.50E-04
 Guess MOs from SCF MO coefficient file

 -----------------------------------------------------------------------
  General SCF calculation program by
  Eric Jon Sundstrom, Paul Horn, Yuezhi Mao, Dmitri Zuev, Alec White,
  David Stuck, Shaama M.S., Shane Yost, Joonho Lee, David Small,
  Daniel Levine, Susi Lehtola, Hugh Burton, Evgeny Epifanovsky
 -----------------------------------------------------------------------
 Hartree-Fock
 using 4 threads for integral computing
 -------------------------------------------------------
 OpenMP Integral computing Module                
 Release: version 2.0, May 2017, Q-Chem Inc. Pleasanton 
 -------------------------------------------------------
 A restricted SCF calculation will be
 performed using DIIS
 SCF converges when DIIS error is below 1.0e-08
 ---------------------------------------
  Cycle       Energy         DIIS error
 ---------------------------------------
    1   -7125.0575959956      5.63e-04  
    2   -7125.0582889169      1.34e-04  
    3   -7125.0583629838      6.82e-05  
    4   -7125.0583740378      2.49e-05  
    5   -7125.0583772187      9.29e-06  
    6   -7125.0583777230      4.35e-06  
    7   -7125.0583778026      1.49e-06  
    8   -7125.0583778217      6.73e-07  
    9   -7125.0583778263      2.65e-07  
   10   -7125.0583778269      1.08e-07  
   11   -7125.0583778270      3.74e-08  
   12   -7125.0583778270      1.32e-08  
   13   -7125.0583778270      4.22e-09  Convergence criterion met
 ---------------------------------------
 SCF time:   CPU 9.09s  wall 11.00s 
 SCF   energy in the final basis set =    -7125.0583778270
 Total energy in the final basis set =    -7125.0583778270


 ------------------------------------------------------------------------------

   CCMAN2: suite of methods based on coupled cluster
           and equation of motion theories.

   Components:
   * libvmm-1.3-trunk
     by Evgeny Epifanovsky, Ilya Kaliman.
   * libtensor-2.5-trunk
     by Evgeny Epifanovsky, Michael Wormit, Dmitry Zuev, Sam Manzer, 
        Ilya Kaliman.
   * libcc-2.5-trunk
     by Evgeny Epifanovsky, Arik Landau, Tomasz Kus, Kirill Khistyaev, 
        Dmitry Zuev, Prashant Manohar, Xintian Feng, Anna Krylov, 
        Matthew Goldey, Alec White, Thomas Jagau, Kaushik Nanda, 
        Anastasia Gunina, Alexander Kunitsa, Joonho Lee.

   CCMAN original authors:
   Anna I. Krylov, C. David Sherrill, Steven R. Gwaltney,
   Edward F. C. Byrd (2000)
   Sergey V. Levchenko, Lyudmila V. Slipchenko, Tao Wang,
   Ana-Maria C. Cristian (2003)
   Piotr A. Pieniazek, C. Melania Oana, Evgeny Epifanovsky (2007)
   Prashant Manohar (2009)

 ------------------------------------------------------------------------------


 Allocating and initializing 3808MB of RAM...
 Calculation will run on 4 cores.


 Alpha MOs, Restricted
 -- Occupied --                  
******* -180.92 -169.73 -169.73 -169.73  -37.98  -33.17  -33.16
  1 A'    2 A'    3 A'    1 A"    4 A'    5 A'    6 A'    2 A"                 
-33.161 -26.332 -24.352 -24.350 -24.349 -24.343 -24.343 -15.775
  7 A'    8 A'    9 A'    3 A"   10 A'    4 A"   11 A'   12 A'                 
-15.716  -7.294  -5.531  -5.515  -5.514  -2.455  -2.448  -2.447
 13 A'   14 A'   15 A'    5 A"   16 A'   17 A'    6 A"   18 A'                 
 -2.429  -2.429  -1.646  -1.412  -0.957  -0.846  -0.734  -0.716
  7 A"   19 A'   20 A'   21 A'   22 A'   23 A'   24 A'    8 A"                 
 -0.707  -0.601  -0.574  -0.468  -0.414  -0.414
 25 A'   26 A'    9 A"   27 A'   28 A'   10 A"                                 
 -- Virtual --                   
 -0.000   0.069   0.146   0.148   0.162   0.172   0.198   0.222
 29 A'   11 A"   30 A'   31 A'   32 A'   12 A"   33 A'   34 A'                 
  0.233   0.273   0.298   0.303   0.308   0.339   0.363   0.366
 13 A"   35 A'   36 A'   37 A'   14 A"   38 A'   39 A'   15 A"                 
  0.445   0.525   0.557   0.559   0.585   0.586   0.619   0.661
 40 A'   41 A'   42 A'   16 A"   43 A'   17 A"   44 A'   45 A'                 
  0.801   0.902   0.925   0.999   1.015   1.024   1.142   1.254
 46 A'   47 A'   18 A"   48 A'   19 A"   49 A'   50 A'   51 A'                 
  1.441   1.493   1.515   1.554   1.561   1.632   1.668   1.885
 52 A'   20 A"   53 A'   21 A"   54 A'   55 A'   56 A'   22 A"                 
  2.015   2.048   2.159   2.395   2.399   2.621   2.696   2.982
 57 A'   23 A"   58 A'   59 A'   24 A"   60 A'   61 A'   62 A'                 
  3.028   3.318   4.003   4.052   4.147   4.191   4.227   4.269
 25 A"   63 A'   64 A'   26 A"   65 A'   27 A"   66 A'   28 A"                 
  4.365   4.396   4.446   4.463   4.474   4.475   4.540   4.700
 67 A'   29 A"   30 A"   68 A'   31 A"   69 A'   70 A'   71 A'                 
  4.800   5.038   5.454   6.486   6.500   6.532   6.909   6.967
 72 A'   73 A'   74 A'   32 A"   75 A'   76 A'   33 A"   77 A'                 
  7.138  28.895  29.481  29.491  29.514  29.832  29.840  29.841
 78 A'   79 A'   34 A"   80 A'   81 A'   35 A"   82 A'   36 A"                 
 29.866  29.949  36.520  37.065  68.741 130.540 130.548 130.576
 83 A'   84 A'   85 A'   86 A'   87 A'   37 A"   88 A'   89 A'                 
154.2821912.201
 90 A'   91 A'                                                                 

 Beta MOs, Restricted
 -- Occupied --                  
******* -180.92 -169.73 -169.73 -169.73  -37.98  -33.17  -33.16
  1 A'    2 A'    3 A'    1 A"    4 A'    5 A'    6 A'    2 A"                 
-33.161 -26.332 -24.352 -24.350 -24.349 -24.343 -24.343 -15.775
  7 A'    8 A'    9 A'    3 A"   10 A'    4 A"   11 A'   12 A'                 
-15.716  -7.294  -5.531  -5.515  -5.514  -2.455  -2.448  -2.447
 13 A'   14 A'   15 A'    5 A"   16 A'   17 A'    6 A"   18 A'                 
 -2.429  -2.429  -1.646  -1.412  -0.957  -0.846  -0.734  -0.716
  7 A"   19 A'   20 A'   21 A'   22 A'   23 A'   24 A'    8 A"                 
 -0.707  -0.601  -0.574  -0.468  -0.414  -0.414
 25 A'   26 A'    9 A"   27 A'   28 A'   10 A"                                 
 -- Virtual --                   
 -0.000   0.069   0.146   0.148   0.162   0.172   0.198   0.222
 29 A'   11 A"   30 A'   31 A'   32 A'   12 A"   33 A'   34 A'                 
  0.233   0.273   0.298   0.303   0.308   0.339   0.363   0.366
 13 A"   35 A'   36 A'   37 A'   14 A"   38 A'   39 A'   15 A"                 
  0.445   0.525   0.557   0.559   0.585   0.586   0.619   0.661
 40 A'   41 A'   42 A'   16 A"   43 A'   17 A"   44 A'   45 A'                 
  0.801   0.902   0.925   0.999   1.015   1.024   1.142   1.254
 46 A'   47 A'   18 A"   48 A'   19 A"   49 A'   50 A'   51 A'                 
  1.441   1.493   1.515   1.554   1.561   1.632   1.668   1.885
 52 A'   20 A"   53 A'   21 A"   54 A'   55 A'   56 A'   22 A"                 
  2.015   2.048   2.159   2.395   2.399   2.621   2.696   2.982
 57 A'   23 A"   58 A'   59 A'   24 A"   60 A'   61 A'   62 A'                 
  3.028   3.318   4.003   4.052   4.147   4.191   4.227   4.269
 25 A"   63 A'   64 A'   26 A"   65 A'   27 A"   66 A'   28 A"                 
  4.365   4.396   4.446   4.463   4.474   4.475   4.540   4.700
 67 A'   29 A"   30 A"   68 A'   31 A"   69 A'   70 A'   71 A'                 
  4.800   5.038   5.454   6.486   6.500   6.532   6.909   6.967
 72 A'   73 A'   74 A'   32 A"   75 A'   76 A'   33 A"   77 A'                 
  7.138  28.895  29.481  29.491  29.514  29.832  29.840  29.841
 78 A'   79 A'   34 A"   80 A'   81 A'   35 A"   82 A'   36 A"                 
 29.866  29.949  36.520  37.065  68.741 130.540 130.548 130.576
 83 A'   84 A'   85 A'   86 A'   87 A'   37 A"   88 A'   89 A'                 
154.2821912.201
 90 A'   91 A'                                                                 

 Occupation and symmetry of molecular orbitals

 Point group: Cs (2 irreducible representations).

                           A'   A"    All 
 ------------------------------------------
 All molecular orbitals:
  - Alpha                  91   37    128 
  - Beta                   91   37    128 
 ------------------------------------------
 Alpha orbitals:
  - Frozen occupied        16   5     21  
  - Active occupied        12   5     17  
  - Active virtual         63   27    90  
  - Frozen virtual         0    0     0   
 ------------------------------------------
 Beta orbitals:
  - Frozen occupied        16   5     21  
  - Active occupied        12   5     17  
  - Active virtual         63   27    90  
  - Frozen virtual         0    0     0   
 ------------------------------------------

 Import integrals:   CPU 0.00 s  wall 0.00 s

 Import integrals:   CPU 45.33 s  wall 41.08 s

 MP2 amplitudes:   CPU 0.16 s  wall 0.33 s

Running a double precision version
           CCSD T amplitudes will be solved using DIIS.

           Start     Size      MaxIter   EConv     TConv     
           3         7         100       1.00e-07  1.00e-05  
 ------------------------------------------------------------------------------
           Energy (a.u.)   Ediff      Tdiff       Comment
 ------------------------------------------------------------------------------
         -7125.82805033                           
     1   -7125.80165042   2.64e-02   7.72e-01     
     2   -7125.83032807   2.87e-02   1.05e-01     
     3   -7125.82761834   2.71e-03   4.76e-02     
     4   -7125.83074138   3.12e-03   1.96e-02     Switched to DIIS steps.
     5   -7125.83182966   1.09e-03   1.25e-02     
     6   -7125.83196161   1.32e-04   3.81e-03     
     7   -7125.83197689   1.53e-05   1.33e-03     
     8   -7125.83198012   3.23e-06   5.85e-04     
     9   -7125.83198432   4.20e-06   2.70e-04     
    10   -7125.83198400   3.25e-07   9.64e-05     
    11   -7125.83198488   8.84e-07   4.89e-05     
    12   -7125.83198468   2.05e-07   1.79e-05     
    13   -7125.83198473   5.29e-08   6.66e-06     
 ------------------------------------------------------------------------------
         -7125.83198473                           CCSD T converged.

End of double precision
 SCF energy                 = -7125.05837783
 MP2 energy                 = -7125.82805033
 CCSD correlation energy     =    -0.77360690
 CCSD total energy           = -7125.83198473

 CCSD  T1^2 = 0.0148  T2^2 = 0.2555  Leading amplitudes:

 Amplitude    Orbitals with energies
  0.0252       9 (A") A                  ->    11 (A") A                  
              -0.5741                          0.0687                     
  0.0252       9 (A") B                  ->    11 (A") B                  
              -0.5741                          0.0687                     
  0.0236       8 (A") A                  ->    11 (A") A                  
              -0.7165                          0.0687                     
  0.0236       8 (A") B                  ->    11 (A") B                  
              -0.7165                          0.0687                     

 Amplitude    Orbitals with energies
 -0.0844       9 (A") A      9 (A") B    ->    11 (A") A     11 (A") B    
              -0.5741       -0.5741            0.0687        0.0687       
  0.0844       9 (A") A      9 (A") B    ->    11 (A") B     11 (A") A    
              -0.5741       -0.5741            0.0687        0.0687       
  0.0844       9 (A") B      9 (A") A    ->    11 (A") A     11 (A") B    
              -0.5741       -0.5741            0.0687        0.0687       
 -0.0844       9 (A") B      9 (A") A    ->    11 (A") B     11 (A") A    
              -0.5741       -0.5741            0.0687        0.0687       

 Computing CCSD intemediates for later calculations in double precision
 Finished.

Running a double precision version
           CCSD Lambda amplitudes will be solved using DIIS.
           Start     Size      MaxIter   EConv     LConv     
           3         7         100       1.00e-07  1.00e-05  
 ------------------------------------------------------------------------------
            Enorm      Ldiff       Comment
 ------------------------------------------------------------------------------
     1     5.69e-02   3.86e-02     
     2     1.82e-02   6.15e-03     
     3     8.28e-03   1.24e-03     
     4     4.12e-03   1.20e-03     Switched to DIIS steps.
     5     1.46e-03   7.42e-04     
     6     7.44e-04   2.37e-04     
     7     2.85e-04   6.41e-05     
     8     1.17e-04   4.39e-06     
     9     4.31e-05   7.09e-06     
    10     1.51e-05   3.12e-06     
    11     6.61e-06   8.54e-07     
    12     2.77e-06   2.53e-07     
    13     1.36e-06   5.28e-08     
    14     7.29e-07   6.44e-08     
    15     3.64e-07   3.48e-08     
    16     2.08e-07   1.79e-08     
    17     1.09e-07   1.28e-08     
    18     4.78e-08   5.54e-09     
 ------------------------------------------------------------------------------
                                   CCSD Lambda converged.

 Computing density matrices in double precision...
           Orbital response amplitudes will be solved using DIIS.
           Start     Size      MaxIter   EConv     LConv     
           3         7         100       1.00e-06  1.00e-06  
 ------------------------------------------------------------------------------
            Enorm      Ldiff       Comment
 ------------------------------------------------------------------------------
     1     9.80e-02   5.71e-03     
     2     8.49e-02   1.08e-02     
     3     1.03e-01   2.75e-02     
     4     9.38e-03   4.51e-02     Switched to DIIS steps.
     5     3.92e-03   3.31e-04     
     6     9.33e-04   3.22e-05     
     7     4.40e-04   5.59e-05     
     8     9.14e-05   9.70e-05     
     9     4.03e-05   4.95e-06     
    10     1.44e-05   9.43e-06     
    11     2.69e-06   5.27e-07     
    12     1.63e-06   2.82e-07     
    13     7.06e-07   2.98e-07     
 ------------------------------------------------------------------------------
                                   Orbital response converged.

 Computing density matrices... Done.
 CCSD calculation:   CPU 542.01 s  wall 215.11 s

Current path: /canmo/ccsd/grad/
/g1_bb_aa
/g1_bb_bb
/g1_o1o1
/g1_o1o2
/g1_o1v1
/g1_o2v1
/g1_v1v1
/g1p_bb_aa
/g1p_bb_bb
/g1s_bb_aa
/g1s_bb_bb
/g2_o1o1o1o1
/g2_o1o1o1v1
/g2_o1o1v1v1
/g2_o1v1o1v1
/g2_o1v1v1v1
/g2_v1v1v1v1
/w_bb_aa
/w_bb_bb
 Transferring MO TPDM to AO TPDM
 Transferring g2_o1o1o1o1
 Transferring g2_o1o1o1v1
 Transferring g2_o1o1v1v1
 Transferring g2_o1v1o1v1
 Transferring g2_o1v1v1v1
 Transferring g2_v1v1v1v1
 Adding separable TPDM
 Computing TPDM gradient
 --------------------------------------------------------
 2e gradient
  Atom          X               Y               Z
 --------------------------------------------------------
    1        -43.521191        4.557858       -0.000000  
    2         11.379922      -21.991007        0.000000  
    3         14.431501       19.355735        0.000000  
    4         17.709768       -1.922586       -0.000000  
 --------------------------------------------------------
 --------------------------------------------------------
 Final gradient
  Atom          X               Y               Z
 --------------------------------------------------------
    1        -43.521191        4.557858       -0.000000  
    2         11.379922      -21.991007        0.000000  
    3         14.431501       19.355735        0.000000  
    4         17.709768       -1.922586       -0.000000  
 --------------------------------------------------------
 Analytic gradient from two-electron contribution:   CPU 711.99 s  wall 434.20 s

 Total ccman2 time:   CPU 1303.87 s  wall 701.33 s


 --------------------------------------------------------------
             Orbital Energies (a.u.) and Symmetries
 --------------------------------------------------------------

 Alpha MOs, Restricted
 -- Occupied --                  
******* -180.92 -169.73 -169.73  -37.98  -33.17  -33.16  -26.33
  1 A'    2 A'    3 A'    4 A'    5 A'    6 A'    7 A'    8 A'                 
-24.352 -24.349 -24.343 -15.775 -15.716  -7.294  -5.531  -5.514
  9 A'   10 A'   11 A'   12 A'   13 A'   14 A'   15 A'   16 A'                 
-169.73  -33.16  -24.35  -24.34   -5.51   -2.45   -2.45   -2.43
  1 A"    2 A"    3 A"    4 A"    5 A"   17 A'   18 A'   19 A'                 
 -1.646  -1.412  -0.957  -0.846  -0.734  -0.707  -0.601  -0.468
 20 A'   21 A'   22 A'   23 A'   24 A'   25 A'   26 A'   27 A'                 
 -0.414  -2.448  -2.429  -0.716  -0.574  -0.414
 28 A'    6 A"    7 A"    8 A"    9 A"   10 A"                                 
 -- Virtual --                   
 -0.000   0.146   0.148   0.162   0.198   0.222   0.273   0.298
 29 A'   30 A'   31 A'   32 A'   33 A'   34 A'   35 A'   36 A'                 
  0.303   0.339   0.363   0.445   0.525   0.557   0.585   0.619
 37 A'   38 A'   39 A'   40 A'   41 A'   42 A'   43 A'   44 A'                 
  0.661   0.801   0.902   0.999   1.024   1.142   1.254   1.441
 45 A'   46 A'   47 A'   48 A'   49 A'   50 A'   51 A'   52 A'                 
  1.515   1.561   1.632   1.668   2.015   2.159   2.395   2.621
 53 A'   54 A'   55 A'   56 A'   57 A'   58 A'   59 A'   60 A'                 
  2.696   2.982   3.318   4.003   4.147   4.227   4.365   4.463
 61 A'   62 A'   63 A'   64 A'   65 A'   66 A'   67 A'   68 A'                 
  4.475   4.540   4.700   4.800   5.038   5.454   6.500   6.532
 69 A'   70 A'   71 A'   72 A'   73 A'   74 A'   75 A'   76 A'                 
  6.967   7.138  28.895  29.491  29.514  29.840  29.866  29.949
 77 A'   78 A'   79 A'   80 A'   81 A'   82 A'   83 A'   84 A'                 
 36.520  37.065  68.741 130.548 130.576 154.2821912.201   0.069
 85 A'   86 A'   87 A'   88 A'   89 A'   90 A'   91 A'   11 A"                 
  0.172   0.233   0.308   0.366   0.559   0.586   0.925   1.015
 12 A"   13 A"   14 A"   15 A"   16 A"   17 A"   18 A"   19 A"                 
  1.493   1.554   1.885   2.048   2.399   3.028   4.052   4.191
 20 A"   21 A"   22 A"   23 A"   24 A"   25 A"   26 A"   27 A"                 
  4.269   4.396   4.446   4.474   6.486   6.909  29.481  29.832
 28 A"   29 A"   30 A"   31 A"   32 A"   33 A"   34 A"   35 A"                 
 29.841 130.540
 36 A"   37 A"                                                                 

 Beta MOs, Restricted
 -- Occupied --                  
******* -180.92 -169.73 -169.73  -37.98  -33.17  -33.16  -26.33
  1 A'    2 A'    3 A'    4 A'    5 A'    6 A'    7 A'    8 A'                 
-24.352 -24.349 -24.343 -15.775 -15.716  -7.294  -5.531  -5.514
  9 A'   10 A'   11 A'   12 A'   13 A'   14 A'   15 A'   16 A'                 
-169.73  -33.16  -24.35  -24.34   -5.51   -2.45   -2.45   -2.43
  1 A"    2 A"    3 A"    4 A"    5 A"   17 A'   18 A'   19 A'                 
 -1.646  -1.412  -0.957  -0.846  -0.734  -0.707  -0.601  -0.468
 20 A'   21 A'   22 A'   23 A'   24 A'   25 A'   26 A'   27 A'                 
 -0.414  -2.448  -2.429  -0.716  -0.574  -0.414
 28 A'    6 A"    7 A"    8 A"    9 A"   10 A"                                 
 -- Virtual --                   
 -0.000   0.146   0.148   0.162   0.198   0.222   0.273   0.298
 29 A'   30 A'   31 A'   32 A'   33 A'   34 A'   35 A'   36 A'                 
  0.303   0.339   0.363   0.445   0.525   0.557   0.585   0.619
 37 A'   38 A'   39 A'   40 A'   41 A'   42 A'   43 A'   44 A'                 
  0.661   0.801   0.902   0.999   1.024   1.142   1.254   1.441
 45 A'   46 A'   47 A'   48 A'   49 A'   50 A'   51 A'   52 A'                 
  1.515   1.561   1.632   1.668   2.015   2.159   2.395   2.621
 53 A'   54 A'   55 A'   56 A'   57 A'   58 A'   59 A'   60 A'                 
  2.696   2.982   3.318   4.003   4.147   4.227   4.365   4.463
 61 A'   62 A'   63 A'   64 A'   65 A'   66 A'   67 A'   68 A'                 
  4.475   4.540   4.700   4.800   5.038   5.454   6.500   6.532
 69 A'   70 A'   71 A'   72 A'   73 A'   74 A'   75 A'   76 A'                 
  6.967   7.138  28.895  29.491  29.514  29.840  29.866  29.949
 77 A'   78 A'   79 A'   80 A'   81 A'   82 A'   83 A'   84 A'                 
 36.520  37.065  68.741 130.548 130.576 154.2821912.201   0.069
 85 A'   86 A'   87 A'   88 A'   89 A'   90 A'   91 A'   11 A"                 
  0.172   0.233   0.308   0.366   0.559   0.586   0.925   1.015
 12 A"   13 A"   14 A"   15 A"   16 A"   17 A"   18 A"   19 A"                 
  1.493   1.554   1.885   2.048   2.399   3.028   4.052   4.191
 20 A"   21 A"   22 A"   23 A"   24 A"   25 A"   26 A"   27 A"                 
  4.269   4.396   4.446   4.474   6.486   6.909  29.481  29.832
 28 A"   29 A"   30 A"   31 A"   32 A"   33 A"   34 A"   35 A"                 
 29.841 130.540
 36 A"   37 A"                                                                 
 --------------------------------------------------------------

          Ground-State Mulliken Net Atomic Charges

     Atom                 Charge (a.u.)
  ----------------------------------------
      1 I                     0.189621
      2 N                     0.023090
      3 N                    -0.158613
      4 F                    -0.054097
  ----------------------------------------
  Sum of atomic charges =     0.000000

 -----------------------------------------------------------------
                    Cartesian Multipole Moments
 -----------------------------------------------------------------
    Charge (ESU x 10^10)
                 0.0000
    Dipole Moment (Debye)
         X       2.6397      Y      -0.2990      Z      -0.0000
       Tot       2.6566
    Quadrupole Moments (Debye-Ang)
        XX     -47.8524     XY      -0.4041     YY     -46.4901
        XZ       0.0000     YZ      -0.0000     ZZ     -44.1621
    Octopole Moments (Debye-Ang^2)
       XXX      53.4641    XXY      -2.0269    XYY       9.3663
       YYY       0.8518    XXZ      -0.0000    XYZ       0.0000
       YYZ      -0.0000    XZZ       5.3594    YZZ       0.4077
       ZZZ      -0.0000
    Hexadecapole Moments (Debye-Ang^3)
      XXXX    -701.2702   XXXY      -4.8652   XXYY    -124.0576
      XYYY      -0.5640   YYYY     -75.0660   XXXZ       0.0000
      XXYZ      -0.0000   XYYZ       0.0000   YYYZ      -0.0000
      XXZZ    -115.7539   XYZZ      -0.1900   YYZZ     -20.8846
      XZZZ       0.0000   YZZZ      -0.0000   ZZZZ     -52.9949
 -----------------------------------------------------------------
 DrvMan completing analytic gradient of the correlated energy
 Correlated dipole moment
            1
    1   1.0385508
    2  -0.1176385
    3  -0.0000000
 Energy read as -7125.831984732
 Full Analytical Gradient: (in a.u., or Hartree/Bohr)
             1             2             3             4
    1   -0.00171138    0.00185534    0.00272113   -0.00286509
    2   -0.00006497    0.00081614   -0.00116633    0.00041516
    3   -0.00000000   -0.00000000    0.00000000   -0.00000000
 Gradient time:  CPU 0.26 s  wall 2.48 s
 Geometry Optimization Parameters
   NAtoms,    NIC,     NZ,  NCons,   NDum,   NFix, NCnnct, MaxDiis
        4      14       4       0       0       0       0       0

 Cartesian Hessian Update
 Hessian Updated using BFGS Update


** GEOMETRY OPTIMIZATION IN DELOCALIZED INTERNAL COORDINATES **
   Searching for a Minimum

   Optimization Cycle:   3

                       Coordinates (Angstroms)
     ATOM                X               Y               Z
      1  I         0.8980884714   -0.0322994480    0.0000000000
      2  N        -1.1463243495    0.5470084284    0.0000000000
      3  N        -1.8447446123   -0.4449151414    0.0000000000
      4  F        -3.1950424265    0.0105973974    0.0000000000
   Point Group: cs    Number of degrees of freedom:     5


   Energy is  -7125.831984732

 Hessian Updated using BFGS Update

  5 Hessian modes will be used to form the next step
  Hessian Eigenvalues:
     0.118832    0.164131    0.262225    0.308714    0.987960

 Minimum Search - Taking Simple RFO Step
 Searching for Lamda that Minimizes Along All modes
 Value Taken    Lamda =  -0.00007857
 Step Taken.  Stepsize is  0.019913

                             Maximum     Tolerance    Cnvgd?
         Gradient           0.002722      0.000300      NO
         Displacement       0.017146      0.001200      NO
         Energy change     -0.000440      0.000001      NO


 New Cartesian Coordinates Obtained by Inverse Iteration

 Displacement from previous Coordinates is:  0.022884
 ----------------------------------------------------------------
             Standard Nuclear Orientation (Angstroms)
    I     Atom           X                Y                Z
 ----------------------------------------------------------------
    1      I       0.9019324028    -0.0290051982     0.0000000000
    2      N      -1.1498788951     0.5430541460     0.0000000000
    3      N      -1.8504392802    -0.4485142305     0.0000000000
    4      F      -3.1896371444     0.0148565192     0.0000000000
 ----------------------------------------------------------------
 Molecular Point Group                 Cs    NOp =  2
 Largest Abelian Subgroup              Cs    NOp =  2
 Nuclear Repulsion Energy =   285.0773059528 hartrees
 There are       38 alpha and       38 beta electrons
 Applying Cartesian multipole field
    Component          Value
    ---------          -----
     (2,0,0)        1.00000E-11
     (0,2,0)        2.00000E-11
     (0,0,2)       -3.00000E-11
 Nucleus-field energy     =     0.0000000062 hartrees
 Requested basis set is 6-311++G(d,p)
 There are 42 shells and 128 basis functions
 A cutoff of  1.0D-14 yielded    794 shell pairs
 There are      7603 function pairs (      8581 Cartesian)
 Smallest overlap matrix eigenvalue = 2.51E-04
 Guess MOs from SCF MO coefficient file

 -----------------------------------------------------------------------
  General SCF calculation program by
  Eric Jon Sundstrom, Paul Horn, Yuezhi Mao, Dmitri Zuev, Alec White,
  David Stuck, Shaama M.S., Shane Yost, Joonho Lee, David Small,
  Daniel Levine, Susi Lehtola, Hugh Burton, Evgeny Epifanovsky
 -----------------------------------------------------------------------
 Hartree-Fock
 using 4 threads for integral computing
 -------------------------------------------------------
 OpenMP Integral computing Module                
 Release: version 2.0, May 2017, Q-Chem Inc. Pleasanton 
 -------------------------------------------------------
 A restricted SCF calculation will be
 performed using DIIS
 SCF converges when DIIS error is below 1.0e-08
 ---------------------------------------
  Cycle       Energy         DIIS error
 ---------------------------------------
    1   -7125.0585795347      1.81e-04  
    2   -7125.0586506134      5.23e-05  
    3   -7125.0586578390      3.59e-05  
    4   -7125.0586605715      9.35e-06  
    5   -7125.0586611520      3.70e-06  
    6   -7125.0586612654      1.88e-06  
    7   -7125.0586612875      6.46e-07  
    8   -7125.0586612911      1.99e-07  
    9   -7125.0586612916      8.57e-08  
   10   -7125.0586612916      3.72e-08  
   11   -7125.0586612916      1.02e-08  
   12   -7125.0586612917      3.19e-09  Convergence criterion met
 ---------------------------------------
 SCF time:   CPU 8.50s  wall 6.00s 
 SCF   energy in the final basis set =    -7125.0586612917
 Total energy in the final basis set =    -7125.0586612917


 ------------------------------------------------------------------------------

   CCMAN2: suite of methods based on coupled cluster
           and equation of motion theories.

   Components:
   * libvmm-1.3-trunk
     by Evgeny Epifanovsky, Ilya Kaliman.
   * libtensor-2.5-trunk
     by Evgeny Epifanovsky, Michael Wormit, Dmitry Zuev, Sam Manzer, 
        Ilya Kaliman.
   * libcc-2.5-trunk
     by Evgeny Epifanovsky, Arik Landau, Tomasz Kus, Kirill Khistyaev, 
        Dmitry Zuev, Prashant Manohar, Xintian Feng, Anna Krylov, 
        Matthew Goldey, Alec White, Thomas Jagau, Kaushik Nanda, 
        Anastasia Gunina, Alexander Kunitsa, Joonho Lee.

   CCMAN original authors:
   Anna I. Krylov, C. David Sherrill, Steven R. Gwaltney,
   Edward F. C. Byrd (2000)
   Sergey V. Levchenko, Lyudmila V. Slipchenko, Tao Wang,
   Ana-Maria C. Cristian (2003)
   Piotr A. Pieniazek, C. Melania Oana, Evgeny Epifanovsky (2007)
   Prashant Manohar (2009)

 ------------------------------------------------------------------------------


 Allocating and initializing 3808MB of RAM...
 Calculation will run on 4 cores.


 Alpha MOs, Restricted
 -- Occupied --                  
******* -180.92 -169.73 -169.73 -169.73  -37.98  -33.17  -33.16
  1 A'    2 A'    3 A'    1 A"    4 A'    5 A'    6 A'    2 A"                 
-33.160 -26.334 -24.351 -24.349 -24.349 -24.343 -24.343 -15.775
  7 A'    8 A'    9 A'    3 A"   10 A'    4 A"   11 A'   12 A'                 
-15.716  -7.294  -5.530  -5.514  -5.514  -2.454  -2.447  -2.446
 13 A'   14 A'   15 A'    5 A"   16 A'   17 A'    6 A"   18 A'                 
 -2.428  -2.428  -1.651  -1.410  -0.956  -0.847  -0.736  -0.719
  7 A"   19 A'   20 A'   21 A'   22 A'   23 A'   24 A'    8 A"                 
 -0.708  -0.600  -0.573  -0.468  -0.414  -0.413
 25 A'   26 A'    9 A"   27 A'   28 A'   10 A"                                 
 -- Virtual --                   
 -0.000   0.069   0.146   0.148   0.162   0.172   0.199   0.223
 29 A'   11 A"   30 A'   31 A'   32 A'   12 A"   33 A'   34 A'                 
  0.233   0.274   0.299   0.304   0.309   0.341   0.363   0.365
 13 A"   35 A'   36 A'   37 A'   14 A"   38 A'   39 A'   15 A"                 
  0.445   0.524   0.558   0.559   0.585   0.587   0.618   0.662
 40 A'   41 A'   42 A'   16 A"   43 A'   17 A"   44 A'   45 A'                 
  0.801   0.903   0.925   0.998   1.016   1.024   1.141   1.255
 46 A'   47 A'   18 A"   48 A'   19 A"   49 A'   50 A'   51 A'                 
  1.441   1.493   1.515   1.554   1.559   1.631   1.665   1.885
 52 A'   20 A"   53 A'   21 A"   54 A'   55 A'   56 A'   22 A"                 
  2.015   2.048   2.161   2.395   2.398   2.623   2.695   2.980
 57 A'   23 A"   58 A'   59 A'   24 A"   60 A'   61 A'   62 A'                 
  3.027   3.317   4.004   4.050   4.148   4.188   4.225   4.269
 25 A"   63 A'   64 A'   26 A"   65 A'   27 A"   66 A'   28 A"                 
  4.363   4.402   4.447   4.464   4.474   4.479   4.540   4.701
 67 A'   29 A"   30 A"   68 A'   31 A"   69 A'   70 A'   71 A'                 
  4.800   5.046   5.464   6.487   6.501   6.532   6.907   6.967
 72 A'   73 A'   74 A'   32 A"   75 A'   76 A'   33 A"   77 A'                 
  7.149  28.894  29.481  29.492  29.515  29.833  29.841  29.842
 78 A'   79 A'   34 A"   80 A'   81 A'   35 A"   82 A'   36 A"                 
 29.867  29.950  36.522  37.061  68.739 130.541 130.548 130.577
 83 A'   84 A'   85 A'   86 A'   87 A'   37 A"   88 A'   89 A'                 
154.2821912.201
 90 A'   91 A'                                                                 

 Beta MOs, Restricted
 -- Occupied --                  
******* -180.92 -169.73 -169.73 -169.73  -37.98  -33.17  -33.16
  1 A'    2 A'    3 A'    1 A"    4 A'    5 A'    6 A'    2 A"                 
-33.160 -26.334 -24.351 -24.349 -24.349 -24.343 -24.343 -15.775
  7 A'    8 A'    9 A'    3 A"   10 A'    4 A"   11 A'   12 A'                 
-15.716  -7.294  -5.530  -5.514  -5.514  -2.454  -2.447  -2.446
 13 A'   14 A'   15 A'    5 A"   16 A'   17 A'    6 A"   18 A'                 
 -2.428  -2.428  -1.651  -1.410  -0.956  -0.847  -0.736  -0.719
  7 A"   19 A'   20 A'   21 A'   22 A'   23 A'   24 A'    8 A"                 
 -0.708  -0.600  -0.573  -0.468  -0.414  -0.413
 25 A'   26 A'    9 A"   27 A'   28 A'   10 A"                                 
 -- Virtual --                   
 -0.000   0.069   0.146   0.148   0.162   0.172   0.199   0.223
 29 A'   11 A"   30 A'   31 A'   32 A'   12 A"   33 A'   34 A'                 
  0.233   0.274   0.299   0.304   0.309   0.341   0.363   0.365
 13 A"   35 A'   36 A'   37 A'   14 A"   38 A'   39 A'   15 A"                 
  0.445   0.524   0.558   0.559   0.585   0.587   0.618   0.662
 40 A'   41 A'   42 A'   16 A"   43 A'   17 A"   44 A'   45 A'                 
  0.801   0.903   0.925   0.998   1.016   1.024   1.141   1.255
 46 A'   47 A'   18 A"   48 A'   19 A"   49 A'   50 A'   51 A'                 
  1.441   1.493   1.515   1.554   1.559   1.631   1.665   1.885
 52 A'   20 A"   53 A'   21 A"   54 A'   55 A'   56 A'   22 A"                 
  2.015   2.048   2.161   2.395   2.398   2.623   2.695   2.980
 57 A'   23 A"   58 A'   59 A'   24 A"   60 A'   61 A'   62 A'                 
  3.027   3.317   4.004   4.050   4.148   4.188   4.225   4.269
 25 A"   63 A'   64 A'   26 A"   65 A'   27 A"   66 A'   28 A"                 
  4.363   4.402   4.447   4.464   4.474   4.479   4.540   4.701
 67 A'   29 A"   30 A"   68 A'   31 A"   69 A'   70 A'   71 A'                 
  4.800   5.046   5.464   6.487   6.501   6.532   6.907   6.967
 72 A'   73 A'   74 A'   32 A"   75 A'   76 A'   33 A"   77 A'                 
  7.149  28.894  29.481  29.492  29.515  29.833  29.841  29.842
 78 A'   79 A'   34 A"   80 A'   81 A'   35 A"   82 A'   36 A"                 
 29.867  29.950  36.522  37.061  68.739 130.541 130.548 130.577
 83 A'   84 A'   85 A'   86 A'   87 A'   37 A"   88 A'   89 A'                 
154.2821912.201
 90 A'   91 A'                                                                 

 Occupation and symmetry of molecular orbitals

 Point group: Cs (2 irreducible representations).

                           A'   A"    All 
 ------------------------------------------
 All molecular orbitals:
  - Alpha                  91   37    128 
  - Beta                   91   37    128 
 ------------------------------------------
 Alpha orbitals:
  - Frozen occupied        16   5     21  
  - Active occupied        12   5     17  
  - Active virtual         63   27    90  
  - Frozen virtual         0    0     0   
 ------------------------------------------
 Beta orbitals:
  - Frozen occupied        16   5     21  
  - Active occupied        12   5     17  
  - Active virtual         63   27    90  
  - Frozen virtual         0    0     0   
 ------------------------------------------

 Import integrals:   CPU 0.00 s  wall 0.00 s

 Import integrals:   CPU 45.41 s  wall 39.63 s

 MP2 amplitudes:   CPU 0.17 s  wall 0.38 s

Running a double precision version
           CCSD T amplitudes will be solved using DIIS.

           Start     Size      MaxIter   EConv     TConv     
           3         7         100       1.00e-07  1.00e-05  
 ------------------------------------------------------------------------------
           Energy (a.u.)   Ediff      Tdiff       Comment
 ------------------------------------------------------------------------------
         -7125.82794063                           
     1   -7125.80179730   2.61e-02   7.72e-01     
     2   -7125.83032100   2.85e-02   1.05e-01     
     3   -7125.82767988   2.64e-03   4.74e-02     
     4   -7125.83077938   3.10e-03   1.93e-02     Switched to DIIS steps.
     5   -7125.83186071   1.08e-03   1.25e-02     
     6   -7125.83199066   1.30e-04   3.78e-03     
     7   -7125.83200540   1.47e-05   1.33e-03     
     8   -7125.83200849   3.09e-06   5.79e-04     
     9   -7125.83201268   4.19e-06   2.70e-04     
    10   -7125.83201234   3.43e-07   9.49e-05     
    11   -7125.83201318   8.40e-07   4.76e-05     
    12   -7125.83201298   2.02e-07   1.82e-05     
    13   -7125.83201302   4.66e-08   6.86e-06     
 ------------------------------------------------------------------------------
         -7125.83201302                           CCSD T converged.

End of double precision
 SCF energy                 = -7125.05866129
 MP2 energy                 = -7125.82794063
 CCSD correlation energy     =    -0.77335173
 CCSD total energy           = -7125.83201302

 CCSD  T1^2 = 0.0147  T2^2 = 0.2554  Leading amplitudes:

 Amplitude    Orbitals with energies
  0.0247       9 (A") A                  ->    11 (A") A                  
              -0.5727                          0.0690                     
  0.0247       9 (A") B                  ->    11 (A") B                  
              -0.5727                          0.0690                     
 -0.0238       8 (A") A                  ->    11 (A") A                  
              -0.7194                          0.0690                     
 -0.0238       8 (A") B                  ->    11 (A") B                  
              -0.7194                          0.0690                     

 Amplitude    Orbitals with energies
 -0.0854       9 (A") A      9 (A") B    ->    11 (A") A     11 (A") B    
              -0.5727       -0.5727            0.0690        0.0690       
  0.0854       9 (A") A      9 (A") B    ->    11 (A") B     11 (A") A    
              -0.5727       -0.5727            0.0690        0.0690       
  0.0854       9 (A") B      9 (A") A    ->    11 (A") A     11 (A") B    
              -0.5727       -0.5727            0.0690        0.0690       
 -0.0854       9 (A") B      9 (A") A    ->    11 (A") B     11 (A") A    
              -0.5727       -0.5727            0.0690        0.0690       

 Computing CCSD intemediates for later calculations in double precision
 Finished.

Running a double precision version
           CCSD Lambda amplitudes will be solved using DIIS.
           Start     Size      MaxIter   EConv     LConv     
           3         7         100       1.00e-07  1.00e-05  
 ------------------------------------------------------------------------------
            Enorm      Ldiff       Comment
 ------------------------------------------------------------------------------
     1     5.67e-02   3.85e-02     
     2     1.79e-02   6.06e-03     
     3     8.13e-03   1.27e-03     
     4     4.08e-03   1.18e-03     Switched to DIIS steps.
     5     1.44e-03   7.38e-04     
     6     7.33e-04   2.35e-04     
     7     2.80e-04   6.35e-05     
     8     1.14e-04   4.18e-06     
     9     4.15e-05   7.02e-06     
    10     1.45e-05   3.03e-06     
    11     6.21e-06   8.21e-07     
    12     2.52e-06   2.35e-07     
    13     1.15e-06   4.66e-08     
    14     5.99e-07   5.47e-08     
    15     2.83e-07   2.86e-08     
    16     1.65e-07   1.41e-08     
    17     8.87e-08   1.03e-08     
 ------------------------------------------------------------------------------
                                   CCSD Lambda converged.

 Computing density matrices in double precision...
           Orbital response amplitudes will be solved using DIIS.
           Start     Size      MaxIter   EConv     LConv     
           3         7         100       1.00e-06  1.00e-06  
 ------------------------------------------------------------------------------
            Enorm      Ldiff       Comment
 ------------------------------------------------------------------------------
     1     9.75e-02   6.00e-03     
     2     8.46e-02   1.02e-02     
     3     1.03e-01   2.75e-02     
     4     9.99e-03   4.52e-02     Switched to DIIS steps.
     5     4.06e-03   1.07e-04     
     6     8.80e-04   1.57e-05     
     7     4.19e-04   5.88e-05     
     8     8.53e-05   8.61e-05     
     9     2.82e-05   9.06e-07     
    10     1.41e-05   7.76e-06     
    11     2.71e-06   1.45e-06     
    12     1.68e-06   1.05e-07     
    13     6.58e-07   2.75e-07     
 ------------------------------------------------------------------------------
                                   Orbital response converged.

 Computing density matrices... Done.
 CCSD calculation:   CPU 528.37 s  wall 215.44 s

Current path: /canmo/ccsd/grad/
/g1_bb_aa
/g1_bb_bb
/g1_o1o1
/g1_o1o2
/g1_o1v1
/g1_o2v1
/g1_v1v1
/g1p_bb_aa
/g1p_bb_bb
/g1s_bb_aa
/g1s_bb_bb
/g2_o1o1o1o1
/g2_o1o1o1v1
/g2_o1o1v1v1
/g2_o1v1o1v1
/g2_o1v1v1v1
/g2_v1v1v1v1
/w_bb_aa
/w_bb_bb
 Transferring MO TPDM to AO TPDM
 Transferring g2_o1o1o1o1
 Transferring g2_o1o1o1v1
 Transferring g2_o1o1v1v1
 Transferring g2_o1v1o1v1
 Transferring g2_o1v1v1v1
 Transferring g2_v1v1v1v1
 Adding separable TPDM
 Computing TPDM gradient
 --------------------------------------------------------
 2e gradient
  Atom          X               Y               Z
 --------------------------------------------------------
    1        -43.413399        4.406148       -0.000000  
    2         11.327192      -21.788594        0.000000  
    3         14.327444       19.427615       -0.000000  
    4         17.758763       -2.045169        0.000000  
 --------------------------------------------------------
 --------------------------------------------------------
 Final gradient
  Atom          X               Y               Z
 --------------------------------------------------------
    1        -43.413399        4.406148       -0.000000  
    2         11.327192      -21.788594        0.000000  
    3         14.327444       19.427615       -0.000000  
    4         17.758763       -2.045169        0.000000  
 --------------------------------------------------------
 Analytic gradient from two-electron contribution:   CPU 708.33 s  wall 422.85 s

 Total ccman2 time:   CPU 1286.97 s  wall 696.14 s


 --------------------------------------------------------------
             Orbital Energies (a.u.) and Symmetries
 --------------------------------------------------------------

 Alpha MOs, Restricted
 -- Occupied --                  
******* -180.92 -169.73 -169.73  -37.98  -33.17  -33.16  -26.33
  1 A'    2 A'    3 A'    4 A'    5 A'    6 A'    7 A'    8 A'                 
-24.351 -24.349 -24.343 -15.775 -15.716  -7.294  -5.530  -5.514
  9 A'   10 A'   11 A'   12 A'   13 A'   14 A'   15 A'   16 A'                 
-169.73  -33.16  -24.35  -24.34   -5.51   -2.45   -2.45   -2.43
  1 A"    2 A"    3 A"    4 A"    5 A"   17 A'   18 A'   19 A'                 
 -1.651  -1.410  -0.956  -0.847  -0.736  -0.708  -0.600  -0.468
 20 A'   21 A'   22 A'   23 A'   24 A'   25 A'   26 A'   27 A'                 
 -0.414  -2.447  -2.428  -0.719  -0.573  -0.413
 28 A'    6 A"    7 A"    8 A"    9 A"   10 A"                                 
 -- Virtual --                   
 -0.000   0.146   0.148   0.162   0.199   0.223   0.274   0.299
 29 A'   30 A'   31 A'   32 A'   33 A'   34 A'   35 A'   36 A'                 
  0.304   0.341   0.363   0.445   0.524   0.558   0.585   0.618
 37 A'   38 A'   39 A'   40 A'   41 A'   42 A'   43 A'   44 A'                 
  0.662   0.801   0.903   0.998   1.024   1.141   1.255   1.441
 45 A'   46 A'   47 A'   48 A'   49 A'   50 A'   51 A'   52 A'                 
  1.515   1.559   1.631   1.665   2.015   2.161   2.395   2.623
 53 A'   54 A'   55 A'   56 A'   57 A'   58 A'   59 A'   60 A'                 
  2.695   2.980   3.317   4.004   4.148   4.225   4.363   4.464
 61 A'   62 A'   63 A'   64 A'   65 A'   66 A'   67 A'   68 A'                 
  4.479   4.540   4.701   4.800   5.046   5.464   6.501   6.532
 69 A'   70 A'   71 A'   72 A'   73 A'   74 A'   75 A'   76 A'                 
  6.967   7.149  28.894  29.492  29.515  29.841  29.867  29.950
 77 A'   78 A'   79 A'   80 A'   81 A'   82 A'   83 A'   84 A'                 
 36.522  37.061  68.739 130.548 130.577 154.2821912.201   0.069
 85 A'   86 A'   87 A'   88 A'   89 A'   90 A'   91 A'   11 A"                 
  0.172   0.233   0.309   0.365   0.559   0.587   0.925   1.016
 12 A"   13 A"   14 A"   15 A"   16 A"   17 A"   18 A"   19 A"                 
  1.493   1.554   1.885   2.048   2.398   3.027   4.050   4.188
 20 A"   21 A"   22 A"   23 A"   24 A"   25 A"   26 A"   27 A"                 
  4.269   4.402   4.447   4.474   6.487   6.907  29.481  29.833
 28 A"   29 A"   30 A"   31 A"   32 A"   33 A"   34 A"   35 A"                 
 29.842 130.541
 36 A"   37 A"                                                                 

 Beta MOs, Restricted
 -- Occupied --                  
******* -180.92 -169.73 -169.73  -37.98  -33.17  -33.16  -26.33
  1 A'    2 A'    3 A'    4 A'    5 A'    6 A'    7 A'    8 A'                 
-24.351 -24.349 -24.343 -15.775 -15.716  -7.294  -5.530  -5.514
  9 A'   10 A'   11 A'   12 A'   13 A'   14 A'   15 A'   16 A'                 
-169.73  -33.16  -24.35  -24.34   -5.51   -2.45   -2.45   -2.43
  1 A"    2 A"    3 A"    4 A"    5 A"   17 A'   18 A'   19 A'                 
 -1.651  -1.410  -0.956  -0.847  -0.736  -0.708  -0.600  -0.468
 20 A'   21 A'   22 A'   23 A'   24 A'   25 A'   26 A'   27 A'                 
 -0.414  -2.447  -2.428  -0.719  -0.573  -0.413
 28 A'    6 A"    7 A"    8 A"    9 A"   10 A"                                 
 -- Virtual --                   
 -0.000   0.146   0.148   0.162   0.199   0.223   0.274   0.299
 29 A'   30 A'   31 A'   32 A'   33 A'   34 A'   35 A'   36 A'                 
  0.304   0.341   0.363   0.445   0.524   0.558   0.585   0.618
 37 A'   38 A'   39 A'   40 A'   41 A'   42 A'   43 A'   44 A'                 
  0.662   0.801   0.903   0.998   1.024   1.141   1.255   1.441
 45 A'   46 A'   47 A'   48 A'   49 A'   50 A'   51 A'   52 A'                 
  1.515   1.559   1.631   1.665   2.015   2.161   2.395   2.623
 53 A'   54 A'   55 A'   56 A'   57 A'   58 A'   59 A'   60 A'                 
  2.695   2.980   3.317   4.004   4.148   4.225   4.363   4.464
 61 A'   62 A'   63 A'   64 A'   65 A'   66 A'   67 A'   68 A'                 
  4.479   4.540   4.701   4.800   5.046   5.464   6.501   6.532
 69 A'   70 A'   71 A'   72 A'   73 A'   74 A'   75 A'   76 A'                 
  6.967   7.149  28.894  29.492  29.515  29.841  29.867  29.950
 77 A'   78 A'   79 A'   80 A'   81 A'   82 A'   83 A'   84 A'                 
 36.522  37.061  68.739 130.548 130.577 154.2821912.201   0.069
 85 A'   86 A'   87 A'   88 A'   89 A'   90 A'   91 A'   11 A"                 
  0.172   0.233   0.309   0.365   0.559   0.587   0.925   1.016
 12 A"   13 A"   14 A"   15 A"   16 A"   17 A"   18 A"   19 A"                 
  1.493   1.554   1.885   2.048   2.398   3.027   4.050   4.188
 20 A"   21 A"   22 A"   23 A"   24 A"   25 A"   26 A"   27 A"                 
  4.269   4.402   4.447   4.474   6.487   6.907  29.481  29.833
 28 A"   29 A"   30 A"   31 A"   32 A"   33 A"   34 A"   35 A"                 
 29.842 130.541
 36 A"   37 A"                                                                 
 --------------------------------------------------------------

          Ground-State Mulliken Net Atomic Charges

     Atom                 Charge (a.u.)
  ----------------------------------------
      1 I                     0.186490
      2 N                     0.021781
      3 N                    -0.159583
      4 F                    -0.048689
  ----------------------------------------
  Sum of atomic charges =     0.000000

 -----------------------------------------------------------------
                    Cartesian Multipole Moments
 -----------------------------------------------------------------
    Charge (ESU x 10^10)
                -0.0000
    Dipole Moment (Debye)
         X       2.5700      Y      -0.3018      Z      -0.0000
       Tot       2.5877
    Quadrupole Moments (Debye-Ang)
        XX     -47.6282     XY      -0.3641     YY     -46.5108
        XZ       0.0000     YZ       0.0000     ZZ     -44.1704
    Octopole Moments (Debye-Ang^2)
       XXX      52.3558    XXY      -2.1025    XYY       9.2301
       YYY       0.6478    XXZ      -0.0000    XYZ      -0.0000
       YYZ      -0.0000    XZZ       5.2217    YZZ       0.3289
       ZZZ      -0.0000
    Hexadecapole Moments (Debye-Ang^3)
      XXXX    -699.1746   XXXY      -4.8367   XXYY    -124.1845
      XYYY      -0.8008   YYYY     -75.0846   XXXZ       0.0000
      XXYZ       0.0000   XYYZ       0.0000   YYYZ       0.0000
      XXZZ    -115.8110   XYZZ      -0.2535   YYZZ     -20.8960
      XZZZ       0.0000   YZZZ       0.0000   ZZZZ     -53.0382
 -----------------------------------------------------------------
 DrvMan completing analytic gradient of the correlated energy
 Correlated dipole moment
            1
    1   1.0111320
    2  -0.1187192
    3  -0.0000000
 Energy read as -7125.832013023
 Full Analytical Gradient: (in a.u., or Hartree/Bohr)
             1             2             3             4
    1   -0.00007359   -0.00042650   -0.00035041    0.00085051
    2   -0.00003286    0.00120996   -0.00178560    0.00060850
    3    0.00000000   -0.00000000    0.00000000    0.00000000
 Gradient time:  CPU 0.28 s  wall 3.17 s
 Geometry Optimization Parameters
   NAtoms,    NIC,     NZ,  NCons,   NDum,   NFix, NCnnct, MaxDiis
        4      14       4       0       0       0       0       0

 Cartesian Hessian Update
 Hessian Updated using BFGS Update


** GEOMETRY OPTIMIZATION IN DELOCALIZED INTERNAL COORDINATES **
   Searching for a Minimum

   Optimization Cycle:   4

                       Coordinates (Angstroms)
     ATOM                X               Y               Z
      1  I         0.9019324028   -0.0290051982    0.0000000000
      2  N        -1.1498788951    0.5430541460    0.0000000000
      3  N        -1.8504392802   -0.4485142305    0.0000000000
      4  F        -3.1896371444    0.0148565192    0.0000000000
   Point Group: cs    Number of degrees of freedom:     5


   Energy is  -7125.832013023

 Hessian Updated using BFGS Update

  5 Hessian modes will be used to form the next step
  Hessian Eigenvalues:
     0.115832    0.162515    0.268746    0.406982    0.975347

 Minimum Search - Taking Simple RFO Step
 Searching for Lamda that Minimizes Along All modes
 Value Taken    Lamda =  -0.00001534
 Step Taken.  Stepsize is  0.006399

                             Maximum     Tolerance    Cnvgd?
         Gradient           0.001550      0.000300      NO
         Displacement       0.004919      0.001200      NO
         Energy change     -0.000028      0.000001      NO


 New Cartesian Coordinates Obtained by Inverse Iteration

 Displacement from previous Coordinates is:  0.009722
 ----------------------------------------------------------------
             Standard Nuclear Orientation (Angstroms)
    I     Atom           X                Y                Z
 ----------------------------------------------------------------
    1      I       0.9035595392    -0.0300701947     0.0000000000
    2      N      -1.1485001783     0.5438426676     0.0000000000
    3      N      -1.8506558533    -0.4458960155     0.0000000000
    4      F      -3.1924264244     0.0125147791     0.0000000000
 ----------------------------------------------------------------
 Molecular Point Group                 Cs    NOp =  2
 Largest Abelian Subgroup              Cs    NOp =  2
 Nuclear Repulsion Energy =   284.9072608965 hartrees
 There are       38 alpha and       38 beta electrons
 Applying Cartesian multipole field
    Component          Value
    ---------          -----
     (2,0,0)        1.00000E-11
     (0,2,0)        2.00000E-11
     (0,0,2)       -3.00000E-11
 Nucleus-field energy     =     0.0000000063 hartrees
 Requested basis set is 6-311++G(d,p)
 There are 42 shells and 128 basis functions
 A cutoff of  1.0D-14 yielded    794 shell pairs
 There are      7603 function pairs (      8581 Cartesian)
 Smallest overlap matrix eigenvalue = 2.50E-04
 Guess MOs from SCF MO coefficient file

 -----------------------------------------------------------------------
  General SCF calculation program by
  Eric Jon Sundstrom, Paul Horn, Yuezhi Mao, Dmitri Zuev, Alec White,
  David Stuck, Shaama M.S., Shane Yost, Joonho Lee, David Small,
  Daniel Levine, Susi Lehtola, Hugh Burton, Evgeny Epifanovsky
 -----------------------------------------------------------------------
 Hartree-Fock
 using 4 threads for integral computing
 -------------------------------------------------------
 OpenMP Integral computing Module                
 Release: version 2.0, May 2017, Q-Chem Inc. Pleasanton 
 -------------------------------------------------------
 A restricted SCF calculation will be
 performed using DIIS
 SCF converges when DIIS error is below 1.0e-08
 ---------------------------------------
  Cycle       Energy         DIIS error
 ---------------------------------------
    1   -7125.0586821570      6.05e-05  
    2   -7125.0586913607      1.75e-05  
    3   -7125.0586926691      9.33e-06  
    4   -7125.0586929193      4.52e-06  
    5   -7125.0586930132      1.17e-06  
    6   -7125.0586930211      4.33e-07  
    7   -7125.0586930219      1.51e-07  
    8   -7125.0586930221      6.71e-08  
    9   -7125.0586930220      1.99e-08  
   10   -7125.0586930220      7.65e-09  Convergence criterion met
 ---------------------------------------
 SCF time:   CPU 7.01s  wall 5.00s 
 SCF   energy in the final basis set =    -7125.0586930220
 Total energy in the final basis set =    -7125.0586930220


 ------------------------------------------------------------------------------

   CCMAN2: suite of methods based on coupled cluster
           and equation of motion theories.

   Components:
   * libvmm-1.3-trunk
     by Evgeny Epifanovsky, Ilya Kaliman.
   * libtensor-2.5-trunk
     by Evgeny Epifanovsky, Michael Wormit, Dmitry Zuev, Sam Manzer, 
        Ilya Kaliman.
   * libcc-2.5-trunk
     by Evgeny Epifanovsky, Arik Landau, Tomasz Kus, Kirill Khistyaev, 
        Dmitry Zuev, Prashant Manohar, Xintian Feng, Anna Krylov, 
        Matthew Goldey, Alec White, Thomas Jagau, Kaushik Nanda, 
        Anastasia Gunina, Alexander Kunitsa, Joonho Lee.

   CCMAN original authors:
   Anna I. Krylov, C. David Sherrill, Steven R. Gwaltney,
   Edward F. C. Byrd (2000)
   Sergey V. Levchenko, Lyudmila V. Slipchenko, Tao Wang,
   Ana-Maria C. Cristian (2003)
   Piotr A. Pieniazek, C. Melania Oana, Evgeny Epifanovsky (2007)
   Prashant Manohar (2009)

 ------------------------------------------------------------------------------


 Allocating and initializing 3808MB of RAM...
 Calculation will run on 4 cores.


 Alpha MOs, Restricted
 -- Occupied --                  
******* -180.92 -169.73 -169.73 -169.73  -37.98  -33.17  -33.16
  1 A'    2 A'    3 A'    1 A"    4 A'    5 A'    6 A'    2 A"                 
-33.160 -26.334 -24.351 -24.349 -24.349 -24.343 -24.343 -15.774
  7 A'    8 A'    9 A'    3 A"   10 A'    4 A"   11 A'   12 A'                 
-15.715  -7.294  -5.530  -5.514  -5.514  -2.454  -2.447  -2.447
 13 A'   14 A'   15 A'    5 A"   16 A'   17 A'    6 A"   18 A'                 
 -2.429  -2.429  -1.650  -1.410  -0.956  -0.846  -0.735  -0.719
  7 A"   19 A'   20 A'   21 A'   22 A'   23 A'   24 A'    8 A"                 
 -0.708  -0.600  -0.573  -0.467  -0.414  -0.413
 25 A'   26 A'    9 A"   27 A'   28 A'   10 A"                                 
 -- Virtual --                   
 -0.001   0.069   0.146   0.148   0.162   0.172   0.199   0.223
 29 A'   11 A"   30 A'   31 A'   32 A'   12 A"   33 A'   34 A'                 
  0.233   0.274   0.299   0.304   0.309   0.341   0.363   0.365
 13 A"   35 A'   36 A'   37 A'   14 A"   38 A'   39 A'   15 A"                 
  0.445   0.524   0.558   0.559   0.585   0.587   0.618   0.662
 40 A'   41 A'   42 A'   16 A"   43 A'   17 A"   44 A'   45 A'                 
  0.800   0.903   0.925   0.998   1.016   1.025   1.141   1.255
 46 A'   47 A'   18 A"   48 A'   19 A"   49 A'   50 A'   51 A'                 
  1.441   1.493   1.515   1.554   1.559   1.631   1.665   1.885
 52 A'   20 A"   53 A'   21 A"   54 A'   55 A'   56 A'   22 A"                 
  2.016   2.048   2.161   2.394   2.399   2.623   2.695   2.981
 57 A'   23 A"   58 A'   59 A'   24 A"   60 A'   61 A'   62 A'                 
  3.028   3.318   4.004   4.051   4.148   4.188   4.225   4.270
 25 A"   63 A'   64 A'   26 A"   65 A'   27 A"   66 A'   28 A"                 
  4.364   4.401   4.447   4.463   4.474   4.479   4.540   4.700
 67 A'   29 A"   30 A"   68 A'   31 A"   69 A'   70 A'   71 A'                 
  4.799   5.044   5.464   6.487   6.501   6.532   6.907   6.966
 72 A'   73 A'   74 A'   32 A"   75 A'   76 A'   33 A"   77 A'                 
  7.148  28.894  29.481  29.491  29.515  29.833  29.841  29.841
 78 A'   79 A'   34 A"   80 A'   81 A'   35 A"   82 A'   36 A"                 
 29.866  29.949  36.522  37.064  68.739 130.540 130.548 130.577
 83 A'   84 A'   85 A'   86 A'   87 A'   37 A"   88 A'   89 A'                 
154.2821912.201
 90 A'   91 A'                                                                 

 Beta MOs, Restricted
 -- Occupied --                  
******* -180.92 -169.73 -169.73 -169.73  -37.98  -33.17  -33.16
  1 A'    2 A'    3 A'    1 A"    4 A'    5 A'    6 A'    2 A"                 
-33.160 -26.334 -24.351 -24.349 -24.349 -24.343 -24.343 -15.774
  7 A'    8 A'    9 A'    3 A"   10 A'    4 A"   11 A'   12 A'                 
-15.715  -7.294  -5.530  -5.514  -5.514  -2.454  -2.447  -2.447
 13 A'   14 A'   15 A'    5 A"   16 A'   17 A'    6 A"   18 A'                 
 -2.429  -2.429  -1.650  -1.410  -0.956  -0.846  -0.735  -0.719
  7 A"   19 A'   20 A'   21 A'   22 A'   23 A'   24 A'    8 A"                 
 -0.708  -0.600  -0.573  -0.467  -0.414  -0.413
 25 A'   26 A'    9 A"   27 A'   28 A'   10 A"                                 
 -- Virtual --                   
 -0.001   0.069   0.146   0.148   0.162   0.172   0.199   0.223
 29 A'   11 A"   30 A'   31 A'   32 A'   12 A"   33 A'   34 A'                 
  0.233   0.274   0.299   0.304   0.309   0.341   0.363   0.365
 13 A"   35 A'   36 A'   37 A'   14 A"   38 A'   39 A'   15 A"                 
  0.445   0.524   0.558   0.559   0.585   0.587   0.618   0.662
 40 A'   41 A'   42 A'   16 A"   43 A'   17 A"   44 A'   45 A'                 
  0.800   0.903   0.925   0.998   1.016   1.025   1.141   1.255
 46 A'   47 A'   18 A"   48 A'   19 A"   49 A'   50 A'   51 A'                 
  1.441   1.493   1.515   1.554   1.559   1.631   1.665   1.885
 52 A'   20 A"   53 A'   21 A"   54 A'   55 A'   56 A'   22 A"                 
  2.016   2.048   2.161   2.394   2.399   2.623   2.695   2.981
 57 A'   23 A"   58 A'   59 A'   24 A"   60 A'   61 A'   62 A'                 
  3.028   3.318   4.004   4.051   4.148   4.188   4.225   4.270
 25 A"   63 A'   64 A'   26 A"   65 A'   27 A"   66 A'   28 A"                 
  4.364   4.401   4.447   4.463   4.474   4.479   4.540   4.700
 67 A'   29 A"   30 A"   68 A'   31 A"   69 A'   70 A'   71 A'                 
  4.799   5.044   5.464   6.487   6.501   6.532   6.907   6.966
 72 A'   73 A'   74 A'   32 A"   75 A'   76 A'   33 A"   77 A'                 
  7.148  28.894  29.481  29.491  29.515  29.833  29.841  29.841
 78 A'   79 A'   34 A"   80 A'   81 A'   35 A"   82 A'   36 A"                 
 29.866  29.949  36.522  37.064  68.739 130.540 130.548 130.577
 83 A'   84 A'   85 A'   86 A'   87 A'   37 A"   88 A'   89 A'                 
154.2821912.201
 90 A'   91 A'                                                                 

 Occupation and symmetry of molecular orbitals

 Point group: Cs (2 irreducible representations).

                           A'   A"    All 
 ------------------------------------------
 All molecular orbitals:
  - Alpha                  91   37    128 
  - Beta                   91   37    128 
 ------------------------------------------
 Alpha orbitals:
  - Frozen occupied        16   5     21  
  - Active occupied        12   5     17  
  - Active virtual         63   27    90  
  - Frozen virtual         0    0     0   
 ------------------------------------------
 Beta orbitals:
  - Frozen occupied        16   5     21  
  - Active occupied        12   5     17  
  - Active virtual         63   27    90  
  - Frozen virtual         0    0     0   
 ------------------------------------------

 Import integrals:   CPU 0.00 s  wall 0.00 s

 Import integrals:   CPU 44.86 s  wall 38.56 s

 MP2 amplitudes:   CPU 0.17 s  wall 0.34 s

Running a double precision version
           CCSD T amplitudes will be solved using DIIS.

           Start     Size      MaxIter   EConv     TConv     
           3         7         100       1.00e-07  1.00e-05  
 ------------------------------------------------------------------------------
           Energy (a.u.)   Ediff      Tdiff       Comment
 ------------------------------------------------------------------------------
         -7125.82794066                           
     1   -7125.80179660   2.61e-02   7.72e-01     
     2   -7125.83032862   2.85e-02   1.05e-01     
     3   -7125.82768294   2.65e-03   4.75e-02     
     4   -7125.83078473   3.10e-03   1.93e-02     Switched to DIIS steps.
     5   -7125.83186678   1.08e-03   1.25e-02     
     6   -7125.83199665   1.30e-04   3.77e-03     
     7   -7125.83201141   1.48e-05   1.33e-03     
     8   -7125.83201453   3.11e-06   5.80e-04     
     9   -7125.83201872   4.19e-06   2.70e-04     
    10   -7125.83201837   3.50e-07   9.51e-05     
    11   -7125.83201921   8.45e-07   4.79e-05     
    12   -7125.83201901   2.04e-07   1.83e-05     
    13   -7125.83201905   4.61e-08   6.94e-06     
 ------------------------------------------------------------------------------
         -7125.83201905                           CCSD T converged.

End of double precision
 SCF energy                 = -7125.05869302
 MP2 energy                 = -7125.82794066
 CCSD correlation energy     =    -0.77332603
 CCSD total energy           = -7125.83201905

 CCSD  T1^2 = 0.0147  T2^2 = 0.2554  Leading amplitudes:

 Amplitude    Orbitals with energies
 -0.0247       9 (A") A                  ->    11 (A") A                  
              -0.5730                          0.0694                     
 -0.0247       9 (A") B                  ->    11 (A") B                  
              -0.5730                          0.0694                     
 -0.0239       8 (A") A                  ->    11 (A") A                  
              -0.7190                          0.0694                     
 -0.0239       8 (A") B                  ->    11 (A") B                  
              -0.7190                          0.0694                     

 Amplitude    Orbitals with energies
 -0.0853       9 (A") A      9 (A") B    ->    11 (A") A     11 (A") B    
              -0.5730       -0.5730            0.0694        0.0694       
  0.0853       9 (A") A      9 (A") B    ->    11 (A") B     11 (A") A    
              -0.5730       -0.5730            0.0694        0.0694       
  0.0853       9 (A") B      9 (A") A    ->    11 (A") A     11 (A") B    
              -0.5730       -0.5730            0.0694        0.0694       
 -0.0853       9 (A") B      9 (A") A    ->    11 (A") B     11 (A") A    
              -0.5730       -0.5730            0.0694        0.0694       

 Computing CCSD intemediates for later calculations in double precision
 Finished.

Running a double precision version
           CCSD Lambda amplitudes will be solved using DIIS.
           Start     Size      MaxIter   EConv     LConv     
           3         7         100       1.00e-07  1.00e-05  
 ------------------------------------------------------------------------------
            Enorm      Ldiff       Comment
 ------------------------------------------------------------------------------
     1     5.67e-02   3.85e-02     
     2     1.79e-02   6.06e-03     
     3     8.14e-03   1.27e-03     
     4     4.08e-03   1.18e-03     Switched to DIIS steps.
     5     1.44e-03   7.38e-04     
     6     7.34e-04   2.35e-04     
     7     2.80e-04   6.35e-05     
     8     1.14e-04   4.21e-06     
     9     4.16e-05   6.97e-06     
    10     1.45e-05   3.02e-06     
    11     6.22e-06   8.15e-07     
    12     2.53e-06   2.30e-07     
    13     1.16e-06   4.44e-08     
    14     6.01e-07   5.28e-08     
    15     2.84e-07   2.78e-08     
    16     1.67e-07   1.36e-08     
    17     8.98e-08   9.93e-09     
 ------------------------------------------------------------------------------
                                   CCSD Lambda converged.

 Computing density matrices in double precision...
           Orbital response amplitudes will be solved using DIIS.
           Start     Size      MaxIter   EConv     LConv     
           3         7         100       1.00e-06  1.00e-06  
 ------------------------------------------------------------------------------
            Enorm      Ldiff       Comment
 ------------------------------------------------------------------------------
     1     9.75e-02   6.02e-03     
     2     8.46e-02   1.01e-02     
     3     1.04e-01   2.75e-02     
     4     9.96e-03   4.52e-02     Switched to DIIS steps.
     5     4.05e-03   1.17e-04     
     6     8.84e-04   1.56e-05     
     7     4.21e-04   5.87e-05     
     8     8.53e-05   8.68e-05     
     9     2.89e-05   5.43e-07     
    10     1.43e-05   7.91e-06     
    11     2.69e-06   1.45e-06     
    12     1.66e-06   1.12e-07     
    13     6.67e-07   2.76e-07     
 ------------------------------------------------------------------------------
                                   Orbital response converged.

 Computing density matrices... Done.
 CCSD calculation:   CPU 533.45 s  wall 226.14 s

Current path: /canmo/ccsd/grad/
/g1_bb_aa
/g1_bb_bb
/g1_o1o1
/g1_o1o2
/g1_o1v1
/g1_o2v1
/g1_v1v1
/g1p_bb_aa
/g1p_bb_bb
/g1s_bb_aa
/g1s_bb_bb
/g2_o1o1o1o1
/g2_o1o1o1v1
/g2_o1o1v1v1
/g2_o1v1o1v1
/g2_o1v1v1v1
/g2_v1v1v1v1
/w_bb_aa
/w_bb_bb
 Transferring MO TPDM to AO TPDM
 Transferring g2_o1o1o1o1
 Transferring g2_o1o1o1v1
 Transferring g2_o1o1v1v1
 Transferring g2_o1v1o1v1
 Transferring g2_o1v1v1v1
 Transferring g2_v1v1v1v1
 Adding separable TPDM
 Computing TPDM gradient
 --------------------------------------------------------
 2e gradient
  Atom          X               Y               Z
 --------------------------------------------------------
    1        -43.377651        4.436920       -0.000000  
    2         11.256462      -21.786375        0.000000  
    3         14.372760       19.335194       -0.000000  
    4         17.748429       -1.985740       -0.000000  
 --------------------------------------------------------
 --------------------------------------------------------
 Final gradient
  Atom          X               Y               Z
 --------------------------------------------------------
    1        -43.377651        4.436920       -0.000000  
    2         11.256462      -21.786375        0.000000  
    3         14.372760       19.335194       -0.000000  
    4         17.748429       -1.985740       -0.000000  
 --------------------------------------------------------
 Analytic gradient from two-electron contribution:   CPU 706.68 s  wall 459.49 s

 Total ccman2 time:   CPU 1289.70 s  wall 745.11 s


 --------------------------------------------------------------
             Orbital Energies (a.u.) and Symmetries
 --------------------------------------------------------------

 Alpha MOs, Restricted
 -- Occupied --                  
******* -180.92 -169.73 -169.73  -37.98  -33.17  -33.16  -26.33
  1 A'    2 A'    3 A'    4 A'    5 A'    6 A'    7 A'    8 A'                 
-24.351 -24.349 -24.343 -15.774 -15.715  -7.294  -5.530  -5.514
  9 A'   10 A'   11 A'   12 A'   13 A'   14 A'   15 A'   16 A'                 
-169.73  -33.16  -24.35  -24.34   -5.51   -2.45   -2.45   -2.43
  1 A"    2 A"    3 A"    4 A"    5 A"   17 A'   18 A'   19 A'                 
 -1.650  -1.410  -0.956  -0.846  -0.735  -0.708  -0.600  -0.467
 20 A'   21 A'   22 A'   23 A'   24 A'   25 A'   26 A'   27 A'                 
 -0.414  -2.447  -2.429  -0.719  -0.573  -0.413
 28 A'    6 A"    7 A"    8 A"    9 A"   10 A"                                 
 -- Virtual --                   
 -0.001   0.146   0.148   0.162   0.199   0.223   0.274   0.299
 29 A'   30 A'   31 A'   32 A'   33 A'   34 A'   35 A'   36 A'                 
  0.304   0.341   0.363   0.445   0.524   0.558   0.585   0.618
 37 A'   38 A'   39 A'   40 A'   41 A'   42 A'   43 A'   44 A'                 
  0.662   0.800   0.903   0.998   1.025   1.141   1.255   1.441
 45 A'   46 A'   47 A'   48 A'   49 A'   50 A'   51 A'   52 A'                 
  1.515   1.559   1.631   1.665   2.016   2.161   2.394   2.623
 53 A'   54 A'   55 A'   56 A'   57 A'   58 A'   59 A'   60 A'                 
  2.695   2.981   3.318   4.004   4.148   4.225   4.364   4.463
 61 A'   62 A'   63 A'   64 A'   65 A'   66 A'   67 A'   68 A'                 
  4.479   4.540   4.700   4.799   5.044   5.464   6.501   6.532
 69 A'   70 A'   71 A'   72 A'   73 A'   74 A'   75 A'   76 A'                 
  6.966   7.148  28.894  29.491  29.515  29.841  29.866  29.949
 77 A'   78 A'   79 A'   80 A'   81 A'   82 A'   83 A'   84 A'                 
 36.522  37.064  68.739 130.548 130.577 154.2821912.201   0.069
 85 A'   86 A'   87 A'   88 A'   89 A'   90 A'   91 A'   11 A"                 
  0.172   0.233   0.309   0.365   0.559   0.587   0.925   1.016
 12 A"   13 A"   14 A"   15 A"   16 A"   17 A"   18 A"   19 A"                 
  1.493   1.554   1.885   2.048   2.399   3.028   4.051   4.188
 20 A"   21 A"   22 A"   23 A"   24 A"   25 A"   26 A"   27 A"                 
  4.270   4.401   4.447   4.474   6.487   6.907  29.481  29.833
 28 A"   29 A"   30 A"   31 A"   32 A"   33 A"   34 A"   35 A"                 
 29.841 130.540
 36 A"   37 A"                                                                 

 Beta MOs, Restricted
 -- Occupied --                  
******* -180.92 -169.73 -169.73  -37.98  -33.17  -33.16  -26.33
  1 A'    2 A'    3 A'    4 A'    5 A'    6 A'    7 A'    8 A'                 
-24.351 -24.349 -24.343 -15.774 -15.715  -7.294  -5.530  -5.514
  9 A'   10 A'   11 A'   12 A'   13 A'   14 A'   15 A'   16 A'                 
-169.73  -33.16  -24.35  -24.34   -5.51   -2.45   -2.45   -2.43
  1 A"    2 A"    3 A"    4 A"    5 A"   17 A'   18 A'   19 A'                 
 -1.650  -1.410  -0.956  -0.846  -0.735  -0.708  -0.600  -0.467
 20 A'   21 A'   22 A'   23 A'   24 A'   25 A'   26 A'   27 A'                 
 -0.414  -2.447  -2.429  -0.719  -0.573  -0.413
 28 A'    6 A"    7 A"    8 A"    9 A"   10 A"                                 
 -- Virtual --                   
 -0.001   0.146   0.148   0.162   0.199   0.223   0.274   0.299
 29 A'   30 A'   31 A'   32 A'   33 A'   34 A'   35 A'   36 A'                 
  0.304   0.341   0.363   0.445   0.524   0.558   0.585   0.618
 37 A'   38 A'   39 A'   40 A'   41 A'   42 A'   43 A'   44 A'                 
  0.662   0.800   0.903   0.998   1.025   1.141   1.255   1.441
 45 A'   46 A'   47 A'   48 A'   49 A'   50 A'   51 A'   52 A'                 
  1.515   1.559   1.631   1.665   2.016   2.161   2.394   2.623
 53 A'   54 A'   55 A'   56 A'   57 A'   58 A'   59 A'   60 A'                 
  2.695   2.981   3.318   4.004   4.148   4.225   4.364   4.463
 61 A'   62 A'   63 A'   64 A'   65 A'   66 A'   67 A'   68 A'                 
  4.479   4.540   4.700   4.799   5.044   5.464   6.501   6.532
 69 A'   70 A'   71 A'   72 A'   73 A'   74 A'   75 A'   76 A'                 
  6.966   7.148  28.894  29.491  29.515  29.841  29.866  29.949
 77 A'   78 A'   79 A'   80 A'   81 A'   82 A'   83 A'   84 A'                 
 36.522  37.064  68.739 130.548 130.577 154.2821912.201   0.069
 85 A'   86 A'   87 A'   88 A'   89 A'   90 A'   91 A'   11 A"                 
  0.172   0.233   0.309   0.365   0.559   0.587   0.925   1.016
 12 A"   13 A"   14 A"   15 A"   16 A"   17 A"   18 A"   19 A"                 
  1.493   1.554   1.885   2.048   2.399   3.028   4.051   4.188
 20 A"   21 A"   22 A"   23 A"   24 A"   25 A"   26 A"   27 A"                 
  4.270   4.401   4.447   4.474   6.487   6.907  29.481  29.833
 28 A"   29 A"   30 A"   31 A"   32 A"   33 A"   34 A"   35 A"                 
 29.841 130.540
 36 A"   37 A"                                                                 
 --------------------------------------------------------------

          Ground-State Mulliken Net Atomic Charges

     Atom                 Charge (a.u.)
  ----------------------------------------
      1 I                     0.187401
      2 N                     0.022682
      3 N                    -0.161143
      4 F                    -0.048941
  ----------------------------------------
  Sum of atomic charges =    -0.000000

 -----------------------------------------------------------------
                    Cartesian Multipole Moments
 -----------------------------------------------------------------
    Charge (ESU x 10^10)
                -0.0000
    Dipole Moment (Debye)
         X       2.5838      Y      -0.2985      Z      -0.0000
       Tot       2.6010
    Quadrupole Moments (Debye-Ang)
        XX     -47.6423     XY      -0.3810     YY     -46.5148
        XZ       0.0000     YZ      -0.0000     ZZ     -44.1702
    Octopole Moments (Debye-Ang^2)
       XXX      52.3684    XXY      -2.0578    XYY       9.2111
       YYY       0.7099    XXZ      -0.0000    XYZ      -0.0000
       YYZ      -0.0000    XZZ       5.1921    YZZ       0.3540
       ZZZ      -0.0000
    Hexadecapole Moments (Debye-Ang^3)
      XXXX    -700.3714   XXXY      -4.8816   XXYY    -124.3630
      XYYY      -0.7412   YYYY     -75.0532   XXXZ       0.0000
      XXYZ       0.0000   XYYZ       0.0000   YYYZ       0.0000
      XXZZ    -115.9842   XYZZ      -0.2383   YYZZ     -20.8906
      XZZZ       0.0000   YZZZ       0.0000   ZZZZ     -53.0364
 -----------------------------------------------------------------
 DrvMan completing analytic gradient of the correlated energy
 Correlated dipole moment
            1
    1   1.0165522
    2  -0.1174247
    3  -0.0000000
 Energy read as -7125.832019054
 Full Analytical Gradient: (in a.u., or Hartree/Bohr)
             1             2             3             4
    1    0.00020908    0.00038601   -0.00046416   -0.00013093
    2   -0.00001751    0.00032642   -0.00013754   -0.00017137
    3   -0.00000000    0.00000000    0.00000000   -0.00000000
 Gradient time:  CPU 0.29 s  wall 2.49 s
 Geometry Optimization Parameters
   NAtoms,    NIC,     NZ,  NCons,   NDum,   NFix, NCnnct, MaxDiis
        4      14       4       0       0       0       0       0

 Cartesian Hessian Update
 Hessian Updated using BFGS Update


** GEOMETRY OPTIMIZATION IN DELOCALIZED INTERNAL COORDINATES **
   Searching for a Minimum

   Optimization Cycle:   5

                       Coordinates (Angstroms)
     ATOM                X               Y               Z
      1  I         0.9035595392   -0.0300701947    0.0000000000
      2  N        -1.1485001783    0.5438426676    0.0000000000
      3  N        -1.8506558533   -0.4458960155    0.0000000000
      4  F        -3.1924264244    0.0125147791    0.0000000000
   Point Group: cs    Number of degrees of freedom:     5


   Energy is  -7125.832019054

 Hessian Updated using BFGS Update

  5 Hessian modes will be used to form the next step
  Hessian Eigenvalues:
     0.118101    0.162964    0.276525    0.461693    0.983744

 Minimum Search - Taking Simple RFO Step
 Searching for Lamda that Minimizes Along All modes
 Value Taken    Lamda =  -0.00000122
 Step Taken.  Stepsize is  0.001911

                             Maximum     Tolerance    Cnvgd?
         Gradient           0.000728      0.000300      NO
         Displacement       0.001326      0.001200      NO
         Energy change     -0.000006      0.000001      NO


 New Cartesian Coordinates Obtained by Inverse Iteration

 Displacement from previous Coordinates is:  0.002381
 ----------------------------------------------------------------
             Standard Nuclear Orientation (Angstroms)
    I     Atom           X                Y                Z
 ----------------------------------------------------------------
    1      I       0.9027956809    -0.0298682493     0.0000000000
    2      N      -1.1486904848     0.5435542698     0.0000000000
    3      N      -1.8501671455    -0.4462912521     0.0000000000
    4      F      -3.1919609674     0.0129964680     0.0000000000
 ----------------------------------------------------------------
 Molecular Point Group                 Cs    NOp =  2
 Largest Abelian Subgroup              Cs    NOp =  2
 Nuclear Repulsion Energy =   284.9909191354 hartrees
 There are       38 alpha and       38 beta electrons
 Applying Cartesian multipole field
    Component          Value
    ---------          -----
     (2,0,0)        1.00000E-11
     (0,2,0)        2.00000E-11
     (0,0,2)       -3.00000E-11
 Nucleus-field energy     =     0.0000000063 hartrees
 Requested basis set is 6-311++G(d,p)
 There are 42 shells and 128 basis functions
 A cutoff of  1.0D-14 yielded    794 shell pairs
 There are      7603 function pairs (      8581 Cartesian)
 Smallest overlap matrix eigenvalue = 2.50E-04
 Guess MOs from SCF MO coefficient file

 -----------------------------------------------------------------------
  General SCF calculation program by
  Eric Jon Sundstrom, Paul Horn, Yuezhi Mao, Dmitri Zuev, Alec White,
  David Stuck, Shaama M.S., Shane Yost, Joonho Lee, David Small,
  Daniel Levine, Susi Lehtola, Hugh Burton, Evgeny Epifanovsky
 -----------------------------------------------------------------------
 Hartree-Fock
 using 4 threads for integral computing
 -------------------------------------------------------
 OpenMP Integral computing Module                
 Release: version 2.0, May 2017, Q-Chem Inc. Pleasanton 
 -------------------------------------------------------
 A restricted SCF calculation will be
 performed using DIIS
 SCF converges when DIIS error is below 1.0e-08
 ---------------------------------------
  Cycle       Energy         DIIS error
 ---------------------------------------
    1   -7125.0587239890      1.49e-05  
    2   -7125.0587244659      4.27e-06  
    3   -7125.0587245227      2.71e-06  
    4   -7125.0587245399      8.77e-07  
    5   -7125.0587245440      3.73e-07  
    6   -7125.0587245445      1.45e-07  
    7   -7125.0587245447      5.09e-08  
    8   -7125.0587245447      2.04e-08  
    9   -7125.0587245448      7.59e-09  Convergence criterion met
 ---------------------------------------
 SCF time:   CPU 6.37s  wall 5.00s 
 SCF   energy in the final basis set =    -7125.0587245448
 Total energy in the final basis set =    -7125.0587245448


 ------------------------------------------------------------------------------

   CCMAN2: suite of methods based on coupled cluster
           and equation of motion theories.

   Components:
   * libvmm-1.3-trunk
     by Evgeny Epifanovsky, Ilya Kaliman.
   * libtensor-2.5-trunk
     by Evgeny Epifanovsky, Michael Wormit, Dmitry Zuev, Sam Manzer, 
        Ilya Kaliman.
   * libcc-2.5-trunk
     by Evgeny Epifanovsky, Arik Landau, Tomasz Kus, Kirill Khistyaev, 
        Dmitry Zuev, Prashant Manohar, Xintian Feng, Anna Krylov, 
        Matthew Goldey, Alec White, Thomas Jagau, Kaushik Nanda, 
        Anastasia Gunina, Alexander Kunitsa, Joonho Lee.

   CCMAN original authors:
   Anna I. Krylov, C. David Sherrill, Steven R. Gwaltney,
   Edward F. C. Byrd (2000)
   Sergey V. Levchenko, Lyudmila V. Slipchenko, Tao Wang,
   Ana-Maria C. Cristian (2003)
   Piotr A. Pieniazek, C. Melania Oana, Evgeny Epifanovsky (2007)
   Prashant Manohar (2009)

 ------------------------------------------------------------------------------


 Allocating and initializing 3808MB of RAM...
 Calculation will run on 4 cores.


 Alpha MOs, Restricted
 -- Occupied --                  
******* -180.92 -169.73 -169.73 -169.73  -37.98  -33.17  -33.16
  1 A'    2 A'    3 A'    1 A"    4 A'    5 A'    6 A'    2 A"                 
-33.160 -26.334 -24.351 -24.349 -24.349 -24.343 -24.343 -15.774
  7 A'    8 A'    9 A'    3 A"   10 A'    4 A"   11 A'   12 A'                 
-15.715  -7.294  -5.530  -5.514  -5.514  -2.454  -2.447  -2.447
 13 A'   14 A'   15 A'    5 A"   16 A'   17 A'    6 A"   18 A'                 
 -2.429  -2.429  -1.650  -1.411  -0.956  -0.846  -0.735  -0.719
  7 A"   19 A'   20 A'   21 A'   22 A'   23 A'   24 A'    8 A"                 
 -0.708  -0.600  -0.573  -0.468  -0.414  -0.413
 25 A'   26 A'    9 A"   27 A'   28 A'   10 A"                                 
 -- Virtual --                   
 -0.001   0.069   0.146   0.148   0.162   0.172   0.199   0.223
 29 A'   11 A"   30 A'   31 A'   32 A'   12 A"   33 A'   34 A'                 
  0.233   0.274   0.299   0.304   0.309   0.341   0.363   0.365
 13 A"   35 A'   36 A'   37 A'   14 A"   38 A'   39 A'   15 A"                 
  0.445   0.524   0.558   0.559   0.585   0.587   0.618   0.662
 40 A'   41 A'   42 A'   16 A"   43 A'   17 A"   44 A'   45 A'                 
  0.801   0.903   0.925   0.998   1.016   1.025   1.141   1.255
 46 A'   47 A'   18 A"   48 A'   19 A"   49 A'   50 A'   51 A'                 
  1.441   1.493   1.515   1.554   1.559   1.631   1.665   1.885
 52 A'   20 A"   53 A'   21 A"   54 A'   55 A'   56 A'   22 A"                 
  2.016   2.048   2.161   2.394   2.399   2.623   2.696   2.981
 57 A'   23 A"   58 A'   59 A'   24 A"   60 A'   61 A'   62 A'                 
  3.028   3.318   4.004   4.051   4.148   4.189   4.225   4.270
 25 A"   63 A'   64 A'   26 A"   65 A'   27 A"   66 A'   28 A"                 
  4.364   4.401   4.447   4.463   4.474   4.479   4.540   4.700
 67 A'   29 A"   30 A"   68 A'   31 A"   69 A'   70 A'   71 A'                 
  4.799   5.044   5.464   6.487   6.501   6.532   6.908   6.966
 72 A'   73 A'   74 A'   32 A"   75 A'   76 A'   33 A"   77 A'                 
  7.147  28.894  29.481  29.491  29.515  29.833  29.841  29.841
 78 A'   79 A'   34 A"   80 A'   81 A'   35 A"   82 A'   36 A"                 
 29.866  29.949  36.522  37.065  68.739 130.540 130.548 130.577
 83 A'   84 A'   85 A'   86 A'   87 A'   37 A"   88 A'   89 A'                 
154.2821912.201
 90 A'   91 A'                                                                 

 Beta MOs, Restricted
 -- Occupied --                  
******* -180.92 -169.73 -169.73 -169.73  -37.98  -33.17  -33.16
  1 A'    2 A'    3 A'    1 A"    4 A'    5 A'    6 A'    2 A"                 
-33.160 -26.334 -24.351 -24.349 -24.349 -24.343 -24.343 -15.774
  7 A'    8 A'    9 A'    3 A"   10 A'    4 A"   11 A'   12 A'                 
-15.715  -7.294  -5.530  -5.514  -5.514  -2.454  -2.447  -2.447
 13 A'   14 A'   15 A'    5 A"   16 A'   17 A'    6 A"   18 A'                 
 -2.429  -2.429  -1.650  -1.411  -0.956  -0.846  -0.735  -0.719
  7 A"   19 A'   20 A'   21 A'   22 A'   23 A'   24 A'    8 A"                 
 -0.708  -0.600  -0.573  -0.468  -0.414  -0.413
 25 A'   26 A'    9 A"   27 A'   28 A'   10 A"                                 
 -- Virtual --                   
 -0.001   0.069   0.146   0.148   0.162   0.172   0.199   0.223
 29 A'   11 A"   30 A'   31 A'   32 A'   12 A"   33 A'   34 A'                 
  0.233   0.274   0.299   0.304   0.309   0.341   0.363   0.365
 13 A"   35 A'   36 A'   37 A'   14 A"   38 A'   39 A'   15 A"                 
  0.445   0.524   0.558   0.559   0.585   0.587   0.618   0.662
 40 A'   41 A'   42 A'   16 A"   43 A'   17 A"   44 A'   45 A'                 
  0.801   0.903   0.925   0.998   1.016   1.025   1.141   1.255
 46 A'   47 A'   18 A"   48 A'   19 A"   49 A'   50 A'   51 A'                 
  1.441   1.493   1.515   1.554   1.559   1.631   1.665   1.885
 52 A'   20 A"   53 A'   21 A"   54 A'   55 A'   56 A'   22 A"                 
  2.016   2.048   2.161   2.394   2.399   2.623   2.696   2.981
 57 A'   23 A"   58 A'   59 A'   24 A"   60 A'   61 A'   62 A'                 
  3.028   3.318   4.004   4.051   4.148   4.189   4.225   4.270
 25 A"   63 A'   64 A'   26 A"   65 A'   27 A"   66 A'   28 A"                 
  4.364   4.401   4.447   4.463   4.474   4.479   4.540   4.700
 67 A'   29 A"   30 A"   68 A'   31 A"   69 A'   70 A'   71 A'                 
  4.799   5.044   5.464   6.487   6.501   6.532   6.908   6.966
 72 A'   73 A'   74 A'   32 A"   75 A'   76 A'   33 A"   77 A'                 
  7.147  28.894  29.481  29.491  29.515  29.833  29.841  29.841
 78 A'   79 A'   34 A"   80 A'   81 A'   35 A"   82 A'   36 A"                 
 29.866  29.949  36.522  37.065  68.739 130.540 130.548 130.577
 83 A'   84 A'   85 A'   86 A'   87 A'   37 A"   88 A'   89 A'                 
154.2821912.201
 90 A'   91 A'                                                                 

 Occupation and symmetry of molecular orbitals

 Point group: Cs (2 irreducible representations).

                           A'   A"    All 
 ------------------------------------------
 All molecular orbitals:
  - Alpha                  91   37    128 
  - Beta                   91   37    128 
 ------------------------------------------
 Alpha orbitals:
  - Frozen occupied        16   5     21  
  - Active occupied        12   5     17  
  - Active virtual         63   27    90  
  - Frozen virtual         0    0     0   
 ------------------------------------------
 Beta orbitals:
  - Frozen occupied        16   5     21  
  - Active occupied        12   5     17  
  - Active virtual         63   27    90  
  - Frozen virtual         0    0     0   
 ------------------------------------------

 Import integrals:   CPU 0.00 s  wall 0.00 s

 Import integrals:   CPU 45.10 s  wall 37.88 s

 MP2 amplitudes:   CPU 0.17 s  wall 0.38 s

Running a double precision version
           CCSD T amplitudes will be solved using DIIS.

           Start     Size      MaxIter   EConv     TConv     
           3         7         100       1.00e-07  1.00e-05  
 ------------------------------------------------------------------------------
           Energy (a.u.)   Ediff      Tdiff       Comment
 ------------------------------------------------------------------------------
         -7125.82794032                           
     1   -7125.80180633   2.61e-02   7.72e-01     
     2   -7125.83032987   2.85e-02   1.05e-01     
     3   -7125.82768548   2.64e-03   4.74e-02     
     4   -7125.83078571   3.10e-03   1.93e-02     Switched to DIIS steps.
     5   -7125.83186739   1.08e-03   1.25e-02     
     6   -7125.83199725   1.30e-04   3.77e-03     
     7   -7125.83201204   1.48e-05   1.33e-03     
     8   -7125.83201515   3.12e-06   5.80e-04     
     9   -7125.83201934   4.19e-06   2.70e-04     
    10   -7125.83201899   3.46e-07   9.51e-05     
    11   -7125.83201984   8.45e-07   4.79e-05     
    12   -7125.83201963   2.04e-07   1.83e-05     
    13   -7125.83201968   4.63e-08   6.90e-06     
 ------------------------------------------------------------------------------
         -7125.83201968                           CCSD T converged.

End of double precision
 SCF energy                 = -7125.05872454
 MP2 energy                 = -7125.82794032
 CCSD correlation energy     =    -0.77329513
 CCSD total energy           = -7125.83201968

 CCSD  T1^2 = 0.0147  T2^2 = 0.2553  Leading amplitudes:

 Amplitude    Orbitals with energies
 -0.0248       9 (A") A                  ->    11 (A") A                  
              -0.5731                          0.0694                     
 -0.0248       9 (A") B                  ->    11 (A") B                  
              -0.5731                          0.0694                     
 -0.0238       8 (A") A                  ->    11 (A") A                  
              -0.7189                          0.0694                     
 -0.0238       8 (A") B                  ->    11 (A") B                  
              -0.7189                          0.0694                     

 Amplitude    Orbitals with energies
 -0.0851       9 (A") A      9 (A") B    ->    11 (A") A     11 (A") B    
              -0.5731       -0.5731            0.0694        0.0694       
  0.0851       9 (A") A      9 (A") B    ->    11 (A") B     11 (A") A    
              -0.5731       -0.5731            0.0694        0.0694       
  0.0851       9 (A") B      9 (A") A    ->    11 (A") A     11 (A") B    
              -0.5731       -0.5731            0.0694        0.0694       
 -0.0851       9 (A") B      9 (A") A    ->    11 (A") B     11 (A") A    
              -0.5731       -0.5731            0.0694        0.0694       

 Computing CCSD intemediates for later calculations in double precision
 Finished.

Running a double precision version
           CCSD Lambda amplitudes will be solved using DIIS.
           Start     Size      MaxIter   EConv     LConv     
           3         7         100       1.00e-07  1.00e-05  
 ------------------------------------------------------------------------------
            Enorm      Ldiff       Comment
 ------------------------------------------------------------------------------
     1     5.66e-02   3.85e-02     
     2     1.79e-02   6.07e-03     
     3     8.14e-03   1.27e-03     
     4     4.08e-03   1.18e-03     Switched to DIIS steps.
     5     1.44e-03   7.38e-04     
     6     7.34e-04   2.35e-04     
     7     2.80e-04   6.35e-05     
     8     1.14e-04   4.24e-06     
     9     4.16e-05   6.97e-06     
    10     1.45e-05   3.02e-06     
    11     6.23e-06   8.14e-07     
    12     2.54e-06   2.31e-07     
    13     1.16e-06   4.49e-08     
    14     6.06e-07   5.34e-08     
    15     2.87e-07   2.82e-08     
    16     1.68e-07   1.39e-08     
    17     9.07e-08   1.01e-08     
 ------------------------------------------------------------------------------
                                   CCSD Lambda converged.

 Computing density matrices in double precision...
           Orbital response amplitudes will be solved using DIIS.
           Start     Size      MaxIter   EConv     LConv     
           3         7         100       1.00e-06  1.00e-06  
 ------------------------------------------------------------------------------
            Enorm      Ldiff       Comment
 ------------------------------------------------------------------------------
     1     9.75e-02   6.02e-03     
     2     8.45e-02   1.02e-02     
     3     1.03e-01   2.74e-02     
     4     9.90e-03   4.51e-02     Switched to DIIS steps.
     5     4.03e-03   1.33e-04     
     6     8.87e-04   1.59e-05     
     7     4.22e-04   5.88e-05     
     8     8.55e-05   8.74e-05     
     9     2.96e-05   1.16e-07     
    10     1.45e-05   8.05e-06     
    11     2.67e-06   1.41e-06     
    12     1.66e-06   1.32e-07     
    13     6.68e-07   2.78e-07     
 ------------------------------------------------------------------------------
                                   Orbital response converged.

 Computing density matrices... Done.
 CCSD calculation:   CPU 530.36 s  wall 221.57 s

Current path: /canmo/ccsd/grad/
/g1_bb_aa
/g1_bb_bb
/g1_o1o1
/g1_o1o2
/g1_o1v1
/g1_o2v1
/g1_v1v1
/g1p_bb_aa
/g1p_bb_bb
/g1s_bb_aa
/g1s_bb_bb
/g2_o1o1o1o1
/g2_o1o1o1v1
/g2_o1o1v1v1
/g2_o1v1o1v1
/g2_o1v1v1v1
/g2_v1v1v1v1
/w_bb_aa
/w_bb_bb
 Transferring MO TPDM to AO TPDM
 Transferring g2_o1o1o1o1
 Transferring g2_o1o1o1v1
 Transferring g2_o1o1v1v1
 Transferring g2_o1v1o1v1
 Transferring g2_o1v1v1v1
 Transferring g2_v1v1v1v1
 Adding separable TPDM
 Computing TPDM gradient
 --------------------------------------------------------
 2e gradient
  Atom          X               Y               Z
 --------------------------------------------------------
    1        -43.398783        4.433312       -0.000000  
    2         11.276285      -21.801217        0.000000  
    3         14.374565       19.362201       -0.000000  
    4         17.747933       -1.994296        0.000000  
 --------------------------------------------------------
 --------------------------------------------------------
 Final gradient
  Atom          X               Y               Z
 --------------------------------------------------------
    1        -43.398783        4.433312       -0.000000  
    2         11.276285      -21.801217        0.000000  
    3         14.374565       19.362201       -0.000000  
    4         17.747933       -1.994296        0.000000  
 --------------------------------------------------------
 Analytic gradient from two-electron contribution:   CPU 707.07 s  wall 440.07 s

 Total ccman2 time:   CPU 1287.10 s  wall 709.94 s


 --------------------------------------------------------------
             Orbital Energies (a.u.) and Symmetries
 --------------------------------------------------------------

 Alpha MOs, Restricted
 -- Occupied --                  
******* -180.92 -169.73 -169.73  -37.98  -33.17  -33.16  -26.33
  1 A'    2 A'    3 A'    4 A'    5 A'    6 A'    7 A'    8 A'                 
-24.351 -24.349 -24.343 -15.774 -15.715  -7.294  -5.530  -5.514
  9 A'   10 A'   11 A'   12 A'   13 A'   14 A'   15 A'   16 A'                 
-169.73  -33.16  -24.35  -24.34   -5.51   -2.45   -2.45   -2.43
  1 A"    2 A"    3 A"    4 A"    5 A"   17 A'   18 A'   19 A'                 
 -1.650  -1.411  -0.956  -0.846  -0.735  -0.708  -0.600  -0.468
 20 A'   21 A'   22 A'   23 A'   24 A'   25 A'   26 A'   27 A'                 
 -0.414  -2.447  -2.429  -0.719  -0.573  -0.413
 28 A'    6 A"    7 A"    8 A"    9 A"   10 A"                                 
 -- Virtual --                   
 -0.001   0.146   0.148   0.162   0.199   0.223   0.274   0.299
 29 A'   30 A'   31 A'   32 A'   33 A'   34 A'   35 A'   36 A'                 
  0.304   0.341   0.363   0.445   0.524   0.558   0.585   0.618
 37 A'   38 A'   39 A'   40 A'   41 A'   42 A'   43 A'   44 A'                 
  0.662   0.801   0.903   0.998   1.025   1.141   1.255   1.441
 45 A'   46 A'   47 A'   48 A'   49 A'   50 A'   51 A'   52 A'                 
  1.515   1.559   1.631   1.665   2.016   2.161   2.394   2.623
 53 A'   54 A'   55 A'   56 A'   57 A'   58 A'   59 A'   60 A'                 
  2.696   2.981   3.318   4.004   4.148   4.225   4.364   4.463
 61 A'   62 A'   63 A'   64 A'   65 A'   66 A'   67 A'   68 A'                 
  4.479   4.540   4.700   4.799   5.044   5.464   6.501   6.532
 69 A'   70 A'   71 A'   72 A'   73 A'   74 A'   75 A'   76 A'                 
  6.966   7.147  28.894  29.491  29.515  29.841  29.866  29.949
 77 A'   78 A'   79 A'   80 A'   81 A'   82 A'   83 A'   84 A'                 
 36.522  37.065  68.739 130.548 130.577 154.2821912.201   0.069
 85 A'   86 A'   87 A'   88 A'   89 A'   90 A'   91 A'   11 A"                 
  0.172   0.233   0.309   0.365   0.559   0.587   0.925   1.016
 12 A"   13 A"   14 A"   15 A"   16 A"   17 A"   18 A"   19 A"                 
  1.493   1.554   1.885   2.048   2.399   3.028   4.051   4.189
 20 A"   21 A"   22 A"   23 A"   24 A"   25 A"   26 A"   27 A"                 
  4.270   4.401   4.447   4.474   6.487   6.908  29.481  29.833
 28 A"   29 A"   30 A"   31 A"   32 A"   33 A"   34 A"   35 A"                 
 29.841 130.540
 36 A"   37 A"                                                                 

 Beta MOs, Restricted
 -- Occupied --                  
******* -180.92 -169.73 -169.73  -37.98  -33.17  -33.16  -26.33
  1 A'    2 A'    3 A'    4 A'    5 A'    6 A'    7 A'    8 A'                 
-24.351 -24.349 -24.343 -15.774 -15.715  -7.294  -5.530  -5.514
  9 A'   10 A'   11 A'   12 A'   13 A'   14 A'   15 A'   16 A'                 
-169.73  -33.16  -24.35  -24.34   -5.51   -2.45   -2.45   -2.43
  1 A"    2 A"    3 A"    4 A"    5 A"   17 A'   18 A'   19 A'                 
 -1.650  -1.411  -0.956  -0.846  -0.735  -0.708  -0.600  -0.468
 20 A'   21 A'   22 A'   23 A'   24 A'   25 A'   26 A'   27 A'                 
 -0.414  -2.447  -2.429  -0.719  -0.573  -0.413
 28 A'    6 A"    7 A"    8 A"    9 A"   10 A"                                 
 -- Virtual --                   
 -0.001   0.146   0.148   0.162   0.199   0.223   0.274   0.299
 29 A'   30 A'   31 A'   32 A'   33 A'   34 A'   35 A'   36 A'                 
  0.304   0.341   0.363   0.445   0.524   0.558   0.585   0.618
 37 A'   38 A'   39 A'   40 A'   41 A'   42 A'   43 A'   44 A'                 
  0.662   0.801   0.903   0.998   1.025   1.141   1.255   1.441
 45 A'   46 A'   47 A'   48 A'   49 A'   50 A'   51 A'   52 A'                 
  1.515   1.559   1.631   1.665   2.016   2.161   2.394   2.623
 53 A'   54 A'   55 A'   56 A'   57 A'   58 A'   59 A'   60 A'                 
  2.696   2.981   3.318   4.004   4.148   4.225   4.364   4.463
 61 A'   62 A'   63 A'   64 A'   65 A'   66 A'   67 A'   68 A'                 
  4.479   4.540   4.700   4.799   5.044   5.464   6.501   6.532
 69 A'   70 A'   71 A'   72 A'   73 A'   74 A'   75 A'   76 A'                 
  6.966   7.147  28.894  29.491  29.515  29.841  29.866  29.949
 77 A'   78 A'   79 A'   80 A'   81 A'   82 A'   83 A'   84 A'                 
 36.522  37.065  68.739 130.548 130.577 154.2821912.201   0.069
 85 A'   86 A'   87 A'   88 A'   89 A'   90 A'   91 A'   11 A"                 
  0.172   0.233   0.309   0.365   0.559   0.587   0.925   1.016
 12 A"   13 A"   14 A"   15 A"   16 A"   17 A"   18 A"   19 A"                 
  1.493   1.554   1.885   2.048   2.399   3.028   4.051   4.189
 20 A"   21 A"   22 A"   23 A"   24 A"   25 A"   26 A"   27 A"                 
  4.270   4.401   4.447   4.474   6.487   6.908  29.481  29.833
 28 A"   29 A"   30 A"   31 A"   32 A"   33 A"   34 A"   35 A"                 
 29.841 130.540
 36 A"   37 A"                                                                 
 --------------------------------------------------------------

          Ground-State Mulliken Net Atomic Charges

     Atom                 Charge (a.u.)
  ----------------------------------------
      1 I                     0.187454
      2 N                     0.022672
      3 N                    -0.160868
      4 F                    -0.049258
  ----------------------------------------
  Sum of atomic charges =    -0.000000

 -----------------------------------------------------------------
                    Cartesian Multipole Moments
 -----------------------------------------------------------------
    Charge (ESU x 10^10)
                 0.0000
    Dipole Moment (Debye)
         X       2.5861      Y      -0.2989      Z       0.0000
       Tot       2.6033
    Quadrupole Moments (Debye-Ang)
        XX     -47.6561     XY      -0.3785     YY     -46.5120
        XZ      -0.0000     YZ       0.0000     ZZ     -44.1686
    Octopole Moments (Debye-Ang^2)
       XXX      52.4562    XXY      -2.0655    XYY       9.2261
       YYY       0.6991    XXZ       0.0000    XYZ       0.0000
       YYZ       0.0000    XZZ       5.2103    YZZ       0.3495
       ZZZ       0.0000
    Hexadecapole Moments (Debye-Ang^3)
      XXXX    -700.1843   XXXY      -4.8727   XXYY    -124.2996
      XYYY      -0.7499   YYYY     -75.0434   XXXZ      -0.0000
      XXYZ       0.0000   XYYZ      -0.0000   YYYZ       0.0000
      XXZZ    -115.9264   XYZZ      -0.2405   YYZZ     -20.8883
      XZZZ      -0.0000   YZZZ       0.0000   ZZZZ     -53.0321
 -----------------------------------------------------------------
 DrvMan completing analytic gradient of the correlated energy
 Correlated dipole moment
            1
    1   1.0174333
    2  -0.1175925
    3   0.0000000
 Energy read as -7125.832019680
 Full Analytical Gradient: (in a.u., or Hartree/Bohr)
             1             2             3             4
    1   -0.00000851    0.00002935    0.00003162   -0.00005247
    2   -0.00000778    0.00006266   -0.00006913    0.00001425
    3    0.00000000   -0.00000000    0.00000000    0.00000000
 Gradient time:  CPU 0.30 s  wall 2.46 s
 Geometry Optimization Parameters
   NAtoms,    NIC,     NZ,  NCons,   NDum,   NFix, NCnnct, MaxDiis
        4      14       4       0       0       0       0       0

 Cartesian Hessian Update
 Hessian Updated using BFGS Update


** GEOMETRY OPTIMIZATION IN DELOCALIZED INTERNAL COORDINATES **
   Searching for a Minimum

   Optimization Cycle:   6

                       Coordinates (Angstroms)
     ATOM                X               Y               Z
      1  I         0.9027956809   -0.0298682493    0.0000000000
      2  N        -1.1486904848    0.5435542698    0.0000000000
      3  N        -1.8501671455   -0.4462912521    0.0000000000
      4  F        -3.1919609674    0.0129964680    0.0000000000
   Point Group: cs    Number of degrees of freedom:     5


   Energy is  -7125.832019680

 Hessian Updated using BFGS Update

  5 Hessian modes will be used to form the next step
  Hessian Eigenvalues:
     0.116494    0.173305    0.289090    0.460156    0.909038

 Minimum Search - Taking Simple RFO Step
 Searching for Lamda that Minimizes Along All modes
 Value Taken    Lamda =   0.00000000
 Step Taken.  Stepsize is  0.000287

                             Maximum     Tolerance    Cnvgd?
         Gradient           0.000074      0.000300     YES
         Displacement       0.000172      0.001200     YES
         Energy change     -0.000001      0.000001     YES


                       Distance Matrix (Angstroms)
             I (  1)   N (  2)   N (  3)
   N (  2)  2.130119
   N (  3)  2.784280  1.213204
   F (  4)  4.094981  2.111030  1.418223

 Final energy is   -7125.8320196798095     


 ******************************
 **  OPTIMIZATION CONVERGED  **
 ******************************

                       Coordinates (Angstroms)
     ATOM                X               Y               Z
      1  I         0.9027956809   -0.0298682493    0.0000000000
      2  N        -1.1486904848    0.5435542698    0.0000000000
      3  N        -1.8501671455   -0.4462912521    0.0000000000
      4  F        -3.1919609674    0.0129964680    0.0000000000

Z-matrix Print:
$molecule
0 1
I 
N  1 2.130119
N  2 1.213204 1 109.707655
F  3 1.418223 2 106.428408 1 -180.000000 0
$end


 --------------------------------------------------------------
             Orbital Energies (a.u.) and Symmetries
 --------------------------------------------------------------

 Alpha MOs, Restricted
 -- Occupied --                  
******* -180.92 -169.73 -169.73  -37.98  -33.17  -33.16  -26.33
  1 A'    2 A'    3 A'    4 A'    5 A'    6 A'    7 A'    8 A'                 
-24.351 -24.349 -24.343 -15.774 -15.715  -7.294  -5.530  -5.514
  9 A'   10 A'   11 A'   12 A'   13 A'   14 A'   15 A'   16 A'                 
-169.73  -33.16  -24.35  -24.34   -5.51   -2.45   -2.45   -2.43
  1 A"    2 A"    3 A"    4 A"    5 A"   17 A'   18 A'   19 A'                 
 -1.650  -1.411  -0.956  -0.846  -0.735  -0.708  -0.600  -0.468
 20 A'   21 A'   22 A'   23 A'   24 A'   25 A'   26 A'   27 A'                 
 -0.414  -2.447  -2.429  -0.719  -0.573  -0.413
 28 A'    6 A"    7 A"    8 A"    9 A"   10 A"                                 
 -- Virtual --                   
 -0.001   0.146   0.148   0.162   0.199   0.223   0.274   0.299
 29 A'   30 A'   31 A'   32 A'   33 A'   34 A'   35 A'   36 A'                 
  0.304   0.341   0.363   0.445   0.524   0.558   0.585   0.618
 37 A'   38 A'   39 A'   40 A'   41 A'   42 A'   43 A'   44 A'                 
  0.662   0.801   0.903   0.998   1.025   1.141   1.255   1.441
 45 A'   46 A'   47 A'   48 A'   49 A'   50 A'   51 A'   52 A'                 
  1.515   1.559   1.631   1.665   2.016   2.161   2.394   2.623
 53 A'   54 A'   55 A'   56 A'   57 A'   58 A'   59 A'   60 A'                 
  2.696   2.981   3.318   4.004   4.148   4.225   4.364   4.463
 61 A'   62 A'   63 A'   64 A'   65 A'   66 A'   67 A'   68 A'                 
  4.479   4.540   4.700   4.799   5.044   5.464   6.501   6.532
 69 A'   70 A'   71 A'   72 A'   73 A'   74 A'   75 A'   76 A'                 
  6.966   7.147  28.894  29.491  29.515  29.841  29.866  29.949
 77 A'   78 A'   79 A'   80 A'   81 A'   82 A'   83 A'   84 A'                 
 36.522  37.065  68.739 130.548 130.577 154.2821912.201   0.069
 85 A'   86 A'   87 A'   88 A'   89 A'   90 A'   91 A'   11 A"                 
  0.172   0.233   0.309   0.365   0.559   0.587   0.925   1.016
 12 A"   13 A"   14 A"   15 A"   16 A"   17 A"   18 A"   19 A"                 
  1.493   1.554   1.885   2.048   2.399   3.028   4.051   4.189
 20 A"   21 A"   22 A"   23 A"   24 A"   25 A"   26 A"   27 A"                 
  4.270   4.401   4.447   4.474   6.487   6.908  29.481  29.833
 28 A"   29 A"   30 A"   31 A"   32 A"   33 A"   34 A"   35 A"                 
 29.841 130.540
 36 A"   37 A"                                                                 

 Beta MOs, Restricted
 -- Occupied --                  
******* -180.92 -169.73 -169.73  -37.98  -33.17  -33.16  -26.33
  1 A'    2 A'    3 A'    4 A'    5 A'    6 A'    7 A'    8 A'                 
-24.351 -24.349 -24.343 -15.774 -15.715  -7.294  -5.530  -5.514
  9 A'   10 A'   11 A'   12 A'   13 A'   14 A'   15 A'   16 A'                 
-169.73  -33.16  -24.35  -24.34   -5.51   -2.45   -2.45   -2.43
  1 A"    2 A"    3 A"    4 A"    5 A"   17 A'   18 A'   19 A'                 
 -1.650  -1.411  -0.956  -0.846  -0.735  -0.708  -0.600  -0.468
 20 A'   21 A'   22 A'   23 A'   24 A'   25 A'   26 A'   27 A'                 
 -0.414  -2.447  -2.429  -0.719  -0.573  -0.413
 28 A'    6 A"    7 A"    8 A"    9 A"   10 A"                                 
 -- Virtual --                   
 -0.001   0.146   0.148   0.162   0.199   0.223   0.274   0.299
 29 A'   30 A'   31 A'   32 A'   33 A'   34 A'   35 A'   36 A'                 
  0.304   0.341   0.363   0.445   0.524   0.558   0.585   0.618
 37 A'   38 A'   39 A'   40 A'   41 A'   42 A'   43 A'   44 A'                 
  0.662   0.801   0.903   0.998   1.025   1.141   1.255   1.441
 45 A'   46 A'   47 A'   48 A'   49 A'   50 A'   51 A'   52 A'                 
  1.515   1.559   1.631   1.665   2.016   2.161   2.394   2.623
 53 A'   54 A'   55 A'   56 A'   57 A'   58 A'   59 A'   60 A'                 
  2.696   2.981   3.318   4.004   4.148   4.225   4.364   4.463
 61 A'   62 A'   63 A'   64 A'   65 A'   66 A'   67 A'   68 A'                 
  4.479   4.540   4.700   4.799   5.044   5.464   6.501   6.532
 69 A'   70 A'   71 A'   72 A'   73 A'   74 A'   75 A'   76 A'                 
  6.966   7.147  28.894  29.491  29.515  29.841  29.866  29.949
 77 A'   78 A'   79 A'   80 A'   81 A'   82 A'   83 A'   84 A'                 
 36.522  37.065  68.739 130.548 130.577 154.2821912.201   0.069
 85 A'   86 A'   87 A'   88 A'   89 A'   90 A'   91 A'   11 A"                 
  0.172   0.233   0.309   0.365   0.559   0.587   0.925   1.016
 12 A"   13 A"   14 A"   15 A"   16 A"   17 A"   18 A"   19 A"                 
  1.493   1.554   1.885   2.048   2.399   3.028   4.051   4.189
 20 A"   21 A"   22 A"   23 A"   24 A"   25 A"   26 A"   27 A"                 
  4.270   4.401   4.447   4.474   6.487   6.908  29.481  29.833
 28 A"   29 A"   30 A"   31 A"   32 A"   33 A"   34 A"   35 A"                 
 29.841 130.540
 36 A"   37 A"                                                                 
 --------------------------------------------------------------

          Ground-State Mulliken Net Atomic Charges

     Atom                 Charge (a.u.)
  ----------------------------------------
      1 I                     0.187454
      2 N                     0.022672
      3 N                    -0.160868
      4 F                    -0.049258
  ----------------------------------------
  Sum of atomic charges =    -0.000000

 -----------------------------------------------------------------
                    Cartesian Multipole Moments
 -----------------------------------------------------------------
    Charge (ESU x 10^10)
                 0.0000
    Dipole Moment (Debye)
         X       2.5861      Y      -0.2989      Z       0.0000
       Tot       2.6033
    Quadrupole Moments (Debye-Ang)
        XX     -47.6561     XY      -0.3785     YY     -46.5120
        XZ      -0.0000     YZ       0.0000     ZZ     -44.1686
    Octopole Moments (Debye-Ang^2)
       XXX      52.4562    XXY      -2.0655    XYY       9.2261
       YYY       0.6991    XXZ       0.0000    XYZ       0.0000
       YYZ       0.0000    XZZ       5.2103    YZZ       0.3495
       ZZZ       0.0000
    Hexadecapole Moments (Debye-Ang^3)
      XXXX    -700.1843   XXXY      -4.8727   XXYY    -124.2996
      XYYY      -0.7499   YYYY     -75.0434   XXXZ      -0.0000
      XXYZ       0.0000   XYYZ      -0.0000   YYYZ       0.0000
      XXZZ    -115.9264   XYZZ      -0.2405   YYZZ     -20.8883
      XZZZ      -0.0000   YZZZ       0.0000   ZZZZ     -53.0321
 -----------------------------------------------------------------
Archival summary:
1\1\TWL02\OPT\ProcedureUnspecified\BasisUnspecified\112\taweetha\FriNov207:56:422018FriNov207:56:422018\0\\#,OPT,ProcedureUnspecified,BasisUnspecified,\\0,1\I\N,1,2.13012\N,2,1.2132,1,109.708\F,3,1.41822,2,106.428,1,-180,0\\HF=-7125.05872\\@

 Total job time:  4443.54s(wall), 7860.06s(cpu) 
 Fri Nov  2 07:56:42 2018

        *************************************************************
        *                                                           *
        *  Thank you very much for using Q-Chem.  Have a nice day.  *
        *                                                           *
        *************************************************************


 
User input: 2 of 2 
 
Q-Chem Developer Version!
                  Welcome to Q-Chem
     A Quantum Leap Into The Future Of Chemistry


 Q-Chem 5.1, Q-Chem, Inc., Pleasanton, CA (2018)

 Yihan Shao,  Zhengting Gan,  E. Epifanovsky,  A. T. B. Gilbert,  M. Wormit,  
 J. Kussmann,  A. W. Lange,  A. Behn,  Jia Deng,  Xintian Feng,  D. Ghosh,  
 M. Goldey,  P. R. Horn,  L. D. Jacobson,  I. Kaliman,  T. Kus,  A. Landau,  
 Jie Liu,  E. I. Proynov,  R. M. Richard,  R. P. Steele,  E. J. Sundstrom,  
 H. L. Woodcock III,  P. M. Zimmerman,  D. Zuev,  B. Albrecht,  E. Alguire,  
 S. A. Baeppler,  D. Barton,  Z. Benda,  Y. A. Bernard,  E. J. Berquist,  
 K. B. Bravaya,  H. Burton,  D. Casanova,  Chun-Min Chang,  Yunqing Chen,  
 A. Chien,  K. D. Closser,  M. P. Coons,  S. Coriani,  S. Dasgupta,  
 A. L. Dempwolff,  M. Diedenhofen,  Hainam Do,  R. G. Edgar,  Po-Tung Fang,  
 S. Faraji,  S. Fatehi,  Qingguo Feng,  K. D. Fenk,  J. Fosso-Tande,  
 Qinghui Ge,  A. Ghysels,  G. Gidofalvi,  J. Gomes,  J. Gonthier,  A. Gunina,  
 D. Hait,  M. W. D. Hanson-Heine,  P. H. P. Harbach,  A. W. Hauser,  
 J. E. Herr,  E. G. Hohenstein,  Z. C. Holden,  Kerwin Hui,  B. C. Huynh,  
 T.-C. Jagau,  Hyunjun Ji,  B. Kaduk,  K. Khistyaev,  Jaehoon Kim,  
 P. Klunzinger,  K. Koh,  D. Kosenkov,  L. Koulias,  T. Kowalczyk,  
 C. M. Krauter,  A. Kunitsa,  Ka Un Lao,  A. Laurent,  K. V. Lawler,  
 Joonho Lee,  D. Lefrancois,  S. Lehtola,  D. S. Levine,  Yi-Pei Li,  
 You-Sheng Lin,  Fenglai Liu,  E. Livshits,  A. Luenser,  P. Manohar,  
 E. Mansoor,  S. F. Manzer,  Shan-Ping Mao,  Yuezhi Mao,  N. Mardirossian,  
 A. V. Marenich,  T. Markovich,  L. A. Martinez-Martinez,  S. A. Maurer,  
 N. J. Mayhall,  S. C. McKenzie,  J.-M. Mewes,  A. F. Morrison,  
 J. W. Mullinax,  K. Nanda,  T. S. Nguyen-Beck,  R. Olivares-Amaya,  
 J. A. Parkhill,  T. M. Perrine,  F. Plasser,  P. Pokhilko,  S. Prager,  
 A. Prociuk,  E. Ramos,  D. R. Rehn,  F. Rob,  M. Schneider,  N. Sergueev,  
 S. M. Sharada,  S. Sharma,  D. W. Small,  T. Stauch,  T. Stein,  
 Yu-Chuan Su,  A. J. W. Thom,  A. Tkatchenko,  T. Tsuchimochi,  N. M. Tubman,  
 L. Vogt,  M. L. Vidal,  O. Vydrov,  M. A. Watson,  J. Wenzel,  
 M. de Wergifosse,  T. A. Wesolowski,  A. White,  J. Witte,  A. Yamada,  
 Jun Yang,  K. Yao,  S. Yeganeh,  S. R. Yost,  Zhi-Qiang You,  A. Zech,  
 Igor Ying Zhang,  Xing Zhang,  Yan Zhao,  Ying Zhu,  B. R. Brooks,  
 G. K. L. Chan,  C. J. Cramer,  M. S. Gordon,  W. J. Hehre,  A. Klamt,  
 M. W. Schmidt,  C. D. Sherrill,  D. G. Truhlar,  A. Aspuru-Guzik,  R. Baer,  
 A. T. Bell,  N. A. Besley,  Jeng-Da Chai,  A. E. DePrince, III,  
 R. A. DiStasio Jr.,  A. Dreuw,  B. D. Dunietz,  T. R. Furlani,  
 Chao-Ping Hsu,  Yousung Jung,  Jing Kong,  D. S. Lambrecht,  WanZhen Liang,  
 C. Ochsenfeld,  V. A. Rassolov,  L. V. Slipchenko,  J. E. Subotnik,  
 T. Van Voorhis,  J. M. Herbert,  A. I. Krylov,  P. M. W. Gill,  M. Head-Gordon

 Contributors to earlier versions of Q-Chem not listed above: 
 R. D. Adamson,  B. Austin,  J. Baker,  G. J. O. Beran,  K. Brandhorst,  
 S. T. Brown,  E. F. C. Byrd,  A. K. Chakraborty,  C.-L. Cheng,  
 Siu Hung Chien,  D. M. Chipman,  D. L. Crittenden,  H. Dachsel,  
 R. J. Doerksen,  A. D. Dutoi,  L. Fusti-Molnar,  W. A. Goddard III,  
 A. Golubeva-Zadorozhnaya,  S. R. Gwaltney,  G. Hawkins,  A. Heyden,  
 S. Hirata,  G. Kedziora,  F. J. Keil,  C. Kelley,  Jihan Kim,  R. A. King,  
 R. Z. Khaliullin,  P. P. Korambath,  W. Kurlancheek,  A. M. Lee,  M. S. Lee,  
 S. V. Levchenko,  Ching Yeh Lin,  D. Liotard,  R. C. Lochan,  I. Lotan,  
 P. E. Maslen,  N. Nair,  D. P. O'Neill,  D. Neuhauser,  E. Neuscamman,  
 C. M. Oana,  R. Olson,  B. Peters,  R. Peverati,  P. A. Pieniazek,  
 Y. M. Rhee,  J. Ritchie,  M. A. Rohrdanz,  E. Rosta,  N. J. Russ,  
 H. F. Schaefer III,  N. E. Schultz,  N. Shenvi,  A. C. Simmonett,  A. Sodt,  
 D. Stuck,  K. S. Thanthiriwatte,  V. Vanovschi,  Tao Wang,  A. Warshel,  
 C. F. Williams,  Q. Wu,  X. Xu,  W. Zhang

 Please cite Q-Chem as follows:
 Y. Shao et al., Mol. Phys. 113, 184-215 (2015)
 DOI: 10.1080/00268976.2014.952696

 Q-Chem 5.1.1 for Intel X86 EM64T Linux

 Parts of Q-Chem use Armadillo 8.300.2 (Tropical Shenanigans).
 http://arma.sourceforge.net/

 Q-Chem begins on Fri Nov  2 07:56:44 2018  

Host: 
0

     Scratch files written to /scratch/taweetham/qchem33205//
The previous job contains 0 fragments, simply inherited here
Input Ideriv = 1
Curr. Ideriv = -1
Max.  Ideriv = 1


!!********************************************.
!!******************Warning*******************.
!!Desired Analytical derivatives not available.
!!Finite difference job might take a long time.
!!********************************************.
!!********************************************.


 2-order derivative to be evaluated numerically with 1-order analytical derivatives

Checking the input file for inconsistencies... 	...done.

--------------------------------------------------------------
User input:
--------------------------------------------------------------

$molecule
read
$end

$rem
   MEM_TOTAL	4000
   JOB_TYPE 	FREQUENCY
   BASIS 	6-311++G**
   METHOD	ccsd
   N_FROZEN_CORE      FC
$end


--------------------------------------------------------------
 ----------------------------------------------------------------
             Standard Nuclear Orientation (Angstroms)
    I     Atom           X                Y                Z
 ----------------------------------------------------------------
    1      I       0.9274664903    -0.0172117160    -0.0000000000
    2      N      -1.1254506433     0.5510664868     0.0000000000
    3      N      -1.8244438282    -0.4405343352    -0.0000000000
    4      F      -3.1673847430     0.0153884318     0.0000000000
 ----------------------------------------------------------------
 Molecular Point Group                 Cs    NOp =  2
 Largest Abelian Subgroup              Cs    NOp =  2
 Nuclear Repulsion Energy =   284.9909191354 hartrees
 There are       38 alpha and       38 beta electrons
 Requested basis set is 6-311++G(d,p)
 There are 42 shells and 128 basis functions
 Total memory of 4000MB is distributed as follows: 
   QALLOC including MEM_STATIC uses 192MB
   MEM_STATIC is set to 192MB
   CCMAN JOB total memory use is  3808MB
 Warning: actual memory use might exceed 4000MB

 Total QAlloc Memory Limit    192 MB
 Mega-Array Size       188 MB
 MEM_STATIC part       192 MB

                       Distance Matrix (Angstroms)
             I (  1)   N (  2)   N (  3)
   N (  2)  2.130119
   N (  3)  2.784280  1.213204
   F (  4)  4.094981  2.111030  1.418223

 A cutoff of  1.0D-14 yielded    794 shell pairs
 There are      7603 function pairs (      8581 Cartesian)

 -------------------------------------------------------
 OpenMP Integral Computing Module                       
 Release: version 1.0, May 2013, Q-Chem Inc. Pittsburgh 
 -------------------------------------------------------
 Integral Job Info:
 Integral job number is                      11
 Integral operator is                         1
 short-range coefficients                     0
 long-range coefficients              100000000
 Omega coefficients                           0
 if combine SR and LR in K                    0
 Integral screening is                        0
 Integral computing path is                   2
 max size of driver memory is            800000
 size of driver memory is                593474
 size of scratch memory is             11861008
 max col of scratch BK array               1296
 max len of scratch array in speh3          155
 max len of scratch index in speh4           18
 max int batch size is                      520
 min int batch size is                       52
 fixed nKL is                                52
 max L of basis functions is                  2
 order of int derivative is                   0
 number of shells is                         42
 number of basis is                         136
 number of cartesian basis is               136
 number of contracted shell pairs           794
 number of primitive shell pairs           1880
 maxK2 (contraction) of shell pair           36
 max number of K2 of shell pair               1
 max number of CS2 of shell pair             72
 max number of PS2 of shell pair            168
 mem total for path MDJ                  520148
 -------------------------------------------------------
 Smallest overlap matrix eigenvalue = 2.50E-04
 Guess from superposition of atomic densities
 Warning:  Energy on first SCF cycle will be non-variational
 SAD guess density has 76.000000 electrons

 -----------------------------------------------------------------------
  General SCF calculation program by
  Eric Jon Sundstrom, Paul Horn, Yuezhi Mao, Dmitri Zuev, Alec White,
  David Stuck, Shaama M.S., Shane Yost, Joonho Lee, David Small,
  Daniel Levine, Susi Lehtola, Hugh Burton, Evgeny Epifanovsky
 -----------------------------------------------------------------------
 Hartree-Fock
 using 4 threads for integral computing
 -------------------------------------------------------
 OpenMP Integral computing Module                
 Release: version 2.0, May 2017, Q-Chem Inc. Pleasanton 
 -------------------------------------------------------
 A restricted SCF calculation will be
 performed using DIIS
 SCF converges when DIIS error is below 1.0e-08
 ---------------------------------------
  Cycle       Energy         DIIS error
 ---------------------------------------
    1   -7125.3669082109      4.19e-02  
    2   -7124.9510655229      7.39e-03  
    3   -7125.0184059336      5.02e-03  
    4   -7125.0561800354      8.02e-04  
    5   -7125.0580183375      3.85e-04  
    6   -7125.0585807141      1.31e-04  
    7   -7125.0586968014      6.55e-05  
    8   -7125.0587186998      3.26e-05  
    9   -7125.0587238567      9.45e-06  
   10   -7125.0587243817      5.29e-06  
   11   -7125.0587245094      1.90e-06  
   12   -7125.0587245415      5.31e-07  
   13   -7125.0587245446      1.29e-07  
   14   -7125.0587245447      4.41e-08  
   15   -7125.0587245447      1.20e-08  
   16   -7125.0587245447      3.74e-09  Convergence criterion met
 ---------------------------------------
 SCF time:   CPU 11.23s  wall 4.00s 
 SCF   energy in the final basis set =    -7125.0587245447
 Total energy in the final basis set =    -7125.0587245447


 ------------------------------------------------------------------------------

   CCMAN2: suite of methods based on coupled cluster
           and equation of motion theories.

   Components:
   * libvmm-1.3-trunk
     by Evgeny Epifanovsky, Ilya Kaliman.
   * libtensor-2.5-trunk
     by Evgeny Epifanovsky, Michael Wormit, Dmitry Zuev, Sam Manzer, 
        Ilya Kaliman.
   * libcc-2.5-trunk
     by Evgeny Epifanovsky, Arik Landau, Tomasz Kus, Kirill Khistyaev, 
        Dmitry Zuev, Prashant Manohar, Xintian Feng, Anna Krylov, 
        Matthew Goldey, Alec White, Thomas Jagau, Kaushik Nanda, 
        Anastasia Gunina, Alexander Kunitsa, Joonho Lee.

   CCMAN original authors:
   Anna I. Krylov, C. David Sherrill, Steven R. Gwaltney,
   Edward F. C. Byrd (2000)
   Sergey V. Levchenko, Lyudmila V. Slipchenko, Tao Wang,
   Ana-Maria C. Cristian (2003)
   Piotr A. Pieniazek, C. Melania Oana, Evgeny Epifanovsky (2007)
   Prashant Manohar (2009)

 ------------------------------------------------------------------------------


 Allocating and initializing 3808MB of RAM...
 Calculation will run on 4 cores.


 Alpha MOs, Restricted
 -- Occupied --                  
******* -180.92 -169.73 -169.73 -169.73  -37.98  -33.17  -33.16
  1 A'    2 A'    3 A'    1 A"    4 A'    5 A'    6 A'    2 A"                 
-33.160 -26.334 -24.351 -24.349 -24.349 -24.343 -24.343 -15.774
  7 A'    8 A'    9 A'    3 A"   10 A'    4 A"   11 A'   12 A'                 
-15.715  -7.294  -5.530  -5.514  -5.514  -2.454  -2.447  -2.447
 13 A'   14 A'   15 A'    5 A"   16 A'   17 A'    6 A"   18 A'                 
 -2.429  -2.429  -1.650  -1.411  -0.956  -0.846  -0.735  -0.719
  7 A"   19 A'   20 A'   21 A'   22 A'   23 A'   24 A'    8 A"                 
 -0.708  -0.600  -0.573  -0.468  -0.414  -0.413
 25 A'   26 A'    9 A"   27 A'   28 A'   10 A"                                 
 -- Virtual --                   
 -0.001   0.069   0.146   0.148   0.162   0.172   0.199   0.223
 29 A'   11 A"   30 A'   31 A'   32 A'   12 A"   33 A'   34 A'                 
  0.233   0.274   0.299   0.304   0.309   0.341   0.363   0.365
 13 A"   35 A'   36 A'   37 A'   14 A"   38 A'   39 A'   15 A"                 
  0.445   0.524   0.558   0.559   0.585   0.587   0.618   0.662
 40 A'   41 A'   42 A'   16 A"   43 A'   17 A"   44 A'   45 A'                 
  0.801   0.903   0.925   0.998   1.016   1.025   1.141   1.255
 46 A'   47 A'   18 A"   48 A'   19 A"   49 A'   50 A'   51 A'                 
  1.441   1.493   1.515   1.554   1.559   1.631   1.665   1.885
 52 A'   20 A"   53 A'   21 A"   54 A'   55 A'   56 A'   22 A"                 
  2.016   2.048   2.161   2.394   2.399   2.623   2.696   2.981
 57 A'   23 A"   58 A'   59 A'   24 A"   60 A'   61 A'   62 A'                 
  3.028   3.318   4.004   4.051   4.148   4.189   4.225   4.270
 25 A"   63 A'   64 A'   26 A"   65 A'   27 A"   66 A'   28 A"                 
  4.364   4.401   4.447   4.463   4.474   4.479   4.540   4.700
 67 A'   29 A"   30 A"   68 A'   31 A"   69 A'   70 A'   71 A'                 
  4.799   5.044   5.464   6.487   6.501   6.532   6.908   6.966
 72 A'   73 A'   74 A'   32 A"   75 A'   76 A'   33 A"   77 A'                 
  7.147  28.894  29.481  29.491  29.515  29.833  29.841  29.841
 78 A'   79 A'   34 A"   80 A'   81 A'   35 A"   82 A'   36 A"                 
 29.866  29.949  36.522  37.065  68.739 130.540 130.548 130.577
 83 A'   84 A'   85 A'   86 A'   87 A'   37 A"   88 A'   89 A'                 
154.2821912.201
 90 A'   91 A'                                                                 

 Beta MOs, Restricted
 -- Occupied --                  
******* -180.92 -169.73 -169.73 -169.73  -37.98  -33.17  -33.16
  1 A'    2 A'    3 A'    1 A"    4 A'    5 A'    6 A'    2 A"                 
-33.160 -26.334 -24.351 -24.349 -24.349 -24.343 -24.343 -15.774
  7 A'    8 A'    9 A'    3 A"   10 A'    4 A"   11 A'   12 A'                 
-15.715  -7.294  -5.530  -5.514  -5.514  -2.454  -2.447  -2.447
 13 A'   14 A'   15 A'    5 A"   16 A'   17 A'    6 A"   18 A'                 
 -2.429  -2.429  -1.650  -1.411  -0.956  -0.846  -0.735  -0.719
  7 A"   19 A'   20 A'   21 A'   22 A'   23 A'   24 A'    8 A"                 
 -0.708  -0.600  -0.573  -0.468  -0.414  -0.413
 25 A'   26 A'    9 A"   27 A'   28 A'   10 A"                                 
 -- Virtual --                   
 -0.001   0.069   0.146   0.148   0.162   0.172   0.199   0.223
 29 A'   11 A"   30 A'   31 A'   32 A'   12 A"   33 A'   34 A'                 
  0.233   0.274   0.299   0.304   0.309   0.341   0.363   0.365
 13 A"   35 A'   36 A'   37 A'   14 A"   38 A'   39 A'   15 A"                 
  0.445   0.524   0.558   0.559   0.585   0.587   0.618   0.662
 40 A'   41 A'   42 A'   16 A"   43 A'   17 A"   44 A'   45 A'                 
  0.801   0.903   0.925   0.998   1.016   1.025   1.141   1.255
 46 A'   47 A'   18 A"   48 A'   19 A"   49 A'   50 A'   51 A'                 
  1.441   1.493   1.515   1.554   1.559   1.631   1.665   1.885
 52 A'   20 A"   53 A'   21 A"   54 A'   55 A'   56 A'   22 A"                 
  2.016   2.048   2.161   2.394   2.399   2.623   2.696   2.981
 57 A'   23 A"   58 A'   59 A'   24 A"   60 A'   61 A'   62 A'                 
  3.028   3.318   4.004   4.051   4.148   4.189   4.225   4.270
 25 A"   63 A'   64 A'   26 A"   65 A'   27 A"   66 A'   28 A"                 
  4.364   4.401   4.447   4.463   4.474   4.479   4.540   4.700
 67 A'   29 A"   30 A"   68 A'   31 A"   69 A'   70 A'   71 A'                 
  4.799   5.044   5.464   6.487   6.501   6.532   6.908   6.966
 72 A'   73 A'   74 A'   32 A"   75 A'   76 A'   33 A"   77 A'                 
  7.147  28.894  29.481  29.491  29.515  29.833  29.841  29.841
 78 A'   79 A'   34 A"   80 A'   81 A'   35 A"   82 A'   36 A"                 
 29.866  29.949  36.522  37.065  68.739 130.540 130.548 130.577
 83 A'   84 A'   85 A'   86 A'   87 A'   37 A"   88 A'   89 A'                 
154.2821912.201
 90 A'   91 A'                                                                 

 Occupation and symmetry of molecular orbitals

 Point group: Cs (2 irreducible representations).

                           A'   A"    All 
 ------------------------------------------
 All molecular orbitals:
  - Alpha                  91   37    128 
  - Beta                   91   37    128 
 ------------------------------------------
 Alpha orbitals:
  - Frozen occupied        16   5     21  
  - Active occupied        12   5     17  
  - Active virtual         63   27    90  
  - Frozen virtual         0    0     0   
 ------------------------------------------
 Beta orbitals:
  - Frozen occupied        16   5     21  
  - Active occupied        12   5     17  
  - Active virtual         63   27    90  
  - Frozen virtual         0    0     0   
 ------------------------------------------

 Import integrals:   CPU 0.00 s  wall 0.00 s

 Import integrals:   CPU 44.69 s  wall 39.69 s

 MP2 amplitudes:   CPU 0.16 s  wall 0.49 s

Running a double precision version
           CCSD T amplitudes will be solved using DIIS.

           Start     Size      MaxIter   EConv     TConv     
           3         7         100       1.00e-07  1.00e-05  
 ------------------------------------------------------------------------------
           Energy (a.u.)   Ediff      Tdiff       Comment
 ------------------------------------------------------------------------------
         -7125.82794030                           
     1   -7125.80180632   2.61e-02   7.72e-01     
     2   -7125.83032986   2.85e-02   1.05e-01     
     3   -7125.82768547   2.64e-03   4.74e-02     
     4   -7125.83078569   3.10e-03   1.93e-02     Switched to DIIS steps.
     5   -7125.83186738   1.08e-03   1.25e-02     
     6   -7125.83199724   1.30e-04   3.77e-03     
     7   -7125.83201202   1.48e-05   1.33e-03     
     8   -7125.83201514   3.12e-06   5.80e-04     
     9   -7125.83201933   4.19e-06   2.70e-04     
    10   -7125.83201898   3.46e-07   9.51e-05     
    11   -7125.83201983   8.45e-07   4.79e-05     
    12   -7125.83201962   2.04e-07   1.83e-05     
    13   -7125.83201967   4.63e-08   6.90e-06     
 ------------------------------------------------------------------------------
         -7125.83201967                           CCSD T converged.

End of double precision
 SCF energy                 = -7125.05872454
 MP2 energy                 = -7125.82794030
 CCSD correlation energy     =    -0.77329512
 CCSD total energy           = -7125.83201967

 CCSD  T1^2 = 0.0147  T2^2 = 0.2553  Leading amplitudes:

 Amplitude    Orbitals with energies
  0.0248       9 (A") A                  ->    11 (A") A                  
              -0.5731                          0.0694                     
  0.0248       9 (A") B                  ->    11 (A") B                  
              -0.5731                          0.0694                     
  0.0238       8 (A") A                  ->    11 (A") A                  
              -0.7189                          0.0694                     
  0.0238       8 (A") B                  ->    11 (A") B                  
              -0.7189                          0.0694                     

 Amplitude    Orbitals with energies
 -0.0851       9 (A") A      9 (A") B    ->    11 (A") A     11 (A") B    
              -0.5731       -0.5731            0.0694        0.0694       
  0.0851       9 (A") A      9 (A") B    ->    11 (A") B     11 (A") A    
              -0.5731       -0.5731            0.0694        0.0694       
  0.0851       9 (A") B      9 (A") A    ->    11 (A") A     11 (A") B    
              -0.5731       -0.5731            0.0694        0.0694       
 -0.0851       9 (A") B      9 (A") A    ->    11 (A") B     11 (A") A    
              -0.5731       -0.5731            0.0694        0.0694       

 Computing CCSD intemediates for later calculations in double precision
 Finished.

Running a double precision version
           CCSD Lambda amplitudes will be solved using DIIS.
           Start     Size      MaxIter   EConv     LConv     
           3         7         100       1.00e-07  1.00e-05  
 ------------------------------------------------------------------------------
            Enorm      Ldiff       Comment
 ------------------------------------------------------------------------------
     1     5.66e-02   3.85e-02     
     2     1.79e-02   6.07e-03     
     3     8.14e-03   1.27e-03     
     4     4.08e-03   1.18e-03     Switched to DIIS steps.
     5     1.44e-03   7.38e-04     
     6     7.34e-04   2.35e-04     
     7     2.80e-04   6.35e-05     
     8     1.14e-04   4.24e-06     
     9     4.16e-05   6.97e-06     
    10     1.45e-05   3.02e-06     
    11     6.23e-06   8.14e-07     
    12     2.54e-06   2.31e-07     
    13     1.16e-06   4.49e-08     
    14     6.06e-07   5.34e-08     
    15     2.87e-07   2.82e-08     
    16     1.68e-07   1.39e-08     
    17     9.07e-08   1.01e-08     
 ------------------------------------------------------------------------------
                                   CCSD Lambda converged.

 Computing density matrices in double precision...
           Orbital response amplitudes will be solved using DIIS.
           Start     Size      MaxIter   EConv     LConv     
           3         7         100       1.00e-06  1.00e-06  
 ------------------------------------------------------------------------------
            Enorm      Ldiff       Comment
 ------------------------------------------------------------------------------
     1     9.75e-02   6.02e-03     
     2     8.45e-02   1.02e-02     
     3     1.03e-01   2.74e-02     
     4     9.90e-03   4.51e-02     Switched to DIIS steps.
     5     4.03e-03   1.33e-04     
     6     8.87e-04   1.59e-05     
     7     4.22e-04   5.88e-05     
     8     8.55e-05   8.74e-05     
     9     2.96e-05   1.16e-07     
    10     1.45e-05   8.05e-06     
    11     2.67e-06   1.41e-06     
    12     1.66e-06   1.32e-07     
    13     6.68e-07   2.78e-07     
 ------------------------------------------------------------------------------
                                   Orbital response converged.

 Computing density matrices... Done.
 CCSD calculation:   CPU 527.53 s  wall 221.34 s

Current path: /canmo/ccsd/grad/
/g1_bb_aa
/g1_bb_bb
/g1_o1o1
/g1_o1o2
/g1_o1v1
/g1_o2v1
/g1_v1v1
/g1p_bb_aa
/g1p_bb_bb
/g1s_bb_aa
/g1s_bb_bb
/g2_o1o1o1o1
/g2_o1o1o1v1
/g2_o1o1v1v1
/g2_o1v1o1v1
/g2_o1v1v1v1
/g2_v1v1v1v1
/w_bb_aa
/w_bb_bb
 Transferring MO TPDM to AO TPDM
 Transferring g2_o1o1o1o1
 Transferring g2_o1o1o1v1
 Transferring g2_o1o1v1v1
 Transferring g2_o1v1o1v1
 Transferring g2_o1v1v1v1
 Transferring g2_v1v1v1v1
 Adding separable TPDM
 Computing TPDM gradient
 --------------------------------------------------------
 2e gradient
  Atom          X               Y               Z
 --------------------------------------------------------
    1        -43.409759        4.324507        0.000000  
    2         11.330897      -21.772880       -0.000000  
    3         14.325986       19.398174        0.000000  
    4         17.752876       -1.949801       -0.000000  
 --------------------------------------------------------
 --------------------------------------------------------
 Final gradient
  Atom          X               Y               Z
 --------------------------------------------------------
    1        -43.409759        4.324507        0.000000  
    2         11.330897      -21.772880       -0.000000  
    3         14.325986       19.398174        0.000000  
    4         17.752876       -1.949801       -0.000000  
 --------------------------------------------------------
 Analytic gradient from two-electron contribution:   CPU 709.68 s  wall 440.11 s

 Total ccman2 time:   CPU 1286.14 s  wall 709.51 s


 --------------------------------------------------------------
             Orbital Energies (a.u.) and Symmetries
 --------------------------------------------------------------

 Alpha MOs, Restricted
 -- Occupied --                  
******* -180.92 -169.73 -169.73  -37.98  -33.17  -33.16  -26.33
  1 A'    2 A'    3 A'    4 A'    5 A'    6 A'    7 A'    8 A'                 
-24.351 -24.349 -24.343 -15.774 -15.715  -7.294  -5.530  -5.514
  9 A'   10 A'   11 A'   12 A'   13 A'   14 A'   15 A'   16 A'                 
-169.73  -33.16  -24.35  -24.34   -5.51   -2.45   -2.45   -2.43
  1 A"    2 A"    3 A"    4 A"    5 A"   17 A'   18 A'   19 A'                 
 -1.650  -1.411  -0.956  -0.846  -0.735  -0.708  -0.600  -0.468
 20 A'   21 A'   22 A'   23 A'   24 A'   25 A'   26 A'   27 A'                 
 -0.414  -2.447  -2.429  -0.719  -0.573  -0.413
 28 A'    6 A"    7 A"    8 A"    9 A"   10 A"                                 
 -- Virtual --                   
 -0.001   0.146   0.148   0.162   0.199   0.223   0.274   0.299
 29 A'   30 A'   31 A'   32 A'   33 A'   34 A'   35 A'   36 A'                 
  0.304   0.341   0.363   0.445   0.524   0.558   0.585   0.618
 37 A'   38 A'   39 A'   40 A'   41 A'   42 A'   43 A'   44 A'                 
  0.662   0.801   0.903   0.998   1.025   1.141   1.255   1.441
 45 A'   46 A'   47 A'   48 A'   49 A'   50 A'   51 A'   52 A'                 
  1.515   1.559   1.631   1.665   2.016   2.161   2.394   2.623
 53 A'   54 A'   55 A'   56 A'   57 A'   58 A'   59 A'   60 A'                 
  2.696   2.981   3.318   4.004   4.148   4.225   4.364   4.463
 61 A'   62 A'   63 A'   64 A'   65 A'   66 A'   67 A'   68 A'                 
  4.479   4.540   4.700   4.799   5.044   5.464   6.501   6.532
 69 A'   70 A'   71 A'   72 A'   73 A'   74 A'   75 A'   76 A'                 
  6.966   7.147  28.894  29.491  29.515  29.841  29.866  29.949
 77 A'   78 A'   79 A'   80 A'   81 A'   82 A'   83 A'   84 A'                 
 36.522  37.065  68.739 130.548 130.577 154.2821912.201   0.069
 85 A'   86 A'   87 A'   88 A'   89 A'   90 A'   91 A'   11 A"                 
  0.172   0.233   0.309   0.365   0.559   0.587   0.925   1.016
 12 A"   13 A"   14 A"   15 A"   16 A"   17 A"   18 A"   19 A"                 
  1.493   1.554   1.885   2.048   2.399   3.028   4.051   4.189
 20 A"   21 A"   22 A"   23 A"   24 A"   25 A"   26 A"   27 A"                 
  4.270   4.401   4.447   4.474   6.487   6.908  29.481  29.833
 28 A"   29 A"   30 A"   31 A"   32 A"   33 A"   34 A"   35 A"                 
 29.841 130.540
 36 A"   37 A"                                                                 

 Beta MOs, Restricted
 -- Occupied --                  
******* -180.92 -169.73 -169.73  -37.98  -33.17  -33.16  -26.33
  1 A'    2 A'    3 A'    4 A'    5 A'    6 A'    7 A'    8 A'                 
-24.351 -24.349 -24.343 -15.774 -15.715  -7.294  -5.530  -5.514
  9 A'   10 A'   11 A'   12 A'   13 A'   14 A'   15 A'   16 A'                 
-169.73  -33.16  -24.35  -24.34   -5.51   -2.45   -2.45   -2.43
  1 A"    2 A"    3 A"    4 A"    5 A"   17 A'   18 A'   19 A'                 
 -1.650  -1.411  -0.956  -0.846  -0.735  -0.708  -0.600  -0.468
 20 A'   21 A'   22 A'   23 A'   24 A'   25 A'   26 A'   27 A'                 
 -0.414  -2.447  -2.429  -0.719  -0.573  -0.413
 28 A'    6 A"    7 A"    8 A"    9 A"   10 A"                                 
 -- Virtual --                   
 -0.001   0.146   0.148   0.162   0.199   0.223   0.274   0.299
 29 A'   30 A'   31 A'   32 A'   33 A'   34 A'   35 A'   36 A'                 
  0.304   0.341   0.363   0.445   0.524   0.558   0.585   0.618
 37 A'   38 A'   39 A'   40 A'   41 A'   42 A'   43 A'   44 A'                 
  0.662   0.801   0.903   0.998   1.025   1.141   1.255   1.441
 45 A'   46 A'   47 A'   48 A'   49 A'   50 A'   51 A'   52 A'                 
  1.515   1.559   1.631   1.665   2.016   2.161   2.394   2.623
 53 A'   54 A'   55 A'   56 A'   57 A'   58 A'   59 A'   60 A'                 
  2.696   2.981   3.318   4.004   4.148   4.225   4.364   4.463
 61 A'   62 A'   63 A'   64 A'   65 A'   66 A'   67 A'   68 A'                 
  4.479   4.540   4.700   4.799   5.044   5.464   6.501   6.532
 69 A'   70 A'   71 A'   72 A'   73 A'   74 A'   75 A'   76 A'                 
  6.966   7.147  28.894  29.491  29.515  29.841  29.866  29.949
 77 A'   78 A'   79 A'   80 A'   81 A'   82 A'   83 A'   84 A'                 
 36.522  37.065  68.739 130.548 130.577 154.2821912.201   0.069
 85 A'   86 A'   87 A'   88 A'   89 A'   90 A'   91 A'   11 A"                 
  0.172   0.233   0.309   0.365   0.559   0.587   0.925   1.016
 12 A"   13 A"   14 A"   15 A"   16 A"   17 A"   18 A"   19 A"                 
  1.493   1.554   1.885   2.048   2.399   3.028   4.051   4.189
 20 A"   21 A"   22 A"   23 A"   24 A"   25 A"   26 A"   27 A"                 
  4.270   4.401   4.447   4.474   6.487   6.908  29.481  29.833
 28 A"   29 A"   30 A"   31 A"   32 A"   33 A"   34 A"   35 A"                 
 29.841 130.540
 36 A"   37 A"                                                                 
 --------------------------------------------------------------

          Ground-State Mulliken Net Atomic Charges

     Atom                 Charge (a.u.)
  ----------------------------------------
      1 I                     0.187454
      2 N                     0.022672
      3 N                    -0.160868
      4 F                    -0.049258
  ----------------------------------------
  Sum of atomic charges =    -0.000000

 -----------------------------------------------------------------
                    Cartesian Multipole Moments
 -----------------------------------------------------------------
    Charge (ESU x 10^10)
                 0.0000
    Dipole Moment (Debye)
         X       2.5868      Y      -0.2924      Z      -0.0000
       Tot       2.6033
    Quadrupole Moments (Debye-Ang)
        XX     -47.5269     XY      -0.3617     YY     -46.5200
        XZ       0.0000     YZ      -0.0000     ZZ     -44.1686
    Octopole Moments (Debye-Ang^2)
       XXX      48.9594    XXY      -2.4932    XYY       8.0621
       YYY      -0.6820    XXZ      -0.0000    XYZ      -0.0000
       YYZ      -0.0000    XZZ       4.1229    YZZ      -0.0965
       ZZZ      -0.0000
    Hexadecapole Moments (Debye-Ang^3)
      XXXX    -695.1413   XXXY      -5.3310   XXYY    -123.9420
      XYYY      -1.2263   YYYY     -75.0529   XXXZ       0.0000
      XXYZ      -0.0000   XYYZ       0.0000   YYYZ       0.0000
      XXZZ    -115.6950   XYZZ      -0.4269   YYZZ     -20.8873
      XZZZ       0.0000   YZZZ       0.0000   ZZZZ     -53.0321
 -----------------------------------------------------------------
 DrvMan completing analytic gradient of the correlated energy
 Correlated dipole moment
            1
    1   1.0177256
    2  -0.1150417
    3  -0.0000000
 Energy read as -7125.832019669
 Full Analytical Gradient: (in a.u., or Hartree/Bohr)
             1             2             3             4
    1   -0.00000848    0.00002922    0.00003178   -0.00005252
    2   -0.00000778    0.00006271   -0.00006907    0.00001415
    3   -0.00000000    0.00000000    0.00000000   -0.00000000
 Gradient time:  CPU 0.28 s  wall 2.62 s
 ######################################################
 ######################################################
 # Starting finite difference calculation for IDERIV  #
 Finite diff step size:  1.88973e-03 a.u.
 ----------------------------------------------------------------
             Standard Nuclear Orientation (Angstroms)
    I     Atom           X                Y                Z
 ----------------------------------------------------------------
    1      I       0.9284664903    -0.0172117160    -0.0000000000
    2      N      -1.1254506433     0.5510664868     0.0000000000
    3      N      -1.8244438282    -0.4405343352    -0.0000000000
    4      F      -3.1673847430     0.0153884318     0.0000000000
 ----------------------------------------------------------------
 Nuclear Repulsion Energy =   284.9091670210 hartrees
 There are       38 alpha and       38 beta electrons

                       Distance Matrix (Angstroms)
             I (  1)   N (  2)   N (  3)
   N (  2)  2.131083
   N (  3)  2.785268  1.213204
   F (  4)  4.095981  2.111030  1.418223

 Requested basis set is 6-311++G(d,p)
 There are 42 shells and 128 basis functions
 A cutoff of  1.0D-14 yielded    794 shell pairs
 There are      7603 function pairs (      8581 Cartesian)
 Smallest overlap matrix eigenvalue = 2.50E-04
 Guess MOs from SCF MO coefficient file

 -----------------------------------------------------------------------
  General SCF calculation program by
  Eric Jon Sundstrom, Paul Horn, Yuezhi Mao, Dmitri Zuev, Alec White,
  David Stuck, Shaama M.S., Shane Yost, Joonho Lee, David Small,
  Daniel Levine, Susi Lehtola, Hugh Burton, Evgeny Epifanovsky
 -----------------------------------------------------------------------
 Hartree-Fock
 using 4 threads for integral computing
 -------------------------------------------------------
 OpenMP Integral computing Module                
 Release: version 2.0, May 2017, Q-Chem Inc. Pleasanton 
 -------------------------------------------------------
 A restricted SCF calculation will be
 performed using DIIS
 SCF converges when DIIS error is below 1.0e-08
 ---------------------------------------
  Cycle       Energy         DIIS error
 ---------------------------------------
    1   -7125.0587020332      8.24e-06  
    2   -7125.0587021768      3.22e-06  
    3   -7125.0587021962      1.85e-06  
    4   -7125.0587022045      4.42e-07  
    5   -7125.0587022060      2.07e-07  
    6   -7125.0587022065      8.95e-08  
    7   -7125.0587022066      3.66e-08  
    8   -7125.0587022066      1.32e-08  
    9   -7125.0587022066      5.02e-09  Convergence criterion met
 ---------------------------------------
 SCF time:   CPU 6.11s  wall 4.00s 
 SCF   energy in the final basis set =    -7125.0587022066
 Total energy in the final basis set =    -7125.0587022066


 ------------------------------------------------------------------------------

   CCMAN2: suite of methods based on coupled cluster
           and equation of motion theories.

   Components:
   * libvmm-1.3-trunk
     by Evgeny Epifanovsky, Ilya Kaliman.
   * libtensor-2.5-trunk
     by Evgeny Epifanovsky, Michael Wormit, Dmitry Zuev, Sam Manzer, 
        Ilya Kaliman.
   * libcc-2.5-trunk
     by Evgeny Epifanovsky, Arik Landau, Tomasz Kus, Kirill Khistyaev, 
        Dmitry Zuev, Prashant Manohar, Xintian Feng, Anna Krylov, 
        Matthew Goldey, Alec White, Thomas Jagau, Kaushik Nanda, 
        Anastasia Gunina, Alexander Kunitsa, Joonho Lee.

   CCMAN original authors:
   Anna I. Krylov, C. David Sherrill, Steven R. Gwaltney,
   Edward F. C. Byrd (2000)
   Sergey V. Levchenko, Lyudmila V. Slipchenko, Tao Wang,
   Ana-Maria C. Cristian (2003)
   Piotr A. Pieniazek, C. Melania Oana, Evgeny Epifanovsky (2007)
   Prashant Manohar (2009)

 ------------------------------------------------------------------------------


 Allocating and initializing 3808MB of RAM...
 Calculation will run on 4 cores.


 Alpha MOs, Restricted
 -- Occupied --                  
******* -180.92 -169.73 -169.73 -169.73  -37.98  -33.17  -33.16
  1 A     2 A     3 A     4 A     5 A     6 A     7 A     8 A                  
-33.160 -26.334 -24.351 -24.349 -24.349 -24.343 -24.343 -15.774
  9 A    10 A    11 A    12 A    13 A    14 A    15 A    16 A                  
-15.715  -7.294  -5.530  -5.514  -5.514  -2.454  -2.447  -2.447
 17 A    18 A    19 A    20 A    21 A    22 A    23 A    24 A                  
 -2.429  -2.429  -1.650  -1.411  -0.956  -0.846  -0.735  -0.719
 25 A    26 A    27 A    28 A    29 A    30 A    31 A    32 A                  
 -0.708  -0.600  -0.573  -0.467  -0.414  -0.413
 33 A    34 A    35 A    36 A    37 A    38 A                                  
 -- Virtual --                   
 -0.001   0.069   0.146   0.148   0.162   0.172   0.199   0.223
 39 A    40 A    41 A    42 A    43 A    44 A    45 A    46 A                  
  0.233   0.274   0.299   0.304   0.309   0.341   0.363   0.365
 47 A    48 A    49 A    50 A    51 A    52 A    53 A    54 A                  
  0.445   0.524   0.558   0.559   0.585   0.587   0.618   0.662
 55 A    56 A    57 A    58 A    59 A    60 A    61 A    62 A                  
  0.800   0.903   0.925   0.998   1.016   1.025   1.142   1.255
 63 A    64 A    65 A    66 A    67 A    68 A    69 A    70 A                  
  1.441   1.493   1.515   1.554   1.559   1.631   1.665   1.885
 71 A    72 A    73 A    74 A    75 A    76 A    77 A    78 A                  
  2.016   2.048   2.160   2.394   2.399   2.623   2.696   2.981
 79 A    80 A    81 A    82 A    83 A    84 A    85 A    86 A                  
  3.028   3.318   4.004   4.051   4.148   4.189   4.225   4.270
 87 A    88 A    89 A    90 A    91 A    92 A    93 A    94 A                  
  4.364   4.401   4.447   4.463   4.474   4.479   4.540   4.700
 95 A    96 A    97 A    98 A    99 A   100 A   101 A   102 A                  
  4.799   5.044   5.464   6.487   6.501   6.532   6.908   6.966
103 A   104 A   105 A   106 A   107 A   108 A   109 A   110 A                  
  7.147  28.894  29.481  29.491  29.515  29.833  29.841  29.841
111 A   112 A   113 A   114 A   115 A   116 A   117 A   118 A                  
 29.866  29.949  36.522  37.065  68.739 130.540 130.548 130.577
119 A   120 A   121 A   122 A   123 A   124 A   125 A   126 A                  
154.2821912.201
127 A   128 A                                                                  

 Beta MOs, Restricted
 -- Occupied --                  
******* -180.92 -169.73 -169.73 -169.73  -37.98  -33.17  -33.16
  1 A     2 A     3 A     4 A     5 A     6 A     7 A     8 A                  
-33.160 -26.334 -24.351 -24.349 -24.349 -24.343 -24.343 -15.774
  9 A    10 A    11 A    12 A    13 A    14 A    15 A    16 A                  
-15.715  -7.294  -5.530  -5.514  -5.514  -2.454  -2.447  -2.447
 17 A    18 A    19 A    20 A    21 A    22 A    23 A    24 A                  
 -2.429  -2.429  -1.650  -1.411  -0.956  -0.846  -0.735  -0.719
 25 A    26 A    27 A    28 A    29 A    30 A    31 A    32 A                  
 -0.708  -0.600  -0.573  -0.467  -0.414  -0.413
 33 A    34 A    35 A    36 A    37 A    38 A                                  
 -- Virtual --                   
 -0.001   0.069   0.146   0.148   0.162   0.172   0.199   0.223
 39 A    40 A    41 A    42 A    43 A    44 A    45 A    46 A                  
  0.233   0.274   0.299   0.304   0.309   0.341   0.363   0.365
 47 A    48 A    49 A    50 A    51 A    52 A    53 A    54 A                  
  0.445   0.524   0.558   0.559   0.585   0.587   0.618   0.662
 55 A    56 A    57 A    58 A    59 A    60 A    61 A    62 A                  
  0.800   0.903   0.925   0.998   1.016   1.025   1.142   1.255
 63 A    64 A    65 A    66 A    67 A    68 A    69 A    70 A                  
  1.441   1.493   1.515   1.554   1.559   1.631   1.665   1.885
 71 A    72 A    73 A    74 A    75 A    76 A    77 A    78 A                  
  2.016   2.048   2.160   2.394   2.399   2.623   2.696   2.981
 79 A    80 A    81 A    82 A    83 A    84 A    85 A    86 A                  
  3.028   3.318   4.004   4.051   4.148   4.189   4.225   4.270
 87 A    88 A    89 A    90 A    91 A    92 A    93 A    94 A                  
  4.364   4.401   4.447   4.463   4.474   4.479   4.540   4.700
 95 A    96 A    97 A    98 A    99 A   100 A   101 A   102 A                  
  4.799   5.044   5.464   6.487   6.501   6.532   6.908   6.966
103 A   104 A   105 A   106 A   107 A   108 A   109 A   110 A                  
  7.147  28.894  29.481  29.491  29.515  29.833  29.841  29.841
111 A   112 A   113 A   114 A   115 A   116 A   117 A   118 A                  
 29.866  29.949  36.522  37.065  68.739 130.540 130.548 130.577
119 A   120 A   121 A   122 A   123 A   124 A   125 A   126 A                  
154.2821912.201
127 A   128 A                                                                  

 Occupation and symmetry of molecular orbitals

 Point group: C1 (1 irreducible representation).

                           A     All 
 -------------------------------------
 All molecular orbitals:
  - Alpha                  128   128 
  - Beta                   128   128 
 -------------------------------------
 Alpha orbitals:
  - Frozen occupied        21    21  
  - Active occupied        17    17  
  - Active virtual         90    90  
  - Frozen virtual         0     0   
 -------------------------------------
 Beta orbitals:
  - Frozen occupied        21    21  
  - Active occupied        17    17  
  - Active virtual         90    90  
  - Frozen virtual         0     0   
 -------------------------------------

 Import integrals:   CPU 0.00 s  wall 0.00 s

 Import integrals:   CPU 49.07 s  wall 44.23 s

 MP2 amplitudes:   CPU 0.19 s  wall 0.34 s

Running a double precision version
           CCSD T amplitudes will be solved using DIIS.

           Start     Size      MaxIter   EConv     TConv     
           3         7         100       1.00e-07  1.00e-05  
 ------------------------------------------------------------------------------
           Energy (a.u.)   Ediff      Tdiff       Comment
 ------------------------------------------------------------------------------
         -7125.82793767                           
     1   -7125.80179847   2.61e-02   7.72e-01     
     2   -7125.83032890   2.85e-02   1.05e-01     
     3   -7125.82768326   2.65e-03   4.75e-02     
     4   -7125.83078485   3.10e-03   1.93e-02     Switched to DIIS steps.
     5   -7125.83186707   1.08e-03   1.25e-02     
     6   -7125.83199703   1.30e-04   3.78e-03     
     7   -7125.83201182   1.48e-05   1.33e-03     
     8   -7125.83201494   3.11e-06   5.81e-04     
     9   -7125.83201913   4.19e-06   2.70e-04     
    10   -7125.83201878   3.49e-07   9.51e-05     
    11   -7125.83201962   8.46e-07   4.79e-05     
    12   -7125.83201942   2.04e-07   1.83e-05     
    13   -7125.83201946   4.60e-08   6.94e-06     
 ------------------------------------------------------------------------------
         -7125.83201946                           CCSD T converged.

End of double precision
 SCF energy                 = -7125.05870221
 MP2 energy                 = -7125.82793767
 CCSD correlation energy     =    -0.77331726
 CCSD total energy           = -7125.83201946

 CCSD  T1^2 = 0.0147  T2^2 = 0.2554  Leading amplitudes:

 Amplitude    Orbitals with energies
 -0.0247       35 (A) A                  ->    40 (A) A                   
              -0.5730                          0.0694                     
 -0.0247       35 (A) B                  ->    40 (A) B                   
              -0.5730                          0.0694                     
  0.0238       32 (A) A                  ->    40 (A) A                   
              -0.7189                          0.0694                     
  0.0238       32 (A) B                  ->    40 (A) B                   
              -0.7189                          0.0694                     

 Amplitude    Orbitals with energies
 -0.0852       35 (A) A      35 (A) B    ->    40 (A) A      40 (A) B     
              -0.5730       -0.5730            0.0694        0.0694       
  0.0852       35 (A) A      35 (A) B    ->    40 (A) B      40 (A) A     
              -0.5730       -0.5730            0.0694        0.0694       
  0.0852       35 (A) B      35 (A) A    ->    40 (A) A      40 (A) B     
              -0.5730       -0.5730            0.0694        0.0694       
 -0.0852       35 (A) B      35 (A) A    ->    40 (A) B      40 (A) A     
              -0.5730       -0.5730            0.0694        0.0694       

 Computing CCSD intemediates for later calculations in double precision
 Finished.

Running a double precision version
           CCSD Lambda amplitudes will be solved using DIIS.
           Start     Size      MaxIter   EConv     LConv     
           3         7         100       1.00e-07  1.00e-05  
 ------------------------------------------------------------------------------
            Enorm      Ldiff       Comment
 ------------------------------------------------------------------------------
     1     5.67e-02   3.85e-02     
     2     1.79e-02   6.07e-03     
     3     8.14e-03   1.27e-03     
     4     4.08e-03   1.18e-03     Switched to DIIS steps.
     5     1.44e-03   7.39e-04     
     6     7.34e-04   2.35e-04     
     7     2.80e-04   6.36e-05     
     8     1.14e-04   4.27e-06     
     9     4.17e-05   6.96e-06     
    10     1.45e-05   3.02e-06     
    11     6.23e-06   8.14e-07     
    12     2.54e-06   2.29e-07     
    13     1.16e-06   4.43e-08     
    14     6.02e-07   5.27e-08     
    15     2.84e-07   2.78e-08     
    16     1.66e-07   1.36e-08     
    17     8.98e-08   9.90e-09     
 ------------------------------------------------------------------------------
                                   CCSD Lambda converged.

 Computing density matrices in double precision...
           Orbital response amplitudes will be solved using DIIS.
           Start     Size      MaxIter   EConv     LConv     
           3         7         100       1.00e-06  1.00e-06  
 ------------------------------------------------------------------------------
            Enorm      Ldiff       Comment
 ------------------------------------------------------------------------------
     1     9.75e-02   6.02e-03     
     2     8.46e-02   1.02e-02     
     3     1.03e-01   2.74e-02     
     4     9.94e-03   4.52e-02     Switched to DIIS steps.
     5     4.04e-03   1.19e-04     
     6     8.85e-04   1.43e-05     
     7     4.21e-04   5.90e-05     
     8     8.53e-05   8.71e-05     
     9     2.92e-05   3.43e-07     
    10     1.44e-05   7.98e-06     
    11     2.67e-06   1.43e-06     
    12     1.66e-06   1.23e-07     
    13     6.68e-07   2.77e-07     
 ------------------------------------------------------------------------------
                                   Orbital response converged.

 Computing density matrices... Done.
 CCSD calculation:   CPU 1705.25 s  wall 1655.03 s

Current path: /canmo/ccsd/grad/
/g1_bb_aa
/g1_bb_bb
/g1_o1o1
/g1_o1o2
/g1_o1v1
/g1_o2v1
/g1_v1v1
/g1p_bb_aa
/g1p_bb_bb
/g1s_bb_aa
/g1s_bb_bb
/g2_o1o1o1o1
/g2_o1o1o1v1
/g2_o1o1v1v1
/g2_o1v1o1v1
/g2_o1v1v1v1
/g2_v1v1v1v1
/w_bb_aa
/w_bb_bb
 Transferring MO TPDM to AO TPDM
 Transferring g2_o1o1o1o1
 Transferring g2_o1o1o1v1
 Transferring g2_o1o1v1v1
 Transferring g2_o1v1o1v1
 Transferring g2_o1v1v1v1
 Transferring g2_v1v1v1v1
 Adding separable TPDM
 Computing TPDM gradient
 --------------------------------------------------------
 2e gradient
  Atom          X               Y               Z
 --------------------------------------------------------
    1        -43.386346        4.318274        0.000000  
    2         11.316535      -21.763460        0.000000  
    3         14.320564       19.394319       -0.000000  
    4         17.749247       -1.949133        0.000000  
 --------------------------------------------------------
 --------------------------------------------------------
 Final gradient
  Atom          X               Y               Z
 --------------------------------------------------------
    1        -43.386346        4.318274        0.000000  
    2         11.316535      -21.763460        0.000000  
    3         14.320564       19.394319       -0.000000  
    4         17.749247       -1.949133        0.000000  
 --------------------------------------------------------
 Analytic gradient from two-electron contribution:   CPU 850.08 s  wall 518.14 s

 Total ccman2 time:   CPU 2609.00 s  wall 2226.98 s


 --------------------------------------------------------------

                    Orbital Energies (a.u.)
 --------------------------------------------------------------

 Alpha MOs
 -- Occupied --
*******-180.924-169.731-169.729-169.729 -37.978 -33.167 -33.160
-33.160 -26.334 -24.351 -24.349 -24.349 -24.343 -24.343 -15.774
-15.715  -7.294  -5.530  -5.514  -5.514  -2.454  -2.447  -2.447
 -2.429  -2.429  -1.650  -1.411  -0.956  -0.846  -0.735  -0.719
 -0.708  -0.600  -0.573  -0.467  -0.414  -0.413
 -- Virtual --
 -0.001   0.069   0.146   0.148   0.162   0.172   0.199   0.223
  0.233   0.274   0.299   0.304   0.309   0.341   0.363   0.365
  0.445   0.524   0.558   0.559   0.585   0.587   0.618   0.662
  0.800   0.903   0.925   0.998   1.016   1.025   1.142   1.255
  1.441   1.493   1.515   1.554   1.559   1.631   1.665   1.885
  2.016   2.048   2.160   2.394   2.399   2.623   2.696   2.981
  3.028   3.318   4.004   4.051   4.148   4.189   4.225   4.270
  4.364   4.401   4.447   4.463   4.474   4.479   4.540   4.700
  4.799   5.044   5.464   6.487   6.501   6.532   6.908   6.966
  7.147  28.894  29.481  29.491  29.515  29.833  29.841  29.841
 29.866  29.949  36.522  37.065  68.739 130.540 130.548 130.577
154.2821912.201
 --------------------------------------------------------------

          Ground-State Mulliken Net Atomic Charges

     Atom                 Charge (a.u.)
  ----------------------------------------
      1 I                     0.187242
      2 N                     0.022852
      3 N                    -0.160900
      4 F                    -0.049193
  ----------------------------------------
  Sum of atomic charges =     0.000000

 -----------------------------------------------------------------
                    Cartesian Multipole Moments
 -----------------------------------------------------------------
    Charge (ESU x 10^10)
                -0.0000
    Dipole Moment (Debye)
         X       2.5860      Y      -0.2923      Z      -0.0000
       Tot       2.6025
    Quadrupole Moments (Debye-Ang)
        XX     -47.5211     XY      -0.3617     YY     -46.5207
        XZ       0.0000     YZ       0.0000     ZZ     -44.1699
    Octopole Moments (Debye-Ang^2)
       XXX      48.8725    XXY      -2.4920    XYY       8.0319
       YYY      -0.6825    XXZ      -0.0000    XYZ      -0.0000
       YYZ       0.0000    XZZ       4.0937    YZZ      -0.0967
       ZZZ      -0.0000
    Hexadecapole Moments (Debye-Ang^3)
      XXXX    -695.3756   XXXY      -5.3328   XXYY    -123.9937
      XYYY      -1.2247   YYYY     -75.0554   XXXZ       0.0000
      XXYZ       0.0000   XYYZ      -0.0000   YYYZ       0.0000
      XXZZ    -115.7486   XYZZ      -0.4262   YYZZ     -20.8885
      XZZZ       0.0000   YZZZ       0.0000   ZZZZ     -53.0361
 -----------------------------------------------------------------
 DrvMan completing analytic gradient of the correlated energy
 Correlated dipole moment
            1
    1   1.0174124
    2  -0.1150016
    3  -0.0000000
 Energy read as -7125.832019464
 Full Analytical Gradient: (in a.u., or Hartree/Bohr)
             1             2             3             4
    1    0.00022140   -0.00011025   -0.00006270   -0.00004845
    2   -0.00003927    0.00010878   -0.00007216    0.00000266
    3    0.00000000   -0.00000000   -0.00000000    0.00000000
 Gradient time:  CPU 0.39 s  wall 4.02 s
 ----------------------------------------------------------------
             Standard Nuclear Orientation (Angstroms)
    I     Atom           X                Y                Z
 ----------------------------------------------------------------
    1      I       0.9264664903    -0.0172117160    -0.0000000000
    2      N      -1.1254506433     0.5510664868     0.0000000000
    3      N      -1.8244438282    -0.4405343352    -0.0000000000
    4      F      -3.1673847430     0.0153884318     0.0000000000
 ----------------------------------------------------------------
 Nuclear Repulsion Energy =   285.0727324493 hartrees
 There are       38 alpha and       38 beta electrons

                       Distance Matrix (Angstroms)
             I (  1)   N (  2)   N (  3)
   N (  2)  2.129156
   N (  3)  2.783291  1.213204
   F (  4)  4.093981  2.111030  1.418223

 Requested basis set is 6-311++G(d,p)
 There are 42 shells and 128 basis functions
 A cutoff of  1.0D-14 yielded    794 shell pairs
 There are      7603 function pairs (      8581 Cartesian)
 Smallest overlap matrix eigenvalue = 2.50E-04
 Guess MOs from SCF MO coefficient file

 -----------------------------------------------------------------------
  General SCF calculation program by
  Eric Jon Sundstrom, Paul Horn, Yuezhi Mao, Dmitri Zuev, Alec White,
  David Stuck, Shaama M.S., Shane Yost, Joonho Lee, David Small,
  Daniel Levine, Susi Lehtola, Hugh Burton, Evgeny Epifanovsky
 -----------------------------------------------------------------------
 Hartree-Fock
 using 4 threads for integral computing
 -------------------------------------------------------
 OpenMP Integral computing Module                
 Release: version 2.0, May 2017, Q-Chem Inc. Pleasanton 
 -------------------------------------------------------
 A restricted SCF calculation will be
 performed using DIIS
 SCF converges when DIIS error is below 1.0e-08
 ---------------------------------------
  Cycle       Energy         DIIS error
 ---------------------------------------
    1   -7125.0587456937      1.65e-05  
    2   -7125.0587462687      6.45e-06  
    3   -7125.0587463461      3.70e-06  
    4   -7125.0587463798      8.84e-07  
    5   -7125.0587463856      4.13e-07  
    6   -7125.0587463871      1.79e-07  
    7   -7125.0587463873      7.31e-08  
    8   -7125.0587463875      2.64e-08  
    9   -7125.0587463875      1.00e-08  
   10   -7125.0587463875      3.87e-09  Convergence criterion met
 ---------------------------------------
 SCF time:   CPU 6.98s  wall 5.00s 
 SCF   energy in the final basis set =    -7125.0587463875
 Total energy in the final basis set =    -7125.0587463875


 ------------------------------------------------------------------------------

   CCMAN2: suite of methods based on coupled cluster
           and equation of motion theories.

   Components:
   * libvmm-1.3-trunk
     by Evgeny Epifanovsky, Ilya Kaliman.
   * libtensor-2.5-trunk
     by Evgeny Epifanovsky, Michael Wormit, Dmitry Zuev, Sam Manzer, 
        Ilya Kaliman.
   * libcc-2.5-trunk
     by Evgeny Epifanovsky, Arik Landau, Tomasz Kus, Kirill Khistyaev, 
        Dmitry Zuev, Prashant Manohar, Xintian Feng, Anna Krylov, 
        Matthew Goldey, Alec White, Thomas Jagau, Kaushik Nanda, 
        Anastasia Gunina, Alexander Kunitsa, Joonho Lee.

   CCMAN original authors:
   Anna I. Krylov, C. David Sherrill, Steven R. Gwaltney,
   Edward F. C. Byrd (2000)
   Sergey V. Levchenko, Lyudmila V. Slipchenko, Tao Wang,
   Ana-Maria C. Cristian (2003)
   Piotr A. Pieniazek, C. Melania Oana, Evgeny Epifanovsky (2007)
   Prashant Manohar (2009)

 ------------------------------------------------------------------------------


 Allocating and initializing 3808MB of RAM...
 Calculation will run on 4 cores.


 Alpha MOs, Restricted
 -- Occupied --                  
******* -180.92 -169.73 -169.73 -169.73  -37.98  -33.17  -33.16
  1 A     2 A     3 A     4 A     5 A     6 A     7 A     8 A                  
-33.160 -26.334 -24.351 -24.349 -24.349 -24.343 -24.343 -15.774
  9 A    10 A    11 A    12 A    13 A    14 A    15 A    16 A                  
-15.715  -7.294  -5.530  -5.514  -5.514  -2.454  -2.447  -2.447
 17 A    18 A    19 A    20 A    21 A    22 A    23 A    24 A                  
 -2.429  -2.429  -1.650  -1.411  -0.957  -0.846  -0.735  -0.719
 25 A    26 A    27 A    28 A    29 A    30 A    31 A    32 A                  
 -0.708  -0.600  -0.573  -0.468  -0.414  -0.413
 33 A    34 A    35 A    36 A    37 A    38 A                                  
 -- Virtual --                   
 -0.001   0.069   0.146   0.148   0.162   0.172   0.199   0.223
 39 A    40 A    41 A    42 A    43 A    44 A    45 A    46 A                  
  0.233   0.274   0.299   0.304   0.309   0.341   0.363   0.365
 47 A    48 A    49 A    50 A    51 A    52 A    53 A    54 A                  
  0.445   0.524   0.558   0.559   0.585   0.587   0.618   0.662
 55 A    56 A    57 A    58 A    59 A    60 A    61 A    62 A                  
  0.801   0.903   0.925   0.998   1.016   1.025   1.141   1.255
 63 A    64 A    65 A    66 A    67 A    68 A    69 A    70 A                  
  1.441   1.493   1.515   1.554   1.559   1.631   1.666   1.885
 71 A    72 A    73 A    74 A    75 A    76 A    77 A    78 A                  
  2.016   2.048   2.161   2.394   2.399   2.623   2.696   2.981
 79 A    80 A    81 A    82 A    83 A    84 A    85 A    86 A                  
  3.028   3.318   4.004   4.051   4.148   4.189   4.225   4.270
 87 A    88 A    89 A    90 A    91 A    92 A    93 A    94 A                  
  4.364   4.401   4.447   4.464   4.474   4.479   4.540   4.700
 95 A    96 A    97 A    98 A    99 A   100 A   101 A   102 A                  
  4.800   5.044   5.464   6.487   6.501   6.532   6.908   6.966
103 A   104 A   105 A   106 A   107 A   108 A   109 A   110 A                  
  7.147  28.894  29.481  29.491  29.515  29.833  29.841  29.841
111 A   112 A   113 A   114 A   115 A   116 A   117 A   118 A                  
 29.867  29.950  36.522  37.065  68.739 130.540 130.548 130.577
119 A   120 A   121 A   122 A   123 A   124 A   125 A   126 A                  
154.2821912.201
127 A   128 A                                                                  

 Beta MOs, Restricted
 -- Occupied --                  
******* -180.92 -169.73 -169.73 -169.73  -37.98  -33.17  -33.16
  1 A     2 A     3 A     4 A     5 A     6 A     7 A     8 A                  
-33.160 -26.334 -24.351 -24.349 -24.349 -24.343 -24.343 -15.774
  9 A    10 A    11 A    12 A    13 A    14 A    15 A    16 A                  
-15.715  -7.294  -5.530  -5.514  -5.514  -2.454  -2.447  -2.447
 17 A    18 A    19 A    20 A    21 A    22 A    23 A    24 A                  
 -2.429  -2.429  -1.650  -1.411  -0.957  -0.846  -0.735  -0.719
 25 A    26 A    27 A    28 A    29 A    30 A    31 A    32 A                  
 -0.708  -0.600  -0.573  -0.468  -0.414  -0.413
 33 A    34 A    35 A    36 A    37 A    38 A                                  
 -- Virtual --                   
 -0.001   0.069   0.146   0.148   0.162   0.172   0.199   0.223
 39 A    40 A    41 A    42 A    43 A    44 A    45 A    46 A                  
  0.233   0.274   0.299   0.304   0.309   0.341   0.363   0.365
 47 A    48 A    49 A    50 A    51 A    52 A    53 A    54 A                  
  0.445   0.524   0.558   0.559   0.585   0.587   0.618   0.662
 55 A    56 A    57 A    58 A    59 A    60 A    61 A    62 A                  
  0.801   0.903   0.925   0.998   1.016   1.025   1.141   1.255
 63 A    64 A    65 A    66 A    67 A    68 A    69 A    70 A                  
  1.441   1.493   1.515   1.554   1.559   1.631   1.666   1.885
 71 A    72 A    73 A    74 A    75 A    76 A    77 A    78 A                  
  2.016   2.048   2.161   2.394   2.399   2.623   2.696   2.981
 79 A    80 A    81 A    82 A    83 A    84 A    85 A    86 A                  
  3.028   3.318   4.004   4.051   4.148   4.189   4.225   4.270
 87 A    88 A    89 A    90 A    91 A    92 A    93 A    94 A                  
  4.364   4.401   4.447   4.464   4.474   4.479   4.540   4.700
 95 A    96 A    97 A    98 A    99 A   100 A   101 A   102 A                  
  4.800   5.044   5.464   6.487   6.501   6.532   6.908   6.966
103 A   104 A   105 A   106 A   107 A   108 A   109 A   110 A                  
  7.147  28.894  29.481  29.491  29.515  29.833  29.841  29.841
111 A   112 A   113 A   114 A   115 A   116 A   117 A   118 A                  
 29.867  29.950  36.522  37.065  68.739 130.540 130.548 130.577
119 A   120 A   121 A   122 A   123 A   124 A   125 A   126 A                  
154.2821912.201
127 A   128 A                                                                  

 Occupation and symmetry of molecular orbitals

 Point group: C1 (1 irreducible representation).

                           A     All 
 -------------------------------------
 All molecular orbitals:
  - Alpha                  128   128 
  - Beta                   128   128 
 -------------------------------------
 Alpha orbitals:
  - Frozen occupied        21    21  
  - Active occupied        17    17  
  - Active virtual         90    90  
  - Frozen virtual         0     0   
 -------------------------------------
 Beta orbitals:
  - Frozen occupied        21    21  
  - Active occupied        17    17  
  - Active virtual         90    90  
  - Frozen virtual         0     0   
 -------------------------------------

 Import integrals:   CPU 0.00 s  wall 0.00 s

 Import integrals:   CPU 51.64 s  wall 45.45 s

 MP2 amplitudes:   CPU 0.18 s  wall 0.38 s

Running a double precision version
           CCSD T amplitudes will be solved using DIIS.

           Start     Size      MaxIter   EConv     TConv     
           3         7         100       1.00e-07  1.00e-05  
 ------------------------------------------------------------------------------
           Energy (a.u.)   Ediff      Tdiff       Comment
 ------------------------------------------------------------------------------
         -7125.82794251                           
     1   -7125.80181372   2.61e-02   7.72e-01     
     2   -7125.83033039   2.85e-02   1.05e-01     
     3   -7125.82768725   2.64e-03   4.74e-02     
     4   -7125.83078611   3.10e-03   1.93e-02     Switched to DIIS steps.
     5   -7125.83186726   1.08e-03   1.25e-02     
     6   -7125.83199701   1.30e-04   3.77e-03     
     7   -7125.83201180   1.48e-05   1.33e-03     
     8   -7125.83201492   3.12e-06   5.79e-04     
     9   -7125.83201910   4.18e-06   2.70e-04     
    10   -7125.83201876   3.44e-07   9.50e-05     
    11   -7125.83201960   8.45e-07   4.78e-05     
    12   -7125.83201940   2.03e-07   1.82e-05     
    13   -7125.83201945   4.65e-08   6.85e-06     
 ------------------------------------------------------------------------------
         -7125.83201945                           CCSD T converged.

End of double precision
 SCF energy                 = -7125.05874639
 MP2 energy                 = -7125.82794251
 CCSD correlation energy     =    -0.77327306
 CCSD total energy           = -7125.83201945

 CCSD  T1^2 = 0.0147  T2^2 = 0.2553  Leading amplitudes:

 Amplitude    Orbitals with energies
 -0.0248       35 (A) A                  ->    40 (A) A                   
              -0.5731                          0.0694                     
 -0.0248       35 (A) B                  ->    40 (A) B                   
              -0.5731                          0.0694                     
 -0.0238       32 (A) A                  ->    40 (A) A                   
              -0.7189                          0.0694                     
 -0.0238       32 (A) B                  ->    40 (A) B                   
              -0.7189                          0.0694                     

 Amplitude    Orbitals with energies
 -0.0851       35 (A) A      35 (A) B    ->    40 (A) A      40 (A) B     
              -0.5731       -0.5731            0.0694        0.0694       
  0.0851       35 (A) A      35 (A) B    ->    40 (A) B      40 (A) A     
              -0.5731       -0.5731            0.0694        0.0694       
  0.0851       35 (A) B      35 (A) A    ->    40 (A) A      40 (A) B     
              -0.5731       -0.5731            0.0694        0.0694       
 -0.0851       35 (A) B      35 (A) A    ->    40 (A) B      40 (A) A     
              -0.5731       -0.5731            0.0694        0.0694       

 Computing CCSD intemediates for later calculations in double precision
 Finished.

Running a double precision version
           CCSD Lambda amplitudes will be solved using DIIS.
           Start     Size      MaxIter   EConv     LConv     
           3         7         100       1.00e-07  1.00e-05  
 ------------------------------------------------------------------------------
            Enorm      Ldiff       Comment
 ------------------------------------------------------------------------------
     1     5.66e-02   3.85e-02     
     2     1.79e-02   6.07e-03     
     3     8.14e-03   1.27e-03     
     4     4.08e-03   1.18e-03     Switched to DIIS steps.
     5     1.44e-03   7.38e-04     
     6     7.33e-04   2.35e-04     
     7     2.80e-04   6.34e-05     
     8     1.14e-04   4.20e-06     
     9     4.16e-05   6.98e-06     
    10     1.45e-05   3.02e-06     
    11     6.24e-06   8.15e-07     
    12     2.54e-06   2.32e-07     
    13     1.17e-06   4.54e-08     
    14     6.11e-07   5.41e-08     
    15     2.91e-07   2.86e-08     
    16     1.70e-07   1.42e-08     
    17     9.15e-08   1.03e-08     
 ------------------------------------------------------------------------------
                                   CCSD Lambda converged.

 Computing density matrices in double precision...
           Orbital response amplitudes will be solved using DIIS.
           Start     Size      MaxIter   EConv     LConv     
           3         7         100       1.00e-06  1.00e-06  
 ------------------------------------------------------------------------------
            Enorm      Ldiff       Comment
 ------------------------------------------------------------------------------
     1     9.75e-02   6.02e-03     
     2     8.45e-02   1.02e-02     
     3     1.03e-01   2.74e-02     
     4     9.85e-03   4.51e-02     Switched to DIIS steps.
     5     4.02e-03   1.47e-04     
     6     8.88e-04   1.76e-05     
     7     4.22e-04   5.86e-05     
     8     8.56e-05   8.77e-05     
     9     3.00e-05   1.08e-07     
    10     1.45e-05   8.12e-06     
    11     2.66e-06   1.38e-06     
    12     1.66e-06   1.41e-07     
    13     6.69e-07   2.78e-07     
 ------------------------------------------------------------------------------
                                   Orbital response converged.

 Computing density matrices... Done.
 CCSD calculation:   CPU 1706.16 s  wall 1930.90 s

Current path: /canmo/ccsd/grad/
/g1_bb_aa
/g1_bb_bb
/g1_o1o1
/g1_o1o2
/g1_o1v1
/g1_o2v1
/g1_v1v1
/g1p_bb_aa
/g1p_bb_bb
/g1s_bb_aa
/g1s_bb_bb
/g2_o1o1o1o1
/g2_o1o1o1v1
/g2_o1o1v1v1
/g2_o1v1o1v1
/g2_o1v1v1v1
/g2_v1v1v1v1
/w_bb_aa
/w_bb_bb
 Transferring MO TPDM to AO TPDM
 Transferring g2_o1o1o1o1
 Transferring g2_o1o1o1v1
 Transferring g2_o1o1v1v1
 Transferring g2_o1v1o1v1
 Transferring g2_o1v1v1v1
 Transferring g2_v1v1v1v1
 Adding separable TPDM
 Computing TPDM gradient
 --------------------------------------------------------
 2e gradient
  Atom          X               Y               Z
 --------------------------------------------------------
    1        -43.433176        4.330748       -0.000000  
    2         11.345267      -21.782312        0.000000  
    3         14.331400       19.402034       -0.000000  
    4         17.756510       -1.950469       -0.000000  
 --------------------------------------------------------
 --------------------------------------------------------
 Final gradient
  Atom          X               Y               Z
 --------------------------------------------------------
    1        -43.433176        4.330748       -0.000000  
    2         11.345267      -21.782312        0.000000  
    3         14.331400       19.402034       -0.000000  
    4         17.756510       -1.950469       -0.000000  
 --------------------------------------------------------
 Analytic gradient from two-electron contribution:   CPU 848.44 s  wall 541.11 s

 Total ccman2 time:   CPU 2610.66 s  wall 2530.66 s


 --------------------------------------------------------------

                    Orbital Energies (a.u.)
 --------------------------------------------------------------

 Alpha MOs
 -- Occupied --
*******-180.924-169.731-169.729-169.729 -37.978 -33.167 -33.160
-33.160 -26.334 -24.351 -24.349 -24.349 -24.343 -24.343 -15.774
-15.715  -7.294  -5.530  -5.514  -5.514  -2.454  -2.447  -2.447
 -2.429  -2.429  -1.650  -1.411  -0.957  -0.846  -0.735  -0.719
 -0.708  -0.600  -0.573  -0.468  -0.414  -0.413
 -- Virtual --
 -0.001   0.069   0.146   0.148   0.162   0.172   0.199   0.223
  0.233   0.274   0.299   0.304   0.309   0.341   0.363   0.365
  0.445   0.524   0.558   0.559   0.585   0.587   0.618   0.662
  0.801   0.903   0.925   0.998   1.016   1.025   1.141   1.255
  1.441   1.493   1.515   1.554   1.559   1.631   1.666   1.885
  2.016   2.048   2.161   2.394   2.399   2.623   2.696   2.981
  3.028   3.318   4.004   4.051   4.148   4.189   4.225   4.270
  4.364   4.401   4.447   4.464   4.474   4.479   4.540   4.700
  4.800   5.044   5.464   6.487   6.501   6.532   6.908   6.966
  7.147  28.894  29.481  29.491  29.515  29.833  29.841  29.841
 29.867  29.950  36.522  37.065  68.739 130.540 130.548 130.577
154.2821912.201
 --------------------------------------------------------------

          Ground-State Mulliken Net Atomic Charges

     Atom                 Charge (a.u.)
  ----------------------------------------
      1 I                     0.187667
      2 N                     0.022492
      3 N                    -0.160835
      4 F                    -0.049323
  ----------------------------------------
  Sum of atomic charges =     0.000000

 -----------------------------------------------------------------
                    Cartesian Multipole Moments
 -----------------------------------------------------------------
    Charge (ESU x 10^10)
                -0.0000
    Dipole Moment (Debye)
         X       2.5876      Y      -0.2925      Z       0.0000
       Tot       2.6041
    Quadrupole Moments (Debye-Ang)
        XX     -47.5328     XY      -0.3616     YY     -46.5192
        XZ      -0.0000     YZ      -0.0000     ZZ     -44.1672
    Octopole Moments (Debye-Ang^2)
       XXX      49.0462    XXY      -2.4943    XYY       8.0923
       YYY      -0.6814    XXZ       0.0000    XYZ      -0.0000
       YYZ       0.0000    XZZ       4.1521    YZZ      -0.0963
       ZZZ       0.0000
    Hexadecapole Moments (Debye-Ang^3)
      XXXX    -694.9074   XXXY      -5.3291   XXYY    -123.8904
      XYYY      -1.2278   YYYY     -75.0503   XXXZ      -0.0000
      XXYZ       0.0000   XYYZ      -0.0000   YYYZ      -0.0000
      XXZZ    -115.6415   XYZZ      -0.4277   YYZZ     -20.8862
      XZZZ      -0.0000   YZZZ      -0.0000   ZZZZ     -53.0280
 -----------------------------------------------------------------
 DrvMan completing analytic gradient of the correlated energy
 Correlated dipole moment
            1
    1   1.0180362
    2  -0.1150815
    3   0.0000000
 Energy read as -7125.832019446
 Full Analytical Gradient: (in a.u., or Hartree/Bohr)
             1             2             3             4
    1   -0.00023944    0.00016954    0.00012646   -0.00005656
    2    0.00002395    0.00001649   -0.00006609    0.00002566
    3    0.00000000   -0.00000000    0.00000000   -0.00000000
 Gradient time:  CPU 0.35 s  wall 6.55 s
 ----------------------------------------------------------------
             Standard Nuclear Orientation (Angstroms)
    I     Atom           X                Y                Z
 ----------------------------------------------------------------
    1      I       0.9274664903    -0.0162117160    -0.0000000000
    2      N      -1.1254506433     0.5510664868     0.0000000000
    3      N      -1.8244438282    -0.4405343352    -0.0000000000
    4      F      -3.1673847430     0.0153884318     0.0000000000
 ----------------------------------------------------------------
 Nuclear Repulsion Energy =   284.9987176360 hartrees
 There are       38 alpha and       38 beta electrons

                       Distance Matrix (Angstroms)
             I (  1)   N (  2)   N (  3)
   N (  2)  2.129853
   N (  3)  2.784432  1.213204
   F (  4)  4.094973  2.111030  1.418223

 Requested basis set is 6-311++G(d,p)
 There are 42 shells and 128 basis functions
 A cutoff of  1.0D-14 yielded    794 shell pairs
 There are      7603 function pairs (      8581 Cartesian)
 Smallest overlap matrix eigenvalue = 2.50E-04
 Guess MOs from SCF MO coefficient file

 -----------------------------------------------------------------------
  General SCF calculation program by
  Eric Jon Sundstrom, Paul Horn, Yuezhi Mao, Dmitri Zuev, Alec White,
  David Stuck, Shaama M.S., Shane Yost, Joonho Lee, David Small,
  Daniel Levine, Susi Lehtola, Hugh Burton, Evgeny Epifanovsky
 -----------------------------------------------------------------------
 Hartree-Fock
 using 4 threads for integral computing
 -------------------------------------------------------
 OpenMP Integral computing Module                
 Release: version 2.0, May 2017, Q-Chem Inc. Pleasanton 
 -------------------------------------------------------
 A restricted SCF calculation will be
 performed using DIIS
 SCF converges when DIIS error is below 1.0e-08
 ---------------------------------------
  Cycle       Energy         DIIS error
 ---------------------------------------
    1   -7125.0587317419      7.60e-06  
    2   -7125.0587318945      2.70e-06  
    3   -7125.0587319196      1.66e-06  
    4   -7125.0587319302      6.21e-07  
    5   -7125.0587319349      2.93e-07  
    6   -7125.0587319360      1.11e-07  
    7   -7125.0587319362      3.91e-08  
    8   -7125.0587319363      1.13e-08  
    9   -7125.0587319364      4.34e-09  Convergence criterion met
 ---------------------------------------
 SCF time:   CPU 6.25s  wall 9.00s 
 SCF   energy in the final basis set =    -7125.0587319364
 Total energy in the final basis set =    -7125.0587319364


 ------------------------------------------------------------------------------

   CCMAN2: suite of methods based on coupled cluster
           and equation of motion theories.

   Components:
   * libvmm-1.3-trunk
     by Evgeny Epifanovsky, Ilya Kaliman.
   * libtensor-2.5-trunk
     by Evgeny Epifanovsky, Michael Wormit, Dmitry Zuev, Sam Manzer, 
        Ilya Kaliman.
   * libcc-2.5-trunk
     by Evgeny Epifanovsky, Arik Landau, Tomasz Kus, Kirill Khistyaev, 
        Dmitry Zuev, Prashant Manohar, Xintian Feng, Anna Krylov, 
        Matthew Goldey, Alec White, Thomas Jagau, Kaushik Nanda, 
        Anastasia Gunina, Alexander Kunitsa, Joonho Lee.

   CCMAN original authors:
   Anna I. Krylov, C. David Sherrill, Steven R. Gwaltney,
   Edward F. C. Byrd (2000)
   Sergey V. Levchenko, Lyudmila V. Slipchenko, Tao Wang,
   Ana-Maria C. Cristian (2003)
   Piotr A. Pieniazek, C. Melania Oana, Evgeny Epifanovsky (2007)
   Prashant Manohar (2009)

 ------------------------------------------------------------------------------


 Allocating and initializing 3808MB of RAM...
 Calculation will run on 4 cores.


 Alpha MOs, Restricted
 -- Occupied --                  
******* -180.92 -169.73 -169.73 -169.73  -37.98  -33.17  -33.16
  1 A     2 A     3 A     4 A     5 A     6 A     7 A     8 A                  
-33.160 -26.334 -24.351 -24.349 -24.349 -24.343 -24.343 -15.774
  9 A    10 A    11 A    12 A    13 A    14 A    15 A    16 A                  
-15.715  -7.294  -5.530  -5.514  -5.514  -2.454  -2.447  -2.447
 17 A    18 A    19 A    20 A    21 A    22 A    23 A    24 A                  
 -2.429  -2.429  -1.650  -1.411  -0.956  -0.846  -0.735  -0.719
 25 A    26 A    27 A    28 A    29 A    30 A    31 A    32 A                  
 -0.708  -0.600  -0.573  -0.468  -0.414  -0.413
 33 A    34 A    35 A    36 A    37 A    38 A                                  
 -- Virtual --                   
 -0.001   0.069   0.146   0.148   0.162   0.172   0.199   0.223
 39 A    40 A    41 A    42 A    43 A    44 A    45 A    46 A                  
  0.233   0.274   0.299   0.304   0.309   0.341   0.363   0.365
 47 A    48 A    49 A    50 A    51 A    52 A    53 A    54 A                  
  0.445   0.524   0.558   0.559   0.585   0.587   0.618   0.662
 55 A    56 A    57 A    58 A    59 A    60 A    61 A    62 A                  
  0.801   0.903   0.925   0.998   1.016   1.025   1.141   1.255
 63 A    64 A    65 A    66 A    67 A    68 A    69 A    70 A                  
  1.441   1.493   1.515   1.554   1.559   1.631   1.665   1.885
 71 A    72 A    73 A    74 A    75 A    76 A    77 A    78 A                  
  2.016   2.048   2.161   2.394   2.399   2.623   2.696   2.981
 79 A    80 A    81 A    82 A    83 A    84 A    85 A    86 A                  
  3.028   3.318   4.004   4.051   4.148   4.189   4.225   4.270
 87 A    88 A    89 A    90 A    91 A    92 A    93 A    94 A                  
  4.364   4.401   4.447   4.463   4.474   4.479   4.540   4.700
 95 A    96 A    97 A    98 A    99 A   100 A   101 A   102 A                  
  4.799   5.044   5.464   6.487   6.501   6.532   6.908   6.966
103 A   104 A   105 A   106 A   107 A   108 A   109 A   110 A                  
  7.147  28.894  29.481  29.491  29.515  29.833  29.841  29.841
111 A   112 A   113 A   114 A   115 A   116 A   117 A   118 A                  
 29.866  29.949  36.522  37.065  68.739 130.540 130.548 130.577
119 A   120 A   121 A   122 A   123 A   124 A   125 A   126 A                  
154.2821912.201
127 A   128 A                                                                  

 Beta MOs, Restricted
 -- Occupied --                  
******* -180.92 -169.73 -169.73 -169.73  -37.98  -33.17  -33.16
  1 A     2 A     3 A     4 A     5 A     6 A     7 A     8 A                  
-33.160 -26.334 -24.351 -24.349 -24.349 -24.343 -24.343 -15.774
  9 A    10 A    11 A    12 A    13 A    14 A    15 A    16 A                  
-15.715  -7.294  -5.530  -5.514  -5.514  -2.454  -2.447  -2.447
 17 A    18 A    19 A    20 A    21 A    22 A    23 A    24 A                  
 -2.429  -2.429  -1.650  -1.411  -0.956  -0.846  -0.735  -0.719
 25 A    26 A    27 A    28 A    29 A    30 A    31 A    32 A                  
 -0.708  -0.600  -0.573  -0.468  -0.414  -0.413
 33 A    34 A    35 A    36 A    37 A    38 A                                  
 -- Virtual --                   
 -0.001   0.069   0.146   0.148   0.162   0.172   0.199   0.223
 39 A    40 A    41 A    42 A    43 A    44 A    45 A    46 A                  
  0.233   0.274   0.299   0.304   0.309   0.341   0.363   0.365
 47 A    48 A    49 A    50 A    51 A    52 A    53 A    54 A                  
  0.445   0.524   0.558   0.559   0.585   0.587   0.618   0.662
 55 A    56 A    57 A    58 A    59 A    60 A    61 A    62 A                  
  0.801   0.903   0.925   0.998   1.016   1.025   1.141   1.255
 63 A    64 A    65 A    66 A    67 A    68 A    69 A    70 A                  
  1.441   1.493   1.515   1.554   1.559   1.631   1.665   1.885
 71 A    72 A    73 A    74 A    75 A    76 A    77 A    78 A                  
  2.016   2.048   2.161   2.394   2.399   2.623   2.696   2.981
 79 A    80 A    81 A    82 A    83 A    84 A    85 A    86 A                  
  3.028   3.318   4.004   4.051   4.148   4.189   4.225   4.270
 87 A    88 A    89 A    90 A    91 A    92 A    93 A    94 A                  
  4.364   4.401   4.447   4.463   4.474   4.479   4.540   4.700
 95 A    96 A    97 A    98 A    99 A   100 A   101 A   102 A                  
  4.799   5.044   5.464   6.487   6.501   6.532   6.908   6.966
103 A   104 A   105 A   106 A   107 A   108 A   109 A   110 A                  
  7.147  28.894  29.481  29.491  29.515  29.833  29.841  29.841
111 A   112 A   113 A   114 A   115 A   116 A   117 A   118 A                  
 29.866  29.949  36.522  37.065  68.739 130.540 130.548 130.577
119 A   120 A   121 A   122 A   123 A   124 A   125 A   126 A                  
154.2821912.201
127 A   128 A                                                                  

 Occupation and symmetry of molecular orbitals

 Point group: C1 (1 irreducible representation).

                           A     All 
 -------------------------------------
 All molecular orbitals:
  - Alpha                  128   128 
  - Beta                   128   128 
 -------------------------------------
 Alpha orbitals:
  - Frozen occupied        21    21  
  - Active occupied        17    17  
  - Active virtual         90    90  
  - Frozen virtual         0     0   
 -------------------------------------
 Beta orbitals:
  - Frozen occupied        21    21  
  - Active occupied        17    17  
  - Active virtual         90    90  
  - Frozen virtual         0     0   
 -------------------------------------

 Import integrals:   CPU 0.00 s  wall 0.00 s

 Import integrals:   CPU 49.49 s  wall 56.29 s

 MP2 amplitudes:   CPU 0.19 s  wall 0.35 s

Running a double precision version
           CCSD T amplitudes will be solved using DIIS.

           Start     Size      MaxIter   EConv     TConv     
           3         7         100       1.00e-07  1.00e-05  
 ------------------------------------------------------------------------------
           Energy (a.u.)   Ediff      Tdiff       Comment
 ------------------------------------------------------------------------------
         -7125.82793939                           
     1   -7125.80180821   2.61e-02   7.72e-01     
     2   -7125.83032974   2.85e-02   1.05e-01     
     3   -7125.82768586   2.64e-03   4.74e-02     
     4   -7125.83078576   3.10e-03   1.93e-02     Switched to DIIS steps.
     5   -7125.83186738   1.08e-03   1.25e-02     
     6   -7125.83199722   1.30e-04   3.77e-03     
     7   -7125.83201201   1.48e-05   1.33e-03     
     8   -7125.83201513   3.12e-06   5.80e-04     
     9   -7125.83201931   4.19e-06   2.70e-04     
    10   -7125.83201897   3.46e-07   9.51e-05     
    11   -7125.83201981   8.45e-07   4.78e-05     
    12   -7125.83201961   2.04e-07   1.82e-05     
    13   -7125.83201965   4.63e-08   6.89e-06     
 ------------------------------------------------------------------------------
         -7125.83201965                           CCSD T converged.

End of double precision
 SCF energy                 = -7125.05873194
 MP2 energy                 = -7125.82793939
 CCSD correlation energy     =    -0.77328772
 CCSD total energy           = -7125.83201965

 CCSD  T1^2 = 0.0147  T2^2 = 0.2553  Leading amplitudes:

 Amplitude    Orbitals with energies
  0.0248       35 (A) A                  ->    40 (A) A                   
              -0.5731                          0.0694                     
  0.0248       35 (A) B                  ->    40 (A) B                   
              -0.5731                          0.0694                     
  0.0238       32 (A) A                  ->    40 (A) A                   
              -0.7189                          0.0694                     
  0.0238       32 (A) B                  ->    40 (A) B                   
              -0.7189                          0.0694                     

 Amplitude    Orbitals with energies
 -0.0851       35 (A) A      35 (A) B    ->    40 (A) A      40 (A) B     
              -0.5731       -0.5731            0.0694        0.0694       
  0.0851       35 (A) A      35 (A) B    ->    40 (A) B      40 (A) A     
              -0.5731       -0.5731            0.0694        0.0694       
  0.0851       35 (A) B      35 (A) A    ->    40 (A) A      40 (A) B     
              -0.5731       -0.5731            0.0694        0.0694       
 -0.0851       35 (A) B      35 (A) A    ->    40 (A) B      40 (A) A     
              -0.5731       -0.5731            0.0694        0.0694       

 Computing CCSD intemediates for later calculations in double precision
 Finished.

Running a double precision version
           CCSD Lambda amplitudes will be solved using DIIS.
           Start     Size      MaxIter   EConv     LConv     
           3         7         100       1.00e-07  1.00e-05  
 ------------------------------------------------------------------------------
            Enorm      Ldiff       Comment
 ------------------------------------------------------------------------------
     1     5.66e-02   3.85e-02     
     2     1.79e-02   6.07e-03     
     3     8.14e-03   1.27e-03     
     4     4.08e-03   1.18e-03     Switched to DIIS steps.
     5     1.44e-03   7.38e-04     
     6     7.34e-04   2.35e-04     
     7     2.80e-04   6.35e-05     
     8     1.14e-04   4.23e-06     
     9     4.16e-05   6.97e-06     
    10     1.45e-05   3.02e-06     
    11     6.23e-06   8.14e-07     
    12     2.54e-06   2.31e-07     
    13     1.16e-06   4.49e-08     
    14     6.06e-07   5.34e-08     
    15     2.87e-07   2.83e-08     
    16     1.68e-07   1.39e-08     
    17     9.06e-08   1.01e-08     
 ------------------------------------------------------------------------------
                                   CCSD Lambda converged.

 Computing density matrices in double precision...
           Orbital response amplitudes will be solved using DIIS.
           Start     Size      MaxIter   EConv     LConv     
           3         7         100       1.00e-06  1.00e-06  
 ------------------------------------------------------------------------------
            Enorm      Ldiff       Comment
 ------------------------------------------------------------------------------
     1     9.75e-02   6.02e-03     
     2     8.45e-02   1.02e-02     
     3     1.03e-01   2.74e-02     
     4     9.88e-03   4.51e-02     Switched to DIIS steps.
     5     4.03e-03   1.37e-04     
     6     8.87e-04   1.64e-05     
     7     4.22e-04   5.87e-05     
     8     8.55e-05   8.74e-05     
     9     2.96e-05   1.01e-07     
    10     1.45e-05   8.06e-06     
    11     2.67e-06   1.40e-06     
    12     1.66e-06   1.33e-07     
    13     6.68e-07   2.78e-07     
 ------------------------------------------------------------------------------
                                   Orbital response converged.

 Computing density matrices... Done.
 CCSD calculation:   CPU 1703.48 s  wall 1741.82 s

Current path: /canmo/ccsd/grad/
/g1_bb_aa
/g1_bb_bb
/g1_o1o1
/g1_o1o2
/g1_o1v1
/g1_o2v1
/g1_v1v1
/g1p_bb_aa
/g1p_bb_bb
/g1s_bb_aa
/g1s_bb_bb
/g2_o1o1o1o1
/g2_o1o1o1v1
/g2_o1o1v1v1
/g2_o1v1o1v1
/g2_o1v1v1v1
/g2_v1v1v1v1
/w_bb_aa
/w_bb_bb
 Transferring MO TPDM to AO TPDM
 Transferring g2_o1o1o1o1
 Transferring g2_o1o1o1v1
 Transferring g2_o1o1v1v1
 Transferring g2_o1v1o1v1
 Transferring g2_o1v1v1v1
 Transferring g2_v1v1v1v1
 Adding separable TPDM
 Computing TPDM gradient
 --------------------------------------------------------
 2e gradient
  Atom          X               Y               Z
 --------------------------------------------------------
    1        -43.415471        4.307846       -0.000000  
    2         11.336425      -21.762815        0.000000  
    3         14.326238       19.403091       -0.000000  
    4         17.752808       -1.948121        0.000000  
 --------------------------------------------------------
 --------------------------------------------------------
 Final gradient
  Atom          X               Y               Z
 --------------------------------------------------------
    1        -43.415471        4.307846       -0.000000  
    2         11.336425      -21.762815        0.000000  
    3         14.326238       19.403091       -0.000000  
    4         17.752808       -1.948121        0.000000  
 --------------------------------------------------------
 Analytic gradient from two-electron contribution:   CPU 846.02 s  wall 536.76 s

 Total ccman2 time:   CPU 2603.40 s  wall 2346.43 s


 --------------------------------------------------------------

                    Orbital Energies (a.u.)
 --------------------------------------------------------------

 Alpha MOs
 -- Occupied --
*******-180.924-169.731-169.729-169.729 -37.978 -33.167 -33.160
-33.160 -26.334 -24.351 -24.349 -24.349 -24.343 -24.343 -15.774
-15.715  -7.294  -5.530  -5.514  -5.514  -2.454  -2.447  -2.447
 -2.429  -2.429  -1.650  -1.411  -0.956  -0.846  -0.735  -0.719
 -0.708  -0.600  -0.573  -0.468  -0.414  -0.413
 -- Virtual --
 -0.001   0.069   0.146   0.148   0.162   0.172   0.199   0.223
  0.233   0.274   0.299   0.304   0.309   0.341   0.363   0.365
  0.445   0.524   0.558   0.559   0.585   0.587   0.618   0.662
  0.801   0.903   0.925   0.998   1.016   1.025   1.141   1.255
  1.441   1.493   1.515   1.554   1.559   1.631   1.665   1.885
  2.016   2.048   2.161   2.394   2.399   2.623   2.696   2.981
  3.028   3.318   4.004   4.051   4.148   4.189   4.225   4.270
  4.364   4.401   4.447   4.463   4.474   4.479   4.540   4.700
  4.799   5.044   5.464   6.487   6.501   6.532   6.908   6.966
  7.147  28.894  29.481  29.491  29.515  29.833  29.841  29.841
 29.866  29.949  36.522  37.065  68.739 130.540 130.548 130.577
154.2821912.201
 --------------------------------------------------------------

          Ground-State Mulliken Net Atomic Charges

     Atom                 Charge (a.u.)
  ----------------------------------------
      1 I                     0.187552
      2 N                     0.022629
      3 N                    -0.160942
      4 F                    -0.049240
  ----------------------------------------
  Sum of atomic charges =     0.000000

 -----------------------------------------------------------------
                    Cartesian Multipole Moments
 -----------------------------------------------------------------
    Charge (ESU x 10^10)
                -0.0000
    Dipole Moment (Debye)
         X       2.5876      Y      -0.2917      Z       0.0000
       Tot       2.6040
    Quadrupole Moments (Debye-Ang)
        XX     -47.5271     XY      -0.3588     YY     -46.5209
        XZ      -0.0000     YZ       0.0000     ZZ     -44.1682
    Octopole Moments (Debye-Ang^2)
       XXX      48.9655    XXY      -2.5148    XYY       8.0604
       YYY      -0.7677    XXZ       0.0000    XYZ      -0.0000
       YYZ       0.0000    XZZ       4.1235    YZZ      -0.1252
       ZZZ       0.0000
    Hexadecapole Moments (Debye-Ang^3)
      XXXX    -695.1348   XXXY      -5.3891   XXYY    -123.9486
      XYYY      -1.3032   YYYY     -75.0487   XXXZ      -0.0000
      XXYZ       0.0000   XYYZ      -0.0000   YYYZ       0.0000
      XXZZ    -115.6947   XYZZ      -0.4531   YYZZ     -20.8864
      XZZZ      -0.0000   YZZZ       0.0000   ZZZZ     -53.0308
 -----------------------------------------------------------------
 DrvMan completing analytic gradient of the correlated energy
 Correlated dipole moment
            1
    1   1.0180547
    2  -0.1147678
    3   0.0000000
 Energy read as -7125.832019654
 Full Analytical Gradient: (in a.u., or Hartree/Bohr)
             1             2             3             4
    1   -0.00004008    0.00009895   -0.00000063   -0.00005823
    2    0.00002396    0.00001919   -0.00006015    0.00001700
    3   -0.00000000    0.00000000   -0.00000000   -0.00000000
 Gradient time:  CPU 0.37 s  wall 4.61 s
 ----------------------------------------------------------------
             Standard Nuclear Orientation (Angstroms)
    I     Atom           X                Y                Z
 ----------------------------------------------------------------
    1      I       0.9274664903    -0.0182117160    -0.0000000000
    2      N      -1.1254506433     0.5510664868     0.0000000000
    3      N      -1.8244438282    -0.4405343352    -0.0000000000
    4      F      -3.1673847430     0.0153884318     0.0000000000
 ----------------------------------------------------------------
 Nuclear Repulsion Energy =   284.9830925191 hartrees
 There are       38 alpha and       38 beta electrons

                       Distance Matrix (Angstroms)
             I (  1)   N (  2)   N (  3)
   N (  2)  2.130386
   N (  3)  2.784128  1.213204
   F (  4)  4.094989  2.111030  1.418223

 Requested basis set is 6-311++G(d,p)
 There are 42 shells and 128 basis functions
 A cutoff of  1.0D-14 yielded    794 shell pairs
 There are      7603 function pairs (      8581 Cartesian)
 Smallest overlap matrix eigenvalue = 2.50E-04
 Guess MOs from SCF MO coefficient file

 -----------------------------------------------------------------------
  General SCF calculation program by
  Eric Jon Sundstrom, Paul Horn, Yuezhi Mao, Dmitri Zuev, Alec White,
  David Stuck, Shaama M.S., Shane Yost, Joonho Lee, David Small,
  Daniel Levine, Susi Lehtola, Hugh Burton, Evgeny Epifanovsky
 -----------------------------------------------------------------------
 Hartree-Fock
 using 4 threads for integral computing
 -------------------------------------------------------
 OpenMP Integral computing Module                
 Release: version 2.0, May 2017, Q-Chem Inc. Pleasanton 
 -------------------------------------------------------
 A restricted SCF calculation will be
 performed using DIIS
 SCF converges when DIIS error is below 1.0e-08
 ---------------------------------------
  Cycle       Energy         DIIS error
 ---------------------------------------
    1   -7125.0587167478      8.65e-06  
    2   -7125.0587170004      2.82e-06  
    3   -7125.0587170511      1.92e-06  
    4   -7125.0587170671      7.99e-07  
    5   -7125.0587170758      2.38e-07  
    6   -7125.0587170766      7.36e-08  
    7   -7125.0587170767      3.34e-08  
    8   -7125.0587170767      1.42e-08  
    9   -7125.0587170766      4.14e-09  Convergence criterion met
 ---------------------------------------
 SCF time:   CPU 6.23s  wall 5.00s 
 SCF   energy in the final basis set =    -7125.0587170766
 Total energy in the final basis set =    -7125.0587170766


 ------------------------------------------------------------------------------

   CCMAN2: suite of methods based on coupled cluster
           and equation of motion theories.

   Components:
   * libvmm-1.3-trunk
     by Evgeny Epifanovsky, Ilya Kaliman.
   * libtensor-2.5-trunk
     by Evgeny Epifanovsky, Michael Wormit, Dmitry Zuev, Sam Manzer, 
        Ilya Kaliman.
   * libcc-2.5-trunk
     by Evgeny Epifanovsky, Arik Landau, Tomasz Kus, Kirill Khistyaev, 
        Dmitry Zuev, Prashant Manohar, Xintian Feng, Anna Krylov, 
        Matthew Goldey, Alec White, Thomas Jagau, Kaushik Nanda, 
        Anastasia Gunina, Alexander Kunitsa, Joonho Lee.

   CCMAN original authors:
   Anna I. Krylov, C. David Sherrill, Steven R. Gwaltney,
   Edward F. C. Byrd (2000)
   Sergey V. Levchenko, Lyudmila V. Slipchenko, Tao Wang,
   Ana-Maria C. Cristian (2003)
   Piotr A. Pieniazek, C. Melania Oana, Evgeny Epifanovsky (2007)
   Prashant Manohar (2009)

 ------------------------------------------------------------------------------


 Allocating and initializing 3808MB of RAM...
 Calculation will run on 4 cores.


 Alpha MOs, Restricted
 -- Occupied --                  
******* -180.92 -169.73 -169.73 -169.73  -37.98  -33.17  -33.16
  1 A     2 A     3 A     4 A     5 A     6 A     7 A     8 A                  
-33.160 -26.334 -24.351 -24.349 -24.349 -24.343 -24.343 -15.774
  9 A    10 A    11 A    12 A    13 A    14 A    15 A    16 A                  
-15.715  -7.294  -5.530  -5.514  -5.514  -2.454  -2.447  -2.447
 17 A    18 A    19 A    20 A    21 A    22 A    23 A    24 A                  
 -2.429  -2.429  -1.650  -1.411  -0.956  -0.846  -0.735  -0.719
 25 A    26 A    27 A    28 A    29 A    30 A    31 A    32 A                  
 -0.708  -0.600  -0.573  -0.467  -0.414  -0.413
 33 A    34 A    35 A    36 A    37 A    38 A                                  
 -- Virtual --                   
 -0.001   0.069   0.146   0.148   0.162   0.172   0.199   0.223
 39 A    40 A    41 A    42 A    43 A    44 A    45 A    46 A                  
  0.233   0.274   0.299   0.304   0.309   0.341   0.363   0.365
 47 A    48 A    49 A    50 A    51 A    52 A    53 A    54 A                  
  0.445   0.524   0.558   0.559   0.585   0.587   0.618   0.662
 55 A    56 A    57 A    58 A    59 A    60 A    61 A    62 A                  
  0.801   0.903   0.925   0.998   1.016   1.025   1.142   1.255
 63 A    64 A    65 A    66 A    67 A    68 A    69 A    70 A                  
  1.441   1.493   1.515   1.554   1.559   1.631   1.665   1.885
 71 A    72 A    73 A    74 A    75 A    76 A    77 A    78 A                  
  2.016   2.048   2.161   2.394   2.399   2.623   2.696   2.981
 79 A    80 A    81 A    82 A    83 A    84 A    85 A    86 A                  
  3.028   3.318   4.004   4.051   4.148   4.189   4.225   4.269
 87 A    88 A    89 A    90 A    91 A    92 A    93 A    94 A                  
  4.364   4.401   4.447   4.463   4.474   4.479   4.540   4.700
 95 A    96 A    97 A    98 A    99 A   100 A   101 A   102 A                  
  4.799   5.044   5.464   6.487   6.501   6.532   6.908   6.966
103 A   104 A   105 A   106 A   107 A   108 A   109 A   110 A                  
  7.147  28.894  29.481  29.491  29.515  29.833  29.841  29.841
111 A   112 A   113 A   114 A   115 A   116 A   117 A   118 A                  
 29.866  29.949  36.522  37.065  68.739 130.540 130.548 130.577
119 A   120 A   121 A   122 A   123 A   124 A   125 A   126 A                  
154.2821912.201
127 A   128 A                                                                  

 Beta MOs, Restricted
 -- Occupied --                  
******* -180.92 -169.73 -169.73 -169.73  -37.98  -33.17  -33.16
  1 A     2 A     3 A     4 A     5 A     6 A     7 A     8 A                  
-33.160 -26.334 -24.351 -24.349 -24.349 -24.343 -24.343 -15.774
  9 A    10 A    11 A    12 A    13 A    14 A    15 A    16 A                  
-15.715  -7.294  -5.530  -5.514  -5.514  -2.454  -2.447  -2.447
 17 A    18 A    19 A    20 A    21 A    22 A    23 A    24 A                  
 -2.429  -2.429  -1.650  -1.411  -0.956  -0.846  -0.735  -0.719
 25 A    26 A    27 A    28 A    29 A    30 A    31 A    32 A                  
 -0.708  -0.600  -0.573  -0.467  -0.414  -0.413
 33 A    34 A    35 A    36 A    37 A    38 A                                  
 -- Virtual --                   
 -0.001   0.069   0.146   0.148   0.162   0.172   0.199   0.223
 39 A    40 A    41 A    42 A    43 A    44 A    45 A    46 A                  
  0.233   0.274   0.299   0.304   0.309   0.341   0.363   0.365
 47 A    48 A    49 A    50 A    51 A    52 A    53 A    54 A                  
  0.445   0.524   0.558   0.559   0.585   0.587   0.618   0.662
 55 A    56 A    57 A    58 A    59 A    60 A    61 A    62 A                  
  0.801   0.903   0.925   0.998   1.016   1.025   1.142   1.255
 63 A    64 A    65 A    66 A    67 A    68 A    69 A    70 A                  
  1.441   1.493   1.515   1.554   1.559   1.631   1.665   1.885
 71 A    72 A    73 A    74 A    75 A    76 A    77 A    78 A                  
  2.016   2.048   2.161   2.394   2.399   2.623   2.696   2.981
 79 A    80 A    81 A    82 A    83 A    84 A    85 A    86 A                  
  3.028   3.318   4.004   4.051   4.148   4.189   4.225   4.269
 87 A    88 A    89 A    90 A    91 A    92 A    93 A    94 A                  
  4.364   4.401   4.447   4.463   4.474   4.479   4.540   4.700
 95 A    96 A    97 A    98 A    99 A   100 A   101 A   102 A                  
  4.799   5.044   5.464   6.487   6.501   6.532   6.908   6.966
103 A   104 A   105 A   106 A   107 A   108 A   109 A   110 A                  
  7.147  28.894  29.481  29.491  29.515  29.833  29.841  29.841
111 A   112 A   113 A   114 A   115 A   116 A   117 A   118 A                  
 29.866  29.949  36.522  37.065  68.739 130.540 130.548 130.577
119 A   120 A   121 A   122 A   123 A   124 A   125 A   126 A                  
154.2821912.201
127 A   128 A                                                                  

 Occupation and symmetry of molecular orbitals

 Point group: C1 (1 irreducible representation).

                           A     All 
 -------------------------------------
 All molecular orbitals:
  - Alpha                  128   128 
  - Beta                   128   128 
 -------------------------------------
 Alpha orbitals:
  - Frozen occupied        21    21  
  - Active occupied        17    17  
  - Active virtual         90    90  
  - Frozen virtual         0     0   
 -------------------------------------
 Beta orbitals:
  - Frozen occupied        21    21  
  - Active occupied        17    17  
  - Active virtual         90    90  
  - Frozen virtual         0     0   
 -------------------------------------

 Import integrals:   CPU 0.00 s  wall 0.00 s

 Import integrals:   CPU 49.25 s  wall 45.07 s

 MP2 amplitudes:   CPU 0.18 s  wall 0.40 s

Running a double precision version
           CCSD T amplitudes will be solved using DIIS.

           Start     Size      MaxIter   EConv     TConv     
           3         7         100       1.00e-07  1.00e-05  
 ------------------------------------------------------------------------------
           Energy (a.u.)   Ediff      Tdiff       Comment
 ------------------------------------------------------------------------------
         -7125.82794114                           
     1   -7125.80180436   2.61e-02   7.72e-01     
     2   -7125.83032992   2.85e-02   1.05e-01     
     3   -7125.82768502   2.64e-03   4.74e-02     
     4   -7125.83078558   3.10e-03   1.93e-02     Switched to DIIS steps.
     5   -7125.83186732   1.08e-03   1.25e-02     
     6   -7125.83199720   1.30e-04   3.78e-03     
     7   -7125.83201198   1.48e-05   1.33e-03     
     8   -7125.83201510   3.11e-06   5.80e-04     
     9   -7125.83201928   4.19e-06   2.70e-04     
    10   -7125.83201894   3.47e-07   9.51e-05     
    11   -7125.83201978   8.45e-07   4.79e-05     
    12   -7125.83201958   2.04e-07   1.83e-05     
    13   -7125.83201963   4.62e-08   6.91e-06     
 ------------------------------------------------------------------------------
         -7125.83201963                           CCSD T converged.

End of double precision
 SCF energy                 = -7125.05871708
 MP2 energy                 = -7125.82794114
 CCSD correlation energy     =    -0.77330255
 CCSD total energy           = -7125.83201963

 CCSD  T1^2 = 0.0147  T2^2 = 0.2554  Leading amplitudes:

 Amplitude    Orbitals with energies
  0.0247       35 (A) A                  ->    40 (A) A                   
              -0.5731                          0.0694                     
  0.0247       35 (A) B                  ->    40 (A) B                   
              -0.5731                          0.0694                     
  0.0238       32 (A) A                  ->    40 (A) A                   
              -0.7189                          0.0694                     
  0.0238       32 (A) B                  ->    40 (A) B                   
              -0.7189                          0.0694                     

 Amplitude    Orbitals with energies
 -0.0851       35 (A) A      35 (A) B    ->    40 (A) A      40 (A) B     
              -0.5731       -0.5731            0.0694        0.0694       
  0.0851       35 (A) A      35 (A) B    ->    40 (A) B      40 (A) A     
              -0.5731       -0.5731            0.0694        0.0694       
  0.0851       35 (A) B      35 (A) A    ->    40 (A) A      40 (A) B     
              -0.5731       -0.5731            0.0694        0.0694       
 -0.0851       35 (A) B      35 (A) A    ->    40 (A) B      40 (A) A     
              -0.5731       -0.5731            0.0694        0.0694       

 Computing CCSD intemediates for later calculations in double precision
 Finished.

Running a double precision version
           CCSD Lambda amplitudes will be solved using DIIS.
           Start     Size      MaxIter   EConv     LConv     
           3         7         100       1.00e-07  1.00e-05  
 ------------------------------------------------------------------------------
            Enorm      Ldiff       Comment
 ------------------------------------------------------------------------------
     1     5.67e-02   3.85e-02     
     2     1.79e-02   6.07e-03     
     3     8.14e-03   1.27e-03     
     4     4.08e-03   1.18e-03     Switched to DIIS steps.
     5     1.44e-03   7.38e-04     
     6     7.34e-04   2.35e-04     
     7     2.80e-04   6.35e-05     
     8     1.14e-04   4.24e-06     
     9     4.17e-05   6.97e-06     
    10     1.45e-05   3.02e-06     
    11     6.23e-06   8.15e-07     
    12     2.54e-06   2.31e-07     
    13     1.16e-06   4.48e-08     
    14     6.06e-07   5.34e-08     
    15     2.87e-07   2.82e-08     
    16     1.69e-07   1.39e-08     
    17     9.08e-08   1.01e-08     
 ------------------------------------------------------------------------------
                                   CCSD Lambda converged.

 Computing density matrices in double precision...
           Orbital response amplitudes will be solved using DIIS.
           Start     Size      MaxIter   EConv     LConv     
           3         7         100       1.00e-06  1.00e-06  
 ------------------------------------------------------------------------------
            Enorm      Ldiff       Comment
 ------------------------------------------------------------------------------
     1     9.75e-02   6.02e-03     
     2     8.45e-02   1.02e-02     
     3     1.03e-01   2.74e-02     
     4     9.91e-03   4.51e-02     Switched to DIIS steps.
     5     4.03e-03   1.29e-04     
     6     8.86e-04   1.54e-05     
     7     4.22e-04   5.89e-05     
     8     8.54e-05   8.74e-05     
     9     2.96e-05   1.31e-07     
    10     1.45e-05   8.05e-06     
    11     2.67e-06   1.41e-06     
    12     1.66e-06   1.31e-07     
    13     6.69e-07   2.78e-07     
 ------------------------------------------------------------------------------
                                   Orbital response converged.

 Computing density matrices... Done.
 CCSD calculation:   CPU 1697.06 s  wall 1646.14 s

Current path: /canmo/ccsd/grad/
/g1_bb_aa
/g1_bb_bb
/g1_o1o1
/g1_o1o2
/g1_o1v1
/g1_o2v1
/g1_v1v1
/g1p_bb_aa
/g1p_bb_bb
/g1s_bb_aa
/g1s_bb_bb
/g2_o1o1o1o1
/g2_o1o1o1v1
/g2_o1o1v1v1
/g2_o1v1o1v1
/g2_o1v1v1v1
/g2_v1v1v1v1
/w_bb_aa
/w_bb_bb
 Transferring MO TPDM to AO TPDM
 Transferring g2_o1o1o1o1
 Transferring g2_o1o1o1v1
 Transferring g2_o1o1v1v1
 Transferring g2_o1v1o1v1
 Transferring g2_o1v1v1v1
 Transferring g2_v1v1v1v1
 Adding separable TPDM
 Computing TPDM gradient
 --------------------------------------------------------
 2e gradient
  Atom          X               Y               Z
 --------------------------------------------------------
    1        -43.404036        4.341162        0.000000  
    2         11.325363      -21.782935       -0.000000  
    3         14.325732       19.393254        0.000000  
    4         17.752941       -1.951480       -0.000000  
 --------------------------------------------------------
 --------------------------------------------------------
 Final gradient
  Atom          X               Y               Z
 --------------------------------------------------------
    1        -43.404036        4.341162        0.000000  
    2         11.325363      -21.782935       -0.000000  
    3         14.325732       19.393254        0.000000  
    4         17.752941       -1.951480       -0.000000  
 --------------------------------------------------------
 Analytic gradient from two-electron contribution:   CPU 854.81 s  wall 525.20 s

 Total ccman2 time:   CPU 2605.43 s  wall 2228.78 s


 --------------------------------------------------------------

                    Orbital Energies (a.u.)
 --------------------------------------------------------------

 Alpha MOs
 -- Occupied --
*******-180.924-169.731-169.729-169.729 -37.978 -33.167 -33.160
-33.160 -26.334 -24.351 -24.349 -24.349 -24.343 -24.343 -15.774
-15.715  -7.294  -5.530  -5.514  -5.514  -2.454  -2.447  -2.447
 -2.429  -2.429  -1.650  -1.411  -0.956  -0.846  -0.735  -0.719
 -0.708  -0.600  -0.573  -0.467  -0.414  -0.413
 -- Virtual --
 -0.001   0.069   0.146   0.148   0.162   0.172   0.199   0.223
  0.233   0.274   0.299   0.304   0.309   0.341   0.363   0.365
  0.445   0.524   0.558   0.559   0.585   0.587   0.618   0.662
  0.801   0.903   0.925   0.998   1.016   1.025   1.142   1.255
  1.441   1.493   1.515   1.554   1.559   1.631   1.665   1.885
  2.016   2.048   2.161   2.394   2.399   2.623   2.696   2.981
  3.028   3.318   4.004   4.051   4.148   4.189   4.225   4.269
  4.364   4.401   4.447   4.463   4.474   4.479   4.540   4.700
  4.799   5.044   5.464   6.487   6.501   6.532   6.908   6.966
  7.147  28.894  29.481  29.491  29.515  29.833  29.841  29.841
 29.866  29.949  36.522  37.065  68.739 130.540 130.548 130.577
154.2821912.201
 --------------------------------------------------------------

          Ground-State Mulliken Net Atomic Charges

     Atom                 Charge (a.u.)
  ----------------------------------------
      1 I                     0.187357
      2 N                     0.022715
      3 N                    -0.160794
      4 F                    -0.049277
  ----------------------------------------
  Sum of atomic charges =     0.000000

 -----------------------------------------------------------------
                    Cartesian Multipole Moments
 -----------------------------------------------------------------
    Charge (ESU x 10^10)
                -0.0000
    Dipole Moment (Debye)
         X       2.5860      Y      -0.2931      Z      -0.0000
       Tot       2.6025
    Quadrupole Moments (Debye-Ang)
        XX     -47.5268     XY      -0.3646     YY     -46.5190
        XZ      -0.0000     YZ      -0.0000     ZZ     -44.1690
    Octopole Moments (Debye-Ang^2)
       XXX      48.9533    XXY      -2.4715    XYY       8.0639
       YYY      -0.5963    XXZ      -0.0000    XYZ       0.0000
       YYZ      -0.0000    XZZ       4.1223    YZZ      -0.0678
       ZZZ       0.0000
    Hexadecapole Moments (Debye-Ang^3)
      XXXX    -695.1479   XXXY      -5.2728   XXYY    -123.9355
      XYYY      -1.1493   YYYY     -75.0573   XXXZ       0.0000
      XXYZ      -0.0000   XYYZ      -0.0000   YYYZ      -0.0000
      XXZZ    -115.6954   XYZZ      -0.4008   YYZZ     -20.8883
      XZZZ       0.0000   YZZZ      -0.0000   ZZZZ     -53.0334
 -----------------------------------------------------------------
 DrvMan completing analytic gradient of the correlated energy
 Correlated dipole moment
            1
    1   1.0173962
    2  -0.1153154
    3  -0.0000000
 Energy read as -7125.832019626
 Full Analytical Gradient: (in a.u., or Hartree/Bohr)
             1             2             3             4
    1    0.00002316   -0.00004051    0.00006413   -0.00004678
    2   -0.00003956    0.00010630   -0.00007803    0.00001129
    3    0.00000000   -0.00000000    0.00000000   -0.00000000
 Gradient time:  CPU 0.39 s  wall 4.80 s
 ----------------------------------------------------------------
             Standard Nuclear Orientation (Angstroms)
    I     Atom           X                Y                Z
 ----------------------------------------------------------------
    1      I       0.9274664903    -0.0172117160     0.0010000000
    2      N      -1.1254506433     0.5510664868     0.0000000000
    3      N      -1.8244438282    -0.4405343352    -0.0000000000
    4      F      -3.1673847430     0.0153884318     0.0000000000
 ----------------------------------------------------------------
 Nuclear Repulsion Energy =   284.9909025933 hartrees
 There are       38 alpha and       38 beta electrons

                       Distance Matrix (Angstroms)
             I (  1)   N (  2)   N (  3)
   N (  2)  2.130120
   N (  3)  2.784280  1.213204
   F (  4)  4.094981  2.111030  1.418223

 Requested basis set is 6-311++G(d,p)
 There are 42 shells and 128 basis functions
 A cutoff of  1.0D-14 yielded    794 shell pairs
 There are      7603 function pairs (      8581 Cartesian)
 Smallest overlap matrix eigenvalue = 2.50E-04
 Guess MOs from SCF MO coefficient file

 -----------------------------------------------------------------------
  General SCF calculation program by
  Eric Jon Sundstrom, Paul Horn, Yuezhi Mao, Dmitri Zuev, Alec White,
  David Stuck, Shaama M.S., Shane Yost, Joonho Lee, David Small,
  Daniel Levine, Susi Lehtola, Hugh Burton, Evgeny Epifanovsky
 -----------------------------------------------------------------------
 Hartree-Fock
 using 4 threads for integral computing
 -------------------------------------------------------
 OpenMP Integral computing Module                
 Release: version 2.0, May 2017, Q-Chem Inc. Pleasanton 
 -------------------------------------------------------
 A restricted SCF calculation will be
 performed using DIIS
 SCF converges when DIIS error is below 1.0e-08
 ---------------------------------------
  Cycle       Energy         DIIS error
 ---------------------------------------
    1   -7125.0587243666      5.74e-06  
    2   -7125.0587244877      1.84e-06  
    3   -7125.0587245140      1.14e-06  
    4   -7125.0587245215      5.87e-07  
    5   -7125.0587245252      1.76e-07  
    6   -7125.0587245258      5.74e-08  
    7   -7125.0587245257      2.26e-08  
    8   -7125.0587245258      9.35e-09  Convergence criterion met
 ---------------------------------------
 SCF time:   CPU 5.68s  wall 6.00s 
 SCF   energy in the final basis set =    -7125.0587245258
 Total energy in the final basis set =    -7125.0587245258


 ------------------------------------------------------------------------------

   CCMAN2: suite of methods based on coupled cluster
           and equation of motion theories.

   Components:
   * libvmm-1.3-trunk
     by Evgeny Epifanovsky, Ilya Kaliman.
   * libtensor-2.5-trunk
     by Evgeny Epifanovsky, Michael Wormit, Dmitry Zuev, Sam Manzer, 
        Ilya Kaliman.
   * libcc-2.5-trunk
     by Evgeny Epifanovsky, Arik Landau, Tomasz Kus, Kirill Khistyaev, 
        Dmitry Zuev, Prashant Manohar, Xintian Feng, Anna Krylov, 
        Matthew Goldey, Alec White, Thomas Jagau, Kaushik Nanda, 
        Anastasia Gunina, Alexander Kunitsa, Joonho Lee.

   CCMAN original authors:
   Anna I. Krylov, C. David Sherrill, Steven R. Gwaltney,
   Edward F. C. Byrd (2000)
   Sergey V. Levchenko, Lyudmila V. Slipchenko, Tao Wang,
   Ana-Maria C. Cristian (2003)
   Piotr A. Pieniazek, C. Melania Oana, Evgeny Epifanovsky (2007)
   Prashant Manohar (2009)

 ------------------------------------------------------------------------------


 Allocating and initializing 3808MB of RAM...
 Calculation will run on 4 cores.


 Alpha MOs, Restricted
 -- Occupied --                  
******* -180.92 -169.73 -169.73 -169.73  -37.98  -33.17  -33.16
  1 A     2 A     3 A     4 A     5 A     6 A     7 A     8 A                  
-33.160 -26.334 -24.351 -24.349 -24.349 -24.343 -24.343 -15.774
  9 A    10 A    11 A    12 A    13 A    14 A    15 A    16 A                  
-15.715  -7.294  -5.530  -5.514  -5.514  -2.454  -2.447  -2.447
 17 A    18 A    19 A    20 A    21 A    22 A    23 A    24 A                  
 -2.429  -2.429  -1.650  -1.411  -0.956  -0.846  -0.735  -0.719
 25 A    26 A    27 A    28 A    29 A    30 A    31 A    32 A                  
 -0.708  -0.600  -0.573  -0.468  -0.414  -0.413
 33 A    34 A    35 A    36 A    37 A    38 A                                  
 -- Virtual --                   
 -0.001   0.069   0.146   0.148   0.162   0.172   0.199   0.223
 39 A    40 A    41 A    42 A    43 A    44 A    45 A    46 A                  
  0.233   0.274   0.299   0.304   0.309   0.341   0.363   0.365
 47 A    48 A    49 A    50 A    51 A    52 A    53 A    54 A                  
  0.445   0.524   0.558   0.559   0.585   0.587   0.618   0.662
 55 A    56 A    57 A    58 A    59 A    60 A    61 A    62 A                  
  0.801   0.903   0.925   0.998   1.016   1.025   1.141   1.255
 63 A    64 A    65 A    66 A    67 A    68 A    69 A    70 A                  
  1.441   1.493   1.515   1.554   1.559   1.631   1.665   1.885
 71 A    72 A    73 A    74 A    75 A    76 A    77 A    78 A                  
  2.016   2.048   2.161   2.394   2.399   2.623   2.696   2.981
 79 A    80 A    81 A    82 A    83 A    84 A    85 A    86 A                  
  3.028   3.318   4.004   4.051   4.148   4.189   4.225   4.270
 87 A    88 A    89 A    90 A    91 A    92 A    93 A    94 A                  
  4.364   4.401   4.447   4.463   4.474   4.479   4.540   4.700
 95 A    96 A    97 A    98 A    99 A   100 A   101 A   102 A                  
  4.799   5.044   5.464   6.487   6.501   6.532   6.908   6.966
103 A   104 A   105 A   106 A   107 A   108 A   109 A   110 A                  
  7.147  28.894  29.481  29.491  29.515  29.833  29.841  29.841
111 A   112 A   113 A   114 A   115 A   116 A   117 A   118 A                  
 29.866  29.949  36.522  37.065  68.739 130.540 130.548 130.577
119 A   120 A   121 A   122 A   123 A   124 A   125 A   126 A                  
154.2821912.201
127 A   128 A                                                                  

 Beta MOs, Restricted
 -- Occupied --                  
******* -180.92 -169.73 -169.73 -169.73  -37.98  -33.17  -33.16
  1 A     2 A     3 A     4 A     5 A     6 A     7 A     8 A                  
-33.160 -26.334 -24.351 -24.349 -24.349 -24.343 -24.343 -15.774
  9 A    10 A    11 A    12 A    13 A    14 A    15 A    16 A                  
-15.715  -7.294  -5.530  -5.514  -5.514  -2.454  -2.447  -2.447
 17 A    18 A    19 A    20 A    21 A    22 A    23 A    24 A                  
 -2.429  -2.429  -1.650  -1.411  -0.956  -0.846  -0.735  -0.719
 25 A    26 A    27 A    28 A    29 A    30 A    31 A    32 A                  
 -0.708  -0.600  -0.573  -0.468  -0.414  -0.413
 33 A    34 A    35 A    36 A    37 A    38 A                                  
 -- Virtual --                   
 -0.001   0.069   0.146   0.148   0.162   0.172   0.199   0.223
 39 A    40 A    41 A    42 A    43 A    44 A    45 A    46 A                  
  0.233   0.274   0.299   0.304   0.309   0.341   0.363   0.365
 47 A    48 A    49 A    50 A    51 A    52 A    53 A    54 A                  
  0.445   0.524   0.558   0.559   0.585   0.587   0.618   0.662
 55 A    56 A    57 A    58 A    59 A    60 A    61 A    62 A                  
  0.801   0.903   0.925   0.998   1.016   1.025   1.141   1.255
 63 A    64 A    65 A    66 A    67 A    68 A    69 A    70 A                  
  1.441   1.493   1.515   1.554   1.559   1.631   1.665   1.885
 71 A    72 A    73 A    74 A    75 A    76 A    77 A    78 A                  
  2.016   2.048   2.161   2.394   2.399   2.623   2.696   2.981
 79 A    80 A    81 A    82 A    83 A    84 A    85 A    86 A                  
  3.028   3.318   4.004   4.051   4.148   4.189   4.225   4.270
 87 A    88 A    89 A    90 A    91 A    92 A    93 A    94 A                  
  4.364   4.401   4.447   4.463   4.474   4.479   4.540   4.700
 95 A    96 A    97 A    98 A    99 A   100 A   101 A   102 A                  
  4.799   5.044   5.464   6.487   6.501   6.532   6.908   6.966
103 A   104 A   105 A   106 A   107 A   108 A   109 A   110 A                  
  7.147  28.894  29.481  29.491  29.515  29.833  29.841  29.841
111 A   112 A   113 A   114 A   115 A   116 A   117 A   118 A                  
 29.866  29.949  36.522  37.065  68.739 130.540 130.548 130.577
119 A   120 A   121 A   122 A   123 A   124 A   125 A   126 A                  
154.2821912.201
127 A   128 A                                                                  

 Occupation and symmetry of molecular orbitals

 Point group: C1 (1 irreducible representation).

                           A     All 
 -------------------------------------
 All molecular orbitals:
  - Alpha                  128   128 
  - Beta                   128   128 
 -------------------------------------
 Alpha orbitals:
  - Frozen occupied        21    21  
  - Active occupied        17    17  
  - Active virtual         90    90  
  - Frozen virtual         0     0   
 -------------------------------------
 Beta orbitals:
  - Frozen occupied        21    21  
  - Active occupied        17    17  
  - Active virtual         90    90  
  - Frozen virtual         0     0   
 -------------------------------------

 Import integrals:   CPU 0.00 s  wall 0.00 s

 Import integrals:   CPU 51.13 s  wall 41.62 s

 MP2 amplitudes:   CPU 0.19 s  wall 0.38 s

Running a double precision version
           CCSD T amplitudes will be solved using DIIS.

           Start     Size      MaxIter   EConv     TConv     
           3         7         100       1.00e-07  1.00e-05  
 ------------------------------------------------------------------------------
           Energy (a.u.)   Ediff      Tdiff       Comment
 ------------------------------------------------------------------------------
         -7125.82794028                           
     1   -7125.80180630   2.61e-02   7.72e-01     
     2   -7125.83032984   2.85e-02   1.05e-01     
     3   -7125.82768545   2.64e-03   4.74e-02     
     4   -7125.83078568   3.10e-03   1.93e-02     Switched to DIIS steps.
     5   -7125.83186736   1.08e-03   1.25e-02     
     6   -7125.83199722   1.30e-04   3.77e-03     
     7   -7125.83201201   1.48e-05   1.33e-03     
     8   -7125.83201512   3.12e-06   5.80e-04     
     9   -7125.83201931   4.19e-06   2.70e-04     
    10   -7125.83201896   3.46e-07   9.51e-05     
    11   -7125.83201981   8.45e-07   4.79e-05     
    12   -7125.83201961   2.04e-07   1.83e-05     
    13   -7125.83201965   4.63e-08   6.90e-06     
 ------------------------------------------------------------------------------
         -7125.83201965                           CCSD T converged.

End of double precision
 SCF energy                 = -7125.05872453
 MP2 energy                 = -7125.82794028
 CCSD correlation energy     =    -0.77329513
 CCSD total energy           = -7125.83201965

 CCSD  T1^2 = 0.0147  T2^2 = 0.2553  Leading amplitudes:

 Amplitude    Orbitals with energies
  0.0248       35 (A) A                  ->    40 (A) A                   
              -0.5731                          0.0694                     
  0.0248       35 (A) B                  ->    40 (A) B                   
              -0.5731                          0.0694                     
  0.0238       32 (A) A                  ->    40 (A) A                   
              -0.7189                          0.0694                     
  0.0238       32 (A) B                  ->    40 (A) B                   
              -0.7189                          0.0694                     

 Amplitude    Orbitals with energies
 -0.0851       35 (A) A      35 (A) B    ->    40 (A) A      40 (A) B     
              -0.5731       -0.5731            0.0694        0.0694       
  0.0851       35 (A) A      35 (A) B    ->    40 (A) B      40 (A) A     
              -0.5731       -0.5731            0.0694        0.0694       
  0.0851       35 (A) B      35 (A) A    ->    40 (A) A      40 (A) B     
              -0.5731       -0.5731            0.0694        0.0694       
 -0.0851       35 (A) B      35 (A) A    ->    40 (A) B      40 (A) A     
              -0.5731       -0.5731            0.0694        0.0694       

 Computing CCSD intemediates for later calculations in double precision
 Finished.

Running a double precision version
           CCSD Lambda amplitudes will be solved using DIIS.
           Start     Size      MaxIter   EConv     LConv     
           3         7         100       1.00e-07  1.00e-05  
 ------------------------------------------------------------------------------
            Enorm      Ldiff       Comment
 ------------------------------------------------------------------------------
     1     5.66e-02   3.85e-02     
     2     1.79e-02   6.07e-03     
     3     8.14e-03   1.27e-03     
     4     4.08e-03   1.18e-03     Switched to DIIS steps.
     5     1.44e-03   7.38e-04     
     6     7.34e-04   2.35e-04     
     7     2.80e-04   6.35e-05     
     8     1.14e-04   4.24e-06     
     9     4.16e-05   6.97e-06     
    10     1.45e-05   3.02e-06     
    11     6.23e-06   8.14e-07     
    12     2.54e-06   2.31e-07     
    13     1.16e-06   4.49e-08     
    14     6.06e-07   5.34e-08     
    15     2.87e-07   2.82e-08     
    16     1.68e-07   1.39e-08     
    17     9.07e-08   1.01e-08     
 ------------------------------------------------------------------------------
                                   CCSD Lambda converged.

 Computing density matrices in double precision...
           Orbital response amplitudes will be solved using DIIS.
           Start     Size      MaxIter   EConv     LConv     
           3         7         100       1.00e-06  1.00e-06  
 ------------------------------------------------------------------------------
            Enorm      Ldiff       Comment
 ------------------------------------------------------------------------------
     1     9.75e-02   6.02e-03     
     2     8.45e-02   1.02e-02     
     3     1.03e-01   2.74e-02     
     4     9.90e-03   4.51e-02     Switched to DIIS steps.
     5     4.03e-03   1.33e-04     
     6     8.87e-04   1.59e-05     
     7     4.22e-04   5.88e-05     
     8     8.55e-05   8.74e-05     
     9     2.96e-05   1.13e-07     
    10     1.45e-05   8.05e-06     
    11     2.67e-06   1.41e-06     
    12     1.66e-06   1.32e-07     
    13     6.68e-07   2.78e-07     
 ------------------------------------------------------------------------------
                                   Orbital response converged.

 Computing density matrices... Done.
 CCSD calculation:   CPU 1695.00 s  wall 1700.53 s

Current path: /canmo/ccsd/grad/
/g1_bb_aa
/g1_bb_bb
/g1_o1o1
/g1_o1o2
/g1_o1v1
/g1_o2v1
/g1_v1v1
/g1p_bb_aa
/g1p_bb_bb
/g1s_bb_aa
/g1s_bb_bb
/g2_o1o1o1o1
/g2_o1o1o1v1
/g2_o1o1v1v1
/g2_o1v1o1v1
/g2_o1v1v1v1
/g2_v1v1v1v1
/w_bb_aa
/w_bb_bb
 Transferring MO TPDM to AO TPDM
 Transferring g2_o1o1o1o1
 Transferring g2_o1o1o1v1
 Transferring g2_o1o1v1v1
 Transferring g2_o1v1o1v1
 Transferring g2_o1v1v1v1
 Transferring g2_v1v1v1v1
 Adding separable TPDM
 Computing TPDM gradient
 --------------------------------------------------------
 2e gradient
  Atom          X               Y               Z
 --------------------------------------------------------
    1        -43.409751        4.324506       -0.018024  
    2         11.330892      -21.772878        0.011002  
    3         14.325985       19.398173        0.005661  
    4         17.752874       -1.949801        0.001360  
 --------------------------------------------------------
 --------------------------------------------------------
 Final gradient
  Atom          X               Y               Z
 --------------------------------------------------------
    1        -43.409751        4.324506       -0.018024  
    2         11.330892      -21.772878        0.011002  
    3         14.325985       19.398173        0.005661  
    4         17.752874       -1.949801        0.001360  
 --------------------------------------------------------
 Analytic gradient from two-electron contribution:   CPU 850.81 s  wall 523.03 s

 Total ccman2 time:   CPU 2601.03 s  wall 2277.85 s


 --------------------------------------------------------------

                    Orbital Energies (a.u.)
 --------------------------------------------------------------

 Alpha MOs
 -- Occupied --
*******-180.924-169.731-169.729-169.729 -37.978 -33.167 -33.160
-33.160 -26.334 -24.351 -24.349 -24.349 -24.343 -24.343 -15.774
-15.715  -7.294  -5.530  -5.514  -5.514  -2.454  -2.447  -2.447
 -2.429  -2.429  -1.650  -1.411  -0.956  -0.846  -0.735  -0.719
 -0.708  -0.600  -0.573  -0.468  -0.414  -0.413
 -- Virtual --
 -0.001   0.069   0.146   0.148   0.162   0.172   0.199   0.223
  0.233   0.274   0.299   0.304   0.309   0.341   0.363   0.365
  0.445   0.524   0.558   0.559   0.585   0.587   0.618   0.662
  0.801   0.903   0.925   0.998   1.016   1.025   1.141   1.255
  1.441   1.493   1.515   1.554   1.559   1.631   1.665   1.885
  2.016   2.048   2.161   2.394   2.399   2.623   2.696   2.981
  3.028   3.318   4.004   4.051   4.148   4.189   4.225   4.270
  4.364   4.401   4.447   4.463   4.474   4.479   4.540   4.700
  4.799   5.044   5.464   6.487   6.501   6.532   6.908   6.966
  7.147  28.894  29.481  29.491  29.515  29.833  29.841  29.841
 29.866  29.949  36.522  37.065  68.739 130.540 130.548 130.577
154.2821912.201
 --------------------------------------------------------------

          Ground-State Mulliken Net Atomic Charges

     Atom                 Charge (a.u.)
  ----------------------------------------
      1 I                     0.187454
      2 N                     0.022672
      3 N                    -0.160868
      4 F                    -0.049258
  ----------------------------------------
  Sum of atomic charges =    -0.000000

 -----------------------------------------------------------------
                    Cartesian Multipole Moments
 -----------------------------------------------------------------
    Charge (ESU x 10^10)
                 0.0000
    Dipole Moment (Debye)
         X       2.5868      Y      -0.2924      Z       0.0007
       Tot       2.6033
    Quadrupole Moments (Debye-Ang)
        XX     -47.5269     XY      -0.3617     YY     -46.5200
        XZ       0.0025     YZ      -0.0002     ZZ     -44.1686
    Octopole Moments (Debye-Ang^2)
       XXX      48.9594    XXY      -2.4932    XYY       8.0621
       YYY      -0.6820    XXZ      -0.0203    XYZ      -0.0017
       YYZ      -0.0287    XZZ       4.1229    YZZ      -0.0965
       ZZZ      -0.0867
    Hexadecapole Moments (Debye-Ang^3)
      XXXX    -695.1414   XXXY      -5.3310   XXYY    -123.9420
      XYYY      -1.2263   YYYY     -75.0529   XXXZ      -0.0594
      XXYZ      -0.0019   XYYZ      -0.0260   YYYZ       0.0016
      XXZZ    -115.6950   XYZZ      -0.4269   YYZZ     -20.8874
      XZZZ      -0.0786   YZZZ       0.0014   ZZZZ     -53.0322
 -----------------------------------------------------------------
 DrvMan completing analytic gradient of the correlated energy
 Correlated dipole moment
            1
    1   1.0177262
    2  -0.1150417
    3   0.0002628
 Energy read as -7125.832019651
 Full Analytical Gradient: (in a.u., or Hartree/Bohr)
             1             2             3             4
    1   -0.00000840    0.00002918    0.00003171   -0.00005249
    2   -0.00000779    0.00006273   -0.00006908    0.00001414
    3    0.00001228   -0.00001362   -0.00001674    0.00001808
 Gradient time:  CPU 0.36 s  wall 5.22 s
 ----------------------------------------------------------------
             Standard Nuclear Orientation (Angstroms)
    I     Atom           X                Y                Z
 ----------------------------------------------------------------
    1      I       0.9274664903    -0.0172117160    -0.0000000000
    2      N      -1.1244506433     0.5510664868     0.0000000000
    3      N      -1.8244438282    -0.4405343352    -0.0000000000
    4      F      -3.1673847430     0.0153884318     0.0000000000
 ----------------------------------------------------------------
 Nuclear Repulsion Energy =   285.0152542251 hartrees
 There are       38 alpha and       38 beta electrons

                       Distance Matrix (Angstroms)
             I (  1)   N (  2)   N (  3)
   N (  2)  2.129156
   N (  3)  2.784280  1.213780
   F (  4)  4.094981  2.111997  1.418223

 Requested basis set is 6-311++G(d,p)
 There are 42 shells and 128 basis functions
 A cutoff of  1.0D-14 yielded    794 shell pairs
 There are      7603 function pairs (      8581 Cartesian)
 Smallest overlap matrix eigenvalue = 2.50E-04
 Guess MOs from SCF MO coefficient file

 -----------------------------------------------------------------------
  General SCF calculation program by
  Eric Jon Sundstrom, Paul Horn, Yuezhi Mao, Dmitri Zuev, Alec White,
  David Stuck, Shaama M.S., Shane Yost, Joonho Lee, David Small,
  Daniel Levine, Susi Lehtola, Hugh Burton, Evgeny Epifanovsky
 -----------------------------------------------------------------------
 Hartree-Fock
 using 4 threads for integral computing
 -------------------------------------------------------
 OpenMP Integral computing Module                
 Release: version 2.0, May 2017, Q-Chem Inc. Pleasanton 
 -------------------------------------------------------
 A restricted SCF calculation will be
 performed using DIIS
 SCF converges when DIIS error is below 1.0e-08
 ---------------------------------------
  Cycle       Energy         DIIS error
 ---------------------------------------
    1   -7125.0586764382      1.82e-05  
    2   -7125.0586771434      5.21e-06  
    3   -7125.0586772145      3.19e-06  
    4   -7125.0586772358      8.58e-07  
    5   -7125.0586772397      3.48e-07  
    6   -7125.0586772406      1.74e-07  
    7   -7125.0586772410      8.05e-08  
    8   -7125.0586772410      2.52e-08  
    9   -7125.0586772411      1.10e-08  
   10   -7125.0586772410      4.47e-09  Convergence criterion met
 ---------------------------------------
 SCF time:   CPU 6.93s  wall 7.00s 
 SCF   energy in the final basis set =    -7125.0586772410
 Total energy in the final basis set =    -7125.0586772410


 ------------------------------------------------------------------------------

   CCMAN2: suite of methods based on coupled cluster
           and equation of motion theories.

   Components:
   * libvmm-1.3-trunk
     by Evgeny Epifanovsky, Ilya Kaliman.
   * libtensor-2.5-trunk
     by Evgeny Epifanovsky, Michael Wormit, Dmitry Zuev, Sam Manzer, 
        Ilya Kaliman.
   * libcc-2.5-trunk
     by Evgeny Epifanovsky, Arik Landau, Tomasz Kus, Kirill Khistyaev, 
        Dmitry Zuev, Prashant Manohar, Xintian Feng, Anna Krylov, 
        Matthew Goldey, Alec White, Thomas Jagau, Kaushik Nanda, 
        Anastasia Gunina, Alexander Kunitsa, Joonho Lee.

   CCMAN original authors:
   Anna I. Krylov, C. David Sherrill, Steven R. Gwaltney,
   Edward F. C. Byrd (2000)
   Sergey V. Levchenko, Lyudmila V. Slipchenko, Tao Wang,
   Ana-Maria C. Cristian (2003)
   Piotr A. Pieniazek, C. Melania Oana, Evgeny Epifanovsky (2007)
   Prashant Manohar (2009)

 ------------------------------------------------------------------------------


 Allocating and initializing 3808MB of RAM...
 Calculation will run on 4 cores.


 Alpha MOs, Restricted
 -- Occupied --                  
******* -180.92 -169.73 -169.73 -169.73  -37.98  -33.17  -33.16
  1 A     2 A     3 A     4 A     5 A     6 A     7 A     8 A                  
-33.160 -26.334 -24.351 -24.349 -24.349 -24.343 -24.343 -15.774
  9 A    10 A    11 A    12 A    13 A    14 A    15 A    16 A                  
-15.715  -7.294  -5.530  -5.514  -5.514  -2.454  -2.447  -2.447
 17 A    18 A    19 A    20 A    21 A    22 A    23 A    24 A                  
 -2.429  -2.429  -1.650  -1.410  -0.957  -0.846  -0.735  -0.719
 25 A    26 A    27 A    28 A    29 A    30 A    31 A    32 A                  
 -0.708  -0.600  -0.573  -0.468  -0.414  -0.413
 33 A    34 A    35 A    36 A    37 A    38 A                                  
 -- Virtual --                   
 -0.001   0.069   0.146   0.148   0.162   0.172   0.199   0.223
 39 A    40 A    41 A    42 A    43 A    44 A    45 A    46 A                  
  0.233   0.274   0.299   0.304   0.309   0.341   0.363   0.365
 47 A    48 A    49 A    50 A    51 A    52 A    53 A    54 A                  
  0.445   0.524   0.558   0.559   0.585   0.587   0.618   0.662
 55 A    56 A    57 A    58 A    59 A    60 A    61 A    62 A                  
  0.801   0.903   0.925   0.998   1.016   1.024   1.141   1.255
 63 A    64 A    65 A    66 A    67 A    68 A    69 A    70 A                  
  1.441   1.493   1.515   1.554   1.559   1.631   1.665   1.885
 71 A    72 A    73 A    74 A    75 A    76 A    77 A    78 A                  
  2.016   2.048   2.161   2.394   2.399   2.623   2.695   2.980
 79 A    80 A    81 A    82 A    83 A    84 A    85 A    86 A                  
  3.028   3.317   4.004   4.051   4.147   4.189   4.225   4.269
 87 A    88 A    89 A    90 A    91 A    92 A    93 A    94 A                  
  4.364   4.401   4.447   4.463   4.474   4.479   4.540   4.700
 95 A    96 A    97 A    98 A    99 A   100 A   101 A   102 A                  
  4.800   5.044   5.464   6.487   6.501   6.532   6.908   6.966
103 A   104 A   105 A   106 A   107 A   108 A   109 A   110 A                  
  7.147  28.894  29.481  29.491  29.515  29.833  29.841  29.841
111 A   112 A   113 A   114 A   115 A   116 A   117 A   118 A                  
 29.866  29.950  36.522  37.063  68.739 130.540 130.548 130.577
119 A   120 A   121 A   122 A   123 A   124 A   125 A   126 A                  
154.2821912.201
127 A   128 A                                                                  

 Beta MOs, Restricted
 -- Occupied --                  
******* -180.92 -169.73 -169.73 -169.73  -37.98  -33.17  -33.16
  1 A     2 A     3 A     4 A     5 A     6 A     7 A     8 A                  
-33.160 -26.334 -24.351 -24.349 -24.349 -24.343 -24.343 -15.774
  9 A    10 A    11 A    12 A    13 A    14 A    15 A    16 A                  
-15.715  -7.294  -5.530  -5.514  -5.514  -2.454  -2.447  -2.447
 17 A    18 A    19 A    20 A    21 A    22 A    23 A    24 A                  
 -2.429  -2.429  -1.650  -1.410  -0.957  -0.846  -0.735  -0.719
 25 A    26 A    27 A    28 A    29 A    30 A    31 A    32 A                  
 -0.708  -0.600  -0.573  -0.468  -0.414  -0.413
 33 A    34 A    35 A    36 A    37 A    38 A                                  
 -- Virtual --                   
 -0.001   0.069   0.146   0.148   0.162   0.172   0.199   0.223
 39 A    40 A    41 A    42 A    43 A    44 A    45 A    46 A                  
  0.233   0.274   0.299   0.304   0.309   0.341   0.363   0.365
 47 A    48 A    49 A    50 A    51 A    52 A    53 A    54 A                  
  0.445   0.524   0.558   0.559   0.585   0.587   0.618   0.662
 55 A    56 A    57 A    58 A    59 A    60 A    61 A    62 A                  
  0.801   0.903   0.925   0.998   1.016   1.024   1.141   1.255
 63 A    64 A    65 A    66 A    67 A    68 A    69 A    70 A                  
  1.441   1.493   1.515   1.554   1.559   1.631   1.665   1.885
 71 A    72 A    73 A    74 A    75 A    76 A    77 A    78 A                  
  2.016   2.048   2.161   2.394   2.399   2.623   2.695   2.980
 79 A    80 A    81 A    82 A    83 A    84 A    85 A    86 A                  
  3.028   3.317   4.004   4.051   4.147   4.189   4.225   4.269
 87 A    88 A    89 A    90 A    91 A    92 A    93 A    94 A                  
  4.364   4.401   4.447   4.463   4.474   4.479   4.540   4.700
 95 A    96 A    97 A    98 A    99 A   100 A   101 A   102 A                  
  4.800   5.044   5.464   6.487   6.501   6.532   6.908   6.966
103 A   104 A   105 A   106 A   107 A   108 A   109 A   110 A                  
  7.147  28.894  29.481  29.491  29.515  29.833  29.841  29.841
111 A   112 A   113 A   114 A   115 A   116 A   117 A   118 A                  
 29.866  29.950  36.522  37.063  68.739 130.540 130.548 130.577
119 A   120 A   121 A   122 A   123 A   124 A   125 A   126 A                  
154.2821912.201
127 A   128 A                                                                  

 Occupation and symmetry of molecular orbitals

 Point group: C1 (1 irreducible representation).

                           A     All 
 -------------------------------------
 All molecular orbitals:
  - Alpha                  128   128 
  - Beta                   128   128 
 -------------------------------------
 Alpha orbitals:
  - Frozen occupied        21    21  
  - Active occupied        17    17  
  - Active virtual         90    90  
  - Frozen virtual         0     0   
 -------------------------------------
 Beta orbitals:
  - Frozen occupied        21    21  
  - Active occupied        17    17  
  - Active virtual         90    90  
  - Frozen virtual         0     0   
 -------------------------------------

 Import integrals:   CPU 0.00 s  wall 0.03 s

 Import integrals:   CPU 49.43 s  wall 39.21 s

 MP2 amplitudes:   CPU 0.19 s  wall 0.35 s

Running a double precision version
           CCSD T amplitudes will be solved using DIIS.

           Start     Size      MaxIter   EConv     TConv     
           3         7         100       1.00e-07  1.00e-05  
 ------------------------------------------------------------------------------
           Energy (a.u.)   Ediff      Tdiff       Comment
 ------------------------------------------------------------------------------
         -7125.82795559                           
     1   -7125.80179243   2.62e-02   7.72e-01     
     2   -7125.83033119   2.85e-02   1.05e-01     
     3   -7125.82768197   2.65e-03   4.75e-02     
     4   -7125.83078433   3.10e-03   1.93e-02     Switched to DIIS steps.
     5   -7125.83186644   1.08e-03   1.25e-02     
     6   -7125.83199639   1.30e-04   3.77e-03     
     7   -7125.83201118   1.48e-05   1.33e-03     
     8   -7125.83201431   3.13e-06   5.79e-04     
     9   -7125.83201850   4.19e-06   2.70e-04     
    10   -7125.83201815   3.45e-07   9.51e-05     
    11   -7125.83201900   8.47e-07   4.79e-05     
    12   -7125.83201879   2.04e-07   1.82e-05     
    13   -7125.83201884   4.70e-08   6.87e-06     
 ------------------------------------------------------------------------------
         -7125.83201884                           CCSD T converged.

End of double precision
 SCF energy                 = -7125.05867724
 MP2 energy                 = -7125.82795559
 CCSD correlation energy     =    -0.77334160
 CCSD total energy           = -7125.83201884

 CCSD  T1^2 = 0.0147  T2^2 = 0.2554  Leading amplitudes:

 Amplitude    Orbitals with energies
 -0.0248       35 (A) A                  ->    40 (A) A                   
              -0.5730                          0.0692                     
 -0.0248       35 (A) B                  ->    40 (A) B                   
              -0.5730                          0.0692                     
 -0.0239       32 (A) A                  ->    40 (A) A                   
              -0.7189                          0.0692                     
 -0.0239       32 (A) B                  ->    40 (A) B                   
              -0.7189                          0.0692                     

 Amplitude    Orbitals with energies
 -0.0853       35 (A) A      35 (A) B    ->    40 (A) A      40 (A) B     
              -0.5730       -0.5730            0.0692        0.0692       
  0.0853       35 (A) A      35 (A) B    ->    40 (A) B      40 (A) A     
              -0.5730       -0.5730            0.0692        0.0692       
  0.0853       35 (A) B      35 (A) A    ->    40 (A) A      40 (A) B     
              -0.5730       -0.5730            0.0692        0.0692       
 -0.0853       35 (A) B      35 (A) A    ->    40 (A) B      40 (A) A     
              -0.5730       -0.5730            0.0692        0.0692       

 Computing CCSD intemediates for later calculations in double precision
 Finished.

Running a double precision version
           CCSD Lambda amplitudes will be solved using DIIS.
           Start     Size      MaxIter   EConv     LConv     
           3         7         100       1.00e-07  1.00e-05  
 ------------------------------------------------------------------------------
            Enorm      Ldiff       Comment
 ------------------------------------------------------------------------------
     1     5.67e-02   3.85e-02     
     2     1.79e-02   6.07e-03     
     3     8.14e-03   1.27e-03     
     4     4.08e-03   1.18e-03     Switched to DIIS steps.
     5     1.44e-03   7.38e-04     
     6     7.34e-04   2.35e-04     
     7     2.80e-04   6.35e-05     
     8     1.14e-04   4.17e-06     
     9     4.17e-05   7.00e-06     
    10     1.46e-05   3.03e-06     
    11     6.25e-06   8.20e-07     
    12     2.55e-06   2.33e-07     
    13     1.17e-06   4.60e-08     
    14     6.12e-07   5.45e-08     
    15     2.92e-07   2.88e-08     
    16     1.71e-07   1.43e-08     
    17     9.19e-08   1.04e-08     
 ------------------------------------------------------------------------------
                                   CCSD Lambda converged.

 Computing density matrices in double precision...
           Orbital response amplitudes will be solved using DIIS.
           Start     Size      MaxIter   EConv     LConv     
           3         7         100       1.00e-06  1.00e-06  
 ------------------------------------------------------------------------------
            Enorm      Ldiff       Comment
 ------------------------------------------------------------------------------
     1     9.76e-02   6.00e-03     
     2     8.46e-02   1.02e-02     
     3     1.03e-01   2.74e-02     
     4     9.88e-03   4.52e-02     Switched to DIIS steps.
     5     4.03e-03   1.45e-04     
     6     8.88e-04   1.93e-05     
     7     4.23e-04   5.82e-05     
     8     8.57e-05   8.75e-05     
     9     2.97e-05   9.96e-08     
    10     1.45e-05   8.07e-06     
    11     2.68e-06   1.40e-06     
    12     1.66e-06   1.34e-07     
    13     6.71e-07   2.78e-07     
 ------------------------------------------------------------------------------
                                   Orbital response converged.

 Computing density matrices... Done.
 CCSD calculation:   CPU 1708.04 s  wall 1739.71 s

Current path: /canmo/ccsd/grad/
/g1_bb_aa
/g1_bb_bb
/g1_o1o1
/g1_o1o2
/g1_o1v1
/g1_o2v1
/g1_v1v1
/g1p_bb_aa
/g1p_bb_bb
/g1s_bb_aa
/g1s_bb_bb
/g2_o1o1o1o1
/g2_o1o1o1v1
/g2_o1o1v1v1
/g2_o1v1o1v1
/g2_o1v1v1v1
/g2_v1v1v1v1
/w_bb_aa
/w_bb_bb
 Transferring MO TPDM to AO TPDM
 Transferring g2_o1o1o1o1
 Transferring g2_o1o1o1v1
 Transferring g2_o1o1v1v1
 Transferring g2_o1v1o1v1
 Transferring g2_o1v1v1v1
 Transferring g2_v1v1v1v1
 Adding separable TPDM
 Computing TPDM gradient
 --------------------------------------------------------
 2e gradient
  Atom          X               Y               Z
 --------------------------------------------------------
    1        -43.425393        4.330465        0.000000  
    2         11.335653      -21.761612       -0.000000  
    3         14.335619       19.379451        0.000000  
    4         17.754121       -1.948304       -0.000000  
 --------------------------------------------------------
 --------------------------------------------------------
 Final gradient
  Atom          X               Y               Z
 --------------------------------------------------------
    1        -43.425393        4.330465        0.000000  
    2         11.335653      -21.761612       -0.000000  
    3         14.335619       19.379451        0.000000  
    4         17.754121       -1.948304       -0.000000  
 --------------------------------------------------------
 Analytic gradient from two-electron contribution:   CPU 850.29 s  wall 528.65 s

 Total ccman2 time:   CPU 2612.23 s  wall 2319.77 s


 --------------------------------------------------------------

                    Orbital Energies (a.u.)
 --------------------------------------------------------------

 Alpha MOs
 -- Occupied --
*******-180.924-169.731-169.729-169.729 -37.978 -33.167 -33.160
-33.160 -26.334 -24.351 -24.349 -24.349 -24.343 -24.343 -15.774
-15.715  -7.294  -5.530  -5.514  -5.514  -2.454  -2.447  -2.447
 -2.429  -2.429  -1.650  -1.410  -0.957  -0.846  -0.735  -0.719
 -0.708  -0.600  -0.573  -0.468  -0.414  -0.413
 -- Virtual --
 -0.001   0.069   0.146   0.148   0.162   0.172   0.199   0.223
  0.233   0.274   0.299   0.304   0.309   0.341   0.363   0.365
  0.445   0.524   0.558   0.559   0.585   0.587   0.618   0.662
  0.801   0.903   0.925   0.998   1.016   1.024   1.141   1.255
  1.441   1.493   1.515   1.554   1.559   1.631   1.665   1.885
  2.016   2.048   2.161   2.394   2.399   2.623   2.695   2.980
  3.028   3.317   4.004   4.051   4.147   4.189   4.225   4.269
  4.364   4.401   4.447   4.463   4.474   4.479   4.540   4.700
  4.800   5.044   5.464   6.487   6.501   6.532   6.908   6.966
  7.147  28.894  29.481  29.491  29.515  29.833  29.841  29.841
 29.866  29.950  36.522  37.063  68.739 130.540 130.548 130.577
154.2821912.201
 --------------------------------------------------------------

          Ground-State Mulliken Net Atomic Charges

     Atom                 Charge (a.u.)
  ----------------------------------------
      1 I                     0.187785
      2 N                     0.022306
      3 N                    -0.160905
      4 F                    -0.049186
  ----------------------------------------
  Sum of atomic charges =     0.000000

 -----------------------------------------------------------------
                    Cartesian Multipole Moments
 -----------------------------------------------------------------
    Charge (ESU x 10^10)
                -0.0000
    Dipole Moment (Debye)
         X       2.5879      Y      -0.2925      Z      -0.0000
       Tot       2.6044
    Quadrupole Moments (Debye-Ang)
        XX     -47.5246     XY      -0.3613     YY     -46.5217
        XZ       0.0000     YZ       0.0000     ZZ     -44.1684
    Octopole Moments (Debye-Ang^2)
       XXX      48.9347    XXY      -2.4922    XYY       8.0604
       YYY      -0.6818    XXZ       0.0000    XYZ      -0.0000
       YYZ      -0.0000    XZZ       4.1209    YZZ      -0.0963
       ZZZ      -0.0000
    Hexadecapole Moments (Debye-Ang^3)
      XXXX    -695.0061   XXXY      -5.3396   XXYY    -123.9336
      XYYY      -1.2345   YYYY     -75.0579   XXXZ       0.0000
      XXYZ       0.0000   XYYZ       0.0000   YYYZ       0.0000
      XXZZ    -115.6843   XYZZ      -0.4296   YYZZ     -20.8876
      XZZZ       0.0000   YZZZ       0.0000   ZZZZ     -53.0295
 -----------------------------------------------------------------
 DrvMan completing analytic gradient of the correlated energy
 Correlated dipole moment
            1
    1   1.0181631
    2  -0.1150701
    3  -0.0000000
 Energy read as -7125.832018841
 Full Analytical Gradient: (in a.u., or Hartree/Bohr)
             1             2             3             4
    1   -0.00014882    0.00085692   -0.00044104   -0.00026706
    2    0.00006211    0.00058145   -0.00057729   -0.00006627
    3   -0.00000000    0.00000003   -0.00000004    0.00000001
 Gradient time:  CPU 0.37 s  wall 6.99 s
 ----------------------------------------------------------------
             Standard Nuclear Orientation (Angstroms)
    I     Atom           X                Y                Z
 ----------------------------------------------------------------
    1      I       0.9274664903    -0.0172117160    -0.0000000000
    2      N      -1.1264506433     0.5510664868     0.0000000000
    3      N      -1.8244438282    -0.4405343352    -0.0000000000
    4      F      -3.1673847430     0.0153884318     0.0000000000
 ----------------------------------------------------------------
 Nuclear Repulsion Energy =   284.9666266763 hartrees
 There are       38 alpha and       38 beta electrons

                       Distance Matrix (Angstroms)
             I (  1)   N (  2)   N (  3)
   N (  2)  2.131083
   N (  3)  2.784280  1.212628
   F (  4)  4.094981  2.110062  1.418223

 Requested basis set is 6-311++G(d,p)
 There are 42 shells and 128 basis functions
 A cutoff of  1.0D-14 yielded    794 shell pairs
 There are      7603 function pairs (      8581 Cartesian)
 Smallest overlap matrix eigenvalue = 2.49E-04
 Guess MOs from SCF MO coefficient file

 -----------------------------------------------------------------------
  General SCF calculation program by
  Eric Jon Sundstrom, Paul Horn, Yuezhi Mao, Dmitri Zuev, Alec White,
  David Stuck, Shaama M.S., Shane Yost, Joonho Lee, David Small,
  Daniel Levine, Susi Lehtola, Hugh Burton, Evgeny Epifanovsky
 -----------------------------------------------------------------------
 Hartree-Fock
 using 4 threads for integral computing
 -------------------------------------------------------
 OpenMP Integral computing Module                
 Release: version 2.0, May 2017, Q-Chem Inc. Pleasanton 
 -------------------------------------------------------
 A restricted SCF calculation will be
 performed using DIIS
 SCF converges when DIIS error is below 1.0e-08
 ---------------------------------------
  Cycle       Energy         DIIS error
 ---------------------------------------
    1   -7125.0587671871      3.56e-05  
    2   -7125.0587697754      1.02e-05  
    3   -7125.0587700084      6.21e-06  
    4   -7125.0587700797      1.50e-06  
    5   -7125.0587700878      5.49e-07  
    6   -7125.0587700893      2.66e-07  
    7   -7125.0587700896      1.26e-07  
    8   -7125.0587700898      3.75e-08  
    9   -7125.0587700897      1.71e-08  
   10   -7125.0587700898      5.98e-09  Convergence criterion met
 ---------------------------------------
 SCF time:   CPU 7.01s  wall 7.00s 
 SCF   energy in the final basis set =    -7125.0587700898
 Total energy in the final basis set =    -7125.0587700898


 ------------------------------------------------------------------------------

   CCMAN2: suite of methods based on coupled cluster
           and equation of motion theories.

   Components:
   * libvmm-1.3-trunk
     by Evgeny Epifanovsky, Ilya Kaliman.
   * libtensor-2.5-trunk
     by Evgeny Epifanovsky, Michael Wormit, Dmitry Zuev, Sam Manzer, 
        Ilya Kaliman.
   * libcc-2.5-trunk
     by Evgeny Epifanovsky, Arik Landau, Tomasz Kus, Kirill Khistyaev, 
        Dmitry Zuev, Prashant Manohar, Xintian Feng, Anna Krylov, 
        Matthew Goldey, Alec White, Thomas Jagau, Kaushik Nanda, 
        Anastasia Gunina, Alexander Kunitsa, Joonho Lee.

   CCMAN original authors:
   Anna I. Krylov, C. David Sherrill, Steven R. Gwaltney,
   Edward F. C. Byrd (2000)
   Sergey V. Levchenko, Lyudmila V. Slipchenko, Tao Wang,
   Ana-Maria C. Cristian (2003)
   Piotr A. Pieniazek, C. Melania Oana, Evgeny Epifanovsky (2007)
   Prashant Manohar (2009)

 ------------------------------------------------------------------------------


 Allocating and initializing 3808MB of RAM...
 Calculation will run on 4 cores.


 Alpha MOs, Restricted
 -- Occupied --                  
******* -180.92 -169.73 -169.73 -169.73  -37.98  -33.17  -33.16
  1 A     2 A     3 A     4 A     5 A     6 A     7 A     8 A                  
-33.160 -26.334 -24.351 -24.349 -24.349 -24.343 -24.343 -15.774
  9 A    10 A    11 A    12 A    13 A    14 A    15 A    16 A                  
-15.715  -7.294  -5.530  -5.514  -5.514  -2.454  -2.447  -2.447
 17 A    18 A    19 A    20 A    21 A    22 A    23 A    24 A                  
 -2.429  -2.429  -1.650  -1.411  -0.956  -0.846  -0.735  -0.719
 25 A    26 A    27 A    28 A    29 A    30 A    31 A    32 A                  
 -0.708  -0.600  -0.573  -0.467  -0.414  -0.413
 33 A    34 A    35 A    36 A    37 A    38 A                                  
 -- Virtual --                   
 -0.001   0.070   0.146   0.148   0.162   0.172   0.199   0.223
 39 A    40 A    41 A    42 A    43 A    44 A    45 A    46 A                  
  0.233   0.274   0.299   0.304   0.309   0.341   0.363   0.365
 47 A    48 A    49 A    50 A    51 A    52 A    53 A    54 A                  
  0.445   0.525   0.558   0.559   0.585   0.587   0.618   0.662
 55 A    56 A    57 A    58 A    59 A    60 A    61 A    62 A                  
  0.800   0.902   0.925   0.998   1.016   1.025   1.142   1.255
 63 A    64 A    65 A    66 A    67 A    68 A    69 A    70 A                  
  1.442   1.493   1.515   1.554   1.559   1.631   1.665   1.886
 71 A    72 A    73 A    74 A    75 A    76 A    77 A    78 A                  
  2.016   2.048   2.160   2.394   2.399   2.623   2.697   2.982
 79 A    80 A    81 A    82 A    83 A    84 A    85 A    86 A                  
  3.029   3.319   4.004   4.051   4.148   4.189   4.225   4.270
 87 A    88 A    89 A    90 A    91 A    92 A    93 A    94 A                  
  4.365   4.401   4.447   4.464   4.474   4.480   4.540   4.700
 95 A    96 A    97 A    98 A    99 A   100 A   101 A   102 A                  
  4.799   5.044   5.464   6.487   6.501   6.532   6.908   6.967
103 A   104 A   105 A   106 A   107 A   108 A   109 A   110 A                  
  7.148  28.894  29.481  29.491  29.515  29.833  29.841  29.841
111 A   112 A   113 A   114 A   115 A   116 A   117 A   118 A                  
 29.866  29.949  36.521  37.067  68.739 130.540 130.548 130.577
119 A   120 A   121 A   122 A   123 A   124 A   125 A   126 A                  
154.2821912.201
127 A   128 A                                                                  

 Beta MOs, Restricted
 -- Occupied --                  
******* -180.92 -169.73 -169.73 -169.73  -37.98  -33.17  -33.16
  1 A     2 A     3 A     4 A     5 A     6 A     7 A     8 A                  
-33.160 -26.334 -24.351 -24.349 -24.349 -24.343 -24.343 -15.774
  9 A    10 A    11 A    12 A    13 A    14 A    15 A    16 A                  
-15.715  -7.294  -5.530  -5.514  -5.514  -2.454  -2.447  -2.447
 17 A    18 A    19 A    20 A    21 A    22 A    23 A    24 A                  
 -2.429  -2.429  -1.650  -1.411  -0.956  -0.846  -0.735  -0.719
 25 A    26 A    27 A    28 A    29 A    30 A    31 A    32 A                  
 -0.708  -0.600  -0.573  -0.467  -0.414  -0.413
 33 A    34 A    35 A    36 A    37 A    38 A                                  
 -- Virtual --                   
 -0.001   0.070   0.146   0.148   0.162   0.172   0.199   0.223
 39 A    40 A    41 A    42 A    43 A    44 A    45 A    46 A                  
  0.233   0.274   0.299   0.304   0.309   0.341   0.363   0.365
 47 A    48 A    49 A    50 A    51 A    52 A    53 A    54 A                  
  0.445   0.525   0.558   0.559   0.585   0.587   0.618   0.662
 55 A    56 A    57 A    58 A    59 A    60 A    61 A    62 A                  
  0.800   0.902   0.925   0.998   1.016   1.025   1.142   1.255
 63 A    64 A    65 A    66 A    67 A    68 A    69 A    70 A                  
  1.442   1.493   1.515   1.554   1.559   1.631   1.665   1.886
 71 A    72 A    73 A    74 A    75 A    76 A    77 A    78 A                  
  2.016   2.048   2.160   2.394   2.399   2.623   2.697   2.982
 79 A    80 A    81 A    82 A    83 A    84 A    85 A    86 A                  
  3.029   3.319   4.004   4.051   4.148   4.189   4.225   4.270
 87 A    88 A    89 A    90 A    91 A    92 A    93 A    94 A                  
  4.365   4.401   4.447   4.464   4.474   4.480   4.540   4.700
 95 A    96 A    97 A    98 A    99 A   100 A   101 A   102 A                  
  4.799   5.044   5.464   6.487   6.501   6.532   6.908   6.967
103 A   104 A   105 A   106 A   107 A   108 A   109 A   110 A                  
  7.148  28.894  29.481  29.491  29.515  29.833  29.841  29.841
111 A   112 A   113 A   114 A   115 A   116 A   117 A   118 A                  
 29.866  29.949  36.521  37.067  68.739 130.540 130.548 130.577
119 A   120 A   121 A   122 A   123 A   124 A   125 A   126 A                  
154.2821912.201
127 A   128 A                                                                  

 Occupation and symmetry of molecular orbitals

 Point group: C1 (1 irreducible representation).

                           A     All 
 -------------------------------------
 All molecular orbitals:
  - Alpha                  128   128 
  - Beta                   128   128 
 -------------------------------------
 Alpha orbitals:
  - Frozen occupied        21    21  
  - Active occupied        17    17  
  - Active virtual         90    90  
  - Frozen virtual         0     0   
 -------------------------------------
 Beta orbitals:
  - Frozen occupied        21    21  
  - Active occupied        17    17  
  - Active virtual         90    90  
  - Frozen virtual         0     0   
 -------------------------------------

 Import integrals:   CPU 0.00 s  wall 0.00 s

 Import integrals:   CPU 49.00 s  wall 41.34 s

 MP2 amplitudes:   CPU 0.19 s  wall 0.33 s

Running a double precision version
           CCSD T amplitudes will be solved using DIIS.

           Start     Size      MaxIter   EConv     TConv     
           3         7         100       1.00e-07  1.00e-05  
 ------------------------------------------------------------------------------
           Energy (a.u.)   Ediff      Tdiff       Comment
 ------------------------------------------------------------------------------
         -7125.82792352                           
     1   -7125.80181856   2.61e-02   7.72e-01     
     2   -7125.83032698   2.85e-02   1.05e-01     
     3   -7125.82768738   2.64e-03   4.74e-02     
     4   -7125.83078549   3.10e-03   1.93e-02     Switched to DIIS steps.
     5   -7125.83186676   1.08e-03   1.25e-02     
     6   -7125.83199652   1.30e-04   3.77e-03     
     7   -7125.83201130   1.48e-05   1.33e-03     
     8   -7125.83201441   3.11e-06   5.81e-04     
     9   -7125.83201860   4.18e-06   2.70e-04     
    10   -7125.83201825   3.48e-07   9.50e-05     
    11   -7125.83201909   8.44e-07   4.78e-05     
    12   -7125.83201889   2.04e-07   1.83e-05     
    13   -7125.83201893   4.55e-08   6.92e-06     
 ------------------------------------------------------------------------------
         -7125.83201893                           CCSD T converged.

End of double precision
 SCF energy                 = -7125.05877009
 MP2 energy                 = -7125.82792352
 CCSD correlation energy     =    -0.77324884
 CCSD total energy           = -7125.83201893

 CCSD  T1^2 = 0.0147  T2^2 = 0.2553  Leading amplitudes:

 Amplitude    Orbitals with energies
 -0.0247       35 (A) A                  ->    40 (A) A                   
              -0.5732                          0.0696                     
 -0.0247       35 (A) B                  ->    40 (A) B                   
              -0.5732                          0.0696                     
  0.0238       32 (A) A                  ->    40 (A) A                   
              -0.7190                          0.0696                     
  0.0238       32 (A) B                  ->    40 (A) B                   
              -0.7190                          0.0696                     

 Amplitude    Orbitals with energies
 -0.0850       35 (A) A      35 (A) B    ->    40 (A) A      40 (A) B     
              -0.5732       -0.5732            0.0696        0.0696       
  0.0850       35 (A) A      35 (A) B    ->    40 (A) B      40 (A) A     
              -0.5732       -0.5732            0.0696        0.0696       
  0.0850       35 (A) B      35 (A) A    ->    40 (A) A      40 (A) B     
              -0.5732       -0.5732            0.0696        0.0696       
 -0.0850       35 (A) B      35 (A) A    ->    40 (A) B      40 (A) A     
              -0.5732       -0.5732            0.0696        0.0696       

 Computing CCSD intemediates for later calculations in double precision
 Finished.

Running a double precision version
           CCSD Lambda amplitudes will be solved using DIIS.
           Start     Size      MaxIter   EConv     LConv     
           3         7         100       1.00e-07  1.00e-05  
 ------------------------------------------------------------------------------
            Enorm      Ldiff       Comment
 ------------------------------------------------------------------------------
     1     5.66e-02   3.85e-02     
     2     1.79e-02   6.07e-03     
     3     8.14e-03   1.27e-03     
     4     4.08e-03   1.18e-03     Switched to DIIS steps.
     5     1.44e-03   7.38e-04     
     6     7.34e-04   2.35e-04     
     7     2.80e-04   6.35e-05     
     8     1.14e-04   4.30e-06     
     9     4.16e-05   6.94e-06     
    10     1.45e-05   3.01e-06     
    11     6.22e-06   8.09e-07     
    12     2.53e-06   2.28e-07     
    13     1.15e-06   4.37e-08     
    14     6.00e-07   5.23e-08     
    15     2.83e-07   2.77e-08     
    16     1.66e-07   1.35e-08     
    17     8.95e-08   9.81e-09     
 ------------------------------------------------------------------------------
                                   CCSD Lambda converged.

 Computing density matrices in double precision...
           Orbital response amplitudes will be solved using DIIS.
           Start     Size      MaxIter   EConv     LConv     
           3         7         100       1.00e-06  1.00e-06  
 ------------------------------------------------------------------------------
            Enorm      Ldiff       Comment
 ------------------------------------------------------------------------------
     1     9.75e-02   6.05e-03     
     2     8.45e-02   1.02e-02     
     3     1.03e-01   2.74e-02     
     4     9.91e-03   4.51e-02     Switched to DIIS steps.
     5     4.03e-03   1.22e-04     
     6     8.86e-04   1.25e-05     
     7     4.21e-04   5.94e-05     
     8     8.52e-05   8.74e-05     
     9     2.95e-05   1.28e-07     
    10     1.44e-05   8.03e-06     
    11     2.66e-06   1.41e-06     
    12     1.66e-06   1.31e-07     
    13     6.66e-07   2.77e-07     
 ------------------------------------------------------------------------------
                                   Orbital response converged.

 Computing density matrices... Done.
 CCSD calculation:   CPU 1701.66 s  wall 1740.75 s

Current path: /canmo/ccsd/grad/
/g1_bb_aa
/g1_bb_bb
/g1_o1o1
/g1_o1o2
/g1_o1v1
/g1_o2v1
/g1_v1v1
/g1p_bb_aa
/g1p_bb_bb
/g1s_bb_aa
/g1s_bb_bb
/g2_o1o1o1o1
/g2_o1o1o1v1
/g2_o1o1v1v1
/g2_o1v1o1v1
/g2_o1v1v1v1
/g2_v1v1v1v1
/w_bb_aa
/w_bb_bb
 Transferring MO TPDM to AO TPDM
 Transferring g2_o1o1o1o1
 Transferring g2_o1o1o1v1
 Transferring g2_o1o1v1v1
 Transferring g2_o1v1o1v1
 Transferring g2_o1v1v1v1
 Transferring g2_v1v1v1v1
 Adding separable TPDM
 Computing TPDM gradient
 --------------------------------------------------------
 2e gradient
  Atom          X               Y               Z
 --------------------------------------------------------
    1        -43.394127        4.318556        0.000000  
    2         11.326201      -21.784125       -0.000000  
    3         14.316301       19.416865        0.000000  
    4         17.751625       -1.951296       -0.000000  
 --------------------------------------------------------
 --------------------------------------------------------
 Final gradient
  Atom          X               Y               Z
 --------------------------------------------------------
    1        -43.394127        4.318556        0.000000  
    2         11.326201      -21.784125       -0.000000  
    3         14.316301       19.416865        0.000000  
    4         17.751625       -1.951296       -0.000000  
 --------------------------------------------------------
 Analytic gradient from two-electron contribution:   CPU 857.88 s  wall 544.00 s

 Total ccman2 time:   CPU 2612.98 s  wall 2346.59 s


 --------------------------------------------------------------

                    Orbital Energies (a.u.)
 --------------------------------------------------------------

 Alpha MOs
 -- Occupied --
*******-180.924-169.731-169.729-169.729 -37.978 -33.167 -33.160
-33.160 -26.334 -24.351 -24.349 -24.349 -24.343 -24.343 -15.774
-15.715  -7.294  -5.530  -5.514  -5.514  -2.454  -2.447  -2.447
 -2.429  -2.429  -1.650  -1.411  -0.956  -0.846  -0.735  -0.719
 -0.708  -0.600  -0.573  -0.467  -0.414  -0.413
 -- Virtual --
 -0.001   0.070   0.146   0.148   0.162   0.172   0.199   0.223
  0.233   0.274   0.299   0.304   0.309   0.341   0.363   0.365
  0.445   0.525   0.558   0.559   0.585   0.587   0.618   0.662
  0.800   0.902   0.925   0.998   1.016   1.025   1.142   1.255
  1.442   1.493   1.515   1.554   1.559   1.631   1.665   1.886
  2.016   2.048   2.160   2.394   2.399   2.623   2.697   2.982
  3.029   3.319   4.004   4.051   4.148   4.189   4.225   4.270
  4.365   4.401   4.447   4.464   4.474   4.480   4.540   4.700
  4.799   5.044   5.464   6.487   6.501   6.532   6.908   6.967
  7.148  28.894  29.481  29.491  29.515  29.833  29.841  29.841
 29.866  29.949  36.521  37.067  68.739 130.540 130.548 130.577
154.2821912.201
 --------------------------------------------------------------

          Ground-State Mulliken Net Atomic Charges

     Atom                 Charge (a.u.)
  ----------------------------------------
      1 I                     0.187124
      2 N                     0.023037
      3 N                    -0.160830
      4 F                    -0.049331
  ----------------------------------------
  Sum of atomic charges =    -0.000000

 -----------------------------------------------------------------
                    Cartesian Multipole Moments
 -----------------------------------------------------------------
    Charge (ESU x 10^10)
                 0.0000
    Dipole Moment (Debye)
         X       2.5857      Y      -0.2923      Z      -0.0000
       Tot       2.6021
    Quadrupole Moments (Debye-Ang)
        XX     -47.5293     XY      -0.3620     YY     -46.5182
        XZ       0.0000     YZ       0.0000     ZZ     -44.1687
    Octopole Moments (Debye-Ang^2)
       XXX      48.9840    XXY      -2.4941    XYY       8.0638
       YYY      -0.6822    XXZ       0.0000    XYZ      -0.0000
       YYZ       0.0000    XZZ       4.1249    YZZ      -0.0967
       ZZZ      -0.0000
    Hexadecapole Moments (Debye-Ang^3)
      XXXX    -695.2764   XXXY      -5.3224   XXYY    -123.9504
      XYYY      -1.2180   YYYY     -75.0478   XXXZ       0.0000
      XXYZ       0.0000   XYYZ       0.0000   YYYZ       0.0000
      XXZZ    -115.7057   XYZZ      -0.4243   YYZZ     -20.8871
      XZZZ       0.0000   YZZZ       0.0000   ZZZZ     -53.0346
 -----------------------------------------------------------------
 DrvMan completing analytic gradient of the correlated energy
 Correlated dipole moment
            1
    1   1.0172835
    2  -0.1150133
    3  -0.0000000
 Energy read as -7125.832018933
 Full Analytical Gradient: (in a.u., or Hartree/Bohr)
             1             2             3             4
    1    0.00013097   -0.00079889    0.00050520    0.00016272
    2   -0.00007735   -0.00045920    0.00044191    0.00009464
    3   -0.00000000    0.00000000   -0.00000000    0.00000000
 Gradient time:  CPU 0.37 s  wall 6.15 s
 ----------------------------------------------------------------
             Standard Nuclear Orientation (Angstroms)
    I     Atom           X                Y                Z
 ----------------------------------------------------------------
    1      I       0.9274664903    -0.0172117160    -0.0000000000
    2      N      -1.1254506433     0.5520664868     0.0000000000
    3      N      -1.8244438282    -0.4405343352    -0.0000000000
    4      F      -3.1673847430     0.0153884318     0.0000000000
 ----------------------------------------------------------------
 Nuclear Repulsion Energy =   284.9630765626 hartrees
 There are       38 alpha and       38 beta electrons

                       Distance Matrix (Angstroms)
             I (  1)   N (  2)   N (  3)
   N (  2)  2.130386
   N (  3)  2.784280  1.214021
   F (  4)  4.094981  2.111284  1.418223

 Requested basis set is 6-311++G(d,p)
 There are 42 shells and 128 basis functions
 A cutoff of  1.0D-14 yielded    794 shell pairs
 There are      7603 function pairs (      8581 Cartesian)
 Smallest overlap matrix eigenvalue = 2.51E-04
 Guess MOs from SCF MO coefficient file

 -----------------------------------------------------------------------
  General SCF calculation program by
  Eric Jon Sundstrom, Paul Horn, Yuezhi Mao, Dmitri Zuev, Alec White,
  David Stuck, Shaama M.S., Shane Yost, Joonho Lee, David Small,
  Daniel Levine, Susi Lehtola, Hugh Burton, Evgeny Epifanovsky
 -----------------------------------------------------------------------
 Hartree-Fock
 using 4 threads for integral computing
 -------------------------------------------------------
 OpenMP Integral computing Module                
 Release: version 2.0, May 2017, Q-Chem Inc. Pleasanton 
 -------------------------------------------------------
 A restricted SCF calculation will be
 performed using DIIS
 SCF converges when DIIS error is below 1.0e-08
 ---------------------------------------
  Cycle       Energy         DIIS error
 ---------------------------------------
    1   -7125.0586085810      3.11e-05  
    2   -7125.0586102729      8.31e-06  
    3   -7125.0586104410      4.41e-06  
    4   -7125.0586104817      1.14e-06  
    5   -7125.0586104868      4.64e-07  
    6   -7125.0586104881      2.01e-07  
    7   -7125.0586104886      9.60e-08  
    8   -7125.0586104886      4.19e-08  
    9   -7125.0586104887      1.50e-08  
   10   -7125.0586104887      6.73e-09  Convergence criterion met
 ---------------------------------------
 SCF time:   CPU 6.89s  wall 6.00s 
 SCF   energy in the final basis set =    -7125.0586104887
 Total energy in the final basis set =    -7125.0586104887


 ------------------------------------------------------------------------------

   CCMAN2: suite of methods based on coupled cluster
           and equation of motion theories.

   Components:
   * libvmm-1.3-trunk
     by Evgeny Epifanovsky, Ilya Kaliman.
   * libtensor-2.5-trunk
     by Evgeny Epifanovsky, Michael Wormit, Dmitry Zuev, Sam Manzer, 
        Ilya Kaliman.
   * libcc-2.5-trunk
     by Evgeny Epifanovsky, Arik Landau, Tomasz Kus, Kirill Khistyaev, 
        Dmitry Zuev, Prashant Manohar, Xintian Feng, Anna Krylov, 
        Matthew Goldey, Alec White, Thomas Jagau, Kaushik Nanda, 
        Anastasia Gunina, Alexander Kunitsa, Joonho Lee.

   CCMAN original authors:
   Anna I. Krylov, C. David Sherrill, Steven R. Gwaltney,
   Edward F. C. Byrd (2000)
   Sergey V. Levchenko, Lyudmila V. Slipchenko, Tao Wang,
   Ana-Maria C. Cristian (2003)
   Piotr A. Pieniazek, C. Melania Oana, Evgeny Epifanovsky (2007)
   Prashant Manohar (2009)

 ------------------------------------------------------------------------------


 Allocating and initializing 3808MB of RAM...
 Calculation will run on 4 cores.


 Alpha MOs, Restricted
 -- Occupied --                  
******* -180.92 -169.73 -169.73 -169.73  -37.98  -33.17  -33.16
  1 A     2 A     3 A     4 A     5 A     6 A     7 A     8 A                  
-33.160 -26.334 -24.351 -24.349 -24.349 -24.343 -24.343 -15.774
  9 A    10 A    11 A    12 A    13 A    14 A    15 A    16 A                  
-15.716  -7.294  -5.530  -5.514  -5.514  -2.454  -2.447  -2.447
 17 A    18 A    19 A    20 A    21 A    22 A    23 A    24 A                  
 -2.429  -2.429  -1.650  -1.410  -0.956  -0.846  -0.735  -0.719
 25 A    26 A    27 A    28 A    29 A    30 A    31 A    32 A                  
 -0.708  -0.600  -0.573  -0.468  -0.414  -0.413
 33 A    34 A    35 A    36 A    37 A    38 A                                  
 -- Virtual --                   
 -0.001   0.069   0.146   0.148   0.162   0.172   0.199   0.223
 39 A    40 A    41 A    42 A    43 A    44 A    45 A    46 A                  
  0.233   0.274   0.299   0.304   0.309   0.341   0.363   0.365
 47 A    48 A    49 A    50 A    51 A    52 A    53 A    54 A                  
  0.445   0.524   0.558   0.559   0.585   0.587   0.618   0.662
 55 A    56 A    57 A    58 A    59 A    60 A    61 A    62 A                  
  0.801   0.903   0.925   0.998   1.016   1.024   1.141   1.255
 63 A    64 A    65 A    66 A    67 A    68 A    69 A    70 A                  
  1.441   1.493   1.515   1.554   1.559   1.631   1.665   1.885
 71 A    72 A    73 A    74 A    75 A    76 A    77 A    78 A                  
  2.016   2.048   2.161   2.394   2.399   2.623   2.695   2.980
 79 A    80 A    81 A    82 A    83 A    84 A    85 A    86 A                  
  3.027   3.317   4.004   4.051   4.147   4.188   4.225   4.269
 87 A    88 A    89 A    90 A    91 A    92 A    93 A    94 A                  
  4.363   4.401   4.447   4.463   4.474   4.479   4.540   4.700
 95 A    96 A    97 A    98 A    99 A   100 A   101 A   102 A                  
  4.799   5.044   5.464   6.487   6.501   6.532   6.908   6.966
103 A   104 A   105 A   106 A   107 A   108 A   109 A   110 A                  
  7.147  28.894  29.481  29.491  29.515  29.833  29.841  29.841
111 A   112 A   113 A   114 A   115 A   116 A   117 A   118 A                  
 29.866  29.949  36.522  37.062  68.739 130.540 130.548 130.577
119 A   120 A   121 A   122 A   123 A   124 A   125 A   126 A                  
154.2821912.201
127 A   128 A                                                                  

 Beta MOs, Restricted
 -- Occupied --                  
******* -180.92 -169.73 -169.73 -169.73  -37.98  -33.17  -33.16
  1 A     2 A     3 A     4 A     5 A     6 A     7 A     8 A                  
-33.160 -26.334 -24.351 -24.349 -24.349 -24.343 -24.343 -15.774
  9 A    10 A    11 A    12 A    13 A    14 A    15 A    16 A                  
-15.716  -7.294  -5.530  -5.514  -5.514  -2.454  -2.447  -2.447
 17 A    18 A    19 A    20 A    21 A    22 A    23 A    24 A                  
 -2.429  -2.429  -1.650  -1.410  -0.956  -0.846  -0.735  -0.719
 25 A    26 A    27 A    28 A    29 A    30 A    31 A    32 A                  
 -0.708  -0.600  -0.573  -0.468  -0.414  -0.413
 33 A    34 A    35 A    36 A    37 A    38 A                                  
 -- Virtual --                   
 -0.001   0.069   0.146   0.148   0.162   0.172   0.199   0.223
 39 A    40 A    41 A    42 A    43 A    44 A    45 A    46 A                  
  0.233   0.274   0.299   0.304   0.309   0.341   0.363   0.365
 47 A    48 A    49 A    50 A    51 A    52 A    53 A    54 A                  
  0.445   0.524   0.558   0.559   0.585   0.587   0.618   0.662
 55 A    56 A    57 A    58 A    59 A    60 A    61 A    62 A                  
  0.801   0.903   0.925   0.998   1.016   1.024   1.141   1.255
 63 A    64 A    65 A    66 A    67 A    68 A    69 A    70 A                  
  1.441   1.493   1.515   1.554   1.559   1.631   1.665   1.885
 71 A    72 A    73 A    74 A    75 A    76 A    77 A    78 A                  
  2.016   2.048   2.161   2.394   2.399   2.623   2.695   2.980
 79 A    80 A    81 A    82 A    83 A    84 A    85 A    86 A                  
  3.027   3.317   4.004   4.051   4.147   4.188   4.225   4.269
 87 A    88 A    89 A    90 A    91 A    92 A    93 A    94 A                  
  4.363   4.401   4.447   4.463   4.474   4.479   4.540   4.700
 95 A    96 A    97 A    98 A    99 A   100 A   101 A   102 A                  
  4.799   5.044   5.464   6.487   6.501   6.532   6.908   6.966
103 A   104 A   105 A   106 A   107 A   108 A   109 A   110 A                  
  7.147  28.894  29.481  29.491  29.515  29.833  29.841  29.841
111 A   112 A   113 A   114 A   115 A   116 A   117 A   118 A                  
 29.866  29.949  36.522  37.062  68.739 130.540 130.548 130.577
119 A   120 A   121 A   122 A   123 A   124 A   125 A   126 A                  
154.2821912.201
127 A   128 A                                                                  

 Occupation and symmetry of molecular orbitals

 Point group: C1 (1 irreducible representation).

                           A     All 
 -------------------------------------
 All molecular orbitals:
  - Alpha                  128   128 
  - Beta                   128   128 
 -------------------------------------
 Alpha orbitals:
  - Frozen occupied        21    21  
  - Active occupied        17    17  
  - Active virtual         90    90  
  - Frozen virtual         0     0   
 -------------------------------------
 Beta orbitals:
  - Frozen occupied        21    21  
  - Active occupied        17    17  
  - Active virtual         90    90  
  - Frozen virtual         0     0   
 -------------------------------------

 Import integrals:   CPU 0.00 s  wall 0.00 s

 Import integrals:   CPU 50.20 s  wall 44.66 s

 MP2 amplitudes:   CPU 0.18 s  wall 0.68 s

Running a double precision version
           CCSD T amplitudes will be solved using DIIS.

           Start     Size      MaxIter   EConv     TConv     
           3         7         100       1.00e-07  1.00e-05  
 ------------------------------------------------------------------------------
           Energy (a.u.)   Ediff      Tdiff       Comment
 ------------------------------------------------------------------------------
         -7125.82796378                           
     1   -7125.80177481   2.62e-02   7.72e-01     
     2   -7125.83033144   2.86e-02   1.05e-01     
     3   -7125.82767785   2.65e-03   4.75e-02     
     4   -7125.83078303   3.11e-03   1.93e-02     Switched to DIIS steps.
     5   -7125.83186594   1.08e-03   1.25e-02     
     6   -7125.83199615   1.30e-04   3.78e-03     
     7   -7125.83201095   1.48e-05   1.33e-03     
     8   -7125.83201406   3.12e-06   5.80e-04     
     9   -7125.83201826   4.19e-06   2.70e-04     
    10   -7125.83201791   3.46e-07   9.52e-05     
    11   -7125.83201876   8.48e-07   4.79e-05     
    12   -7125.83201855   2.04e-07   1.83e-05     
    13   -7125.83201860   4.70e-08   6.91e-06     
 ------------------------------------------------------------------------------
         -7125.83201860                           CCSD T converged.

End of double precision
 SCF energy                 = -7125.05861049
 MP2 energy                 = -7125.82796378
 CCSD correlation energy     =    -0.77340811
 CCSD total energy           = -7125.83201860

 CCSD  T1^2 = 0.0147  T2^2 = 0.2555  Leading amplitudes:

 Amplitude    Orbitals with energies
 -0.0248       35 (A) A                  ->    40 (A) A                   
              -0.5729                          0.0691                     
 -0.0248       35 (A) B                  ->    40 (A) B                   
              -0.5729                          0.0691                     
 -0.0239       32 (A) A                  ->    40 (A) A                   
              -0.7189                          0.0691                     
 -0.0239       32 (A) B                  ->    40 (A) B                   
              -0.7189                          0.0691                     

 Amplitude    Orbitals with energies
 -0.0854       35 (A) A      35 (A) B    ->    40 (A) A      40 (A) B     
              -0.5729       -0.5729            0.0691        0.0691       
  0.0854       35 (A) A      35 (A) B    ->    40 (A) B      40 (A) A     
              -0.5729       -0.5729            0.0691        0.0691       
  0.0854       35 (A) B      35 (A) A    ->    40 (A) A      40 (A) B     
              -0.5729       -0.5729            0.0691        0.0691       
 -0.0854       35 (A) B      35 (A) A    ->    40 (A) B      40 (A) A     
              -0.5729       -0.5729            0.0691        0.0691       

 Computing CCSD intemediates for later calculations in double precision
 Finished.

Running a double precision version
           CCSD Lambda amplitudes will be solved using DIIS.
           Start     Size      MaxIter   EConv     LConv     
           3         7         100       1.00e-07  1.00e-05  
 ------------------------------------------------------------------------------
            Enorm      Ldiff       Comment
 ------------------------------------------------------------------------------
     1     5.67e-02   3.86e-02     
     2     1.80e-02   6.07e-03     
     3     8.15e-03   1.27e-03     
     4     4.08e-03   1.18e-03     Switched to DIIS steps.
     5     1.44e-03   7.39e-04     
     6     7.35e-04   2.35e-04     
     7     2.81e-04   6.36e-05     
     8     1.14e-04   4.20e-06     
     9     4.18e-05   7.02e-06     
    10     1.46e-05   3.04e-06     
    11     6.25e-06   8.24e-07     
    12     2.55e-06   2.35e-07     
    13     1.17e-06   4.63e-08     
    14     6.12e-07   5.47e-08     
    15     2.92e-07   2.88e-08     
    16     1.71e-07   1.43e-08     
    17     9.18e-08   1.04e-08     
 ------------------------------------------------------------------------------
                                   CCSD Lambda converged.

 Computing density matrices in double precision...
           Orbital response amplitudes will be solved using DIIS.
           Start     Size      MaxIter   EConv     LConv     
           3         7         100       1.00e-06  1.00e-06  
 ------------------------------------------------------------------------------
            Enorm      Ldiff       Comment
 ------------------------------------------------------------------------------
     1     9.76e-02   5.97e-03     
     2     8.47e-02   1.02e-02     
     3     1.04e-01   2.75e-02     
     4     9.95e-03   4.53e-02     Switched to DIIS steps.
     5     4.05e-03   1.25e-04     
     6     8.85e-04   1.73e-05     
     7     4.22e-04   5.86e-05     
     8     8.57e-05   8.73e-05     
     9     2.94e-05   3.01e-07     
    10     1.44e-05   8.02e-06     
    11     2.69e-06   1.42e-06     
    12     1.67e-06   1.27e-07     
    13     6.70e-07   2.78e-07     
 ------------------------------------------------------------------------------
                                   Orbital response converged.

 Computing density matrices... Done.
 CCSD calculation:   CPU 1692.54 s  wall 1775.23 s

Current path: /canmo/ccsd/grad/
/g1_bb_aa
/g1_bb_bb
/g1_o1o1
/g1_o1o2
/g1_o1v1
/g1_o2v1
/g1_v1v1
/g1p_bb_aa
/g1p_bb_bb
/g1s_bb_aa
/g1s_bb_bb
/g2_o1o1o1o1
/g2_o1o1o1v1
/g2_o1o1v1v1
/g2_o1v1o1v1
/g2_o1v1v1v1
/g2_v1v1v1v1
/w_bb_aa
/w_bb_bb
 Transferring MO TPDM to AO TPDM
 Transferring g2_o1o1o1o1
 Transferring g2_o1o1o1v1
 Transferring g2_o1o1v1v1
 Transferring g2_o1v1o1v1
 Transferring g2_o1v1v1v1
 Transferring g2_v1v1v1v1
 Adding separable TPDM
 Computing TPDM gradient
 --------------------------------------------------------
 2e gradient
  Atom          X               Y               Z
 --------------------------------------------------------
    1        -43.403306        4.335660       -0.000000  
    2         11.341738      -21.775175        0.000000  
    3         14.307838       19.389539       -0.000000  
    4         17.753731       -1.950024       -0.000000  
 --------------------------------------------------------
 --------------------------------------------------------
 Final gradient
  Atom          X               Y               Z
 --------------------------------------------------------
    1        -43.403306        4.335660       -0.000000  
    2         11.341738      -21.775175        0.000000  
    3         14.307838       19.389539       -0.000000  
    4         17.753731       -1.950024       -0.000000  
 --------------------------------------------------------
 Analytic gradient from two-electron contribution:   CPU 861.07 s  wall 534.28 s

 Total ccman2 time:   CPU 2608.41 s  wall 2366.37 s


 --------------------------------------------------------------

                    Orbital Energies (a.u.)
 --------------------------------------------------------------

 Alpha MOs
 -- Occupied --
*******-180.924-169.731-169.729-169.729 -37.978 -33.167 -33.160
-33.160 -26.334 -24.351 -24.349 -24.349 -24.343 -24.343 -15.774
-15.716  -7.294  -5.530  -5.514  -5.514  -2.454  -2.447  -2.447
 -2.429  -2.429  -1.650  -1.410  -0.956  -0.846  -0.735  -0.719
 -0.708  -0.600  -0.573  -0.468  -0.414  -0.413
 -- Virtual --
 -0.001   0.069   0.146   0.148   0.162   0.172   0.199   0.223
  0.233   0.274   0.299   0.304   0.309   0.341   0.363   0.365
  0.445   0.524   0.558   0.559   0.585   0.587   0.618   0.662
  0.801   0.903   0.925   0.998   1.016   1.024   1.141   1.255
  1.441   1.493   1.515   1.554   1.559   1.631   1.665   1.885
  2.016   2.048   2.161   2.394   2.399   2.623   2.695   2.980
  3.027   3.317   4.004   4.051   4.147   4.188   4.225   4.269
  4.363   4.401   4.447   4.463   4.474   4.479   4.540   4.700
  4.799   5.044   5.464   6.487   6.501   6.532   6.908   6.966
  7.147  28.894  29.481  29.491  29.515  29.833  29.841  29.841
 29.866  29.949  36.522  37.062  68.739 130.540 130.548 130.577
154.2821912.201
 --------------------------------------------------------------

          Ground-State Mulliken Net Atomic Charges

     Atom                 Charge (a.u.)
  ----------------------------------------
      1 I                     0.187214
      2 N                     0.022346
      3 N                    -0.160326
      4 F                    -0.049235
  ----------------------------------------
  Sum of atomic charges =     0.000000

 -----------------------------------------------------------------
                    Cartesian Multipole Moments
 -----------------------------------------------------------------
    Charge (ESU x 10^10)
                -0.0000
    Dipole Moment (Debye)
         X       2.5836      Y      -0.2931      Z      -0.0000
       Tot       2.6001
    Quadrupole Moments (Debye-Ang)
        XX     -47.5221     XY      -0.3620     YY     -46.5204
        XZ      -0.0000     YZ       0.0000     ZZ     -44.1708
    Octopole Moments (Debye-Ang^2)
       XXX      48.9306    XXY      -2.5058    XYY       8.0627
       YYY      -0.7030    XXZ      -0.0000    XYZ      -0.0000
       YYZ       0.0000    XZZ       4.1236    YZZ      -0.1021
       ZZZ      -0.0000
    Hexadecapole Moments (Debye-Ang^3)
      XXXX    -695.0801   XXXY      -5.3157   XXYY    -123.9432
      XYYY      -1.2037   YYYY     -75.0907   XXXZ      -0.0000
      XXYZ       0.0000   XYYZ      -0.0000   YYYZ       0.0000
      XXZZ    -115.6969   XYZZ      -0.4216   YYZZ     -20.8938
      XZZZ      -0.0000   YZZZ       0.0000   ZZZZ     -53.0361
 -----------------------------------------------------------------
 DrvMan completing analytic gradient of the correlated energy
 Correlated dipole moment
            1
    1   1.0164525
    2  -0.1153300
    3  -0.0000000
 Energy read as -7125.832018600
 Full Analytical Gradient: (in a.u., or Hartree/Bohr)
             1             2             3             4
    1    0.00003765    0.00054735   -0.00043600   -0.00014899
    2   -0.00005138    0.00107336   -0.00110809    0.00008611
    3    0.00000000    0.00000000   -0.00000000    0.00000000
 Gradient time:  CPU 0.39 s  wall 4.62 s
 ----------------------------------------------------------------
             Standard Nuclear Orientation (Angstroms)
    I     Atom           X                Y                Z
 ----------------------------------------------------------------
    1      I       0.9274664903    -0.0172117160    -0.0000000000
    2      N      -1.1254506433     0.5500664868     0.0000000000
    3      N      -1.8244438282    -0.4405343352    -0.0000000000
    4      F      -3.1673847430     0.0153884318     0.0000000000
 ----------------------------------------------------------------
 Nuclear Repulsion Energy =   285.0187574546 hartrees
 There are       38 alpha and       38 beta electrons

                       Distance Matrix (Angstroms)
             I (  1)   N (  2)   N (  3)
   N (  2)  2.129853
   N (  3)  2.784280  1.212387
   F (  4)  4.094981  2.110776  1.418223

 Requested basis set is 6-311++G(d,p)
 There are 42 shells and 128 basis functions
 A cutoff of  1.0D-14 yielded    794 shell pairs
 There are      7603 function pairs (      8581 Cartesian)
 Smallest overlap matrix eigenvalue = 2.49E-04
 Guess MOs from SCF MO coefficient file

 -----------------------------------------------------------------------
  General SCF calculation program by
  Eric Jon Sundstrom, Paul Horn, Yuezhi Mao, Dmitri Zuev, Alec White,
  David Stuck, Shaama M.S., Shane Yost, Joonho Lee, David Small,
  Daniel Levine, Susi Lehtola, Hugh Burton, Evgeny Epifanovsky
 -----------------------------------------------------------------------
 Hartree-Fock
 using 4 threads for integral computing
 -------------------------------------------------------
 OpenMP Integral computing Module                
 Release: version 2.0, May 2017, Q-Chem Inc. Pleasanton 
 -------------------------------------------------------
 A restricted SCF calculation will be
 performed using DIIS
 SCF converges when DIIS error is below 1.0e-08
 ---------------------------------------
  Cycle       Energy         DIIS error
 ---------------------------------------
    1   -7125.0588330540      3.95e-05  
    2   -7125.0588360121      1.19e-05  
    3   -7125.0588363528      6.80e-06  
    4   -7125.0588364583      1.99e-06  
    5   -7125.0588364735      7.87e-07  
    6   -7125.0588364778      3.54e-07  
    7   -7125.0588364788      1.64e-07  
    8   -7125.0588364791      6.02e-08  
    9   -7125.0588364791      2.68e-08  
   10   -7125.0588364792      1.05e-08  
   11   -7125.0588364792      3.47e-09  Convergence criterion met
 ---------------------------------------
 SCF time:   CPU 7.76s  wall 8.00s 
 SCF   energy in the final basis set =    -7125.0588364792
 Total energy in the final basis set =    -7125.0588364792


 ------------------------------------------------------------------------------

   CCMAN2: suite of methods based on coupled cluster
           and equation of motion theories.

   Components:
   * libvmm-1.3-trunk
     by Evgeny Epifanovsky, Ilya Kaliman.
   * libtensor-2.5-trunk
     by Evgeny Epifanovsky, Michael Wormit, Dmitry Zuev, Sam Manzer, 
        Ilya Kaliman.
   * libcc-2.5-trunk
     by Evgeny Epifanovsky, Arik Landau, Tomasz Kus, Kirill Khistyaev, 
        Dmitry Zuev, Prashant Manohar, Xintian Feng, Anna Krylov, 
        Matthew Goldey, Alec White, Thomas Jagau, Kaushik Nanda, 
        Anastasia Gunina, Alexander Kunitsa, Joonho Lee.

   CCMAN original authors:
   Anna I. Krylov, C. David Sherrill, Steven R. Gwaltney,
   Edward F. C. Byrd (2000)
   Sergey V. Levchenko, Lyudmila V. Slipchenko, Tao Wang,
   Ana-Maria C. Cristian (2003)
   Piotr A. Pieniazek, C. Melania Oana, Evgeny Epifanovsky (2007)
   Prashant Manohar (2009)

 ------------------------------------------------------------------------------


 Allocating and initializing 3808MB of RAM...
 Calculation will run on 4 cores.


 Alpha MOs, Restricted
 -- Occupied --                  
******* -180.92 -169.73 -169.73 -169.73  -37.98  -33.17  -33.16
  1 A     2 A     3 A     4 A     5 A     6 A     7 A     8 A                  
-33.160 -26.334 -24.351 -24.349 -24.349 -24.343 -24.343 -15.774
  9 A    10 A    11 A    12 A    13 A    14 A    15 A    16 A                  
-15.715  -7.294  -5.530  -5.514  -5.514  -2.454  -2.447  -2.447
 17 A    18 A    19 A    20 A    21 A    22 A    23 A    24 A                  
 -2.429  -2.429  -1.650  -1.411  -0.956  -0.846  -0.735  -0.719
 25 A    26 A    27 A    28 A    29 A    30 A    31 A    32 A                  
 -0.708  -0.601  -0.573  -0.467  -0.414  -0.413
 33 A    34 A    35 A    36 A    37 A    38 A                                  
 -- Virtual --                   
 -0.001   0.070   0.146   0.148   0.162   0.172   0.199   0.223
 39 A    40 A    41 A    42 A    43 A    44 A    45 A    46 A                  
  0.233   0.274   0.299   0.304   0.309   0.341   0.363   0.365
 47 A    48 A    49 A    50 A    51 A    52 A    53 A    54 A                  
  0.445   0.525   0.558   0.559   0.585   0.587   0.618   0.663
 55 A    56 A    57 A    58 A    59 A    60 A    61 A    62 A                  
  0.801   0.903   0.925   0.998   1.016   1.025   1.142   1.255
 63 A    64 A    65 A    66 A    67 A    68 A    69 A    70 A                  
  1.442   1.493   1.515   1.554   1.559   1.632   1.666   1.886
 71 A    72 A    73 A    74 A    75 A    76 A    77 A    78 A                  
  2.016   2.047   2.160   2.394   2.399   2.623   2.697   2.982
 79 A    80 A    81 A    82 A    83 A    84 A    85 A    86 A                  
  3.029   3.319   4.004   4.051   4.148   4.189   4.225   4.270
 87 A    88 A    89 A    90 A    91 A    92 A    93 A    94 A                  
  4.365   4.401   4.447   4.463   4.474   4.480   4.540   4.700
 95 A    96 A    97 A    98 A    99 A   100 A   101 A   102 A                  
  4.799   5.043   5.464   6.487   6.501   6.532   6.908   6.966
103 A   104 A   105 A   106 A   107 A   108 A   109 A   110 A                  
  7.148  28.894  29.481  29.491  29.515  29.833  29.841  29.841
111 A   112 A   113 A   114 A   115 A   116 A   117 A   118 A                  
 29.866  29.949  36.521  37.068  68.739 130.540 130.548 130.577
119 A   120 A   121 A   122 A   123 A   124 A   125 A   126 A                  
154.2821912.201
127 A   128 A                                                                  

 Beta MOs, Restricted
 -- Occupied --                  
******* -180.92 -169.73 -169.73 -169.73  -37.98  -33.17  -33.16
  1 A     2 A     3 A     4 A     5 A     6 A     7 A     8 A                  
-33.160 -26.334 -24.351 -24.349 -24.349 -24.343 -24.343 -15.774
  9 A    10 A    11 A    12 A    13 A    14 A    15 A    16 A                  
-15.715  -7.294  -5.530  -5.514  -5.514  -2.454  -2.447  -2.447
 17 A    18 A    19 A    20 A    21 A    22 A    23 A    24 A                  
 -2.429  -2.429  -1.650  -1.411  -0.956  -0.846  -0.735  -0.719
 25 A    26 A    27 A    28 A    29 A    30 A    31 A    32 A                  
 -0.708  -0.601  -0.573  -0.467  -0.414  -0.413
 33 A    34 A    35 A    36 A    37 A    38 A                                  
 -- Virtual --                   
 -0.001   0.070   0.146   0.148   0.162   0.172   0.199   0.223
 39 A    40 A    41 A    42 A    43 A    44 A    45 A    46 A                  
  0.233   0.274   0.299   0.304   0.309   0.341   0.363   0.365
 47 A    48 A    49 A    50 A    51 A    52 A    53 A    54 A                  
  0.445   0.525   0.558   0.559   0.585   0.587   0.618   0.663
 55 A    56 A    57 A    58 A    59 A    60 A    61 A    62 A                  
  0.801   0.903   0.925   0.998   1.016   1.025   1.142   1.255
 63 A    64 A    65 A    66 A    67 A    68 A    69 A    70 A                  
  1.442   1.493   1.515   1.554   1.559   1.632   1.666   1.886
 71 A    72 A    73 A    74 A    75 A    76 A    77 A    78 A                  
  2.016   2.047   2.160   2.394   2.399   2.623   2.697   2.982
 79 A    80 A    81 A    82 A    83 A    84 A    85 A    86 A                  
  3.029   3.319   4.004   4.051   4.148   4.189   4.225   4.270
 87 A    88 A    89 A    90 A    91 A    92 A    93 A    94 A                  
  4.365   4.401   4.447   4.463   4.474   4.480   4.540   4.700
 95 A    96 A    97 A    98 A    99 A   100 A   101 A   102 A                  
  4.799   5.043   5.464   6.487   6.501   6.532   6.908   6.966
103 A   104 A   105 A   106 A   107 A   108 A   109 A   110 A                  
  7.148  28.894  29.481  29.491  29.515  29.833  29.841  29.841
111 A   112 A   113 A   114 A   115 A   116 A   117 A   118 A                  
 29.866  29.949  36.521  37.068  68.739 130.540 130.548 130.577
119 A   120 A   121 A   122 A   123 A   124 A   125 A   126 A                  
154.2821912.201
127 A   128 A                                                                  

 Occupation and symmetry of molecular orbitals

 Point group: C1 (1 irreducible representation).

                           A     All 
 -------------------------------------
 All molecular orbitals:
  - Alpha                  128   128 
  - Beta                   128   128 
 -------------------------------------
 Alpha orbitals:
  - Frozen occupied        21    21  
  - Active occupied        17    17  
  - Active virtual         90    90  
  - Frozen virtual         0     0   
 -------------------------------------
 Beta orbitals:
  - Frozen occupied        21    21  
  - Active occupied        17    17  
  - Active virtual         90    90  
  - Frozen virtual         0     0   
 -------------------------------------

 Import integrals:   CPU 0.00 s  wall 0.01 s

 Import integrals:   CPU 51.17 s  wall 44.91 s

 MP2 amplitudes:   CPU 0.19 s  wall 0.40 s

Running a double precision version
           CCSD T amplitudes will be solved using DIIS.

           Start     Size      MaxIter   EConv     TConv     
           3         7         100       1.00e-07  1.00e-05  
 ------------------------------------------------------------------------------
           Energy (a.u.)   Ediff      Tdiff       Comment
 ------------------------------------------------------------------------------
         -7125.82791507                           
     1   -7125.80183578   2.61e-02   7.72e-01     
     2   -7125.83032640   2.85e-02   1.05e-01     
     3   -7125.82769114   2.64e-03   4.74e-02     
     4   -7125.83078644   3.10e-03   1.93e-02     Switched to DIIS steps.
     5   -7125.83186689   1.08e-03   1.24e-02     
     6   -7125.83199640   1.30e-04   3.77e-03     
     7   -7125.83201119   1.48e-05   1.33e-03     
     8   -7125.83201431   3.12e-06   5.80e-04     
     9   -7125.83201848   4.18e-06   2.70e-04     
    10   -7125.83201814   3.47e-07   9.49e-05     
    11   -7125.83201898   8.43e-07   4.78e-05     
    12   -7125.83201878   2.04e-07   1.82e-05     
    13   -7125.83201882   4.55e-08   6.89e-06     
 ------------------------------------------------------------------------------
         -7125.83201882                           CCSD T converged.

End of double precision
 SCF energy                 = -7125.05883648
 MP2 energy                 = -7125.82791507
 CCSD correlation energy     =    -0.77318234
 CCSD total energy           = -7125.83201882

 CCSD  T1^2 = 0.0147  T2^2 = 0.2552  Leading amplitudes:

 Amplitude    Orbitals with energies
 -0.0248       35 (A) A                  ->    40 (A) A                   
              -0.5733                          0.0697                     
 -0.0248       35 (A) B                  ->    40 (A) B                   
              -0.5733                          0.0697                     
  0.0238       32 (A) A                  ->    40 (A) A                   
              -0.7190                          0.0697                     
  0.0238       32 (A) B                  ->    40 (A) B                   
              -0.7190                          0.0697                     

 Amplitude    Orbitals with energies
 -0.0848       35 (A) A      35 (A) B    ->    40 (A) A      40 (A) B     
              -0.5733       -0.5733            0.0697        0.0697       
  0.0848       35 (A) A      35 (A) B    ->    40 (A) B      40 (A) A     
              -0.5733       -0.5733            0.0697        0.0697       
  0.0848       35 (A) B      35 (A) A    ->    40 (A) A      40 (A) B     
              -0.5733       -0.5733            0.0697        0.0697       
 -0.0848       35 (A) B      35 (A) A    ->    40 (A) B      40 (A) A     
              -0.5733       -0.5733            0.0697        0.0697       

 Computing CCSD intemediates for later calculations in double precision
 Finished.

Running a double precision version
           CCSD Lambda amplitudes will be solved using DIIS.
           Start     Size      MaxIter   EConv     LConv     
           3         7         100       1.00e-07  1.00e-05  
 ------------------------------------------------------------------------------
            Enorm      Ldiff       Comment
 ------------------------------------------------------------------------------
     1     5.66e-02   3.85e-02     
     2     1.79e-02   6.07e-03     
     3     8.13e-03   1.27e-03     
     4     4.08e-03   1.18e-03     Switched to DIIS steps.
     5     1.44e-03   7.38e-04     
     6     7.33e-04   2.34e-04     
     7     2.80e-04   6.34e-05     
     8     1.14e-04   4.27e-06     
     9     4.15e-05   6.93e-06     
    10     1.45e-05   3.00e-06     
    11     6.21e-06   8.05e-07     
    12     2.53e-06   2.27e-07     
    13     1.15e-06   4.34e-08     
    14     6.00e-07   5.21e-08     
    15     2.83e-07   2.77e-08     
    16     1.66e-07   1.36e-08     
    17     8.95e-08   9.84e-09     
 ------------------------------------------------------------------------------
                                   CCSD Lambda converged.

 Computing density matrices in double precision...
           Orbital response amplitudes will be solved using DIIS.
           Start     Size      MaxIter   EConv     LConv     
           3         7         100       1.00e-06  1.00e-06  
 ------------------------------------------------------------------------------
            Enorm      Ldiff       Comment
 ------------------------------------------------------------------------------
     1     9.74e-02   6.07e-03     
     2     8.44e-02   1.02e-02     
     3     1.03e-01   2.73e-02     
     4     9.84e-03   4.50e-02     Switched to DIIS steps.
     5     4.01e-03   1.41e-04     
     6     8.88e-04   1.46e-05     
     7     4.22e-04   5.91e-05     
     8     8.52e-05   8.75e-05     
     9     2.98e-05   6.82e-08     
    10     1.45e-05   8.09e-06     
    11     2.65e-06   1.39e-06     
    12     1.65e-06   1.37e-07     
    13     6.67e-07   2.77e-07     
 ------------------------------------------------------------------------------
                                   Orbital response converged.

 Computing density matrices... Done.
 CCSD calculation:   CPU 1702.99 s  wall 1711.06 s

Current path: /canmo/ccsd/grad/
/g1_bb_aa
/g1_bb_bb
/g1_o1o1
/g1_o1o2
/g1_o1v1
/g1_o2v1
/g1_v1v1
/g1p_bb_aa
/g1p_bb_bb
/g1s_bb_aa
/g1s_bb_bb
/g2_o1o1o1o1
/g2_o1o1o1v1
/g2_o1o1v1v1
/g2_o1v1o1v1
/g2_o1v1v1v1
/g2_v1v1v1v1
/w_bb_aa
/w_bb_bb
 Transferring MO TPDM to AO TPDM
 Transferring g2_o1o1o1o1
 Transferring g2_o1o1o1v1
 Transferring g2_o1o1v1v1
 Transferring g2_o1v1o1v1
 Transferring g2_o1v1v1v1
 Transferring g2_v1v1v1v1
 Adding separable TPDM
 Computing TPDM gradient
 --------------------------------------------------------
 2e gradient
  Atom          X               Y               Z
 --------------------------------------------------------
    1        -43.416196        4.313345        0.000000  
    2         11.320032      -21.770548       -0.000000  
    3         14.344158       19.406778        0.000000  
    4         17.752006       -1.949574       -0.000000  
 --------------------------------------------------------
 --------------------------------------------------------
 Final gradient
  Atom          X               Y               Z
 --------------------------------------------------------
    1        -43.416196        4.313345        0.000000  
    2         11.320032      -21.770548       -0.000000  
    3         14.344158       19.406778        0.000000  
    4         17.752006       -1.949574       -0.000000  
 --------------------------------------------------------
 Analytic gradient from two-electron contribution:   CPU 851.25 s  wall 534.79 s

 Total ccman2 time:   CPU 2610.08 s  wall 2306.83 s


 --------------------------------------------------------------

                    Orbital Energies (a.u.)
 --------------------------------------------------------------

 Alpha MOs
 -- Occupied --
*******-180.924-169.731-169.729-169.729 -37.978 -33.167 -33.160
-33.160 -26.334 -24.351 -24.349 -24.349 -24.343 -24.343 -15.774
-15.715  -7.294  -5.530  -5.514  -5.514  -2.454  -2.447  -2.447
 -2.429  -2.429  -1.650  -1.411  -0.956  -0.846  -0.735  -0.719
 -0.708  -0.601  -0.573  -0.467  -0.414  -0.413
 -- Virtual --
 -0.001   0.070   0.146   0.148   0.162   0.172   0.199   0.223
  0.233   0.274   0.299   0.304   0.309   0.341   0.363   0.365
  0.445   0.525   0.558   0.559   0.585   0.587   0.618   0.663
  0.801   0.903   0.925   0.998   1.016   1.025   1.142   1.255
  1.442   1.493   1.515   1.554   1.559   1.632   1.666   1.886
  2.016   2.047   2.160   2.394   2.399   2.623   2.697   2.982
  3.029   3.319   4.004   4.051   4.148   4.189   4.225   4.270
  4.365   4.401   4.447   4.463   4.474   4.480   4.540   4.700
  4.799   5.043   5.464   6.487   6.501   6.532   6.908   6.966
  7.148  28.894  29.481  29.491  29.515  29.833  29.841  29.841
 29.866  29.949  36.521  37.068  68.739 130.540 130.548 130.577
154.2821912.201
 --------------------------------------------------------------

          Ground-State Mulliken Net Atomic Charges

     Atom                 Charge (a.u.)
  ----------------------------------------
      1 I                     0.187695
      2 N                     0.023000
      3 N                    -0.161412
      4 F                    -0.049282
  ----------------------------------------
  Sum of atomic charges =    -0.000000

 -----------------------------------------------------------------
                    Cartesian Multipole Moments
 -----------------------------------------------------------------
    Charge (ESU x 10^10)
                -0.0000
    Dipole Moment (Debye)
         X       2.5900      Y      -0.2917      Z      -0.0000
       Tot       2.6064
    Quadrupole Moments (Debye-Ang)
        XX     -47.5318     XY      -0.3613     YY     -46.5195
        XZ       0.0000     YZ       0.0000     ZZ     -44.1664
    Octopole Moments (Debye-Ang^2)
       XXX      48.9882    XXY      -2.4805    XYY       8.0616
       YYY      -0.6610    XXZ      -0.0000    XYZ       0.0000
       YYZ       0.0000    XZZ       4.1222    YZZ      -0.0908
       ZZZ      -0.0000
    Hexadecapole Moments (Debye-Ang^3)
      XXXX    -695.2029   XXXY      -5.3462   XXYY    -123.9409
      XYYY      -1.2488   YYYY     -75.0151   XXXZ       0.0000
      XXYZ      -0.0000   XYYZ      -0.0000   YYYZ       0.0000
      XXZZ    -115.6932   XYZZ      -0.4323   YYZZ     -20.8810
      XZZZ       0.0000   YZZZ       0.0000   ZZZZ     -53.0280
 -----------------------------------------------------------------
 DrvMan completing analytic gradient of the correlated energy
 Correlated dipole moment
            1
    1   1.0190002
    2  -0.1147526
    3  -0.0000000
 Energy read as -7125.832018822
 Full Analytical Gradient: (in a.u., or Hartree/Bohr)
             1             2             3             4
    1   -0.00005466   -0.00049327    0.00050357    0.00004437
    2    0.00003573   -0.00095236    0.00097457   -0.00005794
    3    0.00000000   -0.00000000   -0.00000000    0.00000000
 Gradient time:  CPU 0.38 s  wall 4.37 s
 ----------------------------------------------------------------
             Standard Nuclear Orientation (Angstroms)
    I     Atom           X                Y                Z
 ----------------------------------------------------------------
    1      I       0.9274664903    -0.0172117160    -0.0000000000
    2      N      -1.1254506433     0.5510664868     0.0010000000
    3      N      -1.8244438282    -0.4405343352    -0.0000000000
    4      F      -3.1673847430     0.0153884318     0.0000000000
 ----------------------------------------------------------------
 Nuclear Repulsion Energy =   284.9908999468 hartrees
 There are       38 alpha and       38 beta electrons

                       Distance Matrix (Angstroms)
             I (  1)   N (  2)   N (  3)
   N (  2)  2.130120
   N (  3)  2.784280  1.213204
   F (  4)  4.094981  2.111030  1.418223

 Requested basis set is 6-311++G(d,p)
 There are 42 shells and 128 basis functions
 A cutoff of  1.0D-14 yielded    794 shell pairs
 There are      7603 function pairs (      8581 Cartesian)
 Smallest overlap matrix eigenvalue = 2.50E-04
 Guess MOs from SCF MO coefficient file

 -----------------------------------------------------------------------
  General SCF calculation program by
  Eric Jon Sundstrom, Paul Horn, Yuezhi Mao, Dmitri Zuev, Alec White,
  David Stuck, Shaama M.S., Shane Yost, Joonho Lee, David Small,
  Daniel Levine, Susi Lehtola, Hugh Burton, Evgeny Epifanovsky
 -----------------------------------------------------------------------
 Hartree-Fock
 using 4 threads for integral computing
 -------------------------------------------------------
 OpenMP Integral computing Module                
 Release: version 2.0, May 2017, Q-Chem Inc. Pleasanton 
 -------------------------------------------------------
 A restricted SCF calculation will be
 performed using DIIS
 SCF converges when DIIS error is below 1.0e-08
 ---------------------------------------
  Cycle       Energy         DIIS error
 ---------------------------------------
    1   -7125.0587228521      2.47e-05  
    2   -7125.0587242160      7.30e-06  
    3   -7125.0587243938      4.29e-06  
    4   -7125.0587244468      1.56e-06  
    5   -7125.0587244610      8.03e-07  
    6   -7125.0587244672      4.09e-07  
    7   -7125.0587244689      1.84e-07  
    8   -7125.0587244691      5.93e-08  
    9   -7125.0587244693      2.98e-08  
   10   -7125.0587244694      1.45e-08  
   11   -7125.0587244693      5.12e-09  Convergence criterion met
 ---------------------------------------
 SCF time:   CPU 7.61s  wall 6.00s 
 SCF   energy in the final basis set =    -7125.0587244693
 Total energy in the final basis set =    -7125.0587244693


 ------------------------------------------------------------------------------

   CCMAN2: suite of methods based on coupled cluster
           and equation of motion theories.

   Components:
   * libvmm-1.3-trunk
     by Evgeny Epifanovsky, Ilya Kaliman.
   * libtensor-2.5-trunk
     by Evgeny Epifanovsky, Michael Wormit, Dmitry Zuev, Sam Manzer, 
        Ilya Kaliman.
   * libcc-2.5-trunk
     by Evgeny Epifanovsky, Arik Landau, Tomasz Kus, Kirill Khistyaev, 
        Dmitry Zuev, Prashant Manohar, Xintian Feng, Anna Krylov, 
        Matthew Goldey, Alec White, Thomas Jagau, Kaushik Nanda, 
        Anastasia Gunina, Alexander Kunitsa, Joonho Lee.

   CCMAN original authors:
   Anna I. Krylov, C. David Sherrill, Steven R. Gwaltney,
   Edward F. C. Byrd (2000)
   Sergey V. Levchenko, Lyudmila V. Slipchenko, Tao Wang,
   Ana-Maria C. Cristian (2003)
   Piotr A. Pieniazek, C. Melania Oana, Evgeny Epifanovsky (2007)
   Prashant Manohar (2009)

 ------------------------------------------------------------------------------


 Allocating and initializing 3808MB of RAM...
 Calculation will run on 4 cores.


 Alpha MOs, Restricted
 -- Occupied --                  
******* -180.92 -169.73 -169.73 -169.73  -37.98  -33.17  -33.16
  1 A     2 A     3 A     4 A     5 A     6 A     7 A     8 A                  
-33.160 -26.334 -24.351 -24.349 -24.349 -24.343 -24.343 -15.774
  9 A    10 A    11 A    12 A    13 A    14 A    15 A    16 A                  
-15.715  -7.294  -5.530  -5.514  -5.514  -2.454  -2.447  -2.447
 17 A    18 A    19 A    20 A    21 A    22 A    23 A    24 A                  
 -2.429  -2.429  -1.650  -1.411  -0.956  -0.846  -0.735  -0.719
 25 A    26 A    27 A    28 A    29 A    30 A    31 A    32 A                  
 -0.708  -0.600  -0.573  -0.468  -0.414  -0.413
 33 A    34 A    35 A    36 A    37 A    38 A                                  
 -- Virtual --                   
 -0.001   0.069   0.146   0.148   0.162   0.172   0.199   0.223
 39 A    40 A    41 A    42 A    43 A    44 A    45 A    46 A                  
  0.233   0.274   0.299   0.304   0.309   0.341   0.363   0.365
 47 A    48 A    49 A    50 A    51 A    52 A    53 A    54 A                  
  0.445   0.524   0.558   0.559   0.585   0.587   0.618   0.662
 55 A    56 A    57 A    58 A    59 A    60 A    61 A    62 A                  
  0.801   0.903   0.925   0.998   1.016   1.025   1.141   1.255
 63 A    64 A    65 A    66 A    67 A    68 A    69 A    70 A                  
  1.441   1.493   1.515   1.554   1.559   1.631   1.665   1.885
 71 A    72 A    73 A    74 A    75 A    76 A    77 A    78 A                  
  2.016   2.048   2.161   2.394   2.399   2.623   2.696   2.981
 79 A    80 A    81 A    82 A    83 A    84 A    85 A    86 A                  
  3.028   3.318   4.004   4.051   4.148   4.189   4.225   4.270
 87 A    88 A    89 A    90 A    91 A    92 A    93 A    94 A                  
  4.364   4.401   4.447   4.463   4.474   4.479   4.540   4.700
 95 A    96 A    97 A    98 A    99 A   100 A   101 A   102 A                  
  4.799   5.044   5.464   6.487   6.501   6.532   6.908   6.966
103 A   104 A   105 A   106 A   107 A   108 A   109 A   110 A                  
  7.147  28.894  29.481  29.491  29.515  29.833  29.841  29.841
111 A   112 A   113 A   114 A   115 A   116 A   117 A   118 A                  
 29.866  29.949  36.522  37.065  68.739 130.540 130.548 130.577
119 A   120 A   121 A   122 A   123 A   124 A   125 A   126 A                  
154.2821912.201
127 A   128 A                                                                  

 Beta MOs, Restricted
 -- Occupied --                  
******* -180.92 -169.73 -169.73 -169.73  -37.98  -33.17  -33.16
  1 A     2 A     3 A     4 A     5 A     6 A     7 A     8 A                  
-33.160 -26.334 -24.351 -24.349 -24.349 -24.343 -24.343 -15.774
  9 A    10 A    11 A    12 A    13 A    14 A    15 A    16 A                  
-15.715  -7.294  -5.530  -5.514  -5.514  -2.454  -2.447  -2.447
 17 A    18 A    19 A    20 A    21 A    22 A    23 A    24 A                  
 -2.429  -2.429  -1.650  -1.411  -0.956  -0.846  -0.735  -0.719
 25 A    26 A    27 A    28 A    29 A    30 A    31 A    32 A                  
 -0.708  -0.600  -0.573  -0.468  -0.414  -0.413
 33 A    34 A    35 A    36 A    37 A    38 A                                  
 -- Virtual --                   
 -0.001   0.069   0.146   0.148   0.162   0.172   0.199   0.223
 39 A    40 A    41 A    42 A    43 A    44 A    45 A    46 A                  
  0.233   0.274   0.299   0.304   0.309   0.341   0.363   0.365
 47 A    48 A    49 A    50 A    51 A    52 A    53 A    54 A                  
  0.445   0.524   0.558   0.559   0.585   0.587   0.618   0.662
 55 A    56 A    57 A    58 A    59 A    60 A    61 A    62 A                  
  0.801   0.903   0.925   0.998   1.016   1.025   1.141   1.255
 63 A    64 A    65 A    66 A    67 A    68 A    69 A    70 A                  
  1.441   1.493   1.515   1.554   1.559   1.631   1.665   1.885
 71 A    72 A    73 A    74 A    75 A    76 A    77 A    78 A                  
  2.016   2.048   2.161   2.394   2.399   2.623   2.696   2.981
 79 A    80 A    81 A    82 A    83 A    84 A    85 A    86 A                  
  3.028   3.318   4.004   4.051   4.148   4.189   4.225   4.270
 87 A    88 A    89 A    90 A    91 A    92 A    93 A    94 A                  
  4.364   4.401   4.447   4.463   4.474   4.479   4.540   4.700
 95 A    96 A    97 A    98 A    99 A   100 A   101 A   102 A                  
  4.799   5.044   5.464   6.487   6.501   6.532   6.908   6.966
103 A   104 A   105 A   106 A   107 A   108 A   109 A   110 A                  
  7.147  28.894  29.481  29.491  29.515  29.833  29.841  29.841
111 A   112 A   113 A   114 A   115 A   116 A   117 A   118 A                  
 29.866  29.949  36.522  37.065  68.739 130.540 130.548 130.577
119 A   120 A   121 A   122 A   123 A   124 A   125 A   126 A                  
154.2821912.201
127 A   128 A                                                                  

 Occupation and symmetry of molecular orbitals

 Point group: C1 (1 irreducible representation).

                           A     All 
 -------------------------------------
 All molecular orbitals:
  - Alpha                  128   128 
  - Beta                   128   128 
 -------------------------------------
 Alpha orbitals:
  - Frozen occupied        21    21  
  - Active occupied        17    17  
  - Active virtual         90    90  
  - Frozen virtual         0     0   
 -------------------------------------
 Beta orbitals:
  - Frozen occupied        21    21  
  - Active occupied        17    17  
  - Active virtual         90    90  
  - Frozen virtual         0     0   
 -------------------------------------

 Import integrals:   CPU 0.00 s  wall 0.00 s

 Import integrals:   CPU 49.79 s  wall 49.96 s

 MP2 amplitudes:   CPU 0.19 s  wall 0.35 s

Running a double precision version
           CCSD T amplitudes will be solved using DIIS.

           Start     Size      MaxIter   EConv     TConv     
           3         7         100       1.00e-07  1.00e-05  
 ------------------------------------------------------------------------------
           Energy (a.u.)   Ediff      Tdiff       Comment
 ------------------------------------------------------------------------------
         -7125.82794030                           
     1   -7125.80180629   2.61e-02   7.72e-01     
     2   -7125.83032985   2.85e-02   1.05e-01     
     3   -7125.82768546   2.64e-03   4.74e-02     
     4   -7125.83078568   3.10e-03   1.93e-02     Switched to DIIS steps.
     5   -7125.83186737   1.08e-03   1.25e-02     
     6   -7125.83199723   1.30e-04   3.77e-03     
     7   -7125.83201201   1.48e-05   1.33e-03     
     8   -7125.83201513   3.12e-06   5.80e-04     
     9   -7125.83201932   4.19e-06   2.70e-04     
    10   -7125.83201897   3.46e-07   9.51e-05     
    11   -7125.83201982   8.45e-07   4.79e-05     
    12   -7125.83201961   2.04e-07   1.83e-05     
    13   -7125.83201966   4.63e-08   6.90e-06     
 ------------------------------------------------------------------------------
         -7125.83201966                           CCSD T converged.

End of double precision
 SCF energy                 = -7125.05872447
 MP2 energy                 = -7125.82794030
 CCSD correlation energy     =    -0.77329519
 CCSD total energy           = -7125.83201966

 CCSD  T1^2 = 0.0147  T2^2 = 0.2553  Leading amplitudes:

 Amplitude    Orbitals with energies
  0.0248       35 (A) A                  ->    40 (A) A                   
              -0.5731                          0.0694                     
  0.0248       35 (A) B                  ->    40 (A) B                   
              -0.5731                          0.0694                     
 -0.0238       32 (A) A                  ->    40 (A) A                   
              -0.7189                          0.0694                     
 -0.0238       32 (A) B                  ->    40 (A) B                   
              -0.7189                          0.0694                     

 Amplitude    Orbitals with energies
 -0.0851       35 (A) A      35 (A) B    ->    40 (A) A      40 (A) B     
              -0.5731       -0.5731            0.0694        0.0694       
  0.0851       35 (A) A      35 (A) B    ->    40 (A) B      40 (A) A     
              -0.5731       -0.5731            0.0694        0.0694       
  0.0851       35 (A) B      35 (A) A    ->    40 (A) A      40 (A) B     
              -0.5731       -0.5731            0.0694        0.0694       
 -0.0851       35 (A) B      35 (A) A    ->    40 (A) B      40 (A) A     
              -0.5731       -0.5731            0.0694        0.0694       

 Computing CCSD intemediates for later calculations in double precision
 Finished.

Running a double precision version
           CCSD Lambda amplitudes will be solved using DIIS.
           Start     Size      MaxIter   EConv     LConv     
           3         7         100       1.00e-07  1.00e-05  
 ------------------------------------------------------------------------------
            Enorm      Ldiff       Comment
 ------------------------------------------------------------------------------
     1     5.66e-02   3.85e-02     
     2     1.79e-02   6.07e-03     
     3     8.14e-03   1.27e-03     
     4     4.08e-03   1.18e-03     Switched to DIIS steps.
     5     1.44e-03   7.38e-04     
     6     7.34e-04   2.35e-04     
     7     2.80e-04   6.35e-05     
     8     1.14e-04   4.24e-06     
     9     4.16e-05   6.97e-06     
    10     1.45e-05   3.02e-06     
    11     6.23e-06   8.14e-07     
    12     2.54e-06   2.31e-07     
    13     1.16e-06   4.49e-08     
    14     6.06e-07   5.34e-08     
    15     2.87e-07   2.82e-08     
    16     1.68e-07   1.39e-08     
    17     9.07e-08   1.01e-08     
 ------------------------------------------------------------------------------
                                   CCSD Lambda converged.

 Computing density matrices in double precision...
           Orbital response amplitudes will be solved using DIIS.
           Start     Size      MaxIter   EConv     LConv     
           3         7         100       1.00e-06  1.00e-06  
 ------------------------------------------------------------------------------
            Enorm      Ldiff       Comment
 ------------------------------------------------------------------------------
     1     9.75e-02   6.02e-03     
     2     8.45e-02   1.02e-02     
     3     1.03e-01   2.74e-02     
     4     9.90e-03   4.51e-02     Switched to DIIS steps.
     5     4.03e-03   1.33e-04     
     6     8.87e-04   1.59e-05     
     7     4.22e-04   5.88e-05     
     8     8.55e-05   8.74e-05     
     9     2.96e-05   1.13e-07     
    10     1.45e-05   8.05e-06     
    11     2.67e-06   1.41e-06     
    12     1.66e-06   1.32e-07     
    13     6.68e-07   2.78e-07     
 ------------------------------------------------------------------------------
                                   Orbital response converged.

 Computing density matrices... Done.
 CCSD calculation:   CPU 1699.39 s  wall 1700.04 s

Current path: /canmo/ccsd/grad/
/g1_bb_aa
/g1_bb_bb
/g1_o1o1
/g1_o1o2
/g1_o1v1
/g1_o2v1
/g1_v1v1
/g1p_bb_aa
/g1p_bb_bb
/g1s_bb_aa
/g1s_bb_bb
/g2_o1o1o1o1
/g2_o1o1o1v1
/g2_o1o1v1v1
/g2_o1v1o1v1
/g2_o1v1v1v1
/g2_v1v1v1v1
/w_bb_aa
/w_bb_bb
 Transferring MO TPDM to AO TPDM
 Transferring g2_o1o1o1o1
 Transferring g2_o1o1o1v1
 Transferring g2_o1o1v1v1
 Transferring g2_o1v1o1v1
 Transferring g2_o1v1v1v1
 Transferring g2_v1v1v1v1
 Adding separable TPDM
 Computing TPDM gradient
 --------------------------------------------------------
 2e gradient
  Atom          X               Y               Z
 --------------------------------------------------------
    1        -43.409754        4.324505        0.011436  
    2         11.330900      -21.772866       -0.026740  
    3         14.325979       19.398162        0.013487  
    4         17.752875       -1.949801        0.001816  
 --------------------------------------------------------
 --------------------------------------------------------
 Final gradient
  Atom          X               Y               Z
 --------------------------------------------------------
    1        -43.409754        4.324505        0.011436  
    2         11.330900      -21.772866       -0.026740  
    3         14.325979       19.398162        0.013487  
    4         17.752875       -1.949801        0.001816  
 --------------------------------------------------------
 Analytic gradient from two-electron contribution:   CPU 850.95 s  wall 523.05 s

 Total ccman2 time:   CPU 2604.51 s  wall 2289.72 s


 --------------------------------------------------------------

                    Orbital Energies (a.u.)
 --------------------------------------------------------------

 Alpha MOs
 -- Occupied --
*******-180.924-169.731-169.729-169.729 -37.978 -33.167 -33.160
-33.160 -26.334 -24.351 -24.349 -24.349 -24.343 -24.343 -15.774
-15.715  -7.294  -5.530  -5.514  -5.514  -2.454  -2.447  -2.447
 -2.429  -2.429  -1.650  -1.411  -0.956  -0.846  -0.735  -0.719
 -0.708  -0.600  -0.573  -0.468  -0.414  -0.413
 -- Virtual --
 -0.001   0.069   0.146   0.148   0.162   0.172   0.199   0.223
  0.233   0.274   0.299   0.304   0.309   0.341   0.363   0.365
  0.445   0.524   0.558   0.559   0.585   0.587   0.618   0.662
  0.801   0.903   0.925   0.998   1.016   1.025   1.141   1.255
  1.441   1.493   1.515   1.554   1.559   1.631   1.665   1.885
  2.016   2.048   2.161   2.394   2.399   2.623   2.696   2.981
  3.028   3.318   4.004   4.051   4.148   4.189   4.225   4.270
  4.364   4.401   4.447   4.463   4.474   4.479   4.540   4.700
  4.799   5.044   5.464   6.487   6.501   6.532   6.908   6.966
  7.147  28.894  29.481  29.491  29.515  29.833  29.841  29.841
 29.866  29.949  36.522  37.065  68.739 130.540 130.548 130.577
154.2821912.201
 --------------------------------------------------------------

          Ground-State Mulliken Net Atomic Charges

     Atom                 Charge (a.u.)
  ----------------------------------------
      1 I                     0.187454
      2 N                     0.022672
      3 N                    -0.160868
      4 F                    -0.049258
  ----------------------------------------
  Sum of atomic charges =    -0.000000

 -----------------------------------------------------------------
                    Cartesian Multipole Moments
 -----------------------------------------------------------------
    Charge (ESU x 10^10)
                 0.0000
    Dipole Moment (Debye)
         X       2.5868      Y      -0.2924      Z      -0.0003
       Tot       2.6033
    Quadrupole Moments (Debye-Ang)
        XX     -47.5269     XY      -0.3617     YY     -46.5200
        XZ      -0.0018     YZ      -0.0021     ZZ     -44.1686
    Octopole Moments (Debye-Ang^2)
       XXX      48.9593    XXY      -2.4932    XYY       8.0621
       YYY      -0.6820    XXZ      -0.0093    XYZ       0.0041
       YYZ      -0.0066    XZZ       4.1229    YZZ      -0.0965
       ZZZ      -0.0153
    Hexadecapole Moments (Debye-Ang^3)
      XXXX    -695.1413   XXXY      -5.3310   XXYY    -123.9420
      XYYY      -1.2263   YYYY     -75.0529   XXXZ       0.0073
      XXYZ      -0.0080   XYYZ       0.0068   YYYZ      -0.0128
      XXZZ    -115.6950   XYZZ      -0.4269   YYZZ     -20.8874
      XZZZ       0.0152   YZZZ      -0.0100   ZZZZ     -53.0321
 -----------------------------------------------------------------
 DrvMan completing analytic gradient of the correlated energy
 Correlated dipole moment
            1
    1   1.0177251
    2  -0.1150418
    3  -0.0001027
 Energy read as -7125.832019658
 Full Analytical Gradient: (in a.u., or Hartree/Bohr)
             1             2             3             4
    1   -0.00000842    0.00002948    0.00003150   -0.00005256
    2   -0.00000778    0.00006321   -0.00006958    0.00001416
    3   -0.00001356    0.00001505    0.00001850   -0.00001999
 Gradient time:  CPU 0.39 s  wall 3.35 s
 ----------------------------------------------------------------
             Standard Nuclear Orientation (Angstroms)
    I     Atom           X                Y                Z
 ----------------------------------------------------------------
    1      I       0.9274664903    -0.0172117160    -0.0000000000
    2      N      -1.1254506433     0.5510664868     0.0000000000
    3      N      -1.8234438282    -0.4405343352    -0.0000000000
    4      F      -3.1673847430     0.0153884318     0.0000000000
 ----------------------------------------------------------------
 Nuclear Repulsion Energy =   285.0104232517 hartrees
 There are       38 alpha and       38 beta electrons

                       Distance Matrix (Angstroms)
             I (  1)   N (  2)   N (  3)
   N (  2)  2.130119
   N (  3)  2.783291  1.212628
   F (  4)  4.094981  2.111030  1.419170

 Requested basis set is 6-311++G(d,p)
 There are 42 shells and 128 basis functions
 A cutoff of  1.0D-14 yielded    794 shell pairs
 There are      7603 function pairs (      8581 Cartesian)
 Smallest overlap matrix eigenvalue = 2.49E-04
[truncated: 211,785 more chars]
