# Supplementary material for: Geometric and energetic data from ab initio calculations of haloethene, haloimine, halomethylenephosphine, haloiminophosphine, halodiazene, halodiphosphene and halocyclopropane
Source: Data Brief. 2019 Nov 2;27:104738. doi: 10.1016/j.dib.2019.104738 (PMC6861602; doi:10.1016/j.dib.2019.104738)
Supplement: Multimedia component 6 [file mmc6.zip › NN/CCSD/FENNFE.out]

Q-Chem Developer Version!
                  Welcome to Q-Chem
     A Quantum Leap Into The Future Of Chemistry


 Q-Chem 5.1, Q-Chem, Inc., Pleasanton, CA (2018)

 Yihan Shao,  Zhengting Gan,  E. Epifanovsky,  A. T. B. Gilbert,  M. Wormit,  
 J. Kussmann,  A. W. Lange,  A. Behn,  Jia Deng,  Xintian Feng,  D. Ghosh,  
 M. Goldey,  P. R. Horn,  L. D. Jacobson,  I. Kaliman,  T. Kus,  A. Landau,  
 Jie Liu,  E. I. Proynov,  R. M. Richard,  R. P. Steele,  E. J. Sundstrom,  
 H. L. Woodcock III,  P. M. Zimmerman,  D. Zuev,  B. Albrecht,  E. Alguire,  
 S. A. Baeppler,  D. Barton,  Z. Benda,  Y. A. Bernard,  E. J. Berquist,  
 K. B. Bravaya,  H. Burton,  D. Casanova,  Chun-Min Chang,  Yunqing Chen,  
 A. Chien,  K. D. Closser,  M. P. Coons,  S. Coriani,  S. Dasgupta,  
 A. L. Dempwolff,  M. Diedenhofen,  Hainam Do,  R. G. Edgar,  Po-Tung Fang,  
 S. Faraji,  S. Fatehi,  Qingguo Feng,  K. D. Fenk,  J. Fosso-Tande,  
 Qinghui Ge,  A. Ghysels,  G. Gidofalvi,  J. Gomes,  J. Gonthier,  A. Gunina,  
 D. Hait,  M. W. D. Hanson-Heine,  P. H. P. Harbach,  A. W. Hauser,  
 J. E. Herr,  E. G. Hohenstein,  Z. C. Holden,  Kerwin Hui,  B. C. Huynh,  
 T.-C. Jagau,  Hyunjun Ji,  B. Kaduk,  K. Khistyaev,  Jaehoon Kim,  
 P. Klunzinger,  K. Koh,  D. Kosenkov,  L. Koulias,  T. Kowalczyk,  
 C. M. Krauter,  A. Kunitsa,  Ka Un Lao,  A. Laurent,  K. V. Lawler,  
 Joonho Lee,  D. Lefrancois,  S. Lehtola,  D. S. Levine,  Yi-Pei Li,  
 You-Sheng Lin,  Fenglai Liu,  E. Livshits,  A. Luenser,  P. Manohar,  
 E. Mansoor,  S. F. Manzer,  Shan-Ping Mao,  Yuezhi Mao,  N. Mardirossian,  
 A. V. Marenich,  T. Markovich,  L. A. Martinez-Martinez,  S. A. Maurer,  
 N. J. Mayhall,  S. C. McKenzie,  J.-M. Mewes,  A. F. Morrison,  
 J. W. Mullinax,  K. Nanda,  T. S. Nguyen-Beck,  R. Olivares-Amaya,  
 J. A. Parkhill,  T. M. Perrine,  F. Plasser,  P. Pokhilko,  S. Prager,  
 A. Prociuk,  E. Ramos,  D. R. Rehn,  F. Rob,  M. Schneider,  N. Sergueev,  
 S. M. Sharada,  S. Sharma,  D. W. Small,  T. Stauch,  T. Stein,  
 Yu-Chuan Su,  A. J. W. Thom,  A. Tkatchenko,  T. Tsuchimochi,  N. M. Tubman,  
 L. Vogt,  M. L. Vidal,  O. Vydrov,  M. A. Watson,  J. Wenzel,  
 M. de Wergifosse,  T. A. Wesolowski,  A. White,  J. Witte,  A. Yamada,  
 Jun Yang,  K. Yao,  S. Yeganeh,  S. R. Yost,  Zhi-Qiang You,  A. Zech,  
 Igor Ying Zhang,  Xing Zhang,  Yan Zhao,  Ying Zhu,  B. R. Brooks,  
 G. K. L. Chan,  C. J. Cramer,  M. S. Gordon,  W. J. Hehre,  A. Klamt,  
 M. W. Schmidt,  C. D. Sherrill,  D. G. Truhlar,  A. Aspuru-Guzik,  R. Baer,  
 A. T. Bell,  N. A. Besley,  Jeng-Da Chai,  A. E. DePrince, III,  
 R. A. DiStasio Jr.,  A. Dreuw,  B. D. Dunietz,  T. R. Furlani,  
 Chao-Ping Hsu,  Yousung Jung,  Jing Kong,  D. S. Lambrecht,  WanZhen Liang,  
 C. Ochsenfeld,  V. A. Rassolov,  L. V. Slipchenko,  J. E. Subotnik,  
 T. Van Voorhis,  J. M. Herbert,  A. I. Krylov,  P. M. W. Gill,  M. Head-Gordon

 Contributors to earlier versions of Q-Chem not listed above: 
 R. D. Adamson,  B. Austin,  J. Baker,  G. J. O. Beran,  K. Brandhorst,  
 S. T. Brown,  E. F. C. Byrd,  A. K. Chakraborty,  C.-L. Cheng,  
 Siu Hung Chien,  D. M. Chipman,  D. L. Crittenden,  H. Dachsel,  
 R. J. Doerksen,  A. D. Dutoi,  L. Fusti-Molnar,  W. A. Goddard III,  
 A. Golubeva-Zadorozhnaya,  S. R. Gwaltney,  G. Hawkins,  A. Heyden,  
 S. Hirata,  G. Kedziora,  F. J. Keil,  C. Kelley,  Jihan Kim,  R. A. King,  
 R. Z. Khaliullin,  P. P. Korambath,  W. Kurlancheek,  A. M. Lee,  M. S. Lee,  
 S. V. Levchenko,  Ching Yeh Lin,  D. Liotard,  R. C. Lochan,  I. Lotan,  
 P. E. Maslen,  N. Nair,  D. P. O'Neill,  D. Neuhauser,  E. Neuscamman,  
 C. M. Oana,  R. Olson,  B. Peters,  R. Peverati,  P. A. Pieniazek,  
 Y. M. Rhee,  J. Ritchie,  M. A. Rohrdanz,  E. Rosta,  N. J. Russ,  
 H. F. Schaefer III,  N. E. Schultz,  N. Shenvi,  A. C. Simmonett,  A. Sodt,  
 D. Stuck,  K. S. Thanthiriwatte,  V. Vanovschi,  Tao Wang,  A. Warshel,  
 C. F. Williams,  Q. Wu,  X. Xu,  W. Zhang

 Please cite Q-Chem as follows:
 Y. Shao et al., Mol. Phys. 113, 184-215 (2015)
 DOI: 10.1080/00268976.2014.952696

 Q-Chem 5.1.1 for Intel X86 EM64T Linux

 Parts of Q-Chem use Armadillo 8.300.2 (Tropical Shenanigans).
 http://arma.sourceforge.net/

 Q-Chem begins on Wed Oct 31 14:15:52 2018  

Host: 
0

     Scratch files written to /scratch/taweetham/qchem34554//
Input Ideriv = 1
Curr. Ideriv = -1
Max.  Ideriv = 1

Checking the input file for inconsistencies... 	...done.

--------------------------------------------------------------
User input:
--------------------------------------------------------------
../CCSD/F=F_c.inp
$molecule
0 1
N 
N  1 1.210857
F  1 1.394717 2 115.235017
F  2 1.394717 1 115.235017 3 -0.000000 0
$end

$rem
   JOB_TYPE	OPTIMIZATION
   BASIS	6-311++G**
   METHOD	ccsd
   MEM_TOTAL	4000
   N_FROZEN_CORE      FC
$end

--------------------------------------------------------------
 ----------------------------------------------------------------
             Standard Nuclear Orientation (Angstroms)
    I     Atom           X                Y                Z
 ----------------------------------------------------------------
    1      N       0.6054285000     0.0000000000     0.7096581580
    2      N      -0.6054285000    -0.0000000000     0.7096581580
    3      F       1.2000412780     0.0000000000    -0.5519563451
    4      F      -1.2000412780    -0.0000000000    -0.5519563451
 ----------------------------------------------------------------
 Molecular Point Group                 C2v   NOp =  4
 Largest Abelian Subgroup              C2v   NOp =  4
 Nuclear Repulsion Energy =   117.3516060211 hartrees
 There are       16 alpha and       16 beta electrons
 Requested basis set is 6-311++G(d,p)
 There are 24 shells and 88 basis functions
 Total memory of 4000MB is distributed as follows: 
   QALLOC including MEM_STATIC uses 192MB
   MEM_STATIC is set to 192MB
   CCMAN JOB total memory use is  3808MB
 Warning: actual memory use might exceed 4000MB

 Total QAlloc Memory Limit    192 MB
 Mega-Array Size       188 MB
 MEM_STATIC part       192 MB
 A cutoff of  1.0D-14 yielded    296 shell pairs
 There are      4027 function pairs (      4409 Cartesian)

 -------------------------------------------------------
 OpenMP Integral Computing Module                       
 Release: version 1.0, May 2013, Q-Chem Inc. Pittsburgh 
 -------------------------------------------------------
 Integral Job Info:
 Integral job number is                      11
 Integral operator is                         1
 short-range coefficients                     0
 long-range coefficients              100000000
 Omega coefficients                           0
 if combine SR and LR in K                    0
 Integral screening is                        0
 Integral computing path is                   2
 max size of driver memory is            800000
 size of driver memory is                593474
 size of scratch memory is              2361544
 max col of scratch BK array               1296
 max len of scratch array in speh3          155
 max len of scratch index in speh4           18
 max int batch size is                      520
 min int batch size is                       52
 fixed nKL is                                52
 max L of basis functions is                  2
 order of int derivative is                   0
 number of shells is                         24
 number of basis is                          92
 number of cartesian basis is                92
 number of contracted shell pairs           296
 number of primitive shell pairs           1071
 maxK2 (contraction) of shell pair           36
 max number of K2 of shell pair               1
 max number of CS2 of shell pair             78
 max number of PS2 of shell pair            288
 mem total for path MDJ                  515222
 -------------------------------------------------------
 Smallest overlap matrix eigenvalue = 1.70E-04

 Scale SEOQF with 1.000000e-01/1.000000e-01/1.000000e-01

 Standard Electronic Orientation quadrupole field applied
 Nucleus-field energy     =    -0.0000000002 hartrees
 Guess from superposition of atomic densities
 Warning:  Energy on first SCF cycle will be non-variational
 SAD guess density has 32.000000 electrons

 -----------------------------------------------------------------------
  General SCF calculation program by
  Eric Jon Sundstrom, Paul Horn, Yuezhi Mao, Dmitri Zuev, Alec White,
  David Stuck, Shaama M.S., Shane Yost, Joonho Lee, David Small,
  Daniel Levine, Susi Lehtola, Hugh Burton, Evgeny Epifanovsky
 -----------------------------------------------------------------------
 Hartree-Fock
 using 4 threads for integral computing
 -------------------------------------------------------
 OpenMP Integral computing Module                
 Release: version 2.0, May 2017, Q-Chem Inc. Pleasanton 
 -------------------------------------------------------
 A restricted SCF calculation will be
 performed using DIIS
 SCF converges when DIIS error is below 1.0e-08
 ---------------------------------------
  Cycle       Energy         DIIS error
 ---------------------------------------
    1    -308.0325598266      6.11e-02  
    2    -307.5414873650      1.21e-02  
    3    -307.6222125091      7.83e-03  
    4    -307.6601543324      1.47e-03  
    5    -307.6621223212      4.62e-04  
    6    -307.6625395855      1.06e-04  
    7    -307.6625746179      2.69e-05  
    8    -307.6625766267      7.64e-06  
    9    -307.6625767899      1.87e-06  
   10    -307.6625768003      6.66e-07  
   11    -307.6625768020      1.43e-07  
   12    -307.6625768021      2.18e-08  
   13    -307.6625768021      2.14e-09  Convergence criterion met
 ---------------------------------------
 SCF time:   CPU 2.10s  wall 2.00s 
 SCF   energy in the final basis set =     -307.6625768021
 Total energy in the final basis set =     -307.6625768021


 ------------------------------------------------------------------------------

   CCMAN2: suite of methods based on coupled cluster
           and equation of motion theories.

   Components:
   * libvmm-1.3-trunk
     by Evgeny Epifanovsky, Ilya Kaliman.
   * libtensor-2.5-trunk
     by Evgeny Epifanovsky, Michael Wormit, Dmitry Zuev, Sam Manzer, 
        Ilya Kaliman.
   * libcc-2.5-trunk
     by Evgeny Epifanovsky, Arik Landau, Tomasz Kus, Kirill Khistyaev, 
        Dmitry Zuev, Prashant Manohar, Xintian Feng, Anna Krylov, 
        Matthew Goldey, Alec White, Thomas Jagau, Kaushik Nanda, 
        Anastasia Gunina, Alexander Kunitsa, Joonho Lee.

   CCMAN original authors:
   Anna I. Krylov, C. David Sherrill, Steven R. Gwaltney,
   Edward F. C. Byrd (2000)
   Sergey V. Levchenko, Lyudmila V. Slipchenko, Tao Wang,
   Ana-Maria C. Cristian (2003)
   Piotr A. Pieniazek, C. Melania Oana, Evgeny Epifanovsky (2007)
   Prashant Manohar (2009)

 ------------------------------------------------------------------------------


 Allocating and initializing 3808MB of RAM...
 Calculation will run on 4 cores.


 Alpha MOs, Restricted
 -- Occupied --                  
-26.385 -26.385 -15.796 -15.795  -1.722  -1.668  -1.418  -0.958
  1 B1    1 A1    2 A1    2 B1    3 A1    3 B1    4 A1    4 B1                 
 -0.832  -0.807  -0.784  -0.726  -0.707  -0.618  -0.570  -0.564
  5 A1    6 A1    1 B2    1 A2    5 B1    7 A1    2 B2    6 B1                 
 -- Virtual --                   
  0.068   0.086   0.140   0.140   0.158   0.189   0.195   0.224
  2 A2    8 A1    9 A1    7 B1    3 B2    8 B1   10 A1    3 A2                 
  0.225   0.298   0.308   0.324   0.339   0.398   0.408   0.409
 11 A1   12 A1    9 B1    4 B2   10 B1   13 A1    4 A2   11 B1                 
  0.479   0.493   0.576   0.642   0.854   0.891   0.929   0.976
 12 B1   14 A1   13 B1   14 B1   15 A1    5 B2   16 A1   15 B1                 
  0.988   1.144   1.186   1.404   1.428   1.480   1.543   1.571
  5 A2   16 B1   17 A1   18 A1   17 B1    6 B2   19 A1    6 A2                 
  1.619   1.759   1.857   1.987   2.004   2.100   2.260   2.368
 18 B1   19 B1    7 B2   20 A1    8 B2   21 A1   20 B1    7 A2                 
  2.382   2.638   2.667   2.916   2.978   3.274   3.878   3.972
 22 A1   23 A1   21 B1   22 B1    8 A2   23 B1   24 A1    9 B2                 
  4.067   4.140   4.158   4.163   4.183   4.220   4.264   4.309
 24 B1    9 A2   10 B2   25 A1   25 B1   10 A2   26 A1   11 B2                 
  4.338   4.392   4.426   4.944   5.212   5.631   6.813   6.837
 27 A1   11 A2   26 B1   27 B1   28 A1   28 B1   29 A1   12 B2                 
  6.895   7.028   7.029   7.267  36.470  37.036  68.679  68.701
 12 A2   30 A1   29 B1   30 B1   31 A1   31 B1   32 A1   32 B1                 

 Beta MOs, Restricted
 -- Occupied --                  
-26.385 -26.385 -15.796 -15.795  -1.722  -1.668  -1.418  -0.958
  1 B1    1 A1    2 A1    2 B1    3 A1    3 B1    4 A1    4 B1                 
 -0.832  -0.807  -0.784  -0.726  -0.707  -0.618  -0.570  -0.564
  5 A1    6 A1    1 B2    1 A2    5 B1    7 A1    2 B2    6 B1                 
 -- Virtual --                   
  0.068   0.086   0.140   0.140   0.158   0.189   0.195   0.224
  2 A2    8 A1    9 A1    7 B1    3 B2    8 B1   10 A1    3 A2                 
  0.225   0.298   0.308   0.324   0.339   0.398   0.408   0.409
 11 A1   12 A1    9 B1    4 B2   10 B1   13 A1    4 A2   11 B1                 
  0.479   0.493   0.576   0.642   0.854   0.891   0.929   0.976
 12 B1   14 A1   13 B1   14 B1   15 A1    5 B2   16 A1   15 B1                 
  0.988   1.144   1.186   1.404   1.428   1.480   1.543   1.571
  5 A2   16 B1   17 A1   18 A1   17 B1    6 B2   19 A1    6 A2                 
  1.619   1.759   1.857   1.987   2.004   2.100   2.260   2.368
 18 B1   19 B1    7 B2   20 A1    8 B2   21 A1   20 B1    7 A2                 
  2.382   2.638   2.667   2.916   2.978   3.274   3.878   3.972
 22 A1   23 A1   21 B1   22 B1    8 A2   23 B1   24 A1    9 B2                 
  4.067   4.140   4.158   4.163   4.183   4.220   4.264   4.309
 24 B1    9 A2   10 B2   25 A1   25 B1   10 A2   26 A1   11 B2                 
  4.338   4.392   4.426   4.944   5.212   5.631   6.813   6.837
 27 A1   11 A2   26 B1   27 B1   28 A1   28 B1   29 A1   12 B2                 
  6.895   7.028   7.029   7.267  36.470  37.036  68.679  68.701
 12 A2   30 A1   29 B1   30 B1   31 A1   31 B1   32 A1   32 B1                 

 Occupation and symmetry of molecular orbitals

 Point group: C2v (4 irreducible representations).

                           A1   A2   B1   B2    All 
 ----------------------------------------------------
 All molecular orbitals:
  - Alpha                  32   12   32   12    88  
  - Beta                   32   12   32   12    88  
 ----------------------------------------------------
 Alpha orbitals:
  - Frozen occupied        2    0    2    0     4   
  - Active occupied        5    1    4    2     12  
  - Active virtual         25   11   26   10    72  
  - Frozen virtual         0    0    0    0     0   
 ----------------------------------------------------
 Beta orbitals:
  - Frozen occupied        2    0    2    0     4   
  - Active occupied        5    1    4    2     12  
  - Active virtual         25   11   26   10    72  
  - Frozen virtual         0    0    0    0     0   
 ----------------------------------------------------

 Import integrals:   CPU 0.00 s  wall 0.00 s

 Import integrals:   CPU 7.90 s  wall 11.27 s

 MP2 amplitudes:   CPU 0.48 s  wall 0.74 s

Running a double precision version
           CCSD T amplitudes will be solved using DIIS.

           Start     Size      MaxIter   EConv     TConv     
           3         7         100       1.00e-07  1.00e-05  
 ------------------------------------------------------------------------------
           Energy (a.u.)   Ediff      Tdiff       Comment
 ------------------------------------------------------------------------------
          -308.43264168                           
     1    -308.40551739   2.71e-02   7.17e-01     
     2    -308.43556016   3.00e-02   9.66e-02     
     3    -308.43214406   3.42e-03   4.71e-02     
     4    -308.43560894   3.46e-03   2.18e-02     Switched to DIIS steps.
     5    -308.43683172   1.22e-03   1.24e-02     
     6    -308.43694497   1.13e-04   2.79e-03     
     7    -308.43695843   1.35e-05   1.26e-03     
     8    -308.43696439   5.96e-06   4.27e-04     
     9    -308.43696883   4.44e-06   2.46e-04     
    10    -308.43696952   6.93e-07   6.55e-05     
    11    -308.43696945   7.18e-08   2.94e-05     
    12    -308.43696964   1.84e-07   1.79e-05     
    13    -308.43696945   1.90e-07   5.65e-06     
    14    -308.43696949   4.79e-08   2.91e-06     
 ------------------------------------------------------------------------------
          -308.43696949                           CCSD T converged.

End of double precision
 SCF energy                 = -307.66257680
 MP2 energy                 = -308.43264168
 CCSD correlation energy     =   -0.77439269
 CCSD total energy           = -308.43696949

 CCSD  T1^2 = 0.0162  T2^2 = 0.2185  Leading amplitudes:

 Amplitude    Orbitals with energies
  0.0470       1 (A2) A                  ->    2 (A2) A                   
              -0.7261                          0.0676                     
  0.0470       1 (A2) B                  ->    2 (A2) B                   
              -0.7261                          0.0676                     
 -0.0234       6 (B1) A                  ->    11 (B1) A                  
              -0.5638                          0.4085                     
 -0.0234       6 (B1) B                  ->    11 (B1) B                  
              -0.5638                          0.4085                     

 Amplitude    Orbitals with energies
 -0.1088       2 (B2) A      2 (B2) B    ->    2 (A2) A      2 (A2) B     
              -0.5705       -0.5705            0.0676        0.0676       
  0.1088       2 (B2) A      2 (B2) B    ->    2 (A2) B      2 (A2) A     
              -0.5705       -0.5705            0.0676        0.0676       
  0.1088       2 (B2) B      2 (B2) A    ->    2 (A2) A      2 (A2) B     
              -0.5705       -0.5705            0.0676        0.0676       
 -0.1088       2 (B2) B      2 (B2) A    ->    2 (A2) B      2 (A2) A     
              -0.5705       -0.5705            0.0676        0.0676       

 Computing CCSD intemediates for later calculations in double precision
 Finished.

Running a double precision version
           CCSD Lambda amplitudes will be solved using DIIS.
           Start     Size      MaxIter   EConv     LConv     
           3         7         100       1.00e-07  1.00e-05  
 ------------------------------------------------------------------------------
            Enorm      Ldiff       Comment
 ------------------------------------------------------------------------------
     1     5.75e-02   3.46e-02     
     2     1.98e-02   8.26e-03     
     3     8.63e-03   5.76e-04     
     4     4.29e-03   1.56e-03     Switched to DIIS steps.
     5     1.37e-03   8.19e-04     
     6     6.88e-04   2.10e-04     
     7     2.02e-04   6.27e-05     
     8     8.65e-05   1.40e-06     
     9     2.79e-05   6.18e-06     
    10     1.43e-05   7.15e-07     
    11     7.12e-06   1.12e-07     
    12     2.94e-06   2.87e-07     
    13     1.18e-06   2.18e-07     
    14     4.69e-07   1.56e-08     
    15     1.92e-07   8.35e-09     
    16     9.57e-08   1.51e-08     
 ------------------------------------------------------------------------------
                                   CCSD Lambda converged.

 Computing density matrices in double precision...
           Orbital response amplitudes will be solved using DIIS.
           Start     Size      MaxIter   EConv     LConv     
           3         7         100       1.00e-06  1.00e-06  
 ------------------------------------------------------------------------------
            Enorm      Ldiff       Comment
 ------------------------------------------------------------------------------
     1     9.97e-02   5.39e-03     
     2     8.34e-02   2.27e-02     
     3     9.55e-02   3.51e-02     
     4     7.06e-03   4.44e-02     Switched to DIIS steps.
     5     6.38e-04   1.07e-03     
     6     1.63e-04   1.19e-04     
     7     2.40e-05   2.52e-05     
     8     4.01e-06   8.65e-07     
     9     9.38e-07   7.56e-07     
 ------------------------------------------------------------------------------
                                   Orbital response converged.

 Computing density matrices... Done.
 CCSD calculation:   CPU 71.58 s  wall 25.12 s

Current path: /canmo/ccsd/grad/
/g1_bb_aa
/g1_bb_bb
/g1_o1o1
/g1_o1o2
/g1_o1v1
/g1_o2v1
/g1_v1v1
/g1p_bb_aa
/g1p_bb_bb
/g1s_bb_aa
/g1s_bb_bb
/g2_o1o1o1o1
/g2_o1o1o1v1
/g2_o1o1v1v1
/g2_o1v1o1v1
/g2_o1v1v1v1
/g2_v1v1v1v1
/w_bb_aa
/w_bb_bb
 Transferring MO TPDM to AO TPDM
 Transferring g2_o1o1o1o1
 Transferring g2_o1o1o1v1
 Transferring g2_o1o1v1v1
 Transferring g2_o1v1o1v1
 Transferring g2_o1v1v1v1
 Transferring g2_v1v1v1v1
 Adding separable TPDM
 Computing TPDM gradient
 --------------------------------------------------------
 2e gradient
  Atom          X               Y               Z
 --------------------------------------------------------
    1        -11.516627        0.000000       -9.278838  
    2         11.516627       -0.000000       -9.278838  
    3        -10.369456       -0.000000        9.278838  
    4         10.369456        0.000000        9.278838  
 --------------------------------------------------------
 --------------------------------------------------------
 Final gradient
  Atom          X               Y               Z
 --------------------------------------------------------
    1        -11.516627        0.000000       -9.278838  
    2         11.516627       -0.000000       -9.278838  
    3        -10.369456       -0.000000        9.278838  
    4         10.369456        0.000000        9.278838  
 --------------------------------------------------------
 Analytic gradient from two-electron contribution:   CPU 176.08 s  wall 106.26 s

 Total ccman2 time:   CPU 260.36 s  wall 149.26 s


 --------------------------------------------------------------
             Orbital Energies (a.u.) and Symmetries
 --------------------------------------------------------------

 Alpha MOs, Restricted
 -- Occupied --                  
-26.385 -15.796 -26.385 -15.795  -1.722  -1.418  -0.832  -0.807
  1 A1    2 A1    1 B1    2 B1    3 A1    4 A1    5 A1    6 A1                 
 -0.618  -0.726  -1.668  -0.958  -0.707  -0.564  -0.784  -0.570
  7 A1    1 A2    3 B1    4 B1    5 B1    6 B1    1 B2    2 B2                 
 -- Virtual --                   
  0.086   0.140   0.195   0.225   0.298   0.398   0.493   0.854
  8 A1    9 A1   10 A1   11 A1   12 A1   13 A1   14 A1   15 A1                 
  0.929   1.186   1.404   1.543   1.987   2.100   2.382   2.638
 16 A1   17 A1   18 A1   19 A1   20 A1   21 A1   22 A1   23 A1                 
  3.878   4.163   4.264   4.338   5.212   6.813   7.028  36.470
 24 A1   25 A1   26 A1   27 A1   28 A1   29 A1   30 A1   31 A1                 
 68.679   0.068   0.224   0.408   0.988   1.571   2.368   2.978
 32 A1    2 A2    3 A2    4 A2    5 A2    6 A2    7 A2    8 A2                 
  4.140   4.220   4.392   6.895   0.140   0.189   0.308   0.339
  9 A2   10 A2   11 A2   12 A2    7 B1    8 B1    9 B1   10 B1                 
  0.409   0.479   0.576   0.642   0.976   1.144   1.428   1.619
 11 B1   12 B1   13 B1   14 B1   15 B1   16 B1   17 B1   18 B1                 
  1.759   2.260   2.667   2.916   3.274   4.067   4.183   4.426
 19 B1   20 B1   21 B1   22 B1   23 B1   24 B1   25 B1   26 B1                 
  4.944   5.631   7.029   7.267  37.036  68.701   0.158   0.324
 27 B1   28 B1   29 B1   30 B1   31 B1   32 B1    3 B2    4 B2                 
  0.891   1.480   1.857   2.004   3.972   4.158   4.309   6.837
  5 B2    6 B2    7 B2    8 B2    9 B2   10 B2   11 B2   12 B2                 

 Beta MOs, Restricted
 -- Occupied --                  
-26.385 -15.796 -26.385 -15.795  -1.722  -1.418  -0.832  -0.807
  1 A1    2 A1    1 B1    2 B1    3 A1    4 A1    5 A1    6 A1                 
 -0.618  -0.726  -1.668  -0.958  -0.707  -0.564  -0.784  -0.570
  7 A1    1 A2    3 B1    4 B1    5 B1    6 B1    1 B2    2 B2                 
 -- Virtual --                   
  0.086   0.140   0.195   0.225   0.298   0.398   0.493   0.854
  8 A1    9 A1   10 A1   11 A1   12 A1   13 A1   14 A1   15 A1                 
  0.929   1.186   1.404   1.543   1.987   2.100   2.382   2.638
 16 A1   17 A1   18 A1   19 A1   20 A1   21 A1   22 A1   23 A1                 
  3.878   4.163   4.264   4.338   5.212   6.813   7.028  36.470
 24 A1   25 A1   26 A1   27 A1   28 A1   29 A1   30 A1   31 A1                 
 68.679   0.068   0.224   0.408   0.988   1.571   2.368   2.978
 32 A1    2 A2    3 A2    4 A2    5 A2    6 A2    7 A2    8 A2                 
  4.140   4.220   4.392   6.895   0.140   0.189   0.308   0.339
  9 A2   10 A2   11 A2   12 A2    7 B1    8 B1    9 B1   10 B1                 
  0.409   0.479   0.576   0.642   0.976   1.144   1.428   1.619
 11 B1   12 B1   13 B1   14 B1   15 B1   16 B1   17 B1   18 B1                 
  1.759   2.260   2.667   2.916   3.274   4.067   4.183   4.426
 19 B1   20 B1   21 B1   22 B1   23 B1   24 B1   25 B1   26 B1                 
  4.944   5.631   7.029   7.267  37.036  68.701   0.158   0.324
 27 B1   28 B1   29 B1   30 B1   31 B1   32 B1    3 B2    4 B2                 
  0.891   1.480   1.857   2.004   3.972   4.158   4.309   6.837
  5 B2    6 B2    7 B2    8 B2    9 B2   10 B2   11 B2   12 B2                 
 --------------------------------------------------------------

          Ground-State Mulliken Net Atomic Charges

     Atom                 Charge (a.u.)
  ----------------------------------------
      1 N                     0.045759
      2 N                     0.045759
      3 F                    -0.045759
      4 F                    -0.045759
  ----------------------------------------
  Sum of atomic charges =     0.000000

 -----------------------------------------------------------------
                    Cartesian Multipole Moments
 -----------------------------------------------------------------
    Charge (ESU x 10^10)
                -0.0000
    Dipole Moment (Debye)
         X       0.0000      Y      -0.0000      Z       0.3301
       Tot       0.3301
    Quadrupole Moments (Debye-Ang)
        XX     -22.5992     XY      -0.0000     YY     -19.8079
        XZ       0.0000     YZ      -0.0000     ZZ     -22.1948
    Octopole Moments (Debye-Ang^2)
       XXX       0.0000    XXY       0.0000    XYY       0.0000
       YYY       0.0000    XXZ      -2.7013    XYZ       0.0000
       YYZ      -2.0386    XZZ       0.0000    YZZ       0.0000
       ZZZ      -9.2099
    Hexadecapole Moments (Debye-Ang^3)
      XXXX    -127.3622   XXXY      -0.0000   XXYY     -23.1247
      XYYY      -0.0000   YYYY     -14.4686   XXXZ       0.0000
      XXYZ      -0.0000   XYYZ       0.0000   YYYZ       0.0000
      XXZZ     -33.7503   XYZZ      -0.0000   YYZZ     -13.9059
      XZZZ       0.0000   YZZZ      -0.0000   ZZZZ     -68.4705
 -----------------------------------------------------------------
 DrvMan completing analytic gradient of the correlated energy
 Correlated dipole moment
            1
    1   0.0000000
    2  -0.0000000
    3   0.1298836
 Energy read as -308.436969493
 Full Analytical Gradient: (in a.u., or Hartree/Bohr)
             1             2             3             4
    1   -0.01704776    0.01704776    0.00628957   -0.00628957
    2   -0.00000000   -0.00000000    0.00000000    0.00000000
    3    0.00824097    0.00824097   -0.00824097   -0.00824097
 Gradient time:  CPU 0.25 s  wall 1.84 s
 Geometry Optimization Parameters
   NAtoms,    NIC,     NZ,  NCons,   NDum,   NFix, NCnnct, MaxDiis
        4      14       4       0       0       0       0       0


** GEOMETRY OPTIMIZATION IN DELOCALIZED INTERNAL COORDINATES **
   Searching for a Minimum

   Optimization Cycle:   1

                       Coordinates (Angstroms)
     ATOM                X               Y               Z
      1  N         0.6054285000    0.0000000000    0.7096581580
      2  N        -0.6054285000    0.0000000000    0.7096581580
      3  F         1.2000412780    0.0000000000   -0.5519563451
      4  F        -1.2000412780    0.0000000000   -0.5519563451
   Point Group: c2v   Number of degrees of freedom:     3


   Energy is   -308.436969493


 Attempting to Generate Delocalized Internal Coordinates

  3 Hessian modes will be used to form the next step
  Hessian Eigenvalues:
     0.250000    0.465074    0.995517

 Minimum Search - Taking Simple RFO Step
 Searching for Lamda that Minimizes Along All modes
 Value Taken    Lamda =  -0.00081946
 Step Taken.  Stepsize is  0.045922

                             Maximum     Tolerance    Cnvgd?
         Gradient           0.018637      0.000300      NO
         Displacement       0.033286      0.001200      NO
         Energy change     *********      0.000001      NO


 New Cartesian Coordinates Obtained by Inverse Iteration

 Displacement from previous Coordinates is:  0.082859
 ----------------------------------------------------------------
             Standard Nuclear Orientation (Angstroms)
    I     Atom           X                Y                Z
 ----------------------------------------------------------------
    1      N       0.6082854622     0.0000000000     0.7110288166
    2      N      -0.6082854622     0.0000000000     0.7110288166
    3      F       1.1692296052     0.0000000000    -0.5533270037
    4      F      -1.1692296052     0.0000000000    -0.5533270037
 ----------------------------------------------------------------
 Molecular Point Group                 C2v   NOp =  4
 Largest Abelian Subgroup              C2v   NOp =  4
 Nuclear Repulsion Energy =   118.4147099050 hartrees
 There are       16 alpha and       16 beta electrons
 Applying Cartesian multipole field
    Component          Value
    ---------          -----
     (2,0,0)        1.00000E-11
     (0,2,0)        2.00000E-11
     (0,0,2)       -3.00000E-11
 Nucleus-field energy     =    -0.0000000003 hartrees
 Requested basis set is 6-311++G(d,p)
 There are 24 shells and 88 basis functions
 A cutoff of  1.0D-14 yielded    296 shell pairs
 There are      4027 function pairs (      4409 Cartesian)
 Smallest overlap matrix eigenvalue = 1.74E-04
 Guess MOs from SCF MO coefficient file

 -----------------------------------------------------------------------
  General SCF calculation program by
  Eric Jon Sundstrom, Paul Horn, Yuezhi Mao, Dmitri Zuev, Alec White,
  David Stuck, Shaama M.S., Shane Yost, Joonho Lee, David Small,
  Daniel Levine, Susi Lehtola, Hugh Burton, Evgeny Epifanovsky
 -----------------------------------------------------------------------
 Hartree-Fock
 using 4 threads for integral computing
 -------------------------------------------------------
 OpenMP Integral computing Module                
 Release: version 2.0, May 2017, Q-Chem Inc. Pleasanton 
 -------------------------------------------------------
 A restricted SCF calculation will be
 performed using DIIS
 SCF converges when DIIS error is below 1.0e-08
 ---------------------------------------
  Cycle       Energy         DIIS error
 ---------------------------------------
    1    -307.6636677937      7.54e-04  
    2    -307.6643127739      2.03e-04  
    3    -307.6643977796      7.77e-05  
    4    -307.6644074945      4.00e-05  
    5    -307.6644100587      1.11e-05  
    6    -307.6644103414      3.50e-06  
    7    -307.6644103796      1.11e-06  
    8    -307.6644103836      2.98e-07  
    9    -307.6644103839      7.70e-08  
   10    -307.6644103840      1.11e-08  
   11    -307.6644103839      2.08e-09  Convergence criterion met
 ---------------------------------------
 SCF time:   CPU 2.43s  wall 2.00s 
 SCF   energy in the final basis set =     -307.6644103839
 Total energy in the final basis set =     -307.6644103839


 ------------------------------------------------------------------------------

   CCMAN2: suite of methods based on coupled cluster
           and equation of motion theories.

   Components:
   * libvmm-1.3-trunk
     by Evgeny Epifanovsky, Ilya Kaliman.
   * libtensor-2.5-trunk
     by Evgeny Epifanovsky, Michael Wormit, Dmitry Zuev, Sam Manzer, 
        Ilya Kaliman.
   * libcc-2.5-trunk
     by Evgeny Epifanovsky, Arik Landau, Tomasz Kus, Kirill Khistyaev, 
        Dmitry Zuev, Prashant Manohar, Xintian Feng, Anna Krylov, 
        Matthew Goldey, Alec White, Thomas Jagau, Kaushik Nanda, 
        Anastasia Gunina, Alexander Kunitsa, Joonho Lee.

   CCMAN original authors:
   Anna I. Krylov, C. David Sherrill, Steven R. Gwaltney,
   Edward F. C. Byrd (2000)
   Sergey V. Levchenko, Lyudmila V. Slipchenko, Tao Wang,
   Ana-Maria C. Cristian (2003)
   Piotr A. Pieniazek, C. Melania Oana, Evgeny Epifanovsky (2007)
   Prashant Manohar (2009)

 ------------------------------------------------------------------------------


 Allocating and initializing 3808MB of RAM...
 Calculation will run on 4 cores.


 Alpha MOs, Restricted
 -- Occupied --                  
-26.385 -26.385 -15.794 -15.793  -1.730  -1.672  -1.411  -0.960
  1 B1    1 A1    2 A1    2 B1    3 A1    3 B1    4 A1    4 B1                 
 -0.835  -0.812  -0.788  -0.727  -0.705  -0.615  -0.567  -0.565
  5 A1    6 A1    1 B2    1 A2    5 B1    7 A1    6 B1    2 B2                 
 -- Virtual --                   
  0.067   0.091   0.140   0.140   0.158   0.190   0.200   0.224
  2 A2    8 A1    9 A1    7 B1    3 B2    8 B1   10 A1    3 A2                 
  0.227   0.297   0.308   0.324   0.343   0.400   0.408   0.415
 11 A1   12 A1    9 B1    4 B2   10 B1   13 A1    4 A2   11 B1                 
  0.480   0.497   0.574   0.640   0.858   0.893   0.928   0.973
 12 B1   14 A1   13 B1   14 B1   15 A1    5 B2   16 A1   15 B1                 
  0.987   1.139   1.190   1.387   1.429   1.476   1.538   1.575
  5 A2   16 B1   17 A1   18 A1   17 B1    6 B2   19 A1    6 A2                 
  1.617   1.772   1.853   1.987   2.008   2.102   2.278   2.363
 18 B1   19 B1    7 B2   20 A1    8 B2   21 A1   20 B1    7 A2                 
  2.386   2.635   2.676   2.906   2.973   3.268   3.884   3.970
 22 A1   23 A1   21 B1   22 B1    8 A2   23 B1   24 A1    9 B2                 
  4.064   4.136   4.157   4.162   4.184   4.216   4.262   4.319
 24 B1    9 A2   10 B2   25 A1   25 B1   10 A2   26 A1   11 B2                 
  4.342   4.407   4.430   4.977   5.228   5.653   6.818   6.834
 27 A1   11 A2   26 B1   27 B1   28 A1   28 B1   29 A1   12 B2                 
  6.898   7.038   7.044   7.291  36.478  37.016  68.676  68.705
 12 A2   29 B1   30 A1   30 B1   31 A1   31 B1   32 A1   32 B1                 

 Beta MOs, Restricted
 -- Occupied --                  
-26.385 -26.385 -15.794 -15.793  -1.730  -1.672  -1.411  -0.960
  1 B1    1 A1    2 A1    2 B1    3 A1    3 B1    4 A1    4 B1                 
 -0.835  -0.812  -0.788  -0.727  -0.705  -0.615  -0.567  -0.565
  5 A1    6 A1    1 B2    1 A2    5 B1    7 A1    6 B1    2 B2                 
 -- Virtual --                   
  0.067   0.091   0.140   0.140   0.158   0.190   0.200   0.224
  2 A2    8 A1    9 A1    7 B1    3 B2    8 B1   10 A1    3 A2                 
  0.227   0.297   0.308   0.324   0.343   0.400   0.408   0.415
 11 A1   12 A1    9 B1    4 B2   10 B1   13 A1    4 A2   11 B1                 
  0.480   0.497   0.574   0.640   0.858   0.893   0.928   0.973
 12 B1   14 A1   13 B1   14 B1   15 A1    5 B2   16 A1   15 B1                 
  0.987   1.139   1.190   1.387   1.429   1.476   1.538   1.575
  5 A2   16 B1   17 A1   18 A1   17 B1    6 B2   19 A1    6 A2                 
  1.617   1.772   1.853   1.987   2.008   2.102   2.278   2.363
 18 B1   19 B1    7 B2   20 A1    8 B2   21 A1   20 B1    7 A2                 
  2.386   2.635   2.676   2.906   2.973   3.268   3.884   3.970
 22 A1   23 A1   21 B1   22 B1    8 A2   23 B1   24 A1    9 B2                 
  4.064   4.136   4.157   4.162   4.184   4.216   4.262   4.319
 24 B1    9 A2   10 B2   25 A1   25 B1   10 A2   26 A1   11 B2                 
  4.342   4.407   4.430   4.977   5.228   5.653   6.818   6.834
 27 A1   11 A2   26 B1   27 B1   28 A1   28 B1   29 A1   12 B2                 
  6.898   7.038   7.044   7.291  36.478  37.016  68.676  68.705
 12 A2   29 B1   30 A1   30 B1   31 A1   31 B1   32 A1   32 B1                 

 Occupation and symmetry of molecular orbitals

 Point group: C2v (4 irreducible representations).

                           A1   A2   B1   B2    All 
 ----------------------------------------------------
 All molecular orbitals:
  - Alpha                  32   12   32   12    88  
  - Beta                   32   12   32   12    88  
 ----------------------------------------------------
 Alpha orbitals:
  - Frozen occupied        2    0    2    0     4   
  - Active occupied        5    1    4    2     12  
  - Active virtual         25   11   26   10    72  
  - Frozen virtual         0    0    0    0     0   
 ----------------------------------------------------
 Beta orbitals:
  - Frozen occupied        2    0    2    0     4   
  - Active occupied        5    1    4    2     12  
  - Active virtual         25   11   26   10    72  
  - Frozen virtual         0    0    0    0     0   
 ----------------------------------------------------

 Import integrals:   CPU 0.00 s  wall 0.00 s

 Import integrals:   CPU 8.09 s  wall 11.95 s

 MP2 amplitudes:   CPU 0.49 s  wall 0.67 s

Running a double precision version
           CCSD T amplitudes will be solved using DIIS.

           Start     Size      MaxIter   EConv     TConv     
           3         7         100       1.00e-07  1.00e-05  
 ------------------------------------------------------------------------------
           Energy (a.u.)   Ediff      Tdiff       Comment
 ------------------------------------------------------------------------------
          -308.43275896                           
     1    -308.40649339   2.63e-02   7.16e-01     
     2    -308.43593692   2.94e-02   9.61e-02     
     3    -308.43271780   3.22e-03   4.63e-02     
     4    -308.43607537   3.36e-03   2.12e-02     Switched to DIIS steps.
     5    -308.43726056   1.19e-03   1.23e-02     
     6    -308.43736528   1.05e-04   2.70e-03     
     7    -308.43737581   1.05e-05   1.19e-03     
     8    -308.43738048   4.67e-06   3.87e-04     
     9    -308.43738439   3.91e-06   2.26e-04     
    10    -308.43738501   6.17e-07   5.99e-05     
    11    -308.43738493   7.36e-08   2.54e-05     
    12    -308.43738510   1.69e-07   1.49e-05     
    13    -308.43738494   1.66e-07   4.91e-06     
    14    -308.43738498   4.05e-08   2.62e-06     
 ------------------------------------------------------------------------------
          -308.43738498                           CCSD T converged.

End of double precision
 SCF energy                 = -307.66441038
 MP2 energy                 = -308.43275896
 CCSD correlation energy     =   -0.77297459
 CCSD total energy           = -308.43738498

 CCSD  T1^2 = 0.0155  T2^2 = 0.2169  Leading amplitudes:

 Amplitude    Orbitals with energies
  0.0469       1 (A2) A                  ->    2 (A2) A                   
              -0.7271                          0.0673                     
  0.0469       1 (A2) B                  ->    2 (A2) B                   
              -0.7271                          0.0673                     
 -0.0230       6 (B1) A                  ->    11 (B1) A                  
              -0.5673                          0.4152                     
 -0.0230       6 (B1) B                  ->    11 (B1) B                  
              -0.5673                          0.4152                     

 Amplitude    Orbitals with energies
 -0.1111       2 (B2) A      2 (B2) B    ->    2 (A2) A      2 (A2) B     
              -0.5652       -0.5652            0.0673        0.0673       
  0.1111       2 (B2) A      2 (B2) B    ->    2 (A2) B      2 (A2) A     
              -0.5652       -0.5652            0.0673        0.0673       
  0.1111       2 (B2) B      2 (B2) A    ->    2 (A2) A      2 (A2) B     
              -0.5652       -0.5652            0.0673        0.0673       
 -0.1111       2 (B2) B      2 (B2) A    ->    2 (A2) B      2 (A2) A     
              -0.5652       -0.5652            0.0673        0.0673       

 Computing CCSD intemediates for later calculations in double precision
 Finished.

Running a double precision version
           CCSD Lambda amplitudes will be solved using DIIS.
           Start     Size      MaxIter   EConv     LConv     
           3         7         100       1.00e-07  1.00e-05  
 ------------------------------------------------------------------------------
            Enorm      Ldiff       Comment
 ------------------------------------------------------------------------------
     1     5.68e-02   3.41e-02     
     2     1.94e-02   8.09e-03     
     3     8.46e-03   5.61e-04     
     4     4.18e-03   1.51e-03     Switched to DIIS steps.
     5     1.32e-03   7.87e-04     
     6     6.57e-04   1.97e-04     
     7     1.91e-04   5.58e-05     
     8     8.05e-05   2.91e-06     
     9     2.45e-05   6.53e-06     
    10     1.21e-05   9.01e-07     
    11     5.97e-06   2.05e-07     
    12     2.54e-06   1.61e-07     
    13     1.05e-06   1.73e-07     
    14     4.08e-07   1.69e-08     
    15     1.65e-07   9.22e-09     
    16     8.11e-08   1.17e-08     
 ------------------------------------------------------------------------------
                                   CCSD Lambda converged.

 Computing density matrices in double precision...
           Orbital response amplitudes will be solved using DIIS.
           Start     Size      MaxIter   EConv     LConv     
           3         7         100       1.00e-06  1.00e-06  
 ------------------------------------------------------------------------------
            Enorm      Ldiff       Comment
 ------------------------------------------------------------------------------
     1     9.87e-02   5.41e-03     
     2     8.23e-02   2.31e-02     
     3     9.35e-02   3.46e-02     
     4     6.81e-03   4.36e-02     Switched to DIIS steps.
     5     5.93e-04   1.05e-03     
     6     1.56e-04   1.07e-04     
     7     2.30e-05   2.08e-05     
     8     3.75e-06   7.00e-07     
     9     8.74e-07   6.86e-07     
 ------------------------------------------------------------------------------
                                   Orbital response converged.

 Computing density matrices... Done.
 CCSD calculation:   CPU 72.33 s  wall 24.89 s

Current path: /canmo/ccsd/grad/
/g1_bb_aa
/g1_bb_bb
/g1_o1o1
/g1_o1o2
/g1_o1v1
/g1_o2v1
/g1_v1v1
/g1p_bb_aa
/g1p_bb_bb
/g1s_bb_aa
/g1s_bb_bb
/g2_o1o1o1o1
/g2_o1o1o1v1
/g2_o1o1v1v1
/g2_o1v1o1v1
/g2_o1v1v1v1
/g2_v1v1v1v1
/w_bb_aa
/w_bb_bb
 Transferring MO TPDM to AO TPDM
 Transferring g2_o1o1o1o1
 Transferring g2_o1o1o1v1
 Transferring g2_o1o1v1v1
 Transferring g2_o1v1o1v1
 Transferring g2_o1v1v1v1
 Transferring g2_v1v1v1v1
 Adding separable TPDM
 Computing TPDM gradient
 --------------------------------------------------------
 2e gradient
  Atom          X               Y               Z
 --------------------------------------------------------
    1        -11.524417        0.000000       -9.542154  
    2         11.524417       -0.000000       -9.542154  
    3        -10.388330       -0.000000        9.542154  
    4         10.388330        0.000000        9.542154  
 --------------------------------------------------------
 --------------------------------------------------------
 Final gradient
  Atom          X               Y               Z
 --------------------------------------------------------
    1        -11.524417        0.000000       -9.542154  
    2         11.524417       -0.000000       -9.542154  
    3        -10.388330       -0.000000        9.542154  
    4         10.388330        0.000000        9.542154  
 --------------------------------------------------------
 Analytic gradient from two-electron contribution:   CPU 173.57 s  wall 89.61 s

 Total ccman2 time:   CPU 258.39 s  wall 137.02 s


 --------------------------------------------------------------
             Orbital Energies (a.u.) and Symmetries
 --------------------------------------------------------------

 Alpha MOs, Restricted
 -- Occupied --                  
-26.385 -15.794 -26.385 -15.793  -1.730  -1.411  -0.835  -0.812
  1 A1    2 A1    1 B1    2 B1    3 A1    4 A1    5 A1    6 A1                 
 -0.615  -0.727  -1.672  -0.960  -0.705  -0.567  -0.788  -0.565
  7 A1    1 A2    3 B1    4 B1    5 B1    6 B1    1 B2    2 B2                 
 -- Virtual --                   
  0.091   0.140   0.200   0.227   0.297   0.400   0.497   0.858
  8 A1    9 A1   10 A1   11 A1   12 A1   13 A1   14 A1   15 A1                 
  0.928   1.190   1.387   1.538   1.987   2.102   2.386   2.635
 16 A1   17 A1   18 A1   19 A1   20 A1   21 A1   22 A1   23 A1                 
  3.884   4.162   4.262   4.342   5.228   6.818   7.044  36.478
 24 A1   25 A1   26 A1   27 A1   28 A1   29 A1   30 A1   31 A1                 
 68.676   0.067   0.224   0.408   0.987   1.575   2.363   2.973
 32 A1    2 A2    3 A2    4 A2    5 A2    6 A2    7 A2    8 A2                 
  4.136   4.216   4.407   6.898   0.140   0.190   0.308   0.343
  9 A2   10 A2   11 A2   12 A2    7 B1    8 B1    9 B1   10 B1                 
  0.415   0.480   0.574   0.640   0.973   1.139   1.429   1.617
 11 B1   12 B1   13 B1   14 B1   15 B1   16 B1   17 B1   18 B1                 
  1.772   2.278   2.676   2.906   3.268   4.064   4.184   4.430
 19 B1   20 B1   21 B1   22 B1   23 B1   24 B1   25 B1   26 B1                 
  4.977   5.653   7.038   7.291  37.016  68.705   0.158   0.324
 27 B1   28 B1   29 B1   30 B1   31 B1   32 B1    3 B2    4 B2                 
  0.893   1.476   1.853   2.008   3.970   4.157   4.319   6.834
  5 B2    6 B2    7 B2    8 B2    9 B2   10 B2   11 B2   12 B2                 

 Beta MOs, Restricted
 -- Occupied --                  
-26.385 -15.794 -26.385 -15.793  -1.730  -1.411  -0.835  -0.812
  1 A1    2 A1    1 B1    2 B1    3 A1    4 A1    5 A1    6 A1                 
 -0.615  -0.727  -1.672  -0.960  -0.705  -0.567  -0.788  -0.565
  7 A1    1 A2    3 B1    4 B1    5 B1    6 B1    1 B2    2 B2                 
 -- Virtual --                   
  0.091   0.140   0.200   0.227   0.297   0.400   0.497   0.858
  8 A1    9 A1   10 A1   11 A1   12 A1   13 A1   14 A1   15 A1                 
  0.928   1.190   1.387   1.538   1.987   2.102   2.386   2.635
 16 A1   17 A1   18 A1   19 A1   20 A1   21 A1   22 A1   23 A1                 
  3.884   4.162   4.262   4.342   5.228   6.818   7.044  36.478
 24 A1   25 A1   26 A1   27 A1   28 A1   29 A1   30 A1   31 A1                 
 68.676   0.067   0.224   0.408   0.987   1.575   2.363   2.973
 32 A1    2 A2    3 A2    4 A2    5 A2    6 A2    7 A2    8 A2                 
  4.136   4.216   4.407   6.898   0.140   0.190   0.308   0.343
  9 A2   10 A2   11 A2   12 A2    7 B1    8 B1    9 B1   10 B1                 
  0.415   0.480   0.574   0.640   0.973   1.139   1.429   1.617
 11 B1   12 B1   13 B1   14 B1   15 B1   16 B1   17 B1   18 B1                 
  1.772   2.278   2.676   2.906   3.268   4.064   4.184   4.430
 19 B1   20 B1   21 B1   22 B1   23 B1   24 B1   25 B1   26 B1                 
  4.977   5.653   7.038   7.291  37.016  68.705   0.158   0.324
 27 B1   28 B1   29 B1   30 B1   31 B1   32 B1    3 B2    4 B2                 
  0.893   1.476   1.853   2.008   3.970   4.157   4.319   6.834
  5 B2    6 B2    7 B2    8 B2    9 B2   10 B2   11 B2   12 B2                 
 --------------------------------------------------------------

          Ground-State Mulliken Net Atomic Charges

     Atom                 Charge (a.u.)
  ----------------------------------------
      1 N                     0.041804
      2 N                     0.041804
      3 F                    -0.041804
      4 F                    -0.041804
  ----------------------------------------
  Sum of atomic charges =    -0.000000

 -----------------------------------------------------------------
                    Cartesian Multipole Moments
 -----------------------------------------------------------------
    Charge (ESU x 10^10)
                 0.0000
    Dipole Moment (Debye)
         X       0.0000      Y       0.0000      Z       0.2951
       Tot       0.2951
    Quadrupole Moments (Debye-Ang)
        XX     -22.5209     XY       0.0000     YY     -19.8016
        XZ       0.0000     YZ       0.0000     ZZ     -22.1997
    Octopole Moments (Debye-Ang^2)
       XXX       0.0000    XXY       0.0000    XYY       0.0000
       YYY      -0.0000    XXZ      -2.7986    XYZ      -0.0000
       YYZ      -2.0827    XZZ       0.0000    YZZ       0.0000
       ZZZ      -9.3103
    Hexadecapole Moments (Debye-Ang^3)
      XXXX    -123.0036   XXXY       0.0000   XXYY     -22.4133
      XYYY       0.0000   YYYY     -14.4727   XXXZ       0.0000
      XXYZ       0.0000   XYYZ       0.0000   YYYZ       0.0000
      XXZZ     -33.2599   XYZZ       0.0000   YYZZ     -13.9629
      XZZZ       0.0000   YZZZ       0.0000   ZZZZ     -68.6055
 -----------------------------------------------------------------
 DrvMan completing analytic gradient of the correlated energy
 Correlated dipole moment
            1
    1   0.0000000
    2   0.0000000
    3   0.1161103
 Energy read as -308.437384976
 Full Analytical Gradient: (in a.u., or Hartree/Bohr)
             1             2             3             4
    1   -0.00896812    0.00896812   -0.00054065    0.00054065
    2   -0.00000000    0.00000000    0.00000000   -0.00000000
    3    0.00486878    0.00486878   -0.00486878   -0.00486878
 Gradient time:  CPU 0.24 s  wall 1.62 s
 Geometry Optimization Parameters
   NAtoms,    NIC,     NZ,  NCons,   NDum,   NFix, NCnnct, MaxDiis
        4      14       4       0       0       0       0       0

 Cartesian Hessian Update
 Hessian Updated using BFGS Update


** GEOMETRY OPTIMIZATION IN DELOCALIZED INTERNAL COORDINATES **
   Searching for a Minimum

   Optimization Cycle:   2

                       Coordinates (Angstroms)
     ATOM                X               Y               Z
      1  N         0.6082854622    0.0000000000    0.7110288166
      2  N        -0.6082854622    0.0000000000    0.7110288166
      3  F         1.1692296052    0.0000000000   -0.5533270037
      4  F        -1.1692296052    0.0000000000   -0.5533270037
   Point Group: c2v   Number of degrees of freedom:     3


   Energy is   -308.437384976

 Hessian Updated using BFGS Update

  3 Hessian modes will be used to form the next step
  Hessian Eigenvalues:
     0.247963    0.510575    0.925468

 Minimum Search - Taking Simple RFO Step
 Searching for Lamda that Minimizes Along All modes
 Value Taken    Lamda =  -0.00049091
 Step Taken.  Stepsize is  0.038750

                             Maximum     Tolerance    Cnvgd?
         Gradient           0.010838      0.000300      NO
         Displacement       0.029923      0.001200      NO
         Energy change     -0.000415      0.000001      NO


 New Cartesian Coordinates Obtained by Inverse Iteration

 Displacement from previous Coordinates is:  0.051507
 ----------------------------------------------------------------
             Standard Nuclear Orientation (Angstroms)
    I     Atom           X                Y                Z
 ----------------------------------------------------------------
    1      N       0.6124949090     0.0000000000     0.7023727844
    2      N      -0.6124949090     0.0000000000     0.7023727844
    3      F       1.1835082343     0.0000000000    -0.5446709715
    4      F      -1.1835082343     0.0000000000    -0.5446709715
 ----------------------------------------------------------------
 Molecular Point Group                 C2v   NOp =  4
 Largest Abelian Subgroup              C2v   NOp =  4
 Nuclear Repulsion Energy =   118.3840589717 hartrees
 There are       16 alpha and       16 beta electrons
 Applying Cartesian multipole field
    Component          Value
    ---------          -----
     (2,0,0)        1.00000E-11
     (0,2,0)        2.00000E-11
     (0,0,2)       -3.00000E-11
 Nucleus-field energy     =    -0.0000000002 hartrees
 Requested basis set is 6-311++G(d,p)
 There are 24 shells and 88 basis functions
 A cutoff of  1.0D-14 yielded    296 shell pairs
 There are      4027 function pairs (      4409 Cartesian)
 Smallest overlap matrix eigenvalue = 1.79E-04
 Guess MOs from SCF MO coefficient file

 -----------------------------------------------------------------------
  General SCF calculation program by
  Eric Jon Sundstrom, Paul Horn, Yuezhi Mao, Dmitri Zuev, Alec White,
  David Stuck, Shaama M.S., Shane Yost, Joonho Lee, David Small,
  Daniel Levine, Susi Lehtola, Hugh Burton, Evgeny Epifanovsky
 -----------------------------------------------------------------------
 Hartree-Fock
 using 4 threads for integral computing
 -------------------------------------------------------
 OpenMP Integral computing Module                
 Release: version 2.0, May 2017, Q-Chem Inc. Pleasanton 
 -------------------------------------------------------
 A restricted SCF calculation will be
 performed using DIIS
 SCF converges when DIIS error is below 1.0e-08
 ---------------------------------------
  Cycle       Energy         DIIS error
 ---------------------------------------
    1    -307.6645799919      6.18e-04  
    2    -307.6649545622      1.59e-04  
    3    -307.6649976485      7.89e-05  
    4    -307.6650041586      3.02e-05  
    5    -307.6650057523      6.07e-06  
    6    -307.6650058419      1.37e-06  
    7    -307.6650058466      4.77e-07  
    8    -307.6650058471      1.68e-07  
    9    -307.6650058472      4.34e-08  
   10    -307.6650058472      7.42e-09  Convergence criterion met
 ---------------------------------------
 SCF time:   CPU 2.30s  wall 3.00s 
 SCF   energy in the final basis set =     -307.6650058472
 Total energy in the final basis set =     -307.6650058472


 ------------------------------------------------------------------------------

   CCMAN2: suite of methods based on coupled cluster
           and equation of motion theories.

   Components:
   * libvmm-1.3-trunk
     by Evgeny Epifanovsky, Ilya Kaliman.
   * libtensor-2.5-trunk
     by Evgeny Epifanovsky, Michael Wormit, Dmitry Zuev, Sam Manzer, 
        Ilya Kaliman.
   * libcc-2.5-trunk
     by Evgeny Epifanovsky, Arik Landau, Tomasz Kus, Kirill Khistyaev, 
        Dmitry Zuev, Prashant Manohar, Xintian Feng, Anna Krylov, 
        Matthew Goldey, Alec White, Thomas Jagau, Kaushik Nanda, 
        Anastasia Gunina, Alexander Kunitsa, Joonho Lee.

   CCMAN original authors:
   Anna I. Krylov, C. David Sherrill, Steven R. Gwaltney,
   Edward F. C. Byrd (2000)
   Sergey V. Levchenko, Lyudmila V. Slipchenko, Tao Wang,
   Ana-Maria C. Cristian (2003)
   Piotr A. Pieniazek, C. Melania Oana, Evgeny Epifanovsky (2007)
   Prashant Manohar (2009)

 ------------------------------------------------------------------------------


 Allocating and initializing 3808MB of RAM...
 Calculation will run on 4 cores.


 Alpha MOs, Restricted
 -- Occupied --                  
-26.387 -26.387 -15.793 -15.791  -1.734  -1.679  -1.403  -0.964
  1 B1    1 A1    2 A1    2 B1    3 A1    3 B1    4 A1    4 B1                 
 -0.839  -0.813  -0.790  -0.731  -0.711  -0.610  -0.567  -0.559
  5 A1    6 A1    1 B2    1 A2    5 B1    7 A1    6 B1    2 B2                 
 -- Virtual --                   
  0.067   0.095   0.140   0.142   0.158   0.190   0.204   0.224
  2 A2    8 A1    7 B1    9 A1    3 B2    8 B1   10 A1    3 A2                 
  0.230   0.297   0.308   0.324   0.345   0.399   0.408   0.421
 11 A1   12 A1    9 B1    4 B2   10 B1   13 A1    4 A2   11 B1                 
  0.479   0.493   0.569   0.638   0.862   0.895   0.930   0.971
 12 B1   14 A1   13 B1   14 B1   15 A1    5 B2   16 A1   15 B1                 
  0.988   1.137   1.192   1.392   1.428   1.479   1.535   1.573
  5 A2   16 B1   17 A1   18 A1   17 B1    6 B2   19 A1    6 A2                 
  1.612   1.765   1.851   1.988   2.011   2.114   2.267   2.358
 18 B1   19 B1    7 B2   20 A1    8 B2   21 A1   20 B1    7 A2                 
  2.392   2.622   2.676   2.907   2.961   3.259   3.893   3.964
 22 A1   23 A1   21 B1   22 B1    8 A2   23 B1   24 A1    9 B2                 
  4.070   4.133   4.154   4.159   4.180   4.215   4.258   4.331
 24 B1    9 A2   10 B2   25 A1   25 B1   10 A2   26 A1   11 B2                 
  4.339   4.415   4.445   4.979   5.246   5.673   6.813   6.833
 27 A1   11 A2   26 B1   27 B1   28 A1   28 B1   29 A1   12 B2                 
  6.895   7.033   7.060   7.318  36.485  36.985  68.676  68.701
 12 A2   29 B1   30 A1   30 B1   31 A1   31 B1   32 A1   32 B1                 

 Beta MOs, Restricted
 -- Occupied --                  
-26.387 -26.387 -15.793 -15.791  -1.734  -1.679  -1.403  -0.964
  1 B1    1 A1    2 A1    2 B1    3 A1    3 B1    4 A1    4 B1                 
 -0.839  -0.813  -0.790  -0.731  -0.711  -0.610  -0.567  -0.559
  5 A1    6 A1    1 B2    1 A2    5 B1    7 A1    6 B1    2 B2                 
 -- Virtual --                   
  0.067   0.095   0.140   0.142   0.158   0.190   0.204   0.224
  2 A2    8 A1    7 B1    9 A1    3 B2    8 B1   10 A1    3 A2                 
  0.230   0.297   0.308   0.324   0.345   0.399   0.408   0.421
 11 A1   12 A1    9 B1    4 B2   10 B1   13 A1    4 A2   11 B1                 
  0.479   0.493   0.569   0.638   0.862   0.895   0.930   0.971
 12 B1   14 A1   13 B1   14 B1   15 A1    5 B2   16 A1   15 B1                 
  0.988   1.137   1.192   1.392   1.428   1.479   1.535   1.573
  5 A2   16 B1   17 A1   18 A1   17 B1    6 B2   19 A1    6 A2                 
  1.612   1.765   1.851   1.988   2.011   2.114   2.267   2.358
 18 B1   19 B1    7 B2   20 A1    8 B2   21 A1   20 B1    7 A2                 
  2.392   2.622   2.676   2.907   2.961   3.259   3.893   3.964
 22 A1   23 A1   21 B1   22 B1    8 A2   23 B1   24 A1    9 B2                 
  4.070   4.133   4.154   4.159   4.180   4.215   4.258   4.331
 24 B1    9 A2   10 B2   25 A1   25 B1   10 A2   26 A1   11 B2                 
  4.339   4.415   4.445   4.979   5.246   5.673   6.813   6.833
 27 A1   11 A2   26 B1   27 B1   28 A1   28 B1   29 A1   12 B2                 
  6.895   7.033   7.060   7.318  36.485  36.985  68.676  68.701
 12 A2   29 B1   30 A1   30 B1   31 A1   31 B1   32 A1   32 B1                 

 Occupation and symmetry of molecular orbitals

 Point group: C2v (4 irreducible representations).

                           A1   A2   B1   B2    All 
 ----------------------------------------------------
 All molecular orbitals:
  - Alpha                  32   12   32   12    88  
  - Beta                   32   12   32   12    88  
 ----------------------------------------------------
 Alpha orbitals:
  - Frozen occupied        2    0    2    0     4   
  - Active occupied        5    1    4    2     12  
  - Active virtual         25   11   26   10    72  
  - Frozen virtual         0    0    0    0     0   
 ----------------------------------------------------
 Beta orbitals:
  - Frozen occupied        2    0    2    0     4   
  - Active occupied        5    1    4    2     12  
  - Active virtual         25   11   26   10    72  
  - Frozen virtual         0    0    0    0     0   
 ----------------------------------------------------

 Import integrals:   CPU 0.00 s  wall 0.00 s

 Import integrals:   CPU 7.82 s  wall 20.13 s

 MP2 amplitudes:   CPU 0.48 s  wall 0.64 s

Running a double precision version
           CCSD T amplitudes will be solved using DIIS.

           Start     Size      MaxIter   EConv     TConv     
           3         7         100       1.00e-07  1.00e-05  
 ------------------------------------------------------------------------------
           Energy (a.u.)   Ediff      Tdiff       Comment
 ------------------------------------------------------------------------------
          -308.43299653                           
     1    -308.40683424   2.62e-02   7.16e-01     
     2    -308.43612040   2.93e-02   9.59e-02     
     3    -308.43292729   3.19e-03   4.61e-02     
     4    -308.43626075   3.33e-03   2.10e-02     Switched to DIIS steps.
     5    -308.43743476   1.17e-03   1.22e-02     
     6    -308.43753693   1.02e-04   2.69e-03     
     7    -308.43754629   9.36e-06   1.16e-03     
     8    -308.43755051   4.22e-06   3.68e-04     
     9    -308.43755423   3.71e-06   2.17e-04     
    10    -308.43755482   5.90e-07   5.75e-05     
    11    -308.43755475   6.76e-08   2.35e-05     
    12    -308.43755491   1.60e-07   1.33e-05     
    13    -308.43755476   1.51e-07   4.46e-06     
    14    -308.43755480   3.55e-08   2.42e-06     
 ------------------------------------------------------------------------------
          -308.43755480                           CCSD T converged.

End of double precision
 SCF energy                 = -307.66500585
 MP2 energy                 = -308.43299653
 CCSD correlation energy     =   -0.77254895
 CCSD total energy           = -308.43755480

 CCSD  T1^2 = 0.0153  T2^2 = 0.2164  Leading amplitudes:

 Amplitude    Orbitals with energies
 -0.0468       1 (A2) A                  ->    2 (A2) A                   
              -0.7312                          0.0669                     
 -0.0468       1 (A2) B                  ->    2 (A2) B                   
              -0.7312                          0.0669                     
 -0.0239       6 (B1) A                  ->    11 (B1) A                  
              -0.5675                          0.4209                     
 -0.0239       6 (B1) B                  ->    11 (B1) B                  
              -0.5675                          0.4209                     

 Amplitude    Orbitals with energies
 -0.1144       2 (B2) A      2 (B2) B    ->    2 (A2) A      2 (A2) B     
              -0.5595       -0.5595            0.0669        0.0669       
  0.1144       2 (B2) A      2 (B2) B    ->    2 (A2) B      2 (A2) A     
              -0.5595       -0.5595            0.0669        0.0669       
  0.1144       2 (B2) B      2 (B2) A    ->    2 (A2) A      2 (A2) B     
              -0.5595       -0.5595            0.0669        0.0669       
 -0.1144       2 (B2) B      2 (B2) A    ->    2 (A2) B      2 (A2) A     
              -0.5595       -0.5595            0.0669        0.0669       

 Computing CCSD intemediates for later calculations in double precision
 Finished.

Running a double precision version
           CCSD Lambda amplitudes will be solved using DIIS.
           Start     Size      MaxIter   EConv     LConv     
           3         7         100       1.00e-07  1.00e-05  
 ------------------------------------------------------------------------------
            Enorm      Ldiff       Comment
 ------------------------------------------------------------------------------
     1     5.64e-02   3.39e-02     
     2     1.91e-02   7.96e-03     
     3     8.28e-03   5.80e-04     
     4     4.12e-03   1.48e-03     Switched to DIIS steps.
     5     1.29e-03   7.71e-04     
     6     6.34e-04   1.93e-04     
     7     1.83e-04   5.35e-05     
     8     7.69e-05   3.27e-06     
     9     2.29e-05   6.46e-06     
    10     1.09e-05   9.63e-07     
    11     5.34e-06   2.39e-07     
    12     2.30e-06   1.09e-07     
    13     9.59e-07   1.47e-07     
    14     3.69e-07   1.60e-08     
    15     1.47e-07   9.31e-09     
    16     7.21e-08   1.01e-08     
 ------------------------------------------------------------------------------
                                   CCSD Lambda converged.

 Computing density matrices in double precision...
           Orbital response amplitudes will be solved using DIIS.
           Start     Size      MaxIter   EConv     LConv     
           3         7         100       1.00e-06  1.00e-06  
 ------------------------------------------------------------------------------
            Enorm      Ldiff       Comment
 ------------------------------------------------------------------------------
     1     9.82e-02   5.08e-03     
     2     8.12e-02   2.33e-02     
     3     9.15e-02   3.38e-02     
     4     6.69e-03   4.24e-02     Switched to DIIS steps.
     5     5.63e-04   1.03e-03     
     6     1.51e-04   9.88e-05     
     7     2.28e-05   1.87e-05     
     8     3.70e-06   7.30e-07     
     9     8.61e-07   6.60e-07     
 ------------------------------------------------------------------------------
                                   Orbital response converged.

 Computing density matrices... Done.
 CCSD calculation:   CPU 69.59 s  wall 24.72 s

Current path: /canmo/ccsd/grad/
/g1_bb_aa
/g1_bb_bb
/g1_o1o1
/g1_o1o2
/g1_o1v1
/g1_o2v1
/g1_v1v1
/g1p_bb_aa
/g1p_bb_bb
/g1s_bb_aa
/g1s_bb_bb
/g2_o1o1o1o1
/g2_o1o1o1v1
/g2_o1o1v1v1
/g2_o1v1o1v1
/g2_o1v1v1v1
/g2_v1v1v1v1
/w_bb_aa
/w_bb_bb
 Transferring MO TPDM to AO TPDM
 Transferring g2_o1o1o1o1
 Transferring g2_o1o1o1v1
 Transferring g2_o1o1v1v1
 Transferring g2_o1v1o1v1
 Transferring g2_o1v1v1v1
 Transferring g2_v1v1v1v1
 Adding separable TPDM
 Computing TPDM gradient
 --------------------------------------------------------
 2e gradient
  Atom          X               Y               Z
 --------------------------------------------------------
    1        -11.286971       -0.000000       -9.533061  
    2         11.286971        0.000000       -9.533061  
    3        -10.476356        0.000000        9.533061  
    4         10.476356       -0.000000        9.533061  
 --------------------------------------------------------
 --------------------------------------------------------
 Final gradient
  Atom          X               Y               Z
 --------------------------------------------------------
    1        -11.286971       -0.000000       -9.533061  
    2         11.286971        0.000000       -9.533061  
    3        -10.476356        0.000000        9.533061  
    4         10.476356       -0.000000        9.533061  
 --------------------------------------------------------
 Analytic gradient from two-electron contribution:   CPU 174.34 s  wall 87.14 s

 Total ccman2 time:   CPU 256.07 s  wall 143.82 s


 --------------------------------------------------------------
             Orbital Energies (a.u.) and Symmetries
 --------------------------------------------------------------

 Alpha MOs, Restricted
 -- Occupied --                  
-26.387 -15.793 -26.387 -15.791  -1.734  -1.403  -0.839  -0.813
  1 A1    2 A1    1 B1    2 B1    3 A1    4 A1    5 A1    6 A1                 
 -0.610  -0.731  -1.679  -0.964  -0.711  -0.567  -0.790  -0.559
  7 A1    1 A2    3 B1    4 B1    5 B1    6 B1    1 B2    2 B2                 
 -- Virtual --                   
  0.095   0.142   0.204   0.230   0.297   0.399   0.493   0.862
  8 A1    9 A1   10 A1   11 A1   12 A1   13 A1   14 A1   15 A1                 
  0.930   1.192   1.392   1.535   1.988   2.114   2.392   2.622
 16 A1   17 A1   18 A1   19 A1   20 A1   21 A1   22 A1   23 A1                 
  3.893   4.159   4.258   4.339   5.246   6.813   7.060  36.485
 24 A1   25 A1   26 A1   27 A1   28 A1   29 A1   30 A1   31 A1                 
 68.676   0.067   0.224   0.408   0.988   1.573   2.358   2.961
 32 A1    2 A2    3 A2    4 A2    5 A2    6 A2    7 A2    8 A2                 
  4.133   4.215   4.415   6.895   0.140   0.190   0.308   0.345
  9 A2   10 A2   11 A2   12 A2    7 B1    8 B1    9 B1   10 B1                 
  0.421   0.479   0.569   0.638   0.971   1.137   1.428   1.612
 11 B1   12 B1   13 B1   14 B1   15 B1   16 B1   17 B1   18 B1                 
  1.765   2.267   2.676   2.907   3.259   4.070   4.180   4.445
 19 B1   20 B1   21 B1   22 B1   23 B1   24 B1   25 B1   26 B1                 
  4.979   5.673   7.033   7.318  36.985  68.701   0.158   0.324
 27 B1   28 B1   29 B1   30 B1   31 B1   32 B1    3 B2    4 B2                 
  0.895   1.479   1.851   2.011   3.964   4.154   4.331   6.833
  5 B2    6 B2    7 B2    8 B2    9 B2   10 B2   11 B2   12 B2                 

 Beta MOs, Restricted
 -- Occupied --                  
-26.387 -15.793 -26.387 -15.791  -1.734  -1.403  -0.839  -0.813
  1 A1    2 A1    1 B1    2 B1    3 A1    4 A1    5 A1    6 A1                 
 -0.610  -0.731  -1.679  -0.964  -0.711  -0.567  -0.790  -0.559
  7 A1    1 A2    3 B1    4 B1    5 B1    6 B1    1 B2    2 B2                 
 -- Virtual --                   
  0.095   0.142   0.204   0.230   0.297   0.399   0.493   0.862
  8 A1    9 A1   10 A1   11 A1   12 A1   13 A1   14 A1   15 A1                 
  0.930   1.192   1.392   1.535   1.988   2.114   2.392   2.622
 16 A1   17 A1   18 A1   19 A1   20 A1   21 A1   22 A1   23 A1                 
  3.893   4.159   4.258   4.339   5.246   6.813   7.060  36.485
 24 A1   25 A1   26 A1   27 A1   28 A1   29 A1   30 A1   31 A1                 
 68.676   0.067   0.224   0.408   0.988   1.573   2.358   2.961
 32 A1    2 A2    3 A2    4 A2    5 A2    6 A2    7 A2    8 A2                 
  4.133   4.215   4.415   6.895   0.140   0.190   0.308   0.345
  9 A2   10 A2   11 A2   12 A2    7 B1    8 B1    9 B1   10 B1                 
  0.421   0.479   0.569   0.638   0.971   1.137   1.428   1.612
 11 B1   12 B1   13 B1   14 B1   15 B1   16 B1   17 B1   18 B1                 
  1.765   2.267   2.676   2.907   3.259   4.070   4.180   4.445
 19 B1   20 B1   21 B1   22 B1   23 B1   24 B1   25 B1   26 B1                 
  4.979   5.673   7.033   7.318  36.985  68.701   0.158   0.324
 27 B1   28 B1   29 B1   30 B1   31 B1   32 B1    3 B2    4 B2                 
  0.895   1.479   1.851   2.011   3.964   4.154   4.331   6.833
  5 B2    6 B2    7 B2    8 B2    9 B2   10 B2   11 B2   12 B2                 
 --------------------------------------------------------------

          Ground-State Mulliken Net Atomic Charges

     Atom                 Charge (a.u.)
  ----------------------------------------
      1 N                     0.036525
      2 N                     0.036525
      3 F                    -0.036525
      4 F                    -0.036525
  ----------------------------------------
  Sum of atomic charges =    -0.000000

 -----------------------------------------------------------------
                    Cartesian Multipole Moments
 -----------------------------------------------------------------
    Charge (ESU x 10^10)
                -0.0000
    Dipole Moment (Debye)
         X       0.0000      Y       0.0000      Z       0.2010
       Tot       0.2010
    Quadrupole Moments (Debye-Ang)
        XX     -22.4796     XY       0.0000     YY     -19.8032
        XZ       0.0000     YZ       0.0000     ZZ     -22.2884
    Octopole Moments (Debye-Ang^2)
       XXX       0.0000    XXY       0.0000    XYY       0.0000
       YYY       0.0000    XXZ      -2.8480    XYZ       0.0000
       YYZ      -2.1356    XZZ       0.0000    YZZ       0.0000
       ZZZ      -9.4381
    Hexadecapole Moments (Debye-Ang^3)
      XXXX    -125.0185   XXXY      -0.0000   XXYY     -22.7537
      XYYY       0.0000   YYYY     -14.4928   XXXZ       0.0000
      XXYZ       0.0000   XYYZ       0.0000   YYYZ       0.0000
      XXZZ     -33.4285   XYZZ       0.0000   YYZZ     -13.7854
      XZZZ       0.0000   YZZZ       0.0000   ZZZZ     -67.6141
 -----------------------------------------------------------------
 DrvMan completing analytic gradient of the correlated energy
 Correlated dipole moment
            1
    1   0.0000000
    2   0.0000000
    3   0.0790977
 Energy read as -308.437554796
 Full Analytical Gradient: (in a.u., or Hartree/Bohr)
             1             2             3             4
    1    0.00301429   -0.00301429    0.00008655   -0.00008655
    2   -0.00000000   -0.00000000    0.00000000    0.00000000
    3   -0.00147628   -0.00147628    0.00147628    0.00147628
 Gradient time:  CPU 0.25 s  wall 1.73 s
 Geometry Optimization Parameters
   NAtoms,    NIC,     NZ,  NCons,   NDum,   NFix, NCnnct, MaxDiis
        4      14       4       0       0       0       0       0

 Cartesian Hessian Update
 Hessian Updated using BFGS Update


** GEOMETRY OPTIMIZATION IN DELOCALIZED INTERNAL COORDINATES **
   Searching for a Minimum

   Optimization Cycle:   3

                       Coordinates (Angstroms)
     ATOM                X               Y               Z
      1  N         0.6124949090    0.0000000000    0.7023727844
      2  N        -0.6124949090    0.0000000000    0.7023727844
      3  F         1.1835082343    0.0000000000   -0.5446709715
      4  F        -1.1835082343    0.0000000000   -0.5446709715
   Point Group: c2v   Number of degrees of freedom:     3


   Energy is   -308.437554796

 Hessian Updated using BFGS Update

  3 Hessian modes will be used to form the next step
  Hessian Eigenvalues:
     0.289198    0.534260    0.990859

 Minimum Search - Taking Simple RFO Step
 Searching for Lamda that Minimizes Along All modes
 Value Taken    Lamda =  -0.00003498
 Step Taken.  Stepsize is  0.009130

                             Maximum     Tolerance    Cnvgd?
         Gradient           0.003128      0.000300      NO
         Displacement       0.007333      0.001200      NO
         Energy change     -0.000170      0.000001      NO


 New Cartesian Coordinates Obtained by Inverse Iteration

 Displacement from previous Coordinates is:  0.011329
 ----------------------------------------------------------------
             Standard Nuclear Orientation (Angstroms)
    I     Atom           X                Y                Z
 ----------------------------------------------------------------
    1      N       0.6114461813     0.0000000000     0.7043483774
    2      N      -0.6114461813     0.0000000000     0.7043483774
    3      F       1.1804973157     0.0000000000    -0.5466465646
    4      F      -1.1804973157     0.0000000000    -0.5466465646
 ----------------------------------------------------------------
 Molecular Point Group                 C2v   NOp =  4
 Largest Abelian Subgroup              C2v   NOp =  4
 Nuclear Repulsion Energy =   118.3832080863 hartrees
 There are       16 alpha and       16 beta electrons
 Applying Cartesian multipole field
    Component          Value
    ---------          -----
     (2,0,0)        1.00000E-11
     (0,2,0)        2.00000E-11
     (0,0,2)       -3.00000E-11
 Nucleus-field energy     =    -0.0000000002 hartrees
 Requested basis set is 6-311++G(d,p)
 There are 24 shells and 88 basis functions
 A cutoff of  1.0D-14 yielded    296 shell pairs
 There are      4027 function pairs (      4409 Cartesian)
 Smallest overlap matrix eigenvalue = 1.77E-04
 Guess MOs from SCF MO coefficient file

 -----------------------------------------------------------------------
  General SCF calculation program by
  Eric Jon Sundstrom, Paul Horn, Yuezhi Mao, Dmitri Zuev, Alec White,
  David Stuck, Shaama M.S., Shane Yost, Joonho Lee, David Small,
  Daniel Levine, Susi Lehtola, Hugh Burton, Evgeny Epifanovsky
 -----------------------------------------------------------------------
 Hartree-Fock
 using 4 threads for integral computing
 -------------------------------------------------------
 OpenMP Integral computing Module                
 Release: version 2.0, May 2017, Q-Chem Inc. Pleasanton 
 -------------------------------------------------------
 A restricted SCF calculation will be
 performed using DIIS
 SCF converges when DIIS error is below 1.0e-08
 ---------------------------------------
  Cycle       Energy         DIIS error
 ---------------------------------------
    1    -307.6649066896      1.45e-04  
    2    -307.6649268332      3.67e-05  
    3    -307.6649290293      1.86e-05  
    4    -307.6649293734      6.78e-06  
    5    -307.6649294542      1.41e-06  
    6    -307.6649294591      3.05e-07  
    7    -307.6649294593      1.02e-07  
    8    -307.6649294594      3.63e-08  
    9    -307.6649294594      1.04e-08  
   10    -307.6649294594      1.81e-09  Convergence criterion met
 ---------------------------------------
 SCF time:   CPU 2.29s  wall 3.00s 
 SCF   energy in the final basis set =     -307.6649294594
 Total energy in the final basis set =     -307.6649294594


 ------------------------------------------------------------------------------

   CCMAN2: suite of methods based on coupled cluster
           and equation of motion theories.

   Components:
   * libvmm-1.3-trunk
     by Evgeny Epifanovsky, Ilya Kaliman.
   * libtensor-2.5-trunk
     by Evgeny Epifanovsky, Michael Wormit, Dmitry Zuev, Sam Manzer, 
        Ilya Kaliman.
   * libcc-2.5-trunk
     by Evgeny Epifanovsky, Arik Landau, Tomasz Kus, Kirill Khistyaev, 
        Dmitry Zuev, Prashant Manohar, Xintian Feng, Anna Krylov, 
        Matthew Goldey, Alec White, Thomas Jagau, Kaushik Nanda, 
        Anastasia Gunina, Alexander Kunitsa, Joonho Lee.

   CCMAN original authors:
   Anna I. Krylov, C. David Sherrill, Steven R. Gwaltney,
   Edward F. C. Byrd (2000)
   Sergey V. Levchenko, Lyudmila V. Slipchenko, Tao Wang,
   Ana-Maria C. Cristian (2003)
   Piotr A. Pieniazek, C. Melania Oana, Evgeny Epifanovsky (2007)
   Prashant Manohar (2009)

 ------------------------------------------------------------------------------


 Allocating and initializing 3808MB of RAM...
 Calculation will run on 4 cores.


 Alpha MOs, Restricted
 -- Occupied --                  
-26.386 -26.386 -15.793 -15.792  -1.733  -1.677  -1.405  -0.963
  1 B1    1 A1    2 A1    2 B1    3 A1    3 B1    4 A1    4 B1                 
 -0.838  -0.813  -0.789  -0.730  -0.710  -0.611  -0.567  -0.561
  5 A1    6 A1    1 B2    1 A2    5 B1    7 A1    6 B1    2 B2                 
 -- Virtual --                   
  0.067   0.094   0.140   0.142   0.158   0.190   0.203   0.224
  2 A2    8 A1    7 B1    9 A1    3 B2    8 B1   10 A1    3 A2                 
  0.229   0.297   0.308   0.324   0.344   0.399   0.408   0.420
 11 A1   12 A1    9 B1    4 B2   10 B1   13 A1    4 A2   11 B1                 
  0.479   0.494   0.570   0.638   0.861   0.895   0.930   0.972
 12 B1   14 A1   13 B1   14 B1   15 A1    5 B2   16 A1   15 B1                 
  0.988   1.138   1.191   1.391   1.428   1.478   1.536   1.573
  5 A2   16 B1   17 A1   18 A1   17 B1    6 B2   19 A1    6 A2                 
  1.614   1.767   1.852   1.988   2.010   2.111   2.270   2.359
 18 B1   19 B1    7 B2   20 A1    8 B2   21 A1   20 B1    7 A2                 
  2.390   2.625   2.676   2.907   2.964   3.262   3.891   3.966
 22 A1   23 A1   21 B1   22 B1    8 A2   23 B1   24 A1    9 B2                 
  4.069   4.133   4.155   4.160   4.181   4.215   4.259   4.329
 24 B1    9 A2   10 B2   25 A1   25 B1   10 A2   26 A1   11 B2                 
  4.339   4.413   4.442   4.978   5.242   5.668   6.814   6.833
 27 A1   11 A2   26 B1   27 B1   28 A1   28 B1   29 A1   12 B2                 
  6.896   7.034   7.056   7.312  36.483  36.993  68.676  68.702
 12 A2   29 B1   30 A1   30 B1   31 A1   31 B1   32 A1   32 B1                 

 Beta MOs, Restricted
 -- Occupied --                  
-26.386 -26.386 -15.793 -15.792  -1.733  -1.677  -1.405  -0.963
  1 B1    1 A1    2 A1    2 B1    3 A1    3 B1    4 A1    4 B1                 
 -0.838  -0.813  -0.789  -0.730  -0.710  -0.611  -0.567  -0.561
  5 A1    6 A1    1 B2    1 A2    5 B1    7 A1    6 B1    2 B2                 
 -- Virtual --                   
  0.067   0.094   0.140   0.142   0.158   0.190   0.203   0.224
  2 A2    8 A1    7 B1    9 A1    3 B2    8 B1   10 A1    3 A2                 
  0.229   0.297   0.308   0.324   0.344   0.399   0.408   0.420
 11 A1   12 A1    9 B1    4 B2   10 B1   13 A1    4 A2   11 B1                 
  0.479   0.494   0.570   0.638   0.861   0.895   0.930   0.972
 12 B1   14 A1   13 B1   14 B1   15 A1    5 B2   16 A1   15 B1                 
  0.988   1.138   1.191   1.391   1.428   1.478   1.536   1.573
  5 A2   16 B1   17 A1   18 A1   17 B1    6 B2   19 A1    6 A2                 
  1.614   1.767   1.852   1.988   2.010   2.111   2.270   2.359
 18 B1   19 B1    7 B2   20 A1    8 B2   21 A1   20 B1    7 A2                 
  2.390   2.625   2.676   2.907   2.964   3.262   3.891   3.966
 22 A1   23 A1   21 B1   22 B1    8 A2   23 B1   24 A1    9 B2                 
  4.069   4.133   4.155   4.160   4.181   4.215   4.259   4.329
 24 B1    9 A2   10 B2   25 A1   25 B1   10 A2   26 A1   11 B2                 
  4.339   4.413   4.442   4.978   5.242   5.668   6.814   6.833
 27 A1   11 A2   26 B1   27 B1   28 A1   28 B1   29 A1   12 B2                 
  6.896   7.034   7.056   7.312  36.483  36.993  68.676  68.702
 12 A2   29 B1   30 A1   30 B1   31 A1   31 B1   32 A1   32 B1                 

 Occupation and symmetry of molecular orbitals

 Point group: C2v (4 irreducible representations).

                           A1   A2   B1   B2    All 
 ----------------------------------------------------
 All molecular orbitals:
  - Alpha                  32   12   32   12    88  
  - Beta                   32   12   32   12    88  
 ----------------------------------------------------
 Alpha orbitals:
  - Frozen occupied        2    0    2    0     4   
  - Active occupied        5    1    4    2     12  
  - Active virtual         25   11   26   10    72  
  - Frozen virtual         0    0    0    0     0   
 ----------------------------------------------------
 Beta orbitals:
  - Frozen occupied        2    0    2    0     4   
  - Active occupied        5    1    4    2     12  
  - Active virtual         25   11   26   10    72  
  - Frozen virtual         0    0    0    0     0   
 ----------------------------------------------------

 Import integrals:   CPU 0.00 s  wall 0.00 s

 Import integrals:   CPU 8.03 s  wall 12.83 s

 MP2 amplitudes:   CPU 0.49 s  wall 0.65 s

Running a double precision version
           CCSD T amplitudes will be solved using DIIS.

           Start     Size      MaxIter   EConv     TConv     
           3         7         100       1.00e-07  1.00e-05  
 ------------------------------------------------------------------------------
           Energy (a.u.)   Ediff      Tdiff       Comment
 ------------------------------------------------------------------------------
          -308.43299557                           
     1    -308.40681221   2.62e-02   7.16e-01     
     2    -308.43613427   2.93e-02   9.60e-02     
     3    -308.43293548   3.20e-03   4.62e-02     
     4    -308.43627448   3.34e-03   2.10e-02     Switched to DIIS steps.
     5    -308.43745121   1.18e-03   1.22e-02     
     6    -308.43755400   1.03e-04   2.69e-03     
     7    -308.43756366   9.66e-06   1.16e-03     
     8    -308.43756800   4.34e-06   3.73e-04     
     9    -308.43757176   3.76e-06   2.19e-04     
    10    -308.43757236   5.97e-07   5.81e-05     
    11    -308.43757229   6.94e-08   2.40e-05     
    12    -308.43757245   1.62e-07   1.37e-05     
    13    -308.43757230   1.55e-07   4.57e-06     
    14    -308.43757233   3.66e-08   2.47e-06     
 ------------------------------------------------------------------------------
          -308.43757233                           CCSD T converged.

End of double precision
 SCF energy                 = -307.66492946
 MP2 energy                 = -308.43299557
 CCSD correlation energy     =   -0.77264287
 CCSD total energy           = -308.43757233

 CCSD  T1^2 = 0.0154  T2^2 = 0.2165  Leading amplitudes:

 Amplitude    Orbitals with energies
  0.0468       1 (A2) A                  ->    2 (A2) A                   
              -0.7303                          0.0670                     
  0.0468       1 (A2) B                  ->    2 (A2) B                   
              -0.7303                          0.0670                     
 -0.0237       6 (B1) A                  ->    11 (B1) A                  
              -0.5674                          0.4195                     
 -0.0237       6 (B1) B                  ->    11 (B1) B                  
              -0.5674                          0.4195                     

 Amplitude    Orbitals with energies
 -0.1136       2 (B2) A      2 (B2) B    ->    2 (A2) A      2 (A2) B     
              -0.5609       -0.5609            0.0670        0.0670       
  0.1136       2 (B2) A      2 (B2) B    ->    2 (A2) B      2 (A2) A     
              -0.5609       -0.5609            0.0670        0.0670       
  0.1136       2 (B2) B      2 (B2) A    ->    2 (A2) A      2 (A2) B     
              -0.5609       -0.5609            0.0670        0.0670       
 -0.1136       2 (B2) B      2 (B2) A    ->    2 (A2) B      2 (A2) A     
              -0.5609       -0.5609            0.0670        0.0670       

 Computing CCSD intemediates for later calculations in double precision
 Finished.

Running a double precision version
           CCSD Lambda amplitudes will be solved using DIIS.
           Start     Size      MaxIter   EConv     LConv     
           3         7         100       1.00e-07  1.00e-05  
 ------------------------------------------------------------------------------
            Enorm      Ldiff       Comment
 ------------------------------------------------------------------------------
     1     5.65e-02   3.40e-02     
     2     1.92e-02   7.99e-03     
     3     8.32e-03   5.76e-04     
     4     4.14e-03   1.49e-03     Switched to DIIS steps.
     5     1.30e-03   7.75e-04     
     6     6.40e-04   1.94e-04     
     7     1.85e-04   5.41e-05     
     8     7.77e-05   3.18e-06     
     9     2.32e-05   6.47e-06     
    10     1.12e-05   9.46e-07     
    11     5.49e-06   2.30e-07     
    12     2.36e-06   1.22e-07     
    13     9.79e-07   1.54e-07     
    14     3.78e-07   1.62e-08     
    15     1.51e-07   9.26e-09     
    16     7.42e-08   1.05e-08     
 ------------------------------------------------------------------------------
                                   CCSD Lambda converged.

 Computing density matrices in double precision...
           Orbital response amplitudes will be solved using DIIS.
           Start     Size      MaxIter   EConv     LConv     
           3         7         100       1.00e-06  1.00e-06  
 ------------------------------------------------------------------------------
            Enorm      Ldiff       Comment
 ------------------------------------------------------------------------------
     1     9.83e-02   5.14e-03     
     2     8.14e-02   2.32e-02     
     3     9.19e-02   3.40e-02     
     4     6.72e-03   4.27e-02     Switched to DIIS steps.
     5     5.69e-04   1.03e-03     
     6     1.52e-04   1.01e-04     
     7     2.28e-05   1.91e-05     
     8     3.71e-06   7.26e-07     
     9     8.63e-07   6.67e-07     
 ------------------------------------------------------------------------------
                                   Orbital response converged.

 Computing density matrices... Done.
 CCSD calculation:   CPU 70.37 s  wall 24.50 s

Current path: /canmo/ccsd/grad/
/g1_bb_aa
/g1_bb_bb
/g1_o1o1
/g1_o1o2
/g1_o1v1
/g1_o2v1
/g1_v1v1
/g1p_bb_aa
/g1p_bb_bb
/g1s_bb_aa
/g1s_bb_bb
/g2_o1o1o1o1
/g2_o1o1o1v1
/g2_o1o1v1v1
/g2_o1v1o1v1
/g2_o1v1v1v1
/g2_v1v1v1v1
/w_bb_aa
/w_bb_bb
 Transferring MO TPDM to AO TPDM
 Transferring g2_o1o1o1o1
 Transferring g2_o1o1o1v1
 Transferring g2_o1o1v1v1
 Transferring g2_o1v1o1v1
 Transferring g2_o1v1v1v1
 Transferring g2_v1v1v1v1
 Adding separable TPDM
 Computing TPDM gradient
 --------------------------------------------------------
 2e gradient
  Atom          X               Y               Z
 --------------------------------------------------------
    1        -11.343175       -0.000000       -9.532996  
    2         11.343175        0.000000       -9.532996  
    3        -10.456653        0.000000        9.532996  
    4         10.456653        0.000000        9.532996  
 --------------------------------------------------------
 --------------------------------------------------------
 Final gradient
  Atom          X               Y               Z
 --------------------------------------------------------
    1        -11.343175       -0.000000       -9.532996  
    2         11.343175        0.000000       -9.532996  
    3        -10.456653        0.000000        9.532996  
    4         10.456653        0.000000        9.532996  
 --------------------------------------------------------
 Analytic gradient from two-electron contribution:   CPU 175.02 s  wall 92.85 s

 Total ccman2 time:   CPU 257.73 s  wall 138.68 s


 --------------------------------------------------------------
             Orbital Energies (a.u.) and Symmetries
 --------------------------------------------------------------

 Alpha MOs, Restricted
 -- Occupied --                  
-26.386 -15.793 -26.386 -15.792  -1.733  -1.405  -0.838  -0.813
  1 A1    2 A1    1 B1    2 B1    3 A1    4 A1    5 A1    6 A1                 
 -0.611  -0.730  -1.677  -0.963  -0.710  -0.567  -0.789  -0.561
  7 A1    1 A2    3 B1    4 B1    5 B1    6 B1    1 B2    2 B2                 
 -- Virtual --                   
  0.094   0.142   0.203   0.229   0.297   0.399   0.494   0.861
  8 A1    9 A1   10 A1   11 A1   12 A1   13 A1   14 A1   15 A1                 
  0.930   1.191   1.391   1.536   1.988   2.111   2.390   2.625
 16 A1   17 A1   18 A1   19 A1   20 A1   21 A1   22 A1   23 A1                 
  3.891   4.160   4.259   4.339   5.242   6.814   7.056  36.483
 24 A1   25 A1   26 A1   27 A1   28 A1   29 A1   30 A1   31 A1                 
 68.676   0.067   0.224   0.408   0.988   1.573   2.359   2.964
 32 A1    2 A2    3 A2    4 A2    5 A2    6 A2    7 A2    8 A2                 
  4.133   4.215   4.413   6.896   0.140   0.190   0.308   0.344
  9 A2   10 A2   11 A2   12 A2    7 B1    8 B1    9 B1   10 B1                 
  0.420   0.479   0.570   0.638   0.972   1.138   1.428   1.614
 11 B1   12 B1   13 B1   14 B1   15 B1   16 B1   17 B1   18 B1                 
  1.767   2.270   2.676   2.907   3.262   4.069   4.181   4.442
 19 B1   20 B1   21 B1   22 B1   23 B1   24 B1   25 B1   26 B1                 
  4.978   5.668   7.034   7.312  36.993  68.702   0.158   0.324
 27 B1   28 B1   29 B1   30 B1   31 B1   32 B1    3 B2    4 B2                 
  0.895   1.478   1.852   2.010   3.966   4.155   4.329   6.833
  5 B2    6 B2    7 B2    8 B2    9 B2   10 B2   11 B2   12 B2                 

 Beta MOs, Restricted
 -- Occupied --                  
-26.386 -15.793 -26.386 -15.792  -1.733  -1.405  -0.838  -0.813
  1 A1    2 A1    1 B1    2 B1    3 A1    4 A1    5 A1    6 A1                 
 -0.611  -0.730  -1.677  -0.963  -0.710  -0.567  -0.789  -0.561
  7 A1    1 A2    3 B1    4 B1    5 B1    6 B1    1 B2    2 B2                 
 -- Virtual --                   
  0.094   0.142   0.203   0.229   0.297   0.399   0.494   0.861
  8 A1    9 A1   10 A1   11 A1   12 A1   13 A1   14 A1   15 A1                 
  0.930   1.191   1.391   1.536   1.988   2.111   2.390   2.625
 16 A1   17 A1   18 A1   19 A1   20 A1   21 A1   22 A1   23 A1                 
  3.891   4.160   4.259   4.339   5.242   6.814   7.056  36.483
 24 A1   25 A1   26 A1   27 A1   28 A1   29 A1   30 A1   31 A1                 
 68.676   0.067   0.224   0.408   0.988   1.573   2.359   2.964
 32 A1    2 A2    3 A2    4 A2    5 A2    6 A2    7 A2    8 A2                 
  4.133   4.215   4.413   6.896   0.140   0.190   0.308   0.344
  9 A2   10 A2   11 A2   12 A2    7 B1    8 B1    9 B1   10 B1                 
  0.420   0.479   0.570   0.638   0.972   1.138   1.428   1.614
 11 B1   12 B1   13 B1   14 B1   15 B1   16 B1   17 B1   18 B1                 
  1.767   2.270   2.676   2.907   3.262   4.069   4.181   4.442
 19 B1   20 B1   21 B1   22 B1   23 B1   24 B1   25 B1   26 B1                 
  4.978   5.668   7.034   7.312  36.993  68.702   0.158   0.324
 27 B1   28 B1   29 B1   30 B1   31 B1   32 B1    3 B2    4 B2                 
  0.895   1.478   1.852   2.010   3.966   4.155   4.329   6.833
  5 B2    6 B2    7 B2    8 B2    9 B2   10 B2   11 B2   12 B2                 
 --------------------------------------------------------------

          Ground-State Mulliken Net Atomic Charges

     Atom                 Charge (a.u.)
  ----------------------------------------
      1 N                     0.037817
      2 N                     0.037817
      3 F                    -0.037817
      4 F                    -0.037817
  ----------------------------------------
  Sum of atomic charges =    -0.000000

 -----------------------------------------------------------------
                    Cartesian Multipole Moments
 -----------------------------------------------------------------
    Charge (ESU x 10^10)
                -0.0000
    Dipole Moment (Debye)
         X       0.0000      Y      -0.0000      Z       0.2233
       Tot       0.2233
    Quadrupole Moments (Debye-Ang)
        XX     -22.4901     XY       0.0000     YY     -19.8026
        XZ       0.0000     YZ       0.0000     ZZ     -22.2680
    Octopole Moments (Debye-Ang^2)
       XXX       0.0000    XXY      -0.0000    XYY       0.0000
       YYY      -0.0000    XXZ      -2.8356    XYZ       0.0000
       YYZ      -2.1228    XZZ       0.0000    YZZ      -0.0000
       ZZZ      -9.4074
    Hexadecapole Moments (Debye-Ang^3)
      XXXX    -124.5884   XXXY       0.0000   XXYY     -22.6807
      XYYY       0.0000   YYYY     -14.4875   XXXZ       0.0000
      XXYZ      -0.0000   XYYZ       0.0000   YYYZ      -0.0000
      XXZZ     -33.3922   XYZZ       0.0000   YYZZ     -13.8251
      XZZZ       0.0000   YZZZ      -0.0000   ZZZZ     -67.8389
 -----------------------------------------------------------------
 DrvMan completing analytic gradient of the correlated energy
 Correlated dipole moment
            1
    1   0.0000000
    2  -0.0000000
    3   0.0878424
 Energy read as -308.437572334
 Full Analytical Gradient: (in a.u., or Hartree/Bohr)
             1             2             3             4
    1    0.00007021   -0.00007021    0.00005299   -0.00005299
    2    0.00000000    0.00000000    0.00000000   -0.00000000
    3    0.00005222    0.00005222   -0.00005222   -0.00005222
 Gradient time:  CPU 0.26 s  wall 1.86 s
 Geometry Optimization Parameters
   NAtoms,    NIC,     NZ,  NCons,   NDum,   NFix, NCnnct, MaxDiis
        4      14       4       0       0       0       0       0

 Cartesian Hessian Update
 Hessian Updated using BFGS Update


** GEOMETRY OPTIMIZATION IN DELOCALIZED INTERNAL COORDINATES **
   Searching for a Minimum

   Optimization Cycle:   4

                       Coordinates (Angstroms)
     ATOM                X               Y               Z
      1  N         0.6114461813    0.0000000000    0.7043483774
      2  N        -0.6114461813    0.0000000000    0.7043483774
      3  F         1.1804973157    0.0000000000   -0.5466465646
      4  F        -1.1804973157    0.0000000000   -0.5466465646
   Point Group: c2v   Number of degrees of freedom:     3


   Energy is   -308.437572334

 Hessian Updated using BFGS Update

  3 Hessian modes will be used to form the next step
  Hessian Eigenvalues:
     0.299630    0.529606    0.962000

 Minimum Search - Taking Simple RFO Step
 Searching for Lamda that Minimizes Along All modes
 Value Taken    Lamda =   0.00000000
 Step Taken.  Stepsize is  0.000318

                             Maximum     Tolerance    Cnvgd?
         Gradient           0.000137      0.000300     YES
         Displacement       0.000203      0.001200     YES
         Energy change     -0.000018      0.000001      NO


                       Distance Matrix (Angstroms)
             N (  1)   N (  2)   F (  3)
   N (  2)  1.222892
   F (  3)  1.374339  2.185418
   F (  4)  2.185418  1.374339  2.360995

 Final energy is   -308.43757233434684     


 ******************************
 **  OPTIMIZATION CONVERGED  **
 ******************************

                       Coordinates (Angstroms)
     ATOM                X               Y               Z
      1  N         0.6114461813    0.0000000000    0.7043483774
      2  N        -0.6114461813    0.0000000000    0.7043483774
      3  F         1.1804973157    0.0000000000   -0.5466465646
      4  F        -1.1804973157    0.0000000000   -0.5466465646

Z-matrix Print:
$molecule
0 1
N 
N  1 1.222892
F  2 1.374339 1 114.459784
F  1 1.374339 2 114.459784 3 -0.000000 0
$end


 --------------------------------------------------------------
             Orbital Energies (a.u.) and Symmetries
 --------------------------------------------------------------

 Alpha MOs, Restricted
 -- Occupied --                  
-26.386 -15.793 -26.386 -15.792  -1.733  -1.405  -0.838  -0.813
  1 A1    2 A1    1 B1    2 B1    3 A1    4 A1    5 A1    6 A1                 
 -0.611  -0.730  -1.677  -0.963  -0.710  -0.567  -0.789  -0.561
  7 A1    1 A2    3 B1    4 B1    5 B1    6 B1    1 B2    2 B2                 
 -- Virtual --                   
  0.094   0.142   0.203   0.229   0.297   0.399   0.494   0.861
  8 A1    9 A1   10 A1   11 A1   12 A1   13 A1   14 A1   15 A1                 
  0.930   1.191   1.391   1.536   1.988   2.111   2.390   2.625
 16 A1   17 A1   18 A1   19 A1   20 A1   21 A1   22 A1   23 A1                 
  3.891   4.160   4.259   4.339   5.242   6.814   7.056  36.483
 24 A1   25 A1   26 A1   27 A1   28 A1   29 A1   30 A1   31 A1                 
 68.676   0.067   0.224   0.408   0.988   1.573   2.359   2.964
 32 A1    2 A2    3 A2    4 A2    5 A2    6 A2    7 A2    8 A2                 
  4.133   4.215   4.413   6.896   0.140   0.190   0.308   0.344
  9 A2   10 A2   11 A2   12 A2    7 B1    8 B1    9 B1   10 B1                 
  0.420   0.479   0.570   0.638   0.972   1.138   1.428   1.614
 11 B1   12 B1   13 B1   14 B1   15 B1   16 B1   17 B1   18 B1                 
  1.767   2.270   2.676   2.907   3.262   4.069   4.181   4.442
 19 B1   20 B1   21 B1   22 B1   23 B1   24 B1   25 B1   26 B1                 
  4.978   5.668   7.034   7.312  36.993  68.702   0.158   0.324
 27 B1   28 B1   29 B1   30 B1   31 B1   32 B1    3 B2    4 B2                 
  0.895   1.478   1.852   2.010   3.966   4.155   4.329   6.833
  5 B2    6 B2    7 B2    8 B2    9 B2   10 B2   11 B2   12 B2                 

 Beta MOs, Restricted
 -- Occupied --                  
-26.386 -15.793 -26.386 -15.792  -1.733  -1.405  -0.838  -0.813
  1 A1    2 A1    1 B1    2 B1    3 A1    4 A1    5 A1    6 A1                 
 -0.611  -0.730  -1.677  -0.963  -0.710  -0.567  -0.789  -0.561
  7 A1    1 A2    3 B1    4 B1    5 B1    6 B1    1 B2    2 B2                 
 -- Virtual --                   
  0.094   0.142   0.203   0.229   0.297   0.399   0.494   0.861
  8 A1    9 A1   10 A1   11 A1   12 A1   13 A1   14 A1   15 A1                 
  0.930   1.191   1.391   1.536   1.988   2.111   2.390   2.625
 16 A1   17 A1   18 A1   19 A1   20 A1   21 A1   22 A1   23 A1                 
  3.891   4.160   4.259   4.339   5.242   6.814   7.056  36.483
 24 A1   25 A1   26 A1   27 A1   28 A1   29 A1   30 A1   31 A1                 
 68.676   0.067   0.224   0.408   0.988   1.573   2.359   2.964
 32 A1    2 A2    3 A2    4 A2    5 A2    6 A2    7 A2    8 A2                 
  4.133   4.215   4.413   6.896   0.140   0.190   0.308   0.344
  9 A2   10 A2   11 A2   12 A2    7 B1    8 B1    9 B1   10 B1                 
  0.420   0.479   0.570   0.638   0.972   1.138   1.428   1.614
 11 B1   12 B1   13 B1   14 B1   15 B1   16 B1   17 B1   18 B1                 
  1.767   2.270   2.676   2.907   3.262   4.069   4.181   4.442
 19 B1   20 B1   21 B1   22 B1   23 B1   24 B1   25 B1   26 B1                 
  4.978   5.668   7.034   7.312  36.993  68.702   0.158   0.324
 27 B1   28 B1   29 B1   30 B1   31 B1   32 B1    3 B2    4 B2                 
  0.895   1.478   1.852   2.010   3.966   4.155   4.329   6.833
  5 B2    6 B2    7 B2    8 B2    9 B2   10 B2   11 B2   12 B2                 
 --------------------------------------------------------------

          Ground-State Mulliken Net Atomic Charges

     Atom                 Charge (a.u.)
  ----------------------------------------
      1 N                     0.037817
      2 N                     0.037817
      3 F                    -0.037817
      4 F                    -0.037817
  ----------------------------------------
  Sum of atomic charges =    -0.000000

 -----------------------------------------------------------------
                    Cartesian Multipole Moments
 -----------------------------------------------------------------
    Charge (ESU x 10^10)
                -0.0000
    Dipole Moment (Debye)
         X       0.0000      Y      -0.0000      Z       0.2233
       Tot       0.2233
    Quadrupole Moments (Debye-Ang)
        XX     -22.4901     XY       0.0000     YY     -19.8026
        XZ       0.0000     YZ       0.0000     ZZ     -22.2680
    Octopole Moments (Debye-Ang^2)
       XXX       0.0000    XXY      -0.0000    XYY       0.0000
       YYY      -0.0000    XXZ      -2.8356    XYZ       0.0000
       YYZ      -2.1228    XZZ       0.0000    YZZ      -0.0000
       ZZZ      -9.4074
    Hexadecapole Moments (Debye-Ang^3)
      XXXX    -124.5884   XXXY       0.0000   XXYY     -22.6807
      XYYY       0.0000   YYYY     -14.4875   XXXZ       0.0000
      XXYZ      -0.0000   XYYZ       0.0000   YYYZ      -0.0000
      XXZZ     -33.3922   XYZZ       0.0000   YYZZ     -13.8251
      XZZZ       0.0000   YZZZ      -0.0000   ZZZZ     -67.8389
 -----------------------------------------------------------------
Archival summary:
1\1\TWL01\OPT\ProcedureUnspecified\BasisUnspecified\22\taweetha\WedOct3114:26:192018WedOct3114:26:192018\0\\#,OPT,ProcedureUnspecified,BasisUnspecified,\\0,1\N\N,1,1.22289\F,2,1.37434,1,114.46\F,1,1.37434,2,114.46,3,-0,0\\HF=-307.664929\\@

 Total job time:  627.30s(wall), 1048.42s(cpu) 
 Wed Oct 31 14:26:19 2018

        *************************************************************
        *                                                           *
        *  Thank you very much for using Q-Chem.  Have a nice day.  *
        *                                                           *
        *************************************************************


 
User input: 2 of 2 
 
Q-Chem Developer Version!
                  Welcome to Q-Chem
     A Quantum Leap Into The Future Of Chemistry


 Q-Chem 5.1, Q-Chem, Inc., Pleasanton, CA (2018)

 Yihan Shao,  Zhengting Gan,  E. Epifanovsky,  A. T. B. Gilbert,  M. Wormit,  
 J. Kussmann,  A. W. Lange,  A. Behn,  Jia Deng,  Xintian Feng,  D. Ghosh,  
 M. Goldey,  P. R. Horn,  L. D. Jacobson,  I. Kaliman,  T. Kus,  A. Landau,  
 Jie Liu,  E. I. Proynov,  R. M. Richard,  R. P. Steele,  E. J. Sundstrom,  
 H. L. Woodcock III,  P. M. Zimmerman,  D. Zuev,  B. Albrecht,  E. Alguire,  
 S. A. Baeppler,  D. Barton,  Z. Benda,  Y. A. Bernard,  E. J. Berquist,  
 K. B. Bravaya,  H. Burton,  D. Casanova,  Chun-Min Chang,  Yunqing Chen,  
 A. Chien,  K. D. Closser,  M. P. Coons,  S. Coriani,  S. Dasgupta,  
 A. L. Dempwolff,  M. Diedenhofen,  Hainam Do,  R. G. Edgar,  Po-Tung Fang,  
 S. Faraji,  S. Fatehi,  Qingguo Feng,  K. D. Fenk,  J. Fosso-Tande,  
 Qinghui Ge,  A. Ghysels,  G. Gidofalvi,  J. Gomes,  J. Gonthier,  A. Gunina,  
 D. Hait,  M. W. D. Hanson-Heine,  P. H. P. Harbach,  A. W. Hauser,  
 J. E. Herr,  E. G. Hohenstein,  Z. C. Holden,  Kerwin Hui,  B. C. Huynh,  
 T.-C. Jagau,  Hyunjun Ji,  B. Kaduk,  K. Khistyaev,  Jaehoon Kim,  
 P. Klunzinger,  K. Koh,  D. Kosenkov,  L. Koulias,  T. Kowalczyk,  
 C. M. Krauter,  A. Kunitsa,  Ka Un Lao,  A. Laurent,  K. V. Lawler,  
 Joonho Lee,  D. Lefrancois,  S. Lehtola,  D. S. Levine,  Yi-Pei Li,  
 You-Sheng Lin,  Fenglai Liu,  E. Livshits,  A. Luenser,  P. Manohar,  
 E. Mansoor,  S. F. Manzer,  Shan-Ping Mao,  Yuezhi Mao,  N. Mardirossian,  
 A. V. Marenich,  T. Markovich,  L. A. Martinez-Martinez,  S. A. Maurer,  
 N. J. Mayhall,  S. C. McKenzie,  J.-M. Mewes,  A. F. Morrison,  
 J. W. Mullinax,  K. Nanda,  T. S. Nguyen-Beck,  R. Olivares-Amaya,  
 J. A. Parkhill,  T. M. Perrine,  F. Plasser,  P. Pokhilko,  S. Prager,  
 A. Prociuk,  E. Ramos,  D. R. Rehn,  F. Rob,  M. Schneider,  N. Sergueev,  
 S. M. Sharada,  S. Sharma,  D. W. Small,  T. Stauch,  T. Stein,  
 Yu-Chuan Su,  A. J. W. Thom,  A. Tkatchenko,  T. Tsuchimochi,  N. M. Tubman,  
 L. Vogt,  M. L. Vidal,  O. Vydrov,  M. A. Watson,  J. Wenzel,  
 M. de Wergifosse,  T. A. Wesolowski,  A. White,  J. Witte,  A. Yamada,  
 Jun Yang,  K. Yao,  S. Yeganeh,  S. R. Yost,  Zhi-Qiang You,  A. Zech,  
 Igor Ying Zhang,  Xing Zhang,  Yan Zhao,  Ying Zhu,  B. R. Brooks,  
 G. K. L. Chan,  C. J. Cramer,  M. S. Gordon,  W. J. Hehre,  A. Klamt,  
 M. W. Schmidt,  C. D. Sherrill,  D. G. Truhlar,  A. Aspuru-Guzik,  R. Baer,  
 A. T. Bell,  N. A. Besley,  Jeng-Da Chai,  A. E. DePrince, III,  
 R. A. DiStasio Jr.,  A. Dreuw,  B. D. Dunietz,  T. R. Furlani,  
 Chao-Ping Hsu,  Yousung Jung,  Jing Kong,  D. S. Lambrecht,  WanZhen Liang,  
 C. Ochsenfeld,  V. A. Rassolov,  L. V. Slipchenko,  J. E. Subotnik,  
 T. Van Voorhis,  J. M. Herbert,  A. I. Krylov,  P. M. W. Gill,  M. Head-Gordon

 Contributors to earlier versions of Q-Chem not listed above: 
 R. D. Adamson,  B. Austin,  J. Baker,  G. J. O. Beran,  K. Brandhorst,  
 S. T. Brown,  E. F. C. Byrd,  A. K. Chakraborty,  C.-L. Cheng,  
 Siu Hung Chien,  D. M. Chipman,  D. L. Crittenden,  H. Dachsel,  
 R. J. Doerksen,  A. D. Dutoi,  L. Fusti-Molnar,  W. A. Goddard III,  
 A. Golubeva-Zadorozhnaya,  S. R. Gwaltney,  G. Hawkins,  A. Heyden,  
 S. Hirata,  G. Kedziora,  F. J. Keil,  C. Kelley,  Jihan Kim,  R. A. King,  
 R. Z. Khaliullin,  P. P. Korambath,  W. Kurlancheek,  A. M. Lee,  M. S. Lee,  
 S. V. Levchenko,  Ching Yeh Lin,  D. Liotard,  R. C. Lochan,  I. Lotan,  
 P. E. Maslen,  N. Nair,  D. P. O'Neill,  D. Neuhauser,  E. Neuscamman,  
 C. M. Oana,  R. Olson,  B. Peters,  R. Peverati,  P. A. Pieniazek,  
 Y. M. Rhee,  J. Ritchie,  M. A. Rohrdanz,  E. Rosta,  N. J. Russ,  
 H. F. Schaefer III,  N. E. Schultz,  N. Shenvi,  A. C. Simmonett,  A. Sodt,  
 D. Stuck,  K. S. Thanthiriwatte,  V. Vanovschi,  Tao Wang,  A. Warshel,  
 C. F. Williams,  Q. Wu,  X. Xu,  W. Zhang

 Please cite Q-Chem as follows:
 Y. Shao et al., Mol. Phys. 113, 184-215 (2015)
 DOI: 10.1080/00268976.2014.952696

 Q-Chem 5.1.1 for Intel X86 EM64T Linux

 Parts of Q-Chem use Armadillo 8.300.2 (Tropical Shenanigans).
 http://arma.sourceforge.net/

 Q-Chem begins on Wed Oct 31 14:26:22 2018  

Host: 
0

     Scratch files written to /scratch/taweetham/qchem34554//
The previous job contains 0 fragments, simply inherited here
Input Ideriv = 1
Curr. Ideriv = -1
Max.  Ideriv = 1


!!********************************************.
!!******************Warning*******************.
!!Desired Analytical derivatives not available.
!!Finite difference job might take a long time.
!!********************************************.
!!********************************************.


 2-order derivative to be evaluated numerically with 1-order analytical derivatives

Checking the input file for inconsistencies... 	...done.

--------------------------------------------------------------
User input:
--------------------------------------------------------------

$molecule
read
$end

$rem
   MEM_TOTAL	4000
   JOB_TYPE 	FREQUENCY
   BASIS 	6-311++G**
   METHOD	ccsd
   N_FROZEN_CORE      FC
$end


--------------------------------------------------------------
 ----------------------------------------------------------------
             Standard Nuclear Orientation (Angstroms)
    I     Atom           X                Y                Z
 ----------------------------------------------------------------
    1      N       0.6114461813    -0.0000000000     0.7036846549
    2      N      -0.6114461813    -0.0000000000     0.7036846549
    3      F       1.1804973157     0.0000000000    -0.5473102871
    4      F      -1.1804973157    -0.0000000000    -0.5473102871
 ----------------------------------------------------------------
 Molecular Point Group                 C2v   NOp =  4
 Largest Abelian Subgroup              C2v   NOp =  4
 Nuclear Repulsion Energy =   118.3832080863 hartrees
 There are       16 alpha and       16 beta electrons
 Requested basis set is 6-311++G(d,p)
 There are 24 shells and 88 basis functions
 Total memory of 4000MB is distributed as follows: 
   QALLOC including MEM_STATIC uses 192MB
   MEM_STATIC is set to 192MB
   CCMAN JOB total memory use is  3808MB
 Warning: actual memory use might exceed 4000MB

 Total QAlloc Memory Limit    192 MB
 Mega-Array Size       188 MB
 MEM_STATIC part       192 MB

                       Distance Matrix (Angstroms)
             N (  1)   N (  2)   F (  3)
   N (  2)  1.222892
   F (  3)  1.374339  2.185418
   F (  4)  2.185418  1.374339  2.360995

 A cutoff of  1.0D-14 yielded    296 shell pairs
 There are      4027 function pairs (      4409 Cartesian)

 -------------------------------------------------------
 OpenMP Integral Computing Module                       
 Release: version 1.0, May 2013, Q-Chem Inc. Pittsburgh 
 -------------------------------------------------------
 Integral Job Info:
 Integral job number is                      11
 Integral operator is                         1
 short-range coefficients                     0
 long-range coefficients              100000000
 Omega coefficients                           0
 if combine SR and LR in K                    0
 Integral screening is                        0
 Integral computing path is                   2
 max size of driver memory is            800000
 size of driver memory is                593474
 size of scratch memory is              2361544
 max col of scratch BK array               1296
 max len of scratch array in speh3          155
 max len of scratch index in speh4           18
 max int batch size is                      520
 min int batch size is                       52
 fixed nKL is                                52
 max L of basis functions is                  2
 order of int derivative is                   0
 number of shells is                         24
 number of basis is                          92
 number of cartesian basis is                92
 number of contracted shell pairs           296
 number of primitive shell pairs           1075
 maxK2 (contraction) of shell pair           36
 max number of K2 of shell pair               1
 max number of CS2 of shell pair             78
 max number of PS2 of shell pair            288
 mem total for path MDJ                  515222
 -------------------------------------------------------
 Smallest overlap matrix eigenvalue = 1.77E-04
 Guess from superposition of atomic densities
 Warning:  Energy on first SCF cycle will be non-variational
 SAD guess density has 32.000000 electrons

 -----------------------------------------------------------------------
  General SCF calculation program by
  Eric Jon Sundstrom, Paul Horn, Yuezhi Mao, Dmitri Zuev, Alec White,
  David Stuck, Shaama M.S., Shane Yost, Joonho Lee, David Small,
  Daniel Levine, Susi Lehtola, Hugh Burton, Evgeny Epifanovsky
 -----------------------------------------------------------------------
 Hartree-Fock
 using 4 threads for integral computing
 -------------------------------------------------------
 OpenMP Integral computing Module                
 Release: version 2.0, May 2017, Q-Chem Inc. Pleasanton 
 -------------------------------------------------------
 A restricted SCF calculation will be
 performed using DIIS
 SCF converges when DIIS error is below 1.0e-08
 ---------------------------------------
  Cycle       Energy         DIIS error
 ---------------------------------------
    1    -308.0837865131      6.20e-02  
    2    -307.5492130520      1.19e-02  
    3    -307.6291041316      7.37e-03  
    4    -307.6626636942      1.46e-03  
    5    -307.6645186091      4.45e-04  
    6    -307.6648960584      1.02e-04  
    7    -307.6649275781      2.54e-05  
    8    -307.6649293431      6.59e-06  
    9    -307.6649294532      1.40e-06  
   10    -307.6649294584      4.94e-07  
   11    -307.6649294594      1.24e-07  
   12    -307.6649294594      1.92e-08  
   13    -307.6649294594      1.80e-09  Convergence criterion met
 ---------------------------------------
 SCF time:   CPU 2.09s  wall 2.00s 
 SCF   energy in the final basis set =     -307.6649294594
 Total energy in the final basis set =     -307.6649294594


 ------------------------------------------------------------------------------

   CCMAN2: suite of methods based on coupled cluster
           and equation of motion theories.

   Components:
   * libvmm-1.3-trunk
     by Evgeny Epifanovsky, Ilya Kaliman.
   * libtensor-2.5-trunk
     by Evgeny Epifanovsky, Michael Wormit, Dmitry Zuev, Sam Manzer, 
        Ilya Kaliman.
   * libcc-2.5-trunk
     by Evgeny Epifanovsky, Arik Landau, Tomasz Kus, Kirill Khistyaev, 
        Dmitry Zuev, Prashant Manohar, Xintian Feng, Anna Krylov, 
        Matthew Goldey, Alec White, Thomas Jagau, Kaushik Nanda, 
        Anastasia Gunina, Alexander Kunitsa, Joonho Lee.

   CCMAN original authors:
   Anna I. Krylov, C. David Sherrill, Steven R. Gwaltney,
   Edward F. C. Byrd (2000)
   Sergey V. Levchenko, Lyudmila V. Slipchenko, Tao Wang,
   Ana-Maria C. Cristian (2003)
   Piotr A. Pieniazek, C. Melania Oana, Evgeny Epifanovsky (2007)
   Prashant Manohar (2009)

 ------------------------------------------------------------------------------


 Allocating and initializing 3808MB of RAM...
 Calculation will run on 4 cores.


 Alpha MOs, Restricted
 -- Occupied --                  
-26.386 -26.386 -15.793 -15.792  -1.733  -1.677  -1.405  -0.963
  1 B1    1 A1    2 A1    2 B1    3 A1    3 B1    4 A1    4 B1                 
 -0.838  -0.813  -0.789  -0.730  -0.710  -0.611  -0.567  -0.561
  5 A1    6 A1    1 B2    1 A2    5 B1    7 A1    6 B1    2 B2                 
 -- Virtual --                   
  0.067   0.094   0.140   0.142   0.158   0.190   0.203   0.224
  2 A2    8 A1    7 B1    9 A1    3 B2    8 B1   10 A1    3 A2                 
  0.229   0.297   0.308   0.324   0.344   0.399   0.408   0.420
 11 A1   12 A1    9 B1    4 B2   10 B1   13 A1    4 A2   11 B1                 
  0.479   0.494   0.570   0.638   0.861   0.895   0.930   0.972
 12 B1   14 A1   13 B1   14 B1   15 A1    5 B2   16 A1   15 B1                 
  0.988   1.138   1.191   1.391   1.428   1.478   1.536   1.573
  5 A2   16 B1   17 A1   18 A1   17 B1    6 B2   19 A1    6 A2                 
  1.614   1.767   1.852   1.988   2.010   2.111   2.270   2.359
 18 B1   19 B1    7 B2   20 A1    8 B2   21 A1   20 B1    7 A2                 
  2.390   2.625   2.676   2.907   2.964   3.262   3.891   3.966
 22 A1   23 A1   21 B1   22 B1    8 A2   23 B1   24 A1    9 B2                 
  4.069   4.133   4.155   4.160   4.181   4.215   4.259   4.329
 24 B1    9 A2   10 B2   25 A1   25 B1   10 A2   26 A1   11 B2                 
  4.339   4.413   4.442   4.978   5.242   5.668   6.814   6.833
 27 A1   11 A2   26 B1   27 B1   28 A1   28 B1   29 A1   12 B2                 
  6.896   7.034   7.056   7.312  36.483  36.993  68.676  68.702
 12 A2   29 B1   30 A1   30 B1   31 A1   31 B1   32 A1   32 B1                 

 Beta MOs, Restricted
 -- Occupied --                  
-26.386 -26.386 -15.793 -15.792  -1.733  -1.677  -1.405  -0.963
  1 B1    1 A1    2 A1    2 B1    3 A1    3 B1    4 A1    4 B1                 
 -0.838  -0.813  -0.789  -0.730  -0.710  -0.611  -0.567  -0.561
  5 A1    6 A1    1 B2    1 A2    5 B1    7 A1    6 B1    2 B2                 
 -- Virtual --                   
  0.067   0.094   0.140   0.142   0.158   0.190   0.203   0.224
  2 A2    8 A1    7 B1    9 A1    3 B2    8 B1   10 A1    3 A2                 
  0.229   0.297   0.308   0.324   0.344   0.399   0.408   0.420
 11 A1   12 A1    9 B1    4 B2   10 B1   13 A1    4 A2   11 B1                 
  0.479   0.494   0.570   0.638   0.861   0.895   0.930   0.972
 12 B1   14 A1   13 B1   14 B1   15 A1    5 B2   16 A1   15 B1                 
  0.988   1.138   1.191   1.391   1.428   1.478   1.536   1.573
  5 A2   16 B1   17 A1   18 A1   17 B1    6 B2   19 A1    6 A2                 
  1.614   1.767   1.852   1.988   2.010   2.111   2.270   2.359
 18 B1   19 B1    7 B2   20 A1    8 B2   21 A1   20 B1    7 A2                 
  2.390   2.625   2.676   2.907   2.964   3.262   3.891   3.966
 22 A1   23 A1   21 B1   22 B1    8 A2   23 B1   24 A1    9 B2                 
  4.069   4.133   4.155   4.160   4.181   4.215   4.259   4.329
 24 B1    9 A2   10 B2   25 A1   25 B1   10 A2   26 A1   11 B2                 
  4.339   4.413   4.442   4.978   5.242   5.668   6.814   6.833
 27 A1   11 A2   26 B1   27 B1   28 A1   28 B1   29 A1   12 B2                 
  6.896   7.034   7.056   7.312  36.483  36.993  68.676  68.702
 12 A2   29 B1   30 A1   30 B1   31 A1   31 B1   32 A1   32 B1                 

 Occupation and symmetry of molecular orbitals

 Point group: C2v (4 irreducible representations).

                           A1   A2   B1   B2    All 
 ----------------------------------------------------
 All molecular orbitals:
  - Alpha                  32   12   32   12    88  
  - Beta                   32   12   32   12    88  
 ----------------------------------------------------
 Alpha orbitals:
  - Frozen occupied        2    0    2    0     4   
  - Active occupied        5    1    4    2     12  
  - Active virtual         25   11   26   10    72  
  - Frozen virtual         0    0    0    0     0   
 ----------------------------------------------------
 Beta orbitals:
  - Frozen occupied        2    0    2    0     4   
  - Active occupied        5    1    4    2     12  
  - Active virtual         25   11   26   10    72  
  - Frozen virtual         0    0    0    0     0   
 ----------------------------------------------------

 Import integrals:   CPU 0.00 s  wall 0.00 s

 Import integrals:   CPU 7.63 s  wall 10.36 s

 MP2 amplitudes:   CPU 0.48 s  wall 0.66 s

Running a double precision version
           CCSD T amplitudes will be solved using DIIS.

           Start     Size      MaxIter   EConv     TConv     
           3         7         100       1.00e-07  1.00e-05  
 ------------------------------------------------------------------------------
           Energy (a.u.)   Ediff      Tdiff       Comment
 ------------------------------------------------------------------------------
          -308.43299557                           
     1    -308.40681221   2.62e-02   7.16e-01     
     2    -308.43613427   2.93e-02   9.60e-02     
     3    -308.43293548   3.20e-03   4.62e-02     
     4    -308.43627448   3.34e-03   2.10e-02     Switched to DIIS steps.
     5    -308.43745121   1.18e-03   1.22e-02     
     6    -308.43755400   1.03e-04   2.69e-03     
     7    -308.43756366   9.66e-06   1.16e-03     
     8    -308.43756800   4.34e-06   3.73e-04     
     9    -308.43757176   3.76e-06   2.19e-04     
    10    -308.43757236   5.97e-07   5.81e-05     
    11    -308.43757229   6.94e-08   2.40e-05     
    12    -308.43757245   1.62e-07   1.37e-05     
    13    -308.43757230   1.55e-07   4.57e-06     
    14    -308.43757233   3.66e-08   2.47e-06     
 ------------------------------------------------------------------------------
          -308.43757233                           CCSD T converged.

End of double precision
 SCF energy                 = -307.66492946
 MP2 energy                 = -308.43299557
 CCSD correlation energy     =   -0.77264287
 CCSD total energy           = -308.43757233

 CCSD  T1^2 = 0.0154  T2^2 = 0.2165  Leading amplitudes:

 Amplitude    Orbitals with energies
 -0.0468       1 (A2) A                  ->    2 (A2) A                   
              -0.7303                          0.0670                     
 -0.0468       1 (A2) B                  ->    2 (A2) B                   
              -0.7303                          0.0670                     
 -0.0237       6 (B1) A                  ->    11 (B1) A                  
              -0.5674                          0.4195                     
 -0.0237       6 (B1) B                  ->    11 (B1) B                  
              -0.5674                          0.4195                     

 Amplitude    Orbitals with energies
 -0.1136       2 (B2) A      2 (B2) B    ->    2 (A2) A      2 (A2) B     
              -0.5609       -0.5609            0.0670        0.0670       
  0.1136       2 (B2) A      2 (B2) B    ->    2 (A2) B      2 (A2) A     
              -0.5609       -0.5609            0.0670        0.0670       
  0.1136       2 (B2) B      2 (B2) A    ->    2 (A2) A      2 (A2) B     
              -0.5609       -0.5609            0.0670        0.0670       
 -0.1136       2 (B2) B      2 (B2) A    ->    2 (A2) B      2 (A2) A     
              -0.5609       -0.5609            0.0670        0.0670       

 Computing CCSD intemediates for later calculations in double precision
 Finished.

Running a double precision version
           CCSD Lambda amplitudes will be solved using DIIS.
           Start     Size      MaxIter   EConv     LConv     
           3         7         100       1.00e-07  1.00e-05  
 ------------------------------------------------------------------------------
            Enorm      Ldiff       Comment
 ------------------------------------------------------------------------------
     1     5.65e-02   3.40e-02     
     2     1.92e-02   7.99e-03     
     3     8.32e-03   5.76e-04     
     4     4.14e-03   1.49e-03     Switched to DIIS steps.
     5     1.30e-03   7.75e-04     
     6     6.40e-04   1.94e-04     
     7     1.85e-04   5.41e-05     
     8     7.77e-05   3.18e-06     
     9     2.32e-05   6.47e-06     
    10     1.12e-05   9.46e-07     
    11     5.49e-06   2.30e-07     
    12     2.36e-06   1.22e-07     
    13     9.79e-07   1.54e-07     
    14     3.78e-07   1.62e-08     
    15     1.51e-07   9.26e-09     
    16     7.42e-08   1.05e-08     
 ------------------------------------------------------------------------------
                                   CCSD Lambda converged.

 Computing density matrices in double precision...
           Orbital response amplitudes will be solved using DIIS.
           Start     Size      MaxIter   EConv     LConv     
           3         7         100       1.00e-06  1.00e-06  
 ------------------------------------------------------------------------------
            Enorm      Ldiff       Comment
 ------------------------------------------------------------------------------
     1     9.83e-02   5.14e-03     
     2     8.14e-02   2.32e-02     
     3     9.19e-02   3.40e-02     
     4     6.72e-03   4.27e-02     Switched to DIIS steps.
     5     5.69e-04   1.03e-03     
     6     1.52e-04   1.01e-04     
     7     2.28e-05   1.91e-05     
     8     3.71e-06   7.26e-07     
     9     8.63e-07   6.67e-07     
 ------------------------------------------------------------------------------
                                   Orbital response converged.

 Computing density matrices... Done.
 CCSD calculation:   CPU 73.51 s  wall 25.64 s

Current path: /canmo/ccsd/grad/
/g1_bb_aa
/g1_bb_bb
/g1_o1o1
/g1_o1o2
/g1_o1v1
/g1_o2v1
/g1_v1v1
/g1p_bb_aa
/g1p_bb_bb
/g1s_bb_aa
/g1s_bb_bb
/g2_o1o1o1o1
/g2_o1o1o1v1
/g2_o1o1v1v1
/g2_o1v1o1v1
/g2_o1v1v1v1
/g2_v1v1v1v1
/w_bb_aa
/w_bb_bb
 Transferring MO TPDM to AO TPDM
 Transferring g2_o1o1o1o1
 Transferring g2_o1o1o1v1
 Transferring g2_o1o1v1v1
 Transferring g2_o1v1o1v1
 Transferring g2_o1v1v1v1
 Transferring g2_v1v1v1v1
 Adding separable TPDM
 Computing TPDM gradient
 --------------------------------------------------------
 2e gradient
  Atom          X               Y               Z
 --------------------------------------------------------
    1        -11.343175       -0.000000       -9.532996  
    2         11.343175        0.000000       -9.532996  
    3        -10.456653        0.000000        9.532996  
    4         10.456653       -0.000000        9.532996  
 --------------------------------------------------------
 --------------------------------------------------------
 Final gradient
  Atom          X               Y               Z
 --------------------------------------------------------
    1        -11.343175       -0.000000       -9.532996  
    2         11.343175        0.000000       -9.532996  
    3        -10.456653        0.000000        9.532996  
    4         10.456653       -0.000000        9.532996  
 --------------------------------------------------------
 Analytic gradient from two-electron contribution:   CPU 173.90 s  wall 88.17 s

 Total ccman2 time:   CPU 259.33 s  wall 132.17 s


 --------------------------------------------------------------
             Orbital Energies (a.u.) and Symmetries
 --------------------------------------------------------------

 Alpha MOs, Restricted
 -- Occupied --                  
-26.386 -15.793 -26.386 -15.792  -1.733  -1.405  -0.838  -0.813
  1 A1    2 A1    1 B1    2 B1    3 A1    4 A1    5 A1    6 A1                 
 -0.611  -0.730  -1.677  -0.963  -0.710  -0.567  -0.789  -0.561
  7 A1    1 A2    3 B1    4 B1    5 B1    6 B1    1 B2    2 B2                 
 -- Virtual --                   
  0.094   0.142   0.203   0.229   0.297   0.399   0.494   0.861
  8 A1    9 A1   10 A1   11 A1   12 A1   13 A1   14 A1   15 A1                 
  0.930   1.191   1.391   1.536   1.988   2.111   2.390   2.625
 16 A1   17 A1   18 A1   19 A1   20 A1   21 A1   22 A1   23 A1                 
  3.891   4.160   4.259   4.339   5.242   6.814   7.056  36.483
 24 A1   25 A1   26 A1   27 A1   28 A1   29 A1   30 A1   31 A1                 
 68.676   0.067   0.224   0.408   0.988   1.573   2.359   2.964
 32 A1    2 A2    3 A2    4 A2    5 A2    6 A2    7 A2    8 A2                 
  4.133   4.215   4.413   6.896   0.140   0.190   0.308   0.344
  9 A2   10 A2   11 A2   12 A2    7 B1    8 B1    9 B1   10 B1                 
  0.420   0.479   0.570   0.638   0.972   1.138   1.428   1.614
 11 B1   12 B1   13 B1   14 B1   15 B1   16 B1   17 B1   18 B1                 
  1.767   2.270   2.676   2.907   3.262   4.069   4.181   4.442
 19 B1   20 B1   21 B1   22 B1   23 B1   24 B1   25 B1   26 B1                 
  4.978   5.668   7.034   7.312  36.993  68.702   0.158   0.324
 27 B1   28 B1   29 B1   30 B1   31 B1   32 B1    3 B2    4 B2                 
  0.895   1.478   1.852   2.010   3.966   4.155   4.329   6.833
  5 B2    6 B2    7 B2    8 B2    9 B2   10 B2   11 B2   12 B2                 

 Beta MOs, Restricted
 -- Occupied --                  
-26.386 -15.793 -26.386 -15.792  -1.733  -1.405  -0.838  -0.813
  1 A1    2 A1    1 B1    2 B1    3 A1    4 A1    5 A1    6 A1                 
 -0.611  -0.730  -1.677  -0.963  -0.710  -0.567  -0.789  -0.561
  7 A1    1 A2    3 B1    4 B1    5 B1    6 B1    1 B2    2 B2                 
 -- Virtual --                   
  0.094   0.142   0.203   0.229   0.297   0.399   0.494   0.861
  8 A1    9 A1   10 A1   11 A1   12 A1   13 A1   14 A1   15 A1                 
  0.930   1.191   1.391   1.536   1.988   2.111   2.390   2.625
 16 A1   17 A1   18 A1   19 A1   20 A1   21 A1   22 A1   23 A1                 
  3.891   4.160   4.259   4.339   5.242   6.814   7.056  36.483
 24 A1   25 A1   26 A1   27 A1   28 A1   29 A1   30 A1   31 A1                 
 68.676   0.067   0.224   0.408   0.988   1.573   2.359   2.964
 32 A1    2 A2    3 A2    4 A2    5 A2    6 A2    7 A2    8 A2                 
  4.133   4.215   4.413   6.896   0.140   0.190   0.308   0.344
  9 A2   10 A2   11 A2   12 A2    7 B1    8 B1    9 B1   10 B1                 
  0.420   0.479   0.570   0.638   0.972   1.138   1.428   1.614
 11 B1   12 B1   13 B1   14 B1   15 B1   16 B1   17 B1   18 B1                 
  1.767   2.270   2.676   2.907   3.262   4.069   4.181   4.442
 19 B1   20 B1   21 B1   22 B1   23 B1   24 B1   25 B1   26 B1                 
  4.978   5.668   7.034   7.312  36.993  68.702   0.158   0.324
 27 B1   28 B1   29 B1   30 B1   31 B1   32 B1    3 B2    4 B2                 
  0.895   1.478   1.852   2.010   3.966   4.155   4.329   6.833
  5 B2    6 B2    7 B2    8 B2    9 B2   10 B2   11 B2   12 B2                 
 --------------------------------------------------------------

          Ground-State Mulliken Net Atomic Charges

     Atom                 Charge (a.u.)
  ----------------------------------------
      1 N                     0.037817
      2 N                     0.037817
      3 F                    -0.037817
      4 F                    -0.037817
  ----------------------------------------
  Sum of atomic charges =    -0.000000

 -----------------------------------------------------------------
                    Cartesian Multipole Moments
 -----------------------------------------------------------------
    Charge (ESU x 10^10)
                -0.0000
    Dipole Moment (Debye)
         X       0.0000      Y       0.0000      Z       0.2233
       Tot       0.2233
    Quadrupole Moments (Debye-Ang)
        XX     -22.4901     XY      -0.0000     YY     -19.8026
        XZ      -0.0000     YZ      -0.0000     ZZ     -22.2683
    Octopole Moments (Debye-Ang^2)
       XXX       0.0000    XXY       0.0000    XYY       0.0000
       YYY       0.0000    XXZ      -2.8207    XYZ       0.0000
       YYZ      -2.1096    XZZ      -0.0000    YZZ       0.0000
       ZZZ      -9.3630
    Hexadecapole Moments (Debye-Ang^3)
      XXXX    -124.5884   XXXY      -0.0000   XXYY     -22.6807
      XYYY      -0.0000   YYYY     -14.4875   XXXZ      -0.0000
      XXYZ      -0.0000   XYYZ      -0.0000   YYYZ      -0.0000
      XXZZ     -33.3884   XYZZ      -0.0000   YYZZ     -13.8223
      XZZZ      -0.0000   YZZZ      -0.0000   ZZZZ     -67.8140
 -----------------------------------------------------------------
 DrvMan completing analytic gradient of the correlated energy
 Correlated dipole moment
            1
    1   0.0000000
    2   0.0000000
    3   0.0878425
 Energy read as -308.437572334
 Full Analytical Gradient: (in a.u., or Hartree/Bohr)
             1             2             3             4
    1    0.00007020   -0.00007020    0.00005299   -0.00005299
    2   -0.00000000    0.00000000    0.00000000   -0.00000000
    3    0.00005223    0.00005223   -0.00005223   -0.00005223
 Gradient time:  CPU 0.22 s  wall 1.68 s
 ######################################################
 ######################################################
 # Starting finite difference calculation for IDERIV  #
 Finite diff step size:  1.88973e-03 a.u.
 ----------------------------------------------------------------
             Standard Nuclear Orientation (Angstroms)
    I     Atom           X                Y                Z
 ----------------------------------------------------------------
    1      N       0.6124461813    -0.0000000000     0.7036846549
    2      N      -0.6114461813    -0.0000000000     0.7036846549
    3      F       1.1804973157     0.0000000000    -0.5473102871
    4      F      -1.1804973157    -0.0000000000    -0.5473102871
 ----------------------------------------------------------------
 Nuclear Repulsion Energy =   118.3674665891 hartrees
 There are       16 alpha and       16 beta electrons

                       Distance Matrix (Angstroms)
             N (  1)   N (  2)   F (  3)
   N (  2)  1.223892
   F (  3)  1.373925  2.185418
   F (  4)  2.186238  1.374339  2.360995

 Requested basis set is 6-311++G(d,p)
 There are 24 shells and 88 basis functions
 A cutoff of  1.0D-14 yielded    296 shell pairs
 There are      4027 function pairs (      4409 Cartesian)
 Smallest overlap matrix eigenvalue = 1.78E-04
 Guess MOs from SCF MO coefficient file

 -----------------------------------------------------------------------
  General SCF calculation program by
  Eric Jon Sundstrom, Paul Horn, Yuezhi Mao, Dmitri Zuev, Alec White,
  David Stuck, Shaama M.S., Shane Yost, Joonho Lee, David Small,
  Daniel Levine, Susi Lehtola, Hugh Burton, Evgeny Epifanovsky
 -----------------------------------------------------------------------
 Hartree-Fock
 using 4 threads for integral computing
 -------------------------------------------------------
 OpenMP Integral computing Module                
 Release: version 2.0, May 2017, Q-Chem Inc. Pleasanton 
 -------------------------------------------------------
 A restricted SCF calculation will be
 performed using DIIS
 SCF converges when DIIS error is below 1.0e-08
 ---------------------------------------
  Cycle       Energy         DIIS error
 ---------------------------------------
    1    -307.6648351531      3.55e-05  
    2    -307.6648362349      9.63e-06  
    3    -307.6648363269      5.55e-06  
    4    -307.6648363514      1.37e-06  
    5    -307.6648363542      4.50e-07  
    6    -307.6648363547      1.65e-07  
    7    -307.6648363548      6.81e-08  
    8    -307.6648363548      2.47e-08  
    9    -307.6648363548      6.13e-09  Convergence criterion met
 ---------------------------------------
 SCF time:   CPU 1.99s  wall 2.00s 
 SCF   energy in the final basis set =     -307.6648363548
 Total energy in the final basis set =     -307.6648363548


 ------------------------------------------------------------------------------

   CCMAN2: suite of methods based on coupled cluster
           and equation of motion theories.

   Components:
   * libvmm-1.3-trunk
     by Evgeny Epifanovsky, Ilya Kaliman.
   * libtensor-2.5-trunk
     by Evgeny Epifanovsky, Michael Wormit, Dmitry Zuev, Sam Manzer, 
        Ilya Kaliman.
   * libcc-2.5-trunk
     by Evgeny Epifanovsky, Arik Landau, Tomasz Kus, Kirill Khistyaev, 
        Dmitry Zuev, Prashant Manohar, Xintian Feng, Anna Krylov, 
        Matthew Goldey, Alec White, Thomas Jagau, Kaushik Nanda, 
        Anastasia Gunina, Alexander Kunitsa, Joonho Lee.

   CCMAN original authors:
   Anna I. Krylov, C. David Sherrill, Steven R. Gwaltney,
   Edward F. C. Byrd (2000)
   Sergey V. Levchenko, Lyudmila V. Slipchenko, Tao Wang,
   Ana-Maria C. Cristian (2003)
   Piotr A. Pieniazek, C. Melania Oana, Evgeny Epifanovsky (2007)
   Prashant Manohar (2009)

 ------------------------------------------------------------------------------


 Allocating and initializing 3808MB of RAM...
 Calculation will run on 4 cores.


 Alpha MOs, Restricted
 -- Occupied --                  
-26.386 -26.386 -15.793 -15.792  -1.733  -1.677  -1.404  -0.963
  1 A     2 A     3 A     4 A     5 A     6 A     7 A     8 A                  
 -0.838  -0.813  -0.789  -0.730  -0.710  -0.611  -0.568  -0.561
  9 A    10 A    11 A    12 A    13 A    14 A    15 A    16 A                  
 -- Virtual --                   
  0.067   0.094   0.140   0.142   0.158   0.190   0.203   0.224
 17 A    18 A    19 A    20 A    21 A    22 A    23 A    24 A                  
  0.229   0.297   0.308   0.324   0.344   0.399   0.408   0.419
 25 A    26 A    27 A    28 A    29 A    30 A    31 A    32 A                  
  0.479   0.494   0.569   0.638   0.861   0.895   0.930   0.971
 33 A    34 A    35 A    36 A    37 A    38 A    39 A    40 A                  
  0.988   1.137   1.191   1.391   1.428   1.478   1.535   1.573
 41 A    42 A    43 A    44 A    45 A    46 A    47 A    48 A                  
  1.613   1.767   1.852   1.988   2.011   2.111   2.270   2.359
 49 A    50 A    51 A    52 A    53 A    54 A    55 A    56 A                  
  2.391   2.624   2.676   2.906   2.963   3.260   3.891   3.965
 57 A    58 A    59 A    60 A    61 A    62 A    63 A    64 A                  
  4.069   4.133   4.154   4.160   4.181   4.215   4.258   4.329
 65 A    66 A    67 A    68 A    69 A    70 A    71 A    72 A                  
  4.338   4.413   4.442   4.979   5.242   5.669   6.814   6.833
 73 A    74 A    75 A    76 A    77 A    78 A    79 A    80 A                  
  6.896   7.034   7.056   7.312  36.484  36.989  68.676  68.702
 81 A    82 A    83 A    84 A    85 A    86 A    87 A    88 A                  

 Beta MOs, Restricted
 -- Occupied --                  
-26.386 -26.386 -15.793 -15.792  -1.733  -1.677  -1.404  -0.963
  1 A     2 A     3 A     4 A     5 A     6 A     7 A     8 A                  
 -0.838  -0.813  -0.789  -0.730  -0.710  -0.611  -0.568  -0.561
  9 A    10 A    11 A    12 A    13 A    14 A    15 A    16 A                  
 -- Virtual --                   
  0.067   0.094   0.140   0.142   0.158   0.190   0.203   0.224
 17 A    18 A    19 A    20 A    21 A    22 A    23 A    24 A                  
  0.229   0.297   0.308   0.324   0.344   0.399   0.408   0.419
 25 A    26 A    27 A    28 A    29 A    30 A    31 A    32 A                  
  0.479   0.494   0.569   0.638   0.861   0.895   0.930   0.971
 33 A    34 A    35 A    36 A    37 A    38 A    39 A    40 A                  
  0.988   1.137   1.191   1.391   1.428   1.478   1.535   1.573
 41 A    42 A    43 A    44 A    45 A    46 A    47 A    48 A                  
  1.613   1.767   1.852   1.988   2.011   2.111   2.270   2.359
 49 A    50 A    51 A    52 A    53 A    54 A    55 A    56 A                  
  2.391   2.624   2.676   2.906   2.963   3.260   3.891   3.965
 57 A    58 A    59 A    60 A    61 A    62 A    63 A    64 A                  
  4.069   4.133   4.154   4.160   4.181   4.215   4.258   4.329
 65 A    66 A    67 A    68 A    69 A    70 A    71 A    72 A                  
  4.338   4.413   4.442   4.979   5.242   5.669   6.814   6.833
 73 A    74 A    75 A    76 A    77 A    78 A    79 A    80 A                  
  6.896   7.034   7.056   7.312  36.484  36.989  68.676  68.702
 81 A    82 A    83 A    84 A    85 A    86 A    87 A    88 A                  

 Occupation and symmetry of molecular orbitals

 Point group: C1 (1 irreducible representation).

                           A     All 
 -------------------------------------
 All molecular orbitals:
  - Alpha                  88    88  
  - Beta                   88    88  
 -------------------------------------
 Alpha orbitals:
  - Frozen occupied        4     4   
  - Active occupied        12    12  
  - Active virtual         72    72  
  - Frozen virtual         0     0   
 -------------------------------------
 Beta orbitals:
  - Frozen occupied        4     4   
  - Active occupied        12    12  
  - Active virtual         72    72  
  - Frozen virtual         0     0   
 -------------------------------------

 Import integrals:   CPU 0.00 s  wall 0.05 s

 Import integrals:   CPU 8.46 s  wall 13.43 s

 MP2 amplitudes:   CPU 0.05 s  wall 0.18 s

Running a double precision version
           CCSD T amplitudes will be solved using DIIS.

           Start     Size      MaxIter   EConv     TConv     
           3         7         100       1.00e-07  1.00e-05  
 ------------------------------------------------------------------------------
           Energy (a.u.)   Ediff      Tdiff       Comment
 ------------------------------------------------------------------------------
          -308.43301537                           
     1    -308.40679155   2.62e-02   7.16e-01     
     2    -308.43613609   2.93e-02   9.60e-02     
     3    -308.43292982   3.21e-03   4.62e-02     
     4    -308.43627225   3.34e-03   2.11e-02     Switched to DIIS steps.
     5    -308.43744975   1.18e-03   1.23e-02     
     6    -308.43755262   1.03e-04   2.70e-03     
     7    -308.43756219   9.57e-06   1.16e-03     
     8    -308.43756648   4.29e-06   3.72e-04     
     9    -308.43757024   3.76e-06   2.19e-04     
    10    -308.43757084   5.96e-07   5.81e-05     
    11    -308.43757077   6.81e-08   2.39e-05     
    12    -308.43757093   1.62e-07   1.36e-05     
    13    -308.43757078   1.54e-07   4.55e-06     
    14    -308.43757081   3.64e-08   2.46e-06     
 ------------------------------------------------------------------------------
          -308.43757081                           CCSD T converged.

End of double precision
 SCF energy                 = -307.66483635
 MP2 energy                 = -308.43301537
 CCSD correlation energy     =   -0.77273446
 CCSD total energy           = -308.43757081

 CCSD  T1^2 = 0.0154  T2^2 = 0.2166  Leading amplitudes:

 Amplitude    Orbitals with energies
 -0.0469       12 (A) A                  ->    17 (A) A                   
              -0.7303                          0.0667                     
 -0.0469       12 (A) B                  ->    17 (A) B                   
              -0.7303                          0.0667                     
 -0.0237       15 (A) A                  ->    32 (A) A                   
              -0.5677                          0.4194                     
 -0.0237       15 (A) B                  ->    32 (A) B                   
              -0.5677                          0.4194                     

 Amplitude    Orbitals with energies
 -0.1139       16 (A) A      16 (A) B    ->    17 (A) A      17 (A) B     
              -0.5605       -0.5605            0.0667        0.0667       
  0.1139       16 (A) A      16 (A) B    ->    17 (A) B      17 (A) A     
              -0.5605       -0.5605            0.0667        0.0667       
  0.1139       16 (A) B      16 (A) A    ->    17 (A) A      17 (A) B     
              -0.5605       -0.5605            0.0667        0.0667       
 -0.1139       16 (A) B      16 (A) A    ->    17 (A) B      17 (A) A     
              -0.5605       -0.5605            0.0667        0.0667       

 Computing CCSD intemediates for later calculations in double precision
 Finished.

Running a double precision version
           CCSD Lambda amplitudes will be solved using DIIS.
           Start     Size      MaxIter   EConv     LConv     
           3         7         100       1.00e-07  1.00e-05  
 ------------------------------------------------------------------------------
            Enorm      Ldiff       Comment
 ------------------------------------------------------------------------------
     1     5.66e-02   3.40e-02     
     2     1.92e-02   7.99e-03     
     3     8.33e-03   5.76e-04     
     4     4.14e-03   1.49e-03     Switched to DIIS steps.
     5     1.30e-03   7.75e-04     
     6     6.40e-04   1.95e-04     
     7     1.85e-04   5.40e-05     
     8     7.78e-05   3.24e-06     
     9     2.32e-05   6.52e-06     
    10     1.11e-05   9.61e-07     
    11     5.47e-06   2.37e-07     
    12     2.36e-06   1.17e-07     
    13     9.81e-07   1.53e-07     
    14     3.78e-07   1.61e-08     
    15     1.51e-07   9.33e-09     
    16     7.43e-08   1.04e-08     
 ------------------------------------------------------------------------------
                                   CCSD Lambda converged.

 Computing density matrices in double precision...
           Orbital response amplitudes will be solved using DIIS.
           Start     Size      MaxIter   EConv     LConv     
           3         7         100       1.00e-06  1.00e-06  
 ------------------------------------------------------------------------------
            Enorm      Ldiff       Comment
 ------------------------------------------------------------------------------
     1     9.84e-02   5.19e-03     
     2     8.15e-02   2.33e-02     
     3     9.20e-02   3.40e-02     
     4     6.72e-03   4.28e-02     Switched to DIIS steps.
     5     5.69e-04   1.04e-03     
     6     1.56e-04   1.01e-04     
     7     5.62e-05   1.90e-05     
     8     4.68e-05   2.93e-07     
     9     2.83e-06   9.04e-08     
    10     1.19e-06   4.37e-07     
    11     5.61e-07   4.20e-08     
 ------------------------------------------------------------------------------
                                   Orbital response converged.

 Computing density matrices... Done.
 CCSD calculation:   CPU 381.35 s  wall 119.31 s

Current path: /canmo/ccsd/grad/
/g1_bb_aa
/g1_bb_bb
/g1_o1o1
/g1_o1o2
/g1_o1v1
/g1_o2v1
/g1_v1v1
/g1p_bb_aa
/g1p_bb_bb
/g1s_bb_aa
/g1s_bb_bb
/g2_o1o1o1o1
/g2_o1o1o1v1
/g2_o1o1v1v1
/g2_o1v1o1v1
/g2_o1v1v1v1
/g2_v1v1v1v1
/w_bb_aa
/w_bb_bb
 Transferring MO TPDM to AO TPDM
 Transferring g2_o1o1o1o1
 Transferring g2_o1o1o1v1
 Transferring g2_o1o1v1v1
 Transferring g2_o1v1o1v1
 Transferring g2_o1v1v1v1
 Transferring g2_v1v1v1v1
 Adding separable TPDM
 Computing TPDM gradient
 --------------------------------------------------------
 2e gradient
  Atom          X               Y               Z
 --------------------------------------------------------
    1        -11.333295        0.000000       -9.539199  
    2         11.328693       -0.000000       -9.531788  
    3        -10.451141       -0.000000        9.539282  
    4         10.455743        0.000000        9.531704  
 --------------------------------------------------------
 --------------------------------------------------------
 Final gradient
  Atom          X               Y               Z
 --------------------------------------------------------
    1        -11.333295        0.000000       -9.539199  
    2         11.328693       -0.000000       -9.531788  
    3        -10.451141       -0.000000        9.539282  
    4         10.455743        0.000000        9.531704  
 --------------------------------------------------------
 Analytic gradient from two-electron contribution:   CPU 159.60 s  wall 100.09 s

 Total ccman2 time:   CPU 554.13 s  wall 243.50 s


 --------------------------------------------------------------

                    Orbital Energies (a.u.)
 --------------------------------------------------------------

 Alpha MOs
 -- Occupied --
-26.386 -26.386 -15.793 -15.792  -1.733  -1.677  -1.404  -0.963
 -0.838  -0.813  -0.789  -0.730  -0.710  -0.611  -0.568  -0.561
 -- Virtual --
  0.067   0.094   0.140   0.142   0.158   0.190   0.203   0.224
  0.229   0.297   0.308   0.324   0.344   0.399   0.408   0.419
  0.479   0.494   0.569   0.638   0.861   0.895   0.930   0.971
  0.988   1.137   1.191   1.391   1.428   1.478   1.535   1.573
  1.613   1.767   1.852   1.988   2.011   2.111   2.270   2.359
  2.391   2.624   2.676   2.906   2.963   3.260   3.891   3.965
  4.069   4.133   4.154   4.160   4.181   4.215   4.258   4.329
  4.338   4.413   4.442   4.979   5.242   5.669   6.814   6.833
  6.896   7.034   7.056   7.312  36.484  36.989  68.676  68.702
 --------------------------------------------------------------

          Ground-State Mulliken Net Atomic Charges

     Atom                 Charge (a.u.)
  ----------------------------------------
      1 N                     0.037676
      2 N                     0.037626
      3 F                    -0.037582
      4 F                    -0.037720
  ----------------------------------------
  Sum of atomic charges =     0.000000

 -----------------------------------------------------------------
                    Cartesian Multipole Moments
 -----------------------------------------------------------------
    Charge (ESU x 10^10)
                 0.0000
    Dipole Moment (Debye)
         X       0.0020      Y      -0.0000      Z       0.2216
       Tot       0.2216
    Quadrupole Moments (Debye-Ang)
        XX     -22.4889     XY       0.0000     YY     -19.8049
        XZ       0.0006     YZ       0.0000     ZZ     -22.2704
    Octopole Moments (Debye-Ang^2)
       XXX      -0.0130    XXY      -0.0000    XYY      -0.0040
       YYY      -0.0000    XXZ      -2.8238    XYZ      -0.0000
       YYZ      -2.1126    XZZ      -0.0047    YZZ      -0.0000
       ZZZ      -9.3685
    Hexadecapole Moments (Debye-Ang^3)
      XXXX    -124.6212   XXXY       0.0000   XXYY     -22.6870
      XYYY       0.0000   YYYY     -14.4919   XXXZ      -0.0107
      XXYZ       0.0000   XYYZ      -0.0038   YYYZ       0.0000
      XXZZ     -33.3994   XYZZ       0.0000   YYZZ     -13.8253
      XZZZ      -0.0111   YZZZ       0.0000   ZZZZ     -67.8211
 -----------------------------------------------------------------
 DrvMan completing analytic gradient of the correlated energy
 Correlated dipole moment
            1
    1   0.0007859
    2  -0.0000000
    3   0.0871979
 Energy read as -308.437570814
 Full Analytical Gradient: (in a.u., or Hartree/Bohr)
             1             2             3             4
    1    0.00154792   -0.00129277   -0.00007870   -0.00017646
    2   -0.00000000    0.00000000    0.00000000   -0.00000000
    3    0.00009468   -0.00002554    0.00006946   -0.00013860
 Gradient time:  CPU 0.26 s  wall 1.70 s
 ----------------------------------------------------------------
             Standard Nuclear Orientation (Angstroms)
    I     Atom           X                Y                Z
 ----------------------------------------------------------------
    1      N       0.6104461813    -0.0000000000     0.7036846549
    2      N      -0.6114461813    -0.0000000000     0.7036846549
    3      F       1.1804973157     0.0000000000    -0.5473102871
    4      F      -1.1804973157    -0.0000000000    -0.5473102871
 ----------------------------------------------------------------
 Nuclear Repulsion Energy =   118.3989749514 hartrees
 There are       16 alpha and       16 beta electrons

                       Distance Matrix (Angstroms)
             N (  1)   N (  2)   F (  3)
   N (  2)  1.221892
   F (  3)  1.374753  2.185418
   F (  4)  2.184598  1.374339  2.360995

 Requested basis set is 6-311++G(d,p)
 There are 24 shells and 88 basis functions
 A cutoff of  1.0D-14 yielded    296 shell pairs
 There are      4027 function pairs (      4409 Cartesian)
 Smallest overlap matrix eigenvalue = 1.77E-04
 Guess MOs from SCF MO coefficient file

 -----------------------------------------------------------------------
  General SCF calculation program by
  Eric Jon Sundstrom, Paul Horn, Yuezhi Mao, Dmitri Zuev, Alec White,
  David Stuck, Shaama M.S., Shane Yost, Joonho Lee, David Small,
  Daniel Levine, Susi Lehtola, Hugh Burton, Evgeny Epifanovsky
 -----------------------------------------------------------------------
 Hartree-Fock
 using 4 threads for integral computing
 -------------------------------------------------------
 OpenMP Integral computing Module                
 Release: version 2.0, May 2017, Q-Chem Inc. Pleasanton 
 -------------------------------------------------------
 A restricted SCF calculation will be
 performed using DIIS
 SCF converges when DIIS error is below 1.0e-08
 ---------------------------------------
  Cycle       Energy         DIIS error
 ---------------------------------------
    1    -307.6650146602      7.10e-05  
    2    -307.6650189893      1.93e-05  
    3    -307.6650193575      1.11e-05  
    4    -307.6650194558      2.74e-06  
    5    -307.6650194669      9.02e-07  
    6    -307.6650194691      3.29e-07  
    7    -307.6650194694      1.33e-07  
    8    -307.6650194695      4.98e-08  
    9    -307.6650194695      1.23e-08  
   10    -307.6650194695      4.77e-09  Convergence criterion met
 ---------------------------------------
 SCF time:   CPU 2.20s  wall 2.00s 
 SCF   energy in the final basis set =     -307.6650194695
 Total energy in the final basis set =     -307.6650194695


 ------------------------------------------------------------------------------

   CCMAN2: suite of methods based on coupled cluster
           and equation of motion theories.

   Components:
   * libvmm-1.3-trunk
     by Evgeny Epifanovsky, Ilya Kaliman.
   * libtensor-2.5-trunk
     by Evgeny Epifanovsky, Michael Wormit, Dmitry Zuev, Sam Manzer, 
        Ilya Kaliman.
   * libcc-2.5-trunk
     by Evgeny Epifanovsky, Arik Landau, Tomasz Kus, Kirill Khistyaev, 
        Dmitry Zuev, Prashant Manohar, Xintian Feng, Anna Krylov, 
        Matthew Goldey, Alec White, Thomas Jagau, Kaushik Nanda, 
        Anastasia Gunina, Alexander Kunitsa, Joonho Lee.

   CCMAN original authors:
   Anna I. Krylov, C. David Sherrill, Steven R. Gwaltney,
   Edward F. C. Byrd (2000)
   Sergey V. Levchenko, Lyudmila V. Slipchenko, Tao Wang,
   Ana-Maria C. Cristian (2003)
   Piotr A. Pieniazek, C. Melania Oana, Evgeny Epifanovsky (2007)
   Prashant Manohar (2009)

 ------------------------------------------------------------------------------


 Allocating and initializing 3808MB of RAM...
 Calculation will run on 4 cores.


 Alpha MOs, Restricted
 -- Occupied --                  
-26.386 -26.386 -15.793 -15.792  -1.733  -1.677  -1.406  -0.963
  1 A     2 A     3 A     4 A     5 A     6 A     7 A     8 A                  
 -0.838  -0.813  -0.789  -0.730  -0.710  -0.612  -0.567  -0.561
  9 A    10 A    11 A    12 A    13 A    14 A    15 A    16 A                  
 -- Virtual --                   
  0.067   0.094   0.140   0.142   0.158   0.190   0.203   0.224
 17 A    18 A    19 A    20 A    21 A    22 A    23 A    24 A                  
  0.229   0.297   0.308   0.324   0.344   0.399   0.408   0.420
 25 A    26 A    27 A    28 A    29 A    30 A    31 A    32 A                  
  0.479   0.494   0.571   0.639   0.861   0.894   0.930   0.972
 33 A    34 A    35 A    36 A    37 A    38 A    39 A    40 A                  
  0.988   1.138   1.191   1.391   1.428   1.478   1.536   1.573
 41 A    42 A    43 A    44 A    45 A    46 A    47 A    48 A                  
  1.614   1.767   1.852   1.988   2.010   2.111   2.270   2.360
 49 A    50 A    51 A    52 A    53 A    54 A    55 A    56 A                  
  2.390   2.626   2.676   2.908   2.965   3.263   3.891   3.966
 57 A    58 A    59 A    60 A    61 A    62 A    63 A    64 A                  
  4.069   4.134   4.155   4.160   4.181   4.216   4.260   4.328
 65 A    66 A    67 A    68 A    69 A    70 A    71 A    72 A                  
  4.340   4.413   4.442   4.978   5.242   5.668   6.814   6.834
 73 A    74 A    75 A    76 A    77 A    78 A    79 A    80 A                  
  6.896   7.034   7.056   7.311  36.483  36.997  68.676  68.702
 81 A    82 A    83 A    84 A    85 A    86 A    87 A    88 A                  

 Beta MOs, Restricted
 -- Occupied --                  
-26.386 -26.386 -15.793 -15.792  -1.733  -1.677  -1.406  -0.963
  1 A     2 A     3 A     4 A     5 A     6 A     7 A     8 A                  
 -0.838  -0.813  -0.789  -0.730  -0.710  -0.612  -0.567  -0.561
  9 A    10 A    11 A    12 A    13 A    14 A    15 A    16 A                  
 -- Virtual --                   
  0.067   0.094   0.140   0.142   0.158   0.190   0.203   0.224
 17 A    18 A    19 A    20 A    21 A    22 A    23 A    24 A                  
  0.229   0.297   0.308   0.324   0.344   0.399   0.408   0.420
 25 A    26 A    27 A    28 A    29 A    30 A    31 A    32 A                  
  0.479   0.494   0.571   0.639   0.861   0.894   0.930   0.972
 33 A    34 A    35 A    36 A    37 A    38 A    39 A    40 A                  
  0.988   1.138   1.191   1.391   1.428   1.478   1.536   1.573
 41 A    42 A    43 A    44 A    45 A    46 A    47 A    48 A                  
  1.614   1.767   1.852   1.988   2.010   2.111   2.270   2.360
 49 A    50 A    51 A    52 A    53 A    54 A    55 A    56 A                  
  2.390   2.626   2.676   2.908   2.965   3.263   3.891   3.966
 57 A    58 A    59 A    60 A    61 A    62 A    63 A    64 A                  
  4.069   4.134   4.155   4.160   4.181   4.216   4.260   4.328
 65 A    66 A    67 A    68 A    69 A    70 A    71 A    72 A                  
  4.340   4.413   4.442   4.978   5.242   5.668   6.814   6.834
 73 A    74 A    75 A    76 A    77 A    78 A    79 A    80 A                  
  6.896   7.034   7.056   7.311  36.483  36.997  68.676  68.702
 81 A    82 A    83 A    84 A    85 A    86 A    87 A    88 A                  

 Occupation and symmetry of molecular orbitals

 Point group: C1 (1 irreducible representation).

                           A     All 
 -------------------------------------
 All molecular orbitals:
  - Alpha                  88    88  
  - Beta                   88    88  
 -------------------------------------
 Alpha orbitals:
  - Frozen occupied        4     4   
  - Active occupied        12    12  
  - Active virtual         72    72  
  - Frozen virtual         0     0   
 -------------------------------------
 Beta orbitals:
  - Frozen occupied        4     4   
  - Active occupied        12    12  
  - Active virtual         72    72  
  - Frozen virtual         0     0   
 -------------------------------------

 Import integrals:   CPU 0.00 s  wall 0.00 s

 Import integrals:   CPU 8.44 s  wall 11.52 s

 MP2 amplitudes:   CPU 0.05 s  wall 0.21 s

Running a double precision version
           CCSD T amplitudes will be solved using DIIS.

           Start     Size      MaxIter   EConv     TConv     
           3         7         100       1.00e-07  1.00e-05  
 ------------------------------------------------------------------------------
           Energy (a.u.)   Ediff      Tdiff       Comment
 ------------------------------------------------------------------------------
          -308.43297319                           
     1    -308.40682994   2.61e-02   7.16e-01     
     2    -308.43612969   2.93e-02   9.59e-02     
     3    -308.43293830   3.19e-03   4.62e-02     
     4    -308.43627390   3.34e-03   2.10e-02     Switched to DIIS steps.
     5    -308.43744988   1.18e-03   1.22e-02     
     6    -308.43755258   1.03e-04   2.68e-03     
     7    -308.43756234   9.75e-06   1.17e-03     
     8    -308.43756671   4.38e-06   3.74e-04     
     9    -308.43757049   3.77e-06   2.19e-04     
    10    -308.43757108   5.98e-07   5.81e-05     
    11    -308.43757101   7.05e-08   2.40e-05     
    12    -308.43757117   1.62e-07   1.37e-05     
    13    -308.43757102   1.55e-07   4.58e-06     
    14    -308.43757106   3.68e-08   2.47e-06     
 ------------------------------------------------------------------------------
          -308.43757106                           CCSD T converged.

End of double precision
 SCF energy                 = -307.66501947
 MP2 energy                 = -308.43297319
 CCSD correlation energy     =   -0.77255159
 CCSD total energy           = -308.43757106

 CCSD  T1^2 = 0.0154  T2^2 = 0.2164  Leading amplitudes:

 Amplitude    Orbitals with energies
 -0.0468       12 (A) A                  ->    17 (A) A                   
              -0.7302                          0.0673                     
 -0.0468       12 (A) B                  ->    17 (A) B                   
              -0.7302                          0.0673                     
 -0.0237       15 (A) A                  ->    32 (A) A                   
              -0.5671                          0.4196                     
 -0.0237       15 (A) B                  ->    32 (A) B                   
              -0.5671                          0.4196                     

 Amplitude    Orbitals with energies
 -0.1132       16 (A) A      16 (A) B    ->    17 (A) A      17 (A) B     
              -0.5613       -0.5613            0.0673        0.0673       
  0.1132       16 (A) A      16 (A) B    ->    17 (A) B      17 (A) A     
              -0.5613       -0.5613            0.0673        0.0673       
  0.1132       16 (A) B      16 (A) A    ->    17 (A) A      17 (A) B     
              -0.5613       -0.5613            0.0673        0.0673       
 -0.1132       16 (A) B      16 (A) A    ->    17 (A) B      17 (A) A     
              -0.5613       -0.5613            0.0673        0.0673       

 Computing CCSD intemediates for later calculations in double precision
 Finished.

Running a double precision version
           CCSD Lambda amplitudes will be solved using DIIS.
           Start     Size      MaxIter   EConv     LConv     
           3         7         100       1.00e-07  1.00e-05  
 ------------------------------------------------------------------------------
            Enorm      Ldiff       Comment
 ------------------------------------------------------------------------------
     1     5.64e-02   3.39e-02     
     2     1.92e-02   7.99e-03     
     3     8.31e-03   5.76e-04     
     4     4.13e-03   1.49e-03     Switched to DIIS steps.
     5     1.30e-03   7.75e-04     
     6     6.39e-04   1.94e-04     
     7     1.85e-04   5.41e-05     
     8     7.76e-05   3.12e-06     
     9     2.33e-05   6.43e-06     
    10     1.12e-05   9.31e-07     
    11     5.51e-06   2.24e-07     
    12     2.37e-06   1.26e-07     
    13     9.79e-07   1.55e-07     
    14     3.78e-07   1.60e-08     
    15     1.51e-07   9.07e-09     
    16     7.45e-08   1.05e-08     
 ------------------------------------------------------------------------------
                                   CCSD Lambda converged.

 Computing density matrices in double precision...
           Orbital response amplitudes will be solved using DIIS.
           Start     Size      MaxIter   EConv     LConv     
           3         7         100       1.00e-06  1.00e-06  
 ------------------------------------------------------------------------------
            Enorm      Ldiff       Comment
 ------------------------------------------------------------------------------
     1     9.82e-02   5.09e-03     
     2     8.13e-02   2.32e-02     
     3     9.18e-02   3.39e-02     
     4     6.72e-03   4.26e-02     Switched to DIIS steps.
     5     5.70e-04   1.03e-03     
     6     1.55e-04   1.01e-04     
     7     5.45e-05   1.91e-05     
     8     4.65e-05   3.11e-07     
     9     2.85e-06   7.79e-08     
    10     1.19e-06   4.37e-07     
    11     5.64e-07   4.23e-08     
 ------------------------------------------------------------------------------
                                   Orbital response converged.

 Computing density matrices... Done.
 CCSD calculation:   CPU 383.08 s  wall 110.55 s

Current path: /canmo/ccsd/grad/
/g1_bb_aa
/g1_bb_bb
/g1_o1o1
/g1_o1o2
/g1_o1v1
/g1_o2v1
/g1_v1v1
/g1p_bb_aa
/g1p_bb_bb
/g1s_bb_aa
/g1s_bb_bb
/g2_o1o1o1o1
/g2_o1o1o1v1
/g2_o1o1v1v1
/g2_o1v1o1v1
/g2_o1v1v1v1
/g2_v1v1v1v1
/w_bb_aa
/w_bb_bb
 Transferring MO TPDM to AO TPDM
 Transferring g2_o1o1o1o1
 Transferring g2_o1o1o1v1
 Transferring g2_o1o1v1v1
 Transferring g2_o1v1o1v1
 Transferring g2_o1v1v1v1
 Transferring g2_v1v1v1v1
 Adding separable TPDM
 Computing TPDM gradient
 --------------------------------------------------------
 2e gradient
  Atom          X               Y               Z
 --------------------------------------------------------
    1        -11.353054        0.000000       -9.526787  
    2         11.357638       -0.000000       -9.534196  
    3        -10.462145        0.000000        9.526696  
    4         10.457561        0.000000        9.534287  
 --------------------------------------------------------
 --------------------------------------------------------
 Final gradient
  Atom          X               Y               Z
 --------------------------------------------------------
    1        -11.353054        0.000000       -9.526787  
    2         11.357638       -0.000000       -9.534196  
    3        -10.462145        0.000000        9.526696  
    4         10.457561        0.000000        9.534287  
 --------------------------------------------------------
 Analytic gradient from two-electron contribution:   CPU 163.56 s  wall 111.38 s

 Total ccman2 time:   CPU 560.50 s  wall 242.74 s


 --------------------------------------------------------------

                    Orbital Energies (a.u.)
 --------------------------------------------------------------

 Alpha MOs
 -- Occupied --
-26.386 -26.386 -15.793 -15.792  -1.733  -1.677  -1.406  -0.963
 -0.838  -0.813  -0.789  -0.730  -0.710  -0.612  -0.567  -0.561
 -- Virtual --
  0.067   0.094   0.140   0.142   0.158   0.190   0.203   0.224
  0.229   0.297   0.308   0.324   0.344   0.399   0.408   0.420
  0.479   0.494   0.571   0.639   0.861   0.894   0.930   0.972
  0.988   1.138   1.191   1.391   1.428   1.478   1.536   1.573
  1.614   1.767   1.852   1.988   2.010   2.111   2.270   2.360
  2.390   2.626   2.676   2.908   2.965   3.263   3.891   3.966
  4.069   4.134   4.155   4.160   4.181   4.216   4.260   4.328
  4.340   4.413   4.442   4.978   5.242   5.668   6.814   6.834
  6.896   7.034   7.056   7.311  36.483  36.997  68.676  68.702
 --------------------------------------------------------------

          Ground-State Mulliken Net Atomic Charges

     Atom                 Charge (a.u.)
  ----------------------------------------
      1 N                     0.037957
      2 N                     0.038009
      3 F                    -0.038052
      4 F                    -0.037915
  ----------------------------------------
  Sum of atomic charges =     0.000000

 -----------------------------------------------------------------
                    Cartesian Multipole Moments
 -----------------------------------------------------------------
    Charge (ESU x 10^10)
                 0.0000
    Dipole Moment (Debye)
         X      -0.0020      Y       0.0000      Z       0.2249
       Tot       0.2249
    Quadrupole Moments (Debye-Ang)
        XX     -22.4913     XY      -0.0000     YY     -19.8004
        XZ      -0.0006     YZ       0.0000     ZZ     -22.2662
    Octopole Moments (Debye-Ang^2)
       XXX       0.0130    XXY       0.0000    XYY       0.0040
       YYY       0.0000    XXZ      -2.8176    XYZ       0.0000
       YYZ      -2.1066    XZZ       0.0047    YZZ       0.0000
       ZZZ      -9.3574
    Hexadecapole Moments (Debye-Ang^3)
      XXXX    -124.5555   XXXY      -0.0000   XXYY     -22.6745
      XYYY      -0.0000   YYYY     -14.4831   XXXZ       0.0107
      XXYZ      -0.0000   XYYZ       0.0037   YYYZ       0.0000
      XXZZ     -33.3775   XYZZ      -0.0000   YYZZ     -13.8193
      XZZZ       0.0111   YZZZ       0.0000   ZZZZ     -67.8069
 -----------------------------------------------------------------
 DrvMan completing analytic gradient of the correlated energy
 Correlated dipole moment
            1
    1  -0.0007868
    2   0.0000000
    3   0.0884892
 Energy read as -308.437571056
 Full Analytical Gradient: (in a.u., or Hartree/Bohr)
             1             2             3             4
    1   -0.00141715    0.00116204    0.00018429    0.00007082
    2   -0.00000000   -0.00000000    0.00000000    0.00000000
    3    0.00000877    0.00012978   -0.00017312    0.00003456
 Gradient time:  CPU 0.26 s  wall 1.70 s
 ----------------------------------------------------------------
             Standard Nuclear Orientation (Angstroms)
    I     Atom           X                Y                Z
 ----------------------------------------------------------------
    1      N       0.6114461813     0.0010000000     0.7036846549
    2      N      -0.6114461813    -0.0000000000     0.7036846549
    3      F       1.1804973157     0.0000000000    -0.5473102871
    4      F      -1.1804973157    -0.0000000000    -0.5473102871
 ----------------------------------------------------------------
 Nuclear Repulsion Energy =   118.3831929786 hartrees
 There are       16 alpha and       16 beta electrons

                       Distance Matrix (Angstroms)
             N (  1)   N (  2)   F (  3)
   N (  2)  1.222893
   F (  3)  1.374339  2.185418
   F (  4)  2.185418  1.374339  2.360995

 Requested basis set is 6-311++G(d,p)
 There are 24 shells and 88 basis functions
 A cutoff of  1.0D-14 yielded    296 shell pairs
 There are      4027 function pairs (      4409 Cartesian)
 Smallest overlap matrix eigenvalue = 1.77E-04
 Guess MOs from SCF MO coefficient file

 -----------------------------------------------------------------------
  General SCF calculation program by
  Eric Jon Sundstrom, Paul Horn, Yuezhi Mao, Dmitri Zuev, Alec White,
  David Stuck, Shaama M.S., Shane Yost, Joonho Lee, David Small,
  Daniel Levine, Susi Lehtola, Hugh Burton, Evgeny Epifanovsky
 -----------------------------------------------------------------------
 Hartree-Fock
 using 4 threads for integral computing
 -------------------------------------------------------
 OpenMP Integral computing Module                
 Release: version 2.0, May 2017, Q-Chem Inc. Pleasanton 
 -------------------------------------------------------
 A restricted SCF calculation will be
 performed using DIIS
 SCF converges when DIIS error is below 1.0e-08
 ---------------------------------------
  Cycle       Energy         DIIS error
 ---------------------------------------
    1    -307.6649270924      4.31e-05  
    2    -307.6649289875      1.19e-05  
    3    -307.6649291902      6.73e-06  
    4    -307.6649292357      2.13e-06  
    5    -307.6649292454      8.17e-07  
    6    -307.6649292479      3.42e-07  
    7    -307.6649292484      1.30e-07  
    8    -307.6649292484      6.41e-08  
    9    -307.6649292484      1.94e-08  
   10    -307.6649292484      6.30e-09  Convergence criterion met
 ---------------------------------------
 SCF time:   CPU 2.31s  wall 2.00s 
 SCF   energy in the final basis set =     -307.6649292484
 Total energy in the final basis set =     -307.6649292484


 ------------------------------------------------------------------------------

   CCMAN2: suite of methods based on coupled cluster
           and equation of motion theories.

   Components:
   * libvmm-1.3-trunk
     by Evgeny Epifanovsky, Ilya Kaliman.
   * libtensor-2.5-trunk
     by Evgeny Epifanovsky, Michael Wormit, Dmitry Zuev, Sam Manzer, 
        Ilya Kaliman.
   * libcc-2.5-trunk
     by Evgeny Epifanovsky, Arik Landau, Tomasz Kus, Kirill Khistyaev, 
        Dmitry Zuev, Prashant Manohar, Xintian Feng, Anna Krylov, 
        Matthew Goldey, Alec White, Thomas Jagau, Kaushik Nanda, 
        Anastasia Gunina, Alexander Kunitsa, Joonho Lee.

   CCMAN original authors:
   Anna I. Krylov, C. David Sherrill, Steven R. Gwaltney,
   Edward F. C. Byrd (2000)
   Sergey V. Levchenko, Lyudmila V. Slipchenko, Tao Wang,
   Ana-Maria C. Cristian (2003)
   Piotr A. Pieniazek, C. Melania Oana, Evgeny Epifanovsky (2007)
   Prashant Manohar (2009)

 ------------------------------------------------------------------------------


 Allocating and initializing 3808MB of RAM...
 Calculation will run on 4 cores.


 Alpha MOs, Restricted
 -- Occupied --                  
-26.386 -26.386 -15.793 -15.792  -1.733  -1.677  -1.405  -0.963
  1 A     2 A     3 A     4 A     5 A     6 A     7 A     8 A                  
 -0.838  -0.813  -0.789  -0.730  -0.710  -0.611  -0.567  -0.561
  9 A    10 A    11 A    12 A    13 A    14 A    15 A    16 A                  
 -- Virtual --                   
  0.067   0.094   0.140   0.142   0.158   0.190   0.203   0.224
 17 A    18 A    19 A    20 A    21 A    22 A    23 A    24 A                  
  0.229   0.297   0.308   0.324   0.344   0.399   0.408   0.420
 25 A    26 A    27 A    28 A    29 A    30 A    31 A    32 A                  
  0.479   0.494   0.570   0.638   0.861   0.895   0.930   0.972
 33 A    34 A    35 A    36 A    37 A    38 A    39 A    40 A                  
  0.988   1.138   1.191   1.391   1.428   1.478   1.536   1.573
 41 A    42 A    43 A    44 A    45 A    46 A    47 A    48 A                  
  1.614   1.767   1.852   1.988   2.010   2.111   2.270   2.359
 49 A    50 A    51 A    52 A    53 A    54 A    55 A    56 A                  
  2.390   2.625   2.676   2.907   2.964   3.262   3.891   3.966
 57 A    58 A    59 A    60 A    61 A    62 A    63 A    64 A                  
  4.069   4.133   4.155   4.160   4.181   4.215   4.259   4.329
 65 A    66 A    67 A    68 A    69 A    70 A    71 A    72 A                  
  4.339   4.413   4.442   4.978   5.242   5.668   6.814   6.833
 73 A    74 A    75 A    76 A    77 A    78 A    79 A    80 A                  
  6.896   7.034   7.056   7.312  36.483  36.993  68.676  68.702
 81 A    82 A    83 A    84 A    85 A    86 A    87 A    88 A                  

 Beta MOs, Restricted
 -- Occupied --                  
-26.386 -26.386 -15.793 -15.792  -1.733  -1.677  -1.405  -0.963
  1 A     2 A     3 A     4 A     5 A     6 A     7 A     8 A                  
 -0.838  -0.813  -0.789  -0.730  -0.710  -0.611  -0.567  -0.561
  9 A    10 A    11 A    12 A    13 A    14 A    15 A    16 A                  
 -- Virtual --                   
  0.067   0.094   0.140   0.142   0.158   0.190   0.203   0.224
 17 A    18 A    19 A    20 A    21 A    22 A    23 A    24 A                  
  0.229   0.297   0.308   0.324   0.344   0.399   0.408   0.420
 25 A    26 A    27 A    28 A    29 A    30 A    31 A    32 A                  
  0.479   0.494   0.570   0.638   0.861   0.895   0.930   0.972
 33 A    34 A    35 A    36 A    37 A    38 A    39 A    40 A                  
  0.988   1.138   1.191   1.391   1.428   1.478   1.536   1.573
 41 A    42 A    43 A    44 A    45 A    46 A    47 A    48 A                  
  1.614   1.767   1.852   1.988   2.010   2.111   2.270   2.359
 49 A    50 A    51 A    52 A    53 A    54 A    55 A    56 A                  
  2.390   2.625   2.676   2.907   2.964   3.262   3.891   3.966
 57 A    58 A    59 A    60 A    61 A    62 A    63 A    64 A                  
  4.069   4.133   4.155   4.160   4.181   4.215   4.259   4.329
 65 A    66 A    67 A    68 A    69 A    70 A    71 A    72 A                  
  4.339   4.413   4.442   4.978   5.242   5.668   6.814   6.833
 73 A    74 A    75 A    76 A    77 A    78 A    79 A    80 A                  
  6.896   7.034   7.056   7.312  36.483  36.993  68.676  68.702
 81 A    82 A    83 A    84 A    85 A    86 A    87 A    88 A                  

 Occupation and symmetry of molecular orbitals

 Point group: C1 (1 irreducible representation).

                           A     All 
 -------------------------------------
 All molecular orbitals:
  - Alpha                  88    88  
  - Beta                   88    88  
 -------------------------------------
 Alpha orbitals:
  - Frozen occupied        4     4   
  - Active occupied        12    12  
  - Active virtual         72    72  
  - Frozen virtual         0     0   
 -------------------------------------
 Beta orbitals:
  - Frozen occupied        4     4   
  - Active occupied        12    12  
  - Active virtual         72    72  
  - Frozen virtual         0     0   
 -------------------------------------

 Import integrals:   CPU 0.00 s  wall 0.01 s

 Import integrals:   CPU 8.28 s  wall 15.94 s

 MP2 amplitudes:   CPU 0.05 s  wall 0.23 s

Running a double precision version
           CCSD T amplitudes will be solved using DIIS.

           Start     Size      MaxIter   EConv     TConv     
           3         7         100       1.00e-07  1.00e-05  
 ------------------------------------------------------------------------------
           Energy (a.u.)   Ediff      Tdiff       Comment
 ------------------------------------------------------------------------------
          -308.43299546                           
     1    -308.40681207   2.62e-02   7.16e-01     
     2    -308.43613415   2.93e-02   9.60e-02     
     3    -308.43293535   3.20e-03   4.62e-02     
     4    -308.43627436   3.34e-03   2.10e-02     Switched to DIIS steps.
     5    -308.43745109   1.18e-03   1.22e-02     
     6    -308.43755388   1.03e-04   2.69e-03     
     7    -308.43756354   9.66e-06   1.16e-03     
     8    -308.43756788   4.34e-06   3.73e-04     
     9    -308.43757164   3.76e-06   2.19e-04     
    10    -308.43757224   5.97e-07   5.81e-05     
    11    -308.43757217   6.94e-08   2.40e-05     
    12    -308.43757233   1.62e-07   1.37e-05     
    13    -308.43757218   1.55e-07   4.57e-06     
    14    -308.43757221   3.66e-08   2.47e-06     
 ------------------------------------------------------------------------------
          -308.43757221                           CCSD T converged.

End of double precision
 SCF energy                 = -307.66492925
 MP2 energy                 = -308.43299546
 CCSD correlation energy     =   -0.77264296
 CCSD total energy           = -308.43757221

 CCSD  T1^2 = 0.0154  T2^2 = 0.2165  Leading amplitudes:

 Amplitude    Orbitals with energies
 -0.0468       12 (A) A                  ->    17 (A) A                   
              -0.7303                          0.0670                     
 -0.0468       12 (A) B                  ->    17 (A) B                   
              -0.7303                          0.0670                     
 -0.0237       15 (A) A                  ->    32 (A) A                   
              -0.5674                          0.4195                     
 -0.0237       15 (A) B                  ->    32 (A) B                   
              -0.5674                          0.4195                     

 Amplitude    Orbitals with energies
 -0.1135       16 (A) A      16 (A) B    ->    17 (A) A      17 (A) B     
              -0.5609       -0.5609            0.0670        0.0670       
  0.1135       16 (A) A      16 (A) B    ->    17 (A) B      17 (A) A     
              -0.5609       -0.5609            0.0670        0.0670       
  0.1135       16 (A) B      16 (A) A    ->    17 (A) A      17 (A) B     
              -0.5609       -0.5609            0.0670        0.0670       
 -0.1135       16 (A) B      16 (A) A    ->    17 (A) B      17 (A) A     
              -0.5609       -0.5609            0.0670        0.0670       

 Computing CCSD intemediates for later calculations in double precision
 Finished.

Running a double precision version
           CCSD Lambda amplitudes will be solved using DIIS.
           Start     Size      MaxIter   EConv     LConv     
           3         7         100       1.00e-07  1.00e-05  
 ------------------------------------------------------------------------------
            Enorm      Ldiff       Comment
 ------------------------------------------------------------------------------
     1     5.65e-02   3.40e-02     
     2     1.92e-02   7.99e-03     
     3     8.32e-03   5.76e-04     
     4     4.14e-03   1.49e-03     Switched to DIIS steps.
     5     1.30e-03   7.75e-04     
     6     6.40e-04   1.94e-04     
     7     1.85e-04   5.41e-05     
     8     7.77e-05   3.18e-06     
     9     2.33e-05   6.47e-06     
    10     1.12e-05   9.46e-07     
    11     5.49e-06   2.30e-07     
    12     2.36e-06   1.22e-07     
    13     9.80e-07   1.54e-07     
    14     3.78e-07   1.62e-08     
    15     1.51e-07   9.26e-09     
    16     7.42e-08   1.05e-08     
 ------------------------------------------------------------------------------
                                   CCSD Lambda converged.

 Computing density matrices in double precision...
           Orbital response amplitudes will be solved using DIIS.
           Start     Size      MaxIter   EConv     LConv     
           3         7         100       1.00e-06  1.00e-06  
 ------------------------------------------------------------------------------
            Enorm      Ldiff       Comment
 ------------------------------------------------------------------------------
     1     9.83e-02   5.14e-03     
     2     8.14e-02   2.32e-02     
     3     9.19e-02   3.40e-02     
     4     6.72e-03   4.27e-02     Switched to DIIS steps.
     5     5.69e-04   1.03e-03     
     6     1.52e-04   1.01e-04     
     7     2.28e-05   1.91e-05     
     8     3.71e-06   7.27e-07     
     9     8.80e-07   6.67e-07     
 ------------------------------------------------------------------------------
                                   Orbital response converged.

 Computing density matrices... Done.
 CCSD calculation:   CPU 382.77 s  wall 111.21 s

Current path: /canmo/ccsd/grad/
/g1_bb_aa
/g1_bb_bb
/g1_o1o1
/g1_o1o2
/g1_o1v1
/g1_o2v1
/g1_v1v1
/g1p_bb_aa
/g1p_bb_bb
/g1s_bb_aa
/g1s_bb_bb
/g2_o1o1o1o1
/g2_o1o1o1v1
/g2_o1o1v1v1
/g2_o1v1o1v1
/g2_o1v1v1v1
/g2_v1v1v1v1
/w_bb_aa
/w_bb_bb
 Transferring MO TPDM to AO TPDM
 Transferring g2_o1o1o1o1
 Transferring g2_o1o1o1v1
 Transferring g2_o1o1v1v1
 Transferring g2_o1v1o1v1
 Transferring g2_o1v1v1v1
 Transferring g2_v1v1v1v1
 Adding separable TPDM
 Computing TPDM gradient
 --------------------------------------------------------
 2e gradient
  Atom          X               Y               Z
 --------------------------------------------------------
    1        -11.343170       -0.015633       -9.532991  
    2         11.343168        0.008012       -9.532994  
    3        -10.456649        0.006318        9.532989  
    4         10.456651        0.001303        9.532995  
 --------------------------------------------------------
 --------------------------------------------------------
 Final gradient
  Atom          X               Y               Z
 --------------------------------------------------------
    1        -11.343170       -0.015633       -9.532991  
    2         11.343168        0.008012       -9.532994  
    3        -10.456649        0.006318        9.532989  
    4         10.456651        0.001303        9.532995  
 --------------------------------------------------------
 Analytic gradient from two-electron contribution:   CPU 163.29 s  wall 102.35 s

 Total ccman2 time:   CPU 559.82 s  wall 238.01 s


 --------------------------------------------------------------

                    Orbital Energies (a.u.)
 --------------------------------------------------------------

 Alpha MOs
 -- Occupied --
-26.386 -26.386 -15.793 -15.792  -1.733  -1.677  -1.405  -0.963
 -0.838  -0.813  -0.789  -0.730  -0.710  -0.611  -0.567  -0.561
 -- Virtual --
  0.067   0.094   0.140   0.142   0.158   0.190   0.203   0.224
  0.229   0.297   0.308   0.324   0.344   0.399   0.408   0.420
  0.479   0.494   0.570   0.638   0.861   0.895   0.930   0.972
  0.988   1.138   1.191   1.391   1.428   1.478   1.536   1.573
  1.614   1.767   1.852   1.988   2.010   2.111   2.270   2.359
  2.390   2.625   2.676   2.907   2.964   3.262   3.891   3.966
  4.069   4.133   4.155   4.160   4.181   4.215   4.259   4.329
  4.339   4.413   4.442   4.978   5.242   5.668   6.814   6.833
  6.896   7.034   7.056   7.312  36.483  36.993  68.676  68.702
 --------------------------------------------------------------

          Ground-State Mulliken Net Atomic Charges

     Atom                 Charge (a.u.)
  ----------------------------------------
      1 N                     0.037817
      2 N                     0.037817
      3 F                    -0.037817
      4 F                    -0.037817
  ----------------------------------------
  Sum of atomic charges =     0.000000

 -----------------------------------------------------------------
                    Cartesian Multipole Moments
 -----------------------------------------------------------------
    Charge (ESU x 10^10)
                 0.0000
    Dipole Moment (Debye)
         X      -0.0000      Y       0.0001      Z       0.2233
       Tot       0.2233
    Quadrupole Moments (Debye-Ang)
        XX     -22.4901     XY      -0.0004     YY     -19.8026
        XZ       0.0000     YZ      -0.0009     ZZ     -22.2683
    Octopole Moments (Debye-Ang^2)
       XXX      -0.0000    XXY      -0.0060    XYY      -0.0000
       YYY      -0.0155    XXZ      -2.8207    XYZ      -0.0006
       YYZ      -2.1096    XZZ       0.0000    YZZ      -0.0069
       ZZZ      -9.3630
    Hexadecapole Moments (Debye-Ang^3)
      XXXX    -124.5884   XXXY      -0.0112   XXYY     -22.6807
      XYYY      -0.0097   YYYY     -14.4876   XXXZ       0.0000
      XXYZ      -0.0049   XYYZ      -0.0000   YYYZ      -0.0122
      XXZZ     -33.3884   XYZZ      -0.0060   YYZZ     -13.8223
      XZZZ       0.0000   YZZZ      -0.0126   ZZZZ     -67.8140
 -----------------------------------------------------------------
 DrvMan completing analytic gradient of the correlated energy
 Correlated dipole moment
            1
    1  -0.0000001
    2   0.0000351
    3   0.0878428
 Energy read as -308.437572212
 Full Analytical Gradient: (in a.u., or Hartree/Bohr)
             1             2             3             4
    1    0.00007064   -0.00007063    0.00005301   -0.00005303
    2    0.00013106   -0.00013100   -0.00006785    0.00006780
    3    0.00005242    0.00005215   -0.00005234   -0.00005223
 Gradient time:  CPU 0.24 s  wall 1.91 s
 ----------------------------------------------------------------
             Standard Nuclear Orientation (Angstroms)
    I     Atom           X                Y                Z
 ----------------------------------------------------------------
    1      N       0.6114461813    -0.0000000000     0.7046846549
    2      N      -0.6114461813    -0.0000000000     0.7036846549
    3      F       1.1804973157     0.0000000000    -0.5473102871
    4      F      -1.1804973157    -0.0000000000    -0.5473102871
 ----------------------------------------------------------------
 Nuclear Repulsion Energy =   118.3631485030 hartrees
 There are       16 alpha and       16 beta electrons

                       Distance Matrix (Angstroms)
             N (  1)   N (  2)   F (  3)
   N (  2)  1.222893
   F (  3)  1.375249  2.185418
   F (  4)  2.185990  1.374339  2.360995

 Requested basis set is 6-311++G(d,p)
 There are 24 shells and 88 basis functions
 A cutoff of  1.0D-14 yielded    296 shell pairs
 There are      4027 function pairs (      4409 Cartesian)
 Smallest overlap matrix eigenvalue = 1.77E-04
 Guess MOs from SCF MO coefficient file

 -----------------------------------------------------------------------
  General SCF calculation program by
  Eric Jon Sundstrom, Paul Horn, Yuezhi Mao, Dmitri Zuev, Alec White,
  David Stuck, Shaama M.S., Shane Yost, Joonho Lee, David Small,
  Daniel Levine, Susi Lehtola, Hugh Burton, Evgeny Epifanovsky
 -----------------------------------------------------------------------
 Hartree-Fock
 using 4 threads for integral computing
 -------------------------------------------------------
 OpenMP Integral computing Module                
 Release: version 2.0, May 2017, Q-Chem Inc. Pleasanton 
 -------------------------------------------------------
 A restricted SCF calculation will be
 performed using DIIS
 SCF converges when DIIS error is below 1.0e-08
 ---------------------------------------
  Cycle       Energy         DIIS error
 ---------------------------------------
    1    -307.6648627973      3.92e-05  
    2    -307.6648645510      1.01e-05  
    3    -307.6648647599      4.06e-06  
    4    -307.6648647833      1.71e-06  
    5    -307.6648647908      7.52e-07  
    6    -307.6648647925      3.21e-07  
    7    -307.6648647928      1.49e-07  
    8    -307.6648647929      5.10e-08  
    9    -307.6648647929      1.58e-08  
   10    -307.6648647929      4.23e-09  Convergence criterion met
 ---------------------------------------
 SCF time:   CPU 2.20s  wall 3.00s 
 SCF   energy in the final basis set =     -307.6648647929
 Total energy in the final basis set =     -307.6648647929


 ------------------------------------------------------------------------------

   CCMAN2: suite of methods based on coupled cluster
           and equation of motion theories.

   Components:
   * libvmm-1.3-trunk
     by Evgeny Epifanovsky, Ilya Kaliman.
   * libtensor-2.5-trunk
     by Evgeny Epifanovsky, Michael Wormit, Dmitry Zuev, Sam Manzer, 
        Ilya Kaliman.
   * libcc-2.5-trunk
     by Evgeny Epifanovsky, Arik Landau, Tomasz Kus, Kirill Khistyaev, 
        Dmitry Zuev, Prashant Manohar, Xintian Feng, Anna Krylov, 
        Matthew Goldey, Alec White, Thomas Jagau, Kaushik Nanda, 
        Anastasia Gunina, Alexander Kunitsa, Joonho Lee.

   CCMAN original authors:
   Anna I. Krylov, C. David Sherrill, Steven R. Gwaltney,
   Edward F. C. Byrd (2000)
   Sergey V. Levchenko, Lyudmila V. Slipchenko, Tao Wang,
   Ana-Maria C. Cristian (2003)
   Piotr A. Pieniazek, C. Melania Oana, Evgeny Epifanovsky (2007)
   Prashant Manohar (2009)

 ------------------------------------------------------------------------------


 Allocating and initializing 3808MB of RAM...
 Calculation will run on 4 cores.


 Alpha MOs, Restricted
 -- Occupied --                  
-26.387 -26.386 -15.793 -15.792  -1.733  -1.677  -1.405  -0.963
  1 A     2 A     3 A     4 A     5 A     6 A     7 A     8 A                  
 -0.838  -0.813  -0.789  -0.730  -0.710  -0.611  -0.567  -0.561
  9 A    10 A    11 A    12 A    13 A    14 A    15 A    16 A                  
 -- Virtual --                   
  0.067   0.094   0.140   0.142   0.158   0.190   0.203   0.224
 17 A    18 A    19 A    20 A    21 A    22 A    23 A    24 A                  
  0.229   0.297   0.308   0.324   0.344   0.399   0.408   0.419
 25 A    26 A    27 A    28 A    29 A    30 A    31 A    32 A                  
  0.479   0.494   0.570   0.638   0.861   0.895   0.930   0.972
 33 A    34 A    35 A    36 A    37 A    38 A    39 A    40 A                  
  0.988   1.138   1.191   1.391   1.428   1.478   1.536   1.573
 41 A    42 A    43 A    44 A    45 A    46 A    47 A    48 A                  
  1.614   1.767   1.852   1.988   2.010   2.111   2.270   2.359
 49 A    50 A    51 A    52 A    53 A    54 A    55 A    56 A                  
  2.390   2.625   2.676   2.906   2.964   3.262   3.891   3.966
 57 A    58 A    59 A    60 A    61 A    62 A    63 A    64 A                  
  4.068   4.134   4.155   4.160   4.181   4.215   4.259   4.328
 65 A    66 A    67 A    68 A    69 A    70 A    71 A    72 A                  
  4.339   4.412   4.441   4.978   5.241   5.668   6.814   6.834
 73 A    74 A    75 A    76 A    77 A    78 A    79 A    80 A                  
  6.896   7.034   7.055   7.310  36.483  36.993  68.676  68.702
 81 A    82 A    83 A    84 A    85 A    86 A    87 A    88 A                  

 Beta MOs, Restricted
 -- Occupied --                  
-26.387 -26.386 -15.793 -15.792  -1.733  -1.677  -1.405  -0.963
  1 A     2 A     3 A     4 A     5 A     6 A     7 A     8 A                  
 -0.838  -0.813  -0.789  -0.730  -0.710  -0.611  -0.567  -0.561
  9 A    10 A    11 A    12 A    13 A    14 A    15 A    16 A                  
 -- Virtual --                   
  0.067   0.094   0.140   0.142   0.158   0.190   0.203   0.224
 17 A    18 A    19 A    20 A    21 A    22 A    23 A    24 A                  
  0.229   0.297   0.308   0.324   0.344   0.399   0.408   0.419
 25 A    26 A    27 A    28 A    29 A    30 A    31 A    32 A                  
  0.479   0.494   0.570   0.638   0.861   0.895   0.930   0.972
 33 A    34 A    35 A    36 A    37 A    38 A    39 A    40 A                  
  0.988   1.138   1.191   1.391   1.428   1.478   1.536   1.573
 41 A    42 A    43 A    44 A    45 A    46 A    47 A    48 A                  
  1.614   1.767   1.852   1.988   2.010   2.111   2.270   2.359
 49 A    50 A    51 A    52 A    53 A    54 A    55 A    56 A                  
  2.390   2.625   2.676   2.906   2.964   3.262   3.891   3.966
 57 A    58 A    59 A    60 A    61 A    62 A    63 A    64 A                  
  4.068   4.134   4.155   4.160   4.181   4.215   4.259   4.328
 65 A    66 A    67 A    68 A    69 A    70 A    71 A    72 A                  
  4.339   4.412   4.441   4.978   5.241   5.668   6.814   6.834
 73 A    74 A    75 A    76 A    77 A    78 A    79 A    80 A                  
  6.896   7.034   7.055   7.310  36.483  36.993  68.676  68.702
 81 A    82 A    83 A    84 A    85 A    86 A    87 A    88 A                  

 Occupation and symmetry of molecular orbitals

 Point group: C1 (1 irreducible representation).

                           A     All 
 -------------------------------------
 All molecular orbitals:
  - Alpha                  88    88  
  - Beta                   88    88  
 -------------------------------------
 Alpha orbitals:
  - Frozen occupied        4     4   
  - Active occupied        12    12  
  - Active virtual         72    72  
  - Frozen virtual         0     0   
 -------------------------------------
 Beta orbitals:
  - Frozen occupied        4     4   
  - Active occupied        12    12  
  - Active virtual         72    72  
  - Frozen virtual         0     0   
 -------------------------------------

 Import integrals:   CPU 0.00 s  wall 0.02 s

 Import integrals:   CPU 8.46 s  wall 19.95 s

 MP2 amplitudes:   CPU 0.05 s  wall 0.33 s

Running a double precision version
           CCSD T amplitudes will be solved using DIIS.

           Start     Size      MaxIter   EConv     TConv     
           3         7         100       1.00e-07  1.00e-05  
 ------------------------------------------------------------------------------
           Energy (a.u.)   Ediff      Tdiff       Comment
 ------------------------------------------------------------------------------
          -308.43300351                           
     1    -308.40679203   2.62e-02   7.16e-01     
     2    -308.43613466   2.93e-02   9.60e-02     
     3    -308.43292997   3.20e-03   4.62e-02     
     4    -308.43627230   3.34e-03   2.11e-02     Switched to DIIS steps.
     5    -308.43745016   1.18e-03   1.23e-02     
     6    -308.43755316   1.03e-04   2.69e-03     
     7    -308.43756287   9.71e-06   1.17e-03     
     8    -308.43756723   4.35e-06   3.74e-04     
     9    -308.43757100   3.77e-06   2.20e-04     
    10    -308.43757160   5.99e-07   5.82e-05     
    11    -308.43757153   6.91e-08   2.41e-05     
    12    -308.43757169   1.62e-07   1.37e-05     
    13    -308.43757154   1.55e-07   4.59e-06     
    14    -308.43757157   3.68e-08   2.48e-06     
 ------------------------------------------------------------------------------
          -308.43757157                           CCSD T converged.

End of double precision
 SCF energy                 = -307.66486479
 MP2 energy                 = -308.43300351
 CCSD correlation energy     =   -0.77270678
 CCSD total energy           = -308.43757157

 CCSD  T1^2 = 0.0154  T2^2 = 0.2166  Leading amplitudes:

 Amplitude    Orbitals with energies
  0.0469       12 (A) A                  ->    17 (A) A                   
              -0.7301                          0.0669                     
  0.0469       12 (A) B                  ->    17 (A) B                   
              -0.7301                          0.0669                     
 -0.0237       15 (A) A                  ->    32 (A) A                   
              -0.5674                          0.4192                     
 -0.0237       15 (A) B                  ->    32 (A) B                   
              -0.5674                          0.4192                     

 Amplitude    Orbitals with energies
 -0.1135       16 (A) A      16 (A) B    ->    17 (A) A      17 (A) B     
              -0.5610       -0.5610            0.0669        0.0669       
  0.1135       16 (A) A      16 (A) B    ->    17 (A) B      17 (A) A     
              -0.5610       -0.5610            0.0669        0.0669       
  0.1135       16 (A) B      16 (A) A    ->    17 (A) A      17 (A) B     
              -0.5610       -0.5610            0.0669        0.0669       
 -0.1135       16 (A) B      16 (A) A    ->    17 (A) B      17 (A) A     
              -0.5610       -0.5610            0.0669        0.0669       

 Computing CCSD intemediates for later calculations in double precision
 Finished.

Running a double precision version
           CCSD Lambda amplitudes will be solved using DIIS.
           Start     Size      MaxIter   EConv     LConv     
           3         7         100       1.00e-07  1.00e-05  
 ------------------------------------------------------------------------------
            Enorm      Ldiff       Comment
 ------------------------------------------------------------------------------
     1     5.65e-02   3.40e-02     
     2     1.92e-02   8.00e-03     
     3     8.34e-03   5.75e-04     
     4     4.14e-03   1.49e-03     Switched to DIIS steps.
     5     1.30e-03   7.76e-04     
     6     6.41e-04   1.95e-04     
     7     1.85e-04   5.42e-05     
     8     7.79e-05   3.17e-06     
     9     2.33e-05   6.49e-06     
    10     1.12e-05   9.47e-07     
    11     5.52e-06   2.30e-07     
    12     2.37e-06   1.23e-07     
    13     9.85e-07   1.55e-07     
    14     3.80e-07   1.60e-08     
    15     1.52e-07   9.18e-09     
    16     7.50e-08   1.05e-08     
 ------------------------------------------------------------------------------
                                   CCSD Lambda converged.

 Computing density matrices in double precision...
           Orbital response amplitudes will be solved using DIIS.
           Start     Size      MaxIter   EConv     LConv     
           3         7         100       1.00e-06  1.00e-06  
 ------------------------------------------------------------------------------
            Enorm      Ldiff       Comment
 ------------------------------------------------------------------------------
     1     9.83e-02   5.17e-03     
     2     8.15e-02   2.32e-02     
     3     9.20e-02   3.40e-02     
     4     6.73e-03   4.28e-02     Switched to DIIS steps.
     5     5.73e-04   1.04e-03     
     6     1.81e-04   1.01e-04     
     7     1.50e-04   1.83e-05     
     8     3.03e-05   7.88e-07     
     9     2.83e-06   3.66e-07     
    10     1.59e-06   4.35e-07     
    11     5.46e-07   1.83e-08     
 ------------------------------------------------------------------------------
                                   Orbital response converged.

 Computing density matrices... Done.
 CCSD calculation:   CPU 382.40 s  wall 108.85 s

Current path: /canmo/ccsd/grad/
/g1_bb_aa
/g1_bb_bb
/g1_o1o1
/g1_o1o2
/g1_o1v1
/g1_o2v1
/g1_v1v1
/g1p_bb_aa
/g1p_bb_bb
/g1s_bb_aa
/g1s_bb_bb
/g2_o1o1o1o1
/g2_o1o1o1v1
/g2_o1o1v1v1
/g2_o1v1o1v1
/g2_o1v1v1v1
/g2_v1v1v1v1
/w_bb_aa
/w_bb_bb
 Transferring MO TPDM to AO TPDM
 Transferring g2_o1o1o1o1
 Transferring g2_o1o1o1v1
 Transferring g2_o1o1v1v1
 Transferring g2_o1v1o1v1
 Transferring g2_o1v1v1v1
 Transferring g2_v1v1v1v1
 Adding separable TPDM
 Computing TPDM gradient
 --------------------------------------------------------
 2e gradient
  Atom          X               Y               Z
 --------------------------------------------------------
    1        -11.349787       -0.000000       -9.540142  
    2         11.342541        0.000000       -9.520565  
    3        -10.449011        0.000000        9.525177  
    4         10.456257       -0.000000        9.535530  
 --------------------------------------------------------
 --------------------------------------------------------
 Final gradient
  Atom          X               Y               Z
 --------------------------------------------------------
    1        -11.349787       -0.000000       -9.540142  
    2         11.342541        0.000000       -9.520565  
    3        -10.449011        0.000000        9.525177  
    4         10.456257       -0.000000        9.535530  
 --------------------------------------------------------
 Analytic gradient from two-electron contribution:   CPU 159.99 s  wall 97.88 s

 Total ccman2 time:   CPU 556.12 s  wall 237.63 s


 --------------------------------------------------------------

                    Orbital Energies (a.u.)
 --------------------------------------------------------------

 Alpha MOs
 -- Occupied --
-26.387 -26.386 -15.793 -15.792  -1.733  -1.677  -1.405  -0.963
 -0.838  -0.813  -0.789  -0.730  -0.710  -0.611  -0.567  -0.561
 -- Virtual --
  0.067   0.094   0.140   0.142   0.158   0.190   0.203   0.224
  0.229   0.297   0.308   0.324   0.344   0.399   0.408   0.419
  0.479   0.494   0.570   0.638   0.861   0.895   0.930   0.972
  0.988   1.138   1.191   1.391   1.428   1.478   1.536   1.573
  1.614   1.767   1.852   1.988   2.010   2.111   2.270   2.359
  2.390   2.625   2.676   2.906   2.964   3.262   3.891   3.966
  4.068   4.134   4.155   4.160   4.181   4.215   4.259   4.328
  4.339   4.412   4.441   4.978   5.241   5.668   6.814   6.834
  6.896   7.034   7.055   7.310  36.483  36.993  68.676  68.702
 --------------------------------------------------------------

          Ground-State Mulliken Net Atomic Charges

     Atom                 Charge (a.u.)
  ----------------------------------------
      1 N                     0.038250
      2 N                     0.037726
      3 F                    -0.038466
      4 F                    -0.037510
  ----------------------------------------
  Sum of atomic charges =     0.000000

 -----------------------------------------------------------------
                    Cartesian Multipole Moments
 -----------------------------------------------------------------
    Charge (ESU x 10^10)
                -0.0000
    Dipole Moment (Debye)
         X      -0.0030      Y      -0.0000      Z       0.2262
       Tot       0.2262
    Quadrupole Moments (Debye-Ang)
        XX     -22.4921     XY      -0.0000     YY     -19.8035
        XZ       0.0046     YZ       0.0000     ZZ     -22.2661
    Octopole Moments (Debye-Ang^2)
       XXX      -0.0096    XXY       0.0000    XYY      -0.0023
       YYY      -0.0000    XXZ      -2.8244    XYZ      -0.0000
       YYZ      -2.1133    XZZ      -0.0006    YZZ       0.0000
       ZZZ      -9.3763
    Hexadecapole Moments (Debye-Ang^3)
      XXXX    -124.5992   XXXY      -0.0000   XXYY     -22.6824
      XYYY      -0.0000   YYYY     -14.4883   XXXZ       0.0020
      XXYZ      -0.0000   XYYZ      -0.0013   YYYZ      -0.0000
      XXZZ     -33.3954   XYZZ      -0.0000   YYZZ     -13.8291
      XZZZ      -0.0051   YZZZ       0.0000   ZZZZ     -67.8549
 -----------------------------------------------------------------
 DrvMan completing analytic gradient of the correlated energy
 Correlated dipole moment
            1
    1  -0.0011926
    2  -0.0000000
    3   0.0889783
 Energy read as -308.437571574
 Full Analytical Gradient: (in a.u., or Hartree/Bohr)
             1             2             3             4
    1    0.00011424    0.00000676    0.00007827   -0.00019926
    2   -0.00000001    0.00000000    0.00000000    0.00000001
    3    0.00075756   -0.00014868   -0.00047498   -0.00013390
 Gradient time:  CPU 0.27 s  wall 1.75 s
 ----------------------------------------------------------------
             Standard Nuclear Orientation (Angstroms)
    I     Atom           X                Y                Z
 ----------------------------------------------------------------
    1      N       0.6114461813    -0.0000000000     0.7026846549
    2      N      -0.6114461813    -0.0000000000     0.7036846549
    3      F       1.1804973157     0.0000000000    -0.5473102871
    4      F      -1.1804973157    -0.0000000000    -0.5473102871
 ----------------------------------------------------------------
 Nuclear Repulsion Energy =   118.4032725170 hartrees
 There are       16 alpha and       16 beta electrons

                       Distance Matrix (Angstroms)
             N (  1)   N (  2)   F (  3)
   N (  2)  1.222893
   F (  3)  1.373429  2.185418
   F (  4)  2.184845  1.374339  2.360995

 Requested basis set is 6-311++G(d,p)
 There are 24 shells and 88 basis functions
 A cutoff of  1.0D-14 yielded    296 shell pairs
 There are      4027 function pairs (      4409 Cartesian)
 Smallest overlap matrix eigenvalue = 1.77E-04
 Guess MOs from SCF MO coefficient file

 -----------------------------------------------------------------------
  General SCF calculation program by
  Eric Jon Sundstrom, Paul Horn, Yuezhi Mao, Dmitri Zuev, Alec White,
  David Stuck, Shaama M.S., Shane Yost, Joonho Lee, David Small,
  Daniel Levine, Susi Lehtola, Hugh Burton, Evgeny Epifanovsky
 -----------------------------------------------------------------------
 Hartree-Fock
 using 4 threads for integral computing
 -------------------------------------------------------
 OpenMP Integral computing Module                
 Release: version 2.0, May 2017, Q-Chem Inc. Pleasanton 
 -------------------------------------------------------
 A restricted SCF calculation will be
 performed using DIIS
 SCF converges when DIIS error is below 1.0e-08
 ---------------------------------------
  Cycle       Energy         DIIS error
 ---------------------------------------
    1    -307.6649884362      6.14e-05  
    2    -307.6649922123      1.45e-05  
    3    -307.6649925646      6.62e-06  
    4    -307.6649926056      2.12e-06  
    5    -307.6649926155      9.79e-07  
    6    -307.6649926171      3.31e-07  
    7    -307.6649926173      1.62e-07  
    8    -307.6649926174      4.37e-08  
    9    -307.6649926174      1.41e-08  
   10    -307.6649926174      4.55e-09  Convergence criterion met
 ---------------------------------------
 SCF time:   CPU 2.28s  wall 2.00s 
 SCF   energy in the final basis set =     -307.6649926174
 Total energy in the final basis set =     -307.6649926174


 ------------------------------------------------------------------------------

   CCMAN2: suite of methods based on coupled cluster
           and equation of motion theories.

   Components:
   * libvmm-1.3-trunk
     by Evgeny Epifanovsky, Ilya Kaliman.
   * libtensor-2.5-trunk
     by Evgeny Epifanovsky, Michael Wormit, Dmitry Zuev, Sam Manzer, 
        Ilya Kaliman.
   * libcc-2.5-trunk
     by Evgeny Epifanovsky, Arik Landau, Tomasz Kus, Kirill Khistyaev, 
        Dmitry Zuev, Prashant Manohar, Xintian Feng, Anna Krylov, 
        Matthew Goldey, Alec White, Thomas Jagau, Kaushik Nanda, 
        Anastasia Gunina, Alexander Kunitsa, Joonho Lee.

   CCMAN original authors:
   Anna I. Krylov, C. David Sherrill, Steven R. Gwaltney,
   Edward F. C. Byrd (2000)
   Sergey V. Levchenko, Lyudmila V. Slipchenko, Tao Wang,
   Ana-Maria C. Cristian (2003)
   Piotr A. Pieniazek, C. Melania Oana, Evgeny Epifanovsky (2007)
   Prashant Manohar (2009)

 ------------------------------------------------------------------------------


 Allocating and initializing 3808MB of RAM...
 Calculation will run on 4 cores.


 Alpha MOs, Restricted
 -- Occupied --                  
-26.387 -26.386 -15.793 -15.792  -1.733  -1.678  -1.405  -0.963
  1 A     2 A     3 A     4 A     5 A     6 A     7 A     8 A                  
 -0.838  -0.813  -0.789  -0.730  -0.710  -0.611  -0.567  -0.561
  9 A    10 A    11 A    12 A    13 A    14 A    15 A    16 A                  
 -- Virtual --                   
  0.067   0.094   0.140   0.142   0.158   0.190   0.203   0.224
 17 A    18 A    19 A    20 A    21 A    22 A    23 A    24 A                  
  0.229   0.297   0.308   0.324   0.344   0.399   0.408   0.420
 25 A    26 A    27 A    28 A    29 A    30 A    31 A    32 A                  
  0.479   0.494   0.570   0.638   0.861   0.895   0.930   0.972
 33 A    34 A    35 A    36 A    37 A    38 A    39 A    40 A                  
  0.988   1.138   1.191   1.391   1.428   1.478   1.535   1.573
 41 A    42 A    43 A    44 A    45 A    46 A    47 A    48 A                  
  1.613   1.767   1.852   1.988   2.011   2.111   2.270   2.359
 49 A    50 A    51 A    52 A    53 A    54 A    55 A    56 A                  
  2.390   2.625   2.676   2.907   2.964   3.262   3.892   3.966
 57 A    58 A    59 A    60 A    61 A    62 A    63 A    64 A                  
  4.069   4.133   4.154   4.160   4.181   4.215   4.259   4.329
 65 A    66 A    67 A    68 A    69 A    70 A    71 A    72 A                  
  4.339   4.413   4.442   4.978   5.243   5.669   6.814   6.833
 73 A    74 A    75 A    76 A    77 A    78 A    79 A    80 A                  
  6.896   7.034   7.057   7.313  36.483  36.993  68.676  68.702
 81 A    82 A    83 A    84 A    85 A    86 A    87 A    88 A                  

 Beta MOs, Restricted
 -- Occupied --                  
-26.387 -26.386 -15.793 -15.792  -1.733  -1.678  -1.405  -0.963
  1 A     2 A     3 A     4 A     5 A     6 A     7 A     8 A                  
 -0.838  -0.813  -0.789  -0.730  -0.710  -0.611  -0.567  -0.561
  9 A    10 A    11 A    12 A    13 A    14 A    15 A    16 A                  
 -- Virtual --                   
  0.067   0.094   0.140   0.142   0.158   0.190   0.203   0.224
 17 A    18 A    19 A    20 A    21 A    22 A    23 A    24 A                  
  0.229   0.297   0.308   0.324   0.344   0.399   0.408   0.420
 25 A    26 A    27 A    28 A    29 A    30 A    31 A    32 A                  
  0.479   0.494   0.570   0.638   0.861   0.895   0.930   0.972
 33 A    34 A    35 A    36 A    37 A    38 A    39 A    40 A                  
  0.988   1.138   1.191   1.391   1.428   1.478   1.535   1.573
 41 A    42 A    43 A    44 A    45 A    46 A    47 A    48 A                  
  1.613   1.767   1.852   1.988   2.011   2.111   2.270   2.359
 49 A    50 A    51 A    52 A    53 A    54 A    55 A    56 A                  
  2.390   2.625   2.676   2.907   2.964   3.262   3.892   3.966
 57 A    58 A    59 A    60 A    61 A    62 A    63 A    64 A                  
  4.069   4.133   4.154   4.160   4.181   4.215   4.259   4.329
 65 A    66 A    67 A    68 A    69 A    70 A    71 A    72 A                  
  4.339   4.413   4.442   4.978   5.243   5.669   6.814   6.833
 73 A    74 A    75 A    76 A    77 A    78 A    79 A    80 A                  
  6.896   7.034   7.057   7.313  36.483  36.993  68.676  68.702
 81 A    82 A    83 A    84 A    85 A    86 A    87 A    88 A                  

 Occupation and symmetry of molecular orbitals

 Point group: C1 (1 irreducible representation).

                           A     All 
 -------------------------------------
 All molecular orbitals:
  - Alpha                  88    88  
  - Beta                   88    88  
 -------------------------------------
 Alpha orbitals:
  - Frozen occupied        4     4   
  - Active occupied        12    12  
  - Active virtual         72    72  
  - Frozen virtual         0     0   
 -------------------------------------
 Beta orbitals:
  - Frozen occupied        4     4   
  - Active occupied        12    12  
  - Active virtual         72    72  
  - Frozen virtual         0     0   
 -------------------------------------

 Import integrals:   CPU 0.00 s  wall 0.00 s

 Import integrals:   CPU 8.61 s  wall 14.18 s

 MP2 amplitudes:   CPU 0.05 s  wall 0.29 s

Running a double precision version
           CCSD T amplitudes will be solved using DIIS.

           Start     Size      MaxIter   EConv     TConv     
           3         7         100       1.00e-07  1.00e-05  
 ------------------------------------------------------------------------------
           Energy (a.u.)   Ediff      Tdiff       Comment
 ------------------------------------------------------------------------------
          -308.43298636                           
     1    -308.40683097   2.62e-02   7.16e-01     
     2    -308.43613255   2.93e-02   9.59e-02     
     3    -308.43293963   3.19e-03   4.62e-02     
     4    -308.43627532   3.34e-03   2.10e-02     Switched to DIIS steps.
     5    -308.43745093   1.18e-03   1.22e-02     
     6    -308.43755350   1.03e-04   2.69e-03     
     7    -308.43756312   9.62e-06   1.16e-03     
     8    -308.43756744   4.32e-06   3.72e-04     
     9    -308.43757119   3.75e-06   2.19e-04     
    10    -308.43757179   5.95e-07   5.79e-05     
    11    -308.43757172   6.94e-08   2.39e-05     
    12    -308.43757188   1.61e-07   1.36e-05     
    13    -308.43757173   1.54e-07   4.55e-06     
    14    -308.43757176   3.64e-08   2.46e-06     
 ------------------------------------------------------------------------------
          -308.43757176                           CCSD T converged.

End of double precision
 SCF energy                 = -307.66499262
 MP2 energy                 = -308.43298636
 CCSD correlation energy     =   -0.77257914
 CCSD total energy           = -308.43757176

 CCSD  T1^2 = 0.0154  T2^2 = 0.2164  Leading amplitudes:

 Amplitude    Orbitals with energies
 -0.0468       12 (A) A                  ->    17 (A) A                   
              -0.7304                          0.0671                     
 -0.0468       12 (A) B                  ->    17 (A) B                   
              -0.7304                          0.0671                     
 -0.0237       15 (A) A                  ->    32 (A) A                   
              -0.5674                          0.4198                     
 -0.0237       15 (A) B                  ->    32 (A) B                   
              -0.5674                          0.4198                     

 Amplitude    Orbitals with energies
 -0.1136       16 (A) A      16 (A) B    ->    17 (A) A      17 (A) B     
              -0.5608       -0.5608            0.0671        0.0671       
  0.1136       16 (A) A      16 (A) B    ->    17 (A) B      17 (A) A     
              -0.5608       -0.5608            0.0671        0.0671       
  0.1136       16 (A) B      16 (A) A    ->    17 (A) A      17 (A) B     
              -0.5608       -0.5608            0.0671        0.0671       
 -0.1136       16 (A) B      16 (A) A    ->    17 (A) B      17 (A) A     
              -0.5608       -0.5608            0.0671        0.0671       

 Computing CCSD intemediates for later calculations in double precision
 Finished.

Running a double precision version
           CCSD Lambda amplitudes will be solved using DIIS.
           Start     Size      MaxIter   EConv     LConv     
           3         7         100       1.00e-07  1.00e-05  
 ------------------------------------------------------------------------------
            Enorm      Ldiff       Comment
 ------------------------------------------------------------------------------
     1     5.65e-02   3.39e-02     
     2     1.92e-02   7.98e-03     
     3     8.31e-03   5.76e-04     
     4     4.13e-03   1.49e-03     Switched to DIIS steps.
     5     1.30e-03   7.74e-04     
     6     6.38e-04   1.94e-04     
     7     1.85e-04   5.39e-05     
     8     7.75e-05   3.18e-06     
     9     2.32e-05   6.46e-06     
    10     1.11e-05   9.45e-07     
    11     5.47e-06   2.30e-07     
    12     2.35e-06   1.20e-07     
    13     9.76e-07   1.53e-07     
    14     3.76e-07   1.60e-08     
    15     1.51e-07   9.11e-09     
    16     7.41e-08   1.03e-08     
 ------------------------------------------------------------------------------
                                   CCSD Lambda converged.

 Computing density matrices in double precision...
           Orbital response amplitudes will be solved using DIIS.
           Start     Size      MaxIter   EConv     LConv     
           3         7         100       1.00e-06  1.00e-06  
 ------------------------------------------------------------------------------
            Enorm      Ldiff       Comment
 ------------------------------------------------------------------------------
     1     9.82e-02   5.12e-03     
     2     8.13e-02   2.32e-02     
     3     9.18e-02   3.39e-02     
     4     6.71e-03   4.26e-02     Switched to DIIS steps.
     5     5.70e-04   1.03e-03     
     6     1.80e-04   1.01e-04     
     7     1.50e-04   1.81e-05     
     8     3.03e-05   7.78e-07     
     9     2.83e-06   3.64e-07     
    10     1.57e-06   4.33e-07     
    11     5.47e-07   1.89e-08     
 ------------------------------------------------------------------------------
                                   Orbital response converged.

 Computing density matrices... Done.
 CCSD calculation:   CPU 381.95 s  wall 109.32 s

Current path: /canmo/ccsd/grad/
/g1_bb_aa
/g1_bb_bb
/g1_o1o1
/g1_o1o2
/g1_o1v1
/g1_o2v1
/g1_v1v1
/g1p_bb_aa
/g1p_bb_bb
/g1s_bb_aa
/g1s_bb_bb
/g2_o1o1o1o1
/g2_o1o1o1v1
/g2_o1o1v1v1
/g2_o1v1o1v1
/g2_o1v1v1v1
/g2_v1v1v1v1
/w_bb_aa
/w_bb_bb
 Transferring MO TPDM to AO TPDM
 Transferring g2_o1o1o1o1
 Transferring g2_o1o1o1v1
 Transferring g2_o1o1v1v1
 Transferring g2_o1v1o1v1
 Transferring g2_o1v1v1v1
 Transferring g2_v1v1v1v1
 Adding separable TPDM
 Computing TPDM gradient
 --------------------------------------------------------
 2e gradient
  Atom          X               Y               Z
 --------------------------------------------------------
    1        -11.336535       -0.000000       -9.525849  
    2         11.343800        0.000000       -9.545429  
    3        -10.464306       -0.000000        9.540822  
    4         10.457042       -0.000000        9.530455  
 --------------------------------------------------------
 --------------------------------------------------------
 Final gradient
  Atom          X               Y               Z
 --------------------------------------------------------
    1        -11.336535       -0.000000       -9.525849  
    2         11.343800        0.000000       -9.545429  
    3        -10.464306       -0.000000        9.540822  
    4         10.457042       -0.000000        9.530455  
 --------------------------------------------------------
 Analytic gradient from two-electron contribution:   CPU 159.88 s  wall 95.30 s

 Total ccman2 time:   CPU 555.62 s  wall 228.18 s


 --------------------------------------------------------------

                    Orbital Energies (a.u.)
 --------------------------------------------------------------

 Alpha MOs
 -- Occupied --
-26.387 -26.386 -15.793 -15.792  -1.733  -1.678  -1.405  -0.963
 -0.838  -0.813  -0.789  -0.730  -0.710  -0.611  -0.567  -0.561
 -- Virtual --
  0.067   0.094   0.140   0.142   0.158   0.190   0.203   0.224
  0.229   0.297   0.308   0.324   0.344   0.399   0.408   0.420
  0.479   0.494   0.570   0.638   0.861   0.895   0.930   0.972
  0.988   1.138   1.191   1.391   1.428   1.478   1.535   1.573
  1.613   1.767   1.852   1.988   2.011   2.111   2.270   2.359
  2.390   2.625   2.676   2.907   2.964   3.262   3.892   3.966
  4.069   4.133   4.154   4.160   4.181   4.215   4.259   4.329
  4.339   4.413   4.442   4.978   5.243   5.669   6.814   6.833
  6.896   7.034   7.057   7.313  36.483  36.993  68.676  68.702
 --------------------------------------------------------------

          Ground-State Mulliken Net Atomic Charges

     Atom                 Charge (a.u.)
  ----------------------------------------
      1 N                     0.037385
      2 N                     0.037908
      3 F                    -0.037168
      4 F                    -0.038125
  ----------------------------------------
  Sum of atomic charges =    -0.000000

 -----------------------------------------------------------------
                    Cartesian Multipole Moments
 -----------------------------------------------------------------
    Charge (ESU x 10^10)
                -0.0000
    Dipole Moment (Debye)
         X       0.0030      Y       0.0000      Z       0.2204
       Tot       0.2204
    Quadrupole Moments (Debye-Ang)
        XX     -22.4881     XY      -0.0000     YY     -19.8018
        XZ      -0.0046     YZ       0.0000     ZZ     -22.2705
    Octopole Moments (Debye-Ang^2)
       XXX       0.0097    XXY       0.0000    XYY       0.0023
       YYY       0.0000    XXZ      -2.8170    XYZ      -0.0000
       YYZ      -2.1059    XZZ       0.0006    YZZ       0.0000
       ZZZ      -9.3498
    Hexadecapole Moments (Debye-Ang^3)
      XXXX    -124.5775   XXXY      -0.0000   XXYY     -22.6790
      XYYY      -0.0000   YYYY     -14.4867   XXXZ      -0.0020
      XXYZ       0.0000   XYYZ       0.0013   YYYZ       0.0000
      XXZZ     -33.3815   XYZZ      -0.0000   YYZZ     -13.8155
      XZZZ       0.0051   YZZZ       0.0000   ZZZZ     -67.7732
 -----------------------------------------------------------------
 DrvMan completing analytic gradient of the correlated energy
 Correlated dipole moment
            1
    1   0.0011940
    2   0.0000000
    3   0.0867065
 Energy read as -308.437571761
 Full Analytical Gradient: (in a.u., or Hartree/Bohr)
             1             2             3             4
    1    0.00002836   -0.00014860    0.00002657    0.00009367
    2   -0.00000000    0.00000000    0.00000000   -0.00000000
    3   -0.00065612    0.00025316    0.00037324    0.00002972
 Gradient time:  CPU 0.23 s  wall 1.72 s
 ----------------------------------------------------------------
             Standard Nuclear Orientation (Angstroms)
    I     Atom           X                Y                Z
 ----------------------------------------------------------------
    1      N       0.6114461813    -0.0000000000     0.7036846549
    2      N      -0.6114461813    -0.0000000000     0.7036846549
    3      F       1.1814973157     0.0000000000    -0.5473102871
    4      F      -1.1804973157    -0.0000000000    -0.5473102871
 ----------------------------------------------------------------
 Nuclear Repulsion Energy =   118.3624886553 hartrees
 There are       16 alpha and       16 beta electrons

                       Distance Matrix (Angstroms)
             N (  1)   N (  2)   F (  3)
   N (  2)  1.222892
   F (  3)  1.374753  2.186238
   F (  4)  2.185418  1.374339  2.361995

 Requested basis set is 6-311++G(d,p)
 There are 24 shells and 88 basis functions
 A cutoff of  1.0D-14 yielded    296 shell pairs
 There are      4027 function pairs (      4409 Cartesian)
 Smallest overlap matrix eigenvalue = 1.77E-04
 Guess MOs from SCF MO coefficient file

 -----------------------------------------------------------------------
  General SCF calculation program by
  Eric Jon Sundstrom, Paul Horn, Yuezhi Mao, Dmitri Zuev, Alec White,
  David Stuck, Shaama M.S., Shane Yost, Joonho Lee, David Small,
  Daniel Levine, Susi Lehtola, Hugh Burton, Evgeny Epifanovsky
 -----------------------------------------------------------------------
 Hartree-Fock
 using 4 threads for integral computing
 -------------------------------------------------------
 OpenMP Integral computing Module                
 Release: version 2.0, May 2017, Q-Chem Inc. Pleasanton 
 -------------------------------------------------------
 A restricted SCF calculation will be
 performed using DIIS
 SCF converges when DIIS error is below 1.0e-08
 ---------------------------------------
  Cycle       Energy         DIIS error
 ---------------------------------------
    1    -307.6648913343      4.04e-05  
    2    -307.6648928783      9.30e-06  
    3    -307.6648930070      4.51e-06  
    4    -307.6648930238      1.26e-06  
    5    -307.6648930270      6.25e-07  
    6    -307.6648930276      2.40e-07  
    7    -307.6648930277      1.10e-07  
    8    -307.6648930278      2.73e-08  
    9    -307.6648930278      6.20e-09  Convergence criterion met
 ---------------------------------------
 SCF time:   CPU 1.99s  wall 2.00s 
 SCF   energy in the final basis set =     -307.6648930278
 Total energy in the final basis set =     -307.6648930278


 ------------------------------------------------------------------------------

   CCMAN2: suite of methods based on coupled cluster
           and equation of motion theories.

   Components:
   * libvmm-1.3-trunk
     by Evgeny Epifanovsky, Ilya Kaliman.
   * libtensor-2.5-trunk
     by Evgeny Epifanovsky, Michael Wormit, Dmitry Zuev, Sam Manzer, 
        Ilya Kaliman.
   * libcc-2.5-trunk
     by Evgeny Epifanovsky, Arik Landau, Tomasz Kus, Kirill Khistyaev, 
        Dmitry Zuev, Prashant Manohar, Xintian Feng, Anna Krylov, 
        Matthew Goldey, Alec White, Thomas Jagau, Kaushik Nanda, 
        Anastasia Gunina, Alexander Kunitsa, Joonho Lee.

   CCMAN original authors:
   Anna I. Krylov, C. David Sherrill, Steven R. Gwaltney,
   Edward F. C. Byrd (2000)
   Sergey V. Levchenko, Lyudmila V. Slipchenko, Tao Wang,
   Ana-Maria C. Cristian (2003)
   Piotr A. Pieniazek, C. Melania Oana, Evgeny Epifanovsky (2007)
   Prashant Manohar (2009)

 ------------------------------------------------------------------------------


 Allocating and initializing 3808MB of RAM...
 Calculation will run on 4 cores.


 Alpha MOs, Restricted
 -- Occupied --                  
-26.386 -26.386 -15.793 -15.792  -1.733  -1.677  -1.405  -0.963
  1 A     2 A     3 A     4 A     5 A     6 A     7 A     8 A                  
 -0.838  -0.813  -0.789  -0.730  -0.710  -0.611  -0.567  -0.561
  9 A    10 A    11 A    12 A    13 A    14 A    15 A    16 A                  
 -- Virtual --                   
  0.067   0.094   0.140   0.142   0.158   0.190   0.203   0.224
 17 A    18 A    19 A    20 A    21 A    22 A    23 A    24 A                  
  0.229   0.297   0.308   0.324   0.344   0.399   0.408   0.419
 25 A    26 A    27 A    28 A    29 A    30 A    31 A    32 A                  
  0.479   0.494   0.570   0.638   0.861   0.895   0.930   0.972
 33 A    34 A    35 A    36 A    37 A    38 A    39 A    40 A                  
  0.988   1.138   1.191   1.391   1.428   1.478   1.536   1.573
 41 A    42 A    43 A    44 A    45 A    46 A    47 A    48 A                  
  1.614   1.766   1.852   1.988   2.010   2.111   2.269   2.359
 49 A    50 A    51 A    52 A    53 A    54 A    55 A    56 A                  
  2.390   2.625   2.676   2.907   2.964   3.262   3.891   3.966
 57 A    58 A    59 A    60 A    61 A    62 A    63 A    64 A                  
  4.069   4.134   4.155   4.160   4.181   4.215   4.259   4.328
 65 A    66 A    67 A    68 A    69 A    70 A    71 A    72 A                  
  4.339   4.412   4.442   4.978   5.242   5.668   6.814   6.834
 73 A    74 A    75 A    76 A    77 A    78 A    79 A    80 A                  
  6.896   7.034   7.056   7.311  36.483  36.993  68.676  68.702
 81 A    82 A    83 A    84 A    85 A    86 A    87 A    88 A                  

 Beta MOs, Restricted
 -- Occupied --                  
-26.386 -26.386 -15.793 -15.792  -1.733  -1.677  -1.405  -0.963
  1 A     2 A     3 A     4 A     5 A     6 A     7 A     8 A                  
 -0.838  -0.813  -0.789  -0.730  -0.710  -0.611  -0.567  -0.561
  9 A    10 A    11 A    12 A    13 A    14 A    15 A    16 A                  
 -- Virtual --                   
  0.067   0.094   0.140   0.142   0.158   0.190   0.203   0.224
 17 A    18 A    19 A    20 A    21 A    22 A    23 A    24 A                  
  0.229   0.297   0.308   0.324   0.344   0.399   0.408   0.419
 25 A    26 A    27 A    28 A    29 A    30 A    31 A    32 A                  
  0.479   0.494   0.570   0.638   0.861   0.895   0.930   0.972
 33 A    34 A    35 A    36 A    37 A    38 A    39 A    40 A                  
  0.988   1.138   1.191   1.391   1.428   1.478   1.536   1.573
 41 A    42 A    43 A    44 A    45 A    46 A    47 A    48 A                  
  1.614   1.766   1.852   1.988   2.010   2.111   2.269   2.359
 49 A    50 A    51 A    52 A    53 A    54 A    55 A    56 A                  
  2.390   2.625   2.676   2.907   2.964   3.262   3.891   3.966
 57 A    58 A    59 A    60 A    61 A    62 A    63 A    64 A                  
  4.069   4.134   4.155   4.160   4.181   4.215   4.259   4.328
 65 A    66 A    67 A    68 A    69 A    70 A    71 A    72 A                  
  4.339   4.412   4.442   4.978   5.242   5.668   6.814   6.834
 73 A    74 A    75 A    76 A    77 A    78 A    79 A    80 A                  
  6.896   7.034   7.056   7.311  36.483  36.993  68.676  68.702
 81 A    82 A    83 A    84 A    85 A    86 A    87 A    88 A                  

 Occupation and symmetry of molecular orbitals

 Point group: C1 (1 irreducible representation).

                           A     All 
 -------------------------------------
 All molecular orbitals:
  - Alpha                  88    88  
  - Beta                   88    88  
 -------------------------------------
 Alpha orbitals:
  - Frozen occupied        4     4   
  - Active occupied        12    12  
  - Active virtual         72    72  
  - Frozen virtual         0     0   
 -------------------------------------
 Beta orbitals:
  - Frozen occupied        4     4   
  - Active occupied        12    12  
  - Active virtual         72    72  
  - Frozen virtual         0     0   
 -------------------------------------

 Import integrals:   CPU 0.00 s  wall 0.00 s

 Import integrals:   CPU 8.52 s  wall 13.37 s

 MP2 amplitudes:   CPU 0.05 s  wall 0.32 s

Running a double precision version
           CCSD T amplitudes will be solved using DIIS.

           Start     Size      MaxIter   EConv     TConv     
           3         7         100       1.00e-07  1.00e-05  
 ------------------------------------------------------------------------------
           Energy (a.u.)   Ediff      Tdiff       Comment
 ------------------------------------------------------------------------------
          -308.43300215                           
     1    -308.40679975   2.62e-02   7.16e-01     
     2    -308.43613487   2.93e-02   9.60e-02     
     3    -308.43293193   3.20e-03   4.62e-02     
     4    -308.43627317   3.34e-03   2.11e-02     Switched to DIIS steps.
     5    -308.43745066   1.18e-03   1.22e-02     
     6    -308.43755359   1.03e-04   2.69e-03     
     7    -308.43756330   9.70e-06   1.17e-03     
     8    -308.43756765   4.35e-06   3.73e-04     
     9    -308.43757142   3.77e-06   2.19e-04     
    10    -308.43757202   5.98e-07   5.82e-05     
    11    -308.43757195   6.93e-08   2.40e-05     
    12    -308.43757211   1.62e-07   1.37e-05     
    13    -308.43757196   1.55e-07   4.58e-06     
    14    -308.43757199   3.67e-08   2.47e-06     
 ------------------------------------------------------------------------------
          -308.43757199                           CCSD T converged.

End of double precision
 SCF energy                 = -307.66489303
 MP2 energy                 = -308.43300215
 CCSD correlation energy     =   -0.77267897
 CCSD total energy           = -308.43757199

 CCSD  T1^2 = 0.0154  T2^2 = 0.2165  Leading amplitudes:

 Amplitude    Orbitals with energies
  0.0468       12 (A) A                  ->    17 (A) A                   
              -0.7302                          0.0670                     
  0.0468       12 (A) B                  ->    17 (A) B                   
              -0.7302                          0.0670                     
 -0.0237       15 (A) A                  ->    32 (A) A                   
              -0.5674                          0.4193                     
 -0.0237       15 (A) B                  ->    32 (A) B                   
              -0.5674                          0.4193                     

 Amplitude    Orbitals with energies
 -0.1136       16 (A) A      16 (A) B    ->    17 (A) A      17 (A) B     
              -0.5609       -0.5609            0.0670        0.0670       
  0.1136       16 (A) A      16 (A) B    ->    17 (A) B      17 (A) A     
              -0.5609       -0.5609            0.0670        0.0670       
  0.1136       16 (A) B      16 (A) A    ->    17 (A) A      17 (A) B     
              -0.5609       -0.5609            0.0670        0.0670       
 -0.1136       16 (A) B      16 (A) A    ->    17 (A) B      17 (A) A     
              -0.5609       -0.5609            0.0670        0.0670       

 Computing CCSD intemediates for later calculations in double precision
 Finished.

Running a double precision version
           CCSD Lambda amplitudes will be solved using DIIS.
           Start     Size      MaxIter   EConv     LConv     
           3         7         100       1.00e-07  1.00e-05  
 ------------------------------------------------------------------------------
            Enorm      Ldiff       Comment
 ------------------------------------------------------------------------------
     1     5.65e-02   3.40e-02     
     2     1.92e-02   8.00e-03     
     3     8.33e-03   5.76e-04     
     4     4.14e-03   1.49e-03     Switched to DIIS steps.
     5     1.30e-03   7.75e-04     
     6     6.40e-04   1.95e-04     
     7     1.85e-04   5.42e-05     
     8     7.78e-05   3.16e-06     
     9     2.33e-05   6.47e-06     
    10     1.12e-05   9.45e-07     
    11     5.51e-06   2.30e-07     
    12     2.37e-06   1.23e-07     
    13     9.83e-07   1.54e-07     
    14     3.79e-07   1.60e-08     
    15     1.52e-07   9.21e-09     
    16     7.46e-08   1.05e-08     
 ------------------------------------------------------------------------------
                                   CCSD Lambda converged.

 Computing density matrices in double precision...
           Orbital response amplitudes will be solved using DIIS.
           Start     Size      MaxIter   EConv     LConv     
           3         7         100       1.00e-06  1.00e-06  
 ------------------------------------------------------------------------------
            Enorm      Ldiff       Comment
 ------------------------------------------------------------------------------
     1     9.83e-02   5.15e-03     
     2     8.15e-02   2.32e-02     
     3     9.19e-02   3.40e-02     
     4     6.72e-03   4.27e-02     Switched to DIIS steps.
     5     5.70e-04   1.03e-03     
     6     1.55e-04   1.01e-04     
     7     5.54e-05   1.91e-05     
     8     4.67e-05   3.03e-07     
     9     2.84e-06   8.54e-08     
    10     1.19e-06   4.38e-07     
    11     5.63e-07   4.20e-08     
 ------------------------------------------------------------------------------
                                   Orbital response converged.

 Computing density matrices... Done.
 CCSD calculation:   CPU 386.98 s  wall 112.57 s

Current path: /canmo/ccsd/grad/
/g1_bb_aa
/g1_bb_bb
/g1_o1o1
/g1_o1o2
/g1_o1v1
/g1_o2v1
/g1_v1v1
/g1p_bb_aa
/g1p_bb_bb
/g1s_bb_aa
/g1s_bb_bb
/g2_o1o1o1o1
/g2_o1o1o1v1
/g2_o1o1v1v1
/g2_o1v1o1v1
/g2_o1v1v1v1
/g2_v1v1v1v1
/w_bb_aa
/w_bb_bb
 Transferring MO TPDM to AO TPDM
 Transferring g2_o1o1o1o1
 Transferring g2_o1o1o1v1
 Transferring g2_o1o1v1v1
 Transferring g2_o1v1o1v1
 Transferring g2_o1v1v1v1
 Transferring g2_v1v1v1v1
 Adding separable TPDM
 Computing TPDM gradient
 --------------------------------------------------------
 2e gradient
  Atom          X               Y               Z
 --------------------------------------------------------
    1        -11.339750        0.000000       -9.524980  
    2         11.344335       -0.000000       -9.532392  
    3        -10.458065       -0.000000        9.524891  
    4         10.453480        0.000000        9.532481  
 --------------------------------------------------------
 --------------------------------------------------------
 Final gradient
  Atom          X               Y               Z
 --------------------------------------------------------
    1        -11.339750        0.000000       -9.524980  
    2         11.344335       -0.000000       -9.532392  
    3        -10.458065       -0.000000        9.524891  
    4         10.453480        0.000000        9.532481  
 --------------------------------------------------------
 Analytic gradient from two-electron contribution:   CPU 159.63 s  wall 91.35 s

 Total ccman2 time:   CPU 560.33 s  wall 231.95 s


 --------------------------------------------------------------

                    Orbital Energies (a.u.)
 --------------------------------------------------------------

 Alpha MOs
 -- Occupied --
-26.386 -26.386 -15.793 -15.792  -1.733  -1.677  -1.405  -0.963
 -0.838  -0.813  -0.789  -0.730  -0.710  -0.611  -0.567  -0.561
 -- Virtual --
  0.067   0.094   0.140   0.142   0.158   0.190   0.203   0.224
  0.229   0.297   0.308   0.324   0.344   0.399   0.408   0.419
  0.479   0.494   0.570   0.638   0.861   0.895   0.930   0.972
  0.988   1.138   1.191   1.391   1.428   1.478   1.536   1.573
  1.614   1.766   1.852   1.988   2.010   2.111   2.269   2.359
  2.390   2.625   2.676   2.907   2.964   3.262   3.891   3.966
  4.069   4.134   4.155   4.160   4.181   4.215   4.259   4.328
  4.339   4.412   4.442   4.978   5.242   5.668   6.814   6.834
  6.896   7.034   7.056   7.311  36.483  36.993  68.676  68.702
 --------------------------------------------------------------

          Ground-State Mulliken Net Atomic Charges

     Atom                 Charge (a.u.)
  ----------------------------------------
      1 N                     0.037860
      2 N                     0.037912
      3 F                    -0.037955
      4 F                    -0.037817
  ----------------------------------------
  Sum of atomic charges =    -0.000000

 -----------------------------------------------------------------
                    Cartesian Multipole Moments
 -----------------------------------------------------------------
    Charge (ESU x 10^10)
                -0.0000
    Dipole Moment (Debye)
         X      -0.0020      Y       0.0000      Z       0.2240
       Tot       0.2240
    Quadrupole Moments (Debye-Ang)
        XX     -22.4914     XY      -0.0000     YY     -19.8030
        XZ      -0.0004     YZ       0.0000     ZZ     -22.2683
    Octopole Moments (Debye-Ang^2)
       XXX      -0.0207    XXY       0.0000    XYY      -0.0059
       YYY       0.0000    XXZ      -2.8192    XYZ      -0.0000
       YYZ      -2.1091    XZZ      -0.0065    YZZ       0.0000
       ZZZ      -9.3617
    Hexadecapole Moments (Debye-Ang^3)
      XXXX    -124.6626   XXXY      -0.0000   XXYY     -22.6929
      XYYY      -0.0000   YYYY     -14.4879   XXXZ       0.0065
      XXYZ       0.0000   XYYZ       0.0027   YYYZ       0.0000
      XXZZ     -33.3979   XYZZ      -0.0000   YYZZ     -13.8221
      XZZZ       0.0065   YZZZ      -0.0000   ZZZZ     -67.8154
 -----------------------------------------------------------------
 DrvMan completing analytic gradient of the correlated energy
 Correlated dipole moment
            1
    1  -0.0007870
    2   0.0000000
    3   0.0881091
 Energy read as -308.437571994
 Full Analytical Gradient: (in a.u., or Hartree/Bohr)
             1             2             3             4
    1   -0.00006115   -0.00019379    0.00030262   -0.00004768
    2   -0.00000000    0.00000000    0.00000000   -0.00000000
    3    0.00007787    0.00019854   -0.00024193   -0.00003448
 Gradient time:  CPU 0.25 s  wall 1.72 s
 ----------------------------------------------------------------
             Standard Nuclear Orientation (Angstroms)
    I     Atom           X                Y                Z
 ----------------------------------------------------------------
    1      N       0.6114461813    -0.0000000000     0.7036846549
    2      N      -0.6114461813    -0.0000000000     0.7036846549
    3      F       1.1794973157     0.0000000000    -0.5473102871
    4      F      -1.1804973157    -0.0000000000    -0.5473102871
 ----------------------------------------------------------------
 Nuclear Repulsion Energy =   118.4039310418 hartrees
 There are       16 alpha and       16 beta electrons

                       Distance Matrix (Angstroms)
             N (  1)   N (  2)   F (  3)
   N (  2)  1.222892
   F (  3)  1.373925  2.184598
   F (  4)  2.185418  1.374339  2.359995

 Requested basis set is 6-311++G(d,p)
 There are 24 shells and 88 basis functions
 A cutoff of  1.0D-14 yielded    296 shell pairs
 There are      4027 function pairs (      4409 Cartesian)
 Smallest overlap matrix eigenvalue = 1.77E-04
 Guess MOs from SCF MO coefficient file

 -----------------------------------------------------------------------
  General SCF calculation program by
  Eric Jon Sundstrom, Paul Horn, Yuezhi Mao, Dmitri Zuev, Alec White,
  David Stuck, Shaama M.S., Shane Yost, Joonho Lee, David Small,
  Daniel Levine, Susi Lehtola, Hugh Burton, Evgeny Epifanovsky
 -----------------------------------------------------------------------
 Hartree-Fock
 using 4 threads for integral computing
 -------------------------------------------------------
 OpenMP Integral computing Module                
 Release: version 2.0, May 2017, Q-Chem Inc. Pleasanton 
 -------------------------------------------------------
 A restricted SCF calculation will be
 performed using DIIS
 SCF converges when DIIS error is below 1.0e-08
 ---------------------------------------
  Cycle       Energy         DIIS error
 ---------------------------------------
    1    -307.6649640449      3.32e-05  
    2    -307.6649651716      8.72e-06  
    3    -307.6649653130      4.12e-06  
    4    -307.6649653366      1.94e-06  
    5    -307.6649653441      6.47e-07  
    6    -307.6649653451      2.08e-07  
    7    -307.6649653452      7.98e-08  
    8    -307.6649653452      2.97e-08  
    9    -307.6649653452      7.45e-09  Convergence criterion met
 ---------------------------------------
 SCF time:   CPU 2.03s  wall 3.00s 
 SCF   energy in the final basis set =     -307.6649653452
 Total energy in the final basis set =     -307.6649653452


 ------------------------------------------------------------------------------

   CCMAN2: suite of methods based on coupled cluster
           and equation of motion theories.

   Components:
   * libvmm-1.3-trunk
     by Evgeny Epifanovsky, Ilya Kaliman.
   * libtensor-2.5-trunk
     by Evgeny Epifanovsky, Michael Wormit, Dmitry Zuev, Sam Manzer, 
        Ilya Kaliman.
   * libcc-2.5-trunk
     by Evgeny Epifanovsky, Arik Landau, Tomasz Kus, Kirill Khistyaev, 
        Dmitry Zuev, Prashant Manohar, Xintian Feng, Anna Krylov, 
        Matthew Goldey, Alec White, Thomas Jagau, Kaushik Nanda, 
        Anastasia Gunina, Alexander Kunitsa, Joonho Lee.

   CCMAN original authors:
   Anna I. Krylov, C. David Sherrill, Steven R. Gwaltney,
   Edward F. C. Byrd (2000)
   Sergey V. Levchenko, Lyudmila V. Slipchenko, Tao Wang,
   Ana-Maria C. Cristian (2003)
   Piotr A. Pieniazek, C. Melania Oana, Evgeny Epifanovsky (2007)
   Prashant Manohar (2009)

 ------------------------------------------------------------------------------


 Allocating and initializing 3808MB of RAM...
 Calculation will run on 4 cores.


 Alpha MOs, Restricted
 -- Occupied --                  
-26.386 -26.386 -15.793 -15.792  -1.733  -1.677  -1.405  -0.963
  1 A     2 A     3 A     4 A     5 A     6 A     7 A     8 A                  
 -0.838  -0.813  -0.789  -0.730  -0.710  -0.611  -0.567  -0.561
  9 A    10 A    11 A    12 A    13 A    14 A    15 A    16 A                  
 -- Virtual --                   
  0.067   0.094   0.140   0.142   0.158   0.190   0.203   0.224
 17 A    18 A    19 A    20 A    21 A    22 A    23 A    24 A                  
  0.229   0.297   0.308   0.324   0.344   0.399   0.408   0.420
 25 A    26 A    27 A    28 A    29 A    30 A    31 A    32 A                  
  0.479   0.494   0.570   0.638   0.861   0.895   0.930   0.972
 33 A    34 A    35 A    36 A    37 A    38 A    39 A    40 A                  
  0.988   1.138   1.191   1.391   1.428   1.478   1.535   1.573
 41 A    42 A    43 A    44 A    45 A    46 A    47 A    48 A                  
  1.613   1.767   1.852   1.988   2.011   2.111   2.270   2.359
 49 A    50 A    51 A    52 A    53 A    54 A    55 A    56 A                  
  2.390   2.625   2.676   2.907   2.964   3.262   3.891   3.966
 57 A    58 A    59 A    60 A    61 A    62 A    63 A    64 A                  
  4.069   4.133   4.155   4.160   4.181   4.215   4.259   4.329
 65 A    66 A    67 A    68 A    69 A    70 A    71 A    72 A                  
  4.339   4.413   4.442   4.979   5.242   5.669   6.815   6.833
 73 A    74 A    75 A    76 A    77 A    78 A    79 A    80 A                  
  6.896   7.034   7.056   7.312  36.483  36.993  68.676  68.702
 81 A    82 A    83 A    84 A    85 A    86 A    87 A    88 A                  

 Beta MOs, Restricted
 -- Occupied --                  
-26.386 -26.386 -15.793 -15.792  -1.733  -1.677  -1.405  -0.963
  1 A     2 A     3 A     4 A     5 A     6 A     7 A     8 A                  
 -0.838  -0.813  -0.789  -0.730  -0.710  -0.611  -0.567  -0.561
  9 A    10 A    11 A    12 A    13 A    14 A    15 A    16 A                  
 -- Virtual --                   
  0.067   0.094   0.140   0.142   0.158   0.190   0.203   0.224
 17 A    18 A    19 A    20 A    21 A    22 A    23 A    24 A                  
  0.229   0.297   0.308   0.324   0.344   0.399   0.408   0.420
 25 A    26 A    27 A    28 A    29 A    30 A    31 A    32 A                  
  0.479   0.494   0.570   0.638   0.861   0.895   0.930   0.972
 33 A    34 A    35 A    36 A    37 A    38 A    39 A    40 A                  
  0.988   1.138   1.191   1.391   1.428   1.478   1.535   1.573
 41 A    42 A    43 A    44 A    45 A    46 A    47 A    48 A                  
  1.613   1.767   1.852   1.988   2.011   2.111   2.270   2.359
 49 A    50 A    51 A    52 A    53 A    54 A    55 A    56 A                  
  2.390   2.625   2.676   2.907   2.964   3.262   3.891   3.966
 57 A    58 A    59 A    60 A    61 A    62 A    63 A    64 A                  
  4.069   4.133   4.155   4.160   4.181   4.215   4.259   4.329
 65 A    66 A    67 A    68 A    69 A    70 A    71 A    72 A                  
  4.339   4.413   4.442   4.979   5.242   5.669   6.815   6.833
 73 A    74 A    75 A    76 A    77 A    78 A    79 A    80 A                  
  6.896   7.034   7.056   7.312  36.483  36.993  68.676  68.702
 81 A    82 A    83 A    84 A    85 A    86 A    87 A    88 A                  

 Occupation and symmetry of molecular orbitals

 Point group: C1 (1 irreducible representation).

                           A     All 
 -------------------------------------
 All molecular orbitals:
  - Alpha                  88    88  
  - Beta                   88    88  
 -------------------------------------
 Alpha orbitals:
  - Frozen occupied        4     4   
  - Active occupied        12    12  
  - Active virtual         72    72  
  - Frozen virtual         0     0   
 -------------------------------------
 Beta orbitals:
  - Frozen occupied        4     4   
  - Active occupied        12    12  
  - Active virtual         72    72  
  - Frozen virtual         0     0   
 -------------------------------------

 Import integrals:   CPU 0.00 s  wall 0.00 s

 Import integrals:   CPU 8.29 s  wall 13.68 s

 MP2 amplitudes:   CPU 0.05 s  wall 0.22 s

Running a double precision version
           CCSD T amplitudes will be solved using DIIS.

           Start     Size      MaxIter   EConv     TConv     
           3         7         100       1.00e-07  1.00e-05  
 ------------------------------------------------------------------------------
           Energy (a.u.)   Ediff      Tdiff       Comment
 ------------------------------------------------------------------------------
          -308.43298853                           
     1    -308.40682417   2.62e-02   7.16e-01     
     2    -308.43613320   2.93e-02   9.59e-02     
     3    -308.43293854   3.19e-03   4.62e-02     
     4    -308.43627532   3.34e-03   2.10e-02     Switched to DIIS steps.
     5    -308.43745130   1.18e-03   1.22e-02     
     6    -308.43755393   1.03e-04   2.69e-03     
     7    -308.43756356   9.63e-06   1.16e-03     
     8    -308.43756788   4.32e-06   3.72e-04     
     9    -308.43757163   3.76e-06   2.19e-04     
    10    -308.43757223   5.96e-07   5.80e-05     
    11    -308.43757216   6.93e-08   2.39e-05     
    12    -308.43757232   1.61e-07   1.36e-05     
    13    -308.43757217   1.54e-07   4.56e-06     
    14    -308.43757220   3.65e-08   2.46e-06     
 ------------------------------------------------------------------------------
          -308.43757220                           CCSD T converged.

End of double precision
 SCF energy                 = -307.66496535
 MP2 energy                 = -308.43298853
 CCSD correlation energy     =   -0.77260686
 CCSD total energy           = -308.43757220

 CCSD  T1^2 = 0.0154  T2^2 = 0.2164  Leading amplitudes:

 Amplitude    Orbitals with energies
 -0.0468       12 (A) A                  ->    17 (A) A                   
              -0.7303                          0.0670                     
 -0.0468       12 (A) B                  ->    17 (A) B                   
              -0.7303                          0.0670                     
 -0.0237       15 (A) A                  ->    32 (A) A                   
              -0.5674                          0.4197                     
 -0.0237       15 (A) B                  ->    32 (A) B                   
              -0.5674                          0.4197                     

 Amplitude    Orbitals with energies
 -0.1136       16 (A) A      16 (A) B    ->    17 (A) A      17 (A) B     
              -0.5608       -0.5608            0.0670        0.0670       
  0.1136       16 (A) A      16 (A) B    ->    17 (A) B      17 (A) A     
              -0.5608       -0.5608            0.0670        0.0670       
  0.1136       16 (A) B      16 (A) A    ->    17 (A) A      17 (A) B     
              -0.5608       -0.5608            0.0670        0.0670       
 -0.1136       16 (A) B      16 (A) A    ->    17 (A) B      17 (A) A     
              -0.5608       -0.5608            0.0670        0.0670       

 Computing CCSD intemediates for later calculations in double precision
 Finished.

Running a double precision version
           CCSD Lambda amplitudes will be solved using DIIS.
           Start     Size      MaxIter   EConv     LConv     
           3         7         100       1.00e-07  1.00e-05  
 ------------------------------------------------------------------------------
            Enorm      Ldiff       Comment
 ------------------------------------------------------------------------------
     1     5.65e-02   3.39e-02     
     2     1.92e-02   7.99e-03     
     3     8.32e-03   5.75e-04     
     4     4.13e-03   1.49e-03     Switched to DIIS steps.
     5     1.30e-03   7.74e-04     
     6     6.39e-04   1.94e-04     
     7     1.85e-04   5.40e-05     
     8     7.76e-05   3.19e-06     
     9     2.32e-05   6.47e-06     
    10     1.11e-05   9.47e-07     
    11     5.48e-06   2.31e-07     
    12     2.36e-06   1.20e-07     
    13     9.78e-07   1.53e-07     
    14     3.77e-07   1.61e-08     
    15     1.51e-07   9.19e-09     
    16     7.42e-08   1.04e-08     
 ------------------------------------------------------------------------------
                                   CCSD Lambda converged.

 Computing density matrices in double precision...
           Orbital response amplitudes will be solved using DIIS.
           Start     Size      MaxIter   EConv     LConv     
           3         7         100       1.00e-06  1.00e-06  
 ------------------------------------------------------------------------------
            Enorm      Ldiff       Comment
 ------------------------------------------------------------------------------
     1     9.82e-02   5.13e-03     
     2     8.14e-02   2.32e-02     
     3     9.18e-02   3.40e-02     
     4     6.71e-03   4.27e-02     Switched to DIIS steps.
     5     5.69e-04   1.03e-03     
     6     1.55e-04   1.01e-04     
     7     5.52e-05   1.90e-05     
     8     4.66e-05   3.01e-07     
     9     2.84e-06   8.28e-08     
    10     1.19e-06   4.36e-07     
    11     5.63e-07   4.23e-08     
 ------------------------------------------------------------------------------
                                   Orbital response converged.

 Computing density matrices... Done.
 CCSD calculation:   CPU 382.46 s  wall 110.52 s

Current path: /canmo/ccsd/grad/
/g1_bb_aa
/g1_bb_bb
/g1_o1o1
/g1_o1o2
/g1_o1v1
/g1_o2v1
/g1_v1v1
/g1p_bb_aa
/g1p_bb_bb
/g1s_bb_aa
/g1s_bb_bb
/g2_o1o1o1o1
/g2_o1o1o1v1
/g2_o1o1v1v1
/g2_o1v1o1v1
/g2_o1v1v1v1
/g2_v1v1v1v1
/w_bb_aa
/w_bb_bb
 Transferring MO TPDM to AO TPDM
 Transferring g2_o1o1o1o1
 Transferring g2_o1o1o1v1
 Transferring g2_o1o1v1v1
 Transferring g2_o1v1o1v1
 Transferring g2_o1v1v1v1
 Transferring g2_v1v1v1v1
 Adding separable TPDM
 Computing TPDM gradient
 --------------------------------------------------------
 2e gradient
  Atom          X               Y               Z
 --------------------------------------------------------
    1        -11.346616        0.000000       -9.541007  
    2         11.342015       -0.000000       -9.533601  
    3        -10.455223       -0.000000        9.541094  
    4         10.459825        0.000000        9.533514  
 --------------------------------------------------------
 --------------------------------------------------------
 Final gradient
  Atom          X               Y               Z
 --------------------------------------------------------
    1        -11.346616        0.000000       -9.541007  
    2         11.342015       -0.000000       -9.533601  
    3        -10.455223       -0.000000        9.541094  
    4         10.459825        0.000000        9.533514  
 --------------------------------------------------------
 Analytic gradient from two-electron contribution:   CPU 163.58 s  wall 107.14 s

 Total ccman2 time:   CPU 560.09 s  wall 242.74 s


 --------------------------------------------------------------

                    Orbital Energies (a.u.)
 --------------------------------------------------------------

 Alpha MOs
 -- Occupied --
-26.386 -26.386 -15.793 -15.792  -1.733  -1.677  -1.405  -0.963
 -0.838  -0.813  -0.789  -0.730  -0.710  -0.611  -0.567  -0.561
 -- Virtual --
  0.067   0.094   0.140   0.142   0.158   0.190   0.203   0.224
  0.229   0.297   0.308   0.324   0.344   0.399   0.408   0.420
  0.479   0.494   0.570   0.638   0.861   0.895   0.930   0.972
  0.988   1.138   1.191   1.391   1.428   1.478   1.535   1.573
  1.613   1.767   1.852   1.988   2.011   2.111   2.270   2.359
  2.390   2.625   2.676   2.907   2.964   3.262   3.891   3.966
  4.069   4.133   4.155   4.160   4.181   4.215   4.259   4.329
  4.339   4.413   4.442   4.979   5.242   5.669   6.815   6.833
  6.896   7.034   7.056   7.312  36.483  36.993  68.676  68.702
 --------------------------------------------------------------

          Ground-State Mulliken Net Atomic Charges

     Atom                 Charge (a.u.)
  ----------------------------------------
      1 N                     0.037774
      2 N                     0.037723
      3 F                    -0.037680
      4 F                    -0.037817
  ----------------------------------------
  Sum of atomic charges =    -0.000000

 -----------------------------------------------------------------
                    Cartesian Multipole Moments
 -----------------------------------------------------------------
    Charge (ESU x 10^10)
                 0.0000
    Dipole Moment (Debye)
         X       0.0020      Y       0.0000      Z       0.2226
       Tot       0.2226
    Quadrupole Moments (Debye-Ang)
        XX     -22.4888     XY      -0.0000     YY     -19.8022
        XZ       0.0004     YZ       0.0000     ZZ     -22.2683
    Octopole Moments (Debye-Ang^2)
       XXX       0.0207    XXY       0.0000    XYY       0.0059
       YYY      -0.0000    XXZ      -2.8222    XYZ      -0.0000
       YYZ      -2.1102    XZZ       0.0065    YZZ       0.0000
       ZZZ      -9.3644
    Hexadecapole Moments (Debye-Ang^3)
      XXXX    -124.5141   XXXY      -0.0000   XXYY     -22.6685
      XYYY      -0.0000   YYYY     -14.4871   XXXZ      -0.0065
      XXYZ      -0.0000   XYYZ      -0.0027   YYYZ      -0.0000
      XXZZ     -33.3790   XYZZ      -0.0000   YYZZ     -13.8224
      XZZZ      -0.0065   YZZZ       0.0000   ZZZZ     -67.8126
 -----------------------------------------------------------------
 DrvMan completing analytic gradient of the correlated energy
 Correlated dipole moment
            1
    1   0.0007860
    2   0.0000000
    3   0.0875764
 Energy read as -308.437572203
 Full Analytical Gradient: (in a.u., or Hartree/Bohr)
             1             2             3             4
    1    0.00020181    0.00005352   -0.00019722   -0.00005812
    2   -0.00000000   -0.00000000    0.00000000    0.00000000
    3    0.00002621   -0.00009439    0.00013822   -0.00007004
 Gradient time:  CPU 0.24 s  wall 2.77 s
 ----------------------------------------------------------------
             Standard Nuclear Orientation (Angstroms)
    I     Atom           X                Y                Z
 ----------------------------------------------------------------
    1      N       0.6114461813    -0.0000000000     0.7036846549
    2      N      -0.6114461813    -0.0000000000     0.7036846549
    3      F       1.1804973157     0.0010000000    -0.5473102871
    4      F      -1.1804973157    -0.0000000000    -0.5473102871
 ----------------------------------------------------------------
 Nuclear Repulsion Energy =   118.3831984394 hartrees
 There are       16 alpha and       16 beta electrons

                       Distance Matrix (Angstroms)
             N (  1)   N (  2)   F (  3)
   N (  2)  1.222892
   F (  3)  1.374339  2.185418
   F (  4)  2.185418  1.374339  2.360995

 Requested basis set is 6-311++G(d,p)
 There are 24 shells and 88 basis functions
 A cutoff of  1.0D-14 yielded    296 shell pairs
 There are      4027 function pairs (      4409 Cartesian)
 Smallest overlap matrix eigenvalue = 1.77E-04
 Guess MOs from SCF MO coefficient file

 -----------------------------------------------------------------------
  General SCF calculation program by
  Eric Jon Sundstrom, Paul Horn, Yuezhi Mao, Dmitri Zuev, Alec White,
  David Stuck, Shaama M.S., Shane Yost, Joonho Lee, David Small,
  Daniel Levine, Susi Lehtola, Hugh Burton, Evgeny Epifanovsky
 -----------------------------------------------------------------------
 Hartree-Fock
 using 4 threads for integral computing
 -------------------------------------------------------
 OpenMP Integral computing Module                
 Release: version 2.0, May 2017, Q-Chem Inc. Pleasanton 
 -------------------------------------------------------
 A restricted SCF calculation will be
 performed using DIIS
 SCF converges when DIIS error is below 1.0e-08
 ---------------------------------------
  Cycle       Energy         DIIS error
 ---------------------------------------
    1    -307.6649287570      2.16e-05  
    2    -307.6649293013      6.02e-06  
    3    -307.6649293813      2.54e-06  
    4    -307.6649293923      1.30e-06  
    5    -307.6649293955      3.84e-07  
    6    -307.6649293958      1.32e-07  
    7    -307.6649293958      5.18e-08  
    8    -307.6649293958      2.10e-08  
    9    -307.6649293958      5.82e-09  Convergence criterion met
 ---------------------------------------
 SCF time:   CPU 1.97s  wall 2.00s 
 SCF   energy in the final basis set =     -307.6649293958
 Total energy in the final basis set =     -307.6649293958


 ------------------------------------------------------------------------------

   CCMAN2: suite of methods based on coupled cluster
           and equation of motion theories.

   Components:
   * libvmm-1.3-trunk
     by Evgeny Epifanovsky, Ilya Kaliman.
   * libtensor-2.5-trunk
     by Evgeny Epifanovsky, Michael Wormit, Dmitry Zuev, Sam Manzer, 
        Ilya Kaliman.
   * libcc-2.5-trunk
     by Evgeny Epifanovsky, Arik Landau, Tomasz Kus, Kirill Khistyaev, 
        Dmitry Zuev, Prashant Manohar, Xintian Feng, Anna Krylov, 
        Matthew Goldey, Alec White, Thomas Jagau, Kaushik Nanda, 
        Anastasia Gunina, Alexander Kunitsa, Joonho Lee.

   CCMAN original authors:
   Anna I. Krylov, C. David Sherrill, Steven R. Gwaltney,
   Edward F. C. Byrd (2000)
   Sergey V. Levchenko, Lyudmila V. Slipchenko, Tao Wang,
   Ana-Maria C. Cristian (2003)
   Piotr A. Pieniazek, C. Melania Oana, Evgeny Epifanovsky (2007)
   Prashant Manohar (2009)

 ------------------------------------------------------------------------------


 Allocating and initializing 3808MB of RAM...
 Calculation will run on 4 cores.


 Alpha MOs, Restricted
 -- Occupied --                  
-26.386 -26.386 -15.793 -15.792  -1.733  -1.677  -1.405  -0.963
  1 A     2 A     3 A     4 A     5 A     6 A     7 A     8 A                  
 -0.838  -0.813  -0.789  -0.730  -0.710  -0.611  -0.567  -0.561
  9 A    10 A    11 A    12 A    13 A    14 A    15 A    16 A                  
 -- Virtual --                   
  0.067   0.094   0.140   0.142   0.158   0.190   0.203   0.224
 17 A    18 A    19 A    20 A    21 A    22 A    23 A    24 A                  
  0.229   0.297   0.308   0.324   0.344   0.399   0.408   0.420
 25 A    26 A    27 A    28 A    29 A    30 A    31 A    32 A                  
  0.479   0.494   0.570   0.638   0.861   0.895   0.930   0.972
 33 A    34 A    35 A    36 A    37 A    38 A    39 A    40 A                  
  0.988   1.138   1.191   1.391   1.428   1.478   1.536   1.573
 41 A    42 A    43 A    44 A    45 A    46 A    47 A    48 A                  
  1.614   1.767   1.852   1.988   2.010   2.111   2.270   2.359
 49 A    50 A    51 A    52 A    53 A    54 A    55 A    56 A                  
  2.390   2.625   2.676   2.907   2.964   3.262   3.891   3.966
 57 A    58 A    59 A    60 A    61 A    62 A    63 A    64 A                  
  4.069   4.133   4.155   4.160   4.181   4.215   4.259   4.329
 65 A    66 A    67 A    68 A    69 A    70 A    71 A    72 A                  
  4.339   4.413   4.442   4.978   5.242   5.668   6.814   6.833
 73 A    74 A    75 A    76 A    77 A    78 A    79 A    80 A                  
  6.896   7.034   7.056   7.312  36.483  36.993  68.676  68.702
 81 A    82 A    83 A    84 A    85 A    86 A    87 A    88 A                  

 Beta MOs, Restricted
 -- Occupied --                  
-26.386 -26.386 -15.793 -15.792  -1.733  -1.677  -1.405  -0.963
  1 A     2 A     3 A     4 A     5 A     6 A     7 A     8 A                  
 -0.838  -0.813  -0.789  -0.730  -0.710  -0.611  -0.567  -0.561
  9 A    10 A    11 A    12 A    13 A    14 A    15 A    16 A                  
 -- Virtual --                   
  0.067   0.094   0.140   0.142   0.158   0.190   0.203   0.224
 17 A    18 A    19 A    20 A    21 A    22 A    23 A    24 A                  
  0.229   0.297   0.308   0.324   0.344   0.399   0.408   0.420
 25 A    26 A    27 A    28 A    29 A    30 A    31 A    32 A                  
  0.479   0.494   0.570   0.638   0.861   0.895   0.930   0.972
 33 A    34 A    35 A    36 A    37 A    38 A    39 A    40 A                  
  0.988   1.138   1.191   1.391   1.428   1.478   1.536   1.573
 41 A    42 A    43 A    44 A    45 A    46 A    47 A    48 A                  
  1.614   1.767   1.852   1.988   2.010   2.111   2.270   2.359
 49 A    50 A    51 A    52 A    53 A    54 A    55 A    56 A                  
  2.390   2.625   2.676   2.907   2.964   3.262   3.891   3.966
 57 A    58 A    59 A    60 A    61 A    62 A    63 A    64 A                  
  4.069   4.133   4.155   4.160   4.181   4.215   4.259   4.329
 65 A    66 A    67 A    68 A    69 A    70 A    71 A    72 A                  
  4.339   4.413   4.442   4.978   5.242   5.668   6.814   6.833
 73 A    74 A    75 A    76 A    77 A    78 A    79 A    80 A                  
  6.896   7.034   7.056   7.312  36.483  36.993  68.676  68.702
 81 A    82 A    83 A    84 A    85 A    86 A    87 A    88 A                  

 Occupation and symmetry of molecular orbitals

 Point group: C1 (1 irreducible representation).

                           A     All 
 -------------------------------------
 All molecular orbitals:
  - Alpha                  88    88  
  - Beta                   88    88  
 -------------------------------------
 Alpha orbitals:
  - Frozen occupied        4     4   
  - Active occupied        12    12  
  - Active virtual         72    72  
  - Frozen virtual         0     0   
 -------------------------------------
 Beta orbitals:
  - Frozen occupied        4     4   
  - Active occupied        12    12  
  - Active virtual         72    72  
  - Frozen virtual         0     0   
 -------------------------------------

 Import integrals:   CPU 0.00 s  wall 0.00 s

 Import integrals:   CPU 8.42 s  wall 13.19 s

 MP2 amplitudes:   CPU 0.06 s  wall 0.27 s

Running a double precision version
           CCSD T amplitudes will be solved using DIIS.

           Start     Size      MaxIter   EConv     TConv     
           3         7         100       1.00e-07  1.00e-05  
 ------------------------------------------------------------------------------
           Energy (a.u.)   Ediff      Tdiff       Comment
 ------------------------------------------------------------------------------
          -308.43299554                           
     1    -308.40681217   2.62e-02   7.16e-01     
     2    -308.43613423   2.93e-02   9.60e-02     
     3    -308.43293544   3.20e-03   4.62e-02     
     4    -308.43627444   3.34e-03   2.10e-02     Switched to DIIS steps.
     5    -308.43745118   1.18e-03   1.22e-02     
     6    -308.43755396   1.03e-04   2.69e-03     
     7    -308.43756363   9.66e-06   1.16e-03     
     8    -308.43756796   4.34e-06   3.73e-04     
     9    -308.43757173   3.76e-06   2.19e-04     
    10    -308.43757232   5.97e-07   5.81e-05     
    11    -308.43757226   6.94e-08   2.40e-05     
    12    -308.43757242   1.62e-07   1.37e-05     
    13    -308.43757226   1.55e-07   4.57e-06     
    14    -308.43757230   3.66e-08   2.47e-06     
 ------------------------------------------------------------------------------
          -308.43757230                           CCSD T converged.

End of double precision
 SCF energy                 = -307.66492940
 MP2 energy                 = -308.43299554
 CCSD correlation energy     =   -0.77264290
 CCSD total energy           = -308.43757230

 CCSD  T1^2 = 0.0154  T2^2 = 0.2165  Leading amplitudes:

 Amplitude    Orbitals with energies
  0.0468       12 (A) A                  ->    17 (A) A                   
              -0.7303                          0.0670                     
  0.0468       12 (A) B                  ->    17 (A) B                   
              -0.7303                          0.0670                     
 -0.0237       15 (A) A                  ->    32 (A) A                   
              -0.5674                          0.4195                     
 -0.0237       15 (A) B                  ->    32 (A) B                   
              -0.5674                          0.4195                     

 Amplitude    Orbitals with energies
 -0.1135       16 (A) A      16 (A) B    ->    17 (A) A      17 (A) B     
              -0.5609       -0.5609            0.0670        0.0670       
  0.1135       16 (A) A      16 (A) B    ->    17 (A) B      17 (A) A     
              -0.5609       -0.5609            0.0670        0.0670       
  0.1135       16 (A) B      16 (A) A    ->    17 (A) A      17 (A) B     
              -0.5609       -0.5609            0.0670        0.0670       
 -0.1135       16 (A) B      16 (A) A    ->    17 (A) B      17 (A) A     
              -0.5609       -0.5609            0.0670        0.0670       

 Computing CCSD intemediates for later calculations in double precision
 Finished.

Running a double precision version
           CCSD Lambda amplitudes will be solved using DIIS.
           Start     Size      MaxIter   EConv     LConv     
           3         7         100       1.00e-07  1.00e-05  
 ------------------------------------------------------------------------------
            Enorm      Ldiff       Comment
 ------------------------------------------------------------------------------
     1     5.65e-02   3.40e-02     
     2     1.92e-02   7.99e-03     
     3     8.32e-03   5.76e-04     
     4     4.14e-03   1.49e-03     Switched to DIIS steps.
     5     1.30e-03   7.75e-04     
     6     6.40e-04   1.94e-04     
     7     1.85e-04   5.41e-05     
     8     7.77e-05   3.18e-06     
     9     2.32e-05   6.47e-06     
    10     1.12e-05   9.46e-07     
    11     5.49e-06   2.30e-07     
    12     2.36e-06   1.22e-07     
    13     9.80e-07   1.54e-07     
    14     3.78e-07   1.62e-08     
    15     1.51e-07   9.26e-09     
    16     7.42e-08   1.05e-08     
 ------------------------------------------------------------------------------
                                   CCSD Lambda converged.

 Computing density matrices in double precision...
           Orbital response amplitudes will be solved using DIIS.
           Start     Size      MaxIter   EConv     LConv     
           3         7         100       1.00e-06  1.00e-06  
 ------------------------------------------------------------------------------
            Enorm      Ldiff       Comment
 ------------------------------------------------------------------------------
     1     9.83e-02   5.14e-03     
     2     8.14e-02   2.32e-02     
     3     9.19e-02   3.40e-02     
     4     6.72e-03   4.27e-02     Switched to DIIS steps.
     5     5.69e-04   1.03e-03     
     6     1.52e-04   1.01e-04     
     7     2.28e-05   1.91e-05     
     8     3.71e-06   7.26e-07     
     9     8.88e-07   6.67e-07     
 ------------------------------------------------------------------------------
                                   Orbital response converged.

 Computing density matrices... Done.
 CCSD calculation:   CPU 382.84 s  wall 111.06 s

Current path: /canmo/ccsd/grad/
/g1_bb_aa
/g1_bb_bb
/g1_o1o1
/g1_o1o2
/g1_o1v1
/g1_o2v1
/g1_v1v1
/g1p_bb_aa
/g1p_bb_bb
/g1s_bb_aa
/g1s_bb_bb
/g2_o1o1o1o1
/g2_o1o1o1v1
/g2_o1o1v1v1
/g2_o1v1o1v1
/g2_o1v1v1v1
/g2_v1v1v1v1
/w_bb_aa
/w_bb_bb
 Transferring MO TPDM to AO TPDM
 Transferring g2_o1o1o1o1
 Transferring g2_o1o1o1v1
 Transferring g2_o1o1v1v1
 Transferring g2_o1v1o1v1
 Transferring g2_o1v1v1v1
 Transferring g2_v1v1v1v1
 Adding separable TPDM
 Computing TPDM gradient
 --------------------------------------------------------
 2e gradient
  Atom          X               Y               Z
 --------------------------------------------------------
    1        -11.343178        0.005129       -9.532991  
    2         11.343176        0.002491       -9.532995  
    3        -10.456649       -0.009538        9.532990  
    4         10.456652        0.001918        9.532996  
 --------------------------------------------------------
 --------------------------------------------------------
 Final gradient
  Atom          X               Y               Z
 --------------------------------------------------------
    1        -11.343178        0.005129       -9.532991  
    2         11.343176        0.002491       -9.532995  
    3        -10.456649       -0.009538        9.532990  
    4         10.456652        0.001918        9.532996  
 --------------------------------------------------------
 Analytic gradient from two-electron contribution:   CPU 159.80 s  wall 95.79 s

 Total ccman2 time:   CPU 556.18 s  wall 229.18 s


 --------------------------------------------------------------

                    Orbital Energies (a.u.)
 --------------------------------------------------------------

 Alpha MOs
 -- Occupied --
-26.386 -26.386 -15.793 -15.792  -1.733  -1.677  -1.405  -0.963
 -0.838  -0.813  -0.789  -0.730  -0.710  -0.611  -0.567  -0.561
 -- Virtual --
  0.067   0.094   0.140   0.142   0.158   0.190   0.203   0.224
  0.229   0.297   0.308   0.324   0.344   0.399   0.408   0.420
  0.479   0.494   0.570   0.638   0.861   0.895   0.930   0.972
  0.988   1.138   1.191   1.391   1.428   1.478   1.536   1.573
  1.614   1.767   1.852   1.988   2.010   2.111   2.270   2.359
  2.390   2.625   2.676   2.907   2.964   3.262   3.891   3.966
  4.069   4.133   4.155   4.160   4.181   4.215   4.259   4.329
  4.339   4.413   4.442   4.978   5.242   5.668   6.814   6.833
  6.896   7.034   7.056   7.312  36.483  36.993  68.676  68.702
 --------------------------------------------------------------

          Ground-State Mulliken Net Atomic Charges

     Atom                 Charge (a.u.)
  ----------------------------------------
      1 N                     0.037817
      2 N                     0.037817
      3 F                    -0.037817
      4 F                    -0.037817
  ----------------------------------------
  Sum of atomic charges =     0.000000

 -----------------------------------------------------------------
                    Cartesian Multipole Moments
 -----------------------------------------------------------------
    Charge (ESU x 10^10)
                -0.0000
    Dipole Moment (Debye)
         X      -0.0000      Y      -0.0001      Z       0.2233
       Tot       0.2233
    Quadrupole Moments (Debye-Ang)
        XX     -22.4901     XY      -0.0009     YY     -19.8026
        XZ       0.0000     YZ       0.0010     ZZ     -22.2683
    Octopole Moments (Debye-Ang^2)
       XXX      -0.0000    XXY      -0.0052    XYY      -0.0000
       YYY      -0.0142    XXZ      -2.8207    XYZ       0.0000
       YYZ      -2.1096    XZZ      -0.0000    YZZ      -0.0042
       ZZZ      -9.3630
    Hexadecapole Moments (Debye-Ang^3)
      XXXX    -124.5884   XXXY      -0.0181   XXYY     -22.6807
      XYYY      -0.0177   YYYY     -14.4876   XXXZ       0.0000
      XXYZ       0.0035   XYYZ      -0.0000   YYYZ       0.0090
      XXZZ     -33.3884   XYZZ      -0.0052   YYZZ     -13.8223
      XZZZ       0.0000   YZZZ       0.0079   ZZZZ     -67.8140
 -----------------------------------------------------------------
 DrvMan completing analytic gradient of the correlated energy
 Correlated dipole moment
            1
    1  -0.0000002
    2  -0.0000352
    3   0.0878428
 Energy read as -308.437572299
 Full Analytical Gradient: (in a.u., or Hartree/Bohr)
             1             2             3             4
    1    0.00007017   -0.00007024    0.00005306   -0.00005299
    2   -0.00006785    0.00006781    0.00003518   -0.00003513
    3    0.00005234    0.00005225   -0.00005236   -0.00005223
 Gradient time:  CPU 0.25 s  wall 1.94 s
 ----------------------------------------------------------------
             Standard Nuclear Orientation (Angstroms)
    I     Atom           X                Y                Z
 ----------------------------------------------------------------
    1      N       0.6114461813    -0.0000000000     0.7036846549
    2      N      -0.6114461813    -0.0000000000     0.7036846549
    3      F       1.1804973157     0.0000000000    -0.5463102871
    4      F      -1.1804973157    -0.0000000000    -0.5473102871
 ----------------------------------------------------------------
 Nuclear Repulsion Energy =   118.4032779779 hartrees
 There are       16 alpha and       16 beta electrons

                       Distance Matrix (Angstroms)
             N (  1)   N (  2)   F (  3)
   N (  2)  1.222892
   F (  3)  1.373429  2.184845
   F (  4)  2.185418  1.374339  2.360995

 Requested basis set is 6-311++G(d,p)
 There are 24 shells and 88 basis functions
 A cutoff of  1.0D-14 yielded    296 shell pairs
 There are      4027 function pairs (      4409 Cartesian)
 Smallest overlap matrix eigenvalue = 1.77E-04
 Guess MOs from SCF MO coefficient file

 -----------------------------------------------------------------------
  General SCF calculation program by
  Eric Jon Sundstrom, Paul Horn, Yuezhi Mao, Dmitri Zuev, Alec White,
  David Stuck, Shaama M.S., Shane Yost, Joonho Lee, David Small,
  Daniel Levine, Susi Lehtola, Hugh Burton, Evgeny Epifanovsky
 -----------------------------------------------------------------------
 Hartree-Fock
 using 4 threads for integral computing
 -------------------------------------------------------
 OpenMP Integral computing Module                
 Release: version 2.0, May 2017, Q-Chem Inc. Pleasanton 
 -------------------------------------------------------
 A restricted SCF calculation will be
 performed using DIIS
 SCF converges when DIIS error is below 1.0e-08
 ---------------------------------------
  Cycle       Energy         DIIS error
 ---------------------------------------
    1    -307.6649919712      2.87e-05  
    2    -307.6649928124      7.09e-06  
    3    -307.6649929111      3.23e-06  
    4    -307.6649929243      1.35e-06  
    5    -307.6649929278      4.69e-07  
    6    -307.6649929282      1.49e-07  
    7    -307.6649929283      6.22e-08  
    8    -307.6649929283      2.61e-08  
    9    -307.6649929283      7.11e-09  Convergence criterion met
 ---------------------------------------
 SCF time:   CPU 2.03s  wall 3.00s 
 SCF   energy in the final basis set =     -307.6649929283
 Total energy in the final basis set =     -307.6649929283


 ------------------------------------------------------------------------------

   CCMAN2: suite of methods based on coupled cluster
           and equation of motion theories.

   Components:
   * libvmm-1.3-trunk
     by Evgeny Epifanovsky, Ilya Kaliman.
   * libtensor-2.5-trunk
     by Evgeny Epifanovsky, Michael Wormit, Dmitry Zuev, Sam Manzer, 
        Ilya Kaliman.
   * libcc-2.5-trunk
     by Evgeny Epifanovsky, Arik Landau, Tomasz Kus, Kirill Khistyaev, 
        Dmitry Zuev, Prashant Manohar, Xintian Feng, Anna Krylov, 
        Matthew Goldey, Alec White, Thomas Jagau, Kaushik Nanda, 
        Anastasia Gunina, Alexander Kunitsa, Joonho Lee.

   CCMAN original authors:
   Anna I. Krylov, C. David Sherrill, Steven R. Gwaltney,
   Edward F. C. Byrd (2000)
   Sergey V. Levchenko, Lyudmila V. Slipchenko, Tao Wang,
   Ana-Maria C. Cristian (2003)
   Piotr A. Pieniazek, C. Melania Oana, Evgeny Epifanovsky (2007)
   Prashant Manohar (2009)

 ------------------------------------------------------------------------------


 Allocating and initializing 3808MB of RAM...
 Calculation will run on 4 cores.


 Alpha MOs, Restricted
 -- Occupied --                  
-26.387 -26.386 -15.793 -15.792  -1.733  -1.678  -1.405  -0.963
  1 A     2 A     3 A     4 A     5 A     6 A     7 A     8 A                  
 -0.838  -0.813  -0.789  -0.730  -0.710  -0.611  -0.567  -0.561
  9 A    10 A    11 A    12 A    13 A    14 A    15 A    16 A                  
 -- Virtual --                   
  0.067   0.094   0.140   0.142   0.158   0.190   0.203   0.224
 17 A    18 A    19 A    20 A    21 A    22 A    23 A    24 A                  
  0.229   0.297   0.308   0.324   0.344   0.399   0.408   0.420
 25 A    26 A    27 A    28 A    29 A    30 A    31 A    32 A                  
  0.479   0.494   0.570   0.638   0.861   0.895   0.930   0.972
 33 A    34 A    35 A    36 A    37 A    38 A    39 A    40 A                  
  0.988   1.138   1.191   1.391   1.428   1.478   1.535   1.573
 41 A    42 A    43 A    44 A    45 A    46 A    47 A    48 A                  
  1.613   1.767   1.852   1.988   2.011   2.111   2.270   2.359
 49 A    50 A    51 A    52 A    53 A    54 A    55 A    56 A                  
  2.390   2.625   2.676   2.907   2.964   3.262   3.892   3.966
 57 A    58 A    59 A    60 A    61 A    62 A    63 A    64 A                  
  4.069   4.133   4.154   4.160   4.181   4.215   4.259   4.329
 65 A    66 A    67 A    68 A    69 A    70 A    71 A    72 A                  
  4.339   4.413   4.442   4.978   5.243   5.669   6.814   6.833
 73 A    74 A    75 A    76 A    77 A    78 A    79 A    80 A                  
  6.896   7.034   7.057   7.313  36.483  36.993  68.676  68.702
 81 A    82 A    83 A    84 A    85 A    86 A    87 A    88 A                  

 Beta MOs, Restricted
 -- Occupied --                  
-26.387 -26.386 -15.793 -15.792  -1.733  -1.678  -1.405  -0.963
  1 A     2 A     3 A     4 A     5 A     6 A     7 A     8 A                  
 -0.838  -0.813  -0.789  -0.730  -0.710  -0.611  -0.567  -0.561
  9 A    10 A    11 A    12 A    13 A    14 A    15 A    16 A                  
 -- Virtual --                   
  0.067   0.094   0.140   0.142   0.158   0.190   0.203   0.224
 17 A    18 A    19 A    20 A    21 A    22 A    23 A    24 A                  
  0.229   0.297   0.308   0.324   0.344   0.399   0.408   0.420
 25 A    26 A    27 A    28 A    29 A    30 A    31 A    32 A                  
  0.479   0.494   0.570   0.638   0.861   0.895   0.930   0.972
 33 A    34 A    35 A    36 A    37 A    38 A    39 A    40 A                  
  0.988   1.138   1.191   1.391   1.428   1.478   1.535   1.573
 41 A    42 A    43 A    44 A    45 A    46 A    47 A    48 A                  
  1.613   1.767   1.852   1.988   2.011   2.111   2.270   2.359
 49 A    50 A    51 A    52 A    53 A    54 A    55 A    56 A                  
  2.390   2.625   2.676   2.907   2.964   3.262   3.892   3.966
 57 A    58 A    59 A    60 A    61 A    62 A    63 A    64 A                  
  4.069   4.133   4.154   4.160   4.181   4.215   4.259   4.329
 65 A    66 A    67 A    68 A    69 A    70 A    71 A    72 A                  
  4.339   4.413   4.442   4.978   5.243   5.669   6.814   6.833
 73 A    74 A    75 A    76 A    77 A    78 A    79 A    80 A                  
  6.896   7.034   7.057   7.313  36.483  36.993  68.676  68.702
 81 A    82 A    83 A    84 A    85 A    86 A    87 A    88 A                  

 Occupation and symmetry of molecular orbitals

 Point group: C1 (1 irreducible representation).

                           A     All 
 -------------------------------------
 All molecular orbitals:
  - Alpha                  88    88  
  - Beta                   88    88  
 -------------------------------------
 Alpha orbitals:
  - Frozen occupied        4     4   
  - Active occupied        12    12  
  - Active virtual         72    72  
  - Frozen virtual         0     0   
 -------------------------------------
 Beta orbitals:
  - Frozen occupied        4     4   
  - Active occupied        12    12  
  - Active virtual         72    72  
  - Frozen virtual         0     0   
 -------------------------------------

 Import integrals:   CPU 0.00 s  wall 0.01 s

 Import integrals:   CPU 8.55 s  wall 14.27 s

 MP2 amplitudes:   CPU 0.05 s  wall 0.27 s

Running a double precision version
           CCSD T amplitudes will be solved using DIIS.

           Start     Size      MaxIter   EConv     TConv     
           3         7         100       1.00e-07  1.00e-05  
 ------------------------------------------------------------------------------
           Energy (a.u.)   Ediff      Tdiff       Comment
 ------------------------------------------------------------------------------
          -308.43298659                           
     1    -308.40683124   2.62e-02   7.16e-01     
     2    -308.43613280   2.93e-02   9.59e-02     
     3    -308.43293988   3.19e-03   4.62e-02     
     4    -308.43627556   3.34e-03   2.10e-02     Switched to DIIS steps.
     5    -308.43745118   1.18e-03   1.22e-02     
     6    -308.43755374   1.03e-04   2.69e-03     
     7    -308.43756336   9.62e-06   1.16e-03     
     8    -308.43756769   4.32e-06   3.72e-04     
     9    -308.43757144   3.75e-06   2.19e-04     
    10    -308.43757203   5.95e-07   5.79e-05     
    11    -308.43757196   6.94e-08   2.39e-05     
    12    -308.43757213   1.61e-07   1.36e-05     
    13    -308.43757197   1.54e-07   4.55e-06     
    14    -308.43757201   3.64e-08   2.46e-06     
 ------------------------------------------------------------------------------
          -308.43757201                           CCSD T converged.

End of double precision
 SCF energy                 = -307.66499293
 MP2 energy                 = -308.43298659
 CCSD correlation energy     =   -0.77257908
 CCSD total energy           = -308.43757201

 CCSD  T1^2 = 0.0154  T2^2 = 0.2164  Leading amplitudes:

 Amplitude    Orbitals with energies
 -0.0468       12 (A) A                  ->    17 (A) A                   
              -0.7304                          0.0671                     
 -0.0468       12 (A) B                  ->    17 (A) B                   
              -0.7304                          0.0671                     
 -0.0237       15 (A) A                  ->    32 (A) A                   
              -0.5674                          0.4198                     
 -0.0237       15 (A) B                  ->    32 (A) B                   
              -0.5674                          0.4198                     

 Amplitude    Orbitals with energies
 -0.1136       16 (A) A      16 (A) B    ->    17 (A) A      17 (A) B     
              -0.5608       -0.5608            0.0671        0.0671       
  0.1136       16 (A) A      16 (A) B    ->    17 (A) B      17 (A) A     
              -0.5608       -0.5608            0.0671        0.0671       
  0.1136       16 (A) B      16 (A) A    ->    17 (A) A      17 (A) B     
              -0.5608       -0.5608            0.0671        0.0671       
 -0.1136       16 (A) B      16 (A) A    ->    17 (A) B      17 (A) A     
              -0.5608       -0.5608            0.0671        0.0671       

 Computing CCSD intemediates for later calculations in double precision
 Finished.

Running a double precision version
           CCSD Lambda amplitudes will be solved using DIIS.
           Start     Size      MaxIter   EConv     LConv     
           3         7         100       1.00e-07  1.00e-05  
 ------------------------------------------------------------------------------
            Enorm      Ldiff       Comment
 ------------------------------------------------------------------------------
     1     5.65e-02   3.39e-02     
     2     1.92e-02   7.98e-03     
     3     8.31e-03   5.76e-04     
     4     4.13e-03   1.49e-03     Switched to DIIS steps.
     5     1.30e-03   7.74e-04     
     6     6.38e-04   1.94e-04     
     7     1.85e-04   5.39e-05     
     8     7.75e-05   3.18e-06     
     9     2.32e-05   6.46e-06     
    10     1.11e-05   9.45e-07     
    11     5.47e-06   2.30e-07     
    12     2.35e-06   1.20e-07     
    13     9.77e-07   1.53e-07     
    14     3.76e-07   1.58e-08     
    15     1.51e-07   9.03e-09     
    16     7.44e-08   1.03e-08     
 ------------------------------------------------------------------------------
                                   CCSD Lambda converged.

 Computing density matrices in double precision...
           Orbital response amplitudes will be solved using DIIS.
           Start     Size      MaxIter   EConv     LConv     
           3         7         100       1.00e-06  1.00e-06  
 ------------------------------------------------------------------------------
            Enorm      Ldiff       Comment
 ------------------------------------------------------------------------------
     1     9.82e-02   5.12e-03     
     2     8.13e-02   2.32e-02     
     3     9.18e-02   3.39e-02     
     4     6.71e-03   4.26e-02     Switched to DIIS steps.
     5     5.69e-04   1.03e-03     
     6     1.73e-04   1.01e-04     
     7     1.31e-04   1.84e-05     
     8     3.35e-05   5.16e-07     
     9     2.98e-06   3.42e-07     
    10     1.83e-06   4.29e-07     
    11     5.31e-07   7.12e-09     
 ------------------------------------------------------------------------------
                                   Orbital response converged.

 Computing density matrices... Done.
 CCSD calculation:   CPU 381.42 s  wall 110.00 s

Current path: /canmo/ccsd/grad/
/g1_bb_aa
/g1_bb_bb
/g1_o1o1
/g1_o1o2
/g1_o1v1
/g1_o2v1
/g1_v1v1
/g1p_bb_aa
/g1p_bb_bb
/g1s_bb_aa
/g1s_bb_bb
/g2_o1o1o1o1
/g2_o1o1o1v1
/g2_o1o1v1v1
/g2_o1v1o1v1
/g2_o1v1v1v1
/g2_v1v1v1v1
/w_bb_aa
/w_bb_bb
 Transferring MO TPDM to AO TPDM
 Transferring g2_o1o1o1o1
 Transferring g2_o1o1o1v1
 Transferring g2_o1o1v1v1
 Transferring g2_o1v1o1v1
 Transferring g2_o1v1v1v1
 Transferring g2_v1v1v1v1
 Adding separable TPDM
 Computing TPDM gradient
 --------------------------------------------------------
 2e gradient
  Atom          X               Y               Z
 --------------------------------------------------------
    1        -11.336691        0.000000       -9.539303  
    2         11.343661        0.000000       -9.531976  
    3        -10.464159       -0.000000        9.537914  
    4         10.457189       -0.000000        9.533365  
 --------------------------------------------------------
 --------------------------------------------------------
 Final gradient
  Atom          X               Y               Z
 --------------------------------------------------------
    1        -11.336691        0.000000       -9.539303  
    2         11.343661        0.000000       -9.531976  
    3        -10.464159       -0.000000        9.537914  
    4         10.457189       -0.000000        9.533365  
 --------------------------------------------------------
 Analytic gradient from two-electron contribution:   CPU 160.05 s  wall 105.28 s

 Total ccman2 time:   CPU 555.24 s  wall 238.91 s


 --------------------------------------------------------------

                    Orbital Energies (a.u.)
 --------------------------------------------------------------

 Alpha MOs
 -- Occupied --
-26.387 -26.386 -15.793 -15.792  -1.733  -1.678  -1.405  -0.963
 -0.838  -0.813  -0.789  -0.730  -0.710  -0.611  -0.567  -0.561
 -- Virtual --
  0.067   0.094   0.140   0.142   0.158   0.190   0.203   0.224
  0.229   0.297   0.308   0.324   0.344   0.399   0.408   0.420
  0.479   0.494   0.570   0.638   0.861   0.895   0.930   0.972
  0.988   1.138   1.191   1.391   1.428   1.478   1.535   1.573
  1.613   1.767   1.852   1.988   2.011   2.111   2.270   2.359
  2.390   2.625   2.676   2.907   2.964   3.262   3.892   3.966
  4.069   4.133   4.154   4.160   4.181   4.215   4.259   4.329
  4.339   4.413   4.442   4.978   5.243   5.669   6.814   6.833
  6.896   7.034   7.057   7.313  36.483  36.993  68.676  68.702
 --------------------------------------------------------------

          Ground-State Mulliken Net Atomic Charges

     Atom                 Charge (a.u.)
  ----------------------------------------
      1 N                     0.037538
      2 N                     0.037755
      3 F                    -0.037325
      4 F                    -0.037967
  ----------------------------------------
  Sum of atomic charges =    -0.000000

 -----------------------------------------------------------------
                    Cartesian Multipole Moments
 -----------------------------------------------------------------
    Charge (ESU x 10^10)
                -0.0000
    Dipole Moment (Debye)
         X       0.0036      Y       0.0000      Z       0.2204
       Tot       0.2204
    Quadrupole Moments (Debye-Ang)
        XX     -22.4881     XY       0.0000     YY     -19.8018
        XZ      -0.0019     YZ       0.0000     ZZ     -22.2702
    Octopole Moments (Debye-Ang^2)
       XXX       0.0104    XXY       0.0000    XYY       0.0024
       YYY       0.0000    XXZ      -2.8282    XYZ       0.0000
       YYZ      -2.1158    XZZ       0.0021    YZZ       0.0000
       ZZZ      -9.3832
    Hexadecapole Moments (Debye-Ang^3)
      XXXX    -124.5774   XXXY       0.0000   XXYY     -22.6790
      XYYY       0.0000   YYYY     -14.4867   XXXZ      -0.0208
      XXYZ       0.0000   XYYZ      -0.0065   YYYZ       0.0000
      XXZZ     -33.3843   XYZZ       0.0000   YYZZ     -13.8176
      XZZZ      -0.0207   YZZZ       0.0000   ZZZZ     -67.7920
 -----------------------------------------------------------------
 DrvMan completing analytic gradient of the correlated energy
 Correlated dipole moment
            1
    1   0.0014155
    2   0.0000001
    3   0.0867066
 Energy read as -308.437572008
 Full Analytical Gradient: (in a.u., or Hartree/Bohr)
             1             2             3             4
    1    0.00019228    0.00001634   -0.00013788   -0.00007074
    2   -0.00000000   -0.00000000   -0.00000000    0.00000000
    3   -0.00037316   -0.00002965    0.00040084    0.00000196
 Gradient time:  CPU 0.26 s  wall 2.61 s
 ----------------------------------------------------------------
             Standard Nuclear Orientation (Angstroms)
    I     Atom           X                Y                Z
 ----------------------------------------------------------------
    1      N       0.6114461813    -0.0000000000     0.7036846549
    2      N      -0.6114461813    -0.0000000000     0.7036846549
    3      F       1.1804973157     0.0000000000    -0.5483102871
    4      F      -1.1804973157    -0.0000000000    -0.5473102871
 ----------------------------------------------------------------
 Nuclear Repulsion Energy =   118.3631539639 hartrees
 There are       16 alpha and       16 beta electrons

                       Distance Matrix (Angstroms)
             N (  1)   N (  2)   F (  3)
   N (  2)  1.222892
   F (  3)  1.375249  2.185990
   F (  4)  2.185418  1.374339  2.360995

 Requested basis set is 6-311++G(d,p)
 There are 24 shells and 88 basis functions
 A cutoff of  1.0D-14 yielded    296 shell pairs
 There are      4027 function pairs (      4409 Cartesian)
 Smallest overlap matrix eigenvalue = 1.77E-04
 Guess MOs from SCF MO coefficient file

 -----------------------------------------------------------------------
  General SCF calculation program by
  Eric Jon Sundstrom, Paul Horn, Yuezhi Mao, Dmitri Zuev, Alec White,
  David Stuck, Shaama M.S., Shane Yost, Joonho Lee, David Small,
  Daniel Levine, Susi Lehtola, Hugh Burton, Evgeny Epifanovsky
 -----------------------------------------------------------------------
 Hartree-Fock
 using 4 threads for integral computing
 -------------------------------------------------------
 OpenMP Integral computing Module                
 Release: version 2.0, May 2017, Q-Chem Inc. Pleasanton 
 -------------------------------------------------------
 A restricted SCF calculation will be
 performed using DIIS
 SCF converges when DIIS error is below 1.0e-08
 ---------------------------------------
  Cycle       Energy         DIIS error
 ---------------------------------------
    1    -307.6648625342      5.03e-05  
    2    -307.6648648445      1.15e-05  
    3    -307.6648650642      5.61e-06  
    4    -307.6648650952      1.96e-06  
    5    -307.6648651023      7.64e-07  
    6    -307.6648651034      2.39e-07  
    7    -307.6648651036      9.64e-08  
    8    -307.6648651036      4.16e-08  
    9    -307.6648651036      1.06e-08  
   10    -307.6648651036      3.38e-09  Convergence criterion met
 ---------------------------------------
 SCF time:   CPU 2.19s  wall 2.00s 
 SCF   energy in the final basis set =     -307.6648651036
 Total energy in the final basis set =     -307.6648651036


 ------------------------------------------------------------------------------

   CCMAN2: suite of methods based on coupled cluster
           and equation of motion theories.

   Components:
   * libvmm-1.3-trunk
     by Evgeny Epifanovsky, Ilya Kaliman.
   * libtensor-2.5-trunk
     by Evgeny Epifanovsky, Michael Wormit, Dmitry Zuev, Sam Manzer, 
        Ilya Kaliman.
   * libcc-2.5-trunk
     by Evgeny Epifanovsky, Arik Landau, Tomasz Kus, Kirill Khistyaev, 
        Dmitry Zuev, Prashant Manohar, Xintian Feng, Anna Krylov, 
        Matthew Goldey, Alec White, Thomas Jagau, Kaushik Nanda, 
        Anastasia Gunina, Alexander Kunitsa, Joonho Lee.

   CCMAN original authors:
   Anna I. Krylov, C. David Sherrill, Steven R. Gwaltney,
   Edward F. C. Byrd (2000)
   Sergey V. Levchenko, Lyudmila V. Slipchenko, Tao Wang,
   Ana-Maria C. Cristian (2003)
   Piotr A. Pieniazek, C. Melania Oana, Evgeny Epifanovsky (2007)
   Prashant Manohar (2009)

 ------------------------------------------------------------------------------


 Allocating and initializing 3808MB of RAM...
 Calculation will run on 4 cores.


 Alpha MOs, Restricted
 -- Occupied --                  
-26.386 -26.386 -15.793 -15.792  -1.733  -1.677  -1.405  -0.963
  1 A     2 A     3 A     4 A     5 A     6 A     7 A     8 A                  
 -0.838  -0.813  -0.789  -0.730  -0.710  -0.611  -0.567  -0.561
  9 A    10 A    11 A    12 A    13 A    14 A    15 A    16 A                  
 -- Virtual --                   
  0.067   0.094   0.140   0.142   0.158   0.190   0.203   0.224
 17 A    18 A    19 A    20 A    21 A    22 A    23 A    24 A                  
  0.229   0.297   0.308   0.324   0.344   0.399   0.408   0.419
 25 A    26 A    27 A    28 A    29 A    30 A    31 A    32 A                  
  0.479   0.494   0.570   0.638   0.861   0.895   0.930   0.972
 33 A    34 A    35 A    36 A    37 A    38 A    39 A    40 A                  
  0.988   1.138   1.191   1.391   1.428   1.478   1.536   1.573
 41 A    42 A    43 A    44 A    45 A    46 A    47 A    48 A                  
  1.614   1.767   1.852   1.988   2.010   2.111   2.270   2.359
 49 A    50 A    51 A    52 A    53 A    54 A    55 A    56 A                  
  2.390   2.625   2.676   2.906   2.964   3.262   3.891   3.966
 57 A    58 A    59 A    60 A    61 A    62 A    63 A    64 A                  
  4.068   4.134   4.155   4.160   4.181   4.215   4.259   4.328
 65 A    66 A    67 A    68 A    69 A    70 A    71 A    72 A                  
  4.339   4.412   4.441   4.978   5.241   5.668   6.814   6.834
 73 A    74 A    75 A    76 A    77 A    78 A    79 A    80 A                  
  6.896   7.034   7.055   7.310  36.483  36.993  68.676  68.702
 81 A    82 A    83 A    84 A    85 A    86 A    87 A    88 A                  

 Beta MOs, Restricted
 -- Occupied --                  
-26.386 -26.386 -15.793 -15.792  -1.733  -1.677  -1.405  -0.963
  1 A     2 A     3 A     4 A     5 A     6 A     7 A     8 A                  
 -0.838  -0.813  -0.789  -0.730  -0.710  -0.611  -0.567  -0.561
  9 A    10 A    11 A    12 A    13 A    14 A    15 A    16 A                  
 -- Virtual --                   
  0.067   0.094   0.140   0.142   0.158   0.190   0.203   0.224
 17 A    18 A    19 A    20 A    21 A    22 A    23 A    24 A                  
  0.229   0.297   0.308   0.324   0.344   0.399   0.408   0.419
 25 A    26 A    27 A    28 A    29 A    30 A    31 A    32 A                  
  0.479   0.494   0.570   0.638   0.861   0.895   0.930   0.972
 33 A    34 A    35 A    36 A    37 A    38 A    39 A    40 A                  
  0.988   1.138   1.191   1.391   1.428   1.478   1.536   1.573
 41 A    42 A    43 A    44 A    45 A    46 A    47 A    48 A                  
  1.614   1.767   1.852   1.988   2.010   2.111   2.270   2.359
 49 A    50 A    51 A    52 A    53 A    54 A    55 A    56 A                  
  2.390   2.625   2.676   2.906   2.964   3.262   3.891   3.966
 57 A    58 A    59 A    60 A    61 A    62 A    63 A    64 A                  
  4.068   4.134   4.155   4.160   4.181   4.215   4.259   4.328
 65 A    66 A    67 A    68 A    69 A    70 A    71 A    72 A                  
  4.339   4.412   4.441   4.978   5.241   5.668   6.814   6.834
 73 A    74 A    75 A    76 A    77 A    78 A    79 A    80 A                  
  6.896   7.034   7.055   7.310  36.483  36.993  68.676  68.702
 81 A    82 A    83 A    84 A    85 A    86 A    87 A    88 A                  

 Occupation and symmetry of molecular orbitals

 Point group: C1 (1 irreducible representation).

                           A     All 
 -------------------------------------
 All molecular orbitals:
  - Alpha                  88    88  
  - Beta                   88    88  
 -------------------------------------
 Alpha orbitals:
  - Frozen occupied        4     4   
  - Active occupied        12    12  
  - Active virtual         72    72  
  - Frozen virtual         0     0   
 -------------------------------------
 Beta orbitals:
  - Frozen occupied        4     4   
  - Active occupied        12    12  
  - Active virtual         72    72  
  - Frozen virtual         0     0   
 -------------------------------------

 Import integrals:   CPU 0.00 s  wall 0.00 s

 Import integrals:   CPU 8.52 s  wall 10.83 s

 MP2 amplitudes:   CPU 0.05 s  wall 0.21 s

Running a double precision version
           CCSD T amplitudes will be solved using DIIS.

           Start     Size      MaxIter   EConv     TConv     
           3         7         100       1.00e-07  1.00e-05  
 ------------------------------------------------------------------------------
           Energy (a.u.)   Ediff      Tdiff       Comment
 ------------------------------------------------------------------------------
          -308.43300374                           
     1    -308.40679230   2.62e-02   7.16e-01     
     2    -308.43613490   2.93e-02   9.60e-02     
     3    -308.43293021   3.20e-03   4.62e-02     
     4    -308.43627255   3.34e-03   2.11e-02     Switched to DIIS steps.
     5    -308.43745040   1.18e-03   1.23e-02     
     6    -308.43755340   1.03e-04   2.69e-03     
     7    -308.43756311   9.71e-06   1.17e-03     
     8    -308.43756747   4.35e-06   3.74e-04     
     9    -308.43757124   3.77e-06   2.20e-04     
    10    -308.43757184   5.98e-07   5.82e-05     
    11    -308.43757177   6.91e-08   2.41e-05     
    12    -308.43757193   1.62e-07   1.37e-05     
    13    -308.43757178   1.55e-07   4.59e-06     
    14    -308.43757181   3.67e-08   2.48e-06     
 ------------------------------------------------------------------------------
          -308.43757181                           CCSD T converged.

End of double precision
 SCF energy                 = -307.66486510
 MP2 energy                 = -308.43300374
 CCSD correlation energy     =   -0.77270671
 CCSD total energy           = -308.43757181

 CCSD  T1^2 = 0.0154  T2^2 = 0.2166  Leading amplitudes:

 Amplitude    Orbitals with energies
 -0.0469       12 (A) A                  ->    17 (A) A                   
              -0.7301                          0.0669                     
 -0.0469       12 (A) B                  ->    17 (A) B                   
              -0.7301                          0.0669                     
 -0.0237       15 (A) A                  ->    32 (A) A                   
              -0.5674                          0.4192                     
 -0.0237       15 (A) B                  ->    32 (A) B                   
              -0.5674                          0.4192                     

 Amplitude    Orbitals with energies
 -0.1135       16 (A) A      16 (A) B    ->    17 (A) A      17 (A) B     
              -0.5610       -0.5610            0.0669        0.0669       
  0.1135       16 (A) A      16 (A) B    ->    17 (A) B      17 (A) A     
              -0.5610       -0.5610            0.0669        0.0669       
  0.1135       16 (A) B      16 (A) A    ->    17 (A) A      17 (A) B     
              -0.5610       -0.5610            0.0669        0.0669       
 -0.1135       16 (A) B      16 (A) A    ->    17 (A) B      17 (A) A     
              -0.5610       -0.5610            0.0669        0.0669       

 Computing CCSD intemediates for later calculations in double precision
 Finished.

Running a double precision version
           CCSD Lambda amplitudes will be solved using DIIS.
           Start     Size      MaxIter   EConv     LConv     
           3         7         100       1.00e-07  1.00e-05  
 ------------------------------------------------------------------------------
            Enorm      Ldiff       Comment
 ------------------------------------------------------------------------------
     1     5.65e-02   3.40e-02     
     2     1.92e-02   8.00e-03     
     3     8.34e-03   5.75e-04     
     4     4.14e-03   1.49e-03     Switched to DIIS steps.
     5     1.30e-03   7.76e-04     
     6     6.41e-04   1.95e-04     
     7     1.85e-04   5.42e-05     
     8     7.79e-05   3.17e-06     
     9     2.33e-05   6.49e-06     
    10     1.12e-05   9.47e-07     
    11     5.52e-06   2.30e-07     
    12     2.37e-06   1.23e-07     
    13     9.86e-07   1.55e-07     
    14     3.80e-07   1.58e-08     
    15     1.53e-07   9.10e-09     
    16     7.53e-08   1.04e-08     
 ------------------------------------------------------------------------------
                                   CCSD Lambda converged.

 Computing density matrices in double precision...
           Orbital response amplitudes will be solved using DIIS.
           Start     Size      MaxIter   EConv     LConv     
           3         7         100       1.00e-06  1.00e-06  
 ------------------------------------------------------------------------------
            Enorm      Ldiff       Comment
 ------------------------------------------------------------------------------
     1     9.83e-02   5.17e-03     
     2     8.15e-02   2.32e-02     
     3     9.20e-02   3.40e-02     
     4     6.73e-03   4.28e-02     Switched to DIIS steps.
     5     5.72e-04   1.04e-03     
     6     1.74e-04   1.01e-04     
     7     1.31e-04   1.86e-05     
     8     3.36e-05   5.25e-07     
     9     2.98e-06   3.45e-07     
    10     1.84e-06   4.31e-07     
    11     5.29e-07   6.59e-09     
 ------------------------------------------------------------------------------
                                   Orbital response converged.

 Computing density matrices... Done.
 CCSD calculation:   CPU 381.93 s  wall 109.49 s

Current path: /canmo/ccsd/grad/
/g1_bb_aa
/g1_bb_bb
/g1_o1o1
/g1_o1o2
/g1_o1v1
/g1_o2v1
/g1_v1v1
/g1p_bb_aa
/g1p_bb_bb
/g1s_bb_aa
/g1s_bb_bb
/g2_o1o1o1o1
/g2_o1o1o1v1
/g2_o1o1v1v1
/g2_o1v1o1v1
/g2_o1v1v1v1
/g2_v1v1v1v1
/w_bb_aa
/w_bb_bb
 Transferring MO TPDM to AO TPDM
 Transferring g2_o1o1o1o1
 Transferring g2_o1o1o1v1
 Transferring g2_o1o1v1v1
 Transferring g2_o1v1o1v1
 Transferring g2_o1v1v1v1
 Transferring g2_v1v1v1v1
 Adding separable TPDM
 Computing TPDM gradient
 --------------------------------------------------------
 2e gradient
  Atom          X               Y               Z
 --------------------------------------------------------
    1        -11.349652        0.000000       -9.526696  
    2         11.342691        0.000000       -9.534012  
    3        -10.449154       -0.000000        9.528083  
    4         10.456115       -0.000000        9.532625  
 --------------------------------------------------------
 --------------------------------------------------------
 Final gradient
  Atom          X               Y               Z
 --------------------------------------------------------
    1        -11.349652        0.000000       -9.526696  
    2         11.342691        0.000000       -9.534012  
    3        -10.449154       -0.000000        9.528083  
    4         10.456115       -0.000000        9.532625  
 --------------------------------------------------------
 Analytic gradient from two-electron contribution:   CPU 160.10 s  wall 89.08 s

 Total ccman2 time:   CPU 556.91 s  wall 217.81 s


 --------------------------------------------------------------

                    Orbital Energies (a.u.)
 --------------------------------------------------------------

 Alpha MOs
 -- Occupied --
-26.386 -26.386 -15.793 -15.792  -1.733  -1.677  -1.405  -0.963
 -0.838  -0.813  -0.789  -0.730  -0.710  -0.611  -0.567  -0.561
 -- Virtual --
  0.067   0.094   0.140   0.142   0.158   0.190   0.203   0.224
  0.229   0.297   0.308   0.324   0.344   0.399   0.408   0.419
  0.479   0.494   0.570   0.638   0.861   0.895   0.930   0.972
  0.988   1.138   1.191   1.391   1.428   1.478   1.536   1.573
  1.614   1.767   1.852   1.988   2.010   2.111   2.270   2.359
  2.390   2.625   2.676   2.906   2.964   3.262   3.891   3.966
  4.068   4.134   4.155   4.160   4.181   4.215   4.259   4.328
  4.339   4.412   4.441   4.978   5.241   5.668   6.814   6.834
  6.896   7.034   7.055   7.310  36.483  36.993  68.676  68.702
 --------------------------------------------------------------

          Ground-State Mulliken Net Atomic Charges

     Atom                 Charge (a.u.)
  ----------------------------------------
      1 N                     0.038096
      2 N                     0.037879
      3 F                    -0.038308
      4 F                    -0.037667
  ----------------------------------------
  Sum of atomic charges =     0.000000

 -----------------------------------------------------------------
                    Cartesian Multipole Moments
 -----------------------------------------------------------------
    Charge (ESU x 10^10)
                 0.0000
    Dipole Moment (Debye)
         X      -0.0036      Y       0.0000      Z       0.2262
       Tot       0.2262
    Quadrupole Moments (Debye-Ang)
        XX     -22.4921     XY      -0.0000     YY     -19.8035
        XZ       0.0019     YZ       0.0000     ZZ     -22.2664
    Octopole Moments (Debye-Ang^2)
       XXX      -0.0104    XXY       0.0000    XYY      -0.0024
       YYY       0.0000    XXZ      -2.8132    XYZ      -0.0000
       YYZ      -2.1034    XZZ      -0.0021    YZZ       0.0000
       ZZZ      -9.3429
    Hexadecapole Moments (Debye-Ang^3)
      XXXX    -124.5992   XXXY      -0.0000   XXYY     -22.6824
      XYYY      -0.0000   YYYY     -14.4883   XXXZ       0.0208
      XXYZ       0.0000   XYYZ       0.0065   YYYZ       0.0000
      XXZZ     -33.3925   XYZZ      -0.0000   YYZZ     -13.8270
      XZZZ       0.0207   YZZZ       0.0000   ZZZZ     -67.8362
 -----------------------------------------------------------------
 DrvMan completing analytic gradient of the correlated energy
 Correlated dipole moment
            1
    1  -0.0014136
    2   0.0000000
    3   0.0889786
 Energy read as -308.437571813
 Full Analytical Gradient: (in a.u., or Hartree/Bohr)
             1             2             3             4
    1   -0.00005028   -0.00015682    0.00024230   -0.00003520
    2    0.00000000    0.00000000   -0.00000000   -0.00000000
    3    0.00047502    0.00013396   -0.00050265   -0.00010632
 Gradient time:  CPU 0.26 s  wall 4.07 s
Dipole drv :
gprntSymmMtrx error report: 
 Final Hessian.
            1           2           3           4           5           6
    1   0.7845248   0.0000000   0.0227262  -0.6495145   0.0000000  -0.0411008
    2   0.0000000   0.0693544  -0.0000017   0.0000000  -0.0693246  -0.0000002
    3   0.0227262  -0.0000017   0.3740433   0.0411008   0.0000000  -0.1063246
    4  -0.6495145   0.0000000   0.0411008   0.7845248   0.0000000  -0.0227262
    5   0.0000000  -0.0693246   0.0000000   0.0000000   0.0693544   0.0000017
    6  -0.0411008  -0.0000002  -0.1063246  -0.0227262   0.0000017   0.3740433
    7  -0.0695794   0.0000000   0.0136749  -0.0654315   0.0000000   0.0775053
    8   0.0000000  -0.0359065   0.0000000   0.0000000   0.0358792   0.0000000
    9   0.0641817  -0.0000001  -0.2244235   0.0458169  -0.0000001  -0.0432894
   10  -0.0654315   0.0000000  -0.0775053  -0.0695794   0.0000000  -0.0136749
   11   0.0000000   0.0358792   0.0000000   0.0000000  -0.0359065   0.0000000
   12  -0.0458169   0.0000001  -0.0432894  -0.0641817   0.0000001  -0.2244235
            7           8           9          10          11          12
    1  -0.0695794   0.0000000   0.0641817  -0.0654315   0.0000000  -0.0458169
    2   0.0000000  -0.0359065  -0.0000001   0.0000000   0.0358792   0.0000001
    3   0.0136749   0.0000000  -0.2244235  -0.0775053   0.0000000  -0.0432894
    4  -0.0654315   0.0000000   0.0458169  -0.0695794   0.0000000  -0.0641817
    5   0.0000000   0.0358792  -0.0000001   0.0000000  -0.0359065   0.0000001
    6   0.0775053   0.0000000  -0.0432894  -0.0136749   0.0000000  -0.2244235
    7   0.1322511   0.0000000  -0.1005872   0.0027604   0.0000000   0.0094062
    8   0.0000000   0.0186163  -0.0000000   0.0000000  -0.0185913  -0.0000001
    9  -0.1005872  -0.0000000   0.2390551  -0.0094062   0.0000000   0.0286519
   10   0.0027604   0.0000000  -0.0094062   0.1322511   0.0000000   0.1005872
   11   0.0000000  -0.0185913   0.0000000   0.0000000   0.0186163   0.0000000
   12   0.0094062  -0.0000001   0.0286519   0.1005872   0.0000000   0.2390551
 ----------------------------------------------------------------
             Standard Nuclear Orientation (Angstroms)
    I     Atom           X                Y                Z
 ----------------------------------------------------------------
    1      N       0.6114461813    -0.0000000000     0.7036846549
    2      N      -0.6114461813    -0.0000000000     0.7036846549
    3      F       1.1804973157     0.0000000000    -0.5473102871
    4      F      -1.1804973157    -0.0000000000    -0.5473102871
 ----------------------------------------------------------------
 Nuclear Repulsion Energy =   118.3832080863 hartrees
 There are       16 alpha and       16 beta electrons
 old dipole drv.
            1           2           3           4           5           6
    1   0.4161376   0.0000000  -0.6314789   0.4161376   0.0000000   0.6314789
    2  -0.0000000   0.0185829  -0.0000009  -0.0000000   0.0185829   0.0000009
    3  -0.3416676   0.0000000   0.6010938   0.3416676   0.0000000   0.6010938
            7           8           9          10          11          12
    1  -0.4161979   0.0000000   0.7485389  -0.4161979   0.0000000  -0.7485389
    2   0.0000000  -0.0186108   0.0000178   0.0000000  -0.0186108  -0.0000178
    3   0.1409417   0.0000000  -0.6011308  -0.1409417   0.0000000  -0.6011308
 New transposed dipole drv.
            1           2           3
    1   0.4161376  -0.0000000  -0.3416676
    2   0.0000000   0.0185829   0.0000000
    3  -0.6314789  -0.0000009   0.6010938
    4   0.4161376  -0.0000000   0.3416676
    5   0.0000000   0.0185829   0.0000000
    6   0.6314789   0.0000009   0.6010938
    7  -0.4161979   0.0000000   0.1409417
    8   0.0000000  -0.0186108   0.0000000
    9   0.7485389   0.0000178  -0.6011308
   10  -0.4161979   0.0000000  -0.1409417
   11   0.0000000  -0.0186108   0.0000000
   12  -0.7485389  -0.0000178  -0.6011308
FINAL TENSOR RESULT:
Order 2, Length 12
    Atom      X          Y          Z
     1 Order 1, Length 12
    Atom      X          Y          Z
     1    7.845247654488362e-01   0.000000000000000e+00   2.272624802673943e-02
     2   -6.495145370587762e-01   0.000000000000000e+00  -4.110075781321006e-02
     3   -6.957935327146905e-02   0.000000000000000e+00   6.418172444414152e-02
     4   -6.543151144519210e-02   0.000000000000000e+00  -4.581688972963846e-02

Order 1, Length 12
    Atom      X          Y          Z
     1    0.000000000000000e+00   6.935439447650553e-02  -1.746286964891505e-06
     2    0.000000000000000e+00  -6.932464059464970e-02  -2.083840358926382e-07
     3    0.000000000000000e+00  -3.590654416942579e-02  -5.218690717847470e-08
     4    0.000000000000000e+00   3.587916882988264e-02   5.232504178373599e-08

Order 1, Length 12
    Atom      X          Y          Z
     1    2.272624802673943e-02  -1.746286964891505e-06   3.740432931525557e-01
     2    4.110075781321006e-02   0.000000000000000e+00  -1.063246079230853e-01
     3    1.367490252915545e-02   0.000000000000000e+00  -2.244235092654068e-01
     4   -7.750528506213855e-02   0.000000000000000e+00  -4.328936186832831e-02


     2 Order 1, Length 12
    Atom      X          Y          Z
     1   -6.495145370587762e-01   0.000000000000000e+00   4.110075781321006e-02
     2    7.845247654488362e-01   0.000000000000000e+00  -2.272624802673943e-02
     3   -6.543151144519210e-02   0.000000000000000e+00   4.581688972963846e-02
     4   -6.957935327146905e-02   0.000000000000000e+00  -6.418172444414152e-02

Order 1, Length 12
    Atom      X          Y          Z
     1    0.000000000000000e+00  -6.932464059464970e-02   0.000000000000000e+00
     2    0.000000000000000e+00   6.935439447650553e-02   1.746286964891505e-06
     3    0.000000000000000e+00   3.587916882988264e-02  -5.232504178373599e-08
     4    0.000000000000000e+00  -3.590654416942579e-02   5.218690717847470e-08

Order 1, Length 12
    Atom      X          Y          Z
     1   -4.110075781321006e-02  -2.083840358926382e-07  -1.063246079230853e-01
     2   -2.272624802673943e-02   1.746286964891505e-06   3.740432931525557e-01
     3    7.750528506213855e-02   0.000000000000000e+00  -4.328936186832831e-02
     4   -1.367490252915545e-02   0.000000000000000e+00  -2.244235092654068e-01


     3 Order 1, Length 12
    Atom      X          Y          Z
     1   -6.957935327146905e-02   0.000000000000000e+00   1.367490252915545e-02
     2   -6.543151144519210e-02   0.000000000000000e+00   7.750528506213855e-02
     3    1.322511158666696e-01   0.000000000000000e+00  -1.005872091271928e-01
     4    2.760385486795098e-03   0.000000000000000e+00   9.406215299406644e-03

Order 1, Length 12
    Atom      X          Y          Z
     1    0.000000000000000e+00  -3.590654416942579e-02   0.000000000000000e+00
     2    0.000000000000000e+00   3.587916882988264e-02   0.000000000000000e+00
     3    0.000000000000000e+00   1.861629317285298e-02  -3.241260236957546e-08
     4    0.000000000000000e+00  -1.859129637406401e-02  -1.369245513266168e-07

Order 1, Length 12
    Atom      X          Y          Z
     1    6.418172444414152e-02  -5.218690717847470e-08  -2.244235092654068e-01
     2    4.581688972963846e-02  -5.232504178373599e-08  -4.328936186832831e-02
     3   -1.005872091271928e-01  -3.241260236957546e-08   2.390551269203554e-01
     4   -9.406215299406644e-03   0.000000000000000e+00   2.865192940182864e-02


     4 Order 1, Length 12
    Atom      X          Y          Z
     1   -6.543151144519210e-02   0.000000000000000e+00  -7.750528506213855e-02
     2   -6.957935327146905e-02   0.000000000000000e+00  -1.367490252915545e-02
     3    2.760385486795098e-03   0.000000000000000e+00  -9.406215299406644e-03
     4    1.322511158666696e-01   0.000000000000000e+00   1.005872091271928e-01

Order 1, Length 12
    Atom      X          Y          Z
     1    0.000000000000000e+00   3.587916882988264e-02   0.000000000000000e+00
     2    0.000000000000000e+00  -3.590654416942579e-02   0.000000000000000e+00
     3    0.000000000000000e+00  -1.859129637406401e-02   0.000000000000000e+00
     4    0.000000000000000e+00   1.861629317285298e-02   3.241260236957546e-08

Order 1, Length 12
    Atom      X          Y          Z
     1   -4.581688972963846e-02   5.232504178373599e-08  -4.328936186832831e-02
     2   -6.418172444414152e-02   5.218690717847470e-08  -2.244235092654068e-01
     3    9.406215299406644e-03  -1.369245513266168e-07   2.865192940182864e-02
     4    1.005872091271928e-01   3.241260236957546e-08   2.390551269203554e-01


 # Finishing finite difference calculation for IDERIV #
 ######################################################
 ######################################################
 Requested basis set is 6-311++G(d,p)
 There are 24 shells and 88 basis functions
 **********************************************************************
 **                                                                  **
 **                       VIBRATIONAL ANALYSIS                       **
 **                       --------------------                       **
 **                                                                  **
 **        VIBRATIONAL FREQUENCIES (CM**-1) AND NORMAL MODES         **
 **     FORCE CONSTANTS (mDYN/ANGSTROM) AND REDUCED MASSES (AMU)     **
 **                  INFRARED INTENSITIES (KM/MOL)                   **
 **                                                                  **
 **********************************************************************


 Mode:                 1                      2                      3
 Frequency:       359.76                 559.81                 781.19
 Force Cnst:      1.4301                 2.7029                 5.9574
 Red. Mass:      18.7539                14.6385                16.5687
 IR Active:          YES                    YES                    YES
 IR Intens:        0.933                  0.000                 78.719
 Raman Active:       YES                    YES                    YES
               X      Y      Z        X      Y      Z        X      Y      Z
 N          0.002  0.000  0.156   -0.000 -0.661 -0.000    0.489 -0.000  0.066
 N         -0.002 -0.000  0.156    0.000  0.661 -0.000    0.489  0.000 -0.066
 F         -0.680 -0.000 -0.115   -0.000  0.252  0.000   -0.360  0.000  0.356
 F          0.680  0.000 -0.115    0.000 -0.252  0.000   -0.360 -0.000 -0.356
 TransDip   0.000  0.000  0.031   -0.000 -0.000 -0.000    0.284  0.000 -0.000

 Mode:                 4                      5                      6
 Frequency:       962.83                1015.57                1645.40
 Force Cnst:      8.7023                 8.7802                22.3382
 Red. Mass:      15.9325                14.4489                14.0042
 IR Active:          YES                    YES                    YES
 IR Intens:       86.480                 76.173                 18.274
 Raman Active:       YES                    YES                    YES
               X      Y      Z        X      Y      Z        X      Y      Z
 N          0.019 -0.000  0.554   -0.065 -0.000 -0.672    0.707  0.000 -0.014
 N         -0.019  0.000  0.554   -0.065  0.000  0.672   -0.707 -0.000 -0.014
 F          0.163  0.000 -0.408    0.048  0.000  0.206   -0.003 -0.000  0.010
 F         -0.163 -0.000 -0.408    0.048 -0.000 -0.206    0.003  0.000  0.010
 TransDip  -0.000 -0.000  0.298    0.280  0.000  0.000   -0.000 -0.000 -0.137

 STANDARD THERMODYNAMIC QUANTITIES AT   298.15 K  AND     1.00 ATM

   This Molecule has  0 Imaginary Frequencies
   Zero point vibrational energy:        7.612 kcal/mol

   Atom    1 Element N  Has Mass   14.00307
   Atom    2 Element N  Has Mass   14.00307
   Atom    3 Element F  Has Mass   18.99840
   Atom    4 Element F  Has Mass   18.99840
   Molecular Mass:    66.002940 amu
   Principal axes and moments of inertia in amu*Bohr^2:
                             1           2           3
    Eigenvalues --       90.10437   226.48373   316.58810
          X               1.00000    -0.00000    -0.00000
          Y               0.00000    -0.00000     1.00000
          Z               0.00000     1.00000     0.00000
   Rotational Symmetry Number is   2
   The Molecule is an Asymmetric Top
   Translational Enthalpy:        0.889 kcal/mol
   Rotational Enthalpy:           0.889 kcal/mol
   Vibrational Enthalpy:          8.050 kcal/mol
   gas constant (RT):             0.592 kcal/mol
   Translational Entropy:        38.479  cal/mol.K
   Rotational Entropy:           22.006  cal/mol.K
   Vibrational Entropy:           2.073  cal/mol.K

   Total Enthalpy:               10.420 kcal/mol
   Total Entropy:                62.559  cal/mol.K

 ======================================================================

 STANDARD THERMODYNAMIC QUANTITIES FOR ANHARMONIC VIBRATION -- TOSH

   Zero point vibrational energy: ************ kcal/mol

   Vibrational Enthalpy:   ************ kcal/mol
   Vibrational Entropy:             NaN  cal/mol.K

   Total Enthalpy:         ************ kcal/mol
   Total Entropy:                   NaN  cal/mol.K

 ======================================================================

 STANDARD THERMODYNAMIC QUANTITIES FOR ANHARMONIC VIBRATION -- VPT2

   Zero point vibrational energy: ************ kcal/mol

   Vibrational Enthalpy:   ************ kcal/mol
   Vibrational Entropy:             NaN  cal/mol.K

   Total Enthalpy:         ************ kcal/mol
   Total Entropy:                   NaN  cal/mol.K

 ======================================================================

Archival summary:
1\1\TWL01\FREQ\ProcedureUnspecified\BasisUnspecified\22\taweetha\WedOct3115:10:462018WedOct3115:10:462018\0\\#,FREQ,ProcedureUnspecified,BasisUnspecified,\\0,1\N\N,1,1.22289\F,2,1.37434,1,114.46\F,1,1.37434,2,114.46,3,0,0\\HF=-307.664865\\@

 Total job time:  2663.84s(wall), 5875.76s(cpu) 
 Wed Oct 31 15:10:46 2018

        *************************************************************
        *                                                           *
        *  Thank you very much for using Q-Chem.  Have a nice day.  *
        *                                                           *
        *************************************************************
